# Supplementary material for: Cell-to-cell expression dispersion of B-cell surface proteins is linked to genetic variants in humans
Source: Commun Biol. 2020 Jul 3;3:346. doi: 10.1038/s42003-020-1075-1 (PMC7335051; doi:10.1038/s42003-020-1075-1)
Supplement: Supplementary file 4 — Supplementary Data 2 [file 42003_2020_1075_MOESM4_ESM.zip › Supplementary_Data_S2/plink-results-40LCLs/CD55_chr1_cv/CD55_cv_40_LCLs.qassoc.mperm]

 CHR          SNP         EMP1         EMP2 
   1   rs16855729       0.1238            1 
   1   rs74141242       0.5737            1 
   1   rs74141243       0.5737            1 
   1    rs2297837      0.07939            1 
   1   rs74141244       0.5737            1 
   1   rs56085951         0.79            1 
   1   rs56378870       0.5737            1 
   1   rs45601536       0.6083            1 
   1   rs75620828       0.6384            1 
   1    rs2297836       0.3389            1 
   1   rs74142373       0.8398            1 
   1   rs74142374       0.8398            1 
   1  rs112012045       0.5474            1 
   1   rs61822298       0.9355            1 
   1  rs113230166       0.3075            1 
   1   rs12408209       0.7867            1 
   1    rs7531230       0.1677            1 
   1   rs45479796       0.2782            1 
   1  rs536358582       0.8823            1 
   1   rs12042887       0.3522            1 
   1   rs12035825       0.2838            1 
   1    rs6668356       0.2466            1 
   1   rs41264891       0.5806            1 
   1   rs41264893       0.2483            1 
   1   rs41264895       0.8823            1 
   1   rs12748821       0.2483            1 
   1   rs11240505      0.09069            1 
   1   rs11240506      0.09069            1 
   1   rs76069011       0.7944            1 
   1  rs113479755       0.1179            1 
   1   rs11240507       0.8823            1 
   1   rs74142375       0.5026            1 
   1    rs3795547       0.6258            1 
   1  rs143357246       0.7944            1 
   1    rs6674683       0.1875            1 
   1    rs3820377       0.9456            1 
   1    rs1042832       0.5616            1 
   1      rs14028       0.9005            1 
   1  rs114539360       0.1179            1 
   1       rs8027       0.9005            1 
   1    rs6690686       0.9005            1 
   1   rs12133784       0.9005            1 
   1   rs12133787       0.9608            1 
   1   rs71684322       0.9243            1 
   1   rs12131221       0.9005            1 
   1   rs74142376       0.8846            1 
   1   rs74142377       0.8846            1 
   1  rs139215463       0.3242            1 
   1   rs12036582       0.9005            1 
   1   rs12727646       0.9005            1 
   1   rs34386696       0.9005            1 
   1   rs10900502       0.9138            1 
   1   rs11583698       0.4948            1 
   1   rs74142378       0.1969            1 
   1    rs1000312        0.888            1 
   1   rs74142379       0.7957            1 
   1   rs12079317       0.7957            1 
   1   rs61822301        0.441            1 
   1    rs6593949       0.7679            1 
   1   rs12406966        0.441            1 
   1    rs2868564       0.2721            1 
   1    rs2868563       0.5932            1 
   1   rs12407001        0.441            1 
   1    rs6674609       0.7966            1 
   1  rs192348974       0.9599            1 
   1    rs4245716       0.5443            1 
   1    rs4951012       0.6765            1 
   1    rs7532100       0.5443            1 
   1   rs10900503       0.5443            1 
   1   rs11240508       0.7957            1 
   1   rs10900504       0.5443            1 
   1   rs11240509       0.5443            1 
   1   rs11240510       0.9532            1 
   1   rs12079844       0.6073            1 
   1  rs146601646       0.5405            1 
   1  rs189304351       0.9325            1 
   1   rs12568586       0.5773            1 
   1   rs12568602       0.5932            1 
   1   rs56390643       0.2199            1 
   1   rs56162501       0.5595            1 
   1  rs554087336       0.5468            1 
   1  rs572571251       0.5468            1 
   1  rs546058267       0.5468            1 
   1  rs573724960       0.5468            1 
   1  rs535953609       0.5468            1 
   1  rs558653584       0.5468            1 
   1   rs12407678       0.6647            1 
   1   rs11240511       0.5405            1 
   1   rs10900505       0.5405            1 
   1    rs4466706       0.6073            1 
   1  rs202004377       0.9325            1 
   1    rs6659581       0.7582            1 
   1   rs12040505       0.9118            1 
   1  rs111364215       0.7944            1 
   1  rs373505405       0.8881            1 
   1   rs12751472       0.7582            1 
   1   rs12041365       0.9162            1 
   1   rs10751439       0.8445            1 
   1   rs12134296       0.7582            1 
   1   rs10900506       0.7582            1 
   1   rs10900507       0.7582            1 
   1   rs10793736       0.7011            1 
   1   rs10793737       0.7011            1 
   1   rs10793738       0.7582            1 
   1   rs78546085       0.9325            1 
   1   rs12085792       0.7582            1 
   1   rs61822866        0.441            1 
   1  rs200572506       0.7708            1 
   1   rs11240512       0.7582            1 
   1    rs6679702       0.7582            1 
   1    rs6694713       0.7582            1 
   1   rs11273569       0.7582            1 
   1   rs16855869       0.9599            1 
   1    rs4951013       0.7582            1 
   1    rs7548213       0.7011            1 
   1  rs112836946       0.5399            1 
   1  rs116404325       0.9325            1 
   1    rs7513597       0.8698            1 
   1   rs10900508       0.7582            1 
   1   rs59129749       0.7957            1 
   1   rs10751440       0.7582            1 
   1   rs10751441       0.7582            1 
   1   rs10159151       0.7011            1 
   1   rs35715927       0.8115            1 
   1   rs10900509       0.7011            1 
   1   rs10900510       0.7011            1 
   1    rs4951237       0.7011            1 
   1    rs4951238       0.7011            1 
   1  rs112673017       0.7944            1 
   1    rs6703027       0.8081            1 
   1    rs4951239       0.2721            1 
   1   rs11240513       0.3665            1 
   1    rs4951240       0.7011            1 
   1   rs10900511       0.8052            1 
   1   rs11240514       0.7011            1 
   1    rs1338608       0.7679            1 
   1  rs143191102       0.9701            1 
   1    rs7513290       0.7011            1 
   1   rs74142382       0.7957            1 
   1    rs6660483       0.7679            1 
   1   rs11240515       0.6059            1 
   1   rs61822867        0.441            1 
   1   rs36046745       0.8115            1 
   1   rs58615888        0.483            1 
   1   rs75032568       0.5399            1 
   1  rs112757474       0.7944            1 
   1  rs369292686       0.9914            1 
   1  rs150877192       0.2528            1 
   1  rs574868272       0.6289            1 
   1   rs56002536       0.5266            1 
   1  rs202186234        0.497            1 
   1  rs533068636        0.783            1 
   1  rs546820288         0.88            1 
   1   rs11240516       0.5822            1 
   1   rs55969502       0.6059            1 
   1   rs58727268        0.749            1 
   1    rs4592303       0.7679            1 
   1  rs146832284       0.9325            1 
   1   rs71147756       0.5675            1 
   1  rs373854717       0.9533            1 
   1  rs116163960       0.8899            1 
   1  rs114424993       0.5158            1 
   1   rs12048135       0.2721            1 
   1  rs113446555       0.6652            1 
   1   rs77516432       0.7944            1 
   1   rs10900512       0.6879            1 
   1   rs12755324       0.9367            1 
   1   rs11240517       0.6059            1 
   1  rs112634788       0.8899            1 
   1   rs11809978       0.7851            1 
   1   rs10082150       0.7981            1 
   1   rs12409912        0.441            1 
   1       rs1980       0.9641            1 
   1    rs6593950       0.6879            1 
   1  rs147711890       0.1179            1 
   1  rs563959574       0.6267            1 
   1   rs12410269        0.441            1 
   1    rs6673676       0.5158            1 
   1  rs138662683       0.4875            1 
   1    rs4951241       0.6059            1 
   1   rs56006813       0.8445            1 
   1    rs6688499       0.3665            1 
   1   rs12097092       0.8899            1 
   1   rs10900513       0.9367            1 
   1  rs139921750       0.5867            1 
   1  rs112245398       0.7944            1 
   1   rs56103713        0.441            1 
   1  rs116729828       0.5158            1 
   1   rs57102619       0.4384            1 
   1  rs144918822       0.0369            1 
   1   rs61822873        0.441            1 
   1   rs11240520       0.6889            1 
   1   rs11240521       0.6889            1 
   1   rs61328848       0.7798            1 
   1    rs4951243       0.6889            1 
   1   rs11240522       0.8657            1 
   1  rs535160393       0.6075            1 
   1   rs11240523       0.3118            1 
   1   rs75297088       0.6936            1 
   1   rs59472925       0.5768            1 
   1   rs12069429       0.5768            1 
   1  rs199911760        0.674            1 
   1  rs566553701        0.674            1 
   1   rs72748975        0.855            1 
   1   rs56814293       0.7493            1 
   1   rs12024377       0.6543            1 
   1   rs74142389        0.806            1 
   1   rs11576414        0.245            1 
   1   rs12032788       0.9746            1 
   1   rs11240524       0.5584            1 
   1  rs113608553       0.2977            1 
   1  rs541138419       0.7578            1 
   1   rs74142390        0.671            1 
   1    rs4090307        0.781            1 
   1   rs12026521       0.5613            1 
   1   rs12033840       0.5613            1 
   1   rs79836823       0.1867            1 
   1   rs12035608       0.8185            1 
   1  rs115170237      0.08129            1 
   1  rs533400834       0.4955            1 
   1   rs34612665       0.9859            1 
   1    rs3973662       0.4225            1 
   1   rs12036780       0.8643            1 
   1   rs11240526       0.8602            1 
   1   rs12073016       0.9872            1 
   1   rs12073026       0.2849            1 
   1    rs7534154       0.2385            1 
   1    rs1891506       0.1768            1 
   1   rs74353245       0.8602            1 
   1    rs6593951       0.2849            1 
   1    rs6658336       0.8185            1 
   1    rs6658344       0.1768            1 
   1   rs55670961        0.671            1 
   1   rs77233369       0.7493            1 
   1   rs11240527       0.3028            1 
   1   rs77496520       0.9872            1 
   1  rs139954612       0.3931            1 
   1  rs113279787      0.08129            1 
   1   rs75126310      0.08129            1 
   1   rs12759507       0.5392            1 
   1   rs59210747       0.8602            1 
   1   rs74652881      0.08129            1 
   1   rs11580210       0.6439            1 
   1  rs142558390       0.3822            1 
   1   rs12132196       0.7131            1 
   1   rs74742063       0.9325            1 
   1    rs3065071       0.3377            1 
   1   rs75541573       0.6212            1 
   1   rs35952863       0.7677            1 
   1   rs77822322       0.6212            1 
   1   rs12133326       0.6212            1 
   1   rs80229935       0.4971            1 
   1    rs4523578        0.245            1 
   1  rs114880040       0.0489            1 
   1    rs2153901      0.05989            1 
   1    rs7523059       0.6212            1 
   1   rs16855911       0.6212            1 
   1    rs1361774       0.4851            1 
   1   rs74142393       0.4854            1 
   1    rs1361773       0.6775            1 
   1   rs10494871       0.7131            1 
   1  rs116393205       0.2193            1 
   1  rs141313712       0.7493            1 
   1  rs112605889       0.3843            1 
   1    rs6696057       0.1435            1 
   1   rs12754388       0.6265            1 
   1    rs7526132       0.1671            1 
   1    rs7515820       0.2851            1 
   1   rs10712782       0.3451            1 
   1    rs7531623       0.4596            1 
   1   rs58679569       0.7677            1 
   1   rs55853264       0.7677            1 
   1  rs114064406       0.4955            1 
   1    rs6678238       0.6952            1 
   1    rs6678253       0.3843            1 
   1    rs6703261       0.1196            1 
   1    rs6678545       0.3122            1 
   1    rs6681250       0.3843            1 
   1    rs6593954       0.7361            1 
   1    rs6670789       0.7677            1 
   1    rs7527740       0.2374            1 
   1    rs7530988      0.07429            1 
   1   rs12075406       0.9775            1 
   1    rs7533594       0.8394            1 
   1   rs59789277        0.726            1 
   1   rs11240528       0.3926            1 
   1    rs6677703       0.4607            1 
   1   rs74701149       0.6902            1 
   1    rs6593955       0.7902            1 
   1  rs142144444       0.7493            1 
   1    rs7539751       0.2322            1 
   1  rs114916622       0.1064            1 
   1   rs66538664        0.124            1 
   1   rs72748991       0.9428            1 
   1  rs115496849       0.1521            1 
   1    rs7529077       0.9428            1 
   1  rs201736762       0.1202            1 
   1    rs6593956       0.4751            1 
   1   rs72748993       0.9428            1 
   1   rs35117752      0.08879            1 
   1   rs12081077       0.2093            1 
   1    rs7529777       0.5493            1 
   1    rs7553871       0.8273            1 
   1  rs115453611       0.1521            1 
   1   rs11805661       0.2185            1 
   1  rs368393049       0.9429            1 
   1   rs60014056       0.9285            1 
   1  rs114563236       0.0383            1 
   1   rs16855935       0.3946            1 
   1  rs116156941       0.1521            1 
   1    rs3795550       0.5033            1 
   1    rs7540462       0.4548            1 
   1  rs201241707       0.2622            1 
   1    rs3747967       0.5033            1 
   1    rs3747968       0.6997            1 
   1    rs3747969       0.4294            1 
   1   rs61324339       0.5527            1 
   1  rs114103936       0.1327            1 
   1   rs11240530      0.08879            1 
   1   rs11240531       0.5033            1 
   1   rs11240532       0.5033            1 
   1   rs73078306       0.3946            1 
   1   rs74142451       0.1695            1 
   1  rs115315789        0.695            1 
   1   rs10793740       0.5033            1 
   1  rs112232837       0.1695            1 
   1   rs56960802       0.1695            1 
   1    rs7536614       0.5033            1 
   1    rs7536698       0.5033            1 
   1  rs116560095       0.1521            1 
   1   rs74940657       0.1695            1 
   1  rs565217407       0.7886            1 
   1   rs73078311       0.9668            1 
   1   rs74142452        0.726            1 
   1   rs74142454        0.671            1 
   1   rs74142455       0.1695            1 
   1   rs74142456       0.1695            1 
   1   rs12728206       0.4294            1 
   1   rs55737952       0.1695            1 
   1   rs73078312       0.3946            1 
   1   rs36007652      0.08879            1 
   1  rs149478009       0.1397            1 
   1   rs10900515       0.4294            1 
   1   rs58128026       0.1695            1 
   1   rs73078313       0.8451            1 
   1   rs71689821       0.7232            1 
   1  rs147602798       0.9668            1 
   1   rs12092624       0.7606            1 
   1   rs74142460        0.671            1 
   1   rs74142461        0.726            1 
   1    rs2282449      0.07309            1 
   1    rs2282450      0.08719            1 
   1    rs2282451      0.07309            1 
   1    rs2282452       0.4294            1 
   1   rs34887736       0.4294            1 
   1   rs12080053       0.8394            1 
   1   rs11240533       0.8394            1 
   1   rs10494872       0.3568            1 
   1    rs3818970      0.07309            1 
   1   rs76005485       0.0176            1 
   1   rs68008371       0.4408            1 
   1   rs12134829      0.07309            1 
   1   rs12041432      0.08879            1 
   1    rs7555438      0.07309            1 
   1   rs12408345       0.7493            1 
   1  rs113980058       0.6514            1 
   1  rs115571201       0.1327            1 
   1   rs16856019      0.07309            1 
   1   rs78448144       0.3646            1 
   1    rs4951014      0.07309            1 
   1  rs536710112       0.9337            1 
   1    rs6669786       0.4548            1 
   1  rs372525521       0.7995            1 
   1  rs112878656       0.8156            1 
   1  rs575256994       0.1418            1 
   1  rs540226161       0.5146            1 
   1   rs11240536       0.4548            1 
   1  rs114391072       0.1327            1 
   1  rs115394116       0.1339            1 
   1   rs12048275       0.8376            1 
   1  rs145535437       0.1327            1 
   1   rs12407348       0.3238            1 
   1   rs12407361       0.3238            1 
   1   rs66532941      0.09249            1 
   1   rs76900746       0.4717            1 
   1    rs6656684       0.2697            1 
   1   rs34008697       0.9348            1 
   1  rs144955181       0.1327            1 
   1    rs6668187       0.2951            1 
   1   rs34103393       0.6914            1 
   1    rs2867892       0.9348            1 
   1  rs201245344      0.07429            1 
   1  rs116045834      0.07329            1 
   1    rs4573566       0.5893            1 
   1   rs75371492       0.7493            1 
   1    rs6677586       0.4359            1 
   1    rs6688760       0.8849            1 
   1   rs11240540      0.07429            1 
   1  rs148637054      0.07329            1 
   1   rs35809708       0.1513            1 
   1   rs74231753       0.2498            1 
   1   rs10900516       0.8055            1 
   1  rs115449961       0.2159            1 
   1   rs34779537       0.8055            1 
   1  rs114565068      0.07429            1 
   1  rs532392936       0.8055            1 
   1  rs116633300       0.0489            1 
   1   rs10900517       0.4548            1 
   1   rs59862342       0.1991            1 
   1  rs145964752      0.07429            1 
   1   rs72749001       0.1991            1 
   1  rs115437121      0.07429            1 
   1   rs28495285      0.07429            1 
   1  rs147362219      0.07429            1 
   1  rs116507431       0.2622            1 
   1  rs113551063       0.4359            1 
   1    rs3789461       0.8055            1 
   1   rs77137072       0.1765            1 
   1    rs1064406       0.1991            1 
   1   rs11577251        0.346            1 
   1   rs35245252       0.1991            1 
   1   rs61822903       0.8055            1 
   1  rs115702342      0.07429            1 
   1   rs75822494       0.1991            1 
   1   rs34087906       0.8055            1 
   1  rs547986684     0.009099            1 
   1   rs34310773       0.1991            1 
   1   rs12048882       0.1991            1 
   1   rs11240541       0.8055            1 
   1   rs12048218       0.1991            1 
   1   rs12048270       0.8055            1 
   1  rs140566664      0.07429            1 
   1  rs115340720      0.07429            1 
   1    rs4245717       0.7835            1 
   1   rs78275044      0.07429            1 
   1  rs114099162        0.695            1 
   1   rs34193126       0.1991            1 
   1   rs12059129      0.07429            1 
   1    rs2185811       0.1991            1 
   1  rs116597867      0.07329            1 
   1    rs4951247       0.5893            1 
   1   rs12023128       0.8055            1 
   1   rs12024592       0.1991            1 
   1  rs147131526      0.07429            1 
   1    rs2867891        0.229            1 
   1   rs12025838       0.1991            1 
   1  rs569272998       0.1991            1 
   1    rs7523896       0.2498            1 
   1    rs6593957       0.4455            1 
   1      rs13757        0.346            1 
   1    rs3088136       0.2406            1 
   1  rs116624231      0.07429            1 
   1    rs6593958       0.9348            1 
   1  rs112358150       0.2498            1 
   1  rs149513069       0.2498            1 
   1  rs146088191        0.695            1 
   1   rs78188170       0.1765            1 
   1    rs4369284       0.8849            1 
   1   rs74144434       0.5572            1 
   1    rs1114126       0.9384            1 
   1    rs7518313       0.3411            1 
   1   rs12080192       0.1263            1 
   1   rs11580704       0.7396            1 
   1   rs11579421       0.6833            1 
   1   rs79392121      0.09389            1 
   1   rs10900518       0.4206            1 
   1  rs115158174       0.0192            1 
   1   rs12760905       0.4206            1 
   1   rs11579937       0.4206            1 
   1   rs11581303       0.7223            1 
   1   rs10793741         0.97            1 
   1   rs12039255       0.0244            1 
   1   rs17347710       0.9525            1 
   1   rs12746159        0.507            1 
   1  rs113608019       0.2932            1 
   1    rs3949286       0.1081            1 
   1  rs145413616       0.0192            1 
   1    rs6661827      0.08569            1 
   1   rs12087328       0.0275            1 
   1   rs11545017       0.0345            1 
   1   rs16856082       0.0275            1 
   1    rs6680742       0.0275            1 
   1    rs6680848       0.6833            1 
   1   rs12128988       0.1327            1 
   1  rs113716138       0.0275            1 
   1   rs12406407       0.7589            1 
   1   rs11240543       0.0275            1 
   1   rs16856083       0.2932            1 
   1   rs12072212       0.0275            1 
   1  rs143846526      0.07329            1 
   1   rs12082741       0.0275            1 
   1   rs28541323       0.0345            1 
   1   rs35560342       0.0255            1 
   1    rs6672675       0.0275            1 
   1    rs9726591       0.1081            1 
   1   rs11240544       0.0275            1 
   1    rs6684271       0.0275            1 
   1    rs4951249      0.05529            1 
   1    rs6673283       0.0275            1 
   1    rs4951250       0.1081            1 
   1   rs12126801       0.1327            1 
   1   esv3588641       0.0169            1 
   1  rs112984086       0.4956            1 
   1    rs1109893       0.2789            1 
   1    rs2153902       0.8763            1 
   1    rs6687995       0.2789            1 
   1    rs2153903       0.8763            1 
   1    rs6677015       0.2789            1 
   1   rs12406231       0.2932            1 
   1  rs182548625       0.7493            1 
   1   rs35250853       0.2745            1 
   1  rs112315852       0.8903            1 
   1   rs58030617       0.4956            1 
   1   rs12043685       0.2745            1 
   1   rs12036666       0.2651            1 
   1   rs12043720       0.2745            1 
   1    rs4951017       0.2745            1 
   1   rs11805457         0.97            1 
   1   rs76763526       0.4956            1 
   1   rs74771148       0.4956            1 
   1   rs35332689       0.2745            1 
   1  rs189177518      0.07329            1 
   1   rs34847373       0.2745            1 
   1  rs146210919       0.4956            1 
   1  rs181565450       0.0192            1 
   1   rs75638049       0.2651            1 
   1  rs112499582       0.4956            1 
   1   rs12565564       0.1327            1 
   1    rs7511727       0.6833            1 
   1   rs57401879       0.4956            1 
   1  rs141551718       0.9348            1 
   1    rs7514718       0.0255            1 
   1   rs11589772       0.1081            1 
   1    rs6699849       0.2745            1 
   1   rs72750936       0.6833            1 
   1  rs113351949       0.2932            1 
   1  rs141639485       0.4049            1 
   1    rs4951253       0.2745            1 
   1   rs12075381      0.06929            1 
   1  rs570498253      0.07329            1 
   1  rs111390179       0.4049            1 
   1   rs76571668       0.4956            1 
   1   rs56330531       0.4956            1 
   1   rs76967960     0.007399            1 
   1   rs56120517       0.4956            1 
   1   rs61159801       0.4956            1 
   1   rs36059081       0.2651            1 
   1   rs11240546        0.778            1 
   1  rs184646916        0.695            1 
   1   rs78978322       0.9182            1 
   1   rs73078352       0.2932            1 
   1   rs74143147       0.4956            1 
   1  rs115737289        0.683            1 
   1   rs74143149       0.4956            1 
   1    rs7540439       0.2391            1 
   1   rs79007451       0.1454            1 
   1   rs16856094       0.3799            1 
   1    rs3761916       0.1063            1 
   1   rs16856106       0.9722            1 
   1   rs59990545       0.0429            1 
   1   rs57847589       0.4269            1 
   1   rs41304251       0.0429            1 
   1   rs11240548      0.05219            1 
   1   rs72750941       0.0429            1 
   1   rs56927917       0.0429            1 
   1  rs111407522       0.8612            1 
   1    rs1123879       0.3799            1 
   1   rs10751442      0.06469            1 
   1   rs10751443      0.06469            1 
   1  rs115812228       0.0018       0.9845 
   1   rs67403669       0.0111            1 
   1    rs2096209      0.06469            1 
   1   rs78569370       0.1454            1 
   1     rs871454       0.8612            1 
   1    rs4951018       0.2224            1 
   1   rs66742105       0.0429            1 
   1  rs141141349       0.3799            1 
   1    rs1573104       0.5782            1 
   1   rs12140238       0.3799            1 
   1    rs7521095       0.0429            1 
   1    rs7529037       0.5782            1 
   1   rs57021717       0.0429            1 
   1   rs16856135       0.8612            1 
   1   rs60929190       0.6342            1 
   1   rs12409639       0.2012            1 
   1   rs61111606       0.6342            1 
   1   rs16856139       0.8612            1 
   1   rs55781355       0.0429            1 
   1    rs3902968       0.5782            1 
   1   rs73078374       0.5421            1 
   1  rs114246753       0.3799            1 
   1   rs73078376       0.0429            1 
   1    rs6593962       0.0173            1 
   1   rs11240550       0.1289            1 
   1    rs6685508       0.7539            1 
   1  rs186106842       0.6082            1 
   1   rs10601329       0.7539            1 
   1    rs6593963       0.4168            1 
   1  rs116783335       0.8471            1 
   1  rs112479078       0.7218            1 
   1   rs55915134       0.5671            1 
   1   rs73078382       0.2281            1 
   1   rs11240551       0.4715            1 
   1    rs4951254         0.97            1 
   1    rs2153904       0.9388            1 
   1   rs73078388       0.2281            1 
   1   rs61824660       0.5671            1 
   1  rs139963187       0.5671            1 
   1  rs111337602       0.2281            1 
   1  rs116691275       0.6082            1 
   1    rs1418549       0.7685            1 
   1    rs4951255       0.4715            1 
   1   rs78590176       0.7052            1 
   1   rs77273478       0.6082            1 
   1   rs73078390       0.2281            1 
   1    rs1418652       0.5577            1 
   1     rs868844        0.868            1 
   1  rs113563932       0.2281            1 
   1    rs1775147       0.8142            1 
   1  rs545452974       0.2267            1 
   1    rs1772138       0.8142            1 
   1    rs6689008         0.97            1 
   1    rs1772137       0.8142            1 
   1   rs58705257       0.3686            1 
   1    rs1775152       0.8142            1 
   1    rs1775153       0.8142            1 
   1  rs113058022       0.5671            1 
   1    rs1772136       0.8142            1 
   1    rs1772135       0.8142            1 
   1    rs1772134       0.8142            1 
   1    rs1772133       0.8142            1 
   1    rs4245718       0.6468            1 
   1    rs4951256       0.6468            1 
   1   rs12023314       0.6468            1 
   1   rs28721375       0.6468            1 
   1   rs11580364       0.6468            1 
   1  rs149863706       0.6468            1 
   1    rs6685188       0.6468            1 
   1    rs6693913        0.868            1 
   1  rs115831115       0.1133            1 
   1    rs5780294       0.9819            1 
   1    rs1094648       0.6468            1 
   1  rs114311826       0.6082            1 
   1   rs16856148       0.5671            1 
   1     rs823107       0.6468            1 
   1  rs557492079       0.6462            1 
   1     rs823106       0.7258            1 
   1    rs4601639       0.3327            1 
   1   rs76012422       0.3686            1 
   1   rs78443024       0.3686            1 
   1     rs823104       0.6468            1 
   1  rs141730920       0.0018       0.9845 
   1     rs823103       0.9379            1 
   1    rs1172199       0.4253            1 
   1    rs7520276      0.05109            1 
   1   rs12132270       0.2338            1 
   1   rs16856160        0.471            1 
   1   rs58838397       0.2051            1 
   1   rs12752037       0.2051            1 
   1   rs73078398       0.1082            1 
   1   rs12037559       0.3327            1 
   1   rs10751444       0.3054            1 
   1    rs6593964       0.3054            1 
   1    rs6676110        0.471            1 
   1   rs55858232       0.4067            1 
   1   rs72419211        0.471            1 
   1   rs10900521        0.471            1 
   1    rs7542712        0.471            1 
   1  rs114956011       0.6082            1 
   1   rs75103733       0.0232            1 
   1  rs116370807       0.0232            1 
   1     rs823102       0.0232            1 
   1  rs145968644       0.6434            1 
   1   rs58785399       0.0232            1 
   1   rs59081879       0.0232            1 
   1  rs531109319       0.2749            1 
   1  rs549643128       0.0232            1 
   1   rs76968726       0.0232            1 
   1   rs79837567       0.0232            1 
   1  rs114944833       0.6434            1 
   1  rs114065085     0.007699            1 
   1  rs182866988     0.007699            1 
   1  rs147681886       0.0232            1 
   1   rs78421560       0.0018       0.9845 
   1  rs115812113       0.0232            1 
   1    rs6673687       0.0264            1 
   1     rs823098       0.8589            1 
   1   rs11240554       0.4447            1 
   1   rs11285952       0.0477            1 
   1  rs539315410       0.0374            1 
   1    rs1775139       0.0264            1 
   1    rs1772140       0.8589            1 
   1  rs113395209       0.4049            1 
   1  rs116125551       0.6082            1 
   1   rs12239960       0.3079            1 
   1   rs75869838       0.3457            1 
   1  rs115248740       0.2267            1 
   1  rs111299170       0.0232            1 
   1   rs12748961       0.2267            1 
   1    rs3747973       0.0035       0.9999 
   1   rs56675020       0.2267            1 
   1   rs12030754       0.3974            1 
   1   rs55735020       0.0169            1 
   1  rs140801892       0.0169            1 
   1     rs823095       0.7448            1 
   1     rs823096       0.7374            1 
   1   rs16856194       0.7448            1 
   1   rs79396608       0.0023       0.9934 
   1   rs58526373       0.8346            1 
   1    rs6663787       0.4002            1 
   1     rs823097       0.7448            1 
   1  rs111987408       0.7218            1 
   1   rs11240555       0.4002            1 
   1  rs541444877       0.2267            1 
   1       rs3805       0.5099            1 
   1  rs141444520       0.8346            1 
   1    rs1935662       0.8346            1 
   1  rs144482900       0.7788            1 
   1    rs6665860       0.4002            1 
   1   rs10900522       0.3974            1 
   1  rs141010096       0.0023       0.9934 
   1     rs951366     0.005299       0.9999 
   1   rs74143155       0.8346            1 
   1   rs34305872       0.2718            1 
   1   rs74143844       0.8346            1 
   1   rs71709139       0.7448            1 
   1     rs823092       0.3036            1 
   1   rs16856211       0.4105            1 
   1     rs823093        0.461            1 
   1     rs823094       0.6965            1 
   1   rs59957335       0.8346            1 
   1   rs34455896       0.8346            1 
   1    rs7545345       0.0038       0.9995 
   1  rs145557339       0.7448            1 
   1   rs74474484       0.0175            1 
   1    rs4951258     0.005299       0.9999 
   1   rs11240556       0.4002            1 
   1    rs4951023       0.0014       0.9835 
   1    rs1094649       0.5829            1 
   1    rs1935025       0.3974            1 
   1   rs16856215       0.8346            1 
   1     rs823108        0.461            1 
   1   rs16856217       0.8346            1 
   1  rs115640250       0.2267            1 
   1   rs10494873       0.8346            1 
   1    rs3761919       0.3974            1 
   1    rs1772145     0.007399            1 
   1    rs1772146        0.461            1 
   1    rs1775154       0.7448            1 
   1    rs1772147        0.461            1 
   1    rs1620334        0.461            1 
   1   rs74143846       0.8346            1 
   1    rs7513645       0.3974            1 
   1  rs148270168       0.3236            1 
   1  rs112333099       0.4002            1 
   1   rs11808642       0.8346            1 
   1   rs61377167       0.2267            1 
   1   rs78209347       0.8127            1 
   1     rs823109        0.461            1 
   1   rs34936698      0.08309            1 
   1     rs823110       0.7448            1 
   1     rs823111       0.7448            1 
   1  rs114915979       0.0023       0.9934 
   1   rs74143847       0.8346            1 
   1  rs140426021       0.5105            1 
   1  rs138389558       0.8346            1 
   1    rs1772148       0.7448            1 
   1  rs146488048       0.2267            1 
   1  rs111913572       0.7218            1 
   1  rs188236363       0.2267            1 
   1  rs111451886       0.4148            1 
   1  rs566837996    0.0008999       0.9049 
   1   rs78474729       0.0023       0.9934 
   1   rs76269384       0.2267            1 
   1   rs12088809       0.4002            1 
   1     rs823112        0.461            1 
   1   rs11240559       0.3974            1 
   1   rs56296722       0.4148            1 
   1  rs376406180       0.7448            1 
   1  rs115475532       0.3236            1 
   1  rs112452415       0.4002            1 
   1     rs823113        0.461            1 
   1   rs75511917       0.4148            1 
   1   rs16856246       0.8346            1 
   1  rs138529790       0.3236            1 
   1  rs542619600       0.0023       0.9934 
   1     rs864783       0.7448            1 
   1   rs16856251       0.8346            1 
   1   rs11240561       0.3974            1 
   1     rs823127       0.0169            1 
   1     rs823128        0.461            1 
   1     rs823129     0.005099            1 
   1  rs192716638       0.2267            1 
   1   rs79771737       0.0023       0.9934 
   1     rs823130       0.7448            1 
   1  rs112152328       0.7218            1 
   1     rs823131     0.005099            1 
   1   rs12046305       0.3974            1 
   1   rs55737937       0.1326            1 
   1  rs150882174       0.0023       0.9934 
   1   rs78504890       0.7448            1 
   1  rs199882740       0.2366            1 
   1  rs146019018       0.6826            1 
   1   rs61824677        0.685            1 
   1   rs61824678        0.685            1 
   1   rs10900523       0.2555            1 
   1   rs80153295       0.3236            1 
   1  rs140853652       0.0023       0.9934 
   1  rs114702033       0.3236            1 
   1   rs74143849       0.8346            1 
   1   rs56382128       0.4148            1 
   1   rs11240562       0.4002            1 
   1   rs73080333       0.0038       0.9999 
   1    rs4951261     0.005299       0.9999 
   1   rs12047038       0.3974            1 
   1  rs115866861       0.0023       0.9934 
   1  rs111472894       0.4002            1 
   1    rs7536483       0.7448            1 
   1    rs3834732       0.4002            1 
   1     rs823114       0.5502            1 
   1     rs865402        0.461            1 
   1   rs79576176       0.0018       0.9845 
   1     rs823115        0.461            1 
   1     rs823116       0.5502            1 
   1  rs144854753       0.3236            1 
   1   rs78907896    0.0007999       0.7276 
   1   rs12058814       0.4002            1 
   1   rs34838718       0.6562            1 
   1   rs12059093       0.9735            1 
   1  rs200129376       0.6562            1 
   1   rs76085273       0.2267            1 
   1   rs34072338       0.0046       0.9999 
   1   rs11240565       0.0014       0.9835 
   1  rs200841559       0.3236            1 
   1   rs11362942     0.006199            1 
   1     rs823117       0.2486            1 
   1     rs823118       0.5502            1 
   1     rs860311     0.006199            1 
   1     rs823119        0.461            1 
   1    rs1891461       0.3974            1 
   1   rs74143850       0.8346            1 
   1    rs5780297       0.3974            1 
   1     rs823120     0.005099            1 
   1  rs138568057       0.3191            1 
   1   rs79520469       0.0023       0.9934 
   1     rs823121       0.7448            1 
   1     rs823122       0.0111            1 
   1   rs74331628       0.0023       0.9934 
   1     rs823123     0.005099            1 
   1   rs77578324       0.4002            1 
   1  rs112361116       0.4002            1 
   1  rs116536013       0.2267            1 
   1   rs75212657       0.4002            1 
   1     rs823124     0.005099            1 
   1  rs200774229       0.1652            1 
   1    rs1626710     0.006199            1 
   1    rs1772150     0.006199            1 
   1     rs823125     0.006199            1 
   1     rs823126     0.006199            1 
   1  rs142262637       0.3236            1 
   1    rs4951024       0.0111            1 
   1   rs76542084       0.8346            1 
   1  rs529875324       0.9772            1 
   1   rs56276813       0.3974            1 
   1   rs79465668       0.5965            1 
   1   rs34848415       0.6051            1 
   1   rs78451246       0.0023       0.9934 
   1  rs114241540       0.3236            1 
   1    rs2027527       0.4148            1 
   1   rs78568512       0.0023       0.9934 
   1  rs552104062      0.05779            1 
   1    rs5012834        0.174            1 
   1   rs79604370       0.4235            1 
   1  rs112977696       0.2731            1 
   1    rs4338418    0.0005999        0.971 
   1     rs823145       0.0137            1 
   1     rs823146       0.1921            1 
   1     rs823147       0.1921            1 
   1  rs115997607       0.2267            1 
   1     rs869054       0.0023       0.9934 
   1  rs371482956       0.0018       0.9845 
   1   rs12059941       0.2731            1 
   1    rs1832775       0.3974            1 
   1    rs2013898       0.0023       0.9934 
   1     rs823148       0.1921            1 
   1     rs823149        0.465            1 
   1     rs823150       0.3372            1 
   1     rs823151      0.06869            1 
   1    rs2014202     0.005799            1 
   1    rs5780298       0.7103            1 
   1    rs7522043     0.005599       0.9999 
   1    rs7522056     0.005799            1 
   1     rs823153       0.3372            1 
   1    rs1772152       0.3372            1 
   1    rs1618936       0.3372            1 
   1    rs6661916        0.141            1 
   1     rs844005       0.3372            1 
   1  rs115984632       0.0018       0.9845 
   1   rs56129364       0.2036            1 
   1     rs823132       0.3372            1 
   1     rs823133       0.3372            1 
   1     rs823134       0.3372            1 
   1  rs115996906       0.0018       0.9845 
   1     rs823135       0.3372            1 
   1     rs823136       0.3372            1 
   1     rs823137       0.7448            1 
   1   rs71762778       0.4955            1 
   1   rs11807208       0.5197            1 
   1   rs34580135       0.3372            1 
   1     rs823138       0.3372            1 
   1   rs16856287       0.5197            1 
   1     rs708723       0.5259            1 
   1  rs116438301       0.0018       0.9845 
   1     rs823139       0.0495            1 
   1   rs11423873       0.8346            1 
   1     rs823140       0.3302            1 
   1   rs58121045        0.022            1 
   1  rs147046832       0.7518            1 
   1    rs5780299      0.06389            1 
   1     rs823141        0.759            1 
   1     rs823142       0.6455            1 
   1   rs11286094       0.8377            1 
   1   rs80178763       0.0018       0.9845 
   1   rs16856296       0.3704            1 
   1     rs823143        0.759            1 
   1   rs11803735       0.8346            1 
   1     rs708724        0.759            1 
   1  rs112606738        0.004       0.9999 
   1     rs708725        0.759            1 
   1    rs1572931       0.4955            1 
   1  rs376166125       0.4526            1 
   1  rs187306487       0.8935            1 
   1   rs77138887       0.8935            1 
   1     rs823144       0.8323            1 
   1   rs16856324       0.8346            1 
   1   rs77335500       0.8935            1 
   1    rs5780300       0.4409            1 
   1    rs1775151       0.3674            1 
   1   rs79557233       0.8935            1 
   1    rs1772153       0.1998            1 
   1    rs1772154       0.1998            1 
   1    rs6683517       0.4577            1 
   1  rs138641727       0.4841            1 
   1  rs116300524       0.0018       0.9845 
   1  rs112880684       0.2014            1 
   1  rs147302091       0.8935            1 
   1   rs74143851       0.8346            1 
   1   rs10900524       0.1998            1 
   1  rs112414579       0.1693            1 
   1  rs536099273       0.0018       0.9845 
   1  rs112632065       0.4955            1 
   1     rs863725       0.8082            1 
   1  rs144811873       0.4577            1 
   1   rs16856348       0.8346            1 
   1   rs16856350       0.8346            1 
   1     rs947211       0.7473            1 
   1   rs73080374     0.005599       0.9999 
   1    rs1772156       0.1998            1 
   1     rs885224       0.8082            1 
   1   rs78595281       0.8935            1 
   1    rs1775158       0.1701            1 
   1    rs1772157       0.2779            1 
   1    rs1775159       0.2452            1 
   1    rs1772158       0.2452            1 
   1    rs5014255       0.1701            1 
   1    rs5014256       0.9654            1 
   1  rs116692585       0.0018       0.9845 
   1   rs77291008       0.0219            1 
   1  rs146913746       0.0018       0.9845 
   1   rs16856356       0.0157            1 
   1   rs10494874       0.4577            1 
   1  rs114868554       0.8935            1 
   1   rs80290614       0.0018       0.9845 
   1   rs12565968       0.4158            1 
   1   rs12565321       0.4158            1 
   1   rs12567894       0.4158            1 
   1   rs11240567       0.2566            1 
   1    rs1775143       0.4538            1 
   1    rs1775144       0.6455            1 
   1    rs1775145       0.3984            1 
   1    rs1775146       0.4158            1 
   1    rs6679073       0.5962            1 
   1  rs533549842       0.8935            1 
   1    rs7536285       0.4673            1 
   1  rs143792555       0.4526            1 
   1    rs7513115       0.4158            1 
   1  rs185317738       0.8935            1 
   1   rs10682043       0.1453            1 
   1   rs12747475       0.4504            1 
   1    rs1775148       0.4493            1 
   1  rs138571126        0.004       0.9999 
   1   rs73080385      0.05139            1 
   1   rs74336727       0.0018       0.9845 
   1   rs61822589       0.3325            1 
   1   rs61822590      0.06359            1 
   1    rs1341249          0.2            1 
   1  rs116555471       0.8935            1 
   1  rs144681498       0.8465            1 
   1  rs115941377       0.8465            1 
   1   rs61822592       0.3325            1 
   1   rs61822593      0.06359            1 
   1  rs539613038       0.4526            1 
   1     rs954071       0.3152            1 
   1     rs708726       0.5526            1 
   1  rs189366998       0.8935            1 
   1     rs823154        0.759            1 
   1     rs823155       0.5526            1 
   1   rs60181043       0.4919            1 
   1   rs57320105       0.1189            1 
   1   rs58497333       0.1083            1 
   1  rs140510407       0.8935            1 
   1     rs823156       0.4644            1 
   1  rs115312209        0.759            1 
   1  rs112312142       0.1131            1 
   1    rs5780303       0.1791            1 
   1     rs823157       0.2107            1 
   1    rs5780304       0.1152            1 
   1  rs114281298       0.8935            1 
   1    rs4396169        0.908            1 
   1       rs2224       0.1465            1 
   1     rs823065       0.5624            1 
   1     rs823066       0.5624            1 
   1     rs823067       0.5624            1 
   1     rs823068       0.6818            1 
   1     rs823069       0.6297            1 
   1  rs202245859       0.6805            1 
   1     rs823070       0.5624            1 
   1  rs183925436     0.007399            1 
   1  rs115043694       0.8935            1 
   1   rs73080400       0.1465            1 
   1  rs140199204        0.835            1 
   1   rs73080402       0.1465            1 
   1     rs823071       0.5624            1 
   1     rs708729       0.4204            1 
   1     rs823072       0.6297            1 
   1     rs823073       0.4368            1 
   1  rs115028043     0.007399            1 
   1   rs10159439       0.1465            1 
   1   rs11808790       0.8935            1 
   1   rs75794366     0.007399            1 
   1     rs823076       0.4368            1 
   1     rs823077       0.4368            1 
   1     rs823078       0.5624            1 
   1   rs79162712       0.5461            1 
   1  rs141881589       0.6546            1 
   1   rs61822600       0.8935            1 
   1     rs823079       0.1535            1 
   1  rs116759226     0.007399            1 
   1     rs708730       0.5356            1 
   1   rs76686352     0.007399            1 
   1   rs80157950     0.007399            1 
   1   rs78016499       0.8935            1 
   1  rs187543264     0.007399            1 
   1  rs535028190      0.06239            1 
   1   rs61822602       0.2004            1 
   1   rs56152218       0.5963            1 
   1  rs114868928       0.8935            1 
   1   rs80348517     0.007399            1 
   1   rs77177838     0.007399            1 
   1  rs113740521       0.2108            1 
   1  rs150354821     0.007399            1 
   1    rs6667992       0.2004            1 
   1  rs189068953       0.8465            1 
   1    rs1891092       0.5461            1 
   1    rs1891093       0.4077            1 
   1    rs1891094       0.5461            1 
   1  rs181743198       0.8935            1 
   1     rs823082       0.1569            1 
   1  rs575560408       0.2656            1 
   1   rs74735692     0.007399            1 
   1   rs60321688       0.2004            1 
   1   rs76517742     0.007399            1 
   1     rs823081       0.5963            1 
   1    rs7538321       0.5716            1 
   1  rs184461176       0.8935            1 
   1  rs200300084         0.04            1 
   1   rs61822604       0.2004            1 
   1  rs142713114       0.2564            1 
   1  rs189615813       0.8935            1 
   1  rs145113523       0.1569            1 
   1  rs140126331     0.007399            1 
   1   rs34196524        0.413            1 
   1  rs114572608     0.007399            1 
   1     rs844004       0.5491            1 
   1     rs823091       0.4718            1 
   1  rs145624283       0.2004            1 
   1  rs188174874       0.8935            1 
   1   rs59244034       0.1326            1 
   1     rs823090      0.06739            1 
   1     rs823089      0.06739            1 
   1     rs823088      0.06739            1 
   1    rs6670895       0.2004            1 
   1     rs823087       0.5963            1 
   1  rs116207676     0.007399            1 
   1     rs708728      0.06739            1 
   1    rs7529407       0.5461            1 
   1  rs113084670       0.3732            1 
   1   rs12071261       0.4077            1 
   1  rs114132835     0.007399            1 
   1     rs823086      0.06739            1 
   1     rs823085       0.5491            1 
   1   rs78099089     0.007399            1 
   1     rs823084       0.1983            1 
   1     rs823083       0.5121            1 
   1   rs77277247     0.007399            1 
   1   rs73082334       0.2004            1 
   1   rs35289636       0.0433            1 
   1    rs1361754       0.1569            1 
   1   rs75935982     0.007399            1 
   1   rs34037383       0.1043            1 
   1   rs16856400       0.1368            1 
   1    rs7546846       0.4852            1 
   1    rs6694490       0.2004            1 
   1   rs77722822     0.007399            1 
   1    rs6697375       0.2004            1 
   1    rs5780306       0.4852            1 
   1     rs954206       0.7786            1 
   1    rs4264050       0.3711            1 
   1   rs74910130     0.007399            1 
   1    rs6668798      0.07659            1 
   1   rs10900525       0.0211            1 
   1    rs7539565       0.1827            1 
   1   rs11240573        0.975            1 
   1   rs79346203       0.5765            1 
   1    rs6663323       0.8211            1 
   1    rs4951025       0.6076            1 
   1     rs960603       0.3846            1 
   1    rs7518979       0.4441            1 
   1   rs77052023       0.3056            1 
   1   rs11240574       0.1716            1 
   1    rs4369285       0.8533            1 
   1  rs141076349       0.5098            1 
   1   rs16856421       0.0387            1 
   1    rs1104899       0.7485            1 
   1    rs1891460      0.09359            1 
   1   rs17348507       0.0387            1 
   1  rs114984993       0.1423            1 
   1    rs7517009       0.3442            1 
   1    rs4951029       0.4681            1 
   1   rs12756994       0.1575            1 
   1  rs112268616       0.8962            1 
   1   rs11240576       0.2337            1 
   1   rs11540015       0.9525            1 
   1   rs79350328       0.1479            1 
   1    rs1539394       0.6952            1 
   1   rs57904872       0.2731            1 
   1   rs74143857      0.08299            1 
   1   rs55799524       0.1479            1 
   1   rs10711483       0.4581            1 
   1   rs75015265       0.1479            1 
   1    rs6702688       0.2194            1 
   1   rs59697490       0.5409            1 
   1  rs189971772       0.3908            1 
   1    rs7550177       0.1246            1 
   1   rs76887535       0.1479            1 
   1   rs11240578       0.6601            1 
   1   rs35582184       0.5354            1 
   1    rs6667995       0.6941            1 
   1   rs61814918       0.2539            1 
   1   rs12033404       0.2426            1 
   1  rs116005836       0.5409            1 
   1    rs1935661        0.686            1 
   1    rs2027528       0.2842            1 
   1   rs10900526       0.6941            1 
   1  rs201331568       0.0387            1 
   1    rs7532435       0.6601            1 
   1   rs76653690       0.3251            1 
   1    rs2868572       0.6941            1 
   1   rs60092747       0.4581            1 
   1    rs9438431       0.9399            1 
   1    rs6593969       0.6941            1 
   1    rs7521749       0.5305            1 
   1    rs4951265       0.6941            1 
   1   rs74600673       0.1479            1 
   1   rs57897938       0.4581            1 
   1    rs4245720       0.6601            1 
   1    rs4245721       0.2194            1 
   1    rs4951266        0.686            1 
   1    rs7517201       0.2194            1 
   1   rs56036338       0.1479            1 
   1  rs141316749       0.3601            1 
   1   rs12058425       0.2559            1 
   1  rs150017924       0.1246            1 
   1   rs55817308       0.1479            1 
   1   rs56048604       0.0387            1 
   1   rs77290895       0.4581            1 
   1  rs147865627       0.1479            1 
   1  rs112590396       0.1479            1 
   1   rs12085906       0.6523            1 
   1   rs11240581       0.7216            1 
   1   rs57347632       0.3251            1 
   1    rs9438394       0.9399            1 
   1   rs36102202       0.6029            1 
   1   rs59389001       0.6952            1 
   1  rs113322677       0.0387            1 
   1   rs12096500       0.5587            1 
   1    rs7520875       0.9399            1 
   1   rs56750039       0.6952            1 
   1   rs11240583       0.5587            1 
   1  rs147657206       0.1668            1 
   1  rs145836802       0.0387            1 
   1    rs4333900       0.9399            1 
   1    rs4623772       0.5587            1 
   1   rs12408828        0.511            1 
   1  rs144608258       0.1668            1 
   1  rs112264505       0.0387            1 
   1   rs59644363        0.511            1 
   1  rs148476201       0.7599            1 
   1  rs201508223       0.5835            1 
   1   rs11802232       0.0387            1 
   1    rs4951267        0.511            1 
   1    rs7537069       0.9399            1 
   1   rs12744739       0.5587            1 
   1  rs113994726       0.6449            1 
   1   rs74143858       0.1668            1 
   1   rs71152453       0.6796            1 
   1   rs56680497       0.1575            1 
   1   rs74143860      0.08299            1 
   1   rs76465173       0.0387            1 
   1   rs80303219       0.1668            1 
   1   rs74380392       0.0387            1 
   1   rs78076922       0.4269            1 
   1  rs375756247       0.5807            1 
   1  rs574783340       0.2076            1 
   1  rs543932453       0.2076            1 
   1   rs77322695       0.9691            1 
   1    rs6675675       0.9399            1 
   1   rs56023583       0.0387            1 
   1    rs7533475       0.0387            1 
   1   rs12068184       0.9691            1 
   1  rs145002906       0.7644            1 
   1  rs191007685      0.05929            1 
   1  rs540565837      0.07839            1 
   1  rs369489646       0.3811            1 
   1  rs141445682       0.9691            1 
   1   rs76148834       0.0387            1 
   1  rs113702492       0.0387            1 
   1    rs1857074       0.5587            1 
   1  rs201556277       0.9399            1 
   1  rs530664983       0.0387            1 
   1   rs56080697     0.009199            1 
   1    rs7550755       0.0387            1 
   1    rs1857075       0.5344            1 
   1    rs7550960       0.0387            1 
   1  rs115630198       0.0258            1 
   1   rs12071163       0.0298            1 
   1    rs7368315       0.9691            1 
   1   rs12049590       0.2865            1 
   1   rs56188332       0.0258            1 
   1   rs11799661       0.3698            1 
   1   rs11240586       0.4071            1 
   1    rs7364618        0.323            1 
   1    rs6684986       0.1575            1 
   1  rs116287505       0.8613            1 
   1  rs144991602       0.5608            1 
   1   rs56871474       0.1668            1 
   1   rs12028467       0.1864            1 
   1  rs113716284       0.0387            1 
   1   rs12065315       0.0258            1 
   1    rs9438396       0.1974            1 
   1  rs545225063       0.0298            1 
   1    rs6670490       0.9691            1 
   1   rs76484659       0.1616            1 
   1   rs59834427      0.07839            1 
   1    rs6593971       0.9399            1 
   1   rs34378656       0.1575            1 
   1    rs1819718       0.9279            1 
   1    rs2869026       0.8594            1 
   1  rs112757221     0.009499            1 
   1    rs1857073       0.8594            1 
   1  rs558001479       0.6753            1 
   1  rs148339195       0.2033            1 
   1   rs77437752       0.4321            1 
   1    rs6693865     0.009499            1 
   1    rs6693888     0.009499            1 
   1   rs73082364        0.026            1 
   1    rs7365031       0.4977            1 
   1    rs7367954       0.8594            1 
   1   rs57549600       0.8594            1 
   1   rs11580942       0.5752            1 
   1  rs114509225       0.8613            1 
   1    rs2869027       0.5211            1 
   1    rs2903990       0.3139            1 
   1  rs200376185       0.0238            1 
   1    rs9438434       0.8566            1 
   1  rs147963037       0.0258            1 
   1    rs9438435       0.8566            1 
   1  rs201721837       0.4581            1 
   1  rs112912632       0.0258            1 
   1  rs142614927       0.9399            1 
   1  rs199786099       0.1763            1 
   1  rs184562832       0.6587            1 
   1  rs200034747       0.7333            1 
   1  rs536505979        0.606            1 
   1   rs73082365       0.4994            1 
   1  rs199825405       0.7033            1 
   1    rs9438436       0.6256            1 
   1  rs138601314       0.8613            1 
   1   rs74143862      0.07839            1 
   1   rs73082366       0.3115            1 
   1   rs58793663      0.07839            1 
   1    rs9438437       0.2588            1 
   1  rs538504793       0.8157            1 
   1   rs60618036       0.0258            1 
   1   rs56157949      0.08429            1 
   1  rs114557301       0.8613            1 
   1   rs55895605      0.08429            1 
   1    rs4951270       0.6256            1 
   1   rs57942992       0.0258            1 
   1   rs17348521      0.09949            1 
   1   rs17433088       0.4788            1 
   1    rs2282429       0.8157            1 
   1    rs2282430       0.8157            1 
   1   rs77367497       0.4565            1 
   1   rs16856447       0.6299            1 
   1   rs76988577       0.2701            1 
   1   rs16856448       0.7889            1 
   1    rs9438399       0.6395            1 
   1    rs6669481       0.8918            1 
   1   rs57455787       0.5417            1 
   1   rs10652614       0.0411            1 
   1   rs61224910       0.9778            1 
   1  rs141867024      0.05149            1 
   1   rs72752923       0.1325            1 
   1  rs113110379       0.9226            1 
   1   rs16830364       0.1325            1 
   1    rs6593973        0.527            1 
   1    rs6593974        0.527            1 
   1   rs60255052       0.2702            1 
   1   rs60716530        0.249            1 
   1  rs541039382       0.4374            1 
   1   rs60644810       0.1325            1 
   1   rs35694044       0.1325            1 
   1   rs16830370       0.1325            1 
   1    rs6421774       0.1003            1 
   1   rs16830374      0.05149            1 
   1   rs11240592       0.9778            1 
   1    rs9438401       0.3918            1 
   1   rs12757540       0.6652            1 
   1   rs35725748       0.7381            1 
   1   rs11804268      0.05149            1 
   1   rs16856462       0.1325            1 
   1    rs7366689       0.1479            1 
   1   rs16856468       0.1325            1 
   1   rs60001177       0.1325            1 
   1   rs12723666       0.1325            1 
   1   rs75464682       0.9226            1 
   1   rs16856470       0.4141            1 
   1   rs74146718       0.9778            1 
   1   rs16856473       0.1325            1 
   1    rs6697817       0.4997            1 
   1  rs114619342       0.9226            1 
   1  rs140339440       0.9226            1 
   1    rs6674850       0.4117            1 
   1    rs6674855       0.4117            1 
   1    rs6674874       0.4117            1 
   1  rs112406552       0.9902            1 
   1    rs6690143       0.8947            1 
   1   rs12759719      0.07809            1 
   1   rs74146719       0.4131            1 
   1   rs68189466       0.2596            1 
   1   rs12131280       0.4879            1 
   1    rs9438439      0.07129            1 
   1   rs35648260       0.2596            1 
   1   rs12132920        0.414            1 
   1   rs35360452       0.2596            1 
   1   rs12135510        0.414            1 
   1    rs9793153      0.07129            1 
   1   rs12083912       0.9778            1 
   1    rs6690395       0.9549            1 
   1   rs34907090        0.477            1 
   1   rs74146721       0.9778            1 
   1  rs146887701       0.1996            1 
   1    rs7538856        0.477            1 
   1   rs11452281        0.477            1 
   1    rs7366893       0.9549            1 
   1   rs12727528       0.2596            1 
   1    rs7367849      0.07129            1 
   1  rs115900365       0.0371            1 
   1   rs12133152       0.3296            1 
   1   rs77145461      0.07169            1 
   1  rs201244473       0.0371            1 
   1   rs79133183       0.8254            1 
   1    rs9438404       0.1996            1 
   1   rs16856489       0.3638            1 
   1   rs75160559       0.7846            1 
   1   rs11240594       0.2991            1 
   1   rs73082393       0.3638            1 
   1    rs7366204       0.4862            1 
   1   rs34803033       0.1291            1 
   1    rs3811424       0.2938            1 
   1   rs12143020       0.1097            1 
   1   rs12036341       0.7464            1 
   1   rs41264909       0.2324            1 
   1    rs7514410       0.9508            1 
   1    rs7514511       0.9508            1 
   1   rs16856494       0.9043            1 
   1   rs12164617       0.1097            1 
   1   rs11240595       0.9043            1 
   1    rs9438405       0.7464            1 
   1    rs7512462       0.8657            1 
   1    rs7555185       0.9931            1 
   1   rs74144110       0.8012            1 
   1   rs12135835       0.1097            1 
   1   rs12042328       0.5943            1 
   1  rs550910585       0.5171            1 
   1   rs35427314       0.4563            1 
   1   rs33943971       0.4622            1 
   1   rs11240596       0.4106            1 
   1   rs16856505       0.8391            1 
   1    rs3811423       0.7781            1 
   1   rs75021701       0.1097            1 
   1   rs41305064        0.658            1 
   1  rs116412054       0.2324            1 
   1   rs74774993       0.5445            1 
   1   rs79874759       0.8797            1 
   1    rs7513587       0.5382            1 
   1    rs1995006       0.4106            1 
   1    rs1891309       0.3477            1 
   1    rs1891310       0.3477            1 
   1   rs74739480       0.7077            1 
   1    rs1473537       0.4563            1 
   1    rs7520136       0.1489            1 
   1   rs12082872       0.9073            1 
   1  rs142245823       0.4087            1 
   1  rs115066097       0.2324            1 
   1   rs34190121       0.4563            1 
   1    rs7549173       0.2854            1 
   1   rs11390376       0.7054            1 
   1   rs77988810       0.8391            1 
   1    rs6696811       0.6597            1 
   1   rs76837295       0.7069            1 
   1    rs9438442       0.8751            1 
   1   rs72752927       0.4563            1 
   1  rs111348133       0.5521            1 
   1    rs7521316       0.4691            1 
   1    rs1874361        0.999            1 
   1   rs11240598       0.4238            1 
   1  rs144629191       0.6669            1 
   1    rs7555534       0.4886            1 
   1  rs142620570       0.5028            1 
   1    rs6593975       0.9491            1 
   1    rs6593976       0.9491            1 
   1   rs11435826       0.7696            1 
   1  rs149513713       0.2459            1 
   1  rs111581209       0.8551            1 
   1    rs6673820       0.3995            1 
   1    rs6661355       0.3995            1 
   1   rs76493476       0.1097            1 
   1    rs7415921       0.8722            1 
   1   rs72752928       0.5152            1 
   1   rs16856524        0.519            1 
   1    rs1342061       0.3787            1 
   1   rs61707153       0.6911            1 
   1   rs78309324       0.1439            1 
   1   rs79698238       0.6911            1 
   1  rs116115387       0.5748            1 
   1    rs1342062       0.5604            1 
   1   rs66593238       0.9259            1 
   1    rs1342063       0.9252            1 
   1    rs1342064       0.7266            1 
   1    rs4951030       0.8737            1 
   1    rs9438407       0.6603            1 
   1    rs4951271       0.9755            1 
   1   rs75851636       0.8432            1 
   1   rs12741299       0.6603            1 
   1    rs4077468       0.9755            1 
   1    rs4077469       0.9755            1 
   1    rs9661504       0.9755            1 
   1    rs9662221       0.9755            1 
   1   rs34265780       0.6603            1 
   1  rs116751685       0.8432            1 
   1   rs34301002       0.9514            1 
   1   rs12095392       0.8548            1 
   1   rs11801695       0.9755            1 
   1   rs12047830       0.9283            1 
   1  rs146371066       0.9917            1 
   1    rs7419153       0.4729            1 
   1   rs61815464       0.7086            1 
   1   rs11240599       0.8745            1 
   1   rs56034048       0.6255            1 
   1    rs7418300       0.4501            1 
   1   rs12410139       0.4624            1 
   1  rs113880347      0.08004            1 
   1   rs12029024       0.5714            1 
   1    rs6603928       0.9849            1 
   1  rs114446267       0.3187            1 
   1    rs6603929       0.4092            1 
   1  rs190040074         0.96            1 
   1   rs11240600       0.1856            1 
   1   rs11240601       0.1031            1 
   1    rs7516593       0.1104            1 
   1    rs7413698       0.4325            1 
   1   rs75820909       0.5133            1 
   1  rs115045646       0.7288            1 
   1  rs146047214       0.7487            1 
   1  rs537934803       0.6745            1 
   1  rs551575236       0.6938            1 
   1    rs1476372       0.7298            1 
   1    rs1476373       0.7298            1 
   1  rs556066739       0.5749            1 
   1  rs575947513        0.534            1 
   1  rs572111527       0.7156            1 
   1  rs146610730       0.7298            1 
   1  rs564766960       0.5749            1 
   1   rs61815473       0.6189            1 
   1   rs61815474       0.7298            1 
   1  rs574519137        0.859            1 
   1  rs200142079       0.7298            1 
   1   rs61815475       0.7298            1 
   1  rs550641836       0.6938            1 
   1  rs539179894       0.6519            1 
   1    rs1856457        0.876            1 
   1  rs199948662       0.6519            1 
   1  rs566499317       0.3345            1 
   1  rs149151829        0.876            1 
   1  rs114275235       0.5321            1 
   1  rs145025152       0.6519            1 
   1  rs142284236       0.5392            1 
   1   rs61815476       0.1984            1 
   1    rs2019353       0.7298            1 
   1  rs558069922       0.6519            1 
   1   rs61815477       0.8256            1 
   1   rs61815478       0.7298            1 
   1   rs79000747       0.1984            1 
   1  rs527282136       0.3809            1 
   1  rs562645029       0.6938            1 
   1  rs533685295       0.7764            1 
   1  rs573292677       0.8256            1 
   1  rs536254932       0.2917            1 
   1  rs555941168       0.3563            1 
   1   rs61815481       0.6925            1 
   1   rs61815483       0.7872            1 
   1  rs565010260       0.1995            1 
   1  rs567838304       0.9521            1 
   1  rs556768859       0.9486            1 
   1  rs529859946       0.1995            1 
   1   rs61815484       0.7872            1 
   1   rs11249412       0.4411            1 
   1  rs574849282       0.6938            1 
   1  rs200321776       0.8051            1 
   1  rs199635251       0.7579            1 
   1  rs552415094       0.3345            1 
   1  rs566039147       0.6938            1 
   1  rs115430035       0.6018            1 
   1  rs115893987       0.4572            1 
   1  rs561506617       0.3345            1 
   1    rs4844896       0.3806            1 
   1  rs150265080       0.6938            1 
   1  rs541756501       0.1995            1 
   1  rs565121457      0.06189            1 
   1  rs551011015       0.9521            1 
   1  rs553552792        0.791            1 
   1   rs72152960       0.5877            1 
   1   rs75794939       0.5808            1 
   1  rs150007648       0.3345            1 
   1   rs61815487       0.8599            1 
   1  rs149143665        0.791            1 
   1  rs533322205       0.5714            1 
   1  rs547030485       0.1995            1 
   1   rs71263597       0.3345            1 
   1  rs181713665       0.9521            1 
   1   rs71263598        0.272            1 
   1  rs569694954       0.3345            1 
   1  rs554413462       0.9521            1 
   1  rs567885258       0.3549            1 
   1  rs185956295       0.9521            1 
   1   rs66901207       0.8824            1 
   1  rs566098835       0.9521            1 
   1  rs546117221       0.3345            1 
   1  rs543935702        0.379            1 
   1  rs111738441       0.9521            1 
   1  rs546402094       0.6745            1 
   1  rs200162821       0.7456            1 
   1  rs562378169       0.9521            1 
   1  rs541951668       0.5566            1 
   1  rs529049298       0.3345            1 
   1  rs189176486       0.6982            1 
   1  rs563298838       0.5392            1 
   1  rs199660055       0.3345            1 
   1  rs146455736       0.9521            1 
   1  rs550106818       0.9779            1 
   1  rs537297220       0.4732            1 
   1  rs548705825       0.9521            1 
   1    rs9777903        0.634            1 
   1  rs568285334       0.8917            1 
   1  rs145913317       0.7176            1 
   1  rs138398233       0.9521            1 
   1  rs577410326       0.2322            1 
   1  rs570581875       0.5273            1 
   1  rs546836453       0.3345            1 
   1  rs566001238       0.7304            1 
   1  rs201171859        0.645            1 
   1  rs370784257       0.3215            1 
   1  rs573527728       0.3215            1 
   1  rs544299789       0.6745            1 
   1  rs527295569       0.9521            1 
   1  rs542753839       0.7764            1 
   1  rs114856350       0.3345            1 
   1  rs181002866       0.9521            1 
   1  rs368261175       0.9652            1 
   1  rs371668205       0.8296            1 
   1  rs565090761       0.9521            1 
   1  rs565838500       0.7764            1 
   1  rs571778269       0.5286            1 
   1   rs61815509       0.6305            1 
   1  rs563772812       0.9521            1 
   1  rs561787269       0.4562            1 
   1  rs537978918       0.1445            1 
   1   rs28754362       0.8885            1 
   1  rs199732120       0.7764            1 
   1  rs201639794       0.8885            1 
   1  rs537441713       0.7211            1 
   1  rs536387681       0.9521            1 
   1  rs139119390       0.2096            1 
   1  rs201559048       0.3719            1 
   1   rs61815530       0.7188            1 
   1  rs546213991       0.1163            1 
   1  rs376425952      0.05369            1 
   1  rs143786349       0.7972            1 
   1   rs28496709       0.0434            1 
   1   rs56701373       0.0299            1 
   1  rs370918534      0.05369            1 
   1  rs115179166        0.117            1 
   1  rs116347330       0.7972            1 
   1  rs143339352       0.3593            1 
   1   rs56694502       0.1163            1 
   1  rs545003039       0.1748            1 
   1  rs558624175       0.8885            1 
   1  rs143639791       0.1163            1 
   1  rs146784791       0.0378            1 
   1   rs28717691       0.8885            1 
   1  rs554391902       0.3593            1 
   1  rs200762245       0.1163            1 
   1  rs147360571       0.1491            1 
   1  rs374983077       0.1163            1 
   1  rs150592977       0.8885            1 
   1  rs202244112       0.4339            1 
   1  rs139599965       0.8885            1 
   1  rs528310485       0.1781            1 
   1  rs541686898       0.3123            1 
   1  rs199949469      0.05369            1 
   1  rs575697756       0.1163            1 
   1  rs200975589       0.1163            1 
   1  rs140099530       0.1491            1 
   1  rs145724138       0.1748            1 
   1   rs61374077        0.266            1 
   1   rs28763608       0.9711            1 
   1   rs28464621       0.8885            1 
   1  rs141074255       0.7374            1 
   1  rs115831689       0.1748            1 
   1   rs28415186       0.3123            1 
   1   rs28673217       0.0442            1 
   1   rs73084140        0.266            1 
   1   rs73084142       0.3123            1 
   1   rs59785644       0.1491            1 
   1   rs74144119       0.0366            1 
   1   rs73084143        0.266            1 
   1   rs74465596       0.8885            1 
   1   rs74144120      0.08789            1 
   1   rs74798593       0.7018            1 
   1   rs28368767       0.8885            1 
   1   rs28726332       0.0442            1 
   1  rs113081430        0.266            1 
   1   rs79528395       0.8885            1 
   1   rs60730743       0.1376            1 
   1   rs79595378       0.7018            1 
   1   rs74383679       0.0496            1 
   1   rs28403056       0.4931            1 
   1   rs28648042        0.747            1 
   1   rs28380419       0.4931            1 
   1  rs111272467       0.1163            1 
   1   rs28527399       0.8325            1 
   1   rs28562086       0.6276            1 
   1   rs28670379       0.9222            1 
   1  rs535008704       0.8548            1 
   1  rs554714387       0.8797            1 
   1  rs138457966       0.9513            1 
   1   rs73084162       0.1709            1 
   1   rs73084164       0.1709            1 
   1   rs77726881       0.1709            1 
   1  rs112211720       0.4022            1 
   1   rs28588851       0.6513            1 
   1  rs113119275       0.0289            1 
   1   rs28583801       0.2208            1 
   1   rs74361025         0.21            1 
   1   rs55932930        0.225            1 
   1   rs28406564       0.4848            1 
   1  rs553853035       0.8098            1 
   1  rs113992062       0.1709            1 
   1   rs79105787       0.8472            1 
   1   rs73084171       0.5853            1 
   1  rs144400384         0.21            1 
   1   rs76639883         0.21            1 
   1   rs28498702         0.99            1 
   1   rs28410808         0.99            1 
   1   rs28404873        0.621            1 
   1   rs28559752         0.99            1 
   1  rs139470007         0.21            1 
   1  rs554751113       0.8548            1 
   1  rs568582368       0.8548            1 
   1  rs536845831       0.8548            1 
   1    rs4073317        0.396            1 
   1   rs28687282       0.3355            1 
   1   rs28646170       0.7479            1 
   1   rs28599623       0.6988            1 
   1   rs28395311       0.5365            1 
   1   rs28624349       0.5365            1 
   1   rs28579591       0.2756            1 
   1   rs28408041       0.9937            1 
   1   rs28459792        0.638            1 
   1   rs28673278       0.8743            1 
   1   rs28447605       0.8743            1 
   1   rs66698736        0.031            1 
   1   rs73084185       0.9809            1 
   1   rs73084187       0.8743            1 
   1  rs114945965       0.2756            1 
   1   rs73084189       0.8743            1 
   1  rs111296929        0.396            1 
   1  rs113816375       0.8743            1 
   1   rs28489694       0.9299            1 
   1   rs28648791       0.8743            1 
   1   rs28551622       0.8743            1 
   1   rs77376099      0.05099            1 
   1   rs28617251       0.2328            1 
   1  rs148762367       0.8743            1 
   1  rs138472483       0.2208            1 
   1   rs28480402       0.2938            1 
   1   rs58812234       0.2759            1 
   1   rs67115803       0.9111            1 
   1   rs71568080       0.9111            1 
   1  rs111882760        0.638            1 
   1  rs112327331        0.638            1 
   1   rs74144121       0.2208            1 
   1   rs77573089       0.0289            1 
   1   rs34031739       0.9111            1 
   1   rs28652802       0.2453            1 
   1   rs28703656       0.5342            1 
   1   rs28460228       0.5342            1 
   1   rs28427115       0.2453            1 
   1   rs35159747       0.2277            1 
   1   rs28641524       0.2453            1 
   1   rs28482458       0.5342            1 
   1   rs28414299       0.5342            1 
   1   rs73084202      0.05099            1 
   1   rs28446558       0.5342            1 
   1   rs34682356       0.5342            1 
   1   rs71568081       0.5326            1 
   1   rs28554025       0.5342            1 
   1   rs73086104       0.5342            1 
   1   rs73086106       0.0213            1 
   1   rs67583557       0.5342            1 
   1   rs73086108      0.05099            1 
   1   rs28609772       0.6055            1 
   1   rs75380376       0.0289            1 
   1   rs66588639       0.5232            1 
   1   rs73086109      0.05099            1 
   1  rs149806000       0.0289            1 
   1    rs4129013        0.982            1 
   1    rs4129012       0.2277            1 
   1   rs28735183       0.5232            1 
   1  rs113163827        0.638            1 
   1   rs28577905       0.5232            1 
   1  rs150749361       0.1073            1 
   1   rs28412042       0.0213            1 
   1   rs28706615       0.5232            1 
   1   rs28375468       0.3041            1 
   1   rs41288143       0.5232            1 
   1   rs76294455      0.05099            1 
   1   rs41289047       0.5232            1 
   1   rs28722070       0.5232            1 
   1   rs28613414       0.5232            1 
   1   rs79259464       0.5232            1 
   1   rs79596452       0.2756            1 
   1   rs28515616       0.5232            1 
   1   rs28460737       0.5232            1 
   1   rs28438699       0.5232            1 
   1   rs74389875       0.9432            1 
   1   rs28733518       0.5232            1 
   1   rs73086120      0.05099            1 
   1   rs28610302       0.4189            1 
   1  rs200028331     0.006399            1 
   1   rs28420868        0.798            1 
   1   rs56782027      0.09469            1 
   1   rs73086121        0.881            1 
   1   rs28415353       0.5232            1 
   1   rs28479800       0.2867            1 
   1   rs28444978       0.5232            1 
   1   rs55997597       0.2208            1 
   1   rs28827481       0.5232            1 
   1   rs28765448       0.8697            1 
   1   rs79630889       0.2208            1 
   1   rs28783451       0.8697            1 
   1   rs28767617       0.5935            1 
   1   rs28820098       0.3691            1 
   1   rs28762115       0.5232            1 
   1   rs56151777       0.5335            1 
   1   rs58967900       0.0213            1 
   1   rs28785182       0.7107            1 
   1  rs112513220       0.5807            1 
   1   rs28889651       0.0432            1 
   1   rs28750713       0.0022       0.9971 
   1   rs61434100        0.343            1 
   1   rs28840712       0.2577            1 
   1   rs28517619       0.3346            1 
   1   rs35630000       0.6188            1 
   1   rs35997092       0.3346            1 
   1   rs28870717        0.343            1 
   1   rs73086147       0.3023            1 
   1   rs28766023       0.0035       0.9999 
   1   rs28878533       0.3346            1 
   1   rs74144310       0.1642            1 
   1  rs114825717       0.0166            1 
   1   rs28590480       0.1642            1 
   1   rs28520962        0.343            1 
   1   rs28535253       0.0047            1 
   1   rs74144311       0.1642            1 
   1   rs36111067       0.2216            1 
   1   rs35076969       0.6188            1 
   1   rs28447645       0.7853            1 
   1   rs35394684       0.4355            1 
   1   rs34786964       0.0047            1 
   1   rs34602659       0.1642            1 
   1   rs33911258       0.9159            1 
   1   rs28503926       0.4517            1 
   1   rs28728365       0.4517            1 
   1   rs28536160       0.7088            1 
   1   rs28373064     0.007699            1 
   1   rs36061603       0.0166            1 
   1   rs33932943       0.6439            1 
   1   rs35608965       0.6439            1 
   1   rs36046834       0.6439            1 
   1   rs33990840       0.6439            1 
   1    rs3891058       0.3023            1 
   1   rs28452187      0.09649            1 
   1   rs34961037       0.4634            1 
   1    rs3883899       0.1965            1 
   1   rs34253955       0.3729            1 
   1   rs28533775       0.8031            1 
   1   rs34478268       0.3814            1 
   1   rs33951888      0.07219            1 
   1   rs35639737       0.3023            1 
   1   rs28588803       0.2755            1 
   1    rs3888709       0.8124            1 
   1  rs142611733       0.2967            1 
   1   rs28477649       0.0464            1 
   1   rs35489935       0.3729            1 
   1   rs28592734       0.6659            1 
   1   rs33940624        0.136            1 
   1   rs34185135       0.3729            1 
   1   rs34907569       0.6659            1 
   1   rs34482762       0.6675            1 
   1   rs34020983       0.6659            1 
   1   rs34105497       0.6659            1 
   1  rs145176259       0.6659            1 
   1   rs36096612       0.5258            1 
   1   rs34327164       0.0028       0.9995 
   1   rs34792278      0.08639            1 
   1   rs28499431        0.136            1 
   1   rs28575468       0.0232            1 
   1   rs33971119       0.0038       0.9999 
   1   rs28638012       0.1079            1 
   1   rs33959978       0.0232            1 
   1   rs28483632       0.0232            1 
   1   rs28425623       0.0232            1 
   1   rs34141846       0.3814            1 
   1   rs28607590        0.136            1 
   1   rs28733981        0.136            1 
   1   rs35482094       0.1661            1 
   1   rs28380027       0.0232            1 
   1   rs28632197      0.05099            1 
   1   rs28676508      0.06959            1 
   1   rs28529127       0.0028       0.9995 
   1   rs28415467       0.0232            1 
   1   rs33985287        0.136            1 
   1   rs33933482       0.0232            1 
   1   rs34880131       0.2756            1 
   1   rs33935503       0.0028       0.9995 
   1   rs71568084       0.1644            1 
   1   rs34079495       0.1661            1 
   1   rs28418396       0.0108            1 
   1   rs28401652       0.7886            1 
   1   rs28517473      0.07949            1 
   1   rs28570099       0.2083            1 
   1   rs28405931       0.5462            1 
   1   rs28480002      0.05089            1 
   1   rs28733131       0.1618            1 
   1  rs115075653       0.0412            1 
   1   rs61051208       0.8101            1 
   1   rs55703016      0.07669            1 
   1  rs181114092       0.2216            1 
   1   rs28407337     0.006299            1 
   1   rs28673467       0.7388            1 
   1   rs74144314       0.4862            1 
   1   rs28547295       0.3787            1 
   1   rs77916165       0.8578            1 
   1   rs72752939       0.8838            1 
   1  rs114994405       0.1728            1 
   1  rs116446550       0.9505            1 
   1   rs28391710       0.5499            1 
   1   rs58152682       0.1507            1 
   1  rs200862681        0.877            1 
   1   rs59387264       0.1393            1 
   1   rs73088148       0.1507            1 
   1  rs113558043      0.05869            1 
   1   rs77422737       0.1707            1 
   1   rs28602496       0.8838            1 
   1   rs28391411       0.5499            1 
   1   rs57616356       0.1507            1 
   1   rs28412824       0.4517            1 
   1   rs28491603       0.5499            1 
   1   rs28628301       0.4517            1 
   1   rs57530058       0.1507            1 
   1   rs28501417       0.5499            1 
   1   rs28694304       0.8838            1 
   1   rs58488597       0.1507            1 
   1   rs75501563       0.3971            1 
   1   rs79599132       0.1707            1 
   1   rs28523378         0.37            1 
   1   rs28592082       0.8578            1 
   1   rs58792157       0.2255            1 
   1   rs28641568       0.5733            1 
   1   rs28540967       0.8838            1 
   1   rs78971622       0.1707            1 
   1   rs74144316       0.2255            1 
   1   rs80312667       0.1728            1 
   1   rs28689766       0.3953            1 
   1   rs79800876       0.3736            1 
   1   rs73088157       0.1393            1 
   1  rs114070743       0.2216            1 
   1  rs371199699       0.7903            1 
   1  rs549723906       0.1728            1 
   1   rs74985977        0.771            1 
   1   rs76134576       0.1393            1 
   1   rs28529450         0.84            1 
   1   rs28430268        0.468            1 
   1  rs554363894        0.992            1 
   1  rs201455887       0.1728            1 
   1  rs151065248       0.3736            1 
   1   rs28509307       0.6452            1 
   1   rs78318313       0.8101            1 
   1   rs28699261        0.998            1 
   1   rs28419084       0.8766            1 
   1   rs28551097       0.9901            1 
   1   rs34292472       0.4874            1 
   1   rs73088160       0.1393            1 
   1   rs35693813       0.3798            1 
   1  rs115905993       0.8101            1 
   1   rs59298662       0.6001            1 
   1   rs55994060         0.34            1 
   1  rs115545509       0.1728            1 
   1   rs74144318       0.2255            1 
   1   rs77434357       0.2255            1 
   1   rs74144319       0.5542            1 
   1   rs28450722        0.468            1 
   1   rs35286804       0.7102            1 
   1   rs28670799       0.6872            1 
   1  rs148062646       0.8101            1 
   1   rs80128150       0.7492            1 
   1   rs28716644       0.8792            1 
   1   rs74144320       0.4139            1 
   1   rs75547741       0.1728            1 
   1   rs74700696         0.34            1 
   1   rs28613322       0.2255            1 
   1   rs28545078        0.468            1 
   1   rs75983119       0.1707            1 
   1   rs28735054        0.468            1 
   1   rs75854365       0.1728            1 
   1   rs28396806       0.1428            1 
   1   rs28420808       0.9901            1 
   1   rs56957747       0.2255            1 
   1   rs28694676        0.468            1 
   1   rs28558763        0.877            1 
   1   rs28677008       0.7628            1 
   1   rs28488355       0.2255            1 
   1   rs78615823       0.3971            1 
   1   rs78156678       0.1728            1 
   1   rs80189649       0.3971            1 
   1   rs74580543       0.9505            1 
   1  rs144658819       0.0041       0.9999 
   1   rs75501120       0.3971            1 
   1   rs74555838       0.7135            1 
   1   rs28542300       0.6266            1 
   1   rs28415773       0.6192            1 
   1   rs75037853       0.3971            1 
   1   rs28368464       0.2502            1 
   1  rs116326738       0.3971            1 
   1   rs28449542       0.8916            1 
   1   rs74144321       0.7492            1 
   1   rs28572205        0.877            1 
   1   rs28595722       0.2502            1 
   1   rs28782261        0.468            1 
   1  rs114158163         0.29            1 
   1   rs28503228        0.468            1 
   1  rs114284824       0.2216            1 
   1  rs552678928       0.2864            1 
   1  rs116502843      0.06729            1 
   1   rs28814626        0.468            1 
   1   rs78918191         0.29            1 
   1   rs28839927       0.2255            1 
   1   rs28373143        0.468            1 
   1   rs74987907       0.8101            1 
   1   rs28575679       0.4242            1 
   1   rs28684505        0.468            1 
   1  rs116573593       0.2216            1 
   1   rs28506088       0.7492            1 
   1   rs28372537       0.7492            1 
   1   rs77760435         0.29            1 
   1   rs77172677       0.7492            1 
   1  rs112182236         0.34            1 
   1   rs28496237       0.0118            1 
   1   rs35419494        0.468            1 
   1   rs75589538       0.2216            1 
   1   rs34392569        0.468            1 
   1   rs60502047         0.29            1 
   1   rs28372502      0.05009            1 
   1  rs150978968       0.2216            1 
   1  rs138697032       0.2216            1 
   1  rs149935405       0.3617            1 
   1  rs116563227       0.3971            1 
   1   rs73088164       0.0118            1 
   1   rs35058970       0.6494            1 
   1   rs79175076       0.2255            1 
   1  rs112394727         0.34            1 
   1   rs77440483       0.6207            1 
   1  rs149426942       0.9901            1 
   1   rs74144328       0.4139            1 
   1   rs78273618       0.8101            1 
   1   rs74144329       0.5213            1 
   1   rs28624812       0.7492            1 
   1   rs77409792         0.29            1 
   1   rs35643513      0.05309            1 
   1  rs142990809       0.2216            1 
   1   rs76290672       0.2216            1 
   1   rs80219221        0.536            1 
   1   rs73088166       0.0118            1 
   1   rs73088167       0.0358            1 
   1   rs73088170       0.0118            1 
   1    rs4074313         0.29            1 
   1  rs139885581       0.5256            1 
   1   rs59119364       0.4242            1 
   1   rs57901634       0.6191            1 
   1  rs548123855         0.34            1 
   1  rs191646353       0.0118            1 
   1  rs377510366       0.9347            1 
   1  rs548766697       0.6564            1 
   1  rs568619100       0.6564            1 
   1  rs184713183       0.7101            1 
   1   rs28754752       0.3511            1 
   1   rs28533691       0.6216            1 
   1  rs548487781       0.8101            1 
   1  rs112082484       0.4019            1 
   1  rs200108052       0.8101            1 
   1  rs146122211       0.4019            1 
   1  rs138609493       0.6207            1 
   1   rs28546121       0.4242            1 
   1   rs57409523         0.29            1 
   1   rs28635502       0.4242            1 
   1   rs57162056         0.29            1 
   1  rs111732061         0.34            1 
   1  rs149804354       0.8101            1 
   1    rs4076285       0.5042            1 
   1   rs28374971       0.4903            1 
   1   rs77787853       0.8746            1 
   1  rs201612251       0.7262            1 
   1   rs59055466      0.09979            1 
   1   rs28420347       0.3243            1 
   1   rs75699422      0.07779            1 
   1   rs28602536       0.4013            1 
   1   rs66674058       0.6363            1 
   1   rs28439348       0.6363            1 
   1   rs28529397       0.2659            1 
   1   rs28460755       0.2472            1 
   1  rs199726751       0.9312            1 
   1   rs28837425       0.2472            1 
   1   rs28754987       0.4013            1 
   1   rs61602556       0.2659            1 
   1   rs28852078       0.3243            1 
   1   rs28773594       0.3243            1 
   1   rs28812587       0.3205            1 
   1  rs145411504       0.4289            1 
   1   rs28805044       0.4949            1 
   1   rs28865893       0.4289            1 
   1   rs28801417       0.4949            1 
   1   rs28823927       0.3205            1 
   1   rs28888732       0.6383            1 
   1  rs201784051       0.7704            1 
   1  rs115153761       0.7748            1 
   1  rs115349790       0.7748            1 
   1   rs28859998       0.5486            1 
   1   rs73073010      0.09559            1 
   1   rs28625150      0.07369            1 
   1   rs73073011       0.1153            1 
   1   rs28625608       0.4831            1 
   1  rs144671304       0.9312            1 
   1  rs559788982        0.243            1 
   1   rs75564946       0.4099            1 
   1  rs111686236       0.1153            1 
   1   rs28367120       0.2015            1 
   1   rs28616647       0.2026            1 
   1  rs114645628       0.6414            1 
   1   rs61816769       0.6655            1 
   1   rs74144332        0.243            1 
   1   rs73073020       0.1153            1 
   1   rs77741271       0.9312            1 
   1   rs74144333        0.243            1 
   1    rs4073659       0.0352            1 
   1   rs56286001       0.4099            1 
   1   rs74690404       0.9312            1 
   1    rs4073793       0.4946            1 
   1   rs28561485       0.1325            1 
   1   rs74144334       0.3748            1 
   1  rs113100306       0.4781            1 
   1   rs77480000       0.5191            1 
   1   rs28688830       0.3748            1 
   1   rs28520855       0.3034            1 
   1   rs28393877        0.752            1 
   1  rs113630290       0.8046            1 
   1   rs57835540       0.4886            1 
   1   rs28549966       0.2905            1 
   1   rs28668870       0.8046            1 
   1  rs138051896       0.1087            1 
   1  rs552937634      0.05749            1 
   1   rs28674119       0.2626            1 
   1   rs28706167       0.6385            1 
   1   rs73073031       0.4886            1 
   1  rs142577346       0.4886            1 
   1  rs370937470       0.3314            1 
   1   rs59919364       0.8629            1 
   1  rs114194471       0.3314            1 
   1  rs112514548       0.7787            1 
   1   rs28666469       0.7069            1 
   1  rs140220151       0.3314            1 
   1   rs28435437        0.752            1 
   1   rs28635758       0.7069            1 
   1  rs113839720       0.3873            1 
   1  rs145480305        0.843            1 
   1   rs73073037       0.4886            1 
   1   rs28507019       0.9354            1 
   1   rs28437925       0.9354            1 
   1   rs28725429       0.9354            1 
   1   rs28735192       0.9593            1 
   1   rs79556613       0.9354            1 
   1  rs111864202       0.9354            1 
   1   rs73073045       0.8516            1 
   1   rs28657478       0.9354            1 
   1  rs555695773       0.5585            1 
   1   rs74145061        0.772            1 
   1   rs28450935       0.6385            1 
   1   rs75115038        0.772            1 
   1  rs143985619      0.09179            1 
   1  rs142185780       0.6562            1 
   1   rs78863276       0.3314            1 
   1   rs61175181       0.8624            1 
   1   rs55959887       0.8624            1 
   1   rs75454562       0.3314            1 
   1   rs28674525       0.9526            1 
   1   rs73073055       0.4495            1 
   1   rs28409984       0.8624            1 
   1   rs28608579       0.8624            1 
   1   rs73073059       0.8624            1 
   1  rs113814623       0.8624            1 
   1  rs112877242       0.8624            1 
   1   rs73073065       0.8624            1 
   1   rs73073069       0.8624            1 
   1   rs74145064       0.8624            1 
   1   rs73073071       0.8624            1 
   1   rs73073074       0.9295            1 
   1   rs73073077       0.8624            1 
   1   rs28406384       0.8624            1 
   1   rs28378117       0.8624            1 
   1   rs28482296       0.8624            1 
   1   rs28463351       0.8624            1 
   1   rs74145068       0.2477            1 
   1   rs28569773        0.453            1 
   1   rs28713178       0.1606            1 
   1   rs28488850       0.2829            1 
   1   rs74145069       0.7114            1 
   1   rs76307345       0.1606            1 
   1   rs74145070       0.3401            1 
   1   rs77255896       0.1606            1 
   1   rs74145071       0.3401            1 
   1   rs74145072       0.3401            1 
   1   rs28435209       0.7114            1 
   1   rs28456690       0.1606            1 
   1   rs28704673       0.3401            1 
   1   rs28683111        0.453            1 
   1   rs71752856       0.3401            1 
   1   rs77848311       0.3314            1 
   1  rs112239990       0.7114            1 
   1   rs28488414       0.7114            1 
   1   rs73073089       0.2877            1 
   1   rs28564145       0.3401            1 
   1   rs28736463       0.6199            1 
   1   rs28478390       0.3401            1 
   1   rs28368526        0.251            1 
   1   rs76093174       0.1606            1 
   1   rs80007616       0.1606            1 
   1  rs116527446       0.3034            1 
   1   rs78704984       0.1606            1 
   1   rs76459918       0.3314            1 
   1   rs28505598       0.6199            1 
   1   rs73073096       0.5334            1 
   1   rs76128948       0.3034            1 
   1   rs71718757       0.6199            1 
   1   rs28479231       0.5997            1 
   1  rs114898769       0.3034            1 
   1   rs79107647       0.3034            1 
   1  rs116784835       0.3314            1 
   1  rs139063771       0.3036            1 
   1   rs79276907       0.3034            1 
   1   rs77147272       0.2676            1 
   1   rs74679938       0.3314            1 
   1  rs115059821       0.3034            1 
   1  rs145718800       0.1606            1 
   1  rs140482358       0.3034            1 
   1  rs145896746       0.3036            1 
   1   rs28862612       0.6199            1 
   1   rs28797544       0.3314            1 
   1  rs557165914       0.9569            1 
   1   rs73073101       0.8677            1 
   1   rs28823079       0.5997            1 
   1  rs143301542        0.535            1 
   1  rs111969706       0.6895            1 
   1   rs28619955       0.6199            1 
   1   rs28531794       0.5997            1 
   1  rs114895077       0.3034            1 
   1  rs143987929       0.5534            1 
   1  rs116388548       0.5213            1 
   1   rs75579019       0.2688            1 
   1  rs114677207       0.3711            1 
   1   rs57713692       0.4066            1 
   1   rs55753628       0.6134            1 
   1   rs28733323       0.3147            1 
   1   rs56214525       0.6134            1 
   1   rs74145074       0.3401            1 
   1   rs73074812       0.6134            1 
   1   rs60614233       0.3036            1 
   1   rs57621203       0.6202            1 
   1   rs74145076       0.6355            1 
   1   rs58493320       0.9002            1 
   1   rs74145077       0.7481            1 
   1   rs76092913       0.0383            1 
   1  rs147596263       0.5816            1 
   1   rs28517453       0.3925            1 
   1   rs28402776       0.7481            1 
   1   rs73074818       0.2215            1 
   1   rs28765494       0.7617            1 
   1   rs28644441       0.1716            1 
   1   rs28802578       0.7481            1 
   1   rs28813105       0.0216            1 
   1   rs28770585       0.5404            1 
   1   rs28772641       0.7156            1 
   1   rs75111328       0.6355            1 
   1  rs114182462       0.5864            1 
   1   rs28620239       0.7329            1 
   1   rs78513579       0.5857            1 
   1  rs142173749       0.5816            1 
   1   rs73074827      0.08609            1 
   1   rs55944445       0.8152            1 
   1  rs114566708       0.5816            1 
   1   rs74145080       0.7481            1 
   1   rs28410805       0.0267            1 
   1   rs61742539        0.483            1 
   1   rs28602403      0.06999            1 
   1   rs76779310      0.05759            1 
   1  rs112196081      0.07239            1 
   1   rs55693327       0.8152            1 
   1   rs28694519       0.0207            1 
   1   rs41302235        0.183            1 
   1   rs28548020        0.043            1 
   1   rs28711302        0.714            1 
   1   rs28590594       0.3761            1 
   1   rs28589702       0.5501            1 
   1  rs114024582       0.9234            1 
   1   rs74515393       0.9977            1 
   1   rs76255786       0.5501            1 
   1   rs80049848       0.5501            1 
   1    rs2031952       0.5454            1 
   1  rs575860984       0.9804            1 
   1  rs150990167       0.1898            1 
   1  rs370620347       0.9071            1 
   1  rs538510594       0.7008            1 
   1  rs558214267        0.791            1 
   1  rs554230021       0.7758            1 
   1  rs574146338       0.9846            1 
   1  rs562678062       0.4439            1 
   1  rs546962204        0.651            1 
   1  rs571978143       0.7758            1 
   1  rs532254196       0.1898            1 
   1   rs61816772       0.3187            1 
   1  rs115848115       0.7758            1 
   1  rs201782582       0.2896            1 
   1    rs2790264       0.2032            1 
   1   rs61816777       0.5343            1 
   1  rs543733427        0.791            1 
   1  rs559809871       0.1898            1 
   1  rs199933991       0.8438            1 
   1  rs552991173       0.1898            1 
   1   rs61816784       0.4599            1 
   1   rs61816786       0.9649            1 
   1  rs537561251       0.6244            1 
   1  rs573200630       0.8284            1 
   1  rs201516467       0.7421            1 
   1  rs202020959       0.9649            1 
   1  rs544686895       0.5499            1 
   1  rs536144801       0.6244            1 
   1  rs202113545       0.1898            1 
   1   rs61816804       0.9649            1 
   1  rs549911701       0.7008            1 
   1  rs537020900        0.245            1 
   1  rs557009690       0.7008            1 
   1  rs141380001      0.08439            1 
   1  rs369150021       0.1898            1 
   1  rs200365573       0.6869            1 
   1  rs561910780       0.9804            1 
   1  rs147563377       0.7347            1 
   1  rs558245824       0.4895            1 
   1    rs1928435       0.9767            1 
   1    rs4126752        0.287            1 
   1  rs538197477       0.8923            1 
   1  rs375766053       0.8923            1 
   1  rs375849811       0.3335            1 
   1  rs112046961       0.7438            1 
   1  rs148791105       0.8556            1 
   1     rs552469       0.5343            1 
   1  rs199607206        0.199            1 
   1  rs143587398       0.9106            1 
   1   rs76848142       0.6515            1 
   1  rs577212119       0.7588            1 
   1   rs75310111       0.4867            1 
   1   rs77530878        0.105            1 
   1  rs143644145       0.7856            1 
   1  rs569313194       0.6041            1 
   1  rs537948466       0.1873            1 
   1  rs551803355        0.105            1 
   1  rs553581288       0.6041            1 
   1   rs80253033      0.08699            1 
   1  rs566625693       0.7541            1 
   1   rs61816842       0.9824            1 
   1  rs534890334       0.9148            1 
   1  rs528626475       0.7197            1 
   1  rs532898836       0.7438            1 
   1  rs112018390       0.7764            1 
   1  rs570802807       0.2666            1 
   1  rs551535556       0.8906            1 
   1  rs375461491       0.6998            1 
   1  rs558650684       0.3038            1 
   1  rs140455104       0.8906            1 
   1  rs145456298       0.1873            1 
   1  rs149771416       0.5245            1 
   1     rs524540       0.7073            1 
   1     rs523647       0.9342            1 
   1  rs201104981      0.08699            1 
   1  rs200396069       0.1898            1 
   1  rs563817621       0.8906            1 
   1  rs554083619       0.7013            1 
   1  rs144449894       0.9872            1 
   1  rs115737384       0.7454            1 
   1  rs111293353       0.7438            1 
   1  rs202133962      0.08699            1 
   1  rs199673952       0.8748            1 
   1  rs377366128       0.7054            1 
   1  rs371441386       0.7454            1 
   1  rs573681079       0.1161            1 
   1  rs150577546      0.08699            1 
   1  rs529409747       0.4666            1 
   1  rs575717254       0.1873            1 
   1  rs551189255       0.8906            1 
   1   rs12062031       0.4666            1 
   1  rs574302888       0.4439            1 
   1  rs201510700       0.5513            1 
   1  rs111391723       0.7438            1 
   1   rs74742451       0.1161            1 
   1    rs7522969       0.9872            1 
   1  rs559347470       0.8906            1 
   1  rs552456505       0.9232            1 
   1    rs2772069       0.7315            1 
   1   rs11485190       0.7454            1 
   1  rs577071115       0.5611            1 
   1  rs539659667       0.1671            1 
   1  rs200086863       0.5652            1 
   1  rs148880131       0.5245            1 
   1   rs12069195       0.7335            1 
   1  rs569796743       0.6984            1 
   1  rs570120625       0.1898            1 
   1  rs534456339       0.8906            1 
   1  rs114799094       0.8906            1 
   1  rs373809194       0.3739            1 
   1  rs558801334       0.7438            1 
   1  rs528214477       0.8284            1 
   1  rs369015048       0.7315            1 
   1  rs113459217       0.4112            1 
   1  rs572722679       0.4439            1 
   1  rs184663459       0.4439            1 
   1  rs138853674       0.7454            1 
   1  rs546557041       0.5513            1 
   1  rs566793991       0.7454            1 
   1  rs552430672       0.3811            1 
   1   rs11119418       0.7454            1 
   1   rs79045114       0.1671            1 
   1   rs12146010       0.8732            1 
   1  rs142548090       0.5165            1 
   1  rs531920844       0.1898            1 
   1  rs550214168       0.7579            1 
   1  rs527857878       0.7438            1 
   1  rs568267713       0.5513            1 
   1    rs3121018       0.3929            1 
   1   rs12092027       0.1671            1 
   1   rs12092084       0.1671            1 
   1  rs111577909       0.7438            1 
   1   rs12089926       0.7315            1 
   1  rs115399917       0.5513            1 
   1   rs35748910       0.7315            1 
   1   rs17045115       0.2991            1 
   1   rs17045185       0.2991            1 
   1   rs12089934       0.6984            1 
   1   rs17047478       0.2991            1 
   1    rs9660435       0.7315            1 
   1   rs60581821       0.2991            1 
   1    rs9661656       0.1671            1 
   1    rs9660933       0.1671            1 
   1   rs17006055       0.2991            1 
   1   rs12062051       0.7335            1 
   1   rs58204510       0.2991            1 
   1   rs79514302       0.1873            1 
   1   rs12085911       0.7315            1 
   1   rs17007890       0.2991            1 
   1   rs10494875       0.7315            1 
   1   rs12746707       0.1671            1 
   1   rs12750710       0.1671            1 
   1  rs555748450       0.3521            1 
   1    rs9943165       0.5254            1 
   1   rs11811315       0.6657            1 
   1   rs11802034       0.5513            1 
   1   rs12097303       0.3102            1 
   1  rs372662654       0.6139            1 
   1  rs551516372       0.1553            1 
   1    rs9661663       0.6657            1 
   1   rs34810523       0.3477            1 
   1   rs11404999       0.9844            1 
   1   rs75309845       0.5513            1 
   1   rs66887912       0.2207            1 
   1  rs116167647       0.8906            1 
   1    rs9430095      0.08699            1 
   1  rs114111963       0.8906            1 
   1   rs77976200       0.8906            1 
   1   rs17012282       0.4426            1 
   1   rs76595560       0.8906            1 
   1   rs76274083       0.8906            1 
   1   rs12072062       0.1671            1 
   1    rs2244510      0.08699            1 
   1   rs12098083       0.7335            1 
   1  rs140699790       0.8906            1 
   1   rs12060726       0.5254            1 
   1   rs12098229       0.6657            1 
   1  rs114748579       0.8906            1 
   1  rs116643458       0.8906            1 
   1   rs57835087       0.7438            1 
   1   rs60055604       0.9521            1 
   1   rs11119916       0.1671            1 
   1  rs138447412       0.1671            1 
   1  rs200702527       0.3543            1 
   1   rs11119945       0.6657            1 
   1   rs12093565       0.7335            1 
   1   rs17012997        0.682            1 
   1    rs6664834       0.1898            1 
   1  rs111284890       0.7438            1 
   1   rs11799756       0.2831            1 
   1   rs11810747       0.8289            1 
   1   rs11799785       0.3226            1 
   1   rs11799788       0.2831            1 
   1   rs73074876       0.7438            1 
   1    rs2336937       0.8289            1 
   1    rs2878837       0.8289            1 
   1  rs148675681        0.682            1 
   1  rs111824425       0.9521            1 
   1   rs11120009       0.4633            1 
   1   rs10863996       0.4633            1 
   1    rs9429893      0.07299            1 
   1   rs34837086       0.7335            1 
   1   rs11120040       0.1898            1 
   1   rs59106220        0.682            1 
   1  rs116340034       0.5513            1 
   1   rs73074884       0.3226            1 
   1  rs114068744       0.4439            1 
   1    rs2297539       0.9872            1 
   1   rs79976097       0.4439            1 
   1   rs34758227       0.6835            1 
   1   rs35012788       0.2831            1 
   1   rs75264496       0.2714            1 
   1    rs3849275       0.9872            1 
   1   rs58474256       0.7438            1 
   1    rs2987936      0.08699            1 
   1  rs113184510       0.7438            1 
   1   rs34875742       0.2831            1 
   1   rs78921679       0.5513            1 
   1   rs77065730       0.5513            1 
   1   rs11805437       0.3226            1 
   1   rs11805438       0.3226            1 
   1    rs4845104       0.9872            1 
   1   rs11412848       0.5245            1 
   1   rs77250583       0.5513            1 
   1   rs10494876       0.6835            1 
   1   rs11120206       0.2831            1 
   1   rs77473581       0.5513            1 
   1    rs2309835       0.7335            1 
   1   rs75409515        0.864            1 
   1   rs78723656       0.8314            1 
   1    rs2480403       0.7319            1 
   1    rs2483064        0.647            1 
   1  rs116638516       0.5513            1 
   1    rs6659598        0.864            1 
   1   rs11120291       0.6804            1 
   1    rs6681850       0.7989            1 
   1    rs2990589       0.7335            1 
   1    rs2483063       0.7335            1 
   1  rs112761030       0.7335            1 
   1    rs2483062       0.7335            1 
   1    rs6701879       0.7989            1 
   1    rs6540843       0.9242            1 
   1   rs79389222        0.639            1 
   1  rs140158400        0.639            1 
   1  rs116040127       0.4439            1 
   1    rs2336938       0.7813            1 
   1  rs115740681        0.639            1 
   1   rs11579993       0.7813            1 
   1  rs114801167        0.639            1 
   1   rs74525463       0.4439            1 
   1   rs78046976       0.5513            1 
   1   rs73074894       0.9521            1 
   1  rs116396281        0.639            1 
   1    rs2336939       0.8372            1 
   1   rs79649920        0.639            1 
   1   rs61817176       0.6804            1 
   1   rs77235224       0.5513            1 
   1   rs10158553       0.8993            1 
   1  rs533169403       0.9112            1 
   1   rs12129635       0.7335            1 
   1   rs12129774       0.8863            1 
   1    rs2480404       0.3967            1 
   1    rs2480405       0.7294            1 
   1   rs10779631       0.7813            1 
   1    rs2480406       0.7335            1 
   1  rs587720236        0.782            1 
   1  rs372362333       0.8317            1 
   1   rs10158380       0.9703            1 
   1    rs2483061       0.9368            1 
   1  rs114788295       0.5513            1 
   1   rs12725078       0.8993            1 
   1   rs11809494       0.9663            1 
   1    rs2483060       0.9703            1 
   1    rs2480408       0.3967            1 
   1  rs587711146       0.9663            1 
   1    rs4127124       0.8372            1 
   1   rs67862340       0.6118            1 
   1    rs3860302       0.7813            1 
   1   rs76218392        0.639            1 
   1    rs9430143       0.9703            1 
   1   rs12751143       0.8863            1 
   1   rs35999008       0.8863            1 
   1     rs963894       0.7813            1 
   1     rs963893       0.7813            1 
   1    rs2026081       0.7989            1 
   1   rs11120575       0.8372            1 
   1    rs2483059       0.9368            1 
   1    rs2483058       0.5946            1 
   1   rs59810844       0.7813            1 
   1   rs12130290       0.8863            1 
   1   rs11805306       0.5513            1 
   1  rs115901160       0.5513            1 
   1    rs3813982       0.9179            1 
   1    rs7546842        0.314            1 
   1   rs10864212       0.8814            1 
   1   rs12565311       0.9179            1 
   1    rs2483057       0.4838            1 
   1    rs3849276       0.5341            1 
   1    rs3849277       0.8994            1 
   1   rs71570004       0.5341            1 
   1   rs17018890       0.8863            1 
   1   rs12117082       0.8252            1 
   1  rs538826931       0.4227            1 
   1    rs7549189       0.8863            1 
   1    rs2990590       0.5341            1 
   1   rs11576488       0.1838            1 
   1   rs77974377       0.5833            1 
   1  rs587686551       0.9857            1 
   1    rs9430148       0.5341            1 
   1    rs3813981       0.8994            1 
   1       rs9242        0.779            1 
   1   rs17433769       0.4971            1 
   1    rs9429769       0.8814            1 
   1    rs4845106       0.5341            1 
   1    rs9429933       0.5341            1 
   1   rs11404243       0.3967            1 
   1   rs60081992       0.5341            1 
   1   rs11353494       0.8274            1 
   1  rs113331204       0.5833            1 
   1    rs6540430       0.5049            1 
   1   rs61817177       0.3739            1 
   1    rs7512176       0.8716            1 
   1   rs10694976       0.5341            1 
   1    rs7512394       0.7335            1 
   1   rs11584629       0.8994            1 
   1    rs2480378       0.6984            1 
   1   rs17433804       0.6948            1 
   1    rs6700675       0.4941            1 
   1    rs6540432      0.05559            1 
   1    rs4844538       0.1225            1 
   1   rs11406390       0.2296            1 
   1   rs41303974       0.8566            1 
   1    rs1930438       0.0157            1 
   1   rs41303982       0.3596            1 
   1   rs11807724        0.406            1 
   1    rs2297550      0.08639            1 
   1    rs2297549       0.5738            1 
   1   rs41303988        0.406            1 
   1   rs17020312       0.1554            1 
   1    rs2297548      0.05559            1 
   1   rs41295976       0.2217            1 
   1    rs7528162       0.2215            1 
   1   rs35417888       0.5738            1 
   1  rs150328201       0.2034            1 
   1    rs6673596     0.006799            1 
   1   rs41295982       0.3596            1 
   1   rs11117858      0.06919            1 
   1    rs2274902       0.1662            1 
   1    rs1930437       0.0497            1 
   1   rs11807810        0.406            1 
   1   rs12739461       0.7774            1 
   1   rs41296000       0.4439            1 
   1   rs34253940       0.7534            1 
   1    rs1539241      0.06919            1 
   1    rs1539243        0.906            1 
   1   rs12079548       0.7458            1 
   1   rs41296014       0.5796            1 
   1    rs2297546       0.5423            1 
   1    rs1953090       0.9984            1 
   1    rs1059704       0.1632            1 
   1   rs41296016       0.5441            1 
   1   rs12133684       0.2902            1 
   1  rs535787711       0.3746            1 
   1   rs11117901       0.0436            1 
   1   rs41296024        0.174            1 
   1    rs1136841      0.07919            1 
   1   rs41296030       0.1924            1 
   1   rs11117909       0.4936            1 
   1   rs41296036       0.8359            1 
   1    rs2297545       0.6464            1 
   1    rs2297543       0.2437            1 
   1   rs11117948       0.3623            1 
   1   rs11587552       0.3468            1 
   1   rs41296042       0.8509            1 
   1   rs41297604       0.4455            1 
   1   rs17021877       0.8359            1 
   1   rs41297606       0.9019            1 
   1   rs28584674        0.252            1 
   1  rs534675832      0.08519            1 
   1    rs2151222       0.5445            1 
   1    rs2184029       0.4655            1 
   1   rs17022427       0.4655            1 
   1   rs12724769       0.3518            1 
   1   rs12093831       0.2956            1 
   1   rs41298997       0.4655            1 
   1   rs11118057       0.5594            1 
   1   rs41298999      0.07919            1 
   1   rs17022816       0.6914            1 
   1   rs41299003       0.1447            1 
   1   rs10863389       0.8671            1 
   1   rs11118087       0.5076            1 
   1   rs12409804       0.4655            1 
   1   rs41299009       0.1306            1 
   1   rs12142086       0.4655            1 
   1    rs6661609       0.6285            1 
   1   rs41299017        0.497            1 
   1   rs11118132       0.5709            1 
   1   rs60315588       0.5094            1 
   1   rs17023772       0.6914            1 
   1   rs41299247       0.4655            1 
   1    rs7540878       0.9383            1 
   1   rs41299334       0.6887            1 
   1   rs75873847       0.4655            1 
   1   rs10863430       0.5511            1 
   1   rs12059562       0.6099            1 
   1   rs12096623       0.8579            1 
   1   rs41299858       0.3458            1 
   1   rs17024805       0.3458            1 
   1   rs11118256       0.8331            1 
   1    rs2336940       0.4084            1 
   1   rs41299860       0.3458            1 
   1   rs41258064       0.1716            1 
   1   rs17024884       0.8085            1 
   1   rs12026566       0.3555            1 
   1   rs17024891       0.4499            1 
   1   rs41299868        0.114            1 
   1   rs41299870        0.114            1 
   1   rs41299872        0.114            1 
   1   rs41299874       0.8085            1 
   1   rs17025011       0.1517            1 
   1   rs41299876       0.6474            1 
   1   rs74145799       0.3267            1 
   1   rs41299880       0.2251            1 
   1   rs41299886       0.8449            1 
   1    rs4844539       0.3558            1 
   1   rs33957066       0.7282            1 
   1   rs41299888       0.3697            1 
   1   rs41299890       0.3697            1 
   1   rs17025213       0.3603            1 
   1   rs56150058       0.3267            1 
   1     rs944775       0.7719            1 
   1     rs944774       0.9659            1 
   1   rs41299892       0.1609            1 
   1   rs41299894        0.607            1 
   1      rs15672       0.9659            1 
   1   rs41299896        0.607            1 
   1      rs10836       0.9659            1 
   1   rs10649865       0.5734            1 
   1  rs140136648       0.8613            1 
   1   rs36031849       0.9659            1 
   1   rs11576885       0.9659            1 
   1   rs11578093       0.9659            1 
   1   rs12754274       0.9659            1 
   1    rs5780346       0.9448            1 
   1    rs2309833       0.9659            1 
   1    rs2309834       0.8507            1 
   1    rs7418638       0.9659            1 
   1   rs41300490        0.607            1 
   1   rs17025985       0.6067            1 
   1   rs74145800       0.3267            1 
   1    rs3897299       0.5734            1 
   1  rs143620916       0.7417            1 
   1   rs71570007       0.3357            1 
   1  rs140466431       0.5483            1 
   1  rs147266115       0.5483            1 
   1    rs4472758       0.3558            1 
   1   rs79070796       0.7894            1 
   1   rs78378868       0.7894            1 
   1  rs200071942       0.7894            1 
   1   rs79693391       0.5483            1 
   1   rs75724715       0.7894            1 
   1   rs12354075       0.7823            1 
   1  rs114339618       0.6067            1 
   1   rs11803278       0.5826            1 
   1    rs3849269       0.8918            1 
   1    rs3849270       0.5145            1 
   1    rs3860295       0.7823            1 
   1   rs76611535       0.7894            1 
   1    rs3849271       0.9113            1 
   1   rs78916510       0.5826            1 
   1   rs73077201       0.5094            1 
   1  rs115168093       0.1609            1 
   1    rs3849272       0.3558            1 
   1   rs80336602       0.7894            1 
   1  rs115679102       0.5021            1 
   1    rs2871360       0.3558            1 
   1    rs3849273       0.5826            1 
   1   rs13374229       0.3558            1 
   1  rs114071812        0.497            1 
   1   rs76402360       0.7894            1 
   1    rs6693843       0.9983            1 
   1  rs115068964       0.9297            1 
   1  rs116237430       0.4723            1 
   1   rs12117790       0.3558            1 
   1   rs73079005       0.5094            1 
   1   rs75610842       0.7894            1 
   1   rs13374276       0.3558            1 
   1    rs6668883       0.6251            1 
   1   rs60883783       0.6796            1 
   1   rs77466443       0.6278            1 
   1   rs77699567       0.7894            1 
   1   rs56260726       0.9444            1 
   1    rs3813976       0.9444            1 
   1  rs112199580       0.4297            1 
   1   rs58378114        0.607            1 
   1  rs181163167        0.497            1 
   1   rs77707044       0.1333            1 
   1   rs78394637       0.1174            1 
   1   rs76267757       0.1805            1 
   1   rs10863574       0.6332            1 
   1     rs944771       0.1333            1 
   1     rs868937       0.3558            1 
   1  rs139248208       0.6067            1 
   1   rs57355033       0.6796            1 
   1  rs142831570       0.7894            1 
   1    rs1108871         0.57            1 
   1  rs115543797        0.497            1 
   1     rs874718       0.5734            1 
   1     rs874717       0.5734            1 
   1   rs17046247       0.1805            1 
   1  rs114898236       0.1715            1 
   1   rs76764131       0.7894            1 
   1   rs17046483       0.6067            1 
   1    rs6682303       0.7894            1 
   1     rs871782       0.3558            1 
   1  rs149350358        0.497            1 
   1    rs6661526       0.4297            1 
   1   rs17046753        0.195            1 
   1   rs58462631       0.6796            1 
   1   rs74148004       0.4297            1 
   1   rs57753369        0.195            1 
   1   rs17046987       0.2142            1 
   1  rs115465952       0.1609            1 
   1   rs28561885       0.1715            1 
   1   rs59365549       0.1333            1 
   1  rs114594913        0.497            1 
   1   rs11583254       0.7224            1 
   1   rs60865507       0.1333            1 
   1  rs138791293       0.6067            1 
   1  rs116612282        0.497            1 
   1   rs76561288        0.497            1 
   1     rs944769       0.3558            1 
   1   rs56693354       0.1333            1 
   1   rs58339772        0.334            1 
   1    rs7548639       0.4288            1 
   1    rs7544154        0.599            1 
   1  rs149102987        0.497            1 
   1  rs143143414        0.497            1 
   1    rs6696388      0.08389            1 
   1   rs11118941       0.5843            1 
   1  rs548392441       0.3142            1 
   1    rs6684681       0.3558            1 
   1    rs2151223       0.4472            1 
   1  rs115270020        0.497            1 
   1  rs116303696       0.1609            1 
   1  rs115525537       0.6067            1 
   1   rs35013449       0.2873            1 
   1   rs12405921       0.8331            1 
   1  rs115164887       0.1715            1 
   1   rs75726890       0.7894            1 
   1  rs201959796       0.7589            1 
   1  rs189903366       0.5049            1 
   1  rs536386278        0.877            1 
   1  rs189806783       0.2962            1 
   1  rs554226830       0.1715            1 
   1  rs575860853       0.5483            1 
   1  rs533561645       0.1715            1 
   1  rs200979206       0.2873            1 
   1   rs11118967       0.1715            1 
   1   rs11487850       0.1715            1 
   1   rs11118968       0.9236            1 
   1    rs4559502      0.08389            1 
   1   rs11806486       0.1715            1 
   1   rs76725342       0.1609            1 
   1   rs79250278       0.1609            1 
   1   rs80140518       0.9236            1 
   1    rs7546609       0.1457            1 
   1   rs76888028       0.1609            1 
   1  rs140176125       0.2252            1 
   1   rs80321231       0.7894            1 
   1    rs4532836        0.956            1 
   1  rs114373875       0.6067            1 
   1   rs12081892       0.1715            1 
   1   rs12079876       0.1715            1 
   1  rs116522878        0.611            1 
   1   rs77744601       0.2962            1 
   1  rs115729850       0.4797            1 
   1  rs116774525        0.497            1 
   1  rs114698757       0.1715            1 
   1    rs9660538        0.956            1 
   1  rs142246053       0.6067            1 
   1   rs12082907       0.1715            1 
   1  rs139344068       0.7894            1 
   1   rs74148005       0.5802            1 
   1   rs34769485      0.08219            1 
   1   rs74586023       0.7894            1 
   1    rs6540447      0.08389            1 
   1  rs144798002       0.5261            1 
   1    rs2151224       0.3558            1 
   1   rs73079034       0.5802            1 
   1   rs78549451       0.1026            1 
   1    rs6667587       0.5802            1 
   1  rs150535726       0.1715            1 
   1    rs7527789       0.7765            1 
   1  rs146173402       0.7894            1 
   1   rs11378863       0.6744            1 
   1    rs6540450      0.05369            1 
   1  rs114939382       0.1911            1 
   1   rs79956996       0.1165            1 
   1    rs6673717       0.3748            1 
   1    rs4845108      0.08389            1 
   1   rs75541464       0.3674            1 
   1   rs11118981       0.1715            1 
   1    rs6666087       0.1186            1 
   1   rs17006638       0.6067            1 
   1  rs529441540       0.6067            1 
   1  rs182400852       0.1609            1 
   1   rs55921196       0.9253            1 
   1   rs56407918       0.9253            1 
   1  rs576736542       0.4155            1 
   1  rs539301293       0.3303            1 
   1  rs552570944       0.6067            1 
   1  rs572470755       0.6067            1 
   1    rs7523985       0.3676            1 
   1  rs116455514        0.184            1 
   1  rs115289459       0.4521            1 
   1   rs17007041       0.4521            1 
   1   rs77231402        0.184            1 
   1    rs6675640       0.4937            1 
   1   rs73079044       0.6929            1 
   1  rs150815547       0.4521            1 
   1   rs11808945       0.4521            1 
   1   rs60154000       0.9235            1 
   1   rs73079051       0.9235            1 
   1   rs74949262        0.184            1 
   1   rs73079054       0.9235            1 
   1    rs7530746       0.8764            1 
   1  rs115678053        0.648            1 
   1    rs6540455       0.6671            1 
   1   rs11590231       0.8764            1 
   1    rs6540456        0.994            1 
   1    rs6540457       0.6671            1 
   1    rs6686374       0.6671            1 
   1   rs11587643       0.3554            1 
   1    rs9661909       0.3554            1 
   1   rs73079064       0.4722            1 
   1   rs73079071       0.8658            1 
   1   rs10863701       0.6214            1 
   1  rs112214778       0.6405            1 
   1   rs11810793       0.1715            1 
   1   rs11118993       0.3554            1 
   1  rs116766892       0.4521            1 
   1  rs574603609       0.2192            1 
   1    rs6685780       0.8619            1 
   1  rs542068809       0.6702            1 
   1  rs148911849       0.9858            1 
   1   rs17008165       0.7108            1 
   1    rs7532705       0.7388            1 
   1    rs7525543       0.8299            1 
   1   rs11413726       0.3244            1 
   1  rs115232251      0.09349            1 
   1   rs77308943       0.9344            1 
   1  rs146755967       0.8175            1 
   1   rs67689534       0.4573            1 
   1  rs555356139       0.7496            1 
   1  rs562264167       0.3017            1 
   1    rs6685473       0.7893            1 
   1    rs6677975       0.9569            1 
   1    rs6680523       0.3748            1 
   1   rs11119006       0.6617            1 
   1   rs11119007       0.9569            1 
   1   rs11119009       0.6617            1 
   1   rs35785716       0.1288            1 
   1   rs11119012       0.7893            1 
   1   rs11119013       0.7893            1 
   1   rs12093604       0.7544            1 
   1  rs145775582       0.9635            1 
   1   rs80340653       0.8175            1 
   1    rs6675114       0.6617            1 
   1   rs73079087       0.9635            1 
   1   rs73079090        0.645            1 
   1  rs113887192        0.645            1 
   1    rs7548167       0.6143            1 
   1  rs138209574       0.9343            1 
   1  rs199724293        0.645            1 
   1    rs7548357       0.3734            1 
   1   rs34803712       0.6617            1 
   1   rs35059830       0.6617            1 
   1   rs73079097       0.9635            1 
   1  rs115141761       0.3734            1 
   1   rs76753849       0.8175            1 
   1   rs11119018       0.9648            1 
   1   rs10779473       0.9569            1 
   1   rs12058254       0.7544            1 
   1   rs11811181       0.4944            1 
   1   rs17009915       0.9343            1 
   1   rs76407519       0.8175            1 
   1   rs11800677       0.3868            1 
   1   rs73079100       0.9635            1 
   1   rs11119023       0.6617            1 
   1   rs73080903        0.645            1 
   1   rs12026542       0.3102            1 
   1   rs11119030       0.6591            1 
   1    rs7544370       0.4666            1 
   1   rs12569261        0.635            1 
   1   rs35333073       0.5692            1 
   1   rs34167199       0.5692            1 
   1   rs10863706       0.8153            1 
   1   rs59208397       0.5237            1 
   1   rs12569123       0.5692            1 
   1   rs10779474       0.7909            1 
   1   rs34681745       0.8634            1 
   1   rs72755019       0.3102            1 
   1  rs113948170       0.5237            1 
   1    rs2210517       0.2938            1 
   1    rs2210518       0.5465            1 
   1   rs76236650       0.5237            1 
   1   rs28362485       0.0328            1 
   1   rs71633591        0.847            1 
   1   rs67223538        0.847            1 
   1  rs113172752       0.5237            1 
   1  rs112833004       0.5237            1 
   1  rs115098986       0.1715            1 
   1   rs77197013        0.853            1 
   1   rs75880687       0.4996            1 
   1  rs111331509       0.5237            1 
   1   rs59054485       0.5236            1 
   1   rs11119043       0.9035            1 
   1   rs11579605       0.4852            1 
   1   rs10442694       0.9035            1 
   1   rs79362557       0.6806            1 
   1   rs10157325       0.3969            1 
   1    rs6669685       0.7066            1 
   1  rs115983873       0.1715            1 
   1   rs12563848       0.9673            1 
   1   rs12562659       0.9673            1 
   1   rs58494809       0.5237            1 
   1   rs71570013       0.6526            1 
   1  rs114714203       0.6806            1 
   1   rs57844083       0.5922            1 
   1    rs1007802       0.7146            1 
   1    rs2336942        0.664            1 
   1   rs80229444       0.6806            1 
   1    rs1962350       0.7146            1 
   1  rs113021654       0.5237            1 
   1  rs111489456       0.5922            1 
   1    rs7530835        0.664            1 
   1  rs111570557       0.5922            1 
   1    rs6540468       0.6895            1 
   1   rs75427222       0.6972            1 
   1    rs4844540       0.9035            1 
   1   rs76949457       0.5237            1 
   1   rs59195419       0.5903            1 
   1    rs6693578       0.9074            1 
   1   rs17434403        0.522            1 
   1  rs140821888       0.8791            1 
   1  rs116275540       0.1715            1 
   1   rs80135932       0.8294            1 
   1    rs4845109        0.664            1 
   1   rs73080942       0.5903            1 
   1   rs73080943       0.5903            1 
   1  rs114713738       0.7146            1 
   1  rs114328925        0.664            1 
   1    rs1889064        0.664            1 
   1   rs74744055       0.5392            1 
   1   rs11119061       0.8743            1 
   1    rs1930432       0.9941            1 
   1    rs1930433       0.8958            1 
   1  rs116679036       0.1715            1 
   1   rs11119065       0.6895            1 
   1   rs17011860       0.5237            1 
   1   rs78062095       0.1715            1 
   1     rs944780       0.8958            1 
   1   rs10863710       0.8443            1 
   1    rs7555149       0.7066            1 
   1    rs7555349       0.9339            1 
   1  rs116586747       0.6362            1 
   1    rs7555669       0.8774            1 
   1  rs116459198       0.8791            1 
   1   rs10779478       0.7689            1 
   1   rs75367031      0.06549            1 
   1    rs9628705       0.3969            1 
   1  rs150512101       0.9673            1 
   1   rs10863711       0.8045            1 
   1  rs114676087       0.1893            1 
   1  rs116548392       0.1715            1 
   1  rs115994703       0.1715            1 
   1   rs58579536        0.522            1 
   1  rs115511349       0.1715            1 
   1    rs7527917       0.5949            1 
   1    rs7513444       0.7689            1 
   1  rs116773612       0.7066            1 
   1    rs1930434       0.9184            1 
   1    rs1930435       0.8355            1 
   1  rs114610339        0.171            1 
   1    rs7512541       0.6374            1 
   1    rs7517285       0.6374            1 
   1    rs6660116       0.7689            1 
   1  rs116217606       0.3969            1 
   1    rs9429987       0.8355            1 
   1  rs143846266       0.9989            1 
   1   rs36057143       0.9261            1 
   1  rs112664902       0.1671            1 
   1  rs115874412       0.8791            1 
   1    rs4845111       0.7433            1 
   1    rs9645354       0.5949            1 
   1   rs67589245       0.7066            1 
   1   rs73080965        0.912            1 
   1  rs376154311       0.6581            1 
   1   rs60557249       0.5047            1 
   1   rs17012144       0.7749            1 
   1  rs111556326       0.1671            1 
   1  rs111708558       0.7749            1 
   1   rs11119083       0.9091            1 
   1    rs2297551       0.9673            1 
   1    rs2297552       0.8357            1 
   1   rs59727850       0.6853            1 
   1   rs12071563       0.9043            1 
   1   rs12067561       0.9043            1 
   1     rs944779       0.9091            1 
   1   rs80304890       0.3969            1 
   1    rs1930436       0.8866            1 
   1   rs45618833       0.9673            1 
   1  rs142864021       0.3969            1 
   1    rs2336943       0.8866            1 
   1  rs200979291       0.7749            1 
   1  rs114654051       0.3969            1 
   1    rs9429988       0.9345            1 
   1    rs4489558       0.8924            1 
   1    rs7528718       0.7258            1 
   1   rs79326248       0.8294            1 
   1   rs77213936       0.3969            1 
   1   rs73080973       0.6853            1 
   1   rs12074681       0.9043            1 
   1   rs12724616       0.9673            1 
   1    rs7515123       0.6853            1 
   1    rs7524447       0.3969            1 
   1    rs4845112       0.1612            1 
   1    rs4418597        0.515            1 
   1    rs4501842       0.8202            1 
   1    rs4240839       0.3443            1 
   1    rs4240840       0.3443            1 
   1    rs4073393       0.5809            1 
   1    rs7535580       0.5809            1 
   1    rs7531197        0.237            1 
   1   rs10779488       0.5066            1 
   1    rs7541244       0.5809            1 
   1    rs7525135        0.237            1 
   1    rs7541445       0.7897            1 
   1    rs7541507       0.3443            1 
   1  rs116704756       0.2745            1 
   1      rs11589       0.8607            1 
   1   rs77534575       0.7008            1 
   1   rs11539428       0.5098            1 
   1  rs115802123       0.1715            1 
   1   rs11119102       0.4847            1 
   1  rs115481962       0.7008            1 
   1  rs116490459       0.7008            1 
   1   rs12078387       0.8828            1 
   1  rs115159990       0.7008            1 
   1   rs80240992       0.8294            1 
   1    rs4844541       0.9522            1 
   1   rs12079722       0.4847            1 
   1   rs77556912       0.7008            1 
   1   rs12075916       0.4662            1 
   1   rs71816820       0.3689            1 
   1    rs7544267       0.9163            1 
   1  rs570666779       0.4514            1 
   1  rs113332386       0.2372            1 
   1   rs10533643       0.4654            1 
   1    rs4845115       0.5377            1 
   1  rs116756564       0.7008            1 
   1   rs75719374       0.7008            1 
   1   rs11119107        0.882            1 
   1   rs75247677       0.7774            1 
   1    rs4378203       0.9522            1 
   1   rs73080979       0.9228            1 
   1   rs11584983       0.6111            1 
   1  rs145755793       0.1715            1 
   1   rs74384998       0.7008            1 
   1   rs78200590       0.7008            1 
   1   rs11119113       0.9163            1 
   1  rs148895338       0.3177            1 
   1   rs12076598       0.9522            1 
   1  rs143139119       0.7008            1 
   1  rs148096909       0.7774            1 
   1   rs12745991       0.6111            1 
   1  rs115579933       0.7008            1 
   1    rs6659083        0.138            1 
   1  rs138982102       0.7008            1 
   1  rs111614812        0.882            1 
   1    rs6692936       0.9198            1 
   1  rs116769104       0.7008            1 
   1  rs146373871       0.7008            1 
   1   rs59769291       0.9163            1 
   1    rs4845116       0.5377            1 
   1    rs6658201       0.9163            1 
   1  rs116541235       0.7008            1 
   1   rs59169444       0.2555            1 
   1  rs115607180       0.7008            1 
   1  rs115765866       0.7008            1 
   1    rs3813973       0.1138            1 
   1    rs3813972       0.5455            1 
   1    rs6658181       0.9163            1 
   1   rs35252702       0.6188            1 
   1   rs34627483       0.7008            1 
   1   rs12077649       0.4662            1 
   1  rs116380443       0.7008            1 
   1   rs12077772       0.4662            1 
   1   rs17012537       0.1715            1 
   1    rs6701984       0.9163            1 
   1    rs6658357       0.5377            1 
   1   rs11119126        0.882            1 
   1    rs6692859       0.9522            1 
   1  rs114556332       0.7008            1 
   1  rs115115722       0.1715            1 
   1   rs17012544       0.1715            1 
   1    rs4077413       0.6111            1 
   1   rs80043056       0.1318            1 
   1  rs139289336       0.7008            1 
   1   rs17012566        0.138            1 
   1  rs116233829       0.7008            1 
   1   rs79363743       0.1227            1 
   1   rs17012590       0.5239            1 
   1    rs4844542       0.5284            1 
   1  rs116153922       0.7008            1 
   1   rs17012597       0.8828            1 
   1   rs17012600       0.5239            1 
   1    rs6674830       0.5666            1 
   1   rs75188619       0.7008            1 
   1   rs11807932       0.2508            1 
   1   rs11809846       0.1585            1 
   1  rs558647811       0.1715            1 
   1   rs10863727       0.1053            1 
   1   rs11119136       0.8534            1 
   1   rs10494877        0.354            1 
   1   rs61815568       0.0106            1 
   1    rs6684843       0.0367            1 
   1    rs6681869       0.0367            1 
   1    rs6540490       0.0367            1 
   1    rs6540491       0.0367            1 
   1  rs112897221       0.5541            1 
   1    rs6540492       0.0367            1 
   1    rs6540493       0.0367            1 
   1    rs6685813       0.0237            1 
   1    rs6688392       0.0367            1 
   1   rs78044000       0.0367            1 
   1    rs3813969       0.0367            1 
   1   rs74147404       0.1016            1 
   1    rs3813967       0.0367            1 
   1  rs587660544       0.8306            1 
   1    rs4845117       0.0367            1 
   1  rs147148136       0.0367            1 
   1    rs4844544       0.0367            1 
   1  rs587679728       0.3376            1 
   1    rs4844545       0.0367            1 
   1    rs4844546       0.1941            1 
   1  rs112664086       0.0367            1 
   1    rs7542849       0.3711            1 
   1   rs56951869       0.0367            1 
   1   rs57096326       0.0367            1 
   1   rs57106552       0.0367            1 
   1   rs17012744       0.0367            1 
   1    rs6677934       0.2191            1 
   1    rs6673090       0.0367            1 
   1    rs6681092       0.0367            1 
   1    rs6673105       0.0367            1 
   1   rs59856456       0.0367            1 
   1   rs11119149       0.3321            1 
   1  rs147091838       0.1914            1 
   1   rs58896223       0.0367            1 
   1    rs4400613       0.0106            1 
   1    rs4497204       0.3711            1 
   1  rs113519195       0.0367            1 
   1    rs4845118       0.3711            1 
   1   rs12568988       0.0106            1 
   1   rs78660080       0.0367            1 
   1  rs113101778       0.0367            1 
   1   rs11119158       0.5551            1 
   1   rs56249114       0.2115            1 
   1  rs533036412       0.0367            1 
   1   rs11591025       0.0237            1 
   1  rs114259519        0.171            1 
   1   rs12048862       0.4593            1 
   1   rs10157125       0.3711            1 
   1   rs10157309       0.1203            1 
   1   rs34628932       0.0138            1 
   1    rs7547826       0.3861            1 
   1    rs7550718       0.6199            1 
   1    rs7550720       0.5253            1 
   1   rs61815600       0.5366            1 
   1   rs75832031       0.7774            1 
   1  rs113591846       0.1588            1 
   1   rs60225948      0.09299            1 
   1   rs11119177       0.8562            1 
   1   rs11800152       0.2668            1 
   1   rs11800498      0.07609            1 
   1   rs10746416       0.1675            1 
   1   rs10735504       0.4059            1 
   1  rs201615006       0.2675            1 
   1   rs12096152       0.1859            1 
   1   rs80206714       0.3656            1 
   1    rs4845119       0.5498            1 
   1  rs555522505       0.7932            1 
   1   rs12049220       0.5504            1 
   1    rs7546458       0.3656            1 
   1    rs7549621       0.5498            1 
   1    rs7546880       0.2668            1 
   1  rs541029490       0.9111            1 
   1   rs12059279       0.9133            1 
   1   rs12060431       0.9133            1 
   1    rs4845120       0.5498            1 
   1   rs75210007       0.3656            1 
   1    rs6703540       0.1653            1 
   1   rs11811314       0.2668            1 
   1    rs7539969       0.1859            1 
   1   rs11811382       0.2668            1 
   1   rs67622087       0.9191            1 
   1   rs10157569       0.5504            1 
   1  rs563113263       0.9834            1 
   1   rs11801297       0.3656            1 
   1   rs11577685       0.5504            1 
   1    rs4845121       0.6215            1 
   1   rs78515681       0.2089            1 
   1    rs7549114       0.2089            1 
   1   rs12027964       0.5504            1 
   1  rs114671367       0.2668            1 
   1    rs4844547       0.6215            1 
   1    rs6666436       0.2089            1 
   1   rs58151370       0.3135            1 
   1  rs116304248       0.1846            1 
   1    rs4240841       0.4758            1 
   1   rs34186915       0.2362            1 
   1   rs74147407        0.346            1 
   1    rs7553944      0.07649            1 
   1    rs3813965       0.2362            1 
   1    rs3813964       0.2212            1 
   1   rs74919780        0.346            1 
   1   rs12064385       0.8484            1 
   1   rs11412564       0.8389            1 
   1   rs17013271      0.07649            1 
   1   rs80147352       0.2205            1 
   1  rs114533019       0.2205            1 
   1   rs10863755       0.8389            1 
   1  rs146153775       0.9834            1 
   1    rs7524754      0.07289            1 
   1   rs10399719      0.07649            1 
   1  rs146150145        0.346            1 
   1   rs12073237       0.8389            1 
   1   rs12073287       0.8389            1 
   1  rs146352395       0.2205            1 
   1    rs6540512       0.8389            1 
   1    rs6674327       0.6885            1 
   1   rs11301093       0.6149            1 
   1   esv3588657       0.2212            1 
   1  rs546900377       0.2212            1 
   1   rs10633836      0.05799            1 
   1    rs4845122       0.7029            1 
   1   rs74147410       0.8484            1 
   1   rs12126682       0.9605            1 
   1  rs114523443       0.2205            1 
   1  rs556718022       0.7903            1 
   1   rs12027257       0.9605            1 
   1    rs6143589         0.86            1 
   1   rs76920338       0.8484            1 
   1  rs115701262       0.2089            1 
   1    rs4845123       0.2362            1 
   1   rs56079317       0.1846            1 
   1   rs74147411        0.346            1 
   1   rs11803762       0.8963            1 
   1  rs114302861       0.1846            1 
   1   rs79791040       0.2714            1 
   1   rs12080114       0.2089            1 
   1  rs137881094       0.2362            1 
   1   rs74560096       0.2714            1 
   1   rs74147412       0.8484            1 
   1   rs10863766        0.766            1 
   1    rs7554274        0.766            1 
   1   rs80271495       0.1786            1 
   1   rs12076938       0.8484            1 
   1      rs13208        0.766            1 
   1   rs17013797       0.2714            1 
   1   rs11119251       0.7818            1 
   1   rs11119252       0.7818            1 
   1  rs114179880       0.2288            1 
   1  rs139608522       0.1846            1 
   1    rs6703628        0.551            1 
   1   rs12130575       0.7818            1 
   1   rs57165632         0.12            1 
   1   rs12135940       0.5626            1 
   1   rs74147415       0.4611            1 
   1   rs74147416       0.7493            1 
   1    rs7512726       0.6856            1 
   1  rs369489380       0.2453            1 
   1   rs59006789       0.2089            1 
   1   rs11119256       0.9361            1 
   1   rs60750259       0.9834            1 
   1   rs35508801       0.8548            1 
   1    rs5013629       0.9674            1 
   1    rs4845124       0.3478            1 
   1   rs55747439       0.8484            1 
   1   rs17435120       0.6986            1 
   1   rs34642437       0.6986            1 
   1  rs148700136       0.9834            1 
   1   rs12139068       0.6986            1 
   1   rs12140926       0.9803            1 
   1   rs12044844       0.9803            1 
   1   rs11119259       0.6971            1 
   1   rs34745006       0.6986            1 
   1   rs11119260       0.6971            1 
   1   rs74147140       0.9834            1 
   1    rs6678300       0.6986            1 
   1   rs12127039       0.6986            1 
   1   rs11119262       0.6971            1 
   1   rs12130108       0.6986            1 
   1   rs74147141       0.8484            1 
   1   rs12080748       0.8484            1 
   1   rs11119263       0.6971            1 
   1    rs4844548       0.6986            1 
   1    rs4845126       0.6986            1 
   1   rs35965406       0.6986            1 
   1    rs6540526      0.07399            1 
   1   rs17041922       0.6971            1 
   1   rs11119264       0.6986            1 
   1   rs11119265       0.9803            1 
   1   rs11119267       0.9803            1 
   1   rs34954423       0.6986            1 
   1    rs6698783       0.6856            1 
   1   rs11119270       0.9803            1 
   1   rs17014035       0.5109            1 
   1    rs4618969       0.9803            1 
   1   rs10863769       0.6971            1 
   1   rs11119273       0.6986            1 
   1   rs56140113      0.08279            1 
   1  rs141508023      0.08279            1 
   1  rs527623609       0.6213            1 
   1    rs4845127       0.0249            1 
   1   rs56906512       0.9438            1 
   1   rs12133580       0.7309            1 
   1   rs12038489       0.1857            1 
   1  rs149297604       0.2205            1 
   1   rs11119281       0.1857            1 
   1   rs17014090       0.2288            1 
   1   rs71570023       0.3401            1 
   1  rs527751992       0.8227            1 
   1  rs200305631       0.8227            1 
   1   rs12140898      0.09729            1 
   1   rs74147142       0.8227            1 
   1    rs4074956      0.09729            1 
   1   rs55830990       0.8227            1 
   1   rs77288917       0.2089            1 
   1  rs116217287       0.2089            1 
   1    rs6660379       0.8227            1 
   1    rs4074958       0.9807            1 
   1    rs4074957       0.5109            1 
   1   rs74147145       0.9834            1 
   1    rs5780350       0.7309            1 
   1   rs11806125       0.8963            1 
   1   rs17014119       0.8227            1 
   1   rs17014123       0.8246            1 
   1   rs77133925       0.8246            1 
   1   rs74147147       0.8227            1 
   1   rs77599401       0.8227            1 
   1  rs149058049       0.6117            1 
   1   rs79982385       0.9834            1 
   1   rs12138473       0.7309            1 
   1   rs79588167       0.8246            1 
   1   rs74147149       0.9834            1 
   1    rs7522247      0.09729            1 
   1  rs116183781       0.1857            1 
   1   rs11119297       0.1857            1 
   1   rs78231108       0.8246            1 
   1  rs112672316       0.6716            1 
   1  rs200337275       0.6716            1 
   1   rs74147150       0.9834            1 
   1    rs4844549       0.7309            1 
   1  rs144039707       0.5883            1 
   1  rs561941502       0.0396            1 
   1   rs74147151       0.9834            1 
   1    rs7531969       0.5883            1 
   1   rs58118599       0.8227            1 
   1    rs4074637       0.7309            1 
   1   rs56367955       0.9834            1 
   1    rs4074636       0.8246            1 
   1    rs4240842       0.9212            1 
   1   rs57509669       0.8227            1 
   1    rs4240843       0.5329            1 
   1  rs538800890        0.359            1 
   1    rs5780354         0.62            1 
   1    rs4845128       0.7309            1 
   1   rs78376522       0.3611            1 
   1   rs17014160       0.8246            1 
   1   rs41348452       0.8246            1 
   1  rs544015524       0.6405            1 
   1   rs17014165       0.8246            1 
   1   rs17014176       0.5883            1 
   1   rs75715180        0.345            1 
   1   rs74147154       0.9834            1 
   1   rs17838274       0.8246            1 
   1    rs4844550       0.7309            1 
   1  rs568253571       0.7378            1 
   1  rs181345810       0.5664            1 
   1  rs200466417       0.3353            1 
   1   rs74147155       0.8484            1 
   1   rs12092792       0.6472            1 
   1   rs10436961       0.7309            1 
   1    rs3935564        0.345            1 
   1   rs57653583        0.932            1 
   1  rs116116859       0.7378            1 
   1   rs58398805       0.1917            1 
   1    rs6683282       0.1651            1 
   1   rs35906635       0.1917            1 
   1   rs74380837       0.3353            1 
   1  rs144392369        0.932            1 
   1   rs61434251       0.9515            1 
   1   rs74147157       0.9834            1 
   1   rs74147158       0.9515            1 
   1  rs114787488        0.932            1 
   1    rs4274064       0.3724            1 
   1   rs74147159       0.9834            1 
   1   rs34268218       0.7103            1 
   1   rs74147160       0.9834            1 
   1   rs74147161       0.9834            1 
   1    rs9659509       0.9515            1 
   1    rs4845129       0.4271            1 
   1   rs10863784       0.1917            1 
   1   rs56378020       0.9834            1 
   1    rs4845130       0.9212            1 
   1   rs59473067        0.932            1 
   1  rs142636837        0.345            1 
   1  rs574216957       0.8176            1 
   1   rs79869894        0.932            1 
   1   rs79247327        0.932            1 
   1   rs17350845       0.7309            1 
   1    rs6540548       0.3881            1 
   1  rs141220860       0.9834            1 
   1    rs9661238       0.6678            1 
   1    rs4240844       0.5329            1 
   1   rs17014458       0.8484            1 
   1    rs4240845       0.9212            1 
   1   rs17014461        0.932            1 
   1    rs7512546       0.6472            1 
   1   rs59179713        0.932            1 
   1   rs10863787       0.2964            1 
   1   rs10863788       0.2964            1 
   1   rs12123706       0.7309            1 
   1    rs6691129       0.7309            1 
   1   rs57192369        0.932            1 
   1    rs6691223       0.7309            1 
   1   rs12060808      0.09729            1 
   1    rs6691678       0.4271            1 
   1   rs74147681       0.9834            1 
   1    rs6704372        0.932            1 
   1   rs74147682       0.9834            1 
   1    rs4072677       0.7592            1 
   1   rs74147683       0.9834            1 
   1  rs115831461       0.3855            1 
   1   rs12028997        0.345            1 
   1   rs74147684       0.9834            1 
   1   rs74147685       0.9515            1 
   1   rs74147686       0.9834            1 
   1   rs74147687       0.8484            1 
   1   rs56752768        0.932            1 
   1   rs12030124        0.345            1 
   1   rs56182515       0.9515            1 
   1   rs12127807       0.7309            1 
   1    rs7521518       0.5615            1 
   1    rs6676599       0.7788            1 
   1    rs6681711       0.5262            1 
   1   rs12071363       0.6472            1 
   1   rs74941856       0.8484            1 
   1   rs68002456       0.1769            1 
   1   rs12129007       0.7309            1 
   1   rs12127517       0.7309            1 
   1   rs11119355       0.4252            1 
   1   rs57979003       0.8484            1 
   1  rs138701851       0.7938            1 
   1   rs35551466       0.7309            1 
   1    rs7530164       0.3881            1 
   1    rs7527443       0.7309            1 
   1  rs140136679       0.7938            1 
   1  rs116227243       0.7938            1 
   1   rs57933709        0.932            1 
   1  rs530953389       0.9527            1 
   1    rs6680408       0.7938            1 
   1    rs4325131       0.5329            1 
   1    rs4548444       0.7309            1 
   1    rs6669284       0.8603            1 
   1    rs4256810       0.4252            1 
   1  rs549668675       0.2881            1 
   1   rs79204394        0.932            1 
   1  rs146665470        0.932            1 
   1  rs111453830       0.8216            1 
   1  rs532849584       0.2871            1 
   1   rs77658983        0.932            1 
   1   rs55730781        0.345            1 
   1   rs35055034      0.06949            1 
   1   rs12728594        0.594            1 
   1   rs74147691       0.8484            1 
   1    rs4240846       0.3724            1 
   1    rs4240847       0.9545            1 
   1    rs4240848       0.9545            1 
   1    rs4845131       0.8406            1 
   1    rs4607880       0.9545            1 
   1    rs6540574        0.778            1 
   1    rs6540576       0.1769            1 
   1    rs4845132       0.3724            1 
   1  rs570984194       0.7656            1 
   1   rs11119383       0.5615            1 
   1   rs11119385       0.4252            1 
   1   rs74147693       0.8484            1 
   1   rs78672818        0.932            1 
   1   rs57613862       0.8216            1 
   1    rs7547594        0.265            1 
   1   rs12132083       0.7309            1 
   1   rs11119389       0.4252            1 
   1   rs78132462        0.932            1 
   1  rs182617104       0.8484            1 
   1   rs34647668       0.2441            1 
   1   rs11119390       0.8603            1 
   1   rs74733948       0.7938            1 
   1   rs73082921       0.8216            1 
   1    rs5780358       0.7309            1 
   1   rs10863805       0.3153            1 
   1   rs71570031       0.2718            1 
   1   rs34526867       0.7938            1 
   1    rs4073250       0.1769            1 
   1   rs75615416       0.3611            1 
   1   rs57614552       0.8216            1 
   1    rs3189439        0.932            1 
   1   rs73082923       0.8717            1 
   1    rs7515374       0.8174            1 
   1  rs144010760        0.932            1 
   1   rs60534074        0.345            1 
   1   rs11807715       0.9615            1 
   1  rs116494122       0.3353            1 
   1    rs9793039       0.7309            1 
   1  rs149701454       0.3353            1 
   1   rs12137120       0.7309            1 
   1   rs12137965       0.7309            1 
   1   rs17015194       0.3353            1 
   1   rs77157682        0.932            1 
   1   rs73082925       0.9615            1 
   1   rs11809303       0.3491            1 
   1    rs4311892       0.9446            1 
   1  rs144807922       0.6877            1 
   1    rs3935632       0.5677            1 
   1   rs12142576       0.2801            1 
   1   rs10863812       0.3881            1 
   1    rs4845133       0.4256            1 
   1    rs4844552       0.3881            1 
   1   rs10494878       0.7019            1 
   1    rs6540582       0.0113            1 
   1  rs113075589       0.8484            1 
   1    rs4483409       0.0021       0.9982 
   1    rs5780360       0.0377            1 
   1  rs146200106      0.05689            1 
   1   rs17015400       0.8484            1 
   1   rs79477728       0.8843            1 
   1    rs6540586       0.1376            1 
   1  rs201956870       0.3621            1 
   1   rs67618268       0.1051            1 
   1  rs544074062        0.003            1 
   1   rs12569132       0.5063            1 
   1  rs537653344       0.1074            1 
   1   rs74147699       0.8484            1 
   1   rs76193262       0.0144            1 
   1   rs11119447       0.0377            1 
   1   rs56264205       0.8484            1 
   1   rs55682550       0.8484            1 
   1    rs6540587       0.0377            1 
   1   rs72755097       0.3621            1 
   1   rs11119449       0.0322            1 
   1   rs12568651       0.5063            1 
   1    rs7548251       0.0021       0.9982 
   1   rs79494909       0.8484            1 
   1   rs11119451       0.2289            1 
   1   rs79889536       0.8484            1 
   1    rs7556267       0.1376            1 
   1  rs146594566       0.9139            1 
   1  rs564383888       0.8484            1 
   1   rs67575336       0.0021       0.9982 
   1  rs531460621       0.8963            1 
   1   rs75216185       0.8484            1 
   1   rs57859555       0.0031       0.9999 
   1  rs146809685       0.2289            1 
   1    rs6658896       0.0019       0.9983 
   1   rs61815630       0.9139            1 
   1   rs10633187       0.0019       0.9983 
   1    rs6692511       0.0032       0.9999 
   1  rs115531304      0.06629            1 
   1   rs79707006       0.9252            1 
   1    rs7418268       0.0019       0.9983 
   1    rs6699203       0.0032       0.9999 
   1    rs4579758       0.9139            1 
   1   rs72756906       0.9139            1 
   1    rs4390174        0.842            1 
   1   rs13376708     0.008899            1 
   1  rs545072196       0.5056            1 
   1   rs79853352       0.3036            1 
   1    rs7512090       0.2011            1 
   1    rs7519318       0.5559            1 
   1    rs7548373       0.5559            1 
   1  rs533163402       0.7306            1 
   1    rs4844553       0.5375            1 
   1  rs143114722       0.1488            1 
   1  rs575918436       0.8263            1 
   1  rs544545438       0.8263            1 
   1   rs76325865       0.1488            1 
   1  rs140929284       0.5381            1 
   1    rs5028658       0.5456            1 
   1    rs6673928       0.7766            1 
   1   rs61815632       0.7766            1 
   1    rs3024502       0.9693            1 
   1    rs3024500       0.1387            1 
   1    rs6687786       0.1488            1 
   1    rs6697497       0.1488            1 
   1    rs3024498       0.7766            1 
   1    rs9282739       0.1488            1 
   1    rs3024497      0.06629            1 
   1    rs3024496       0.1387            1 
   1    rs3024494       0.9947            1 
   1    rs1878672       0.9693            1 
   1    rs1554286       0.3794            1 
   1    rs1518111       0.3794            1 
   1    rs1518110       0.3794            1 
   1    rs3024491       0.9693            1 
   1    rs3024490       0.3794            1 
   1    rs2222202       0.9693            1 
   1    rs1800872       0.3794            1 
   1    rs1800871       0.3794            1 
   1    rs1800896       0.8915            1 
   1  rs553921764       0.3188            1 
   1    rs1800893       0.3966            1 
   1    rs6693899       0.4304            1 
   1    rs1800891       0.5375            1 
   1    rs6703630       0.4794            1 
   1    rs1800890       0.2833            1 
   1  rs370364166       0.5393            1 
   1    rs3001101       0.7112            1 
   1    rs2945417       0.7112            1 
   1   rs11119514       0.1853            1 
   1   rs11119515      0.08529            1 
   1   rs17015763       0.1157            1 
   1   rs12122923       0.8803            1 
   1   rs17015767       0.7766            1 
   1   rs10494879       0.0491            1 
   1    rs6676671       0.2833            1 
   1   rs79739746       0.3036            1 
   1  rs542458870       0.8803            1 
   1  rs376934654        0.552            1 
   1  rs144678023       0.7766            1 
   1  rs143623180       0.7766            1 
   1   rs12123181       0.4778            1 
   1   rs74148793       0.7191            1 
   1    rs3122605       0.3375            1 
   1  rs528902555        0.699            1 
   1  rs548955944        0.699            1 
   1   rs66925029       0.5041            1 
   1  rs398103622       0.1198            1 
   1    rs6669291       0.7189            1 
   1   rs79420253       0.5522            1 
   1    rs6686931        0.649            1 
   1    rs6687015       0.4791            1 
   1   rs67901354       0.4878            1 
   1   rs61815643       0.7575            1 
   1    rs6667202       0.6833            1 
   1    rs4072226       0.9766            1 
   1    rs4072227       0.9297            1 
   1   rs17015865       0.4486            1 
   1   rs17351243       0.6922            1 
   1     rs880790       0.7129            1 
   1  rs144428306       0.3611            1 
   1   rs75143582       0.3611            1 
   1   rs56317798       0.7017            1 
   1   rs12075255       0.7129            1 
   1    rs2015273       0.4956            1 
   1   rs11805284       0.5522            1 
   1     rs885334       0.4165            1 
   1   rs12565617        0.814            1 
   1   rs59262980       0.9928            1 
   1   rs11297961       0.2363            1 
   1    rs6702254       0.5104            1 
   1   rs11119564       0.5407            1 
   1    rs6689179       0.4165            1 
   1    rs6683473       0.7829            1 
   1   rs12034493       0.6727            1 
   1   rs74148796       0.4154            1 
   1   rs79008412       0.5522            1 
   1   rs28691614       0.7895            1 
   1   rs61048992       0.4154            1 
   1   rs11581469       0.5228            1 
   1   rs11583394       0.6727            1 
   1   rs11119572        0.818            1 
   1   rs11119573       0.6727            1 
   1    rs4845134       0.5228            1 
   1    rs4845135       0.5228            1 
   1    rs4845136        0.472            1 
   1    rs4845138       0.5228            1 
   1    rs4845139        0.472            1 
   1   rs72756948       0.7829            1 
   1    rs4845140       0.1487            1 
   1  rs115436927       0.2364            1 
   1   rs11805136       0.4619            1 
   1    rs4845141        0.472            1 
   1   rs11119582       0.8484            1 
   1   rs11119584       0.9852            1 
   1   rs11119585       0.8152            1 
   1  rs115001401       0.5522            1 
   1  rs114300771       0.5522            1 
   1  rs116260461       0.5522            1 
   1   rs75966928       0.5522            1 
   1   rs77633057       0.5522            1 
   1  rs144559291       0.5522            1 
   1  rs368960781       0.2302            1 
   1   rs12042283       0.6974            1 
   1   rs10746433       0.3197            1 
   1   rs12040948       0.3708            1 
   1   rs17016144       0.4836            1 
   1  rs114299196       0.5522            1 
   1   rs11119590       0.8718            1 
   1   rs74148799       0.6365            1 
   1   rs74148801       0.7106            1 
   1   rs11119597       0.4627            1 
   1   rs11119598       0.9428            1 
   1  rs115841615       0.2119            1 
   1   rs74879607       0.2119            1 
   1    rs4347211       0.4957            1 
   1  rs114452255       0.5522            1 
   1   rs11119599       0.4627            1 
   1   rs12082589       0.5799            1 
   1   rs11119602       0.1941            1 
   1   rs11119603       0.2808            1 
   1   rs57120602        0.309            1 
   1   rs12088521       0.2808            1 
   1   rs12085203       0.2808            1 
   1   rs57461190       0.2808            1 
   1   rs58112914       0.2808            1 
   1  rs115648337       0.5522            1 
   1   rs58609590       0.2808            1 
   1   rs11119606       0.2808            1 
   1    rs3950619       0.5437            1 
   1   rs67391201       0.2808            1 
   1   rs59700084       0.2808            1 
   1   rs12407461       0.9398            1 
   1   rs10863859       0.5437            1 
   1   rs12407485       0.7387            1 
   1   rs74148802       0.6365            1 
   1   rs74151403       0.6102            1 
   1   rs17016339       0.7387            1 
   1   rs59283464       0.4741            1 
   1   rs12042745       0.9948            1 
   1   rs12409577       0.7249            1 
   1   rs10863860       0.7249            1 
   1   rs10863861        0.969            1 
   1  rs147207226       0.2828            1 
   1    rs1878673        0.969            1 
   1  rs142409439       0.2828            1 
   1   rs10863863       0.7249            1 
   1   rs11119619       0.6795            1 
   1   rs11119621       0.7249            1 
   1   rs74151404       0.5975            1 
   1   rs11119622        0.969            1 
   1   rs11119623        0.969            1 
   1    rs7540516        0.969            1 
   1    rs7536410        0.969            1 
   1    rs7521798       0.5539            1 
   1  rs140168452       0.4089            1 
   1    rs7529836       0.9108            1 
   1  rs114619314       0.5522            1 
   1   rs76941555       0.9537            1 
   1   rs12044804       0.5539            1 
   1   rs12046559       0.9963            1 
   1   rs17016480       0.9039            1 
   1   rs73084739       0.6336            1 
   1   rs12409415       0.9452            1 
   1   rs75944240        0.756            1 
   1    rs2176511       0.8871            1 
   1   rs75818243       0.5522            1 
   1    rs4440852       0.6919            1 
   1    rs2883034        0.922            1 
   1  rs116292997       0.8211            1 
   1   rs11373916        0.826            1 
   1   rs74376794       0.7977            1 
   1  rs143521280       0.8526            1 
   1   rs11119629       0.7498            1 
   1  rs537824286       0.2463            1 
   1   rs11799303       0.8526            1 
   1   rs74151407       0.8526            1 
   1    rs2138992       0.9222            1 
   1   rs56261669       0.8526            1 
   1   rs11811158       0.9983            1 
   1    rs6685379       0.9767            1 
   1   rs12096695       0.7498            1 
   1   rs74802531       0.8526            1 
   1  rs115763573       0.8526            1 
   1   rs76577247       0.9983            1 
   1    rs6673827       0.9983            1 
   1   rs17016609       0.9983            1 
   1   rs74151408       0.8526            1 
   1    rs6684086       0.9983            1 
   1    rs2056226        0.917            1 
   1   rs79489787       0.9983            1 
   1    rs2056225       0.7498            1 
   1   rs74151409       0.8526            1 
   1     rs908703        0.826            1 
   1     rs908704       0.7687            1 
   1   rs75343928       0.7525            1 
   1  rs550765634       0.8526            1 
   1    rs4240849        0.753            1 
   1    rs2883035        0.902            1 
   1    rs2352794       0.8971            1 
   1  rs113504700       0.6041            1 
   1    rs6540645        0.753            1 
   1    rs1028181        0.753            1 
   1    rs1028182        0.902            1 
   1   rs76136426       0.9057            1 
   1  rs539922684      0.06999            1 
   1   rs57896288       0.9057            1 
   1   rs61516675       0.9057            1 
   1   rs57638384       0.9057            1 
   1   rs59919884       0.9057            1 
   1  rs182583881       0.8526            1 
   1  rs144738232       0.8526            1 
   1    rs4845143        0.845            1 
   1   rs12022129        0.902            1 
   1    rs6660520        0.845            1 
   1    rs6663563       0.6041            1 
   1    rs6660537       0.6041            1 
   1   rs74148867       0.9057            1 
   1  rs115866860       0.9057            1 
   1  rs113193509       0.6041            1 
   1    rs7513988        0.902            1 
   1    rs7518426       0.6041            1 
   1   rs11119670         0.95            1 
   1   rs79414031       0.5522            1 
   1    rs2243155       0.2582            1 
   1    rs2243156       0.6041            1 
   1   rs80104423       0.9702            1 
   1    rs2243158       0.6041            1 
   1    rs2243160       0.8526            1 
   1    rs2243161       0.9057            1 
   1    rs2243164       0.5472            1 
   1    rs2243165       0.4773            1 
   1    rs2243168       0.7045            1 
   1    rs2243169       0.9057            1 
   1    rs2243170       0.7045            1 
   1    rs2073186         0.95            1 
   1    rs2243171       0.7045            1 
   1    rs2243172       0.7045            1 
   1    rs2243174         0.95            1 
   1   rs34967806       0.8526            1 
   1  rs552727474       0.8991            1 
   1    rs2243176       0.3416            1 
   1   rs11802960       0.8526            1 
   1    rs2243181       0.9385            1 
   1    rs2243182       0.7765            1 
   1    rs2243183       0.8526            1 
   1    rs2243188       0.9552            1 
   1     rs960326       0.7049            1 
   1    rs2243191       0.7727            1 
   1    rs2243193       0.7287            1 
   1    rs4845144       0.9552            1 
   1   rs60770365       0.8526            1 
   1   rs71759559       0.6255            1 
   1    rs7532642       0.9337            1 
   1    rs7530109       0.8526            1 
   1    rs7528265       0.8708            1 
   1   rs76994969       0.3242            1 
   1    rs6671809       0.9552            1 
   1    rs4313398       0.9337            1 
   1    rs6540674       0.9552            1 
   1    rs2352797       0.9552            1 
   1    rs2883036      0.08979            1 
   1   rs35994714       0.8708            1 
   1  rs115360574       0.5522            1 
   1   rs79495934       0.9057            1 
   1   rs57134843       0.9057            1 
   1  rs140387768       0.9552            1 
   1    rs2138990       0.9552            1 
   1   rs11119715       0.9552            1 
   1   rs74148870       0.8526            1 
   1   rs76133298       0.2958            1 
   1   rs74148871       0.8526            1 
   1   rs17017073       0.9385            1 
   1   rs34653076       0.8613            1 
   1  rs142874084        0.243            1 
   1    rs4845145       0.6564            1 
   1   rs12034873       0.7466            1 
   1   rs12757055       0.7528            1 
   1   rs55927712       0.8526            1 
   1   rs41434745       0.7466            1 
   1   rs11119726       0.7929            1 
   1  rs115331595       0.6163            1 
   1  rs114275712       0.8211            1 
   1     rs574773       0.6255            1 
   1    rs3860299      0.08979            1 
   1   rs11807894       0.9385            1 
   1   rs11808756       0.9385            1 
   1   rs61814970       0.7466            1 
   1    rs1770372       0.6255            1 
   1   rs71635110       0.9385            1 
   1    rs2056227       0.7466            1 
   1   rs74148874       0.9506            1 
   1    rs3024513       0.9385            1 
   1    rs3024514       0.9385            1 
   1   rs74148875       0.8526            1 
   1    rs2981572       0.7466            1 
   1    rs1400986       0.5468            1 
   1   rs56292446       0.8526            1 
   1    rs3024517       0.6564            1 
   1   rs35155146       0.5058            1 
   1    rs2981573       0.9046            1 
   1    rs2232360       0.9046            1 
   1    rs3024519       0.8526            1 
   1    rs1109461       0.7255            1 
   1    rs3024521       0.2986            1 
   1    rs3024523       0.6383            1 
   1    rs1518108         0.73            1 
   1     rs546839       0.2385            1 
   1   rs17017224       0.6654            1 
   1   rs59698074       0.6654            1 
   1     rs555686       0.1118            1 
   1   rs73086978       0.6654            1 
   1   rs10863896         0.73            1 
   1   rs78100870       0.1165            1 
   1   rs10779560         0.73            1 
   1    rs1518109       0.1313            1 
   1  rs568346248       0.9224            1 
   1   rs35699104      0.08109            1 
   1   rs78934177       0.6163            1 
   1  rs116321978        0.021            1 
   1  rs112351013       0.2964            1 
   1   rs74983159       0.7186            1 
   1   rs34247333      0.08109            1 
   1   rs58000542       0.6383            1 
   1    rs6677741       0.8322            1 
   1    rs6685778         0.73            1 
   1  rs150528732       0.6163            1 
   1   rs73086988       0.2964            1 
   1  rs116504114      0.05129            1 
   1     rs291089      0.08109            1 
   1     rs291088        0.227            1 
   1  rs138284362        0.021            1 
   1     rs291087       0.1118            1 
   1   rs73086995       0.6654            1 
   1    rs1713235       0.5097            1 
   1   rs57352267       0.5097            1 
   1    rs1713237       0.1313            1 
   1    rs1713238       0.1313            1 
   1   rs11312938       0.7921            1 
   1     rs574684       0.1118            1 
   1     rs574635      0.08109            1 
   1   rs12022348       0.8496            1 
   1    rs3860300       0.8496            1 
   1   rs73089070        0.618            1 
   1   rs78892026       0.7769            1 
   1    rs6540701       0.7921            1 
   1    rs6540703       0.8496            1 
   1    rs4845147       0.7921            1 
   1     rs569011      0.08109            1 
   1    rs1624793      0.08109            1 
   1    rs1624787      0.08109            1 
   1   rs10863921       0.8496            1 
   1     rs291112      0.08109            1 
   1    rs1856748       0.7921            1 
   1   rs11811213       0.3516            1 
   1    rs1850570       0.8496            1 
   1    rs3762344       0.7921            1 
   1    rs3093413       0.6163            1 
   1     rs291111       0.2999            1 
   1     rs291110       0.1118            1 
   1    rs3093416       0.0339            1 
   1    rs3093417        0.033            1 
   1   rs75762018       0.8975            1 
   1  rs552455385       0.0485            1 
   1  rs537338828      0.08529            1 
   1   rs79583227       0.8676            1 
   1    rs1150253       0.0371            1 
   1     rs291109      0.08109            1 
   1    rs3093421       0.7769            1 
   1     rs291108       0.1118            1 
   1    rs1150254      0.05489            1 
   1    rs1150255        0.042            1 
   1    rs3093423       0.6907            1 
   1    rs1150256      0.05489            1 
   1    rs3093425        0.042            1 
   1    rs3093426      0.06039            1 
   1    rs1150257      0.08109            1 
   1    rs3093427       0.6907            1 
   1    rs1150258        0.042            1 
   1     rs291107      0.08109            1 
   1    rs3093432      0.06039            1 
   1    rs3093433      0.05489            1 
   1   rs11305800       0.8768            1 
   1    rs3748669       0.0149            1 
   1  rs115834563       0.6907            1 
   1    rs3093437       0.1165            1 
   1    rs3093438       0.0149            1 
   1    rs3093439       0.6907            1 
   1    rs1129999       0.4461            1 
   1     rs188334      0.05859            1 
   1     rs189752      0.07189            1 
   1     rs291106      0.05859            1 
   1     rs291105      0.05859            1 
   1   rs12123998      0.05859            1 
   1   rs12121499      0.05859            1 
   1   rs12124035      0.05859            1 
   1   rs77281342         0.53            1 
   1    rs1713231      0.05859            1 
   1   rs34844419       0.7603            1 
   1    rs2306713       0.0181            1 
   1    rs2306712       0.0181            1 
   1    rs2306711       0.0181            1 
   1   rs61104420       0.0212            1 
   1   rs34410700      0.09749            1 
   1   rs79689019       0.6539            1 
   1   rs12032326      0.05209            1 
   1     rs749860       0.5828            1 
   1      rs94872       0.4662            1 
   1     rs291083      0.07189            1 
   1   rs72758947       0.4662            1 
   1     rs291082       0.1313            1 
   1     rs167082      0.07189            1 
   1     rs840270       0.4662            1 
   1     rs483850       0.4662            1 
   1    rs6667117       0.9991            1 
   1   rs79543561        0.617            1 
   1   rs79238042       0.6539            1 
   1   rs71848792       0.0128            1 
   1   rs60421429       0.9991            1 
   1    rs6694769        0.442            1 
   1  rs112683639       0.6539            1 
   1   rs11401615       0.7603            1 
   1   rs12074261        0.442            1 
   1   rs17017836      0.05249            1 
   1     rs291084       0.2479            1 
   1    rs1400987       0.7194            1 
   1  rs115231212       0.5859            1 
   1     rs291086       0.2479            1 
   1   rs73072410       0.1534            1 
   1  rs549755146       0.6539            1 
   1  rs535723537        0.986            1 
   1  rs146511410       0.6138            1 
   1  rs143365537        0.021            1 
   1  rs566155839       0.5629            1 
   1   rs73072412       0.1713            1 
   1    rs6700889       0.0215            1 
   1  rs114915081       0.5011            1 
   1   rs80350851       0.1999            1 
   1   rs76640751       0.8975            1 
   1  rs115035704       0.1999            1 
   1     rs291099       0.3031            1 
   1   rs57666853       0.1683            1 
   1   rs17017942        0.041            1 
   1      rs13190       0.5822            1 
   1   rs12040011       0.1861            1 
   1  rs114119815        0.514            1 
   1     rs291100       0.9845            1 
   1  rs115947858       0.4662            1 
   1  rs113282765       0.7464            1 
   1     rs908702       0.5822            1 
   1     rs172361       0.8228            1 
   1     rs291102       0.9845            1 
   1     rs291103       0.9845            1 
   1   rs76098533       0.7464            1 
   1   rs11119847       0.3213            1 
   1     rs908701       0.1864            1 
   1     rs908700       0.1864            1 
   1    rs7542760       0.3213            1 
   1   rs72570603       0.4662            1 
   1     rs291104       0.8228            1 
   1    rs2275531       0.4739            1 
   1    rs6695632       0.5822            1 
   1     rs503746       0.1864            1 
   1     rs748844       0.4739            1 
   1     rs748140       0.4739            1 
   1   rs58368090       0.2519            1 
   1     rs291097       0.2519            1 
   1     rs291096       0.4662            1 
   1     rs176704       0.8228            1 
   1   rs17018064        0.758            1 
   1   rs74148891       0.0225            1 
   1     rs291093       0.3031            1 
   1   rs56152579      0.05749            1 
   1     rs291092       0.1864            1 
   1  rs116592177       0.3213            1 
   1     rs729040        0.577            1 
   1     rs291091       0.4662            1 
   1    rs2007272       0.4739            1 
   1     rs291090       0.8228            1 
   1   rs74148893       0.2747            1 
   1   rs78096152       0.7919            1 
   1   rs78072059        0.565            1 
   1    rs1683225       0.4739            1 
   1     rs533494        0.472            1 
   1     rs532534       0.4662            1 
   1    rs4844369       0.4739            1 
   1   rs12136238       0.6837            1 
   1  rs115416249       0.7919            1 
   1    rs6540730       0.4662            1 
   1    rs2275529       0.2335            1 
   1    rs4844555       0.4662            1 
   1   rs74148894       0.0106            1 
   1   rs75454868       0.2058            1 
   1    rs1340236       0.3761            1 
   1    rs7539999       0.3808            1 
   1   rs34639880       0.4662            1 
   1   rs10218826       0.4662            1 
   1   rs12118203       0.5163            1 
   1   rs11119894       0.3761            1 
   1   rs11119895       0.3761            1 
   1   rs11119901       0.7919            1 
   1   rs11119902       0.7919            1 
   1    rs1485511       0.7919            1 
   1  rs370974404       0.2002            1 
   1  rs562322002       0.8601            1 
   1  rs541097386       0.2002            1 
   1   rs17018221       0.4199            1 
   1   rs75349832       0.7919            1 
   1   rs17018241       0.7919            1 
   1   rs79406028       0.4746            1 
   1   rs17018252       0.2559            1 
   1   rs75883501       0.7919            1 
   1   rs17018276       0.7919            1 
   1   rs11119909       0.3761            1 
   1   rs10863962       0.3761            1 
   1    rs6697345       0.3761            1 
   1   rs57426043       0.9991            1 
   1  rs112498986       0.8229            1 
   1   rs12119983       0.4778            1 
   1   rs61729353       0.2058            1 
   1    rs7556372       0.4662            1 
   1   rs12023562       0.4778            1 
   1   rs77336931       0.1132            1 
   1   rs17018337       0.7919            1 
   1  rs372580744       0.6303            1 
   1    rs3929887       0.4483            1 
   1   rs12121714       0.4778            1 
   1    rs1572808       0.4483            1 
   1   rs11119925       0.3319            1 
   1   rs12066064       0.7919            1 
   1   rs67694189       0.7919            1 
   1   rs11588068       0.4641            1 
   1    rs2000060       0.4641            1 
   1   rs12145249       0.4152            1 
   1   rs11809474       0.8229            1 
   1    rs2000058       0.4641            1 
   1    rs1578279       0.4662            1 
   1    rs2153438       0.3319            1 
   1    rs6540740       0.4662            1 
   1   rs17018404       0.4641            1 
   1   rs17018405       0.4641            1 
   1   rs11576146       0.4641            1 
   1   rs12569037       0.4641            1 
   1    rs2883215       0.4641            1 
   1  rs114121306      0.07509            1 
   1   rs34367837       0.4641            1 
   1   rs11119933       0.9516            1 
   1    rs2000056       0.4641            1 
   1    rs2000057       0.4641            1 
   1   rs12711512       0.4641            1 
   1   rs11119938       0.8799            1 
   1   rs17018470       0.8799            1 
   1   rs13373903       0.4641            1 
   1   rs13374155       0.4641            1 
   1   rs13373916       0.4641            1 
   1   rs12059895       0.8799            1 
   1   rs12096924       0.1132            1 
   1   rs17018488       0.4641            1 
   1   rs11591193       0.4641            1 
   1    rs1890864       0.4641            1 
   1    rs1856746       0.4662            1 
   1    rs1340232       0.4641            1 
   1   rs12066378       0.1669            1 
   1    rs6663535       0.6189            1 
   1    rs2353550       0.5581            1 
   1   rs56006238      0.05589            1 
   1   rs10863974       0.5104            1 
   1    rs1872453       0.4561            1 
   1   rs11577686       0.4513            1 
   1    rs1872452       0.4561            1 
   1   rs61815029       0.4513            1 
   1   rs74561899       0.4561            1 
   1   rs12097910       0.4406            1 
   1   rs11577486       0.5581            1 
   1   rs11119955       0.5104            1 
   1   rs11578759       0.5581            1 
   1    rs7518452       0.4561            1 
   1    rs6540744       0.4561            1 
   1    rs6540745       0.4561            1 
   1    rs6540746       0.4561            1 
   1    rs1856747       0.5321            1 
   1  rs540851467       0.1497            1 
   1  rs115247148       0.4561            1 
   1  rs147098594       0.5104            1 
   1   rs78826572       0.4561            1 
   1   rs77092782       0.4561            1 
   1   rs17018670       0.4561            1 
   1   rs74148899      0.05589            1 
   1   rs77359089       0.4561            1 
   1   rs17018677       0.4818            1 
   1   rs11800541       0.4561            1 
   1   rs11802423       0.4169            1 
   1   rs17018710       0.5104            1 
   1   rs11800591       0.4561            1 
   1   rs61227937       0.4561            1 
   1   rs56822868       0.7597            1 
   1    rs2842717       0.4561            1 
   1    rs2842716       0.4561            1 
   1   rs56102435       0.5581            1 
   1   rs17352409       0.5581            1 
   1    rs1890865       0.9988            1 
   1   rs57555626       0.7597            1 
   1    rs2791714       0.4561            1 
   1    rs2842715       0.4561            1 
   1    rs2791713       0.5321            1 
   1  rs145383421        0.565            1 
   1    rs2842714       0.9988            1 
   1    rs6663438       0.7597            1 
   1   rs73072484       0.4972            1 
   1   rs12073181       0.4972            1 
   1   rs11119976       0.6708            1 
   1  rs114954476        0.565            1 
   1    rs2629690       0.3283            1 
   1    rs6684521       0.3283            1 
   1    rs6687771       0.3283            1 
   1   rs11119978       0.7894            1 
   1   rs11119980       0.7894            1 
   1   rs11119981        0.979            1 
   1    rs7525458       0.7428            1 
   1    rs2842713        0.717            1 
   1    rs6540749       0.3955            1 
   1   rs11577990       0.9819            1 
   1  rs202154375       0.7458            1 
   1    rs2842711       0.3629            1 
   1   rs12065151       0.8789            1 
   1    rs6672060       0.9819            1 
   1   rs12032229       0.9931            1 
   1    rs6683454       0.8789            1 
   1   rs12129638       0.9819            1 
   1   rs76271493       0.1025            1 
   1   rs12747843       0.7429            1 
   1    rs2791708       0.5493            1 
   1   rs79674532       0.1151            1 
   1    rs4844559       0.7429            1 
   1    rs1890867       0.5493            1 
   1    rs1890868       0.8789            1 
   1    rs2791706       0.4476            1 
   1   rs12129405       0.8471            1 
   1   rs11581299       0.7429            1 
   1   rs74148902       0.4476            1 
   1    rs6694365       0.7429            1 
   1  rs551097316       0.4482            1 
   1    rs4844560       0.6348            1 
   1   rs11119991       0.8789            1 
   1    rs2629689       0.7027            1 
   1    rs2791703       0.5917            1 
   1   rs17018923       0.9931            1 
   1   rs71303063        0.529            1 
   1   rs17018929       0.9931            1 
   1   rs77593467       0.6365            1 
   1  rs150591523       0.9359            1 
   1   rs11119998       0.9542            1 
   1   rs75511845        0.514            1 
   1    rs2629650       0.4232            1 
   1    rs2629649        0.893            1 
   1   rs12723923       0.9459            1 
   1   rs79995276        0.964            1 
   1   rs77790245        0.964            1 
   1    rs4844562       0.8677            1 
   1    rs2791702       0.9359            1 
   1  rs116042912       0.4513            1 
   1  rs114695722       0.8334            1 
   1   rs59911118       0.9542            1 
   1   rs74322950       0.6365            1 
   1   rs59289297       0.1025            1 
   1   rs12082368       0.9542            1 
   1    rs6685948       0.8248            1 
   1   rs34766740       0.8248            1 
   1    rs2842709       0.8519            1 
   1  rs149739503        0.514            1 
   1    rs2246978       0.9359            1 
   1    rs6540764        0.859            1 
   1   rs12085331       0.9542            1 
   1    rs7545691       0.7306            1 
   1    rs2486924       0.9359            1 
   1    rs4844563       0.9657            1 
   1  rs114263642        0.964            1 
   1   rs76988943       0.1025            1 
   1    rs2629647       0.9676            1 
   1    rs2842718       0.9359            1 
   1    rs2842719       0.7306            1 
   1   rs76419797        0.964            1 
   1    rs2791700       0.4146            1 
   1    rs2629646       0.7306            1 
   1    rs2153437       0.7306            1 
   1    rs4844564       0.7096            1 
   1    rs2629645       0.4146            1 
   1    rs2629644       0.4232            1 
   1  rs368516655       0.8098            1 
   1    rs2629643       0.4232            1 
   1    rs2629642       0.4232            1 
   1  rs115588636        0.719            1 
   1    rs2842720       0.4146            1 
   1   rs74686036        0.514            1 
   1  rs147768871       0.6365            1 
   1   rs12407964       0.6365            1 
   1   rs11120048       0.9542            1 
   1   rs12408211       0.6365            1 
   1   rs12408214       0.6365            1 
   1    rs2629641       0.9792            1 
   1  rs113658588        0.719            1 
   1    rs6663977       0.8026            1 
   1  rs115943671        0.462            1 
   1    rs2791699       0.9157            1 
   1    rs2629640       0.8377            1 
   1    rs2791698       0.4232            1 
   1   rs17019234       0.6365            1 
   1   rs58349686       0.9931            1 
   1   rs17019237       0.9931            1 
   1   rs12408621       0.6365            1 
   1    rs2791697       0.4232            1 
   1  rs112798583       0.6365            1 
   1   rs77067004       0.6365            1 
   1   rs75399505       0.6365            1 
   1   rs79194114       0.6365            1 
   1   rs78679193       0.6365            1 
   1  rs115773331       0.5425            1 
   1   rs10641102       0.8738            1 
   1    rs7525449       0.9931            1 
   1    rs7534417       0.9931            1 
   1     rs764316       0.9931            1 
   1   rs77876416        0.514            1 
   1     rs764317       0.5493            1 
   1   rs12139268       0.9931            1 
   1   rs10864026       0.3581            1 
   1   rs12137863       0.9931            1 
   1   rs12137921       0.9931            1 
   1   rs12139406       0.9931            1 
   1   rs12135829       0.9931            1 
   1    rs2842721       0.7558            1 
   1   rs12138841       0.9931            1 
   1    rs2883216       0.9931            1 
   1  rs114392069       0.4232            1 
   1   rs12409177       0.9931            1 
   1   rs77903889       0.4232            1 
   1   rs12409997       0.9931            1 
   1    rs4484924       0.9931            1 
   1    rs4484925       0.9931            1 
   1    rs4375271       0.9931            1 
   1    rs4488030       0.9931            1 
   1    rs4431843       0.9931            1 
   1    rs2791693       0.4232            1 
   1    rs4301633       0.9931            1 
   1    rs2842722       0.9086            1 
   1  rs565325517       0.6715            1 
   1   rs56219201       0.9931            1 
   1    rs7534443       0.9931            1 
   1    rs2842723       0.9086            1 
   1   rs72445149       0.5138            1 
   1    rs1473459       0.6568            1 
   1  rs145214511       0.3581            1 
   1   rs12142602       0.9931            1 
   1   rs10596597       0.9931            1 
   1   rs11286735       0.9931            1 
   1   rs12141136       0.9931            1 
   1   rs12144273       0.9931            1 
   1   rs12138969       0.9931            1 
   1   rs78102031       0.7413            1 
   1   rs77792189        0.514            1 
   1       rs3020       0.2106            1 
   1    rs1890870       0.3424            1 
   1      rs10877       0.0321            1 
   1  rs115382268       0.2203            1 
   1     rs901107       0.8123            1 
   1  rs113598915       0.8055            1 
   1  rs111757602       0.4242            1 
   1   rs59099425       0.2393            1 
   1   rs74152403      0.06999            1 
   1   rs34933739       0.3889            1 
   1   rs11799966       0.1186            1 
   1   rs75834119       0.4242            1 
   1    rs6693011       0.0306            1 
   1  rs111307067       0.4242            1 
   1   rs12062114       0.0306            1 
   1   rs34660159       0.0362            1 
   1   rs35299018       0.0306            1 
   1   rs11120073      0.06999            1 
   1    rs1890869       0.0306            1 
   1   rs11120074       0.0486            1 
   1   rs11120075       0.0225            1 
   1   rs57949055       0.6545            1 
   1   rs78290636       0.3889            1 
   1  rs116343293       0.3889            1 
   1  rs530479139       0.1708            1 
   1  rs544240521       0.1708            1 
   1   rs11120077       0.0306            1 
   1   rs55696978       0.0306            1 
   1   rs57033547       0.0486            1 
   1  rs116290995       0.8334            1 
   1    rs6696573       0.1534            1 
   1   rs74152404       0.0306            1 
   1   rs12095322      0.06999            1 
   1   rs74152405       0.0306            1 
   1   rs74152406       0.0306            1 
   1   rs17019578       0.0306            1 
   1    rs2791691       0.7709            1 
   1    rs1340235       0.1466            1 
   1    rs1340234       0.1503            1 
   1    rs2629684      0.06519            1 
   1    rs2629683      0.06519            1 
   1    rs2791690      0.06519            1 
   1    rs2629682      0.06519            1 
   1   rs12061493      0.06999            1 
   1   rs12065946      0.06999            1 
   1  rs114974198       0.3889            1 
   1    rs2842727      0.06519            1 
   1    rs2629681      0.06519            1 
   1    rs2842728      0.06519            1 
   1    rs2842729      0.06519            1 
   1    rs2842730      0.06519            1 
   1    rs2629680      0.06519            1 
   1    rs2791717      0.06519            1 
   1   rs12064084      0.06999            1 
   1   rs75268919       0.3889            1 
   1    rs2842731      0.06519            1 
   1    rs2629679      0.06519            1 
   1  rs111772807       0.8413            1 
   1    rs2629678      0.06519            1 
   1   rs78279822       0.3889            1 
   1    rs2629677      0.06519            1 
   1    rs2629676      0.06519            1 
   1    rs2629675      0.06519            1 
   1   rs74148939      0.06999            1 
   1    rs2842732      0.06519            1 
   1    rs1843350      0.06999            1 
   1    rs2629674      0.06519            1 
   1    rs2842733      0.06519            1 
   1    rs2629673      0.06519            1 
   1    rs2791712      0.06519            1 
   1   rs10864035       0.7194            1 
   1    rs2842734       0.8569            1 
   1    rs2842735      0.06519            1 
   1  rs112977358       0.4242            1 
   1    rs2629672        0.968            1 
   1   rs76703655       0.1099            1 
   1  rs112345013      0.06519            1 
   1    rs2842737      0.07959            1 
   1  rs115940287        0.462            1 
   1   rs61238361      0.06999            1 
   1   rs11799614       0.7008            1 
   1    rs2842738      0.06519            1 
   1    rs2629671      0.06519            1 
   1    rs2842739      0.06519            1 
   1    rs2629670      0.06519            1 
   1    rs2791696      0.06519            1 
   1   rs11120092       0.7194            1 
   1    rs2791695      0.06519            1 
   1   rs11120093       0.7194            1 
   1    rs2791694       0.1466            1 
   1    rs2629669      0.06519            1 
   1    rs2842740      0.06519            1 
   1    rs2629668       0.1466            1 
   1   rs59574192       0.3602            1 
   1   rs12403925       0.1534            1 
   1  rs111914593       0.4242            1 
   1    rs6681069       0.1534            1 
   1   rs11120096      0.06999            1 
   1    rs2629666       0.2035            1 
   1    rs2842741       0.2035            1 
   1   rs11802037       0.1186            1 
   1    rs1044145       0.1453            1 
   1   rs11120103      0.06999            1 
   1   rs75248492       0.4513            1 
   1    rs2495255       0.2035            1 
   1   rs17258711       0.7194            1 
   1   rs12123107       0.7194            1 
   1   rs10592048       0.4242            1 
   1    rs2629665       0.1187            1 
   1   rs12068090      0.06999            1 
   1    rs2054780       0.2504            1 
   1  rs146922991        0.825            1 
   1    rs3790619       0.7891            1 
   1   rs79390089       0.4242            1 
   1   rs77477276        0.136            1 
   1    rs3123024       0.8569            1 
   1    rs2306714       0.7891            1 
   1    rs4844372       0.7194            1 
   1    rs2808449       0.8569            1 
   1  rs111432079       0.7891            1 
   1    rs2629664       0.2035            1 
   1    rs2629663       0.8569            1 
   1   rs75270349        0.462            1 
   1    rs4844565       0.7194            1 
   1  rs574695365       0.5542            1 
   1    rs2629662       0.2083            1 
   1   rs60207276      0.06999            1 
   1  rs200362087       0.3336            1 
   1    rs2808454       0.1453            1 
   1    rs2808455       0.8569            1 
   1   rs12134333       0.5184            1 
   1   rs12135736        0.652            1 
   1   rs11585761       0.9528            1 
   1   rs67811376       0.7688            1 
   1  rs199652286       0.1552            1 
   1  rs568568907       0.1138            1 
   1    rs2247227       0.1138            1 
   1    rs2842751       0.1138            1 
   1    rs2842752       0.1138            1 
   1  rs116219970       0.1186            1 
   1    rs2808459       0.1138            1 
   1    rs2808460       0.1138            1 
   1   rs80072806       0.8723            1 
   1    rs2075863       0.5184            1 
   1    rs2629639       0.1138            1 
   1  rs574676125       0.1215            1 
   1  rs138861272       0.4513            1 
   1  rs114130383       0.1186            1 
   1    rs2808461       0.8666            1 
   1    rs2075864       0.1353            1 
   1    rs2075865       0.5184            1 
   1    rs2808462       0.1138            1 
   1    rs1843349       0.5184            1 
   1  rs143803309       0.1186            1 
   1    rs2016939       0.1353            1 
   1     rs873140       0.5184            1 
   1  rs139506084       0.8666            1 
   1    rs2243821       0.1822            1 
   1   rs17020154       0.5016            1 
   1    rs2243816       0.1822            1 
   1    rs2808463       0.1138            1 
   1  rs535759053       0.7327            1 
   1   rs11120132       0.3885            1 
   1  rs113286154       0.8413            1 
   1     rs760418        0.825            1 
   1   rs34296817        0.825            1 
   1    rs6660341       0.4534            1 
   1   rs78975419        0.825            1 
   1    rs2883211       0.2684            1 
   1   rs77563599       0.8529            1 
   1   rs17020177       0.1686            1 
   1   rs11120137       0.2728            1 
   1   rs12084230       0.1686            1 
   1   rs35425352        0.825            1 
   1    rs6667268        0.825            1 
   1  rs199564348        0.825            1 
   1   rs56246017       0.2301            1 
   1   rs10494893       0.1794            1 
   1   rs11120148        0.825            1 
   1  rs149458015       0.2728            1 
   1   rs12083861       0.1794            1 
   1   rs12079709       0.1794            1 
   1    rs1060286        0.299            1 
   1    rs1060287        0.825            1 
   1  rs191886349         0.75            1 
   1  rs535058802        0.506            1 
   1  rs565824559        0.506            1 
   1  rs145648377        0.506            1 
   1       rs1565       0.2728            1 
   1       rs1560       0.2728            1 
   1   rs74148964       0.1794            1 
   1   rs74148965       0.1686            1 
   1   rs17020241       0.1794            1 
   1   rs74148966       0.1794            1 
   1    rs1564879        0.586            1 
   1   rs17020246       0.1794            1 
   1   rs12088688       0.1686            1 
   1  rs116086996       0.1186            1 
   1   rs17258746      0.04795            1 
   1   rs12088135       0.9206            1 
   1    rs3748671       0.0315            1 
   1    rs6673109       0.7578            1 
   1    rs3748672       0.3149            1 
   1   rs61815044       0.3603            1 
   1    rs6673422     0.005499            1 
   1  rs150621612       0.0115            1 
   1  rs547567677       0.4257            1 
   1    rs7533554       0.0223            1 
   1  rs144839602       0.5458            1 
   1   rs12091658       0.4632            1 
   1    rs7533742       0.0223            1 
   1  rs147170880       0.0115            1 
   1   rs61578772       0.0115            1 
   1   rs73077003       0.0039       0.9999 
   1  rs139032652       0.0115            1 
   1  rs146503667       0.0115            1 
   1   rs73077005       0.0115            1 
   1   rs75423022       0.0115            1 
   1   rs12088454       0.3043            1 
   1   rs12045707       0.0114            1 
   1   rs73077006       0.0115            1 
   1   rs73077010       0.0115            1 
   1   rs73077012       0.0115            1 
   1   rs73077014       0.0115            1 
   1  rs113842220       0.0115            1 
   1    rs1905829       0.0149            1 
   1    rs1905830       0.0115            1 
   1    rs1905831      0.06699            1 
   1   rs73077015       0.0115            1 
   1   rs79893511       0.0115            1 
   1   rs76560064       0.0115            1 
   1    rs2842754       0.9794            1 
   1    rs7526941       0.0115            1 
   1    rs7524212       0.0115            1 
   1    rs7526458       0.0115            1 
   1    rs1872454       0.0115            1 
   1   rs76884311       0.0115            1 
   1   rs73077023       0.0115            1 
   1    rs6670857        0.023            1 
   1   rs60216014       0.0291            1 
   1   rs11120172       0.5442            1 
   1   rs11809925       0.9889            1 
   1   rs57092766       0.0149            1 
   1   rs10591383       0.5442            1 
   1  rs146396640       0.1087            1 
   1   rs73077082       0.0039       0.9999 
   1    rs7536934       0.1657            1 
   1    rs7525965       0.0039       0.9999 
   1    rs2101313       0.0115            1 
   1    rs1052511       0.0039       0.9999 
   1   rs12711513       0.3331            1 
   1   rs73077087       0.0039       0.9999 
   1   rs11120183       0.3331            1 
   1   rs11120184       0.3361            1 
   1   rs76189514       0.8632            1 
   1  rs149283546     0.009199            1 
   1   rs73077096       0.0115            1 
   1    rs7548990       0.0115            1 
   1   rs56114005       0.7974            1 
   1   rs17020493       0.0115            1 
   1  rs200215351       0.0039       0.9999 
   1   rs56166793        0.025            1 
   1   rs17020498       0.0115            1 
   1   rs17020520       0.5458            1 
   1    rs7542292          0.3            1 
   1    rs7529011        0.257            1 
   1   rs11799604       0.8334            1 
   1  rs142320520       0.3534            1 
   1   rs55779122       0.5461            1 
   1   rs55928277        0.933            1 
   1    rs3813948       0.6136            1 
   1       rs8942       0.5907            1 
   1  rs116672304       0.1111            1 
   1   rs11799737       0.4015            1 
   1   rs11800986       0.3579            1 
   1   rs11801018       0.3579            1 
   1   rs72468029       0.2937            1 
   1  rs547002489       0.9415            1 
   1   rs72742917       0.6508            1 
   1    rs5008096       0.2584            1 
   1   rs55704964       0.4015            1 
   1   rs55793084       0.9491            1 
   1    rs2808466       0.8703            1 
   1    rs2808467      0.08529            1 
   1   rs56292499       0.2937            1 
   1   rs55987852       0.2937            1 
   1   rs17020634       0.2937            1 
   1   rs74580471       0.3573            1 
   1   rs56031408       0.4992            1 
   1   rs12063780       0.3573            1 
   1   rs73079108       0.0468            1 
   1   rs77660718       0.4015            1 
   1   rs11120211       0.2937            1 
   1   rs79711497        0.295            1 
   1  rs114597785       0.9889            1 
   1    rs3841377       0.5907            1 
   1   rs11120218       0.9304            1 
   1  rs544639312       0.3325            1 
   1   rs12057769       0.2937            1 
   1  rs371127800       0.5667            1 
   1    rs2842699       0.6141            1 
   1   rs79015140        0.295            1 
   1    rs2808468         0.85            1 
   1   rs12065624       0.2937            1 
   1   rs12063500       0.2396            1 
   1   rs77306360       0.5925            1 
   1   rs78495485       0.9889            1 
   1    rs2842700       0.1238            1 
   1   rs61123868       0.5925            1 
   1  rs138799682       0.7177            1 
   1  rs113000024        0.295            1 
   1   rs78036015       0.2854            1 
   1   rs17020832        0.295            1 
   1   rs74150605       0.5925            1 
   1   rs76169194       0.9539            1 
   1   rs11296719       0.8938            1 
   1    rs6672288        0.295            1 
   1  rs114007114       0.4992            1 
   1  rs150242286       0.1238            1 
   1  rs577695638       0.1484            1 
   1    rs6675093       0.2854            1 
   1   rs78297332        0.295            1 
   1  rs146131868       0.4491            1 
   1   rs79213858       0.3729            1 
   1   rs12074166       0.8842            1 
   1   rs74682478       0.1111            1 
   1   rs17020904       0.5925            1 
   1   rs12072216       0.1111            1 
   1   rs74365350       0.4992            1 
   1   rs12075573       0.8938            1 
   1    rs2808470      0.08529            1 
   1   rs17020956       0.5925            1 
   1   rs56180080       0.5925            1 
   1  rs139066373       0.7177            1 
   1   rs17020983       0.8938            1 
   1   rs79498904       0.2854            1 
   1   rs17020993       0.9058            1 
   1   rs12031629       0.2379            1 
   1    rs2842703       0.5086            1 
   1   rs74519632       0.1946            1 
   1    rs2842704       0.4739            1 
   1   rs76724744       0.3742            1 
   1   rs61525336      0.09329            1 
   1   rs11406457     0.008399            1 
   1   rs56141354       0.0252            1 
   1   rs71515112     0.005599            1 
   1    rs7519312     0.005599            1 
   1   rs73079112     0.007899            1 
   1    rs4844568        0.004       0.9999 
   1    rs4844569        0.004       0.9999 
   1    rs4844570        0.004       0.9999 
   1    rs4844571        0.004       0.9999 
   1    rs4844572        0.004       0.9999 
   1    rs6674684        0.004       0.9999 
   1    rs6682764     0.007099            1 
   1    rs6665307     0.007099            1 
   1   rs10864081        0.004       0.9999 
   1    rs5003928       0.0125            1 
   1    rs5780373       0.0125            1 
   1    rs5003929       0.0167            1 
   1   rs78168077      0.05689            1 
   1    rs9943268       0.0125            1 
   1    rs9943269       0.4026            1 
   1   esv3588666       0.0115            1 
   1   rs77071388       0.1608            1 
   1   esv3588667       0.0125            1 
   1  rs112889744       0.0125            1 
   1    rs4436396       0.0125            1 
   1    rs4259650       0.0125            1 
   1   rs11120232        0.473            1 
   1   rs11120233       0.9017            1 
   1    rs4425986       0.9017            1 
   1  rs116794330       0.6594            1 
   1   rs17021100       0.4274            1 
   1   rs55928467       0.0125            1 
   1    rs4261118       0.0125            1 
   1    rs4446969       0.0125            1 
   1    rs4261119       0.0125            1 
   1    rs7416946       0.0125            1 
   1    rs4446970       0.0125            1 
   1    rs9943077       0.0125            1 
   1   rs11120235       0.0125            1 
   1   rs10864083       0.0125            1 
   1    rs7545083       0.9017            1 
   1  rs146559116        0.335            1 
   1    rs7538648       0.0125            1 
   1    rs7538649       0.0125            1 
   1    rs7552030       0.0125            1 
   1    rs7538814       0.0125            1 
   1    rs7555064        0.473            1 
   1   rs12037840        0.004       0.9999 
   1    rs2842706       0.0157            1 
   1    rs2842707        0.355            1 
   1  rs116795518       0.5841            1 
   1    rs1126618       0.7588            1 
   1   rs17021201        0.029            1 
   1  rs113734725       0.4412            1 
   1  rs115060613       0.8701            1 
   1   rs73079130        0.029            1 
   1   rs73079131       0.0403            1 
   1    rs2842708       0.6397            1 
   1    rs2808471       0.6397            1 
   1  rs145540771      0.07099            1 
   1    rs2491393      0.07979            1 
   1    rs2491394       0.0414            1 
   1   rs73079135       0.0403            1 
   1   rs73079137       0.0403            1 
   1    rs2495253       0.8149            1 
   1    rs2491395       0.6397            1 
   1   rs73079139       0.0392            1 
   1   rs73079140       0.0403            1 
   1    rs2491396       0.0414            1 
   1   rs71640104       0.4029            1 
   1   rs73079141       0.1829            1 
   1   rs55937600       0.8776            1 
   1   rs80334635       0.2693            1 
   1    rs2495254       0.6397            1 
   1   rs73079142       0.0403            1 
   1    rs4844573       0.3389            1 
   1    rs6663608       0.4145            1 
   1    rs4571969       0.5482            1 
   1   rs74537814       0.9632            1 
   1    rs4266889       0.5482            1 
   1   rs58222271       0.0283            1 
   1  rs114229283       0.8242            1 
   1   rs12087872       0.6501            1 
   1   rs12085881       0.4109            1 
   1   rs73079147       0.7253            1 
   1   rs75240188       0.8038            1 
   1   rs12078508       0.9962            1 
   1    rs7524207        0.187            1 
   1   rs79887230       0.9937            1 
   1   rs12091603       0.7022            1 
   1  rs113069557       0.7992            1 
   1   rs17021508       0.1783            1 
   1   rs17042124       0.7022            1 
   1  rs144615362       0.9937            1 
   1  rs113463700       0.1783            1 
   1   rs76879340       0.2183            1 
   1   rs73079153         0.47            1 
   1  rs112160752       0.1272            1 
   1  rs547771871       0.2848            1 
   1   rs12087970       0.1783            1 
   1   rs11120276        0.679            1 
   1   rs11120277       0.1783            1 
   1   rs11120278       0.1783            1 
   1   rs12092509       0.1783            1 
   1  rs113051903         0.47            1 
   1   rs56989202      0.08869            1 
   1  rs112765889       0.3844            1 
   1  rs143009081       0.5291            1 
   1    rs4339867       0.3106            1 
   1  rs146696819      0.07339            1 
   1  rs140845192       0.5799            1 
   1   rs74860175       0.9714            1 
   1   rs12061578       0.4938            1 
   1   rs73079157       0.3844            1 
   1    rs6691153       0.4345            1 
   1    rs6688299       0.8845            1 
   1   rs73079159       0.3844            1 
   1   rs17021736        0.314            1 
   1   rs79974891        0.314            1 
   1   rs10494892       0.4345            1 
   1  rs112504040       0.5984            1 
   1   rs11120302       0.4345            1 
   1   rs73079163       0.3844            1 
   1   rs12748097       0.1516            1 
   1   rs12064433       0.4345            1 
   1    rs6659219       0.4345            1 
   1  rs147360730        0.314            1 
   1   rs75231264        0.314            1 
   1   rs73079167       0.3844            1 
   1   rs77066824        0.314            1 
   1   rs11120311       0.5799            1 
   1   rs11120312       0.4378            1 
   1   rs73079168       0.3844            1 
   1   rs11120314       0.3106            1 
   1  rs111708468       0.3844            1 
   1   rs68055819       0.2131            1 
   1  rs112310139       0.3844            1 
   1   rs17021887       0.8845            1 
   1  rs114568068        0.314            1 
   1  rs114452599        0.314            1 
   1   rs78863786      0.08869            1 
   1   rs60179368       0.3844            1 
   1   rs73079171       0.3844            1 
   1  rs149445483       0.7678            1 
   1   rs73079172       0.3706            1 
   1    rs6666604        0.546            1 
   1   rs10715936       0.5799            1 
   1    rs6658238      0.08869            1 
   1   rs74149298      0.08869            1 
   1   rs76548940       0.5984            1 
   1   rs12064981      0.07339            1 
   1   rs17022070       0.3844            1 
   1   rs73079174       0.4345            1 
   1   rs17022113        0.314            1 
   1    rs4364882       0.3706            1 
   1    rs4367785       0.3844            1 
   1   rs74149300       0.3706            1 
   1    rs6540849       0.6047            1 
   1    rs7529677       0.8845            1 
   1  rs116069579        0.314            1 
   1  rs112890530       0.6047            1 
   1  rs201544157        0.387            1 
   1   rs10494891        0.387            1 
   1   rs17022299       0.1218            1 
   1   rs17258815       0.5857            1 
   1  rs116164676      0.07039            1 
   1  rs115039752      0.07039            1 
   1   rs17022385       0.5214            1 
   1    rs4844373       0.7802            1 
   1    rs6671439       0.5263            1 
   1   rs73079186       0.3844            1 
   1  rs374352291       0.4699            1 
   1   rs73079187       0.3844            1 
   1    rs6672985       0.5263            1 
   1   rs78633783        0.314            1 
   1    rs1429907        0.444            1 
   1    rs4551596        0.609            1 
   1   rs10158940       0.3911            1 
   1   rs10157327       0.3911            1 
   1    rs1019831       0.1946            1 
   1    rs7546693       0.3911            1 
   1    rs2404554      0.07169            1 
   1   rs10864115      0.07169            1 
   1   rs75689548       0.4005            1 
   1  rs112905654       0.7992            1 
   1    rs1429909      0.07169            1 
   1   rs10864117      0.07169            1 
   1    rs6694004       0.4664            1 
   1  rs113678783       0.7992            1 
   1   rs74603874       0.4664            1 
   1    rs3922175      0.07169            1 
   1  rs537908062       0.4996            1 
   1    rs6686780      0.07169            1 
   1    rs4844574       0.5799            1 
   1  rs111883330       0.7992            1 
   1  rs147571316       0.6443            1 
   1    rs4844577        0.323            1 
   1    rs4844578       0.4664            1 
   1    rs6659629       0.3911            1 
   1  rs142321516      0.07169            1 
   1  rs141334189       0.6023            1 
   1  rs190169923       0.3085            1 
   1    rs7411168       0.3911            1 
   1  rs112768883       0.1884            1 
   1   rs17022932      0.09329            1 
   1   rs12037968      0.07169            1 
   1  rs138642783      0.09329            1 
   1    rs4844579        0.323            1 
   1   rs55957981       0.3911            1 
   1    rs7519482       0.0288            1 
   1   rs11120427      0.07169            1 
   1   rs10864133       0.3911            1 
   1    rs6696153      0.09329            1 
   1  rs111843366       0.3911            1 
   1    rs6657503       0.1053            1 
   1    rs7520270       0.3911            1 
   1    rs7515924       0.4005            1 
   1    rs3002970       0.4555            1 
   1  rs374881486        0.323            1 
   1  rs543942618       0.4912            1 
   1  rs570921276       0.6023            1 
   1    rs7516060       0.4664            1 
   1    rs7532422       0.4005            1 
   1    rs7532423       0.2372            1 
   1   rs12092662      0.07169            1 
   1  rs531185116       0.5486            1 
   1   rs12137680      0.07169            1 
   1  rs200114063       0.3911            1 
   1   rs11120438      0.07169            1 
   1  rs200420107       0.4303            1 
   1  rs199981239       0.4912            1 
   1  rs181915947       0.5034            1 
   1   rs75766999       0.1946            1 
   1   rs56080712       0.1218            1 
   1  rs115609080       0.7992            1 
   1    rs6673080       0.4005            1 
   1    rs7530628       0.3339            1 
   1   rs79789599       0.4555            1 
   1    rs6540872      0.07169            1 
   1   rs10746450      0.07169            1 
   1   rs79507240       0.4555            1 
   1   rs78876705       0.4555            1 
   1   rs10746451      0.07169            1 
   1   rs10746452      0.07169            1 
   1  rs111705265       0.4555            1 
   1    rs1367068       0.6023            1 
   1    rs6540874       0.4005            1 
   1    rs6540875       0.5799            1 
   1   rs79960600       0.4555            1 
   1   rs59031553       0.4555            1 
   1    rs7544000       0.2372            1 
   1   rs80145392       0.3085            1 
   1    rs6540876        0.726            1 
   1   rs78648445       0.4555            1 
   1   rs33935218       0.4555            1 
   1   rs78193187       0.3283            1 
   1   rs17023428       0.5486            1 
   1  rs530154870       0.1174            1 
   1   rs17023429      0.07169            1 
   1    rs6683677       0.4005            1 
   1    rs6703809       0.3911            1 
   1    rs6700746       0.4664            1 
   1   rs55827039       0.1218            1 
   1    rs6696130       0.8693            1 
   1    rs6696142       0.5799            1 
   1   rs17023455      0.07169            1 
   1   rs10864144       0.4664            1 
   1   rs80061693       0.4555            1 
   1   rs78042401       0.4912            1 
   1   rs60673767       0.4664            1 
   1  rs115789108       0.4996            1 
   1  rs199914407       0.4912            1 
   1   rs57003024       0.5799            1 
   1    rs1019829       0.4664            1 
   1    rs1963868       0.3911            1 
   1    rs1971761       0.4664            1 
   1  rs113923481      0.07169            1 
   1   rs11578311       0.4664            1 
   1   rs11120485       0.4664            1 
   1   rs12117380       0.8693            1 
   1   rs12119823       0.4005            1 
   1   rs11120492       0.3911            1 
   1   rs77520693       0.5361            1 
   1    rs7551325       0.4555            1 
   1   rs61821050       0.5799            1 
   1    rs3033722       0.4664            1 
   1   rs61821051       0.5799            1 
   1    rs7516468       0.3911            1 
   1   rs79354117       0.4555            1 
   1    rs7516640       0.4664            1 
   1    rs7513914       0.4664            1 
   1    rs1896956       0.4664            1 
   1   rs56940959       0.2372            1 
   1    rs1019830       0.4664            1 
   1    rs6664951       0.3215            1 
   1   rs74756153       0.4912            1 
   1    rs7522701       0.9336            1 
   1   rs73081164       0.0292            1 
   1   rs11580394       0.4005            1 
   1   rs12122455        0.609            1 
   1   rs12119639        0.609            1 
   1   rs73081166       0.0263            1 
   1   rs76258276       0.4005            1 
   1    rs7522201       0.3215            1 
   1    rs7526658       0.4005            1 
   1   rs11120512       0.4005            1 
   1   rs10864156       0.9657            1 
   1     rs891373       0.3215            1 
   1    rs2011822       0.3215            1 
   1   rs12026528       0.6023            1 
   1   rs62915160       0.5225            1 
   1    rs2404555       0.8082            1 
   1    rs4989468       0.5225            1 
   1    rs7516416       0.4005            1 
   1   rs17258843       0.3274            1 
   1    rs6673890       0.4005            1 
   1    rs6664815       0.9657            1 
   1  rs150800270        0.199            1 
   1    rs2195579       0.0288            1 
   1   rs10864159       0.3215            1 
   1  rs138712011      0.09329            1 
   1    rs6682586       0.4005            1 
   1   rs77451288       0.7992            1 
   1    rs6668560       0.4005            1 
   1    rs1429905       0.3215            1 
   1    rs7412062       0.3215            1 
   1   rs55855501       0.7199            1 
   1    rs7522618       0.4005            1 
   1   rs12124694       0.3215            1 
   1   rs76025171       0.4005            1 
   1  rs150729927       0.7992            1 
   1   rs11580382       0.4005            1 
   1   rs11580387       0.4005            1 
   1   rs10864161       0.3215            1 
   1    rs1864369        0.609            1 
   1    rs1864370       0.9336            1 
   1    rs5780380        0.609            1 
   1    rs4844582       0.3215            1 
   1    rs2039544       0.3215            1 
   1  rs138814526       0.7979            1 
   1    rs1429906       0.9336            1 
   1    rs7518565       0.4005            1 
   1    rs6540888       0.9657            1 
   1  rs200672614       0.7063            1 
   1    rs6540889       0.9336            1 
   1   rs61822669       0.3376            1 
   1   rs10864167       0.9657            1 
   1  rs113753557       0.0401            1 
   1   rs72742996       0.3512            1 
   1    rs1966592       0.9657            1 
   1   rs56276503       0.3215            1 
   1    rs7533825       0.9657            1 
   1    rs4844584       0.3215            1 
   1     rs877049       0.9657            1 
   1  rs116582554       0.4996            1 
   1   rs10494890       0.4005            1 
   1    rs4844585       0.3215            1 
   1    rs7543236       0.3215            1 
   1    rs7543250       0.9336            1 
   1    rs1835307       0.9657            1 
   1  rs112654095       0.7992            1 
   1    rs7532664       0.4005            1 
   1  rs111437144       0.7992            1 
   1  rs112455820        0.609            1 
   1   rs55638602       0.4005            1 
   1  rs113123942       0.7815            1 
   1   rs61822673       0.4005            1 
   1    rs4844587       0.9336            1 
   1    rs4844588       0.4005            1 
   1    rs1583088        0.609            1 
   1   rs11120557       0.3215            1 
   1  rs112884551       0.7992            1 
   1    rs1583089       0.3215            1 
   1    rs1594284       0.6601            1 
   1    rs4844589       0.4005            1 
   1  rs111968895       0.7992            1 
   1   rs10864175       0.9336            1 
   1    rs7514661       0.4005            1 
   1    rs7514736       0.9336            1 
   1   rs11411940       0.9336            1 
   1   rs76849626       0.0282            1 
   1    rs6540893       0.4005            1 
   1    rs1583090       0.3376            1 
   1    rs1579484       0.9657            1 
   1    rs1583091       0.4005            1 
   1  rs528522941       0.1967            1 
   1   rs61822674       0.4005            1 
   1    rs4611012       0.9336            1 
   1    rs7536693       0.9657            1 
   1   rs10442696       0.4005            1 
   1    rs7535532       0.4005            1 
   1  rs115000199       0.4788            1 
   1    rs7526831        0.323            1 
   1    rs7543117       0.4005            1 
   1    rs6684804       0.4005            1 
   1   rs17024233       0.1111            1 
   1    rs6540896       0.9336            1 
   1   rs11120586       0.9657            1 
   1   rs11582249       0.2972            1 
   1   rs11584921       0.1728            1 
   1    rs4844375       0.3215            1 
   1    rs6703857       0.9336            1 
   1    rs6703860       0.9336            1 
   1  rs111419030       0.7992            1 
   1   rs74149134       0.1111            1 
   1   rs59036171       0.8138            1 
   1  rs140678779       0.1053            1 
   1  rs111255742       0.7992            1 
   1   rs10864178       0.9336            1 
   1   rs10864180       0.9769            1 
   1    rs6660254       0.3274            1 
   1   rs79272709       0.0282            1 
   1   rs78479500       0.0282            1 
   1  rs149121762       0.7992            1 
   1  rs113368246       0.7815            1 
   1   rs79214770       0.7992            1 
   1    rs2404556       0.3215            1 
   1  rs532585991       0.9807            1 
   1   rs28868349       0.3215            1 
   1  rs112879203       0.7992            1 
   1  rs111583738       0.9305            1 
   1    rs2163169       0.0183            1 
   1   rs74149135     0.005399       0.9999 
   1   rs75622728     0.005399       0.9999 
   1   rs12135236        0.609            1 
   1   rs77331417     0.005399       0.9999 
   1    rs6660557       0.4044            1 
   1    rs2017760       0.0217            1 
   1   rs74149136       0.5347            1 
   1    rs7521457       0.4044            1 
   1   rs10713733       0.4044            1 
   1    rs7553157       0.4044            1 
   1    rs2217406       0.3215            1 
   1    rs7553339       0.4044            1 
   1   rs12134133       0.4044            1 
   1    rs5780382       0.0414            1 
   1  rs147383809       0.7979            1 
   1    rs6658718       0.4044            1 
   1  rs111919274       0.4044            1 
   1    rs6673333       0.2228            1 
   1    rs6668683       0.4044            1 
   1  rs368073631       0.6509            1 
   1   rs61117164     0.005399       0.9999 
   1   rs10494889       0.4044            1 
   1   rs75180434       0.0263            1 
   1    rs7534297       0.3215            1 
   1    rs6680631       0.3215            1 
   1    rs1429904       0.4044            1 
   1   rs75379059       0.7815            1 
   1    rs2782854       0.4044            1 
   1   rs78487468       0.7992            1 
   1    rs2564970       0.4044            1 
   1    rs2782853       0.4044            1 
   1    rs2404557       0.3215            1 
   1    rs2782852      0.09419            1 
   1    rs2564971       0.4044            1 
   1    rs2802230       0.3656            1 
   1  rs116615523       0.1272            1 
   1    rs2782851       0.4044            1 
   1  rs113023875       0.7992            1 
   1   rs78568716       0.3005            1 
   1    rs2782850       0.4044            1 
   1   rs58681977       0.0282            1 
   1    rs2782848       0.4044            1 
   1    rs9659613     0.005399       0.9999 
   1   rs10864188       0.3215            1 
   1    rs2039543       0.4044            1 
   1    rs6686201       0.3215            1 
   1    rs2802232       0.4044            1 
   1   rs73085203       0.0263            1 
   1    rs6671998       0.3215            1 
   1    rs2782847       0.4044            1 
   1    rs1762350       0.4044            1 
   1    rs1762349       0.4044            1 
   1   rs17024731     0.005399       0.9999 
   1   rs75866947       0.5361            1 
   1    rs1782468       0.3379            1 
   1    rs1652333       0.0217            1 
   1    rs2802233       0.0217            1 
   1    rs2802234       0.0217            1 
   1  rs115859890       0.4912            1 
   1    rs2802235       0.3656            1 
   1    rs2782846       0.4044            1 
   1   rs17024765     0.005399       0.9999 
   1    rs2802237       0.4044            1 
   1   rs17024769       0.5486            1 
   1   rs17024772       0.1111            1 
   1  rs112054212       0.0217            1 
   1   rs77542432       0.0217            1 
   1  rs148983741       0.3215            1 
   1    rs2782845      0.06609            1 
   1   rs10494888     0.005399       0.9999 
   1   rs17024800       0.0282            1 
   1   rs73085231       0.0263            1 
   1    rs7537940       0.3215            1 
   1    rs7538414       0.3215            1 
   1    rs2490261       0.3656            1 
   1  rs148006790       0.0292            1 
   1    rs2435297       0.0217            1 
   1   rs11346635       0.2349            1 
   1    rs1572275       0.0217            1 
   1    rs7515373       0.3215            1 
   1   rs72744757       0.3215            1 
   1    rs2564973       0.4044            1 
   1   rs11120652       0.3215            1 
   1   rs77075899     0.005399       0.9999 
   1    rs6698351       0.1728            1 
   1    rs7553839     0.005399       0.9999 
   1    rs7525530       0.3215            1 
   1    rs6671058     0.005399       0.9999 
   1    rs2564974       0.0217            1 
   1    rs2782842       0.4044            1 
   1   rs76024293       0.5486            1 
   1  rs115651781       0.7992            1 
   1    rs2661357       0.3379            1 
   1    rs2564975       0.0217            1 
   1   rs35683092       0.5618            1 
   1    rs2782840       0.4044            1 
   1    rs2782839       0.3379            1 
   1  rs112019174       0.1731            1 
   1   rs61822697       0.5186            1 
   1   rs11120690       0.4386            1 
   1   rs11120691       0.4386            1 
   1   rs77096884       0.7992            1 
   1    rs1858001        0.033            1 
   1   rs79215744       0.7992            1 
   1    rs2914937       0.8155            1 
   1   rs67416390       0.1301            1 
   1  rs552405878       0.7992            1 
   1   rs71909776       0.5435            1 
   1    rs6671700       0.1301            1 
   1    rs4844378       0.4386            1 
   1     rs891376       0.1301            1 
   1   rs34858744       0.1833            1 
   1  rs113859625       0.7992            1 
   1   rs17024952       0.1768            1 
   1    rs6685886       0.4386            1 
   1  rs529831623       0.9887            1 
   1  rs150046210       0.1301            1 
   1   rs28371583       0.5435            1 
   1   rs28371585      0.06419            1 
   1   rs28371587       0.4996            1 
   1    rs7533852       0.4386            1 
   1    rs4844590       0.8157            1 
   1   rs28371592       0.5486            1 
   1   rs28371593       0.1893            1 
   1   rs28371595       0.7815            1 
   1   rs28371597       0.8157            1 
   1   rs28371598       0.6218            1 
   1   rs28371601       0.1833            1 
   1    rs6681853       0.1052            1 
   1   rs59606883       0.5274            1 
   1   rs28371604       0.0474            1 
   1    rs4844591       0.1052            1 
   1   rs57544970       0.8976            1 
   1   rs28371606       0.9961            1 
   1    rs4844592       0.1052            1 
   1    rs6691942       0.9072            1 
   1    rs6692273       0.9072            1 
   1    rs6700079       0.1052            1 
   1    rs6702997       0.1052            1 
   1    rs6703002       0.1052            1 
   1    rs6700168       0.1052            1 
   1    rs7548463       0.1052            1 
   1    rs7550793       0.6218            1 
   1    rs1395969       0.1052            1 
   1    rs7551066       0.6218            1 
   1   rs28371609       0.1052            1 
   1     rs925130       0.1052            1 
   1   rs17025155       0.0326            1 
   1  rs576794122       0.8204            1 
   1   rs28371610       0.6023            1 
   1    rs1507757       0.1052            1 
   1   rs28371614       0.3632            1 
   1   rs28371615       0.4912            1 
   1    rs6662070       0.1052            1 
   1   rs28371616       0.6218            1 
   1   rs10864231       0.1052            1 
   1   rs12133548       0.1052            1 
   1   rs11120733       0.1052            1 
   1  rs111910171       0.2107            1 
   1   rs76373622       0.6218            1 
   1    rs1507758       0.1052            1 
   1   rs28738984       0.0326            1 
   1    rs1507759       0.1052            1 
   1   rs28371619       0.4912            1 
   1   rs28738985       0.1052            1 
   1   rs67770814       0.1052            1 
   1    rs1354942       0.1254            1 
   1   rs72518385       0.3632            1 
   1    rs7555030       0.1052            1 
   1   rs28371621       0.6218            1 
   1    rs7512422       0.1052            1 
   1    rs7544288       0.9072            1 
   1    rs1507760       0.1052            1 
   1    rs1507761       0.1254            1 
   1   rs10746462       0.1052            1 
   1   rs10746463       0.1052            1 
   1  rs547625232       0.9072            1 
   1   rs28371627       0.3752            1 
   1  rs142351092       0.4996            1 
   1   rs28371628       0.7815            1 
   1    rs4844379       0.1204            1 
   1   rs28738991       0.2107            1 
   1   rs28738992       0.6023            1 
   1   rs28738993       0.8157            1 
   1    rs1507762       0.3632            1 
   1   rs28371630       0.2107            1 
   1   rs75915269       0.0326            1 
   1    rs2661358       0.1254            1 
   1   rs28738998       0.1683            1 
   1   rs28739002       0.1683            1 
   1    rs6673138       0.1052            1 
   1   rs28739003       0.0326            1 
   1    rs1588143       0.1624            1 
   1   rs28739005       0.4912            1 
   1    rs2404781       0.8157            1 
   1  rs113050469       0.2107            1 
   1   rs28371631       0.2107            1 
   1   rs28739006       0.6218            1 
   1   rs12140999        0.609            1 
   1   rs28739008       0.7992            1 
   1   rs11120746       0.9072            1 
   1   rs28739009        0.179            1 
   1   rs12094031       0.1453            1 
   1   rs11120748       0.4492            1 
   1   rs12142286       0.3632            1 
   1   rs28371632       0.7992            1 
   1   rs28371633       0.2107            1 
   1   rs12023811       0.9072            1 
   1    rs2135923       0.1254            1 
   1   rs28371637       0.7992            1 
   1  rs577390677       0.7992            1 
   1   rs11120753       0.3632            1 
   1   rs28371638       0.2107            1 
   1   rs28371639       0.6218            1 
   1   rs28371640       0.6218            1 
   1   rs28371643       0.2107            1 
   1   rs28371645       0.3632            1 
   1    rs1546431       0.3632            1 
   1   rs28371646       0.1402            1 
   1   rs28371647       0.8539            1 
   1   rs28371652        0.179            1 
   1   rs28371653       0.7992            1 
   1   rs28371655       0.6218            1 
   1   rs28371656       0.6218            1 
   1   rs11120766       0.3632            1 
   1    rs1507765         0.15            1 
   1   rs75311997       0.2107            1 
   1   rs11307618       0.9072            1 
   1   rs35028790       0.9072            1 
   1   rs56120974        0.609            1 
   1   rs12066318       0.9072            1 
   1   rs35109010       0.3632            1 
   1   rs73087233       0.9969            1 
   1   rs11120769       0.3632            1 
   1   rs11117564       0.3632            1 
   1   rs80319231       0.2107            1 
   1  rs115778786       0.2989            1 
   1  rs111625667       0.2107            1 
   1  rs113138486       0.9969            1 
   1  rs112423321       0.9969            1 
   1   rs61821082       0.5347            1 
   1   rs74151966       0.5347            1 
   1   rs73087237       0.9969            1 
   1   rs73087239       0.6084            1 
   1  rs140945613       0.7992            1 
   1  rs545206237       0.7756            1 
   1  rs113584830       0.2107            1 
   1    rs4844594       0.4636            1 
   1   rs74854566       0.6218            1 
   1   rs73087243       0.9969            1 
   1   rs10651253        0.325            1 
   1  rs200185042       0.1518            1 
   1  rs138253859       0.6218            1 
   1  rs113009230       0.9969            1 
   1  rs200932840       0.2107            1 
   1   rs12405364       0.3632            1 
   1   rs80226756       0.1485            1 
   1  rs199534804       0.6218            1 
   1   rs66574306       0.0254            1 
   1    rs2802214       0.5843            1 
   1   rs10863243       0.9957            1 
   1  rs111550052       0.9969            1 
   1  rs143230475       0.6218            1 
   1  rs148305798       0.3381            1 
   1  rs113496853       0.9969            1 
   1    rs1971353       0.1675            1 
   1   rs12076257       0.3381            1 
   1    rs1542985       0.9957            1 
   1  rs148053795       0.6218            1 
   1   rs78632076       0.7992            1 
   1   rs11117590       0.1453            1 
   1    rs4581285       0.7139            1 
   1   rs59356912       0.6218            1 
   1   rs17026085       0.2107            1 
   1   rs73087245       0.9969            1 
   1    rs6540429         0.15            1 
   1  rs111304943       0.7992            1 
   1     rs906463       0.3632            1 
   1   rs34434437       0.3632            1 
   1   rs10863245       0.9072            1 
   1    rs6664477       0.3632            1 
   1    rs2089493       0.8157            1 
   1   rs11117607       0.3632            1 
   1   rs55676208       0.1453            1 
   1    rs5780388       0.3632            1 
   1   rs17026138       0.2107            1 
   1  rs140117561       0.9961            1 
   1   rs59692276       0.6084            1 
   1    rs2802223       0.4401            1 
   1   rs77943815       0.2107            1 
   1   rs59895473       0.9157            1 
   1   rs73087252       0.9969            1 
   1   rs58241546       0.6218            1 
   1    rs6692728       0.1453            1 
   1    rs7554172       0.3632            1 
   1   rs55893682       0.6687            1 
   1    rs2802224       0.4401            1 
   1   rs10746364       0.9072            1 
   1  rs200696100       0.6218            1 
   1   rs17026195       0.2107            1 
   1    rs4253914       0.3632            1 
   1  rs140649448       0.3752            1 
   1   rs72180297       0.8134            1 
   1  rs114688463       0.6218            1 
   1    rs2940254       0.4401            1 
   1    rs1876455       0.3632            1 
   1    rs1995717       0.9072            1 
   1    rs6660274       0.1683            1 
   1   rs73087257       0.6084            1 
   1  rs113099358       0.9969            1 
   1   rs59360853      0.09079            1 
   1   rs73087261       0.9969            1 
   1   rs73087262       0.5714            1 
   1   rs12116783        0.954            1 
   1   rs79158223       0.4996            1 
   1   rs17026295       0.2392            1 
   1    rs2782831       0.6519            1 
   1    rs2802218       0.3827            1 
   1   rs61821085       0.6686            1 
   1   rs17026300       0.2745            1 
   1   rs76771020       0.2488            1 
   1    rs2782832       0.3827            1 
   1   rs78495454       0.2745            1 
   1   rs78218948       0.4893            1 
   1   rs11117636       0.2488            1 
   1    rs1262321       0.9703            1 
   1   rs11117640       0.2488            1 
   1   rs76103621       0.2241            1 
   1   rs11117641       0.7818            1 
   1  rs112694778       0.5124            1 
   1  rs115132100       0.4996            1 
   1   rs11117651       0.2488            1 
   1    rs1702728       0.9703            1 
   1  rs116573671       0.8279            1 
   1  rs116457287       0.4996            1 
   1     rs966256       0.8049            1 
   1    rs2490254       0.3236            1 
   1   rs79063666       0.4996            1 
   1   rs72757621       0.8049            1 
   1   rs80032011       0.4996            1 
   1    rs7514648       0.2392            1 
   1  rs562841273       0.1677            1 
   1  rs111277983       0.2241            1 
   1   rs12137433       0.8049            1 
   1    rs2802216       0.4064            1 
   1  rs200078770       0.5971            1 
   1    rs4303075       0.8864            1 
   1   rs11117664       0.2392            1 
   1  rs548510922       0.1564            1 
   1   rs72757625       0.8049            1 
   1  rs149476330       0.3925            1 
   1  rs142559312       0.2392            1 
   1  rs116771265       0.3925            1 
   1   rs10779277       0.6326            1 
   1    rs6667140      0.07819            1 
   1   rs61821089       0.6686            1 
   1    rs2490255       0.9301            1 
   1   rs10708772       0.6048            1 
   1    rs1507756       0.5366            1 
   1   rs74445521       0.2745            1 
   1    rs7530682         0.33            1 
   1   rs17186722       0.7818            1 
   1    rs7528824       0.9201            1 
   1    rs7519949       0.9201            1 
   1    rs2940252        0.461            1 
   1  rs114683278       0.3925            1 
   1   rs77772996       0.2745            1 
   1     rs958666       0.9903            1 
   1  rs114825558       0.2745            1 
   1    rs2802221       0.5745            1 
   1  rs145367297       0.3925            1 
   1    rs6672969       0.9201            1 
   1    rs5780389       0.8981            1 
   1    rs2661360       0.6788            1 
   1    rs2661361       0.6571            1 
   1    rs6664001       0.2868            1 
   1  rs542459647      0.08629            1 
   1    rs2802220       0.8066            1 
   1   rs35739440       0.5745            1 
   1  rs139358325       0.1431            1 
   1  rs201177802       0.1431            1 
   1   rs12058883       0.9201            1 
   1   rs17042474       0.5486            1 
   1   rs17042493       0.4598            1 
   1   rs17042520       0.4598            1 
   1  rs116052417       0.1468            1 
   1   rs61821090        0.791            1 
   1   rs12058176       0.9201            1 
   1     rs663135       0.5745            1 
   1     rs576774       0.8066            1 
   1    rs1257577       0.9903            1 
   1    rs1257576       0.6571            1 
   1  rs529949355       0.1655            1 
   1    rs1118426       0.2793            1 
   1   rs55961118       0.5042            1 
   1  rs114580094       0.2745            1 
   1   rs78373794       0.4835            1 
   1     rs634082       0.5745            1 
   1     rs517011        0.671            1 
   1     rs514345       0.8365            1 
   1    rs1257574       0.9903            1 
   1    rs1257573       0.5745            1 
   1   rs11117721        0.461            1 
   1   rs61821107       0.4598            1 
   1   rs75468054       0.2745            1 
   1    rs1257572       0.6571            1 
   1  rs533990582       0.4359            1 
   1    rs1702749       0.6571            1 
   1   rs80131918       0.4598            1 
   1    rs2802219       0.9983            1 
   1    rs2661365       0.5745            1 
   1   rs17042767       0.2745            1 
   1   rs61821108        0.791            1 
   1     rs311301       0.6788            1 
   1  rs536854236       0.2793            1 
   1     rs311300       0.5745            1 
   1   rs74151003       0.2793            1 
   1   rs56849731       0.1843            1 
   1    rs2135924       0.2868            1 
   1    rs6656123       0.5295            1 
   1   rs61821111       0.2986            1 
   1   rs61821113       0.2986            1 
   1     rs311299       0.2965            1 
   1    rs7536767       0.5295            1 
   1  rs115354462       0.5486            1 
   1     rs528653       0.3503            1 
   1   rs79194914       0.2745            1 
   1     rs178128       0.3503            1 
   1  rs143501877       0.1843            1 
   1     rs311298       0.7445            1 
   1     rs311297       0.4425            1 
   1     rs311296       0.4425            1 
   1   rs79179460       0.6023            1 
   1     rs311295       0.8066            1 
   1  rs115211969       0.2745            1 
   1     rs115852       0.4425            1 
   1     rs311294       0.3503            1 
   1  rs114647284       0.2745            1 
   1     rs311293       0.4425            1 
   1     rs311292       0.3503            1 
   1  rs145222622       0.6023            1 
   1     rs569034       0.5331            1 
   1  rs191155202       0.9252            1 
   1     rs311291       0.8066            1 
   1   rs17043302       0.4835            1 
   1     rs509501       0.4425            1 
   1     rs645450       0.7312            1 
   1   rs17043362       0.2745            1 
   1     rs311290       0.4425            1 
   1     rs311289       0.3503            1 
   1   rs17043515        0.791            1 
   1     rs311288       0.4425            1 
   1   rs12139925       0.7818            1 
   1     rs311287       0.5295            1 
   1     rs311286       0.4425            1 
   1     rs311285       0.3503            1 
   1     rs188714       0.4425            1 
   1    rs6701108       0.5295            1 
   1   rs73089141       0.9201            1 
   1   rs12132034       0.2868            1 
   1    rs2661364       0.4425            1 
   1     rs683801       0.8066            1 
   1     rs682947       0.4425            1 
   1     rs521369       0.4835            1 
   1   rs10629540       0.5019            1 
   1   rs11117797       0.3482            1 
   1    rs1257561       0.1907            1 
   1   rs71515116       0.2136            1 
   1   rs11117799       0.3897            1 
   1   rs73089142       0.3897            1 
   1     rs311321       0.7579            1 
   1     rs311320       0.4835            1 
   1   rs73089144       0.3897            1 
   1   rs59808407       0.3897            1 
   1   rs57767408       0.1843            1 
   1   rs17044032       0.2891            1 
   1   rs12081383       0.3897            1 
   1     rs311319       0.4861            1 
   1     rs311317        0.217            1 
   1  rs568525916       0.7306            1 
   1    rs7527218       0.9024            1 
   1   rs61240730       0.7621            1 
   1   esv3588672       0.2261            1 
   1     rs311313       0.4861            1 
   1   rs34180850       0.8304            1 
   1    rs3813946       0.7818            1 
   1    rs1876453       0.7621            1 
   1     rs311302       0.4861            1 
   1     rs311303        0.217            1 
   1     rs311304       0.4861            1 
   1     rs311305       0.7957            1 
   1     rs311306       0.4861            1 
   1   rs61821130       0.3128            1 
   1   rs73089153       0.3897            1 
   1   rs12140602       0.7818            1 
   1   rs12139795       0.2868            1 
   1   rs80182520       0.2745            1 
   1   rs60090555       0.6341            1 
   1   rs35162505       0.4044            1 
   1     rs311307       0.4861            1 
   1   rs77276388       0.2272            1 
   1     rs311308       0.7957            1 
   1  rs547534362       0.1713            1 
   1   rs17044525       0.3128            1 
   1  rs200867622       0.1843            1 
   1   rs17044576       0.2793            1 
   1     rs311309       0.7957            1 
   1     rs311310       0.7768            1 
   1   rs73072560       0.7361            1 
   1    rs1567190       0.5706            1 
   1    rs3767934       0.7818            1 
   1    rs3767933       0.5706            1 
   1     rs311311       0.3471            1 
   1    rs1032980       0.4861            1 
   1    rs1257562       0.7957            1 
   1    rs1270549       0.4861            1 
   1    rs1032979       0.5378            1 
   1   rs73072567       0.5881            1 
   1   rs67948515       0.4764            1 
   1   rs77787441       0.4764            1 
   1    rs2063143       0.7818            1 
   1    rs1507764       0.2868            1 
   1  rs115074199       0.9961            1 
   1   rs11117872       0.7588            1 
   1     rs568515       0.8284            1 
   1   rs10863322       0.5781            1 
   1     rs511678       0.8284            1 
   1  rs116421473       0.2745            1 
   1    rs2940253       0.8284            1 
   1    rs9429774       0.8284            1 
   1    rs9429936       0.5378            1 
   1   rs34349246       0.6023            1 
   1    rs1048971       0.9709            1 
   1      rs17615       0.8284            1 
   1    rs4308977       0.3079            1 
   1      rs17616       0.8284            1 
   1    rs9429775       0.2904            1 
   1    rs3991865       0.2904            1 
   1   rs61735651       0.3458            1 
   1    rs1143665       0.2745            1 
   1  rs138815559       0.2272            1 
   1    rs9429776       0.5426            1 
   1    rs9429777       0.7957            1 
   1    rs9429938       0.5426            1 
   1    rs7549152       0.3458            1 
   1    rs9429778       0.3079            1 
   1    rs4844596       0.9709            1 
   1    rs1475445       0.7957            1 
   1    rs2182909       0.5606            1 
   1   rs12032512       0.7731            1 
   1   rs17258996       0.5486            1 
   1    rs7548495        0.546            1 
   1  rs375710228       0.5117            1 
   1   rs12117916       0.5117            1 
   1   rs57032478       0.8758            1 
   1   rs12059417        0.546            1 
   1   rs17186771       0.5486            1 
   1   rs11117884       0.6055            1 
   1    rs1041250       0.5486            1 
   1    rs6690215       0.8833            1 
   1   rs74151010       0.9549            1 
   1    rs7543913       0.5486            1 
   1   rs76651797       0.6023            1 
   1    rs6665881       0.6055            1 
   1   rs35426473        0.213            1 
   1   rs61821133        0.517            1 
   1   rs12021671       0.8833            1 
   1    rs1977465        0.908            1 
   1   rs75573330       0.9412            1 
   1   rs10566015         0.65            1 
   1    rs2182911       0.7033            1 
   1    rs2182912       0.8465            1 
   1    rs2182913       0.5575            1 
   1   rs57881438       0.3415            1 
   1   rs57024577       0.3415            1 
   1    rs7519408       0.7033            1 
   1  rs115749816       0.6651            1 
   1   rs77207256       0.6643            1 
   1   rs79578547      0.08029            1 
   1    rs4618970       0.7033            1 
   1   rs12068225       0.6007            1 
   1    rs9429940       0.7033            1 
   1   rs34173717        0.828            1 
   1   rs17045761       0.3093            1 
   1    rs4525038       0.9465            1 
   1   rs12066341       0.5868            1 
   1    rs6663887        0.974            1 
   1    rs6700109       0.8404            1 
   1    rs9429779       0.5575            1 
   1   rs57291226       0.3415            1 
   1  rs115883226       0.6651            1 
   1   rs10863336       0.0382            1 
   1    rs4618971       0.6736            1 
   1   rs59909133       0.3415            1 
   1    rs1410408       0.6685            1 
   1   rs74151012       0.3415            1 
   1    rs9429780       0.8391            1 
   1    rs9429781       0.8171            1 
   1    rs9429941       0.8391            1 
   1   rs12078329       0.5835            1 
   1   rs76124527       0.8839            1 
   1   rs74151013       0.3415            1 
   1   rs60799840       0.3415            1 
   1   rs11117911       0.5835            1 
   1   rs11117913       0.5835            1 
   1    rs7525160       0.0382            1 
   1    rs7525170       0.7139            1 
   1    rs9429942       0.5575            1 
   1   rs74151015       0.3415            1 
   1   rs55819427       0.6678            1 
   1   rs61821138       0.7663            1 
   1    rs9429943       0.5575            1 
   1    rs9429944       0.5575            1 
   1    rs1831150       0.5486            1 
   1    rs1986158       0.4024            1 
   1    rs1571344       0.4024            1 
   1  rs149480065       0.3415            1 
   1    rs4274065       0.9197            1 
   1   rs74151017       0.3415            1 
   1    rs1887633       0.4024            1 
   1  rs114715994       0.5486            1 
   1    rs4844598       0.5575            1 
   1   rs61822962       0.4024            1 
   1   rs59179545       0.4024            1 
   1   rs10863341       0.5575            1 
   1   rs61822963       0.6643            1 
   1    rs7533408       0.4435            1 
   1   rs58713623       0.3415            1 
   1    rs7543742       0.4024            1 
   1  rs111869572       0.7624            1 
   1   rs74151019       0.3415            1 
   1   rs74151020       0.3857            1 
   1   rs12089713       0.5312            1 
   1    rs2025935       0.5691            1 
   1   rs61822964       0.6406            1 
   1   rs12075933       0.4024            1 
   1    rs4310446       0.5646            1 
   1    rs9429945       0.9402            1 
   1   rs77869629       0.4193            1 
   1   rs12091425       0.7231            1 
   1   rs12084935       0.7502            1 
   1  rs116760212       0.0391            1 
   1    rs7536931       0.1691            1 
   1  rs112814732       0.7767            1 
   1   rs78411687       0.7767            1 
   1  rs112765936       0.8511            1 
   1   rs11808043       0.6612            1 
   1  rs140026654       0.2695            1 
   1  rs111638745       0.7767            1 
   1   rs56326354       0.2994            1 
   1  rs114589181       0.2994            1 
   1  rs111407736       0.9916            1 
   1    rs4844599       0.5565            1 
   1   rs72124990       0.2994            1 
   1  rs150102738       0.2994            1 
   1    rs9429783       0.4339            1 
   1   rs12567990       0.5565            1 
   1   rs55727298       0.8902            1 
   1   rs11117949       0.2408            1 
   1    rs1977464       0.2262            1 
   1   rs11371768       0.6691            1 
   1    rs9429946       0.2262            1 
   1   rs12039306       0.5565            1 
   1  rs113911384       0.9718            1 
   1   rs12734315       0.7894            1 
   1  rs140797504       0.2994            1 
   1   rs11117956       0.2256            1 
   1   rs11117959       0.5565            1 
   1  rs115667262       0.4148            1 
   1    rs6540435       0.5565            1 
   1  rs147269753       0.2994            1 
   1    rs7512361       0.2256            1 
   1    rs6690576       0.7962            1 
   1   rs12130494       0.5565            1 
   1   rs78608133       0.2994            1 
   1  rs550150234       0.4148            1 
   1  rs116314676       0.2994            1 
   1    rs3991751       0.2606            1 
   1    rs3991752       0.2606            1 
   1    rs4433395       0.5436            1 
   1  rs144852047       0.7445            1 
   1  rs200965804       0.4727            1 
   1  rs112750491       0.1197            1 
   1   rs11585632       0.4013            1 
   1    rs4844601       0.5939            1 
   1    rs7513259       0.9916            1 
   1   rs74151082       0.9873            1 
   1   rs10863358       0.2464            1 
   1   rs61034679       0.6612            1 
   1   rs12043913       0.2464            1 
   1  rs149506352       0.2695            1 
   1   rs61822967       0.6063            1 
   1  rs115127144       0.4148            1 
   1  rs114953760       0.2994            1 
   1     rs932859       0.2262            1 
   1  rs148227078       0.3695            1 
   1  rs147969166       0.2994            1 
   1    rs7521831       0.9916            1 
   1  rs141002462       0.2695            1 
   1  rs150131511       0.2695            1 
   1   rs74151083       0.6612            1 
   1  rs111501453       0.2933            1 
   1  rs145561344       0.2994            1 
   1    rs2019234       0.1588            1 
   1    rs3860292       0.6522            1 
   1   rs60148341       0.9916            1 
   1    rs3844496       0.4888            1 
   1  rs576410185       0.5246            1 
   1  rs140717816       0.3468            1 
   1  rs572004849       0.2933            1 
   1   rs75711253       0.2974            1 
   1  rs148143690       0.5933            1 
   1  rs532169253        0.234            1 
   1  rs559996146       0.2933            1 
   1  rs557359271       0.4893            1 
   1  rs146793221       0.9379            1 
   1  rs552169640       0.2489            1 
   1   rs56232421       0.7464            1 
   1  rs200557506         0.55            1 
   1   rs71635146       0.6612            1 
   1  rs138099366       0.2994            1 
   1    rs7521382       0.3089            1 
   1    rs7544578       0.3089            1 
   1    rs9429791       0.1548            1 
   1    rs3886100       0.6023            1 
   1  rs112610279       0.6751            1 
   1    rs9429955       0.1548            1 
   1  rs201104393       0.9565            1 
   1    rs6664902       0.6023            1 
   1   rs12038575       0.8346            1 
   1   rs41274762        0.319            1 
   1  rs148283303       0.3819            1 
   1   rs12409410       0.8656            1 
   1    rs9429792       0.2262            1 
   1    rs2476542       0.9315            1 
   1  rs138481677       0.1588            1 
   1  rs148806890       0.4091            1 
   1   rs17046851       0.8656            1 
   1    rs1746657       0.1588            1 
   1  rs145590237       0.6938            1 
   1   rs73078619       0.9916            1 
   1     rs650877       0.3105            1 
   1  rs114372207       0.2994            1 
   1     rs599644       0.4172            1 
   1   rs12757487            1            1 
   1  rs376519988       0.1823            1 
   1     rs648598       0.2806            1 
   1  rs116117429       0.4148            1 
   1    rs6681449            1            1 
   1   rs57554137       0.8227            1 
   1     rs662797       0.1588            1 
   1   rs74338130        0.841            1 
   1    rs6695416        0.532            1 
   1   rs61297619        0.841            1 
   1  rs116178033       0.7282            1 
   1     rs599948       0.6452            1 
   1   rs74151084        0.841            1 
   1     rs601356       0.6522            1 
   1    rs3849266       0.8875            1 
   1     rs603237       0.2806            1 
   1     rs614709       0.6522            1 
   1    rs2274566       0.6522            1 
   1    rs2274567            1            1 
   1  rs112464403       0.2933            1 
   1  rs566986437       0.8936            1 
   1  rs535976394       0.8936            1 
   1  rs540110161       0.3812            1 
   1   rs35561139       0.8656            1 
   1    rs9660194       0.7964            1 
   1  rs113520313       0.9916            1 
   1  rs146066196       0.7271            1 
   1    rs9659222       0.3008            1 
   1  rs115985355       0.4013            1 
   1   rs80261357       0.8902            1 
   1   rs10558393       0.6522            1 
   1  rs145297294       0.4148            1 
   1    rs1746658       0.3354            1 
   1    rs6687175            1            1 
   1   rs12034598       0.5291            1 
   1   rs79106975        0.234            1 
   1     rs646817       0.6522            1 
   1    rs1752688       0.6522            1 
   1    rs1746659       0.6522            1 
   1     rs630875       0.1588            1 
   1   rs10636258       0.9554            1 
   1   rs74820161       0.2994            1 
   1     rs595121       0.2806            1 
   1  rs114796225       0.2994            1 
   1    rs3737002       0.8875            1 
   1   rs11118131       0.8656            1 
   1    rs6663530        0.532            1 
   1  rs140925933       0.2994            1 
   1    rs3738468       0.8656            1 
   1   rs10779330            1            1 
   1     rs646288       0.1588            1 
   1  rs138975227        0.841            1 
   1     rs640486       0.1588            1 
   1   rs58330630       0.3819            1 
   1  rs138368440       0.2994            1 
   1   rs34011300       0.5291            1 
   1   rs78910054        0.841            1 
   1  rs149976816       0.7767            1 
   1     rs625861       0.1588            1 
   1  rs150793788        0.841            1 
   1   rs56122787       0.4461            1 
   1    rs9793438            1            1 
   1  rs200766448            1            1 
   1     rs609297       0.3105            1 
   1     rs608282       0.6522            1 
   1     rs600359       0.3819            1 
   1     rs596319       0.6522            1 
   1  rs138295866       0.9961            1 
   1  rs146525914        0.532            1 
   1    rs6672474            1            1 
   1  rs144559806       0.8902            1 
   1  rs143616521       0.8656            1 
   1  rs145924649       0.7282            1 
   1  rs547815769       0.3117            1 
   1   rs17047502        0.532            1 
   1   rs73078635       0.7767            1 
   1   rs76675441       0.4148            1 
   1     rs642690       0.1588            1 
   1     rs609435       0.1588            1 
   1  rs113724458       0.4957            1 
   1    rs1257545       0.1588            1 
   1  rs146421909       0.9873            1 
   1    rs1257544       0.1588            1 
   1  rs549885612       0.8783            1 
   1  rs113817104       0.4684            1 
   1  rs144049915       0.4461            1 
   1    rs1257543       0.3819            1 
   1   rs11118135       0.8656            1 
   1  rs535152842       0.9013            1 
   1    rs4844608       0.8656            1 
   1    rs4844382       0.8656            1 
   1     rs594955       0.4156            1 
   1    rs1257541       0.1588            1 
   1   rs76482476       0.4461            1 
   1   rs11392366       0.2263            1 
   1   rs12141045       0.8656            1 
   1   rs11118136       0.8656            1 
   1    rs7539922       0.8656            1 
   1  rs114713133       0.2994            1 
   1    rs7530069       0.9916            1 
   1     rs677066       0.6522            1 
   1  rs111916928       0.4684            1 
   1   rs11118147       0.8656            1 
   1   rs74445055       0.1588            1 
   1   rs17047564       0.2933            1 
   1  rs111601514       0.1588            1 
   1   rs11118157       0.6522            1 
   1   rs34960892       0.6522            1 
   1   rs17047598       0.4148            1 
   1   rs74153327       0.6612            1 
   1    rs1408079       0.6522            1 
   1   rs17047631       0.2806            1 
   1   rs11118166       0.6522            1 
   1   rs74153328       0.6612            1 
   1   rs17047660        0.532            1 
   1   rs17047661       0.6981            1 
   1    rs6691117       0.6522            1 
   1   rs12032275       0.5291            1 
   1    rs3818361       0.3222            1 
   1    rs7519119       0.6522            1 
   1   rs12403552       0.5291            1 
   1    rs7542544       0.6522            1 
   1    rs6701713       0.3222            1 
   1    rs2093761       0.4684            1 
   1   rs74994280       0.7282            1 
   1    rs2093760       0.3222            1 
   1   rs11811877        0.137            1 
   1   rs10429953       0.8656            1 
   1   rs56176143        0.459            1 
   1   rs11576522       0.6522            1 
   1    rs6656445       0.2499            1 
   1   rs10429943       0.8656            1 
   1    rs6681756        0.459            1 
   1   rs79577824       0.2593            1 
   1    rs3811381       0.5291            1 
   1    rs3930521        0.459            1 
   1   rs41364345        0.459            1 
   1   rs41369546        0.459            1 
   1   rs61730889       0.4148            1 
   1   rs55882556       0.8948            1 
   1   rs56299185        0.459            1 
   1   rs12036785       0.6522            1 
   1   rs74153331        0.591            1 
   1   rs56105884       0.6075            1 
   1   rs12734030         0.81            1 
   1   rs56116727       0.3487            1 
   1    rs2296160       0.7587            1 
   1   rs61822977       0.7277            1 
   1   rs74153332       0.3487            1 
   1   rs55862635       0.3487            1 
   1   rs55778931       0.3487            1 
   1   rs55756449       0.3487            1 
   1   rs11118194       0.4119            1 
   1   rs74153333       0.3487            1 
   1   rs11118196       0.9239            1 
   1   rs74153335       0.3487            1 
   1   rs10779335       0.7587            1 
   1  rs112116427       0.2005            1 
   1   rs11579070       0.7277            1 
   1  rs149290411       0.2195            1 
   1   rs10863420       0.7587            1 
   1   rs12028134        0.915            1 
   1  rs115578711       0.5692            1 
   1   rs11803956       0.7277            1 
   1   rs12041437       0.8025            1 
   1    rs7517706       0.4119            1 
   1   rs17048088       0.5692            1 
   1   rs12034383       0.8025            1 
   1   rs74153336       0.3032            1 
   1   rs17048122       0.5692            1 
   1   rs61617974       0.3154            1 
   1   rs17048124       0.3032            1 
   1   rs17048149       0.5692            1 
   1   rs12044246       0.8376            1 
   1   rs75698544       0.5692            1 
   1   rs11803366       0.8025            1 
   1  rs145711772       0.5692            1 
   1   rs55760434       0.5692            1 
   1   rs11118208       0.3303            1 
   1   rs11118209       0.7076            1 
   1    rs4844384       0.3844            1 
   1  rs565435702       0.4571            1 
   1   rs11118210       0.6442            1 
   1   rs10863425       0.2085            1 
   1   rs10863426       0.2437            1 
   1    rs6661764        0.563            1 
   1   rs56366665       0.9426            1 
   1   rs11118216       0.8492            1 
   1  rs149308044       0.5382            1 
   1    rs7542494       0.7081            1 
   1   rs56159430       0.7081            1 
   1   rs56245865       0.7081            1 
   1   rs11118218       0.7081            1 
   1  rs139844764       0.8304            1 
   1  rs555294997       0.5906            1 
   1   rs59288092       0.3032            1 
   1   rs12075041       0.7081            1 
   1   rs11118220       0.7081            1 
   1   rs11118222       0.7037            1 
   1   rs34517499       0.9426            1 
   1  rs144569962       0.6759            1 
   1   rs57994498       0.6922            1 
   1    rs4844385       0.9852            1 
   1    rs7555024       0.9897            1 
   1    rs4844386       0.9033            1 
   1  rs147338918       0.9331            1 
   1   rs10779339       0.9033            1 
   1   rs10863434       0.9852            1 
   1   rs10494885       0.9033            1 
   1  rs578144733       0.6633            1 
   1    rs7550883       0.9033            1 
   1    rs4385710       0.9852            1 
   1    rs6701416       0.9033            1 
   1   rs74150875       0.9522            1 
   1   rs12743911       0.9033            1 
   1  rs114356310       0.3174            1 
   1   rs74323095       0.3174            1 
   1  rs114470251       0.8875            1 
   1   rs10779340       0.9033            1 
   1   rs10779341       0.9033            1 
   1   rs58953262       0.9852            1 
   1   rs10863437       0.4148            1 
   1    rs9651101       0.9033            1 
   1   rs34215471       0.9906            1 
   1  rs138475184       0.3174            1 
   1   rs11118237       0.4506            1 
   1   rs11118238       0.9241            1 
   1  rs111551944       0.3174            1 
   1  rs113662630       0.3174            1 
   1    rs6696840        0.293            1 
   1    rs6659617       0.9146            1 
   1   rs11118241        0.859            1 
   1   rs11118242        0.859            1 
   1   rs60443234        0.293            1 
   1   rs71781396       0.9522            1 
   1   rs12080578       0.9522            1 
   1   rs12085338       0.7375            1 
   1  rs150929487      0.05959            1 
   1  rs115605131       0.7282            1 
   1  rs367777314       0.8357            1 
   1  rs200180122       0.9522            1 
   1   rs75352843       0.3174            1 
   1   rs10573245        0.859            1 
   1    rs6666431        0.859            1 
   1  rs116641735       0.3174            1 
   1  rs114210261       0.3174            1 
   1   rs11310916       0.9522            1 
   1    rs6704151        0.859            1 
   1    rs7544931       0.9392            1 
   1    rs7521762       0.9522            1 
   1    rs6667118       0.9146            1 
   1    rs6540436       0.8076            1 
   1    rs6667238       0.9146            1 
   1    rs1323720       0.9146            1 
   1    rs1323721        0.859            1 
   1   rs74150881       0.9522            1 
   1    rs1323722        0.293            1 
   1    rs6540437        0.859            1 
   1  rs145125617       0.9897            1 
   1  rs147416376       0.6289            1 
   1    rs6662432        0.859            1 
   1   rs12041397        0.409            1 
   1    rs6540438       0.4212            1 
   1  rs114970589       0.8875            1 
   1   rs10635984        0.859            1 
   1    rs7517879        0.859            1 
   1  rs148896881       0.4212            1 
   1   rs11118253        0.409            1 
   1   rs59204073       0.4212            1 
   1   rs57378727       0.4212            1 
   1    rs6702222        0.409            1 
   1   rs60686677       0.4212            1 
   1   rs55972631       0.4212            1 
   1  rs370437126       0.6721            1 
   1   rs59228006       0.2833            1 
   1    rs7534213       0.4212            1 
   1    rs7524058       0.4212            1 
   1  rs116437580       0.8875            1 
   1    rs2181694        0.859            1 
   1     rs960087      0.06579            1 
   1     rs960088        0.409            1 
   1     rs960086        0.409            1 
   1    rs4844611        0.409            1 
   1  rs144809100       0.1816            1 
   1  rs114670454      0.05959            1 
   1   rs79902302       0.3174            1 
   1   rs10081975       0.4212            1 
   1   rs12084578       0.4212            1 
   1   rs11118268       0.7286            1 
   1   rs12084587       0.4212            1 
   1   rs12089170       0.4212            1 
   1    rs2025372       0.4284            1 
   1  rs138461840       0.3174            1 
   1   rs10082154        0.859            1 
   1   rs80095068       0.3456            1 
   1   rs56729528       0.4212            1 
   1   rs77240764       0.3174            1 
   1   rs74152323       0.1936            1 
   1  rs201093456       0.5666            1 
   1  rs115112644      0.05959            1 
   1   rs11118278      0.06579            1 
   1   rs11118280        0.859            1 
   1   rs11118281      0.06989            1 
   1   rs10863451        0.409            1 
   1   rs11118282        0.409            1 
   1    rs1570567        0.859            1 
   1   rs58771335        0.279            1 
   1   rs56806458        0.279            1 
   1    rs7539772      0.06989            1 
   1    rs7531923       0.3537            1 
   1    rs6686325       0.2485            1 
   1  rs144508171        0.279            1 
   1    rs9730484      0.05959            1 
   1  rs139431514        0.279            1 
   1  rs142527754        0.279            1 
   1    rs9727645        0.859            1 
   1    rs9729474        0.859            1 
   1   rs10779350       0.3571            1 
   1   rs10779351       0.3537            1 
   1  rs145152633       0.1034            1 
   1  rs199736061        0.279            1 
   1  rs139035845       0.8875            1 
   1  rs150002587       0.3537            1 
   1   rs10735495       0.8076            1 
   1    rs6682464        0.859            1 
   1    rs6693519       0.8076            1 
   1  rs138824685      0.05959            1 
   1   rs11118288      0.08139            1 
   1    rs6685242        0.859            1 
   1    rs6687863       0.8076            1 
   1    rs4308978       0.3537            1 
   1    rs9728503       0.3537            1 
   1    rs7416027        0.859            1 
   1  rs140605818        0.891            1 
   1    rs4427403        0.859            1 
   1    rs4076514       0.3537            1 
   1    rs4317806        0.859            1 
   1  rs536319955        0.279            1 
   1    rs7512100       0.8076            1 
   1   rs10779353       0.8076            1 
   1    rs7515149       0.3537            1 
   1    rs7515238       0.8076            1 
   1   rs11457954       0.3537            1 
   1  rs116192843        0.279            1 
   1    rs4844387       0.3537            1 
   1    rs4844612       0.3537            1 
   1  rs115530097        0.279            1 
   1   rs74444104        0.279            1 
   1    rs6671969       0.3537            1 
   1   rs10863461       0.3537            1 
   1   esv3588675        0.279            1 
   1   rs74811364       0.1215            1 
   1   rs74856277       0.5316            1 
   1   rs12409159       0.1469            1 
   1   rs66944170       0.2391            1 
   1   rs10863463       0.8156            1 
   1   rs12563520       0.2391            1 
   1   rs12045913       0.2391            1 
   1    rs6683750       0.2391            1 
   1   rs78674318       0.8875            1 
   1    rs6684643      0.09719            1 
   1   rs79293349       0.6458            1 
   1  rs143410573       0.8875            1 
   1  rs183516913       0.8875            1 
   1    rs6657161       0.2103            1 
   1    rs6669885       0.6458            1 
   1    rs6657436       0.6458            1 
   1  rs114275766        0.891            1 
   1   rs10494884       0.6458            1 
   1   rs11118322       0.6458            1 
   1   rs79845315        0.279            1 
   1   rs11118323       0.2327            1 
   1   rs76096193       0.8875            1 
   1   rs75729926       0.1757            1 
   1   rs76987538        0.279            1 
   1   rs12143527       0.1907            1 
   1  rs145233513        0.279            1 
   1   rs67422482       0.1757            1 
   1   rs34451130       0.1757            1 
   1    rs2296156       0.1757            1 
   1    rs2296157       0.1757            1 
   1   rs12125256       0.1757            1 
   1  rs149273627        0.891            1 
   1    rs2296158       0.5497            1 
   1    rs2296159       0.1757            1 
   1  rs139057306       0.6901            1 
   1   rs10779359       0.9456            1 
   1    rs6687503       0.1757            1 
   1   rs11118337       0.1757            1 
   1  rs201711253       0.1635            1 
   1    rs1570560       0.3178            1 
   1    rs1570561       0.6848            1 
   1    rs1570562       0.6572            1 
   1    rs1570563       0.5497            1 
   1   rs12025522       0.1898            1 
   1    rs4336852       0.5497            1 
   1   rs12032970       0.1886            1 
   1    rs1853526       0.5497            1 
   1   rs11118345       0.1898            1 
   1  rs146509143        0.891            1 
   1   rs10746386       0.1898            1 
   1   rs11801603       0.8875            1 
   1   rs35567385       0.5497            1 
   1   rs10779362       0.1898            1 
   1   rs11118354       0.1898            1 
   1   rs12411037       0.1261            1 
   1  rs572220168       0.5984            1 
   1    rs4097398       0.1898            1 
   1   rs12144801       0.1898            1 
   1  rs116554794       0.2384            1 
   1   rs11118359       0.1898            1 
   1   rs11118360       0.1886            1 
   1  rs115023184       0.2384            1 
   1  rs112269540       0.3575            1 
   1  rs557548194       0.3575            1 
   1   rs12022909       0.5497            1 
   1  rs116152900       0.8875            1 
   1  rs115019854       0.2384            1 
   1  rs147560709       0.6007            1 
   1   rs12119104       0.1121            1 
   1  rs142790051       0.6007            1 
   1  rs140280994       0.6721            1 
   1   rs12071859       0.5319            1 
   1   rs12068353        0.477            1 
   1    rs7525478      0.08849            1 
   1  rs115869550       0.4157            1 
   1   rs11118387       0.6109            1 
   1  rs147210088        0.477            1 
   1  rs116829563       0.2384            1 
   1   rs56867724       0.2384            1 
   1   rs12726522      0.08139            1 
   1   rs58817628       0.6803            1 
   1  rs112430120       0.6599            1 
   1  rs141338961       0.4774            1 
   1    rs1853527        0.816            1 
   1   rs17046685       0.4774            1 
   1    rs1853528        0.816            1 
   1  rs147681537       0.4774            1 
   1   rs41313728       0.6599            1 
   1  rs114968622       0.5581            1 
   1  rs146636186       0.5581            1 
   1   rs11118410       0.5614            1 
   1   rs79118552       0.6007            1 
   1  rs148063800       0.5581            1 
   1  rs112341897       0.3257            1 
   1   rs74152329       0.3819            1 
   1  rs114208112       0.6848            1 
   1    rs1830762       0.5614            1 
   1   rs57038312       0.3819            1 
   1   rs17049196       0.5614            1 
   1  rs140123007       0.0292            1 
   1  rs149829330       0.4774            1 
   1   rs34828104       0.5614            1 
   1  rs116625473       0.6007            1 
   1  rs116015277       0.5581            1 
   1    rs4844614       0.4692            1 
   1   rs12073783       0.6365            1 
   1    rs4306131       0.5614            1 
   1   rs72644194       0.6007            1 
   1    rs4335377       0.6007            1 
   1   rs72644195       0.6007            1 
   1  rs146144083       0.6007            1 
   1   rs12135901      0.08139            1 
   1   rs13375038       0.6007            1 
   1  rs114316653       0.4157            1 
   1  rs116523196       0.4157            1 
   1   rs12404815        0.476            1 
   1    rs1924220       0.6699            1 
   1   rs11118425       0.1855            1 
   1  rs114746708       0.9111            1 
   1    rs6667500       0.3268            1 
   1   rs80157157       0.5515            1 
   1    rs1977265       0.3763            1 
   1    rs1977266        0.333            1 
   1    rs1977267       0.1069            1 
   1  rs116724523      0.05959            1 
   1    rs1977268       0.1386            1 
   1    rs1570564       0.1069            1 
   1    rs1570565       0.1069            1 
   1   rs11804759       0.1818            1 
   1   rs11302038       0.3532            1 
   1   rs35438924       0.1069            1 
   1   rs34277355       0.1069            1 
   1    rs6683902       0.1069            1 
   1   rs74152375       0.5341            1 
   1    rs4147106       0.1069            1 
   1    rs4147105       0.1069            1 
   1    rs4147104       0.1069            1 
   1   rs61568663       0.5528            1 
   1    rs7543097       0.1069            1 
   1   rs60661991       0.5341            1 
   1   rs57671489       0.5007            1 
   1  rs111733049       0.1818            1 
   1  rs146261514       0.1818            1 
   1   rs11452067       0.1496            1 
   1   rs76652470       0.7363            1 
   1    rs3927459       0.4229            1 
   1   rs10779386       0.2719            1 
   1   rs10779387       0.2719            1 
   1   rs57006663       0.5489            1 
   1   rs12132176        0.044            1 
   1   rs12132968        0.044            1 
   1   rs10863505       0.1142            1 
   1    rs7515009       0.9521            1 
   1    rs4081159       0.1142            1 
   1    rs1819221       0.1057            1 
   1    rs1819222       0.1142            1 
   1    rs1359147       0.1142            1 
   1  rs111364329       0.5515            1 
   1    rs1998538       0.1142            1 
   1    rs1998539       0.1142            1 
   1    rs2104303       0.1446            1 
   1   rs12733108       0.1142            1 
   1   rs34355011        0.307            1 
   1   rs11118451       0.1142            1 
   1    rs2025374       0.1142            1 
   1  rs116366681       0.1818            1 
   1   rs11118453       0.1142            1 
   1    rs6677310       0.3383            1 
   1    rs2796255       0.3383            1 
   1    rs7553211       0.2324            1 
   1    rs2796261       0.1142            1 
   1  rs559704802       0.5515            1 
   1  rs528340288       0.5515            1 
   1    rs2761419       0.9671            1 
   1    rs3860294       0.7844            1 
   1    rs2796280       0.1142            1 
   1    rs2761420       0.1446            1 
   1    rs2761421       0.3383            1 
   1    rs3849267       0.1057            1 
   1    rs3849268      0.09759            1 
   1  rs113806677       0.7093            1 
   1    rs2796257       0.1446            1 
   1   rs74152381       0.7093            1 
   1   rs17005519       0.7093            1 
   1   rs76307346       0.1818            1 
   1  rs112596662       0.5515            1 
   1    rs2985104       0.3464            1 
   1    rs2985105       0.1307            1 
   1    rs2985106       0.2548            1 
   1   rs12760671       0.1142            1 
   1  rs115515598       0.7431            1 
   1    rs7555801       0.9521            1 
   1  rs116110265      0.05279            1 
   1    rs2761422       0.1142            1 
   1  rs151318964       0.1818            1 
   1    rs2761424       0.3383            1 
   1    rs2761425       0.1142            1 
   1  rs145341406      0.05279            1 
   1   rs11118475      0.09759            1 
   1  rs111319244       0.1818            1 
   1   rs12024209       0.4255            1 
   1  rs372208938       0.1142            1 
   1  rs570049059       0.6966            1 
   1  rs559145380       0.7346            1 
   1   rs12139003       0.0374            1 
   1   rs11374571       0.1142            1 
   1   rs74152382        0.669            1 
   1  rs575551889       0.4752            1 
   1    rs2025375       0.1142            1 
   1  rs112819787       0.5515            1 
   1    rs7518047       0.1142            1 
   1   rs78415199       0.9547            1 
   1   rs34045391       0.1142            1 
   1    rs2488248       0.1142            1 
   1    rs4844617       0.3383            1 
   1    rs2796232       0.1446            1 
   1    rs2796233       0.9521            1 
   1    rs2796234       0.1142            1 
   1  rs114904154      0.05279            1 
   1    rs2761426       0.3291            1 
   1   rs76922039       0.8155            1 
   1  rs113915068       0.7346            1 
   1   rs11800980       0.8155            1 
   1   rs11118491       0.2508            1 
   1   rs11809047       0.8155            1 
   1   rs74152383       0.7093            1 
   1    rs2761427       0.9521            1 
   1  rs116119217       0.1818            1 
   1  rs149145524       0.7408            1 
   1    rs2796248       0.9521            1 
   1   rs79909228       0.1818            1 
   1    rs2796250       0.1142            1 
   1    rs2796251       0.1142            1 
   1  rs112767916       0.7093            1 
   1  rs111932465       0.7346            1 
   1    rs4328073       0.9521            1 
   1  rs374154683       0.1142            1 
   1  rs139415213       0.1307            1 
   1  rs143769557       0.1143            1 
   1    rs6681361       0.9043            1 
   1  rs540329045       0.5804            1 
   1  rs529263456      0.05959            1 
   1  rs371866869       0.1142            1 
   1  rs188695054      0.05279            1 
   1   rs75385517       0.1057            1 
   1  rs140558226       0.1057            1 
   1  rs553869594       0.1564            1 
   1    rs7535160       0.1142            1 
   1    rs7527217       0.2136            1 
   1    rs7527413        0.225            1 
   1  rs149793081       0.4255            1 
   1  rs569552592       0.2286            1 
   1  rs559409985       0.3227            1 
   1  rs534149449       0.1564            1 
   1    rs7533250       0.1142            1 
   1  rs541266172       0.9547            1 
   1    rs2761429       0.9521            1 
   1    rs2796256       0.1142            1 
   1  rs112819098       0.7093            1 
   1   rs60078386       0.5182            1 
   1    rs2488251       0.9602            1 
   1  rs145977659        0.662            1 
   1   rs56095203        0.669            1 
   1    rs2476543       0.2739            1 
   1   rs10779398       0.2713            1 
   1   rs59549162       0.5182            1 
   1   rs11382169       0.2056            1 
   1   rs60179719       0.7341            1 
   1  rs113884136       0.7687            1 
   1    rs7550273       0.9851            1 
   1    rs2761430       0.6328            1 
   1  rs137871893       0.8576            1 
   1    rs2796258       0.4708            1 
   1   rs79464306       0.6532            1 
   1    rs2796259        0.857            1 
   1  rs113437183       0.6532            1 
   1  rs115430060       0.7431            1 
   1   rs59139422       0.6532            1 
   1  rs144269852       0.7599            1 
   1    rs2796262       0.4708            1 
   1    rs2796263       0.4584            1 
   1    rs7541223       0.8576            1 
   1   rs57502025        0.462            1 
   1    rs1830764       0.4584            1 
   1    rs2761433       0.4584            1 
   1    rs2761434       0.7443            1 
   1    rs2761435        0.857            1 
   1  rs114049417       0.5515            1 
   1  rs145995688       0.7443            1 
   1   rs79468349        0.462            1 
   1  rs527673480      0.05489            1 
   1    rs2761436       0.6074            1 
   1    rs2796264       0.4584            1 
   1    rs2796265       0.7443            1 
   1   rs12062235       0.7009            1 
   1    rs2796266       0.4584            1 
   1    rs2761437       0.7443            1 
   1    rs1970530       0.4584            1 
   1  rs146441337       0.7599            1 
   1   rs11118514       0.7009            1 
   1    rs2796267       0.6514            1 
   1    rs2796268        0.417            1 
   1   rs41316823       0.9902            1 
   1   rs41316827       0.7599            1 
   1    rs5780400       0.8778            1 
   1    rs5780402        0.142            1 
   1    rs2724382       0.4584            1 
   1   rs41316835       0.6532            1 
   1   rs11118516       0.8154            1 
   1   rs41317049       0.1851            1 
   1    rs2724383       0.4584            1 
   1   rs12067460        0.662            1 
   1    rs2724384        0.914            1 
   1   rs41317051       0.6532            1 
   1   rs41317059       0.8576            1 
   1   rs41317063       0.5515            1 
   1    rs2724385       0.2462            1 
   1    rs2724386       0.2462            1 
   1    rs1891423       0.7443            1 
   1   rs71994659       0.6532            1 
   1   rs41317073       0.8576            1 
   1    rs2724387       0.7486            1 
   1   rs41317075       0.5515            1 
   1   rs11370836       0.4584            1 
   1    rs2724388       0.4584            1 
   1    rs2724389       0.7486            1 
   1   rs41317083       0.6532            1 
   1    rs2466572       0.7443            1 
   1    rs2724359       0.4584            1 
   1   rs41317085       0.6532            1 
   1   rs17006738       0.7009            1 
   1   rs41317089       0.6532            1 
   1   rs17006749       0.7408            1 
   1    rs2796269       0.6941            1 
   1   rs10661265        0.641            1 
   1    rs2796270       0.2462            1 
   1    rs2488252       0.7486            1 
   1    rs7545126       0.0331            1 
   1    rs2488253       0.7486            1 
   1   rs41317811       0.7431            1 
   1    rs2466571       0.2462            1 
   1   rs41317817      0.05279            1 
   1   rs41317819       0.7431            1 
   1    rs2724374       0.7443            1 
   1    rs2488254       0.4584            1 
   1   rs41317825       0.7431            1 
   1    rs2488255        0.695            1 
   1    rs2796271       0.4584            1 
   1   rs41317829         0.63            1 
   1   rs61520013       0.5515            1 
   1  rs200969969       0.7829            1 
   1    rs2724360       0.7443            1 
   1  rs146882271       0.8576            1 
   1  rs111750965         0.63            1 
   1   rs10746399       0.4584            1 
   1   rs11118557       0.7009            1 
   1   rs74428617       0.6532            1 
   1    rs2796273       0.6074            1 
   1    rs2724361       0.7486            1 
   1  rs138685460       0.4584            1 
   1  rs111423212       0.7486            1 
   1  rs113208992       0.4708            1 
   1  rs115929468       0.4774            1 
   1   rs60274832        0.462            1 
   1   rs60881002       0.6584            1 
   1  rs113237088       0.4584            1 
   1  rs144357038        0.991            1 
   1  rs145314952      0.05279            1 
   1    rs3109808        0.417            1 
   1    rs2724381       0.7486            1 
   1   rs55952944        0.662            1 
   1    rs2724380       0.4584            1 
   1    rs2796275       0.7443            1 
   1   rs79466289       0.6532            1 
   1   rs12138764       0.8154            1 
   1    rs2796276       0.4584            1 
   1    rs2724391       0.4708            1 
   1  rs533559950       0.6141            1 
   1   rs41317953       0.5515            1 
   1   rs41317955       0.4774            1 
   1   rs34834365       0.4247            1 
   1   rs41317967       0.0158            1 
   1    rs2796278       0.1615            1 
   1    rs2488259       0.2911            1 
   1   rs12081450       0.1146            1 
   1   rs12086137       0.1146            1 
   1   rs35223061       0.1683            1 
   1    rs1962149       0.9346            1 
   1    rs7541230       0.6512            1 
   1   rs11806810       0.7284            1 
   1   rs76425939       0.9446            1 
   1   rs55828915        0.323            1 
   1   rs56114948       0.7452            1 
   1   rs17007110       0.0197            1 
   1     rs859705       0.8354            1 
   1    rs6657476       0.6512            1 
   1    rs4844619       0.6512            1 
   1   rs10449303       0.7089            1 
   1     rs859706       0.5006            1 
   1   rs41317997       0.5182            1 
   1    rs1142469       0.5819            1 
   1   rs41318005       0.0197            1 
   1    rs2724390       0.4487            1 
   1  rs541108124       0.7518            1 
   1       rs7144       0.4455            1 
   1   rs41318015       0.4691            1 
   1  rs147730505       0.2296            1 
   1   rs41318017      0.09149            1 
   1   rs41318019       0.1729            1 
   1  rs528237469       0.3972            1 
   1  rs375540904       0.3972            1 
   1   rs77741602         0.11            1 
   1   rs75063734       0.5182            1 
   1   rs59668761       0.5208            1 
   1   rs79847439        0.529            1 
   1   rs79680257       0.8771            1 
   1     rs761275        0.921            1 
   1   rs80172840       0.6959            1 
   1   rs57485288       0.3208            1 
   1   rs71154837       0.5552            1 
   1  rs113751404       0.4603            1 
   1  rs200311893       0.5552            1 
   1   rs61096929       0.2089            1 
   1   rs74593756       0.6959            1 
   1    rs2724377       0.4703            1 
   1   rs74152401       0.2089            1 
   1   rs56075814       0.5819            1 
   1   rs12410786       0.6512            1 
   1   rs74152402       0.3208            1 
   1   rs12401619       0.6512            1 
   1   rs79245478       0.6959            1 
   1    rs1474742       0.7269            1 
   1   rs74154104       0.2089            1 
   1    rs7523273       0.9291            1 
   1    rs2796283       0.5417            1 
   1   rs12184327       0.6512            1 
   1    rs2281289       0.5417            1 
   1   rs11118612       0.5819            1 
   1   rs76806887        0.869            1 
   1   rs57051423         0.11            1 
   1    rs2745972       0.3616            1 
   1     rs761276       0.4987            1 
   1  rs145382953       0.9111            1 
   1   rs60115034       0.5208            1 
   1   rs66532523       0.5819            1 
   1   rs12057764       0.8526            1 
   1   rs79576460       0.8771            1 
   1  rs115438301        0.891            1 
   1   rs56390361       0.1112            1 
   1     rs866511       0.2717            1 
   1  rs115159629       0.0197            1 
   1   rs77081072       0.0197            1 
   1   rs12074211       0.8526            1 
   1   rs75447228       0.8771            1 
   1   rs79421768       0.5794            1 
   1    rs4844392       0.5819            1 
   1   rs75272685       0.5794            1 
   1  rs190226645       0.9525            1 
   1   rs12123251       0.6512            1 
   1     rs761277       0.6941            1 
   1    rs2235768       0.1112            1 
   1   rs59445000       0.4341            1 
   1   rs34385765       0.6512            1 
   1    rs2724398       0.7269            1 
   1    rs4844393       0.6512            1 
   1   rs72729038       0.9541            1 
   1   rs75466519       0.5794            1 
   1    rs2724375       0.7845            1 
   1   rs72729040      0.08149            1 
   1    rs2796231       0.2191            1 
   1    rs2724373       0.6941            1 
   1   rs12132780       0.5649            1 
   1    rs2488249       0.6941            1 
   1   rs78991754       0.0197            1 
   1  rs114262408       0.8771            1 
   1    rs4844394       0.5649            1 
   1  rs568224164       0.3321            1 
   1   rs78733704       0.8771            1 
   1   rs74154125       0.4341            1 
   1    rs6540443       0.5649            1 
   1  rs139904629       0.2191            1 
   1     rs859710       0.6204            1 
   1     rs859711       0.6139            1 
   1  rs139685036        0.869            1 
   1  rs113535756       0.3196            1 
   1   rs11804669       0.5794            1 
   1     rs859713       0.3629            1 
   1    rs7537216       0.5649            1 
   1   rs12749612       0.5649            1 
   1   rs61821293       0.5024            1 
   1   rs12073356       0.9541            1 
   1   rs76734254       0.4774            1 
   1   rs74154126       0.4341            1 
   1    rs2724392       0.4838            1 
   1   rs35860283       0.5748            1 
   1   rs35559931       0.5748            1 
   1  rs114078279       0.8771            1 
   1     rs947658       0.3085            1 
   1    rs2745974       0.3629            1 
   1    rs2796235       0.3669            1 
   1    rs2745975       0.4539            1 
   1   rs74608959      0.05279            1 
   1    rs1318653       0.5024            1 
   1   rs10449311      0.08149            1 
   1   rs73088798       0.8043            1 
   1    rs2724364       0.3669            1 
   1   rs77498753       0.5794            1 
   1   rs11807147       0.9509            1 
   1   rs11118665       0.9541            1 
   1   rs76131465        0.869            1 
   1    rs2724394       0.4741            1 
   1    rs2745976       0.3669            1 
   1    rs2745977       0.7197            1 
   1   rs77093005       0.0197            1 
   1    rs2745978       0.1882            1 
   1    rs2724395       0.1882            1 
   1   rs11118668       0.5024            1 
   1   rs10863593       0.5649            1 
   1    rs2745979       0.7594            1 
   1    rs2745980       0.4539            1 
   1    rs6699433        0.869            1 
   1   rs74150703       0.4341            1 
   1   rs55935450       0.5024            1 
   1  rs115887948      0.05279            1 
   1    rs2796236       0.4004            1 
   1    rs6697277       0.9511            1 
   1  rs541170846       0.3949            1 
   1    rs6694915       0.5412            1 
   1   rs11118669       0.5422            1 
   1   rs56165475        0.662            1 
   1   rs34381978       0.6941            1 
   1    rs1204706       0.7844            1 
   1   rs77672817       0.0197            1 
   1    rs3849274       0.5573            1 
   1   rs72729066        0.662            1 
   1  rs372892306      0.07019            1 
   1  rs376104515       0.5489            1 
   1    rs1204707       0.4004            1 
   1   rs75803501       0.5794            1 
   1    rs1204708       0.7719            1 
   1   rs76120782       0.8771            1 
   1    rs6669384       0.5024            1 
   1  rs115083125      0.05279            1 
   1   rs59061414       0.4341            1 
   1    rs2796240       0.7557            1 
   1    rs7532674       0.1016            1 
   1     rs926631       0.8081            1 
   1    rs2745981       0.6359            1 
   1    rs2745982       0.6359            1 
   1    rs2796241       0.6359            1 
   1   rs61821315       0.2606            1 
   1   rs11586197        0.989            1 
   1   rs74150705       0.5042            1 
   1   rs76196708       0.7234            1 
   1   rs12057608        0.662            1 
   1     rs865199       0.2191            1 
   1  rs141290289       0.8402            1 
   1    rs2796242       0.6359            1 
   1    rs2796243       0.4762            1 
   1   rs12058981        0.662            1 
   1    rs2796244       0.6359            1 
   1   rs34759394       0.5042            1 
   1    rs7550821       0.2606            1 
   1  rs116116175       0.0165            1 
   1    rs4844621       0.3194            1 
   1    rs2796245       0.5108            1 
   1    rs7551724       0.2606            1 
   1   rs12141901       0.1589            1 
   1    rs2796246       0.6359            1 
   1   rs73091111       0.4771            1 
   1     rs859707       0.2857            1 
   1     rs859708       0.2857            1 
   1    rs1204709       0.2857            1 
   1     rs859709       0.2857            1 
   1  rs147628035       0.0165            1 
   1   rs61821318       0.1589            1 
   1   rs12091943       0.4771            1 
   1   rs11802104       0.6236            1 
   1    rs4844622       0.1589            1 
   1     rs984983       0.9468            1 
   1     rs984984       0.6359            1 
   1    rs1319388       0.6359            1 
   1  rs114506368       0.4774            1 
   1    rs2724399       0.2857            1 
   1    rs4844623       0.8599            1 
   1    rs4844624       0.8599            1 
   1  rs541339872       0.7984            1 
   1   rs71154842       0.3492            1 
   1   rs55930746        0.662            1 
   1     rs945634       0.2857            1 
   1   rs35213792       0.2141            1 
   1  rs115655012        0.891            1 
   1     rs882198       0.1589            1 
   1    rs1891421       0.2857            1 
   1    rs1891422       0.2857            1 
   1    rs2796247       0.6359            1 
   1   rs60949925        0.662            1 
   1   rs56319771       0.4771            1 
   1   rs55759625       0.5042            1 
   1   rs12145290       0.8599            1 
   1   rs71704044        0.662            1 
   1     rs526266       0.9468            1 
   1   rs74150709       0.6236            1 
   1    rs2724362       0.5064            1 
   1   rs11118712        0.662            1 
   1  rs543441082        0.178            1 
   1   rs28609307       0.9468            1 
   1    rs1967689       0.1589            1 
   1     rs694874       0.9112            1 
   1     rs641783       0.2191            1 
   1    rs5780409       0.4838            1 
   1     rs643470       0.9338            1 
   1     rs926628       0.7942            1 
   1     rs672588       0.6415            1 
   1   rs79441229       0.2791            1 
   1    rs2745964         0.36            1 
   1    rs2724376         0.36            1 
   1   rs74360922       0.7587            1 
   1    rs1204672       0.8543            1 
   1  rs200688949       0.2243            1 
   1  rs201719677        0.974            1 
   1    rs1204674       0.8788            1 
   1     rs737282       0.1529            1 
   1   rs11799642       0.3486            1 
   1     rs733177       0.5598            1 
   1   rs74150713       0.4498            1 
   1     rs677715       0.5598            1 
   1     rs558248       0.5598            1 
   1   rs12062767       0.9309            1 
   1  rs565941813       0.6666            1 
   1   rs74150714       0.4498            1 
   1     rs477273       0.2454            1 
   1   rs35591220       0.5598            1 
   1       rs2952       0.5598            1 
   1   rs59211197       0.9309            1 
   1    rs5780410      0.08919            1 
   1  rs115269198        0.891            1 
   1   rs17009221       0.4498            1 
   1   rs17009223       0.4498            1 
   1    rs2745946        0.197            1 
   1    rs2785640        0.197            1 
   1    rs1204675       0.8593            1 
   1    rs1204676       0.0469            1 
   1    rs1204677       0.7537            1 
   1     rs861475       0.7537            1 
   1     rs859562       0.5598            1 
   1   rs35324734      0.08529            1 
   1   rs60200450       0.4726            1 
   1  rs147814982        0.436            1 
   1    rs2785642       0.6296            1 
   1  rs112230716       0.3312            1 
   1     rs607952       0.5343            1 
   1     rs859564       0.3418            1 
   1    rs1204678       0.3073            1 
   1  rs111505947       0.3802            1 
   1  rs114807350       0.8578            1 
   1    rs1204679       0.3418            1 
   1  rs146908457       0.1523            1 
   1   rs55657585       0.3312            1 
   1  rs116414599      0.08919            1 
   1     rs694748       0.3418            1 
   1   rs56404247       0.3312            1 
   1   rs75656668       0.1523            1 
   1    rs1211538       0.3418            1 
   1   rs75470551       0.1523            1 
   1    rs6671850       0.3312            1 
   1  rs113869940       0.3802            1 
   1     rs671131       0.4935            1 
   1    rs1204681       0.4935            1 
   1    rs1210225       0.4935            1 
   1     rs658347       0.5343            1 
   1    rs2785644       0.7345            1 
   1    rs3043877       0.3063            1 
   1    rs7535242       0.5931            1 
   1       rs7572       0.8215            1 
   1       rs2556       0.2227            1 
   1    rs3820521       0.1514            1 
   1    rs2745950       0.8185            1 
   1    rs2745951       0.9436            1 
   1  rs112369974       0.7623            1 
   1    rs2235766       0.5842            1 
   1    rs2745952       0.8944            1 
   1    rs2073070        0.208            1 
   1    rs2745953       0.5258            1 
   1    rs2179634       0.2261            1 
   1   rs74995187       0.8578            1 
   1    rs1009896       0.6533            1 
   1    rs2745954      0.09449            1 
   1    rs2724400       0.2258            1 
   1    rs2300055       0.1165            1 
   1   rs35002254       0.7793            1 
   1    rs2473652       0.7793            1 
   1    rs1973916       0.2258            1 
   1   rs11118825       0.1165            1 
   1    rs2796252       0.7793            1 
   1    rs2724367       0.7793            1 
   1    rs2796253       0.7793            1 
   1    rs2785645       0.7793            1 
   1    rs2262269       0.7793            1 
   1    rs6690888       0.7093            1 
   1    rs2259397       0.2258            1 
   1    rs2267898       0.2118            1 
   1    rs2796254       0.9979            1 
   1    rs1932823       0.2118            1 
   1    rs1474740       0.9979            1 
   1    rs2488250       0.2258            1 
   1    rs1953654       0.2159            1 
   1   rs12566127       0.1165            1 
   1   rs11807028       0.8785            1 
   1   rs41274812       0.6047            1 
   1  rs199703238       0.8479            1 
   1     rs579475       0.2892            1 
   1   rs73072979       0.2118            1 
   1   rs12029239       0.2729            1 
   1    rs2724368       0.9979            1 
   1    rs2724369        0.939            1 
   1    rs2300054       0.2118            1 
   1   rs73072986       0.1303            1 
   1  rs371779662       0.6499            1 
   1  rs116554401       0.7268            1 
   1   rs76210865       0.7268            1 
   1    rs2267897       0.2118            1 
   1    rs7521494       0.7268            1 
   1   rs12727434       0.5522            1 
   1    rs2785646        0.545            1 
   1    rs2724379        0.545            1 
   1    rs7522146       0.2118            1 
   1    rs6667619       0.2118            1 
   1     rs656801       0.2151            1 
   1   rs11323111       0.2118            1 
   1    rs1932819       0.2729            1 
   1    rs1932818       0.2729            1 
   1    rs1932817       0.6047            1 
   1     rs526254       0.7734            1 
   1    rs2785647        0.545            1 
   1  rs142670968       0.2287            1 
   1    rs6665709      0.07349            1 
   1    rs2267896       0.2118            1 
   1    rs2267895       0.2118            1 
   1    rs6540445       0.2118            1 
   1  rs115191103       0.0481            1 
   1   rs59017632       0.1191            1 
   1  rs113705855       0.1382            1 
   1    rs2745958        0.906            1 
   1   rs11118880       0.1554            1 
   1    rs2267894      0.06719            1 
   1   rs74153760       0.2563            1 
   1    rs1555138       0.1321            1 
   1  rs113285050      0.05279            1 
   1    rs3834082       0.1554            1 
   1  rs116025643       0.6876            1 
   1    rs3754172       0.1554            1 
   1    rs3754171       0.1554            1 
   1    rs3754170       0.3926            1 
   1  rs147082381       0.2371            1 
   1   rs57826472      0.06379            1 
   1    rs2785648        0.545            1 
   1  rs116632267       0.6876            1 
   1   rs61601393       0.2873            1 
   1   rs56006921       0.2873            1 
   1   rs59700268       0.1784            1 
   1    rs6693798       0.2873            1 
   1   rs12080292       0.6876            1 
   1    rs2785639       0.7931            1 
   1  rs112511515       0.2873            1 
   1   rs12095775       0.2873            1 
   1    rs6663269       0.2873            1 
   1    rs6663390       0.9448            1 
   1    rs6688471       0.1343            1 
   1  rs112149773       0.2873            1 
   1    rs6666666       0.2873            1 
   1    rs6658031       0.2873            1 
   1  rs570427778       0.2873            1 
   1   rs12088320       0.9861            1 
   1  rs113552928       0.5661            1 
   1    rs2745960       0.9354            1 
   1   rs75807613       0.8785            1 
   1    rs5780416       0.6031            1 
   1    rs1160530       0.6031            1 
   1    rs2724371       0.5662            1 
   1    rs2785637       0.6031            1 
   1  rs138759596       0.6031            1 
   1   rs11800201       0.5159            1 
   1   rs68037343      0.08279            1 
   1    rs1204668       0.5377            1 
   1    rs2473653       0.8806            1 
   1     rs513542        0.942            1 
   1     rs490305        0.632            1 
   1     rs626779       0.5358            1 
   1   rs11118935       0.1838            1 
   1     rs494790       0.7579            1 
   1     rs555211       0.5377            1 
   1     rs558872       0.4107            1 
   1     rs560752       0.6286            1 
   1  rs115187387       0.5883            1 
   1    rs6667734       0.7405            1 
   1     rs479419       0.7754            1 
   1  rs115786088       0.2681            1 
   1  rs372081080       0.2093            1 
   1   rs12095883       0.2754            1 
   1    rs2745962       0.8806            1 
   1    rs1204688       0.5851            1 
   1  rs112516688       0.5159            1 
   1   rs11118954        0.326            1 
   1    rs1204690       0.5088            1 
   1    rs5780417       0.6544            1 
   1     rs614732       0.5088            1 
   1    rs1015656        0.474            1 
   1    rs1028400       0.6286            1 
   1   rs10717427       0.8806            1 
   1    rs2785635       0.5493            1 
   1  rs149997143       0.1838            1 
   1   rs11118957       0.2754            1 
   1   rs11576704       0.1838            1 
   1    rs1204685       0.7096            1 
   1    rs1212304       0.6349            1 
   1    rs1932827       0.6349            1 
   1    rs1204686       0.8926            1 
   1    rs1204687       0.7096            1 
   1   rs79592306       0.7405            1 
   1   rs12063025       0.4437            1 
   1   rs11579110       0.3913            1 
   1   rs11578698       0.5541            1 
   1   rs12748911       0.3913            1 
   1   rs11580436       0.3913            1 
   1   rs11580454       0.3913            1 
   1   rs11578744       0.4002            1 
   1   rs12729571       0.3913            1 
   1   rs75304322       0.4002            1 
   1  rs115271888       0.7392            1 
   1   rs34513890       0.3913            1 
   1   rs79714696       0.7392            1 
   1   rs78552276       0.7392            1 
   1   rs11118958       0.4437            1 
   1   rs79887490       0.0481            1 
   1   rs35184657       0.3913            1 
   1    rs1932825       0.3913            1 
   1    rs1932824       0.4002            1 
   1  rs201885814      0.07549            1 
   1   rs75938282       0.7392            1 
   1   rs11579778       0.3913            1 
   1  rs115633994       0.7392            1 
   1   rs11580286       0.3913            1 
   1    rs7517152       0.3913            1 
   1   rs80077291       0.7392            1 
   1    rs1074328       0.3913            1 
   1    rs1074327       0.3913            1 
   1   rs11118960       0.3913            1 
   1   rs13374460       0.3913            1 
   1   rs11579772       0.3913            1 
   1   rs77894533       0.7392            1 
   1   rs11578041       0.3913            1 
   1    rs2745967       0.0396            1 
   1   rs11578506       0.3913            1 
   1   rs11579848       0.4002            1 
   1   rs11578508       0.3913            1 
   1   rs35149591       0.3913            1 
   1  rs137924615       0.3913            1 
   1   rs73076813       0.7405            1 
   1   rs35100559       0.4002            1 
   1   rs35356517       0.3913            1 
   1   rs35935287       0.3913            1 
   1   rs12065224       0.3913            1 
   1   rs78535825       0.7392            1 
   1    rs1003716       0.2986            1 
   1   rs12079386       0.3913            1 
   1   rs12066493       0.3913            1 
   1   rs12066538       0.3913            1 
   1   rs12066542       0.4437            1 
   1   rs13374332       0.4002            1 
   1    rs2745968       0.2986            1 
   1   rs11579530       0.3913            1 
   1   rs11579168       0.4437            1 
   1   rs11584869       0.3913            1 
   1    rs7519609       0.3913            1 
   1  rs113102921       0.7392            1 
   1    rs7552993       0.3913            1 
   1    rs7522233       0.3913            1 
   1    rs7519724       0.4437            1 
   1   rs11579609       0.3913            1 
   1   rs11581407       0.3913            1 
   1  rs115503652        0.685            1 
   1   rs34461385       0.3913            1 
   1   rs35649338       0.3927            1 
   1   rs35899323       0.3549            1 
   1    rs2745969       0.5808            1 
   1  rs116701503       0.0481            1 
   1    rs2785633       0.8933            1 
   1    rs7511980       0.3913            1 
   1    rs2785632       0.5808            1 
   1   rs11580769       0.3913            1 
   1  rs116380092        0.891            1 
   1   rs76334154       0.8911            1 
   1   rs11118961       0.3913            1 
   1   rs11118962       0.3913            1 
   1   rs74153762       0.2563            1 
   1   rs11583119       0.3549            1 
   1   rs11581797        0.515            1 
   1   rs75391399       0.6702            1 
   1  rs114281981       0.8237            1 
   1     rs507920       0.5808            1 
   1     rs649185       0.5808            1 
   1     rs650470       0.5685            1 
   1    rs2745934       0.2315            1 
   1   rs12753391       0.2754            1 
   1  rs139602438       0.2681            1 
   1   rs10608709       0.7422            1 
   1  rs115947361       0.8785            1 
   1    rs2745935       0.2315            1 
   1    rs7546243       0.4666            1 
   1    rs1109587        0.487            1 
   1    rs1109588       0.4438            1 
   1    rs2745938       0.6049            1 
   1  rs143196661         0.27            1 
   1     rs878670       0.7909            1 
   1    rs3043193       0.9033            1 
   1    rs5780419        0.994            1 
   1    rs5780421       0.6802            1 
   1   rs33921717       0.8121            1 
   1   rs11118964       0.2754            1 
   1  rs116838841       0.8785            1 
   1    rs7519156       0.6036            1 
   1    rs2785631        0.863            1 
   1    rs7552935       0.4666            1 
   1    rs2745939       0.7438            1 
   1   rs11118965       0.2754            1 
   1    rs2184820       0.7211            1 
   1  rs116267256        0.689            1 
   1   rs72731315       0.6001            1 
   1    rs2785630       0.9068            1 
   1   rs35303635       0.2023            1 
   1    rs2785629       0.4707            1 
   1   rs57864756      0.09789            1 
   1   rs76424056      0.09789            1 
   1  rs138631442       0.6988            1 
   1    rs2745940       0.9662            1 
   1  rs115593774       0.5237            1 
   1     rs671273       0.4037            1 
   1   rs77707925       0.3015            1 
   1    rs5780424       0.4078            1 
   1   rs10687633         0.36            1 
   1   rs11415121       0.2468            1 
   1   rs75910132       0.0481            1 
   1   rs57779824       0.9284            1 
   1  rs111985378      0.07809            1 
   1   rs71635166       0.2754            1 
   1   rs75748168        0.737            1 
   1     rs606714       0.9662            1 
   1   rs78393404      0.09789            1 
   1   rs74993954       0.7268            1 
   1     rs859561       0.8033            1 
   1   rs77057269       0.0481            1 
   1   rs74729855       0.1722            1 
   1  rs201731471       0.7398            1 
   1  rs367692232       0.7398            1 
   1    rs7547090       0.7268            1 
   1  rs112482733       0.3808            1 
   1   rs79791724       0.0253            1 
   1     rs547641       0.6668            1 
   1   rs12074341       0.4142            1 
   1     rs550519       0.5914            1 
   1    rs6693889       0.4013            1 
   1  rs528825203       0.4398            1 
   1  rs376634943       0.3808            1 
   1    rs1210226       0.6504            1 
   1    rs1204684       0.6119            1 
   1   rs73076834       0.3177            1 
   1     rs643930       0.6119            1 
   1     rs475774        0.331            1 
   1   rs77554986       0.5239            1 
   1   rs73076894       0.2198            1 
   1   rs73076897       0.6746            1 
   1   rs73076898       0.6746            1 
   1   rs57251427       0.6349            1 
   1   rs56763036       0.6349            1 
   1  rs111968854       0.3808            1 
   1   rs74851945       0.1048            1 
   1   rs12081702       0.9845            1 
   1   rs76185157       0.7063            1 
   1     rs679373       0.2889            1 
   1   rs80079380       0.1037            1 
   1     rs637746       0.2285            1 
   1  rs116126680       0.1037            1 
   1  rs114173135       0.5177            1 
   1   rs57061241      0.09379            1 
   1     rs652727     0.009999            1 
   1     rs544172      0.05879            1 
   1     rs545947       0.0229            1 
   1   rs60241114       0.2303            1 
   1   rs12023412      0.09379            1 
   1     rs684431     0.009999            1 
   1  rs147739720      0.09039            1 
   1    rs4844631       0.5596            1 
   1    rs9429804       0.5596            1 
   1   rs74632563       0.2299            1 
   1   rs79198180       0.2332            1 
   1  rs567260284       0.2299            1 
   1   rs55900543       0.0194            1 
   1   rs36045375      0.05449            1 
   1  rs200660256        0.144            1 
   1    rs1193095       0.7112            1 
   1     rs586683       0.0194            1 
   1     rs589250      0.08099            1 
   1     rs587349       0.1366            1 
   1  rs138503783       0.2776            1 
   1     rs586030      0.08099            1 
   1     rs585942      0.05879            1 
   1     rs663999      0.08099            1 
   1   rs75931326        0.144            1 
   1    rs1152837       0.4482            1 
   1     rs651480        0.121            1 
   1    rs7519646       0.0003       0.7506 
   1   rs78450178        0.812            1 
   1    rs1152836       0.6576            1 
   1    rs1152835       0.0399            1 
   1    rs3903999      0.05939            1 
   1    rs1751578       0.8737            1 
   1    rs1751577       0.8737            1 
   1    rs7535719      0.07609            1 
   1    rs7527908      0.07609            1 
   1   rs10863691       0.2522            1 
   1   rs71635168       0.4553            1 
   1    rs6685122       0.0283            1 
   1  rs145486855       0.0283            1 
   1   rs59486265       0.0283            1 
   1     rs567125       0.5525            1 
   1   rs11118972       0.7331            1 
   1     rs694409      0.05399            1 
   1   rs11799522      0.07529            1 
   1   rs11810275      0.07529            1 
   1    rs7531752       0.7331            1 
   1    rs6666839      0.07529            1 
   1   rs73078830      0.06079            1 
   1    rs2986590       0.0283            1 
   1    rs2252008      0.06469            1 
   1   rs76405995        0.688            1 
   1   rs17011509        0.688            1 
   1    rs3901316       0.4148            1 
   1     rs580306       0.5476            1 
   1     rs675592       0.5476            1 
   1  rs151153024       0.5711            1 
   1    rs7513435       0.7357            1 
   1    rs6684165       0.0283            1 
   1   rs58439522       0.5711            1 
   1    rs6676233      0.07529            1 
   1     rs646074       0.5476            1 
   1   rs12048793       0.0283            1 
   1    rs7541704       0.7357            1 
   1     rs631802       0.5409            1 
   1   rs55727514       0.8841            1 
   1   rs73078840        0.529            1 
   1   rs78507575       0.1048            1 
   1   rs74152109       0.3659            1 
   1   rs73078843       0.1518            1 
   1  rs116446522       0.1162            1 
   1   rs11811665       0.9118            1 
   1     rs510262       0.4614            1 
   1   rs80039880        0.804            1 
   1     rs586294       0.4614            1 
   1    rs5780426         0.53            1 
   1     rs481764       0.4614            1 
   1     rs481604       0.4614            1 
   1   rs34895261       0.3404            1 
   1     rs680479       0.2272            1 
   1     rs478869       0.2272            1 
   1   rs68077262       0.1403            1 
   1    rs7549764       0.5526            1 
   1    rs1751584         0.53            1 
   1    rs1751583       0.7289            1 
   1    rs6684965       0.4206            1 
   1   rs61457973       0.5266            1 
   1  rs115716850        0.804            1 
   1    rs1764507       0.5526            1 
   1    rs1751582       0.5526            1 
   1    rs1764506       0.7289            1 
   1    rs1751581       0.5526            1 
   1   rs12410765       0.1403            1 
   1    rs2785651       0.5526            1 
   1    rs2767569       0.5526            1 
   1    rs2745945       0.5526            1 
   1    rs2785652       0.6349            1 
   1    rs2745944       0.6349            1 
   1    rs2785653      0.08729            1 
   1    rs2785654       0.5279            1 
   1      rs16808      0.08729            1 
   1     rs483452       0.9677            1 
   1    rs1152834       0.5279            1 
   1    rs1152833         0.53            1 
   1    rs1152832        0.752            1 
   1   rs56289838       0.0471            1 
   1  rs150814762       0.8198            1 
   1  rs544927499       0.4041            1 
   1  rs199591889       0.8198            1 
   1    rs1193096       0.6884            1 
   1     rs556625       0.5382            1 
   1   rs79015110       0.2598            1 
   1    rs2767567       0.7957            1 
   1   rs73078872       0.2598            1 
   1   rs11579035       0.8102            1 
   1     rs591305       0.7957            1 
   1   rs11118973       0.4878            1 
   1    rs6659522       0.3654            1 
   1   rs74152117       0.8798            1 
   1   rs73078875       0.2598            1 
   1   rs34577290       0.3732            1 
   1   rs55877527       0.8102            1 
   1     rs866833       0.7957            1 
   1     rs657778       0.6247            1 
   1    rs1193094       0.6247            1 
   1    rs1201528       0.6247            1 
   1    rs1193093       0.6247            1 
   1    rs1193092       0.6247            1 
   1     rs841862       0.6865            1 
   1    rs3811383       0.3407            1 
   1     rs685379       0.6865            1 
   1    rs3811384       0.3614            1 
   1    rs3811386        0.374            1 
   1   rs76190764       0.4774            1 
   1    rs7520548       0.8866            1 
   1   rs74152121       0.4037            1 
   1   rs11804763       0.5461            1 
   1   rs12073736       0.4867            1 
   1    rs1193091       0.6865            1 
   1   rs78000533       0.9072            1 
   1    rs1193090       0.6865            1 
   1   rs12739719       0.7054            1 
   1    rs3736963       0.3653            1 
   1    rs6540448       0.3653            1 
   1     rs600278       0.4774            1 
   1    rs4844633       0.3407            1 
   1    rs6540449       0.3653            1 
   1   rs11118975       0.3653            1 
   1     rs582573       0.6865            1 
   1   rs12087306       0.4867            1 
   1   rs12073138       0.4867            1 
   1    rs5780427       0.8601            1 
   1     rs601078       0.4774            1 
   1     rs677984       0.6865            1 
   1  rs377764819       0.3653            1 
   1   rs56845410       0.4867            1 
   1   rs73078897       0.2598            1 
   1     rs905100       0.6982            1 
   1   rs73078898       0.2598            1 
   1    rs2767566       0.2611            1 
   1   rs12079512       0.4867            1 
   1    rs6686756        0.639            1 
   1   rs12091128       0.6453            1 
   1    rs1751580       0.6865            1 
   1   rs12734403       0.6715            1 
   1    rs1536472       0.6715            1 
   1   rs76951660       0.7097            1 
   1    rs2785623       0.6865            1 
   1   rs73083023        0.384            1 
   1   rs11118976       0.6453            1 
   1   rs74152126       0.4037            1 
   1   rs74152127       0.2619            1 
   1    rs2281913        0.841            1 
   1    rs2274448       0.9201            1 
   1   rs12136725       0.5728            1 
   1   rs57009092       0.3825            1 
   1   rs73083027       0.3825            1 
   1   rs73083029        0.384            1 
   1   rs57929647       0.3825            1 
   1    rs1536471       0.8863            1 
   1   rs74152180       0.3269            1 
   1  rs556914164       0.2619            1 
   1  rs371225272       0.1687            1 
   1   rs55688685       0.1616            1 
   1    rs2478823       0.3825            1 
   1    rs7514550       0.4547            1 
   1   rs11118977       0.1617            1 
   1   rs12407165       0.1082            1 
   1   rs74152181       0.1696            1 
   1   rs77558262       0.7582            1 
   1    rs1555948       0.4547            1 
   1     rs681429        0.619            1 
   1    rs6540451       0.4547            1 
   1     rs841864        0.619            1 
   1    rs1985237        0.332            1 
   1    rs2078332       0.6769            1 
   1    rs2785625        0.619            1 
   1   rs11118978       0.2443            1 
   1  rs150919451       0.1696            1 
   1   rs11118979        0.332            1 
   1     rs753264       0.4547            1 
   1   rs74152183       0.1696            1 
   1    rs7549227       0.6665            1 
   1    rs9803859       0.2443            1 
   1   rs41345951       0.1696            1 
   1    rs7552683       0.6665            1 
   1   rs74152184       0.7916            1 
   1     rs674172        0.619            1 
   1  rs369215957       0.1696            1 
   1  rs116029147       0.2077            1 
   1    rs2251465       0.5548            1 
   1    rs4844634       0.2443            1 
   1   rs74152186       0.8555            1 
   1    rs2478822        0.619            1 
   1     rs729765       0.8216            1 
   1   rs12057548        0.332            1 
   1    rs2478821        0.619            1 
   1   rs74152188      0.06079            1 
   1     rs752525       0.4547            1 
   1     rs752016       0.2598            1 
   1    rs2478820        0.619            1 
   1    rs2498034       0.2598            1 
   1   rs11118980       0.4547            1 
   1   rs73083051       0.2598            1 
   1  rs116671966       0.2598            1 
   1  rs115133332       0.2598            1 
   1    rs6656034       0.2386            1 
   1   rs12057794       0.1155            1 
   1   rs12057845       0.1692            1 
   1   rs35157125       0.4547            1 
   1   rs78672513      0.09199            1 
   1    rs6662281       0.4547            1 
   1   rs80192824      0.06079            1 
   1    rs2498033        0.619            1 
   1   rs12750379       0.4547            1 
   1    rs2498032       0.3495            1 
   1   rs35010436       0.4547            1 
   1   rs12062057       0.4603            1 
   1    rs2478817       0.5596            1 
   1   rs73083065       0.4603            1 
   1   rs59435367       0.2598            1 
   1   rs77451134       0.4946            1 
   1   rs12094094       0.4603            1 
   1   rs12063673       0.4603            1 
   1   rs10863692       0.4603            1 
   1    rs6673084       0.5483            1 
   1   rs74152190      0.06079            1 
   1    rs2478816       0.2336            1 
   1   rs12410941       0.4603            1 
   1    rs2498031       0.5596            1 
   1    rs2986591       0.5596            1 
   1    rs4844635       0.4603            1 
   1  rs113566768       0.2598            1 
   1   rs73083078       0.2598            1 
   1   rs10863693        0.332            1 
   1  rs199497854       0.3199            1 
   1    rs2478813       0.2336            1 
   1    rs2478812       0.5596            1 
   1    rs6701899       0.5065            1 
   1   rs60793800      0.06079            1 
   1   rs58657866       0.2598            1 
   1  rs138862939       0.1625            1 
   1    rs6659931       0.8473            1 
   1    rs2274446       0.3729            1 
   1    rs2274445       0.4246            1 
   1    rs2274444       0.3729            1 
   1   rs76422797       0.7582            1 
   1   rs17011884      0.06079            1 
   1   rs10616498       0.6109            1 
   1    rs2478809       0.2598            1 
   1    rs7540179       0.4246            1 
   1   rs73083085       0.2598            1 
   1    rs6540453       0.4246            1 
   1   rs56313609       0.8555            1 
   1   rs11327307       0.9336            1 
   1    rs2478808       0.9629            1 
   1     rs716461       0.1093            1 
   1   rs10159299       0.3442            1 
   1   rs12096904        0.346            1 
   1   rs12059440        0.346            1 
   1  rs555854655       0.9982            1 
   1   rs73083087       0.2598            1 
   1   rs11355579       0.5829            1 
   1  rs367739402       0.2302            1 
   1   rs61821661       0.8971            1 
   1   rs61821662       0.8971            1 
   1    rs3118514       0.7547            1 
   1  rs140006632       0.9068            1 
   1  rs531560676       0.7523            1 
   1    rs2038980        0.346            1 
   1   rs12738587       0.3442            1 
   1    rs4844636        0.346            1 
   1    rs2498025       0.4925            1 
   1    rs4844637        0.346            1 
   1    rs4844638        0.346            1 
   1    rs4844639        0.346            1 
   1   rs10863694        0.346            1 
   1    rs2498024       0.7097            1 
   1    rs2498023       0.9562            1 
   1    rs2478807       0.6208            1 
   1   rs10863695       0.5136            1 
   1   rs11118982       0.3442            1 
   1   rs74152191       0.1696            1 
   1   rs78946039       0.5357            1 
   1   rs41504744       0.1696            1 
   1  rs368510516       0.8063            1 
   1    rs2478806       0.6208            1 
   1    rs2478805       0.9629            1 
   1    rs2498021       0.7097            1 
   1    rs2498020       0.4925            1 
   1    rs2148699       0.2751            1 
   1    rs2249852       0.8398            1 
   1   rs10863696       0.8554            1 
   1    rs2498019       0.7097            1 
   1    rs2274443       0.3743            1 
   1   rs73084907       0.2598            1 
   1    rs3818517       0.9194            1 
   1    rs2498018       0.7097            1 
   1   rs17187086       0.9194            1 
   1   rs12069520       0.9194            1 
   1   rs12126111       0.2828            1 
   1    rs2498017       0.9425            1 
   1   rs73084909       0.2598            1 
   1   rs73084911       0.2598            1 
   1   rs55674474       0.2263            1 
   1    rs2405517       0.2263            1 
   1    rs3002313       0.2263            1 
   1   rs74152192       0.7911            1 
   1   rs78672975       0.7911            1 
   1    rs1501532       0.7492            1 
   1    rs7527482        0.474            1 
   1    rs2478819       0.6811            1 
   1    rs4844640       0.5988            1 
   1   rs74152193         0.14            1 
   1   rs80301260       0.7196            1 
   1   rs12138048       0.6059            1 
   1   rs10654695       0.6392            1 
   1   rs11118984       0.6296            1 
   1   rs11118985       0.6296            1 
   1  rs116122126       0.8183            1 
   1   rs12404262       0.6296            1 
   1    rs4844405       0.8195            1 
   1   rs12083980       0.6296            1 
   1   rs12085015        0.184            1 
   1   rs12749608       0.7782            1 
   1   rs11118986       0.6296            1 
   1    rs5780430       0.9823            1 
   1   rs11118987       0.5721            1 
   1   rs12032925       0.5241            1 
   1   rs17011949       0.9267            1 
   1   rs57692818       0.0347            1 
   1    rs4844641        0.184            1 
   1    rs4844406       0.9267            1 
   1    rs7538533         0.68            1 
   1    rs4240825       0.8195            1 
   1   rs12045625       0.7097            1 
   1    rs4844642       0.9267            1 
   1    rs4844407       0.9267            1 
   1    rs4844408        0.633            1 
   1   rs17187093       0.7256            1 
   1  rs113161246      0.05619            1 
   1  rs116235753       0.5357            1 
   1    rs6684587       0.9425            1 
   1    rs6669594       0.9425            1 
   1   rs76188263       0.2921            1 
   1    rs4844409       0.8814            1 
   1   rs60017857       0.7459            1 
   1    rs4253916       0.4533            1 
   1  rs115622492       0.9072            1 
   1   rs10779471       0.8886            1 
   1   rs79862404       0.3592            1 
   1   rs12136143       0.4453            1 
   1   rs10779472       0.9425            1 
   1   rs61815414       0.5414            1 
   1    rs7516841       0.9425            1 
   1    rs7540266       0.9425            1 
   1   rs36015679       0.9425            1 
   1   rs76566753       0.4169            1 
   1    rs4844645       0.5658            1 
   1   rs11799530       0.5414            1 
   1   rs55733348       0.5414            1 
   1   rs11576425       0.5414            1 
   1  rs189825295       0.3705            1 
   1    rs1972038       0.9425            1 
   1   rs11577009       0.5414            1 
   1   rs12041651       0.6283            1 
   1    rs4503346       0.9425            1 
   1   rs11118988        0.184            1 
   1   rs12042643       0.6283            1 
   1   rs12568876       0.8234            1 
   1    rs6660047       0.7489            1 
   1   rs10863697       0.7231            1 
   1  rs112595042       0.5414            1 
   1   rs11118989       0.8814            1 
   1    rs7550491       0.9554            1 
   1    rs7515858       0.8739            1 
   1    rs7550573       0.8739            1 
   1    rs7515970       0.8685            1 
   1   rs11118990        0.639            1 
   1    rs6540454       0.9425            1 
   1    rs7553758        0.908            1 
   1    rs4844646       0.9425            1 
   1   rs17011998       0.0347            1 
   1   rs10863698       0.9554            1 
   1   rs10863699       0.9554            1 
   1   rs11585972       0.9554            1 
   1   rs11118991       0.1195            1 
   1   rs12407988       0.9554            1 
   1     rs472086       0.9425            1 
   1    rs7548352       0.9554            1 
   1   rs74520000       0.7489            1 
   1     rs681241       0.6283            1 
   1   rs10666701       0.7492            1 
   1    rs7551238       0.9554            1 
   1   rs71515127       0.9554            1 
   1   rs71515128       0.9554            1 
   1    rs7528183       0.7477            1 
   1    rs7528264       0.4449            1 
   1    rs7517952       0.9554            1 
   1    rs3991423       0.7477            1 
   1    rs3991422       0.9554            1 
   1    rs3958509       0.9554            1 
   1    rs5780435       0.9554            1 
   1    rs3991421       0.8079            1 
   1    rs2590690       0.8814            1 
   1     rs895239       0.7477            1 
   1     rs895240       0.7477            1 
   1     rs895241       0.9554            1 
   1  rs113145374       0.7489            1 
   1    rs3811387       0.7477            1 
   1    rs3811388       0.7477            1 
   1    rs3811389       0.6656            1 
   1    rs3811390       0.1059            1 
   1   rs11801676       0.4169            1 
   1    rs1664230       0.9425            1 
   1   rs12046154       0.6283            1 
   1    rs6688315       0.6656            1 
   1   rs17187133       0.3896            1 
   1   rs10863700       0.6656            1 
   1     rs515352       0.9425            1 
   1     rs859499        0.977            1 
   1    rs4844410       0.7667            1 
   1    rs6540458       0.9425            1 
   1     rs668878       0.6774            1 
   1  rs113326137       0.2921            1 
   1   rs60447286       0.3521            1 
   1   rs11811891       0.4169            1 
   1   rs12061272       0.5357            1 
   1     rs686065       0.6064            1 
   1     rs576876       0.6549            1 
   1     rs607857        0.366            1 
   1    rs2007188       0.6774            1 
   1   rs58453088       0.6774            1 
   1    rs3991420       0.6774            1 
   1    rs1875431       0.8923            1 
   1   rs79198559        0.366            1 
   1    rs4844648       0.6283            1 
   1    rs1937158        0.366            1 
   1    rs1615976       0.6774            1 
   1  rs112083501       0.4247            1 
   1     rs565908       0.6774            1 
   1     rs628252       0.2412            1 
   1     rs628169        0.366            1 
   1   rs74155863        0.751            1 
   1     rs535846       0.8923            1 
   1   rs61257181       0.3459            1 
   1   rs12026640       0.3459            1 
   1     rs600396       0.8901            1 
   1     rs600393       0.8901            1 
   1     rs600031       0.8901            1 
   1     rs599143       0.8901            1 
   1     rs599064       0.8901            1 
   1     rs503030        0.366            1 
   1   rs73087041       0.8927            1 
   1    rs6671923       0.5695            1 
   1   rs10564360       0.6845            1 
   1  rs139360612        0.183            1 
   1    rs4844411       0.9801            1 
   1     rs585194       0.1845            1 
   1   rs11118992       0.2619            1 
   1     rs580906       0.4196            1 
   1  rs114175342       0.6928            1 
   1    rs1781019       0.5536            1 
   1    rs1620156       0.5536            1 
   1    rs6697350        0.628            1 
   1   rs74706885       0.9399            1 
   1    rs2651874       0.5536            1 
   1     rs677256       0.5536            1 
   1  rs190883042        0.748            1 
   1  rs112096492       0.4196            1 
   1  rs565863423       0.9399            1 
   1     rs550948       0.4196            1 
   1     rs675894       0.4196            1 
   1  rs116470821       0.4803            1 
   1     rs493194       0.9207            1 
   1   rs80300511       0.9399            1 
   1     rs664188       0.4196            1 
   1    rs7518373       0.9298            1 
   1    rs2590688       0.5536            1 
   1     rs662868       0.5536            1 
   1     rs489501       0.7542            1 
   1  rs532838765       0.4247            1 
   1     rs486753       0.9207            1 
   1     rs660668       0.4196            1 
   1   rs11118994        0.809            1 
   1     rs660221       0.4196            1 
   1     rs633000       0.4196            1 
   1   rs76687475       0.2861            1 
   1     rs632165       0.5818            1 
   1     rs570700       0.1884            1 
   1   rs11273523       0.3451            1 
   1    rs1604364       0.2982            1 
   1   rs11270697       0.1884            1 
   1   rs11118995       0.5742            1 
   1   rs75852231       0.6409            1 
   1   rs10863702       0.5132            1 
   1     rs510965       0.5818            1 
   1   rs11118996       0.7248            1 
   1   rs77032986       0.9298            1 
   1    rs1262049       0.2142            1 
   1   rs75714319        0.748            1 
   1    rs1626754       0.5313            1 
   1    rs1626753       0.5313            1 
   1    rs1249878       0.6214            1 
   1    rs1249877       0.6214            1 
   1    rs1262048       0.9913            1 
   1    rs7540657       0.6055            1 
   1    rs1781036       0.6956            1 
   1    rs1781037       0.7982            1 
   1  rs115603716       0.4821            1 
   1  rs116210764       0.6928            1 
   1   rs80035910       0.8926            1 
   1    rs1664224       0.0303            1 
   1    rs1664223       0.2123            1 
   1    rs4844649       0.5045            1 
   1    rs2256712       0.7315            1 
   1    rs4844650       0.5045            1 
   1    rs2801201       0.5128            1 
   1    rs2590687        0.232            1 
   1   rs10158134       0.5922            1 
   1    rs2590686       0.0244            1 
   1   rs74153038       0.5922            1 
   1    rs2440900       0.1788            1 
   1    rs2590685       0.2738            1 
   1    rs2590684       0.2205            1 
   1   rs11118997       0.7168            1 
   1    rs1272034       0.1469            1 
   1    rs4844412       0.6205            1 
   1   rs17259394       0.4247            1 
   1   rs73077812       0.8924            1 
   1    rs1249876       0.3603            1 
   1   rs12070301       0.3558            1 
   1     rs895237       0.8703            1 
   1    rs1249875       0.7569            1 
   1    rs4844413       0.7012            1 
   1    rs1249874       0.4653            1 
   1   rs10158441       0.6205            1 
   1   rs10157787       0.8703            1 
   1    rs3860297       0.6502            1 
   1    rs2246239       0.0244            1 
   1   rs17041878       0.2591            1 
   1    rs2246244       0.1159            1 
   1  rs149601797       0.7814            1 
   1    rs2078070       0.6807            1 
   1   rs74153041       0.3626            1 
   1    rs2498040      0.07119            1 
   1    rs2498039       0.0238            1 
   1    rs6682437       0.8603            1 
   1    rs1249860      0.09529            1 
   1     rs874785       0.7129            1 
   1     rs874786       0.7129            1 
   1   rs11118999       0.2004            1 
   1   rs73077834       0.5527            1 
   1    rs2016717       0.7129            1 
   1   rs74153094       0.2004            1 
   1   rs74153095       0.5272            1 
   1   rs74153096       0.5272            1 
   1    rs5780438      0.07119            1 
   1    rs1545341       0.7839            1 
   1   rs12033110       0.7839            1 
   1   rs67542410        0.493            1 
   1    rs4406632        0.493            1 
   1    rs4406633       0.6467            1 
   1    rs4406634       0.6467            1 
   1   rs10557925       0.6467            1 
   1   rs56382313       0.6467            1 
   1    rs2801192      0.07119            1 
   1   rs11804526       0.6057            1 
   1    rs6673048       0.6467            1 
   1   rs74153097       0.2004            1 
   1   rs74153098       0.2004            1 
   1  rs573737941        0.319            1 
   1  rs149203746       0.6258            1 
   1   rs74153099       0.2004            1 
   1   rs74153100       0.2004            1 
   1    rs2440899       0.0475            1 
   1   rs74153101       0.2004            1 
   1  rs113546815       0.9839            1 
   1  rs367756173       0.0024       0.9999 
   1    rs1664250     0.008899            1 
   1  rs144998974       0.6057            1 
   1   rs74153102       0.2004            1 
   1  rs112546582       0.2004            1 
   1  rs570390334       0.2004            1 
   1    rs1781027       0.0475            1 
   1    rs1781028       0.2182            1 
   1    rs1075848        0.493            1 
   1   rs11119000       0.2004            1 
   1  rs561600792       0.5331            1 
   1    rs1892286        0.493            1 
   1   rs12080953       0.1515            1 
   1   rs80314002       0.2397            1 
   1  rs116103746       0.6258            1 
   1   rs11805656       0.5113            1 
   1  rs138123658      0.08929            1 
   1   rs28764176       0.3511            1 
   1   rs55941807       0.5113            1 
   1  rs372936329       0.6258            1 
   1  rs112423798      0.07959            1 
   1   rs12565580       0.1646            1 
   1   rs73077842      0.07959            1 
   1   rs11119003       0.2004            1 
   1    rs6656369       0.3213            1 
   1   rs11119004       0.6467            1 
   1    rs6656560       0.6467            1 
   1   rs59198200       0.2004            1 
   1    rs1270939      0.07119            1 
   1  rs112803115       0.1646            1 
   1   rs11119005        0.424            1 
   1    rs4844414       0.4746            1 
   1  rs533048081       0.9711            1 
   1   rs72741242        0.002       0.9803 
   1   rs61216170       0.1646            1 
   1  rs150621205       0.2756            1 
   1    rs1971858       0.1876            1 
   1   rs75277157       0.8933            1 
   1    rs2218481      0.08229            1 
   1  rs115497668       0.7889            1 
   1   rs12410558       0.8933            1 
   1    rs5780440       0.2093            1 
   1    rs1609842      0.05549            1 
   1    rs1609841       0.8933            1 
   1   rs11590686       0.5591            1 
   1   rs11585595       0.7154            1 
   1  rs114032014       0.7889            1 
   1   rs77463993       0.7889            1 
   1   rs73079913      0.07959            1 
   1    rs7520774       0.4931            1 
   1    rs7520775       0.7185            1 
   1   rs79921446       0.7357            1 
   1  rs114264326        0.547            1 
   1   rs17012155       0.2397            1 
   1  rs143568989       0.8476            1 
   1    rs7521091       0.6784            1 
   1    rs2257079      0.05549            1 
   1    rs2801203      0.05549            1 
   1    rs6540459      0.09169            1 
   1   rs17012158       0.3253            1 
   1    rs1249869      0.05549            1 
   1    rs1249868       0.9631            1 
   1   rs11119010       0.1208            1 
   1    rs7522653       0.7443            1 
   1   rs74155203       0.2249            1 
   1   rs12402322       0.2756            1 
   1   rs11286790       0.3081            1 
   1    rs6671087       0.1381            1 
   1    rs7525987       0.4839            1 
   1   rs11119011        0.619            1 
   1   rs79145564       0.1381            1 
   1    rs4844656       0.4839            1 
   1  rs112352005      0.09169            1 
   1   rs59313982       0.1667            1 
   1   rs10863703       0.6894            1 
   1    rs1249865       0.1062            1 
   1   rs78226998       0.5874            1 
   1  rs111763763      0.07959            1 
   1   rs74155205       0.2868            1 
   1   rs75816122      0.09169            1 
   1    rs2590698      0.08349            1 
   1  rs113568573      0.09169            1 
   1  rs534839586      0.09169            1 
   1   rs35268832      0.09169            1 
   1    rs2590697       0.5701            1 
   1    rs2498036       0.2793            1 
   1     rs756098       0.2508            1 
   1  rs114242603       0.6427            1 
   1    rs1075787       0.5622            1 
   1    rs2590696       0.0113            1 
   1  rs112520645      0.07959            1 
   1   rs12739373       0.0113            1 
   1   rs12142104       0.8943            1 
   1  rs112770693      0.07959            1 
   1   rs12094123       0.8096            1 
   1    rs1664232        0.546            1 
   1    rs2801209     0.007199            1 
   1   rs75771724       0.9301            1 
   1    rs2801210       0.2371            1 
   1    rs1318276       0.6868            1 
   1    rs1318277       0.6471            1 
   1    rs1809925       0.3591            1 
   1  rs138393993       0.7642            1 
   1    rs7417745       0.3528            1 
   1  rs544993182       0.3528            1 
   1   rs74155208       0.5855            1 
   1   rs73079947       0.2089            1 
   1   rs73079948         0.72            1 
   1    rs1809004       0.0126            1 
   1  rs374532321      0.09149            1 
   1     rs879047        0.339            1 
   1   rs12747458       0.5645            1 
   1  rs201843033       0.4672            1 
   1   rs73079950       0.6316            1 
   1   rs73079952       0.6316            1 
   1    rs6684168       0.6377            1 
   1   rs55951726       0.0215            1 
   1  rs116491924       0.9301            1 
   1    rs1664227       0.6377            1 
   1    rs3748735       0.5645            1 
   1   rs73082013       0.6316            1 
   1   rs76008312       0.5078            1 
   1    rs2782948       0.6377            1 
   1   rs57226775      0.07959            1 
   1  rs115871120       0.7899            1 
   1  rs114365227       0.7899            1 
   1  rs145649042       0.7899            1 
   1  rs116768415       0.7899            1 
   1   rs61338501      0.07959            1 
   1    rs1618088       0.2966            1 
   1   rs17259450      0.07959            1 
   1    rs1781018       0.9898            1 
   1  rs114673088       0.7899            1 
   1   rs73082018       0.6316            1 
   1   rs57602081       0.2966            1 
   1   rs73082022       0.6316            1 
   1    rs1262046       0.5883            1 
   1   rs78155150       0.7899            1 
   1   rs73082028       0.7735            1 
   1   rs57124003       0.3584            1 
   1    rs1249776       0.7337            1 
   1    rs2590683       0.3282            1 
   1    rs2590682       0.6467            1 
   1    rs2782935       0.3282            1 
   1   rs11586367        0.611            1 
   1   rs11119016       0.4863            1 
   1    rs1537694       0.7337            1 
   1   rs74155212       0.5842            1 
   1    rs1537693       0.7288            1 
   1   rs74155214       0.2737            1 
   1   rs71635176       0.4376            1 
   1   rs60782145      0.07959            1 
   1    rs2782933       0.8085            1 
   1   rs74155215        0.658            1 
   1   rs73082042      0.07959            1 
   1    rs2782934       0.8552            1 
   1   rs11119017       0.1311            1 
   1    rs2590680        0.915            1 
   1   rs79001323       0.2659            1 
   1    rs1249862       0.9972            1 
   1    rs6685511       0.2592            1 
   1    rs1249861       0.2611            1 
   1   rs12739500       0.3977            1 
   1   rs72741263       0.7018            1 
   1    rs1272623       0.8752            1 
   1   rs73082048       0.3281            1 
   1    rs1272033       0.4588            1 
   1   rs11119019       0.9697            1 
   1    rs4844660       0.9796            1 
   1   rs60603393       0.2232            1 
   1    rs1262047       0.3761            1 
   1   rs35635470       0.1364            1 
   1   rs75333806       0.7939            1 
   1  rs116212439       0.6721            1 
   1   rs59854384       0.1388            1 
   1   rs60036572       0.1388            1 
   1  rs115934806       0.8906            1 
   1    rs1335044       0.6721            1 
   1    rs1335045       0.5037            1 
   1   rs76593407       0.7211            1 
   1  rs112060491       0.9384            1 
   1  rs113362367       0.4704            1 
   1    rs7533778        0.541            1 
   1    rs7547688       0.9384            1 
   1    rs2801200       0.1638            1 
   1   rs11119021       0.1638            1 
   1    rs4844661       0.3827            1 
   1    rs4844662       0.3827            1 
   1   rs58657209       0.9384            1 
   1  rs115049285       0.1638            1 
   1    rs1615146       0.5037            1 
   1  rs112232784       0.4704            1 
   1    rs1664249       0.1347            1 
   1    rs1621023       0.1678            1 
   1    rs1620298       0.1163            1 
   1     rs962657       0.6721            1 
   1    rs1781039       0.1163            1 
   1    rs1664248       0.1163            1 
   1    rs1664247       0.3325            1 
   1   rs79082144       0.9516            1 
   1    rs1781038       0.1713            1 
   1    rs1664246       0.1163            1 
   1   rs74155228       0.4386            1 
   1   rs74155229      0.06439            1 
   1   rs72741269       0.1497            1 
   1   rs12096025       0.5999            1 
   1    rs1781033       0.7495            1 
   1    rs1664233       0.3608            1 
   1   rs71515129       0.5489            1 
   1  rs534474951       0.8116            1 
   1   rs71515130       0.5858            1 
   1  rs538246770       0.9474            1 
   1   rs17012229       0.5434            1 
   1    rs1762470       0.3608            1 
   1   rs78744525       0.9474            1 
   1    rs1781032       0.3608            1 
   1    rs1781031       0.2143            1 
   1    rs1781030       0.3608            1 
   1    rs1953329       0.3608            1 
   1   rs79011165       0.7308            1 
   1   rs12135577       0.1831            1 
   1   rs12058868        0.276            1 
   1   rs79876825        0.913            1 
   1   rs17012244        0.784            1 
   1   rs73082063       0.1464            1 
   1    rs2801193       0.1112            1 
   1   rs35925214       0.1112            1 
   1    rs2801194       0.9602            1 
   1    rs2801195       0.1112            1 
   1   rs79644189       0.9584            1 
   1   rs75222210       0.9584            1 
   1  rs143109358       0.9249            1 
   1    rs2590700      0.06119            1 
   1    rs2801208       0.9592            1 
   1    rs1249859      0.06119            1 
   1    rs1249858      0.06119            1 
   1   rs75545058       0.9848            1 
   1     rs975968      0.06119            1 
   1    rs1269860       0.1667            1 
   1    rs1781021       0.5013            1 
   1   rs17012257       0.9474            1 
   1  rs112873090       0.9249            1 
   1  rs111491302       0.9249            1 
   1    rs1664237       0.2922            1 
   1    rs1445355       0.2048            1 
   1    rs1445354       0.2922            1 
   1    rs1445353       0.2048            1 
   1    rs1664235       0.2922            1 
   1    rs1664234        0.769            1 
   1   rs80158407       0.5925            1 
   1   rs12140101       0.1831            1 
   1   rs35594633       0.5586            1 
   1   rs11119024       0.1831            1 
   1   rs11119025       0.8443            1 
   1   rs11119026       0.1831            1 
   1   rs11119027       0.1831            1 
   1   rs12730749       0.1831            1 
   1   rs61552871       0.8555            1 
   1    rs1664228        0.769            1 
   1   rs12731099       0.1831            1 
   1    rs6540460       0.1831            1 
   1   rs35460039       0.1831            1 
   1    rs6540461       0.1831            1 
   1    rs6540462       0.1831            1 
   1    rs6540463       0.1831            1 
   1    rs1664229       0.2922            1 
   1   rs11119028       0.1831            1 
   1    rs2897065       0.5006            1 
   1    rs1074404       0.1831            1 
   1   rs12760062       0.1831            1 
   1    rs1664241       0.6083            1 
   1   rs78650821       0.1238            1 
   1    rs1664240       0.2922            1 
   1    rs1632609        0.769            1 
   1   rs11119029       0.1831            1 
   1   rs12086035       0.9848            1 
   1   rs80043715       0.8555            1 
   1   rs59302403       0.5701            1 
   1    rs7554537       0.1831            1 
   1    rs7519730       0.1831            1 
   1    rs9730583       0.6083            1 
   1   rs35680281       0.1831            1 
   1   rs34759533       0.1831            1 
   1   rs12085405       0.5006            1 
   1  rs572444511       0.3327            1 
   1   rs11588788       0.1831            1 
   1   rs11588790       0.1831            1 
   1   rs74721836       0.9584            1 
   1   rs77411348       0.7735            1 
   1   rs11800621       0.5242            1 
   1    rs5780445       0.9675            1 
   1    rs1937156       0.9675            1 
   1    rs6703732       0.1831            1 
   1    rs2154229       0.4621            1 
   1    rs6670619       0.1831            1 
   1    rs9661320       0.1831            1 
   1    rs6658776       0.1464            1 
   1   rs11809545       0.5242            1 
   1   rs10159100       0.3701            1 
   1    rs1562205       0.1893            1 
   1    rs1781017       0.5644            1 
   1   rs11119031       0.1464            1 
   1   rs17187247       0.9584            1 
   1    rs2590691       0.1893            1 
   1   rs72502952       0.7046            1 
   1    rs2782939       0.1893            1 
   1    rs2782938       0.1893            1 
   1    rs1762468       0.1893            1 
   1    rs1984118       0.8595            1 
   1   rs66512708        0.718            1 
   1  rs569231508       0.9622            1 
   1  rs536373700       0.9622            1 
   1  rs145913751       0.9622            1 
   1  rs573371406       0.5059            1 
   1  rs540396732       0.6698            1 
   1  rs558826750       0.1541            1 
   1    rs1781016       0.5644            1 
   1    rs6689034       0.5342            1 
   1    rs2440903       0.5644            1 
   1   rs59813577       0.5925            1 
   1    rs2440902       0.1893            1 
   1    rs2440901       0.5644            1 
   1   rs12735671       0.1464            1 
   1    rs1762467       0.3903            1 
   1    rs1625707       0.3903            1 
   1    rs1562204       0.5644            1 
   1    rs1617731       0.5644            1 
   1    rs1537697       0.5644            1 
   1    rs5780447       0.3005            1 
   1    rs1537696       0.5644            1 
   1    rs1537695       0.1893            1 
   1    rs1970199       0.5644            1 
   1  rs572164056       0.6296            1 
   1    rs1781015       0.2922            1 
   1   rs74457101       0.7822            1 
   1    rs6657354       0.1464            1 
   1    rs1781014       0.5644            1 
   1   rs75906408       0.8104            1 
   1    rs2801197       0.1893            1 
   1   rs12121098       0.1464            1 
   1   rs12122022       0.1464            1 
   1   rs11811268       0.6546            1 
   1    rs2801198       0.1435            1 
   1   rs12141735       0.1464            1 
   1   rs12752795       0.1464            1 
   1   rs35329279       0.8722            1 
   1   rs17012290       0.6546            1 
   1   rs67116579       0.4916            1 
   1    rs2801191       0.5083            1 
   1   rs11119032       0.7709            1 
   1   rs11811180       0.5644            1 
   1  rs111684156       0.6546            1 
   1   rs12030062       0.6546            1 
   1    rs1781034       0.5083            1 
   1    rs1664221       0.6939            1 
   1   rs75692604        0.475            1 
   1   rs12031984       0.6546            1 
   1  rs543393282       0.6571            1 
   1   rs74830755       0.5083            1 
   1  rs112117661       0.7504            1 
   1   rs12022467       0.6546            1 
   1    rs6681821       0.6355            1 
   1   rs10779475       0.9349            1 
   1  rs148695924       0.8104            1 
   1    rs4844668       0.8101            1 
   1  rs559713791       0.5277            1 
   1  rs533544767       0.6546            1 
   1   rs72175730       0.4045            1 
   1    rs6670070       0.9099            1 
   1   rs17012301        0.752            1 
   1  rs141702322       0.5889            1 
   1    rs1781035       0.9349            1 
   1    rs6686992       0.5104            1 
   1  rs142363108       0.5301            1 
   1   rs74155258       0.8348            1 
   1  rs116406357       0.7264            1 
   1   rs35033586       0.6993            1 
   1   rs11799566       0.1993            1 
   1    rs6692970       0.9697            1 
   1    rs6704329       0.8008            1 
   1    rs6693296       0.8008            1 
   1   rs73087737       0.1423            1 
   1  rs142279815       0.7849            1 
   1  rs575638772       0.7849            1 
   1   rs10494894       0.3529            1 
   1    rs7555053       0.9362            1 
   1  rs146109250       0.9362            1 
   1    rs1781026       0.9421            1 
   1    rs3121647       0.9851            1 
   1    rs1781025       0.9851            1 
   1    rs1781023         0.81            1 
   1    rs1781022       0.9851            1 
   1     rs718243       0.3529            1 
   1     rs718242         0.81            1 
   1     rs718241       0.9851            1 
   1    rs2782944       0.9851            1 
   1    rs2782945       0.9851            1 
   1   rs76830607       0.3529            1 
   1    rs1937160         0.81            1 
   1   rs58987217       0.1464            1 
   1   rs17012347       0.3529            1 
   1   rs76655182        0.236            1 
   1    rs3121652       0.2835            1 
   1    rs3131496       0.7261            1 
   1    rs3131497       0.4362            1 
   1    rs3121651       0.9916            1 
   1   rs76812771       0.6311            1 
   1   rs74153139       0.5771            1 
   1   rs74153140       0.5771            1 
   1    rs3121649        0.379            1 
   1   rs56295426       0.5771            1 
   1   rs56882749       0.5771            1 
   1    rs1937157       0.9305            1 
   1   rs61696294       0.8278            1 
   1   rs74153141       0.5988            1 
   1   rs74153142       0.5771            1 
   1   rs73087755       0.1464            1 
   1   rs74153144       0.5771            1 
   1   rs74611209        0.902            1 
   1  rs537837783       0.6311            1 
   1    rs2801216       0.9835            1 
   1    rs6678468       0.6063            1 
   1    rs4500317       0.3529            1 
   1   rs11119035       0.5704            1 
   1    rs1762463       0.3136            1 
   1   rs11119036       0.5704            1 
   1   rs11119037       0.5704            1 
   1   rs12404032       0.8318            1 
   1   rs74153145       0.4642            1 
   1   rs11807324       0.3529            1 
   1   rs74153146       0.4642            1 
   1   rs79745118       0.4894            1 
   1   rs11119039       0.6115            1 
   1   rs11119040       0.7711            1 
   1    rs5023225       0.9537            1 
   1   rs11119041       0.6115            1 
   1    rs4844670       0.5905            1 
   1  rs143262545        0.379            1 
   1   rs11119042       0.3529            1 
   1   rs74153147       0.5771            1 
   1   rs73087764        0.379            1 
   1    rs6674523       0.6947            1 
   1    rs6698765       0.6168            1 
   1   rs73087766       0.1903            1 
   1    rs5780448       0.5647            1 
   1   rs61185292       0.5771            1 
   1   rs12088111       0.5532            1 
   1   rs12088115       0.6115            1 
   1  rs115224113       0.1441            1 
   1   rs12089696       0.6168            1 
   1  rs148347041       0.6115            1 
   1    rs6686518       0.6115            1 
   1  rs116308144       0.4894            1 
   1    rs6689238       0.4347            1 
   1    rs6674279       0.5856            1 
   1    rs2897064       0.7261            1 
   1    rs4844671       0.6168            1 
   1   rs17012369        0.379            1 
   1   rs56042747       0.6517            1 
   1   rs77253178       0.4894            1 
   1    rs1499587       0.7285            1 
   1   rs17012371       0.3529            1 
   1   rs73089594        0.379            1 
   1   rs58580470        0.379            1 
   1   rs73089596        0.379            1 
   1   rs17012379       0.4104            1 
   1   rs73089597        0.379            1 
   1   rs79318629       0.6922            1 
   1    rs4844417       0.5905            1 
   1  rs112780775        0.379            1 
   1     rs931694       0.5905            1 
   1   rs78318071       0.9938            1 
   1     rs931695       0.8527            1 
   1   rs28733971       0.3136            1 
   1   rs76500298       0.3529            1 
   1    rs4844418       0.3645            1 
   1  rs369142756       0.9841            1 
   1    rs7518986       0.1898            1 
   1    rs5780449       0.4417            1 
   1   rs57918244       0.3529            1 
   1   rs61159936       0.3136            1 
   1   rs12044480       0.2954            1 
   1  rs114841898       0.7381            1 
   1    rs7517016       0.2954            1 
   1    rs4844673        0.785            1 
   1   rs74863177       0.1903            1 
   1   rs77342011       0.1903            1 
   1     rs727524       0.3877            1 
   1    rs6699314       0.6905            1 
   1    rs6666286       0.3136            1 
   1  rs114613822       0.7824            1 
   1    rs1499582       0.9686            1 
   1    rs1027541       0.4174            1 
   1  rs114815588       0.7824            1 
   1   rs10863707       0.7642            1 
   1   rs77732069        0.902            1 
   1    rs6684581       0.3136            1 
   1   rs66802214        0.526            1 
   1    rs7516392       0.3529            1 
   1    rs7528170       0.8916            1 
   1    rs4844419       0.4719            1 
   1    rs1499577       0.4347            1 
   1    rs6540466       0.3136            1 
   1    rs7544420       0.4719            1 
   1   rs80266432       0.9362            1 
   1   rs78780318       0.4917            1 
   1    rs6540467       0.5398            1 
   1    rs6695225       0.5398            1 
   1   rs77649026       0.4894            1 
   1   rs11400139       0.4347            1 
   1    rs1159754       0.1903            1 
   1   rs77561942       0.4894            1 
   1    rs5780450       0.4719            1 
   1    rs7543864       0.8029            1 
   1    rs7546272       0.8693            1 
   1  rs147859320       0.8029            1 
   1   rs77791115       0.2411            1 
   1  rs142616932       0.3529            1 
   1   rs79672288       0.7824            1 
   1   rs73091420       0.0349            1 
   1    rs1499578       0.3529            1 
   1    rs1499579       0.7261            1 
   1    rs6694253       0.2971            1 
   1   rs11119050       0.4691            1 
   1    rs2217357       0.8693            1 
   1   rs78696689        0.902            1 
   1   rs77196512       0.3328            1 
   1   rs74619320        0.952            1 
   1    rs6658694       0.4894            1 
   1   rs74153176       0.5771            1 
   1   rs74153177       0.9267            1 
   1    rs6691187       0.4197            1 
   1   rs11119051       0.4398            1 
   1   rs12079333       0.4852            1 
   1   rs12406933       0.6157            1 
   1    rs6661433       0.8107            1 
   1   rs74153178       0.9271            1 
   1   rs11119053       0.1912            1 
   1    rs2065720       0.6978            1 
   1   rs17012418       0.6922            1 
   1    rs2052909       0.9672            1 
   1    rs2052908       0.6224            1 
   1   rs77366650       0.3001            1 
   1   rs56824160       0.6999            1 
   1    rs6701086       0.6224            1 
   1    rs7519519       0.4756            1 
   1   rs74153179       0.4399            1 
   1   rs10863708       0.4756            1 
   1   rs12025827       0.6224            1 
   1   rs12239194       0.4399            1 
   1  rs532999843        0.834            1 
   1   rs60227128       0.6056            1 
   1    rs1499580       0.2655            1 
   1   rs76882578       0.7345            1 
   1   rs76768902        0.702            1 
   1   rs11119055       0.8184            1 
   1    rs7525154       0.8184            1 
   1   rs74153184       0.4399            1 
   1    rs1864270       0.4399            1 
   1   rs12069657       0.4471            1 
   1    rs6677524       0.4939            1 
   1  rs111849651       0.5713            1 
   1   rs61650662       0.4471            1 
   1    rs6680851       0.8184            1 
   1   rs76700780        0.236            1 
   1   rs57274561       0.5731            1 
   1   rs79724955        0.236            1 
   1    rs2405143       0.8011            1 
   1    rs1114775       0.6922            1 
   1   rs76413638       0.4939            1 
   1    rs1864269       0.9358            1 
   1    rs1392093       0.9358            1 
   1  rs557595623       0.6317            1 
   1   rs59947985       0.5731            1 
   1   rs60255359       0.5731            1 
   1   rs61519491       0.6922            1 
   1   rs74153185       0.9808            1 
   1   rs11805020         0.45            1 
   1   rs56735054       0.9913            1 
   1   rs12749470       0.7762            1 
   1   rs72742816       0.3375            1 
   1  rs143973992       0.9901            1 
   1   rs74153186       0.9681            1 
   1   rs11119056       0.9882            1 
   1   rs74153187       0.9681            1 
   1   rs10779476       0.8985            1 
   1   rs74153188       0.9681            1 
   1   rs60376441       0.9882            1 
   1   rs60769280       0.9901            1 
   1   rs17012436       0.9681            1 
   1   rs17012439       0.1737            1 
   1    rs7538010       0.9081            1 
   1   rs75188529       0.9681            1 
   1    rs7549913       0.9681            1 
   1    rs7515332       0.9681            1 
   1    rs7540947       0.9681            1 
   1   rs73076233       0.9882            1 
   1    rs1499574      0.09269            1 
   1   rs77522773       0.9901            1 
   1     rs696987       0.8472            1 
   1   rs74153189       0.9901            1 
   1     rs696985       0.4753            1 
   1     rs696984       0.2156            1 
   1     rs696983       0.7389            1 
   1    rs4844420      0.06519            1 
   1   rs61272237       0.9681            1 
   1   rs75297245       0.8841            1 
   1     rs696981       0.5091            1 
   1  rs146277243       0.3124            1 
   1    rs1499573       0.9901            1 
   1   rs74153503       0.9901            1 
   1     rs701642       0.7736            1 
   1   rs78810680       0.2569            1 
   1   rs11119058      0.06519            1 
   1   rs77104331       0.2569            1 
   1   rs74153504       0.8239            1 
   1     rs841496       0.2429            1 
   1   rs74153510       0.7075            1 
   1   rs17187352       0.7075            1 
   1     rs698993       0.4808            1 
   1    rs1499572       0.5188            1 
   1     rs701641       0.5032            1 
   1   rs61457416       0.5188            1 
   1   rs17259568       0.3621            1 
   1   rs12409730       0.4824            1 
   1  rs551265086       0.9804            1 
   1  rs569459535       0.4774            1 
   1   rs78714535        0.477            1 
   1   rs78147081        0.477            1 
   1    rs1499588       0.3252            1 
   1    rs4844675       0.4371            1 
   1    rs6540469       0.5851            1 
   1     rs696979        0.308            1 
   1   rs55960429       0.3085            1 
   1   rs34441944       0.3844            1 
   1   rs12040804       0.7271            1 
   1   rs77121308       0.3844            1 
   1   rs10863709       0.3085            1 
   1   rs79296706       0.3817            1 
   1   rs75469889        0.477            1 
   1   rs77915377       0.4042            1 
   1    rs2163039        0.157            1 
   1     rs701640       0.6681            1 
   1   rs58304185        0.917            1 
   1     rs696977       0.7158            1 
   1    rs4844421       0.2727            1 
   1  rs140356192       0.4042            1 
   1    rs2405142       0.5809            1 
   1     rs696976        0.917            1 
   1   rs78845352        0.141            1 
   1     rs961484        0.157            1 
   1   rs17187380       0.3844            1 
   1   rs80343874       0.3817            1 
   1   rs77662717       0.2697            1 
   1     rs701639        0.308            1 
   1     rs701638        0.308            1 
   1    rs4844677        0.157            1 
   1     rs701637        0.917            1 
   1     rs701636       0.6681            1 
   1   rs10712315       0.3844            1 
   1   rs78351649        0.477            1 
   1   rs78416553       0.2429            1 
   1   rs80020700       0.9804            1 
   1   rs35767504        0.308            1 
   1   rs11119062       0.1983            1 
   1   rs12410892       0.3844            1 
   1   rs12048557       0.1983            1 
   1   rs12096711       0.1384            1 
   1  rs115829118        0.477            1 
   1     rs701635        0.917            1 
   1   rs75684827       0.3124            1 
   1   rs79724360        0.917            1 
   1   rs11119063       0.1983            1 
   1   rs12025641        0.157            1 
   1   rs11119064       0.1983            1 
   1   rs58673506       0.1983            1 
   1   rs17012470       0.9161            1 
   1   rs77467725       0.9804            1 
   1  rs114740089       0.3817            1 
   1     rs696975       0.6461            1 
   1    rs1160424       0.1983            1 
   1     rs696973       0.7863            1 
   1   rs59962263        0.157            1 
   1    rs6682232        0.341            1 
   1    rs7533886       0.3844            1 
   1   rs10779477        0.157            1 
   1  rs143417943       0.1453            1 
   1  rs140083637       0.3844            1 
   1     rs701633       0.7863            1 
   1  rs116718885       0.8664            1 
   1    rs6683837       0.3817            1 
   1     rs701632       0.7863            1 
   1  rs139341433       0.6024            1 
   1    rs6697644       0.3817            1 
   1     rs839644       0.7863            1 
   1     rs839643       0.5209            1 
   1  rs148531343       0.2742            1 
   1     rs696972        0.917            1 
   1  rs570945383       0.4608            1 
   1     rs696971      0.07479            1 
   1  rs116189882        0.732            1 
   1   rs75469078       0.2429            1 
   1   rs34217485        0.308            1 
   1   rs77044912       0.4042            1 
   1   rs60878322       0.4042            1 
   1     rs696970       0.6681            1 
   1  rs115942261        0.477            1 
   1     rs696969        0.694            1 
   1     rs696968       0.4594            1 
   1     rs696967        0.917            1 
   1  rs530086073        0.794            1 
   1   rs75063710        0.917            1 
   1   rs11119066       0.4976            1 
   1   rs75544871       0.4091            1 
   1     rs710417       0.7863            1 
   1   rs76879278        0.794            1 
   1     rs710418       0.7863            1 
   1     rs710419       0.6681            1 
   1   rs77374740       0.3817            1 
   1     rs839642       0.4735            1 
   1  rs201863776       0.2362            1 
   1  rs374376217       0.1331            1 
   1  rs141850420       0.8909            1 
   1   rs79766964       0.3599            1 
   1   rs76768460       0.3599            1 
   1  rs148695623       0.9677            1 
   1   rs12067289       0.8909            1 
   1   rs77967779        0.567            1 
   1     rs696944       0.2763            1 
   1  rs138027528       0.8909            1 
   1   rs12066168       0.8909            1 
   1   rs80133821        0.567            1 
   1   rs76258710       0.3161            1 
   1   rs12080605       0.8909            1 
   1     rs696943       0.9727            1 
   1  rs115329262        0.567            1 
   1   rs74156408       0.9066            1 
   1   rs79855045        0.477            1 
   1  rs200252473       0.9435            1 
   1   rs75503242       0.9435            1 
   1   rs57513342       0.1544            1 
   1     rs696948       0.2635            1 
   1   rs75954154       0.5606            1 
   1   rs72742846       0.9003            1 
   1   rs73076276       0.3973            1 
   1     rs696173       0.7392            1 
   1   rs12124696       0.5595            1 
   1  rs145745119       0.2362            1 
   1     rs696949       0.5845            1 
   1   rs12135163       0.2486            1 
   1   rs74156411       0.3028            1 
   1     rs696950       0.7225            1 
   1   rs17012501       0.3028            1 
   1  rs114850574       0.3479            1 
   1     rs710420       0.7225            1 
   1   rs79536743       0.3479            1 
   1   rs74156414       0.3028            1 
   1  rs115517821       0.3176            1 
   1   rs12043971       0.7803            1 
   1   rs17041881       0.6896            1 
   1    rs6684369       0.5953            1 
   1  rs141184306       0.4002            1 
   1     rs696962       0.3936            1 
   1  rs368296203       0.2516            1 
   1     rs696964        0.483            1 
   1   rs34239754       0.6992            1 
   1    rs2036258       0.2639            1 
   1  rs143912149       0.3479            1 
   1     rs696965       0.5255            1 
   1   rs74156415       0.3028            1 
   1   rs17012514       0.6896            1 
   1     rs988807       0.6992            1 
   1   rs61815270       0.7193            1 
   1   rs11806031       0.2639            1 
   1   rs76322338       0.6896            1 
   1   rs77467213       0.2783            1 
   1   rs74714118       0.3479            1 
   1  rs114617452       0.3479            1 
   1   rs66517049       0.6123            1 
   1    rs6662504       0.4592            1 
   1  rs144848797       0.3544            1 
   1   rs78299590       0.7741            1 
   1   rs74156417       0.3028            1 
   1   rs12037321       0.6896            1 
   1   rs17012524       0.6896            1 
   1     rs717705       0.6896            1 
   1     rs696946       0.1705            1 
   1   rs58960501       0.6896            1 
   1   rs72454706      0.09559            1 
   1   rs74156418       0.3028            1 
   1     rs696945       0.0413            1 
   1   rs17012531       0.8416            1 
   1  rs113298002       0.7781            1 
   1     rs701622       0.1705            1 
   1    rs7537358       0.8416            1 
   1   rs77470954       0.3479            1 
   1     rs701621       0.9656            1 
   1     rs701620       0.8172            1 
   1     rs701619       0.2912            1 
   1     rs701618       0.9656            1 
   1   rs55845804       0.2639            1 
   1   rs73078254       0.5689            1 
   1   rs61815272       0.8511            1 
   1   rs55997213       0.3028            1 
   1   rs55998423       0.8703            1 
   1    rs1098688       0.2067            1 
   1  rs145830763       0.3479            1 
   1   rs34447255       0.6524            1 
   1   rs79218808       0.2639            1 
   1    rs1846544       0.5905            1 
   1  rs150180295       0.3479            1 
   1    rs2217358        0.477            1 
   1  rs564094579       0.5301            1 
   1   rs59178189       0.3014            1 
   1   rs58420654       0.5905            1 
   1     rs841487       0.5447            1 
   1  rs115959397       0.3479            1 
   1  rs114858367       0.3479            1 
   1    rs1098649       0.5447            1 
   1  rs140944246       0.7194            1 
   1    rs1098650       0.5771            1 
   1   rs79474802       0.8561            1 
   1     rs701613       0.5447            1 
   1     rs701612       0.6205            1 
   1  rs112237994       0.8591            1 
   1  rs144589566       0.1931            1 
   1   rs79797338       0.3479            1 
   1   rs72742864       0.9348            1 
   1   rs60306691       0.8807            1 
   1     rs701610       0.4589            1 
   1    rs4844678       0.5297            1 
   1   rs74156424       0.4627            1 
   1   rs79361384        0.725            1 
   1    rs7520881       0.7911            1 
   1  rs535363907       0.2661            1 
   1    rs2036259       0.4174            1 
   1   rs55900890       0.6025            1 
   1   rs17012542       0.6802            1 
   1   rs12025789        0.725            1 
   1   rs76207091       0.5702            1 
   1   rs12089705       0.3525            1 
   1   rs12090822       0.3525            1 
   1   rs55943272       0.9348            1 
   1   rs12122106       0.7334            1 
   1   rs60583139        0.288            1 
   1  rs116287880       0.3479            1 
   1     rs701608        0.043            1 
   1    rs9645353       0.7334            1 
   1  rs140119728        0.288            1 
   1  rs115541825       0.4547            1 
   1    rs1499585       0.2894            1 
   1    rs1499586       0.5008            1 
   1  rs540954782       0.8541            1 
   1   rs17012558       0.8541            1 
   1   rs78318710       0.3479            1 
   1   rs12093784       0.4547            1 
   1    rs6671813       0.8541            1 
   1   rs17012563       0.8541            1 
   1   rs17259637       0.6001            1 
   1    rs5780458       0.7988            1 
   1   rs17012564       0.2608            1 
   1     rs839641       0.5678            1 
   1  rs115890992       0.3479            1 
   1     rs696961       0.1434            1 
   1  rs114830452       0.5338            1 
   1   rs59745900       0.6781            1 
   1     rs696960       0.1406            1 
   1   rs75657955       0.5093            1 
   1     rs696959       0.1406            1 
   1   rs17012576       0.6999            1 
   1    rs7549288       0.9319            1 
   1    rs1392096       0.3484            1 
   1   rs78050785       0.5826            1 
   1   rs58941100        0.845            1 
   1   rs55970022       0.1036            1 
   1   rs17259644       0.2009            1 
   1     rs993324       0.9049            1 
   1   rs76333618       0.4534            1 
   1   rs60717843        0.844            1 
   1  rs112717555       0.9925            1 
   1   rs73078302       0.9925            1 
   1   rs73080203        0.957            1 
   1    rs7536351        0.402            1 
   1   rs60996108       0.7474            1 
   1  rs186482758       0.7474            1 
   1    rs5780459       0.4102            1 
   1    rs2115595       0.9557            1 
   1    rs7520798       0.2998            1 
   1    rs7520811       0.2998            1 
   1     rs696956        0.651            1 
   1   rs77175010       0.4463            1 
   1   rs75098006        0.764            1 
   1   rs10863712       0.7901            1 
   1    rs6679114       0.8569            1 
   1   rs17012594       0.4984            1 
   1   rs74376765       0.4463            1 
   1   rs77433005       0.8365            1 
   1   rs77919401       0.7512            1 
   1     rs696955       0.9748            1 
   1    rs1499584       0.4463            1 
   1   rs11403621       0.6993            1 
   1   rs11306093       0.6012            1 
   1    rs2649549       0.5011            1 
   1    rs2649550       0.5011            1 
   1   rs35035719        0.478            1 
   1   rs17012603       0.6358            1 
   1     rs701630       0.2992            1 
   1   rs78324038      0.07389            1 
   1    rs2897016       0.9619            1 
   1     rs701629         0.46            1 
   1     rs696954       0.6176            1 
   1     rs696953       0.2871            1 
   1   rs57099313       0.6503            1 
   1   rs58394083       0.6503            1 
   1   rs17012605       0.6503            1 
   1     rs696952       0.2834            1 
   1     rs696951       0.2277            1 
   1   rs11119072       0.6326            1 
   1     rs701628        0.658            1 
   1  rs143025639       0.2129            1 
   1     rs701627      0.09499            1 
   1   rs12024584       0.6326            1 
   1  rs113367409       0.1445            1 
   1   rs57554139        0.874            1 
   1   rs78052029       0.4166            1 
   1     rs701625        0.795            1 
   1   rs75498350       0.7514            1 
   1     rs701624       0.1666            1 
   1   rs12048668       0.6326            1 
   1   rs76412705       0.8194            1 
   1   rs35933529       0.7205            1 
   1   rs34858422       0.5169            1 
   1   rs75791414       0.7205            1 
   1   rs79445772       0.7514            1 
   1   rs59828019       0.8782            1 
   1   rs77629635       0.3633            1 
   1   rs34925312       0.9955            1 
   1   rs11119073       0.2566            1 
   1   rs12063017       0.7205            1 
   1   rs73080227       0.1445            1 
   1   rs77099760       0.2232            1 
   1   rs61815317       0.8819            1 
   1   rs12064511        0.187            1 
   1     rs841489       0.6077            1 
   1   rs34080513       0.6326            1 
   1    rs2066289       0.6326            1 
   1   rs73080234       0.1127            1 
   1   rs77210158       0.8062            1 
   1   rs75098191       0.7514            1 
   1    rs1429266       0.2513            1 
   1     rs701617       0.6077            1 
   1  rs140547923       0.1709            1 
   1    rs1366755       0.3202            1 
   1     rs701616       0.7768            1 
   1   rs75958511       0.0279            1 
   1     rs701615       0.1379            1 
   1     rs701614       0.1379            1 
   1   rs73080243       0.4351            1 
   1   rs80242419       0.4166            1 
   1   rs75793418       0.4166            1 
   1   rs75180471       0.7514            1 
   1   rs78491270       0.4166            1 
   1   rs78309873       0.8062            1 
   1  rs116619785        0.993            1 
   1   rs10779479       0.5002            1 
   1    rs1098657       0.3163            1 
   1   rs58481861        0.666            1 
   1   rs12738571        0.855            1 
   1   rs12072036       0.4247            1 
   1  rs113838713       0.4461            1 
   1  rs141524788       0.4247            1 
   1    rs1098656       0.4039            1 
   1   rs11582053       0.6326            1 
   1  rs149177847       0.0279            1 
   1    rs7534428        0.855            1 
   1    rs7524111        0.855            1 
   1     rs841504       0.6077            1 
   1   rs73080256       0.0279            1 
   1     rs841503       0.5619            1 
   1   rs75250487        0.118            1 
   1     rs841502       0.5619            1 
   1    rs1578544       0.1857            1 
   1     rs841501       0.6077            1 
   1   rs75651835       0.0279            1 
   1   rs34541766       0.4688            1 
   1   rs34528577       0.4596            1 
   1   rs76377179       0.8062            1 
   1   rs58961817       0.2035            1 
   1     rs841500       0.6077            1 
   1   rs73080263       0.1089            1 
   1    rs1098654       0.4688            1 
   1    rs1098653       0.4688            1 
   1    rs6668021       0.2052            1 
   1     rs841498       0.4688            1 
   1    rs1583017       0.2052            1 
   1     rs841497       0.2677            1 
   1    rs1072243         0.83            1 
   1   rs35696632       0.8629            1 
   1  rs145496774       0.7149            1 
   1    rs1098652       0.3879            1 
   1  rs150208777       0.2035            1 
   1    rs1098651       0.3879            1 
   1   rs61660813       0.5009            1 
   1   rs56713304       0.3879            1 
   1   rs61815322       0.6527            1
[truncated: 130,186 more chars]
