# Supplementary material for: Cell-to-cell expression dispersion of B-cell surface proteins is linked to genetic variants in humans
Source: Commun Biol. 2020 Jul 3;3:346. doi: 10.1038/s42003-020-1075-1 (PMC7335051; doi:10.1038/s42003-020-1075-1)
Supplement: Supplementary file 4 — Supplementary Data 2 [file 42003_2020_1075_MOESM4_ESM.zip › Supplementary_Data_S2/plink-results-40LCLs/CD55_chr1_cv/CD55_cv_40_LCLs.txt]

NA19098 0.0857572787947543
NA19099 0.0911598603665544
NA19107 0.104251306870542
NA19108 0.088353795382976
NA19141 0.0852316000857032
NA19204 0.104054739946279
NA19238 0.120924492334673
NA19239 0.0985350985802423
NA18486 0.0914081794913909
NA18488 0.0878552499665756
NA18489 0.0970762272310407
NA18498 0.0928434852862787
NA18499 0.0958136420177853
NA18501 0.0755589943938474
NA18502 0.0969365646087006
NA18504 0.108949570810922
NA18505 0.093266746579181
NA18507 0.0870404012913729
NA18508 0.0811048664462591
NA18516 0.083492443073055
NA18517 0.0839382977848959
NA18519 0.0777889622057726
NA18520 0.102309627258738
NA18522 0.0971495060127385
NA18523 0.100087146267028
NA18853 0.0902792360837511
NA18856 0.0756057336894409
NA18858 0.0809818711279085
NA18861 0.0708070185685437
NA18867 0.10250814382366
NA18868 0.0762588567160253
NA18870 0.0827202978002041
NA18871 0.100489803583702
NA18873 0.0734347614607351
NA18874 0.0935321692307791
NA18912 0.093576477209909
NA18916 0.0882562402556196
NA18917 0.0842478077860358
NA18933 0.122037565615886
NA18934 0.106920060798346
