# Supplementary material for: Cell-to-cell expression dispersion of B-cell surface proteins is linked to genetic variants in humans
Source: Commun Biol. 2020 Jul 3;3:346. doi: 10.1038/s42003-020-1075-1 (PMC7335051; doi:10.1038/s42003-020-1075-1)
Supplement: Supplementary file 4 — Supplementary Data 2 [file 42003_2020_1075_MOESM4_ESM.zip › Supplementary_Data_S2/plink-results-40LCLs/CD55_chr1_cv.loess/CD55_cv.loess_40_LCLs.qassoc]

 CHR          SNP         BP    NMISS       BETA         SE         R2        T            P 
   1   rs16855729  205494924       40   0.003526   0.002702     0.0429    1.305       0.1997 
   1   rs74141242  205495007       40  0.0005288   0.003127  0.0007521   0.1691       0.8666 
   1   rs74141243  205495162       40  0.0005288   0.003127  0.0007521   0.1691       0.8666 
   1    rs2297837  205495392       40  -0.005007   0.002535    0.09309   -1.975      0.05557 
   1   rs74141244  205496136       40  0.0005288   0.003127  0.0007521   0.1691       0.8666 
   1   rs56085951  205496284       40  0.0009292   0.003307   0.002073    0.281       0.7803 
   1   rs56378870  205496457       40  0.0005288   0.003127  0.0007521   0.1691       0.8666 
   1   rs45601536  205496603       40   0.002165   0.002146    0.02607    1.008       0.3196 
   1   rs75620828  205496755       40   0.001239    0.00401   0.002507    0.309        0.759 
   1    rs2297836  205497066       40   0.002975   0.002572    0.03399    1.156       0.2547 
   1   rs74142373  205497452       40   0.001766   0.002277    0.01558   0.7755       0.4428 
   1   rs74142374  205497467       40   0.001766   0.002277    0.01558   0.7755       0.4428 
   1  rs112012045  205497573       40 -0.0007466   0.004777  0.0006425  -0.1563       0.8766 
   1   rs61822298  205497599       40   0.002581   0.002274    0.03279    1.135       0.2635 
   1  rs113230166  205497743       40  0.0005227   0.004778  0.0003149   0.1094       0.9135 
   1   rs12408209  205497940       40 -0.0007585   0.002685   0.002095  -0.2825       0.7791 
   1    rs7531230  205498021       40  -0.003291   0.002094    0.06102   -1.571       0.1244 
   1   rs45479796  205498843       40    0.00186   0.002671     0.0126   0.6963       0.4905 
   1  rs536358582  205499086       40 -0.0006573   0.003126   0.001162  -0.2103       0.8346 
   1   rs12042887  205499355       40   0.004337   0.002321    0.08416    1.869      0.06938 
   1   rs12035825  205499495       40   0.002956   0.003091     0.0235   0.9562        0.345 
   1    rs6668356  205499577       40  -0.003122   0.001942    0.06366   -1.607       0.1163 
   1   rs41264891  205499595       40   0.002074   0.002667    0.01566   0.7776       0.4416 
   1   rs41264893  205499611       40   0.003426   0.002395    0.05112    1.431       0.1607 
   1   rs41264895  205499660       40 -0.0006573   0.003126   0.001162  -0.2103       0.8346 
   1   rs12748821  205499701       40   0.003426   0.002395    0.05112    1.431       0.1607 
   1   rs11240505  205499921       40    0.00444   0.002666      0.068    1.665       0.1041 
   1   rs11240506  205500203       40    0.00444   0.002666      0.068    1.665       0.1041 
   1   rs76069011  205500342       40   0.005815   0.004231    0.04737    1.375       0.1773 
   1  rs113479755  205500401       40  -0.006664   0.004654    0.05118   -1.432       0.1604 
   1   rs11240507  205500543       40 -0.0006573   0.003126   0.001162  -0.2103       0.8346 
   1   rs74142375  205500719       40  0.0005375   0.002641   0.001089   0.2035       0.8398 
   1    rs3795547  205500829       40  0.0006671   0.002572   0.001767   0.2593       0.7968 
   1  rs143357246  205500935       40   0.005815   0.004231    0.04737    1.375       0.1773 
   1    rs6674683  205501173       40  -0.001741   0.002613    0.01155  -0.6663       0.5093 
   1    rs3820377  205501181       40  0.0004382   0.001914   0.001377   0.2289       0.8202 
   1    rs1042832  205501469       40  -0.001083   0.002865   0.003745  -0.3779       0.7076 
   1      rs14028  205501521       40  0.0005046   0.002899  0.0007968   0.1741       0.8627 
   1  rs114539360  205501587       40  -0.006664   0.004654    0.05118   -1.432       0.1604 
   1       rs8027  205501843       40  0.0005046   0.002899  0.0007968   0.1741       0.8627 
   1    rs6690686  205501985       40  0.0005046   0.002899  0.0007968   0.1741       0.8627 
   1   rs12133784  205502039       40  0.0005046   0.002899  0.0007968   0.1741       0.8627 
   1   rs12133787  205502055       40 -0.0005808   0.002898   0.001056  -0.2004       0.8423 
   1   rs71684322  205502065       40  0.0002566   0.002161  0.0003711   0.1188       0.9061 
   1   rs12131221  205502137       40  0.0005046   0.002899  0.0007968   0.1741       0.8627 
   1   rs74142376  205502266       40  0.0004441    0.00306  0.0005541   0.1451       0.8854 
   1   rs74142377  205502413       40  0.0004441    0.00306  0.0005541   0.1451       0.8854 
   1  rs139215463  205502767       40  -0.001906    0.00267    0.01322  -0.7136       0.4798 
   1   rs12036582  205503168       40  0.0005046   0.002899  0.0007968   0.1741       0.8627 
   1   rs12727646  205503250       40  0.0005046   0.002899  0.0007968   0.1741       0.8627 
   1   rs34386696  205503413       40  0.0005046   0.002899  0.0007968   0.1741       0.8627 
   1   rs10900502  205503877       40  -0.002625   0.003376    0.01567  -0.7777       0.4416 
   1   rs11583698  205504428       40   -0.00413   0.003528    0.03481   -1.171        0.249 
   1   rs74142378  205504495       40   0.006342   0.003433    0.08241    1.847      0.07248 
   1    rs1000312  205505477       40 -0.0006708   0.002026   0.002878  -0.3312       0.7423 
   1   rs74142379  205505835       40   0.002596   0.003407    0.01505   0.7619       0.4508 
   1   rs12079317  205506063       40   0.002596   0.003407    0.01505   0.7619       0.4508 
   1   rs61822301  205506383       40  -0.000149   0.004334  3.109e-05 -0.03437       0.9728 
   1    rs6593949  205506597       40  0.0005378   0.003059  0.0008125   0.1758       0.8614 
   1   rs12406966  205506765       40  -0.000149   0.004334  3.109e-05 -0.03437       0.9728 
   1    rs2868564  205506952       40   0.004782   0.004715    0.02635    1.014       0.3169 
   1    rs2868563  205506961       40 -0.0007243   0.002158   0.002956  -0.3356        0.739 
   1   rs12407001  205507050       40  -0.000149   0.004334  3.109e-05 -0.03437       0.9728 
   1    rs6674609  205507078       40 -0.0008997   0.004012   0.001322  -0.2243       0.8237 
   1  rs192348974  205507235       40 -9.757e-05   0.003584  1.951e-05 -0.02723       0.9784 
   1    rs4245716  205507335       40   0.002209   0.002007    0.03089      1.1        0.278 
   1    rs4951012  205507687       40  1.089e-05    0.00262  4.544e-07 0.004155       0.9967 
   1    rs7532100  205507921       40   0.002209   0.002007    0.03089      1.1        0.278 
   1   rs10900503  205508044       40   0.002209   0.002007    0.03089      1.1        0.278 
   1   rs11240508  205508089       40   0.002596   0.003407    0.01505   0.7619       0.4508 
   1   rs10900504  205508362       40   0.002209   0.002007    0.03089      1.1        0.278 
   1   rs11240509  205508490       40   0.002209   0.002007    0.03089      1.1        0.278 
   1   rs11240510  205508573       40   0.001013   0.002001   0.006704   0.5064       0.6155 
   1   rs12079844  205508580       40   0.001639    0.00228    0.01342    0.719       0.4766 
   1  rs146601646  205508853       40   0.002123   0.001943    0.03046    1.093       0.2815 
   1  rs189304351  205508874       40  5.711e-05   0.002389  1.504e-05  0.02391       0.9811 
   1   rs12568586  205508875       40 -0.0007804   0.002147   0.003466  -0.3635       0.7182 
   1   rs12568602  205509027       40 -0.0007243   0.002158   0.002956  -0.3356        0.739 
   1   rs56390643  205509071       40   0.002895   0.001923     0.0563    1.506       0.1404 
   1   rs56162501  205509074       40  -0.002024    0.00225    0.02086  -0.8997       0.3739 
   1  rs554087336  205509081       40   0.002151   0.001859    0.03402    1.157       0.2545 
   1  rs572571251  205509084       40   0.002151   0.001859    0.03402    1.157       0.2545 
   1  rs546058267  205509087       40   0.002151   0.001859    0.03402    1.157       0.2545 
   1  rs573724960  205509091       40   0.002151   0.001859    0.03402    1.157       0.2545 
   1  rs535953609  205509094       40   0.002151   0.001859    0.03402    1.157       0.2545 
   1  rs558653584  205509100       40   0.002151   0.001859    0.03402    1.157       0.2545 
   1   rs12407678  205509109       40   0.001659   0.002075    0.01655   0.7997       0.4289 
   1   rs11240511  205509115       40   0.002123   0.001943    0.03046    1.093       0.2815 
   1   rs10900505  205509122       40   0.002123   0.001943    0.03046    1.093       0.2815 
   1    rs4466706  205509265       40   0.001639    0.00228    0.01342    0.719       0.4766 
   1  rs202004377  205509392       40  5.711e-05   0.002389  1.504e-05  0.02391       0.9811 
   1    rs6659581  205509722       40   0.001497   0.001994    0.01463    0.751       0.4573 
   1   rs12040505  205509809       40 -0.0007436   0.001976   0.003714  -0.3764       0.7087 
   1  rs111364215  205509934       40   0.005815   0.004231    0.04737    1.375       0.1773 
   1  rs373505405  205510077       40 -0.0006673    0.00264   0.001679  -0.2528       0.8018 
   1   rs12751472  205510242       40   0.001497   0.001994    0.01463    0.751       0.4573 
   1   rs12041365  205510376       40   -0.00174   0.002132    0.01723  -0.8163       0.4194 
   1   rs10751439  205510600       40  0.0008214   0.002329   0.003262   0.3526       0.7263 
   1   rs12134296  205510971       40   0.001497   0.001994    0.01463    0.751       0.4573 
   1   rs10900506  205511554       40   0.001497   0.001994    0.01463    0.751       0.4573 
   1   rs10900507  205511748       40   0.001497   0.001994    0.01463    0.751       0.4573 
   1   rs10793736  205511872       40  -0.001584   0.002022    0.01589  -0.7834       0.4383 
   1   rs10793737  205511901       40  -0.001584   0.002022    0.01589  -0.7834       0.4383 
   1   rs10793738  205512318       40   0.001497   0.001994    0.01463    0.751       0.4573 
   1   rs78546085  205512478       40  5.711e-05   0.002389  1.504e-05  0.02391       0.9811 
   1   rs12085792  205512691       40   0.001497   0.001994    0.01463    0.751       0.4573 
   1   rs61822866  205512773       40  -0.000149   0.004334  3.109e-05 -0.03437       0.9728 
   1  rs200572506  205512783       40   0.001737   0.003573   0.006184   0.4862       0.6296 
   1   rs11240512  205512917       40   0.001497   0.001994    0.01463    0.751       0.4573 
   1    rs6679702  205513131       40   0.001497   0.001994    0.01463    0.751       0.4573 
   1    rs6694713  205513182       40   0.001497   0.001994    0.01463    0.751       0.4573 
   1   rs11273569  205513188       40   0.001497   0.001994    0.01463    0.751       0.4573 
   1   rs16855869  205513384       40 -9.757e-05   0.003584  1.951e-05 -0.02723       0.9784 
   1    rs4951013  205513837       40   0.001497   0.001994    0.01463    0.751       0.4573 
   1    rs7548213  205513862       40  -0.001584   0.002022    0.01589  -0.7834       0.4383 
   1  rs112836946  205513994       40    0.00385   0.003966     0.0242   0.9708       0.3378 
   1  rs116404325  205514089       40  5.711e-05   0.002389  1.504e-05  0.02391       0.9811 
   1    rs7513597  205514226       40  0.0006487   0.001897   0.003069    0.342       0.7342 
   1   rs10900508  205514322       40   0.001497   0.001994    0.01463    0.751       0.4573 
   1   rs59129749  205514559       40   0.002596   0.003407    0.01505   0.7619       0.4508 
   1   rs10751440  205514667       40   0.001497   0.001994    0.01463    0.751       0.4573 
   1   rs10751441  205514746       40   0.001497   0.001994    0.01463    0.751       0.4573 
   1   rs10159151  205515288       40  -0.001584   0.002022    0.01589  -0.7834       0.4383 
   1   rs35715927  205515836       40  2.647e-05   0.002274  3.568e-06  0.01164       0.9908 
   1   rs10900509  205515921       40  -0.001584   0.002022    0.01589  -0.7834       0.4383 
   1   rs10900510  205515955       40  -0.001584   0.002022    0.01589  -0.7834       0.4383 
   1    rs4951237  205516634       40  -0.001584   0.002022    0.01589  -0.7834       0.4383 
   1    rs4951238  205516697       40  -0.001584   0.002022    0.01589  -0.7834       0.4383 
   1  rs112673017  205516747       40   0.005815   0.004231    0.04737    1.375       0.1773 
   1    rs6703027  205516775       40   0.001185    0.00226    0.00718   0.5242       0.6032 
   1    rs4951239  205516807       40   0.004782   0.004715    0.02635    1.014       0.3169 
   1   rs11240513  205516832       40   -0.00438   0.003327    0.04362   -1.316       0.1959 
   1    rs4951240  205516869       40  -0.001584   0.002022    0.01589  -0.7834       0.4383 
   1   rs10900511  205516927       40  -0.003183   0.002824    0.03236   -1.127       0.2667 
   1   rs11240514  205517170       40  -0.001584   0.002022    0.01589  -0.7834       0.4383 
   1    rs1338608  205517299       40  0.0005378   0.003059  0.0008125   0.1758       0.8614 
   1  rs143191102  205517528       40  -0.001299    0.00188    0.01242  -0.6913       0.4936 
   1    rs7513290  205517610       40  -0.001584   0.002022    0.01589  -0.7834       0.4383 
   1   rs74142382  205517638       40   0.002596   0.003407    0.01505   0.7619       0.4508 
   1    rs6660483  205517755       40  0.0005378   0.003059  0.0008125   0.1758       0.8614 
   1   rs11240515  205517830       40  -0.001521   0.001935    0.01601  -0.7862       0.4366 
   1   rs61822867  205518414       40  -0.000149   0.004334  3.109e-05 -0.03437       0.9728 
   1   rs36046745  205518605       40  2.647e-05   0.002274  3.568e-06  0.01164       0.9908 
   1   rs58615888  205518764       40  -0.001751    0.00477   0.003533   -0.367       0.7156 
   1   rs75032568  205518976       40    0.00385   0.003966     0.0242   0.9708       0.3378 
   1  rs112757474  205519450       40   0.005815   0.004231    0.04737    1.375       0.1773 
   1  rs369292686  205520033       40  -0.000381   0.001885   0.001074  -0.2021       0.8409 
   1  rs150877192  205520077       40  -0.003197   0.002104    0.05727   -1.519       0.1369 
   1  rs574868272  205520089       40   0.001117   0.002611   0.004792   0.4278       0.6712 
   1   rs56002536  205520093       40    0.00108   0.002614   0.004474   0.4132       0.6818 
   1  rs202186234  205520097       40   0.000431   0.002627  0.0007077   0.1641       0.8706 
   1  rs533068636  205520116       40  -0.001768   0.002797    0.01041  -0.6321       0.5311 
   1  rs546820288  205520118       40  -0.001665   0.002858   0.008857  -0.5827       0.5635 
   1   rs11240516  205520138       40  -0.002475   0.002277    0.03016   -1.087       0.2839 
   1   rs55969502  205520337       40  -0.001521   0.001935    0.01601  -0.7862       0.4366 
   1   rs58727268  205520930       40  0.0002493   0.001886  0.0004595   0.1322       0.8955 
   1    rs4592303  205520968       40  0.0005378   0.003059  0.0008125   0.1758       0.8614 
   1  rs146832284  205521001       40  5.711e-05   0.002389  1.504e-05  0.02391       0.9811 
   1   rs71147756  205521031       40  -0.002571    0.00223    0.03381   -1.153        0.256 
   1  rs373854717  205521158       40  -0.000782   0.002235   0.003211  -0.3499       0.7284 
   1  rs116163960  205521245       40   0.001198    0.00302   0.004127   0.3968       0.6937 
   1  rs114424993  205521684       40   0.000884   0.002733   0.002746   0.3235       0.7481 
   1   rs12048135  205522726       40   0.004782   0.004715    0.02635    1.014       0.3169 
   1  rs113446555  205523346       40   0.001287   0.002264   0.008427   0.5683       0.5732 
   1   rs77516432  205523906       40   0.005815   0.004231    0.04737    1.375       0.1773 
   1   rs10900512  205524106       40  0.0003537   0.001979  0.0008404   0.1788       0.8591 
   1   rs12755324  205524334       40  0.0001386    0.00262  7.367e-05  0.05291       0.9581 
   1   rs11240517  205524595       40  -0.001521   0.001935    0.01601  -0.7862       0.4366 
   1  rs112634788  205525019       40   0.001198    0.00302   0.004127   0.3968       0.6937 
   1   rs11809978  205525093       40  -0.002774   0.003555    0.01577  -0.7804         0.44 
   1   rs10082150  205525438       40  -0.000296   0.002032  0.0005582  -0.1457       0.8849 
   1   rs12409912  205525752       40  -0.000149   0.004334  3.109e-05 -0.03437       0.9728 
   1       rs1980  205525798       40  -0.001089   0.002614   0.004545  -0.4165       0.6794 
   1    rs6593950  205526197       40  0.0003537   0.001979  0.0008404   0.1788       0.8591 
   1  rs147711890  205526359       40  -0.006664   0.004654    0.05118   -1.432       0.1604 
   1  rs563959574  205526600       40  0.0007045   0.002147   0.002824   0.3281       0.7447 
   1   rs12410269  205526637       40  -0.000149   0.004334  3.109e-05 -0.03437       0.9728 
   1    rs6673676  205527491       40   0.000884   0.002733   0.002746   0.3235       0.7481 
   1  rs138662683  205527686       40   0.005174   0.004252    0.03749    1.217       0.2313 
   1    rs4951241  205527914       40  -0.001521   0.001935    0.01601  -0.7862       0.4366 
   1   rs56006813  205528526       40  0.0008214   0.002329   0.003262   0.3526       0.7263 
   1    rs6688499  205528634       40   -0.00438   0.003327    0.04362   -1.316       0.1959 
   1   rs12097092  205528704       40   0.001198    0.00302   0.004127   0.3968       0.6937 
   1   rs10900513  205529303       40  0.0001386    0.00262  7.367e-05  0.05291       0.9581 
   1  rs139921750  205529544       40  -0.001367   0.002679   0.006809  -0.5104       0.6127 
   1  rs112245398  205531518       40   0.005815   0.004231    0.04737    1.375       0.1773 
   1   rs56103713  205532018       40  -0.000149   0.004334  3.109e-05 -0.03437       0.9728 
   1  rs116729828  205532037       40   0.000884   0.002733   0.002746   0.3235       0.7481 
   1   rs57102619  205532597       40  -0.002967   0.004308    0.01233  -0.6889       0.4951 
   1  rs144918822  205532697       40  -0.005889   0.004228    0.04857   -1.393       0.1718 
   1   rs61822873  205532876       40  -0.000149   0.004334  3.109e-05 -0.03437       0.9728 
   1   rs11240520  205533005       40  -6.38e-05   0.002175  2.264e-05 -0.02933       0.9768 
   1   rs11240521  205533082       40  -6.38e-05   0.002175  2.264e-05 -0.02933       0.9768 
   1   rs61328848  205533339       40  0.0004571   0.002941  0.0006355   0.1555       0.8773 
   1    rs4951243  205533520       40  -6.38e-05   0.002175  2.264e-05 -0.02933       0.9768 
   1   rs11240522  205534419       40 -0.0006047   0.002159   0.002061  -0.2801       0.7809 
   1  rs535160393  205534502       40   0.002124   0.002064    0.02711    1.029       0.3099 
   1   rs11240523  205535539       40   0.001923   0.002423     0.0163   0.7936       0.4324 
   1   rs75297088  205535633       40   0.003552   0.004743    0.01454   0.7488       0.4586 
   1   rs59472925  205535825       40  0.0009866   0.003769     0.0018   0.2617       0.7949 
   1   rs12069429  205535957       40  0.0009866   0.003769     0.0018   0.2617       0.7949 
   1  rs199911760  205536747       40  -0.001969   0.003112    0.01043  -0.6329       0.5306 
   1  rs566553701  205536758       40  -0.001969   0.003112    0.01043  -0.6329       0.5306 
   1   rs72748975  205536759       40 -0.0007761   0.002734   0.002117  -0.2839        0.778 
   1   rs56814293  205536999       40  -0.003725    0.00474      0.016   -0.786       0.4368 
   1   rs12024377  205537858       40  -0.004221    0.00428    0.02496  -0.9863       0.3302 
   1   rs74142389  205538584       40 -0.0005781   0.002159   0.001883  -0.2678       0.7903 
   1   rs11576414  205538585       40   0.003955   0.003526    0.03205    1.122        0.269 
   1   rs12032788  205538918       40  -0.002892   0.003987    0.01365  -0.7252       0.4728 
   1   rs11240524  205539148       40   0.001092   0.002136    0.00683   0.5112       0.6122 
   1  rs113608553  205539553       40 -0.0002819   0.003128  0.0002138 -0.09014       0.9286 
   1  rs541138419  205539555       40  -0.001468   0.004328    0.00302  -0.3393       0.7363 
   1   rs74142390  205539981       40 -0.0009991   0.004776    0.00115  -0.2092       0.8354 
   1    rs4090307  205540153       40  -0.001225   0.002183   0.008222  -0.5613       0.5779 
   1   rs12026521  205540174       40  0.0007154   0.002158   0.002884   0.3315       0.7421 
   1   rs12033840  205540175       40  0.0007154   0.002158   0.002884   0.3315       0.7421 
   1   rs79836823  205540418       40    -0.0016   0.002022     0.0162  -0.7911       0.4338 
   1   rs12035608  205541515       40  -0.002122    0.00285    0.01439  -0.7447        0.461 
   1  rs115170237  205542207       40  -0.001858   0.002926     0.0105  -0.6351       0.5292 
   1  rs533400834  205542230       40  -0.002336   0.003105    0.01468  -0.7523       0.4565 
   1   rs34612665  205542555       40  -0.002359   0.003753    0.01029  -0.6285       0.5334 
   1    rs3973662  205542691       40  0.0006074    0.00203    0.00235   0.2992       0.7664 
   1   rs12036780  205542874       40  -0.001533   0.002751    0.00811  -0.5574       0.5805 
   1   rs11240526  205543037       40 -0.0006473    0.00276   0.001445  -0.2345       0.8158 
   1   rs12073016  205543323       40   0.003703   0.003725    0.02535   0.9942       0.3264 
   1   rs12073026  205543392       40    0.00124   0.002303   0.007566   0.5382       0.5936 
   1    rs7534154  205543767       40  0.0001597   0.002274  0.0001299  0.07026       0.9444 
   1    rs1891506  205543862       40   0.001413   0.002202    0.01073    0.642       0.5247 
   1   rs74353245  205544064       40 -0.0006473    0.00276   0.001445  -0.2345       0.8158 
   1    rs6593951  205544350       40    0.00124   0.002303   0.007566   0.5382       0.5936 
   1    rs6658336  205544671       40  -0.002122    0.00285    0.01439  -0.7447        0.461 
   1    rs6658344  205544694       40   0.001413   0.002202    0.01073    0.642       0.5247 
   1   rs55670961  205544967       40 -0.0009991   0.004776    0.00115  -0.2092       0.8354 
   1   rs77233369  205545129       40  -0.003725    0.00474      0.016   -0.786       0.4368 
   1   rs11240527  205545450       40  0.0002776   0.002268  0.0003941   0.1224       0.9032 
   1   rs77496520  205545985       40   0.003703   0.003725    0.02535   0.9942       0.3264 
   1  rs139954612  205546427       40  -0.003682   0.002655    0.04818   -1.387       0.1736 
   1  rs113279787  205546513       40  -0.001858   0.002926     0.0105  -0.6351       0.5292 
   1   rs75126310  205546613       40  -0.001858   0.002926     0.0105  -0.6351       0.5292 
   1   rs12759507  205546615       40 -6.429e-05   0.002458  1.799e-05 -0.02615       0.9793 
   1   rs59210747  205546808       40 -0.0006473    0.00276   0.001445  -0.2345       0.8158 
   1   rs74652881  205547441       40  -0.001858   0.002926     0.0105  -0.6351       0.5292 
   1   rs11580210  205547811       40  0.0007844   0.002139   0.003526   0.3667       0.7159 
   1  rs142558390  205547817       40  0.0002786   0.003433  0.0001734  0.08118       0.9357 
   1   rs12132196  205547932       40   0.004179   0.003054    0.04697    1.368       0.1792 
   1   rs74742063  205548329       40  -0.001173   0.002715   0.004891  -0.4322       0.6681 
   1    rs3065071  205548454       40   0.001795   0.002248    0.01651   0.7986       0.4295 
   1   rs75541573  205548619       40  -0.002664   0.002778    0.02362  -0.9588       0.3437 
   1   rs35952863  205549059       40  -0.002316   0.003754   0.009916  -0.6169        0.541 
   1   rs77822322  205549122       40  -0.002664   0.002778    0.02362  -0.9588       0.3437 
   1   rs12133326  205549274       40  -0.002664   0.002778    0.02362  -0.9588       0.3437 
   1   rs80229935  205549384       40   0.002891   0.004309    0.01171   0.6709       0.5064 
   1    rs4523578  205549559       40   0.003955   0.003526    0.03205    1.122        0.269 
   1  rs114880040  205550227       40  -0.009338   0.004532     0.1005   -2.061      0.04624 
   1    rs2153901  205550777       40   0.003302    0.00196    0.06945    1.684       0.1004 
   1    rs7523059  205550898       40  -0.002664   0.002778    0.02362  -0.9588       0.3437 
   1   rs16855911  205551495       40  -0.002664   0.002778    0.02362  -0.9588       0.3437 
   1    rs1361774  205551832       40 -9.501e-05   0.002443  3.981e-05  -0.0389       0.9692 
   1   rs74142393  205552000       40 -0.0006439    0.00266    0.00154  -0.2421         0.81 
   1    rs1361773  205552105       40  -0.001588   0.002345    0.01192  -0.6771       0.5024 
   1   rs10494871  205552864       40   0.004179   0.003054    0.04697    1.368       0.1792 
   1  rs116393205  205553343       40 -0.0009649   0.003207   0.002377  -0.3009       0.7651 
   1  rs141313712  205553442       40  -0.003725    0.00474      0.016   -0.786       0.4368 
   1  rs112605889  205553460       40  -0.002379    0.00228    0.02787   -1.044       0.3032 
   1    rs6696057  205553603       40  -0.001955   0.002404     0.0171   -0.813       0.4213 
   1   rs12754388  205553703       40  -0.001199   0.003054   0.004039  -0.3926       0.6968 
   1    rs7526132  205554085       40   0.005851   0.002442     0.1312    2.396       0.0216 
   1    rs7515820  205554095       40   0.003449   0.002198    0.06082    1.569        0.125 
   1   rs10712782  205554814       40   0.001808   0.002856    0.01044   0.6331       0.5305 
   1    rs7531623  205555145       40  -0.001802   0.001967    0.02159  -0.9157       0.3656 
   1   rs58679569  205555361       40  -0.002316   0.003754   0.009916  -0.6169        0.541 
   1   rs55853264  205555386       40  -0.002316   0.003754   0.009916  -0.6169        0.541 
   1  rs114064406  205555632       40  -0.002336   0.003105    0.01468  -0.7523       0.4565 
   1    rs6678238  205555766       40   -0.00195   0.002337    0.01799  -0.8342       0.4094 
   1    rs6678253  205555807       40  -0.002379    0.00228    0.02787   -1.044       0.3032 
   1    rs6703261  205555825       40   0.003134   0.001789    0.07475    1.752      0.08781 
   1    rs6678545  205556027       40  -0.002399   0.002103    0.03312   -1.141       0.2611 
   1    rs6681250  205556353       40  -0.002379    0.00228    0.02787   -1.044       0.3032 
   1    rs6593954  205556426       40   0.001958   0.002169    0.02099   0.9026       0.3724 
   1    rs6670789  205557044       40  -0.002316   0.003754   0.009916  -0.6169        0.541 
   1    rs7527740  205557192       40   0.003557   0.002318    0.05832    1.534       0.1333 
   1    rs7530988  205558200       40   0.002926   0.002433    0.03667    1.203       0.2365 
   1   rs12075406  205558223       40   0.001199   0.002258   0.007358   0.5307       0.5987 
   1    rs7533594  205558402       40  -0.001348   0.002933   0.005528  -0.4596       0.6484 
   1   rs59789277  205558415       40  0.0007751   0.004333  0.0008415   0.1789        0.859 
   1   rs11240528  205558675       40    0.00199   0.002251    0.02016   0.8843       0.3821 
   1    rs6677703  205558976       40  -0.002664   0.002107    0.04039   -1.265       0.2137 
   1   rs74701149  205559079       40   0.001239   0.002804   0.005109   0.4417       0.6612 
   1    rs6593955  205559551       40   0.002243   0.001999    0.03206    1.122        0.269 
   1  rs142144444  205559583       40  -0.003725    0.00474      0.016   -0.786       0.4368 
   1    rs7539751  205560119       40   0.006327   0.002757     0.1218    2.295      0.02733 
   1  rs114916622  205560472       40  -0.005554   0.003124    0.07678   -1.778      0.08345 
   1   rs66538664  205560630       40  -0.006649   0.003259    0.09873    -2.04      0.04832 
   1   rs72748991  205560636       40 -0.0006837    0.00233    0.00226  -0.2934       0.7708 
   1  rs115496849  205560800       40   -0.00064   0.003126   0.001102  -0.2047       0.8389 
   1    rs7529077  205561372       40 -0.0006837    0.00233    0.00226  -0.2934       0.7708 
   1  rs201736762  205561493       40  -0.002527   0.002236     0.0325    -1.13       0.2656 
   1    rs6593956  205561511       40   0.001836   0.002611    0.01285   0.7033       0.4862 
   1   rs72748993  205561893       40 -0.0006837    0.00233    0.00226  -0.2934       0.7708 
   1   rs35117752  205561913       40  -0.007954   0.003802     0.1033   -2.092      0.04314 
   1   rs12081077  205561954       40   0.003505   0.003538    0.02517   0.9905       0.3282 
   1    rs7529777  205562095       40 -6.187e-05   0.001974  2.586e-05 -0.03135       0.9752 
   1    rs7553871  205562202       40  -0.002276   0.002081    0.03051   -1.094       0.2811 
   1  rs115453611  205562296       40   -0.00064   0.003126   0.001102  -0.2047       0.8389 
   1   rs11805661  205562524       40   0.003551   0.002199    0.06418    1.614       0.1147 
   1  rs368393049  205562544       40   0.001412   0.002448   0.008686    0.577       0.5673 
   1   rs60014056  205562581       40   0.001551    0.00265   0.008932   0.5852       0.5619 
   1  rs114563236  205562645       40  -0.001412   0.003395   0.004532  -0.4159       0.6798 
   1   rs16855935  205562650       40 -0.0006912   0.001971   0.003228  -0.3508       0.7277 
   1  rs116156941  205562971       40   -0.00064   0.003126   0.001102  -0.2047       0.8389 
   1    rs3795550  205563162       40  -0.000412   0.002424  0.0007597    -0.17       0.8659 
   1    rs7540462  205563376       40   0.004513   0.002714    0.06783    1.663       0.1046 
   1  rs201241707  205563474       40   0.002993   0.004754    0.01033   0.6297       0.5327 
   1    rs3747967  205563505       40  -0.000412   0.002424  0.0007597    -0.17       0.8659 
   1    rs3747968  205563613       40    0.00323   0.002712      0.036    1.191       0.2409 
   1    rs3747969  205563634       40  0.0008672   0.002808   0.002504   0.3088       0.7591 
   1   rs61324339  205563775       40 -0.0005405   0.002079   0.001775  -0.2599       0.7963 
   1  rs114103936  205564036       40   0.005072   0.004707    0.02965    1.078        0.288 
   1   rs11240530  205564044       40  -0.007954   0.003802     0.1033   -2.092      0.04314 
   1   rs11240531  205564054       40  -0.000412   0.002424  0.0007597    -0.17       0.8659 
   1   rs11240532  205564196       40  -0.000412   0.002424  0.0007597    -0.17       0.8659 
   1   rs73078306  205564271       40 -0.0006912   0.001971   0.003228  -0.3508       0.7277 
   1   rs74142451  205564333       40   0.003104   0.003396    0.02151    0.914       0.3665 
   1  rs115315789  205564380       40 -0.0009209   0.003828   0.001521  -0.2406       0.8112 
   1   rs10793740  205564463       40  -0.000412   0.002424  0.0007597    -0.17       0.8659 
   1  rs112232837  205564651       40   0.003104   0.003396    0.02151    0.914       0.3665 
   1   rs56960802  205565159       40   0.003104   0.003396    0.02151    0.914       0.3665 
   1    rs7536614  205565341       40  -0.000412   0.002424  0.0007597    -0.17       0.8659 
   1    rs7536698  205565429       40  -0.000412   0.002424  0.0007597    -0.17       0.8659 
   1  rs116560095  205565534       40   -0.00064   0.003126   0.001102  -0.2047       0.8389 
   1   rs74940657  205565654       40   0.003104   0.003396    0.02151    0.914       0.3665 
   1  rs565217407  205565672       40   0.001578   0.001934    0.01723   0.8161       0.4195 
   1   rs73078311  205565739       40 -0.0005145   0.002141   0.001517  -0.2403       0.8114 
   1   rs74142452  205565792       40  0.0007751   0.004333  0.0008415   0.1789        0.859 
   1   rs74142454  205565868       40 -0.0009991   0.004776    0.00115  -0.2092       0.8354 
   1   rs74142455  205565997       40   0.003104   0.003396    0.02151    0.914       0.3665 
   1   rs74142456  205566033       40   0.003104   0.003396    0.02151    0.914       0.3665 
   1   rs12728206  205566236       40  0.0008672   0.002808   0.002504   0.3088       0.7591 
   1   rs55737952  205566279       40   0.003104   0.003396    0.02151    0.914       0.3665 
   1   rs73078312  205566352       40 -0.0006912   0.001971   0.003228  -0.3508       0.7277 
   1   rs36007652  205566407       40  -0.007954   0.003802     0.1033   -2.092      0.04314 
   1  rs149478009  205566510       40  -0.003719   0.002314    0.06365   -1.607       0.1163 
   1   rs10900515  205566547       40  0.0008672   0.002808   0.002504   0.3088       0.7591 
   1   rs58128026  205566622       40   0.003104   0.003396    0.02151    0.914       0.3665 
   1   rs73078313  205567133       40  4.787e-05   0.002138  1.319e-05  0.02239       0.9823 
   1   rs71689821  205567471       40  -0.001746   0.003115   0.008194  -0.5603       0.5786 
   1  rs147602798  205567895       40 -0.0005145   0.002141   0.001517  -0.2403       0.8114 
   1   rs12092624  205567990       40 -0.0002797   0.002032  0.0004986  -0.1377       0.8912 
   1   rs74142460  205567991       40 -0.0009991   0.004776    0.00115  -0.2092       0.8354 
   1   rs74142461  205568102       40  0.0007751   0.004333  0.0008415   0.1789        0.859 
   1    rs2282449  205568213       40  -0.006778    0.00306     0.1143   -2.215      0.03283 
   1    rs2282450  205568390       40  -0.002422   0.001675    0.05218   -1.446       0.1563 
   1    rs2282451  205568438       40  -0.006778    0.00306     0.1143   -2.215      0.03283 
   1    rs2282452  205568442       40  0.0008672   0.002808   0.002504   0.3088       0.7591 
   1   rs34887736  205569056       40  0.0008672   0.002808   0.002504   0.3088       0.7591 
   1   rs12080053  205569170       40  -0.001348   0.002933   0.005528  -0.4596       0.6484 
   1   rs11240533  205569190       40  -0.001348   0.002933   0.005528  -0.4596       0.6484 
   1   rs10494872  205569247       40 -0.0008252   0.001985   0.004529  -0.4158       0.6799 
   1    rs3818970  205569973       40  -0.006778    0.00306     0.1143   -2.215      0.03283 
   1   rs76005485  205570158       40   -0.00353   0.004296    0.01746  -0.8217       0.4164 
   1   rs68008371  205570277       40   0.002356   0.004318   0.007778   0.5458       0.5884 
   1   rs12134829  205570406       40  -0.006778    0.00306     0.1143   -2.215      0.03283 
   1   rs12041432  205570770       40  -0.007954   0.003802     0.1033   -2.092      0.04314 
   1    rs7555438  205570959       40  -0.006778    0.00306     0.1143   -2.215      0.03283 
   1   rs12408345  205570963       40  -0.003725    0.00474      0.016   -0.786       0.4368 
   1  rs113980058  205571031       40   0.001136   0.003123   0.003471   0.3638        0.718 
   1  rs115571201  205571461       40   0.005072   0.004707    0.02965    1.078        0.288 
   1   rs16856019  205571467       40  -0.006778    0.00306     0.1143   -2.215      0.03283 
   1   rs78448144  205571709       40    0.01044   0.004468     0.1255    2.336      0.02489 
   1    rs4951014  205571793       40  -0.006778    0.00306     0.1143   -2.215      0.03283 
   1  rs536710112  205572220       40  -0.001287   0.004329   0.002319  -0.2972       0.7679 
   1    rs6669786  205572717       40   0.004513   0.002714    0.06783    1.663       0.1046 
   1  rs372525521  205572770       40  0.0001123    0.00321   3.22e-05  0.03498       0.9723 
   1  rs112878656  205572830       40   0.001125   0.002185   0.006924   0.5147       0.6097 
   1  rs575256994  205572831       40   0.004327   0.003707    0.03462    1.167       0.2504 
   1  rs540226161  205573133       40   0.002284   0.001974    0.03402    1.157       0.2545 
   1   rs11240536  205573173       40   0.004513   0.002714    0.06783    1.663       0.1046 
   1  rs114391072  205573204       40   0.005072   0.004707    0.02965    1.078        0.288 
   1  rs115394116  205573380       40  -0.002087   0.003568   0.008922  -0.5849       0.5621 
   1   rs12048275  205573795       40 -0.0002643   0.002268  0.0003573  -0.1165       0.9078 
   1  rs145535437  205573885       40   0.005072   0.004707    0.02965    1.078        0.288 
   1   rs12407348  205573960       40  -0.004662    0.00263    0.07635   -1.772      0.08435 
   1   rs12407361  205574063       40  -0.004662    0.00263    0.07635   -1.772      0.08435 
   1   rs66532941  205574798       40  -0.004663   0.002266     0.1002   -2.057      0.04656 
   1   rs76900746  205575000       40 -1.436e-05    0.00331  4.955e-07 -0.004339       0.9966 
   1    rs6656684  205575055       40   0.003003   0.002187    0.04726    1.373       0.1778 
   1   rs34008697  205575225       40  -0.002223   0.003755   0.009137   -0.592       0.5574 
   1  rs144955181  205575408       40   0.005072   0.004707    0.02965    1.078        0.288 
   1    rs6668187  205575535       40  -0.002959   0.002645     0.0319   -1.119       0.2702 
   1   rs34103393  205575846       40   0.001374    0.00312   0.005076   0.4403       0.6622 
   1    rs2867892  205576917       40  -0.002223   0.003755   0.009137   -0.592       0.5574 
   1  rs201245344  205579888       40   0.004991   0.003932    0.04068    1.269        0.212 
   1  rs116045834  205579962       40   0.005024   0.004257    0.03536     1.18       0.2453 
   1    rs4573566  205580316       40 -0.0006612    0.00244   0.001928  -0.2709       0.7879 
   1   rs75371492  205580731       40  -0.003725    0.00474      0.016   -0.786       0.4368 
   1    rs6677586  205581376       40   -0.00295   0.002576    0.03337   -1.145       0.2592 
   1    rs6688760  205581521       40  -0.002137    0.00279    0.01521  -0.7662       0.4483 
   1   rs11240540  205581853       40   0.004991   0.003932    0.04068    1.269        0.212 
   1  rs148637054  205582070       40   0.005024   0.004257    0.03536     1.18       0.2453 
   1   rs35809708  205582201       40   0.001522   0.002677   0.008439   0.5687       0.5729 
   1   rs74231753  205582251       40  -0.005686   0.003118    0.08049   -1.824      0.07606 
   1   rs10900516  205582486       40   0.002881   0.002969    0.02419   0.9705       0.3379 
   1  rs115449961  205583410       40 -4.118e-05   0.004015  2.769e-06 -0.01026       0.9919 
   1   rs34779537  205583600       40   0.002881   0.002969    0.02419   0.9705       0.3379 
   1  rs114565068  205584150       40   0.004991   0.003932    0.04068    1.269        0.212 
   1  rs532392936  205584231       40   0.002881   0.002969    0.02419   0.9705       0.3379 
   1  rs116633300  205584561       40  -0.009338   0.004532     0.1005   -2.061      0.04624 
   1   rs10900517  205586635       40   0.004513   0.002714    0.06783    1.663       0.1046 
   1   rs59862342  205586636       40  0.0001194   0.003584  2.921e-05  0.03332       0.9736 
   1  rs145964752  205586966       40   0.004991   0.003932    0.04068    1.269        0.212 
   1   rs72749001  205587013       40  0.0001194   0.003584  2.921e-05  0.03332       0.9736 
   1  rs115437121  205587046       40   0.004991   0.003932    0.04068    1.269        0.212 
   1   rs28495285  205587114       40   0.004991   0.003932    0.04068    1.269        0.212 
   1  rs147362219  205587583       40   0.004991   0.003932    0.04068    1.269        0.212 
   1  rs116507431  205587674       40   0.002993   0.004754    0.01033   0.6297       0.5327 
   1  rs113551063  205587849       40   -0.00295   0.002576    0.03337   -1.145       0.2592 
   1    rs3789461  205588637       40   0.002881   0.002969    0.02419   0.9705       0.3379 
   1   rs77137072  205588841       40  -0.002268   0.003755    0.00951   -0.604       0.5494 
   1    rs1064406  205589574       40  0.0001194   0.003584  2.921e-05  0.03332       0.9736 
   1   rs11577251  205590152       40  -0.003215   0.002712    0.03565   -1.185       0.2433 
   1   rs35245252  205591052       40  0.0001194   0.003584  2.921e-05  0.03332       0.9736 
   1   rs61822903  205591308       40   0.002881   0.002969    0.02419   0.9705       0.3379 
   1  rs115702342  205591378       40   0.004991   0.003932    0.04068    1.269        0.212 
   1   rs75822494  205591440       40  0.0001194   0.003584  2.921e-05  0.03332       0.9736 
   1   rs34087906  205591676       40   0.002881   0.002969    0.02419   0.9705       0.3379 
   1  rs547986684  205592285       40    0.00472   0.001997     0.1282    2.364      0.02329 
   1   rs34310773  205592698       40  0.0001194   0.003584  2.921e-05  0.03332       0.9736 
   1   rs12048882  205594617       40  0.0001194   0.003584  2.921e-05  0.03332       0.9736 
   1   rs11240541  205594652       40   0.002881   0.002969    0.02419   0.9705       0.3379 
   1   rs12048218  205594936       40  0.0001194   0.003584  2.921e-05  0.03332       0.9736 
   1   rs12048270  205595068       40   0.002881   0.002969    0.02419   0.9705       0.3379 
   1  rs140566664  205595153       40   0.004991   0.003932    0.04068    1.269        0.212 
   1  rs115340720  205595434       40   0.004991   0.003932    0.04068    1.269        0.212 
   1    rs4245717  205595753       40   0.001464   0.003576    0.00439   0.4093       0.6846 
   1   rs78275044  205595817       40   0.004991   0.003932    0.04068    1.269        0.212 
   1  rs114099162  205596160       40 -0.0009209   0.003828   0.001521  -0.2406       0.8112 
   1   rs34193126  205596327       40  0.0001194   0.003584  2.921e-05  0.03332       0.9736 
   1   rs12059129  205596863       40   0.004991   0.003932    0.04068    1.269        0.212 
   1    rs2185811  205596870       40  0.0001194   0.003584  2.921e-05  0.03332       0.9736 
   1  rs116597867  205597027       40   0.005024   0.004257    0.03536     1.18       0.2453 
   1    rs4951247  205597321       40 -0.0006612    0.00244   0.001928  -0.2709       0.7879 
   1   rs12023128  205598225       40   0.002881   0.002969    0.02419   0.9705       0.3379 
   1   rs12024592  205598410       40  0.0001194   0.003584  2.921e-05  0.03332       0.9736 
   1  rs147131526  205598674       40   0.004991   0.003932    0.04068    1.269        0.212 
   1    rs2867891  205598979       40   0.003373   0.002145    0.06111    1.573       0.1241 
   1   rs12025838  205600085       40  0.0001194   0.003584  2.921e-05  0.03332       0.9736 
   1  rs569272998  205600399       40  0.0001194   0.003584  2.921e-05  0.03332       0.9736 
   1    rs7523896  205600645       40  -0.005686   0.003118    0.08049   -1.824      0.07606 
   1    rs6593957  205600653       40  -0.003391    0.00236    0.05155   -1.437       0.1589 
   1      rs13757  205601199       40  -0.003215   0.002712    0.03565   -1.185       0.2433 
   1    rs3088136  205601464       40  -0.003604   0.001799    0.09555   -2.004      0.05229 
   1  rs116624231  205602042       40   0.004991   0.003932    0.04068    1.269        0.212 
   1    rs6593958  205602553       40  -0.002223   0.003755   0.009137   -0.592       0.5574 
   1  rs112358150  205603404       40  -0.005686   0.003118    0.08049   -1.824      0.07606 
   1  rs149513069  205603424       40  -0.005686   0.003118    0.08049   -1.824      0.07606 
   1  rs146088191  205603775       40 -0.0009209   0.003828   0.001521  -0.2406       0.8112 
   1   rs78188170  205605175       40  -0.002268   0.003755    0.00951   -0.604       0.5494 
   1    rs4369284  205605543       40  -0.002137    0.00279    0.01521  -0.7662       0.4483 
   1   rs74144434  205606073       40 -0.0003397   0.002536  0.0004719  -0.1339       0.8942 
   1    rs1114126  205606172       40  -0.001754   0.001829    0.02363   -0.959       0.3436 
   1    rs7518313  205606850       40  -0.001885   0.002339     0.0168  -0.8059       0.4253 
   1   rs12080192  205606929       40  -0.007877   0.003348     0.1271   -2.353      0.02393 
   1   rs11580704  205606982       40  0.0008118   0.002958   0.001978   0.2744       0.7852 
   1   rs11579421  205607227       40 -0.0002146   0.002431  0.0002049 -0.08825       0.9301 
   1   rs79392121  205607479       40  -0.007939   0.003546     0.1165   -2.239      0.03109 
   1   rs10900518  205607514       40   0.005156   0.002527    0.09875     2.04       0.0483 
   1  rs115158174  205607834       40   -0.00821   0.003327     0.1381   -2.468      0.01821 
   1   rs12760905  205607932       40   0.005156   0.002527    0.09875     2.04       0.0483 
   1   rs11579937  205608132       40   0.005156   0.002527    0.09875     2.04       0.0483 
   1   rs11581303  205608153       40  -0.002483   0.002247    0.03114   -1.105        0.276 
   1   rs10793741  205608984       40  -0.003182   0.002638    0.03686   -1.206       0.2353 
   1   rs12039255  205609010       40    -0.0039     0.0028    0.04857   -1.393       0.1718 
   1   rs17347710  205609410       40   0.001412   0.002802   0.006642    0.504       0.6171 
   1   rs12746159  205609672       40  -0.001805   0.002194    0.01749  -0.8225       0.4159 
   1  rs113608019  205609677       40 -0.0005578   0.003583  0.0006376  -0.1557       0.8771 
   1    rs3949286  205610149       40   0.005464    0.00251     0.1109    2.177      0.03576 
   1  rs145413616  205610153       40   -0.00821   0.003327     0.1381   -2.468      0.01821 
   1    rs6661827  205610774       40  -0.002818   0.002192    0.04171   -1.286       0.2062 
   1   rs12087328  205611528       40  -0.002543   0.001767    0.05171   -1.439       0.1582 
   1   rs11545017  205611677       40   0.002618   0.001727    0.05706    1.516       0.1377 
   1   rs16856082  205611703       40  -0.002543   0.001767    0.05171   -1.439       0.1582 
   1    rs6680742  205612126       40  -0.002543   0.001767    0.05171   -1.439       0.1582 
   1    rs6680848  205612278       40 -0.0002146   0.002431  0.0002049 -0.08825       0.9301 
   1   rs12128988  205612463       40   0.005072   0.004707    0.02965    1.078        0.288 
   1  rs113716138  205613005       40  -0.002543   0.001767    0.05171   -1.439       0.1582 
   1   rs12406407  205613234       40  -0.001708   0.002251    0.01493  -0.7588       0.4526 
   1   rs11240543  205613376       40  -0.002543   0.001767    0.05171   -1.439       0.1582 
   1   rs16856083  205613609       40 -0.0005578   0.003583  0.0006376  -0.1557       0.8771 
   1   rs12072212  205613859       40  -0.002543   0.001767    0.05171   -1.439       0.1582 
   1  rs143846526  205613996       40  -0.001009   0.004331   0.001425  -0.2328       0.8171 
   1   rs12082741  205614004       40  -0.002543   0.001767    0.05171   -1.439       0.1582 
   1   rs28541323  205614117       40   0.002618   0.001727    0.05706    1.516       0.1377 
   1   rs35560342  205614155       40   0.005832   0.002231     0.1524    2.614      0.01275 
   1    rs6672675  205615120       40  -0.002543   0.001767    0.05171   -1.439       0.1582 
   1    rs9726591  205615287       40   0.005464    0.00251     0.1109    2.177      0.03576 
   1   rs11240544  205615442       40  -0.002543   0.001767    0.05171   -1.439       0.1582 
   1    rs6684271  205615567       40  -0.002543   0.001767    0.05171   -1.439       0.1582 
   1    rs4951249  205615594       40   0.002176   0.001779    0.03787    1.223       0.2289 
   1    rs6673283  205615791       40  -0.002543   0.001767    0.05171   -1.439       0.1582 
   1    rs4951250  205615947       40   0.005464    0.00251     0.1109    2.177      0.03576 
   1   rs12126801  205616154       40   0.005072   0.004707    0.02965    1.078        0.288 
   1   esv3588641  205616161       40  -0.004126   0.002366    0.07413   -1.744      0.08919 
   1  rs112984086  205616454       40   0.002472   0.004761   0.007042   0.5191       0.6067 
   1    rs1109893  205616742       40  -0.001091    0.00177   0.009896  -0.6163       0.5414 
   1    rs2153902  205616763       40  -0.003279   0.002384    0.04741   -1.375       0.1771 
   1    rs6687995  205616810       40  -0.001091    0.00177   0.009896  -0.6163       0.5414 
   1    rs2153903  205616849       40  -0.003279   0.002384    0.04741   -1.375       0.1771 
   1    rs6677015  205616951       40  -0.001091    0.00177   0.009896  -0.6163       0.5414 
   1   rs12406231  205617366       40 -0.0005578   0.003583  0.0006376  -0.1557       0.8771 
   1  rs182548625  205617768       40  -0.003725    0.00474      0.016   -0.786       0.4368 
   1   rs35250853  205617830       40   0.003541   0.003973    0.02047   0.8912       0.3784 
   1  rs112315852  205618330       40   0.002354   0.003753    0.01025   0.6273       0.5342 
   1   rs58030617  205618463       40   0.002472   0.004761   0.007042   0.5191       0.6067 
   1   rs12043685  205618523       40   0.003541   0.003973    0.02047   0.8912       0.3784 
   1   rs12036666  205618659       40    0.00517   0.004253    0.03744    1.216       0.2316 
   1   rs12043720  205618672       40   0.003541   0.003973    0.02047   0.8912       0.3784 
   1    rs4951017  205619324       40   0.003541   0.003973    0.02047   0.8912       0.3784 
   1   rs11805457  205619598       40  -0.003182   0.002638    0.03686   -1.206       0.2353 
   1   rs76763526  205619829       40   0.002472   0.004761   0.007042   0.5191       0.6067 
   1   rs74771148  205620185       40   0.002472   0.004761   0.007042   0.5191       0.6067 
   1   rs35332689  205620387       40   0.003541   0.003973    0.02047   0.8912       0.3784 
   1  rs189177518  205620646       40  -0.001009   0.004331   0.001425  -0.2328       0.8171 
   1   rs34847373  205620746       40   0.003541   0.003973    0.02047   0.8912       0.3784 
   1  rs146210919  205620779       40   0.002472   0.004761   0.007042   0.5191       0.6067 
   1  rs181565450  205620835       40   -0.00821   0.003327     0.1381   -2.468      0.01821 
   1   rs75638049  205620986       40    0.00517   0.004253    0.03744    1.216       0.2316 
   1  rs112499582  205621075       40   0.002472   0.004761   0.007042   0.5191       0.6067 
   1   rs12565564  205621169       40   0.005072   0.004707    0.02965    1.078        0.288 
   1    rs7511727  205621429       40 -0.0002146   0.002431  0.0002049 -0.08825       0.9301 
   1   rs57401879  205621765       40   0.002472   0.004761   0.007042   0.5191       0.6067 
   1  rs141551718  205622096       40  -0.002223   0.003755   0.009137   -0.592       0.5574 
   1    rs7514718  205622253       40   0.005832   0.002231     0.1524    2.614      0.01275 
   1   rs11589772  205622275       40   0.005464    0.00251     0.1109    2.177      0.03576 
   1    rs6699849  205622660       40   0.003541   0.003973    0.02047   0.8912       0.3784 
   1   rs72750936  205622799       40 -0.0002146   0.002431  0.0002049 -0.08825       0.9301 
   1  rs113351949  205623483       40 -0.0005578   0.003583  0.0006376  -0.1557       0.8771 
   1  rs141639485  205623850       40   0.004772   0.004265     0.0319    1.119       0.2702 
   1    rs4951253  205623865       40   0.003541   0.003973    0.02047   0.8912       0.3784 
   1   rs12075381  205623938       40   0.002231   0.001976    0.03246    1.129       0.2659 
   1  rs570498253  205623939       40  -0.001009   0.004331   0.001425  -0.2328       0.8171 
   1  rs111390179  205624037       40   0.004772   0.004265     0.0319    1.119       0.2702 
   1   rs76571668  205624057       40   0.002472   0.004761   0.007042   0.5191       0.6067 
   1   rs56330531  205624580       40   0.002472   0.004761   0.007042   0.5191       0.6067 
   1   rs76967960  205624660       40  -0.009214   0.004069     0.1189   -2.265      0.02931 
   1   rs56120517  205624740       40   0.002472   0.004761   0.007042   0.5191       0.6067 
   1   rs61159801  205624973       40   0.002472   0.004761   0.007042   0.5191       0.6067 
   1   rs36059081  205624985       40    0.00517   0.004253    0.03744    1.216       0.2316 
   1   rs11240546  205625186       40  -0.002959   0.002377    0.03917   -1.245       0.2209 
   1  rs184646916  205625311       40 -0.0009209   0.003828   0.001521  -0.2406       0.8112 
   1   rs78978322  205625371       40   -0.00278   0.003095    0.02078  -0.8981       0.3748 
   1   rs73078352  205625603       40 -0.0005578   0.003583  0.0006376  -0.1557       0.8771 
   1   rs74143147  205625916       40   0.002472   0.004761   0.007042   0.5191       0.6067 
   1  rs115737289  205626254       40  -0.003782   0.003782    0.02565       -1       0.3236 
   1   rs74143149  205626886       40   0.002472   0.004761   0.007042   0.5191       0.6067 
   1    rs7540439  205628428       40   0.002592   0.003407    0.01501   0.7609       0.4514 
   1   rs79007451  205629288       40 -0.0002551   0.004014  0.0001063 -0.06356       0.9497 
   1   rs16856094  205629815       40  -0.005193    0.00349    0.05505   -1.488        0.145 
   1    rs3761916  205630893       40  -0.003399   0.002757    0.03846   -1.233       0.2252 
   1   rs16856106  205631058       40   0.004104   0.004732    0.01941   0.8673       0.3912 
   1   rs59990545  205631404       40   0.007264   0.003838    0.08616    1.893      0.06602 
   1   rs57847589  205631456       40 -0.0005999   0.003127  0.0009679  -0.1919       0.8489 
   1   rs41304251  205631522       40   0.007264   0.003838    0.08616    1.893      0.06602 
   1   rs11240548  205633222       40  -0.003896   0.003374     0.0339   -1.155       0.2554 
   1   rs72750941  205633323       40   0.007264   0.003838    0.08616    1.893      0.06602 
   1   rs56927917  205633573       40   0.007264   0.003838    0.08616    1.893      0.06602 
   1  rs111407522  205633983       40 -0.0007361     0.0034   0.001232  -0.2165       0.8298 
   1    rs1123879  205634315       40  -0.005193    0.00349    0.05505   -1.488        0.145 
   1   rs10751442  205634671       40   0.005422   0.003474    0.06023    1.561       0.1269 
   1   rs10751443  205634853       40   0.005422   0.003474    0.06023    1.561       0.1269 
   1  rs115812228  205634954       40  -0.008252   0.003785     0.1112    -2.18      0.03549 
   1   rs67403669  205635292       40   0.007724      0.003     0.1485    2.575      0.01406 
   1    rs2096209  205635425       40   0.005422   0.003474    0.06023    1.561       0.1269 
   1   rs78569370  205635831       40 -0.0002551   0.004014  0.0001063 -0.06356       0.9497 
   1     rs871454  205635948       40 -0.0001496   0.002175  0.0001246 -0.06881       0.9455 
   1    rs4951018  205636334       40 -0.0003875   0.003772  0.0002776  -0.1027       0.9187 
   1   rs66742105  205636354       40   0.007264   0.003838    0.08616    1.893      0.06602 
   1  rs141141349  205636656       40  -0.005193    0.00349    0.05505   -1.488        0.145 
   1    rs1573104  205636907       40   0.001248   0.002863   0.004972   0.4357       0.6655 
   1   rs12140238  205637120       40  -0.005193    0.00349    0.05505   -1.488        0.145 
   1    rs7521095  205637366       40   0.007264   0.003838    0.08616    1.893      0.06602 
   1    rs7529037  205637501       40   0.001248   0.002863   0.004972   0.4357       0.6655 
   1   rs57021717  205637659       40   0.007264   0.003838    0.08616    1.893      0.06602 
   1   rs16856135  205637966       40 -0.0007361     0.0034   0.001232  -0.2165       0.8298 
   1   rs60929190  205638213       40   -0.00444   0.004274    0.02761   -1.039       0.3055 
   1   rs12409639  205638222       40  -0.002422   0.002448    0.02513  -0.9897       0.3286 
   1   rs61111606  205638272       40   -0.00444   0.004274    0.02761   -1.039       0.3055 
   1   rs16856139  205638464       40 -0.0007361     0.0034   0.001232  -0.2165       0.8298 
   1   rs55781355  205638618       40   0.007264   0.003838    0.08616    1.893      0.06602 
   1    rs3902968  205639045       40   0.001248   0.002863   0.004972   0.4357       0.6655 
   1   rs73078374  205639242       40  -0.002047   0.002112    0.02412  -0.9691       0.3386 
   1  rs114246753  205639427       40  -0.005193    0.00349    0.05505   -1.488        0.145 
   1   rs73078376  205639611       40   0.007264   0.003838    0.08616    1.893      0.06602 
   1    rs6593962  205640762       40   0.008807   0.004092     0.1086    2.152       0.0378 
   1   rs11240550  205640816       40   -0.00156   0.002376    0.01122  -0.6568       0.5153 
   1    rs6685508  205640904       40   0.003172   0.003169    0.02569    1.001       0.3232 
   1  rs186106842  205640905       40   0.002652   0.003991    0.01148   0.6644       0.5104 
   1   rs10601329  205640984       40   0.003172   0.003169    0.02569    1.001       0.3232 
   1    rs6593963  205641018       40  0.0009601   0.002145   0.005246   0.4476        0.657 
   1  rs116783335  205641115       40  -0.002126   0.004766    0.00521  -0.4461        0.658 
   1  rs112479078  205641308       40 -0.0005921   0.004777  0.0004041  -0.1239        0.902 
   1   rs55915134  205641343       40   0.001113   0.003205   0.003164   0.3473       0.7303 
   1   rs73078382  205641800       40   0.003461   0.003975    0.01956   0.8707       0.3894 
   1   rs11240551  205641826       40   0.001129    0.00401   0.002081   0.2815       0.7798 
   1    rs4951254  205642390       40   0.001056   0.002383    0.00514   0.4431       0.6602 
   1    rs2153904  205642790       40  0.0004528   0.002265    0.00105   0.1999       0.8427 
   1   rs73078388  205643282       40   0.003461   0.003975    0.01956   0.8707       0.3894 
   1   rs61824660  205643365       40   0.001113   0.003205   0.003164   0.3473       0.7303 
   1  rs139963187  205643397       40   0.001113   0.003205   0.003164   0.3473       0.7303 
   1  rs111337602  205643452       40   0.003461   0.003975    0.01956   0.8707       0.3894 
   1  rs116691275  205644642       40   0.002652   0.003991    0.01148   0.6644       0.5104 
   1    rs1418549  205644848       40   0.002034   0.002641    0.01537   0.7702       0.4459 
   1    rs4951255  205645063       40   0.001129    0.00401   0.002081   0.2815       0.7798 
   1   rs78590176  205645340       40  -0.004522   0.004272    0.02864   -1.059       0.2965 
   1   rs77273478  205645618       40   0.002652   0.003991    0.01148   0.6644       0.5104 
   1   rs73078390  205646431       40   0.003461   0.003975    0.01956   0.8707       0.3894 
   1    rs1418652  205646458       40 -0.0002765    0.00224  0.0004007  -0.1234       0.9024 
   1     rs868844  205646646       40   0.002296   0.003106    0.01417   0.7391       0.4644 
   1  rs113563932  205647399       40   0.003461   0.003975    0.01956   0.8707       0.3894 
   1    rs1775147  205648707       40  0.0008151   0.003058   0.001867   0.2666       0.7912 
   1  rs545452974  205648765       40  -0.005894   0.004682    0.04003   -1.259       0.2158 
   1    rs1772138  205648805       40  0.0008151   0.003058   0.001867   0.2666       0.7912 
   1    rs6689008  205649173       40   0.001056   0.002383    0.00514   0.4431       0.6602 
   1    rs1772137  205649327       40  0.0008151   0.003058   0.001867   0.2666       0.7912 
   1   rs58705257  205649983       40  -0.004084   0.003183    0.04152   -1.283       0.2072 
   1    rs1775152  205650138       40  0.0008151   0.003058   0.001867   0.2666       0.7912 
   1    rs1775153  205650271       40  0.0008151   0.003058   0.001867   0.2666       0.7912 
   1  rs113058022  205651420       40   0.001113   0.003205   0.003164   0.3473       0.7303 
   1    rs1772136  205651477       40  0.0008151   0.003058   0.001867   0.2666       0.7912 
   1    rs1772135  205651483       40  0.0008151   0.003058   0.001867   0.2666       0.7912 
   1    rs1772134  205651513       40  0.0008151   0.003058   0.001867   0.2666       0.7912 
   1    rs1772133  205651810       40  0.0008151   0.003058   0.001867   0.2666       0.7912 
   1    rs4245718  205652472       40 -0.0007433   0.003003    0.00161  -0.2475       0.8058 
   1    rs4951256  205652705       40 -0.0007433   0.003003    0.00161  -0.2475       0.8058 
   1   rs12023314  205653131       40 -0.0007433   0.003003    0.00161  -0.2475       0.8058 
   1   rs28721375  205653261       40 -0.0007433   0.003003    0.00161  -0.2475       0.8058 
   1   rs11580364  205653580       40 -0.0007433   0.003003    0.00161  -0.2475       0.8058 
   1  rs149863706  205653683       40 -0.0007433   0.003003    0.00161  -0.2475       0.8058 
   1    rs6685188  205653756       40 -0.0007433   0.003003    0.00161  -0.2475       0.8058 
   1    rs6693913  205654061       40   0.002296   0.003106    0.01417   0.7391       0.4644 
   1  rs115831115  205654443       40   0.001556   0.004772   0.002789    0.326       0.7462 
   1    rs5780294  205654920       40   0.001842   0.002407    0.01518   0.7654       0.4488 
   1    rs1094648  205655073       40 -0.0007433   0.003003    0.00161  -0.2475       0.8058 
   1  rs114311826  205655583       40   0.002652   0.003991    0.01148   0.6644       0.5104 
   1   rs16856148  205655725       40   0.001113   0.003205   0.003164   0.3473       0.7303 
   1     rs823107  205656022       40 -0.0007433   0.003003    0.00161  -0.2475       0.8058 
   1  rs557492079  205656263       40   0.002241   0.002617    0.01893   0.8562       0.3973 
   1     rs823106  205656453       40  0.0002878     0.0022  0.0004502   0.1308       0.8966 
   1    rs4601639  205656583       40   0.002691   0.004312    0.01014   0.6239       0.5364 
   1   rs76012422  205657377       40  -0.004084   0.003183    0.04152   -1.283       0.2072 
   1   rs78443024  205657528       40  -0.004084   0.003183    0.04152   -1.283       0.2072 
   1     rs823104  205657891       40 -0.0007433   0.003003    0.00161  -0.2475       0.8058 
   1  rs141730920  205657978       40  -0.008252   0.003785     0.1112    -2.18      0.03549 
   1     rs823103  205658832       40   -0.00317   0.003547    0.02059  -0.8938        0.377 
   1    rs1172199  205658939       40   -0.00217   0.002017    0.02954   -1.076       0.2889 
   1    rs7520276  205659491       40   0.003031   0.002409       0.04    1.258        0.216 
   1   rs12132270  205660940       40  -0.005511   0.003478    0.06199   -1.585       0.1213 
   1   rs16856160  205661367       40   0.000818   0.002109   0.003942   0.3878       0.7003 
   1   rs58838397  205661405       40   0.001882   0.001867    0.02606    1.008       0.3197 
   1   rs12752037  205661614       40   0.001882   0.001867    0.02606    1.008       0.3197 
   1   rs73078398  205661696       40   0.006489   0.004661    0.04854    1.392       0.1719 
   1   rs12037559  205661964       40   0.002691   0.004312    0.01014   0.6239       0.5364 
   1   rs10751444  205662144       40   0.001389   0.001902    0.01383   0.7301       0.4698 
   1    rs6593964  205662337       40   0.001389   0.001902    0.01383   0.7301       0.4698 
   1    rs6676110  205662977       40   0.000818   0.002109   0.003942   0.3878       0.7003 
   1   rs55858232  205663213       40   0.002226   0.002112     0.0284    1.054       0.2986 
   1   rs72419211  205663575       40   0.000818   0.002109   0.003942   0.3878       0.7003 
   1   rs10900521  205663956       40   0.000818   0.002109   0.003942   0.3878       0.7003 
   1    rs7542712  205664544       40   0.000818   0.002109   0.003942   0.3878       0.7003 
   1  rs114956011  205664929       40   0.002652   0.003991    0.01148   0.6644       0.5104 
   1   rs75103733  205664974       40  -0.006033   0.002842      0.106   -2.123      0.04033 
   1  rs116370807  205665084       40  -0.006033   0.002842      0.106   -2.123      0.04033 
   1     rs823102  205665167       40  -0.006033   0.002842      0.106   -2.123      0.04033 
   1  rs145968644  205665174       40  -0.001182   0.004774    0.00161  -0.2476       0.8058 
   1   rs58785399  205665313       40  -0.006033   0.002842      0.106   -2.123      0.04033 
   1   rs59081879  205665443       40  -0.006033   0.002842      0.106   -2.123      0.04033 
   1  rs531109319  205665464       40  -0.002453    0.00241    0.02654   -1.018       0.3151 
   1  rs549643128  205665828       40  -0.006033   0.002842      0.106   -2.123      0.04033 
   1   rs76968726  205666117       40  -0.006033   0.002842      0.106   -2.123      0.04033 
   1   rs79837567  205666118       40  -0.006033   0.002842      0.106   -2.123      0.04033 
   1  rs114944833  205666310       40  -0.001182   0.004774    0.00161  -0.2476       0.8058 
   1  rs114065085  205666618       40   -0.00649   0.003426     0.0863   -1.894      0.06579 
   1  rs182866988  205667224       40   -0.00649   0.003426     0.0863   -1.894      0.06579 
   1  rs147681886  205667341       40  -0.006033   0.002842      0.106   -2.123      0.04033 
   1   rs78421560  205667830       40  -0.008252   0.003785     0.1112    -2.18      0.03549 
   1  rs115812113  205668532       40  -0.006033   0.002842      0.106   -2.123      0.04033 
   1    rs6673687  205670369       40   0.002955   0.002223    0.04444    1.329       0.1917 
   1     rs823098  205670726       40   0.001137    0.00204   0.008111   0.5574       0.5805 
   1   rs11240554  205671644       40  0.0008567   0.001804   0.005899   0.4748       0.6376 
   1   rs11285952  205672187       40   0.002015   0.001915     0.0283    1.052       0.2994 
   1  rs539315410  205672285       40   0.006153   0.002965     0.1018    2.075      0.04478 
   1    rs1775139  205672357       40   0.002955   0.002223    0.04444    1.329       0.1917 
   1    rs1772140  205672482       40   0.001137    0.00204   0.008111   0.5574       0.5805 
   1  rs113395209  205672576       40   0.004772   0.004265     0.0319    1.119       0.2702 
   1  rs116125551  205672963       40   0.002652   0.003991    0.01148   0.6644       0.5104 
   1   rs12239960  205673108       40  -0.001036   0.002937   0.003265  -0.3528       0.7262 
   1   rs75869838  205673117       40   0.004461   0.004723    0.02294   0.9445       0.3509 
   1  rs115248740  205674106       40  -0.005894   0.004682    0.04003   -1.259       0.2158 
   1  rs111299170  205674897       40  -0.006033   0.002842      0.106   -2.123      0.04033 
   1   rs12748961  205676263       40  -0.005894   0.004682    0.04003   -1.259       0.2158 
   1    rs3747973  205677148       40  -0.007479   0.002701     0.1679   -2.769     0.008646 
   1   rs56675020  205677178       40  -0.005894   0.004682    0.04003   -1.259       0.2158 
   1   rs12030754  205678043       40   0.001348   0.004009   0.002967   0.3363       0.7385 
   1   rs55735020  205678481       40   0.004947   0.002151     0.1222      2.3      0.02702 
   1  rs140801892  205678483       40   0.004947   0.002151     0.1222      2.3      0.02702 
   1     rs823095  205679239       40  -0.001468   0.002932   0.006554  -0.5007       0.6195 
   1     rs823096  205679887       40  -0.001882   0.002854    0.01131  -0.6594       0.5136 
   1   rs16856194  205680363       40  -0.001468   0.002932   0.006554  -0.5007       0.6195 
   1   rs79396608  205680580       40  -0.007731   0.003558     0.1105   -2.173      0.03611 
   1   rs58526373  205681205       40  -0.001511   0.004772   0.002632  -0.3167       0.7532 
   1    rs6663787  205681252       40   0.001028   0.004011   0.001725   0.2563       0.7991 
   1     rs823097  205681370       40  -0.001468   0.002932   0.006554  -0.5007       0.6195 
   1  rs111987408  205681404       40 -0.0005921   0.004777  0.0004041  -0.1239        0.902 
   1   rs11240555  205681516       40   0.001028   0.004011   0.001725   0.2563       0.7991 
   1  rs541444877  205682383       40  -0.005894   0.004682    0.04003   -1.259       0.2158 
   1       rs3805  205683355       40  -0.003889   0.004288    0.02119  -0.9069       0.3702 
   1  rs141444520  205683399       40  -0.001511   0.004772   0.002632  -0.3167       0.7532 
   1    rs1935662  205683623       40  -0.001511   0.004772   0.002632  -0.3167       0.7532 
   1  rs144482900  205683626       40  -0.001507   0.004772   0.002618  -0.3158       0.7539 
   1    rs6665860  205684021       40   0.001028   0.004011   0.001725   0.2563       0.7991 
   1   rs10900522  205684067       40   0.001348   0.004009   0.002967   0.3363       0.7385 
   1  rs141010096  205685161       40  -0.007731   0.003558     0.1105   -2.173      0.03611 
   1     rs951366  205685352       40   0.005498   0.002115      0.151    2.599      0.01322 
   1   rs74143155  205686225       40  -0.001511   0.004772   0.002632  -0.3167       0.7532 
   1   rs34305872  205686523       40  -0.003724   0.002546    0.05329   -1.463       0.1518 
   1   rs74143844  205687231       40  -0.001511   0.004772   0.002632  -0.3167       0.7532 
   1   rs71709139  205687348       40  -0.001468   0.002932   0.006554  -0.5007       0.6195 
   1     rs823092  205687873       40  -0.001299   0.002103   0.009934  -0.6175       0.5406 
   1   rs16856211  205688290       40   0.001405   0.004008   0.003223   0.3505       0.7279 
   1     rs823093  205689227       40 -0.0009216   0.002133   0.004888   -0.432       0.6682 
   1     rs823094  205689807       40   -0.00148   0.002493   0.009185  -0.5935       0.5564 
   1   rs59957335  205690235       40  -0.001511   0.004772   0.002632  -0.3167       0.7532 
   1   rs34455896  205690403       40  -0.001511   0.004772   0.002632  -0.3167       0.7532 
   1    rs7545345  205690941       40   0.008304   0.002615     0.2098    3.176     0.002961 
   1  rs145557339  205691161       40  -0.001468   0.002932   0.006554  -0.5007       0.6195 
   1   rs74474484  205691208       40  -0.006337   0.003147    0.09642   -2.014      0.05116 
   1    rs4951258  205691316       40   0.005498   0.002115      0.151    2.599      0.01322 
   1   rs11240556  205691545       40   0.001028   0.004011   0.001725   0.2563       0.7991 
   1    rs4951023  205691546       40   0.006113   0.002046     0.1902    2.988     0.004902 
   1    rs1094649  205691800       40  0.0001347   0.002432   8.07e-05  0.05538       0.9561 
   1    rs1935025  205692084       40   0.001348   0.004009   0.002967   0.3363       0.7385 
   1   rs16856215  205693136       40  -0.001511   0.004772   0.002632  -0.3167       0.7532 
   1     rs823108  205693601       40 -0.0009216   0.002133   0.004888   -0.432       0.6682 
   1   rs16856217  205694122       40  -0.001511   0.004772   0.002632  -0.3167       0.7532 
   1  rs115640250  205694138       40  -0.005894   0.004682    0.04003   -1.259       0.2158 
   1   rs10494873  205694363       40  -0.001511   0.004772   0.002632  -0.3167       0.7532 
   1    rs3761919  205694720       40   0.001348   0.004009   0.002967   0.3363       0.7385 
   1    rs1772145  205695695       40   0.003729   0.001885     0.0934    1.979      0.05514 
   1    rs1772146  205696521       40 -0.0009216   0.002133   0.004888   -0.432       0.6682 
   1    rs1775154  205696615       40  -0.001468   0.002932   0.006554  -0.5007       0.6195 
   1    rs1772147  205696671       40 -0.0009216   0.002133   0.004888   -0.432       0.6682 
   1    rs1620334  205697845       40 -0.0009216   0.002133   0.004888   -0.432       0.6682 
   1   rs74143846  205697892       40  -0.001511   0.004772   0.002632  -0.3167       0.7532 
   1    rs7513645  205698026       40   0.001348   0.004009   0.002967   0.3363       0.7385 
   1  rs148270168  205699284       40   0.002241   0.004319   0.007032   0.5187       0.6069 
   1  rs112333099  205699306       40   0.001028   0.004011   0.001725   0.2563       0.7991 
   1   rs11808642  205699676       40  -0.001511   0.004772   0.002632  -0.3167       0.7532 
   1   rs61377167  205699720       40  -0.005894   0.004682    0.04003   -1.259       0.2158 
   1   rs78209347  205700748       40  -0.002347   0.004318   0.007717  -0.5436       0.5899 
   1     rs823109  205700762       40 -0.0009216   0.002133   0.004888   -0.432       0.6682 
   1   rs34936698  205701023       40   -0.00291   0.003092    0.02278  -0.9412       0.3526 
   1     rs823110  205701078       40  -0.001468   0.002932   0.006554  -0.5007       0.6195 
   1     rs823111  205701870       40  -0.001468   0.002932   0.006554  -0.5007       0.6195 
   1  rs114915979  205703195       40  -0.007731   0.003558     0.1105   -2.173      0.03611 
   1   rs74143847  205703334       40  -0.001511   0.004772   0.002632  -0.3167       0.7532 
   1  rs140426021  205703938       40  -0.003668   0.004293    0.01885  -0.8544       0.3983 
   1  rs138389558  205704027       40  -0.001511   0.004772   0.002632  -0.3167       0.7532 
   1    rs1772148  205704580       40  -0.001468   0.002932   0.006554  -0.5007       0.6195 
   1  rs146488048  205705412       40  -0.005894   0.004682    0.04003   -1.259       0.2158 
   1  rs111913572  205705539       40 -0.0005921   0.004777  0.0004041  -0.1239        0.902 
   1  rs188236363  205705916       40  -0.005894   0.004682    0.04003   -1.259       0.2158 
   1  rs111451886  205707246       40   0.002383   0.004317   0.007952   0.5519       0.5842 
   1  rs566837996  205707568       40   0.008188   0.002624     0.2039     3.12     0.003445 
   1   rs78474729  205707926       40  -0.007731   0.003558     0.1105   -2.173      0.03611 
   1   rs76269384  205708123       40  -0.005894   0.004682    0.04003   -1.259       0.2158 
   1   rs12088809  205708483       40   0.001028   0.004011   0.001725   0.2563       0.7991 
   1     rs823112  205708624       40 -0.0009216   0.002133   0.004888   -0.432       0.6682 
   1   rs11240559  205709621       40   0.001348   0.004009   0.002967   0.3363       0.7385 
   1   rs56296722  205710157       40   0.002383   0.004317   0.007952   0.5519       0.5842 
   1  rs376406180  205710333       40  -0.001468   0.002932   0.006554  -0.5007       0.6195 
   1  rs115475532  205710709       40   0.002241   0.004319   0.007032   0.5187       0.6069 
   1  rs112452415  205710848       40   0.001028   0.004011   0.001725   0.2563       0.7991 
   1     rs823113  205711237       40 -0.0009216   0.002133   0.004888   -0.432       0.6682 
   1   rs75511917  205711625       40   0.002383   0.004317   0.007952   0.5519       0.5842 
   1   rs16856246  205711627       40  -0.001511   0.004772   0.002632  -0.3167       0.7532 
   1  rs138529790  205711690       40   0.002241   0.004319   0.007032   0.5187       0.6069 
   1  rs542619600  205711956       40  -0.007731   0.003558     0.1105   -2.173      0.03611 
   1     rs864783  205711974       40  -0.001468   0.002932   0.006554  -0.5007       0.6195 
   1   rs16856251  205712223       40  -0.001511   0.004772   0.002632  -0.3167       0.7532 
   1   rs11240561  205712957       40   0.001348   0.004009   0.002967   0.3363       0.7385 
   1     rs823127  205713139       40   0.003831   0.001781     0.1085    2.151       0.0379 
   1     rs823128  205713378       40 -0.0009216   0.002133   0.004888   -0.432       0.6682 
   1     rs823129  205713799       40   0.003747   0.001835    0.09887    2.042      0.04814 
   1  rs192716638  205714018       40  -0.005894   0.004682    0.04003   -1.259       0.2158 
   1   rs79771737  205714135       40  -0.007731   0.003558     0.1105   -2.173      0.03611 
   1     rs823130  205714372       40  -0.001468   0.002932   0.006554  -0.5007       0.6195 
   1  rs112152328  205714403       40 -0.0005921   0.004777  0.0004041  -0.1239        0.902 
   1     rs823131  205714437       40   0.003747   0.001835    0.09887    2.042      0.04814 
   1   rs12046305  205714478       40   0.001348   0.004009   0.002967   0.3363       0.7385 
   1   rs55737937  205714616       40   0.001951   0.003418   0.008497   0.5707       0.5716 
   1  rs150882174  205714818       40  -0.007731   0.003558     0.1105   -2.173      0.03611 
   1   rs78504890  205715036       40  -0.001468   0.002932   0.006554  -0.5007       0.6195 
   1  rs199882740  205715573       40   0.004304   0.003515    0.03796    1.224       0.2283 
   1  rs146019018  205715575       40  -0.001336   0.002495   0.007481  -0.5352       0.5956 
   1   rs61824677  205715577       40  -0.002027   0.002259    0.02075  -0.8973       0.3752 
   1   rs61824678  205715579       40  -0.002027   0.002259    0.02075  -0.8973       0.3752 
   1   rs10900523  205715581       40 -0.0004542   0.002027   0.001319   -0.224       0.8239 
   1   rs80153295  205716186       40   0.002241   0.004319   0.007032   0.5187       0.6069 
   1  rs140853652  205716303       40  -0.007731   0.003558     0.1105   -2.173      0.03611 
   1  rs114702033  205716793       40   0.002241   0.004319   0.007032   0.5187       0.6069 
   1   rs74143849  205717066       40  -0.001511   0.004772   0.002632  -0.3167       0.7532 
   1   rs56382128  205717175       40   0.002383   0.004317   0.007952   0.5519       0.5842 
   1   rs11240562  205717393       40   0.001028   0.004011   0.001725   0.2563       0.7991 
   1   rs73080333  205717676       40    0.01074    0.00314     0.2354    3.421     0.001506 
   1    rs4951261  205717823       40   0.005498   0.002115      0.151    2.599      0.01322 
   1   rs12047038  205718468       40   0.001348   0.004009   0.002967   0.3363       0.7385 
   1  rs115866861  205718554       40  -0.007731   0.003558     0.1105   -2.173      0.03611 
   1  rs111472894  205718703       40   0.001028   0.004011   0.001725   0.2563       0.7991 
   1    rs7536483  205718858       40  -0.001468   0.002932   0.006554  -0.5007       0.6195 
   1    rs3834732  205719495       40   0.001028   0.004011   0.001725   0.2563       0.7991 
   1     rs823114  205719532       40 -0.0009768   0.002866   0.003047  -0.3408       0.7351 
   1     rs865402  205719857       40 -0.0009216   0.002133   0.004888   -0.432       0.6682 
   1   rs79576176  205720068       40  -0.008252   0.003785     0.1112    -2.18      0.03549 
   1     rs823115  205720078       40 -0.0009216   0.002133   0.004888   -0.432       0.6682 
   1     rs823116  205720483       40 -0.0009768   0.002866   0.003047  -0.3408       0.7351 
   1  rs144854753  205720500       40   0.002241   0.004319   0.007032   0.5187       0.6069 
   1   rs78907896  205720687       40  -0.008258   0.002917     0.1741   -2.831     0.007384 
   1   rs12058814  205721328       40   0.001028   0.004011   0.001725   0.2563       0.7991 
   1   rs34838718  205721922       40  2.616e-05   0.003026  1.967e-06 0.008646       0.9931 
   1   rs12059093  205721928       40  -0.002168   0.004765   0.005417  -0.4549       0.6518 
   1  rs200129376  205721929       40  2.616e-05   0.003026  1.967e-06 0.008646       0.9931 
   1   rs76085273  205721936       40  -0.005894   0.004682    0.04003   -1.259       0.2158 
   1   rs34072338  205722221       40   0.003818    0.00193    0.09336    1.978       0.0552 
   1   rs11240565  205722958       40   0.006113   0.002046     0.1902    2.988     0.004902 
   1  rs200841559  205723239       40   0.002241   0.004319   0.007032   0.5187       0.6069 
   1   rs11362942  205723303       40   0.003798   0.001788     0.1061    2.124      0.04026 
   1     rs823117  205723513       40  -0.001735   0.001922    0.02099  -0.9026       0.3724 
   1     rs823118  205723572       40 -0.0009768   0.002866   0.003047  -0.3408       0.7351 
   1     rs860311  205723619       40   0.003798   0.001788     0.1061    2.124      0.04026 
   1     rs823119  205723638       40 -0.0009216   0.002133   0.004888   -0.432       0.6682 
   1    rs1891461  205723639       40   0.001348   0.004009   0.002967   0.3363       0.7385 
   1   rs74143850  205723721       40  -0.001511   0.004772   0.002632  -0.3167       0.7532 
   1    rs5780297  205723898       40   0.001348   0.004009   0.002967   0.3363       0.7385 
   1     rs823120  205724050       40   0.003747   0.001835    0.09887    2.042      0.04814 
   1  rs138568057  205724278       40 -0.0003033    0.00331  0.0002209 -0.09164       0.9275 
   1   rs79520469  205724280       40  -0.007731   0.003558     0.1105   -2.173      0.03611 
   1     rs823121  205724302       40  -0.001468   0.002932   0.006554  -0.5007       0.6195 
   1     rs823122  205725028       40   0.003803    0.00173     0.1129    2.199      0.03406 
   1   rs74331628  205725152       40  -0.007731   0.003558     0.1105   -2.173      0.03611 
   1     rs823123  205725346       40   0.003747   0.001835    0.09887    2.042      0.04814 
   1   rs77578324  205725469       40   0.001028   0.004011   0.001725   0.2563       0.7991 
   1  rs112361116  205725515       40   0.001028   0.004011   0.001725   0.2563       0.7991 
   1  rs116536013  205725720       40  -0.005894   0.004682    0.04003   -1.259       0.2158 
   1   rs75212657  205725742       40   0.001028   0.004011   0.001725   0.2563       0.7991 
   1     rs823124  205726336       40   0.003747   0.001835    0.09887    2.042      0.04814 
   1  rs200774229  205726392       40  -0.001517   0.001964    0.01546  -0.7724       0.4447 
   1    rs1626710  205727466       40   0.003798   0.001788     0.1061    2.124      0.04026 
   1    rs1772150  205727468       40   0.003798   0.001788     0.1061    2.124      0.04026 
   1     rs823125  205727821       40   0.003798   0.001788     0.1061    2.124      0.04026 
   1     rs823126  205728369       40   0.003798   0.001788     0.1061    2.124      0.04026 
   1  rs142262637  205728522       40   0.002241   0.004319   0.007032   0.5187       0.6069 
   1    rs4951024  205729702       40   0.003803    0.00173     0.1129    2.199      0.03406 
   1   rs76542084  205730291       40  -0.001511   0.004772   0.002632  -0.3167       0.7532 
   1  rs529875324  205730418       40  0.0008523   0.002625   0.002768   0.3247       0.7472 
   1   rs56276813  205730573       40   0.001348   0.004009   0.002967   0.3363       0.7385 
   1   rs79465668  205730816       40 -0.0002126   0.003251  0.0001125  -0.0654       0.9482 
   1   rs34848415  205731166       40 -3.208e-05   0.002458  4.481e-06 -0.01305       0.9897 
   1   rs78451246  205731314       40  -0.007731   0.003558     0.1105   -2.173      0.03611 
   1  rs114241540  205731379       40   0.002241   0.004319   0.007032   0.5187       0.6069 
   1    rs2027527  205731824       40   0.002383   0.004317   0.007952   0.5519       0.5842 
   1   rs78568512  205731945       40  -0.007731   0.003558     0.1105   -2.173      0.03611 
   1  rs552104062  205732243       40   0.002295   0.001849    0.03894    1.241       0.2223 
   1    rs5012834  205732248       40   0.002751   0.002624     0.0281    1.048       0.3012 
   1   rs79604370  205732249       40  -0.001617     0.0032    0.00668  -0.5055       0.6161 
   1  rs112977696  205732356       40  -0.001292   0.003767   0.003085  -0.3429       0.7336 
   1    rs4338418  205732383       40   0.004081   0.001712     0.1301    2.384      0.02221 
   1     rs823145  205732512       40  -0.003094   0.001985    0.06006   -1.558       0.1275 
   1     rs823146  205732814       40  -0.001882   0.002016    0.02242  -0.9335       0.3565 
   1     rs823147  205733138       40  -0.001882   0.002016    0.02242  -0.9335       0.3565 
   1  rs115997607  205733401       40  -0.005894   0.004682    0.04003   -1.259       0.2158 
   1     rs869054  205733587       40  -0.007731   0.003558     0.1105   -2.173      0.03611 
   1  rs371482956  205733711       40  -0.008252   0.003785     0.1112    -2.18      0.03549 
   1   rs12059941  205733712       40  -0.001292   0.003767   0.003085  -0.3429       0.7336 
   1    rs1832775  205734032       40   0.001348   0.004009   0.002967   0.3363       0.7385 
   1    rs2013898  205734283       40  -0.007731   0.003558     0.1105   -2.173      0.03611 
   1     rs823148  205735121       40  -0.001882   0.002016    0.02242  -0.9335       0.3565 
   1     rs823149  205735229       40  -0.001297   0.002071    0.01022  -0.6263       0.5348 
   1     rs823150  205735486       40  -0.001619   0.002151    0.01468  -0.7525       0.4564 
   1     rs823151  205735517       40    0.00203   0.001905    0.02904    1.066       0.2931 
   1    rs2014202  205735612       40   0.005576    0.00237     0.1272    2.353      0.02391 
   1    rs5780298  205735718       40  0.0009674   0.002069   0.005723   0.4677       0.6427 
   1    rs7522043  205735864       40   0.008277   0.002961     0.1705    2.795     0.008087 
   1    rs7522056  205735891       40   0.005576    0.00237     0.1272    2.353      0.02391 
   1     rs823153  205736563       40  -0.001619   0.002151    0.01468  -0.7525       0.4564 
   1    rs1772152  205736662       40  -0.001619   0.002151    0.01468  -0.7525       0.4564 
   1    rs1618936  205736663       40  -0.001619   0.002151    0.01468  -0.7525       0.4564 
   1    rs6661916  205736674       40   -0.00172   0.002928   0.008997  -0.5874       0.5604 
   1     rs844005  205737450       40  -0.001619   0.002151    0.01468  -0.7525       0.4564 
   1  rs115984632  205737625       40  -0.008252   0.003785     0.1112    -2.18      0.03549 
   1   rs56129364  205737665       40  -0.001729   0.002221     0.0157  -0.7784       0.4411 
   1     rs823132  205737764       40  -0.001619   0.002151    0.01468  -0.7525       0.4564 
   1     rs823133  205737781       40  -0.001619   0.002151    0.01468  -0.7525       0.4564 
   1     rs823134  205737956       40  -0.001619   0.002151    0.01468  -0.7525       0.4564 
   1  rs115996906  205737968       40  -0.008252   0.003785     0.1112    -2.18      0.03549 
   1     rs823135  205738166       40  -0.001619   0.002151    0.01468  -0.7525       0.4564 
   1     rs823136  205738251       40  -0.001619   0.002151    0.01468  -0.7525       0.4564 
   1     rs823137  205738302       40  -0.001468   0.002932   0.006554  -0.5007       0.6195 
   1   rs71762778  205738327       40  0.0007474   0.003771   0.001033   0.1982       0.8439 
   1   rs11807208  205738843       40   0.001575   0.003764   0.004588   0.4185       0.6779 
   1   rs34580135  205738975       40  -0.001619   0.002151    0.01468  -0.7525       0.4564 
   1     rs823138  205739192       40  -0.001619   0.002151    0.01468  -0.7525       0.4564 
   1   rs16856287  205739200       40   0.001575   0.003764   0.004588   0.4185       0.6779 
   1     rs708723  205739266       40  -0.001375   0.002802   0.006299  -0.4908       0.6264 
   1  rs116438301  205739278       40  -0.008252   0.003785     0.1112    -2.18      0.03549 
   1     rs823139  205739396       40   0.003015   0.001836    0.06626    1.642       0.1088 
   1   rs11423873  205739993       40  -0.001511   0.004772   0.002632  -0.3167       0.7532 
   1     rs823140  205740403       40  -0.002033   0.002214    0.02171  -0.9183       0.3643 
   1   rs58121045  205740437       40   0.003525   0.002195    0.06356    1.606       0.1166 
   1  rs147046832  205740474       40  9.459e-05   0.003773  1.654e-05  0.02507       0.9801 
   1    rs5780299  205741074       40  -0.002869   0.002151    0.04473   -1.334       0.1902 
   1     rs823141  205741426       40  -0.001147   0.002865   0.004199  -0.4003       0.6912 
   1     rs823142  205741816       40 -0.0007194   0.002476   0.002216  -0.2905        0.773 
   1   rs11286094  205742449       40 -0.0003907   0.002332   0.000738  -0.1675       0.8678 
   1   rs80178763  205743022       40  -0.008252   0.003785     0.1112    -2.18      0.03549 
   1   rs16856296  205743378       40   0.004017   0.004734     0.0186   0.8487       0.4014 
   1     rs823143  205743425       40  -0.001147   0.002865   0.004199  -0.4003       0.6912 
   1   rs11803735  205743502       40  -0.001511   0.004772   0.002632  -0.3167       0.7532 
   1     rs708724  205743663       40  -0.001147   0.002865   0.004199  -0.4003       0.6912 
   1  rs112606738  205744122       40  -0.008124   0.003535      0.122   -2.298      0.02715 
   1     rs708725  205744138       40  -0.001147   0.002865   0.004199  -0.4003       0.6912 
   1    rs1572931  205744218       40  0.0007474   0.003771   0.001033   0.1982       0.8439 
   1  rs376166125  205744244       40  9.662e-05   0.003591  1.905e-05  0.02691       0.9787 
   1  rs187306487  205744376       40 -4.591e-05   0.004778  2.429e-06 -0.009607       0.9924 
   1   rs77138887  205744516       40 -4.591e-05   0.004778  2.429e-06 -0.009607       0.9924 
   1     rs823144  205744546       40 -0.0008487   0.002109   0.004244  -0.4024       0.6896 
   1   rs16856324  205744672       40  -0.001511   0.004772   0.002632  -0.3167       0.7532 
   1   rs77335500  205744744       40 -4.591e-05   0.004778  2.429e-06 -0.009607       0.9924 
   1    rs5780300  205745072       40   0.004228    0.00371    0.03305     1.14       0.2616 
   1    rs1775151  205745684       40 -0.0002221   0.002273  0.0002511  -0.0977       0.9227 
   1   rs79557233  205745762       40 -4.591e-05   0.004778  2.429e-06 -0.009607       0.9924 
   1    rs1772153  205745782       40  -0.003304   0.002011    0.06633   -1.643       0.1086 
   1    rs1772154  205745932       40  -0.003304   0.002011    0.06633   -1.643       0.1086 
   1    rs6683517  205745960       40  0.0003971    0.00359  0.0003219   0.1106       0.9125 
   1  rs138641727  205747073       40  -0.001757   0.003579     0.0063  -0.4908       0.6264 
   1  rs116300524  205747192       40  -0.008252   0.003785     0.1112    -2.18      0.03549 
   1  rs112880684  205747438       40  -0.002908   0.001977    0.05388   -1.471       0.1495 
   1  rs147302091  205748140       40 -4.591e-05   0.004778  2.429e-06 -0.009607       0.9924 
   1   rs74143851  205748276       40  -0.001511   0.004772   0.002632  -0.3167       0.7532 
   1   rs10900524  205748309       40  -0.003304   0.002011    0.06633   -1.643       0.1086 
   1  rs112414579  205749714       40  -0.004028   0.002792    0.05194   -1.443       0.1573 
   1  rs536099273  205750973       40  -0.008252   0.003785     0.1112    -2.18      0.03549 
   1  rs112632065  205751182       40  0.0007474   0.003771   0.001033   0.1982       0.8439 
   1     rs863725  205751196       40  -0.001137    0.00213   0.007446  -0.5339       0.5965 
   1  rs144811873  205751611       40  0.0003971    0.00359  0.0003219   0.1106       0.9125 
   1   rs16856348  205752113       40  -0.001511   0.004772   0.002632  -0.3167       0.7532 
   1   rs16856350  205752158       40  -0.001511   0.004772   0.002632  -0.3167       0.7532 
   1     rs947211  205752665       40 -0.0008439   0.002134   0.004099  -0.3955       0.6947 
   1   rs73080374  205752690       40   0.008277   0.002961     0.1705    2.795     0.008087 
   1    rs1772156  205752894       40  -0.003304   0.002011    0.06633   -1.643       0.1086 
   1     rs885224  205753097       40  -0.001137    0.00213   0.007446  -0.5339       0.5965 
   1   rs78595281  205753299       40 -4.591e-05   0.004778  2.429e-06 -0.009607       0.9924 
   1    rs1775158  205753675       40  -0.003403   0.002042    0.06813   -1.667       0.1038 
   1    rs1772157  205753808       40  -0.002512   0.001991    0.04021   -1.262       0.2147 
   1    rs1775159  205753812       40  -0.002609   0.002031    0.04162   -1.285       0.2067 
   1    rs1772158  205753820       40  -0.002609   0.002031    0.04162   -1.285       0.2067 
   1    rs5014255  205753870       40  -0.003403   0.002042    0.06813   -1.667       0.1038 
   1    rs5014256  205753877       40  -0.001861   0.002146    0.01941  -0.8674       0.3912 
   1  rs116692585  205754223       40  -0.008252   0.003785     0.1112    -2.18      0.03549 
   1   rs77291008  205754256       40  -0.005903   0.003064    0.08898   -1.927      0.06154 
   1  rs146913746  205754274       40  -0.008252   0.003785     0.1112    -2.18      0.03549 
   1   rs16856356  205754588       40  -0.004151   0.002555    0.06494   -1.625       0.1125 
   1   rs10494874  205754688       40  0.0003971    0.00359  0.0003219   0.1106       0.9125 
   1  rs114868554  205754729       40 -4.591e-05   0.004778  2.429e-06 -0.009607       0.9924 
   1   rs80290614  205754859       40  -0.008252   0.003785     0.1112    -2.18      0.03549 
   1   rs12565968  205755046       40   9.74e-05   0.002143  5.437e-05  0.04545        0.964 
   1   rs12565321  205755144       40   9.74e-05   0.002143  5.437e-05  0.04545        0.964 
   1   rs12567894  205755151       40   9.74e-05   0.002143  5.437e-05  0.04545        0.964 
   1   rs11240567  205755265       40  -0.001824    0.00192     0.0232  -0.9501       0.3481 
   1    rs1775143  205755550       40  -0.001978   0.001981    0.02554   -0.998       0.3246 
   1    rs1775144  205756012       40 -0.0007194   0.002476   0.002216  -0.2905        0.773 
   1    rs1775145  205756143       40  0.0001373   0.002432  8.392e-05  0.05647       0.9553 
   1    rs1775146  205756168       40   9.74e-05   0.002143  5.437e-05  0.04545        0.964 
   1    rs6679073  205756484       40  -0.000464   0.004778  0.0002482 -0.09712       0.9231 
   1  rs533549842  205757492       40 -4.591e-05   0.004778  2.429e-06 -0.009607       0.9924 
   1    rs7536285  205757569       40  -0.002261   0.001995     0.0327   -1.133       0.2641 
   1  rs143792555  205757619       40  9.662e-05   0.003591  1.905e-05  0.02691       0.9787 
   1    rs7513115  205757692       40   9.74e-05   0.002143  5.437e-05  0.04545        0.964 
   1  rs185317738  205757715       40 -4.591e-05   0.004778  2.429e-06 -0.009607       0.9924 
   1   rs10682043  205757800       40     0.0034    0.00238    0.05097    1.429       0.1613 
   1   rs12747475  205757800       40  -0.002079    0.00262    0.01629  -0.7934       0.4325 
   1    rs1775148  205757824       40  -0.001991   0.001981    0.02588   -1.005       0.3213 
   1  rs138571126  205757949       40  -0.008124   0.003535      0.122   -2.298      0.02715 
   1   rs73080385  205758086       40   0.004268   0.002946    0.05235    1.449       0.1556 
   1   rs74336727  205758533       40  -0.008252   0.003785     0.1112    -2.18      0.03549 
   1   rs61822589  205759213       40   0.002365   0.002475    0.02346   0.9556       0.3453 
   1   rs61822590  205759243       40    0.00419   0.003053    0.04722    1.372        0.178 
   1    rs1341249  205759876       40   0.001568   0.001957    0.01661   0.8012        0.428 
   1  rs116555471  205759941       40 -4.591e-05   0.004778  2.429e-06 -0.009607       0.9924 
   1  rs144681498  205760587       40   0.002713   0.004758   0.008481   0.5701        0.572 
   1  rs115941377  205760999       40   0.002713   0.004758   0.008481   0.5701        0.572 
   1   rs61822592  205761750       40   0.002365   0.002475    0.02346   0.9556       0.3453 
   1   rs61822593  205761767       40    0.00419   0.003053    0.04722    1.372        0.178 
   1  rs539613038  205762065       40  9.662e-05   0.003591  1.905e-05  0.02691       0.9787 
   1     rs954071  205762069       40   0.001502    0.00227    0.01139   0.6618       0.5121 
   1     rs708726  205762139       40  0.0001313   0.002266  8.837e-05  0.05795       0.9541 
   1  rs189366998  205762259       40 -4.591e-05   0.004778  2.429e-06 -0.009607       0.9924 
   1     rs823154  205762406       40  -0.001147   0.002865   0.004199  -0.4003       0.6912 
   1     rs823155  205762946       40  0.0001313   0.002266  8.837e-05  0.05795       0.9541 
   1   rs60181043  205762962       40   -0.00109   0.003579   0.002435  -0.3045       0.7624 
   1   rs57320105  205763272       40   0.003725   0.002695    0.04786    1.382        0.175 
   1   rs58497333  205763274       40   0.003187   0.002763    0.03382    1.153        0.256 
   1  rs140510407  205763731       40 -4.591e-05   0.004778  2.429e-06 -0.009607       0.9924 
   1     rs823156  205764640       40  0.0001964   0.001961  0.0002639   0.1001       0.9208 
   1  rs115312209  205764800       40  -0.001147   0.002865   0.004199  -0.4003       0.6912 
   1  rs112312142  205764994       40   0.001642   0.001873    0.01983   0.8768       0.3861 
   1    rs5780303  205765590       40  0.0008835   0.001886   0.005742   0.4685       0.6421 
   1     rs823157  205765795       40 -0.0009656   0.001848   0.007134  -0.5225       0.6043 
   1    rs5780304  205766159       40  -0.001589   0.002099    0.01486   -0.757       0.4537 
   1  rs114281298  205766932       40 -4.591e-05   0.004778  2.429e-06 -0.009607       0.9924 
   1    rs4396169  205768309       40  0.0005092   0.003432  0.0005791   0.1484       0.8828 
   1       rs2224  205769551       40    0.00163   0.002145    0.01498   0.7602       0.4518 
   1     rs823065  205771061       40 -0.0003991   0.002027   0.001019  -0.1969        0.845 
   1     rs823066  205771173       40 -0.0003991   0.002027   0.001019  -0.1969        0.845 
   1     rs823067  205771704       40 -0.0003991   0.002027   0.001019  -0.1969        0.845 
   1     rs823068  205771720       40  0.0002318   0.002007  0.0003509   0.1155       0.9087 
   1     rs823069  205771801       40   0.000987   0.002307   0.004795   0.4279       0.6711 
   1  rs202245859  205771847       40 -0.0006705   0.002029   0.002864  -0.3304       0.7429 
   1     rs823070  205772370       40 -0.0003991   0.002027   0.001019  -0.1969        0.845 
   1  rs183925436  205772567       40  -0.009214   0.004069     0.1189   -2.265      0.02931 
   1  rs115043694  205772595       40 -4.591e-05   0.004778  2.429e-06 -0.009607       0.9924 
   1   rs73080400  205772598       40    0.00163   0.002145    0.01498   0.7602       0.4518 
   1  rs140199204  205772760       40  0.0001623    0.00206  0.0001635  0.07882       0.9376 
   1   rs73080402  205772872       40    0.00163   0.002145    0.01498   0.7602       0.4518 
   1     rs823071  205773379       40 -0.0003991   0.002027   0.001019  -0.1969        0.845 
   1     rs708729  205773461       40   0.001439   0.002015    0.01324    0.714       0.4796 
   1     rs823072  205773652       40   0.000987   0.002307   0.004795   0.4279       0.6711 
   1     rs823073  205774156       40 -0.0003621   0.001979  0.0008805   -0.183       0.8558 
   1  rs115028043  205774584       40  -0.009214   0.004069     0.1189   -2.265      0.02931 
   1   rs10159439  205775322       40    0.00163   0.002145    0.01498   0.7602       0.4518 
   1   rs11808790  205775356       40 -4.591e-05   0.004778  2.429e-06 -0.009607       0.9924 
   1   rs75794366  205775745       40  -0.009214   0.004069     0.1189   -2.265      0.02931 
   1     rs823076  205775810       40 -0.0003621   0.001979  0.0008805   -0.183       0.8558 
   1     rs823077  205776109       40 -0.0003621   0.001979  0.0008805   -0.183       0.8558 
   1     rs823078  205776458       40 -0.0003991   0.002027   0.001019  -0.1969        0.845 
   1   rs79162712  205776857       40   0.001637   0.003392   0.006092   0.4826       0.6321 
   1  rs141881589  205776950       40 -0.0005347   0.002272   0.001455  -0.2353       0.8152 
   1   rs61822600  205777146       40 -4.591e-05   0.004778  2.429e-06 -0.009607       0.9924 
   1     rs823079  205777159       40  -0.001128   0.001877   0.009411  -0.6008       0.5515 
   1  rs116759226  205777414       40  -0.009214   0.004069     0.1189   -2.265      0.02931 
   1     rs708730  205777780       40   0.001583   0.002281    0.01252   0.6942       0.4918 
   1   rs76686352  205779084       40  -0.009214   0.004069     0.1189   -2.265      0.02931 
   1   rs80157950  205780319       40  -0.009214   0.004069     0.1189   -2.265      0.02931 
   1   rs78016499  205780998       40 -4.591e-05   0.004778  2.429e-06 -0.009607       0.9924 
   1  rs187543264  205781947       40  -0.009214   0.004069     0.1189   -2.265      0.02931 
   1  rs535028190  205782334       40  -0.004346   0.003132    0.04823   -1.388       0.1733 
   1   rs61822602  205782397       40   0.001794   0.002141    0.01813   0.8376       0.4075 
   1   rs56152218  205782509       40 -0.0001239   0.002048  9.628e-05 -0.06049       0.9521 
   1  rs114868928  205782836       40 -4.591e-05   0.004778  2.429e-06 -0.009607       0.9924 
   1   rs80348517  205784462       40  -0.009214   0.004069     0.1189   -2.265      0.02931 
   1   rs77177838  205784674       40  -0.009214   0.004069     0.1189   -2.265      0.02931 
   1  rs113740521  205784828       40  -0.002501   0.002446    0.02679   -1.023       0.3129 
   1  rs150354821  205784852       40  -0.009214   0.004069     0.1189   -2.265      0.02931 
   1    rs6667992  205784854       40   0.001794   0.002141    0.01813   0.8376       0.4075 
   1  rs189068953  205785280       40   0.002713   0.004758   0.008481   0.5701        0.572 
   1    rs1891092  205785485       40   0.001637   0.003392   0.006092   0.4826       0.6321 
   1    rs1891093  205785638       40   0.001617   0.003015   0.007513   0.5363       0.5948 
   1    rs1891094  205785932       40   0.001637   0.003392   0.006092   0.4826       0.6321 
   1  rs181743198  205786611       40 -4.591e-05   0.004778  2.429e-06 -0.009607       0.9924 
   1     rs823082  205786935       40   0.002365   0.002141    0.03112    1.105       0.2762 
   1  rs575560408  205787659       40  -0.008371   0.004581    0.08076   -1.827      0.07554 
   1   rs74735692  205787699       40  -0.009214   0.004069     0.1189   -2.265      0.02931 
   1   rs60321688  205788196       40   0.001794   0.002141    0.01813   0.8376       0.4075 
   1   rs76517742  205788901       40  -0.009214   0.004069     0.1189   -2.265      0.02931 
   1     rs823081  205788994       40 -0.0001239   0.002048  9.628e-05 -0.06049       0.9521 
   1    rs7538321  205789455       40  0.0001906   0.002941  0.0001105  0.06481       0.9487 
   1  rs184461176  205789659       40 -4.591e-05   0.004778  2.429e-06 -0.009607       0.9924 
   1  rs200300084  205790037       40   0.005395   0.002542      0.106    2.122      0.04037 
   1   rs61822604  205790191       40   0.001794   0.002141    0.01813   0.8376       0.4075 
   1  rs142713114  205790337       40   0.001429   0.002079    0.01228   0.6872       0.4961 
   1  rs189615813  205790393       40 -4.591e-05   0.004778  2.429e-06 -0.009607       0.9924 
   1  rs145113523  205790722       40   0.002365   0.002141    0.03112    1.105       0.2762 
   1  rs140126331  205791499       40  -0.009214   0.004069     0.1189   -2.265      0.02931 
   1   rs34196524  205792195       40 -0.0007754   0.002089   0.003614  -0.3712       0.7125 
   1  rs114572608  205792557       40  -0.009214   0.004069     0.1189   -2.265      0.02931 
   1     rs844004  205792680       40 -0.0007956   0.002088   0.003805   -0.381       0.7053 
   1     rs823091  205792836       40 -0.0003254   0.002008  0.0006907  -0.1621       0.8721 
   1  rs145624283  205792985       40   0.001794   0.002141    0.01813   0.8376       0.4075 
   1  rs188174874  205793644       40 -4.591e-05   0.004778  2.429e-06 -0.009607       0.9924 
   1   rs59244034  205793857       40   0.001557     0.0021    0.01426   0.7414        0.463 
   1     rs823090  205794047       40   0.002252   0.002049    0.03082    1.099       0.2785 
   1     rs823089  205794142       40   0.002252   0.002049    0.03082    1.099       0.2785 
   1     rs823088  205794175       40   0.002252   0.002049    0.03082    1.099       0.2785 
   1    rs6670895  205794224       40   0.001794   0.002141    0.01813   0.8376       0.4075 
   1     rs823087  205794667       40 -0.0001239   0.002048  9.628e-05 -0.06049       0.9521 
   1  rs116207676  205795218       40  -0.009214   0.004069     0.1189   -2.265      0.02931 
   1     rs708728  205795281       40   0.002252   0.002049    0.03082    1.099       0.2785 
   1    rs7529407  205795960       40   0.001637   0.003392   0.006092   0.4826       0.6321 
   1  rs113084670  205796021       40  -0.002703   0.004312    0.01023  -0.6269       0.5345 
   1   rs12071261  205796276       40   0.001617   0.003015   0.007513   0.5363       0.5948 
   1  rs114132835  205797303       40  -0.009214   0.004069     0.1189   -2.265      0.02931 
   1     rs823086  205797413       40   0.002252   0.002049    0.03082    1.099       0.2785 
   1     rs823085  205798033       40 -0.0007956   0.002088   0.003805   -0.381       0.7053 
   1   rs78099089  205798073       40  -0.009214   0.004069     0.1189   -2.265      0.02931 
   1     rs823084  205798313       40   0.001613   0.002151    0.01458   0.7498        0.458 
   1     rs823083  205798532       40 -3.228e-05   0.002074  6.373e-06 -0.01556       0.9877 
   1   rs77277247  205799364       40  -0.009214   0.004069     0.1189   -2.265      0.02931 
   1   rs73082334  205800125       40   0.001794   0.002141    0.01813   0.8376       0.4075 
   1   rs35289636  205800694       40   0.002803   0.002094    0.04502    1.338       0.1887 
   1    rs1361754  205801872       40   0.002365   0.002141    0.03112    1.105       0.2762 
   1   rs75935982  205801877       40  -0.009214   0.004069     0.1189   -2.265      0.02931 
   1   rs34037383  205803284       40   0.002387   0.002327    0.02696    1.026       0.3113 
   1   rs16856400  205803724       40   0.001906   0.002405    0.01625   0.7922       0.4331 
   1    rs7546846  205805745       40   0.002591   0.003566     0.0137   0.7266       0.4719 
   1    rs6694490  205806179       40   0.001794   0.002141    0.01813   0.8376       0.4075 
   1   rs77722822  205806246       40  -0.009214   0.004069     0.1189   -2.265      0.02931 
   1    rs6697375  205806678       40   0.001794   0.002141    0.01813   0.8376       0.4075 
   1    rs5780306  205807379       40   0.002591   0.003566     0.0137   0.7266       0.4719 
   1     rs954206  205807504       40 -0.0007332   0.003771   0.000994  -0.1945       0.8469 
   1    rs4264050  205808215       40  -0.001225   0.001979   0.009976  -0.6188       0.5397 
   1   rs74910130  205808722       40  -0.009214   0.004069     0.1189   -2.265      0.02931 
   1    rs6668798  205809221       40   0.003337   0.002362     0.0499    1.413       0.1659 
   1   rs10900525  205809642       40   0.005019   0.002008     0.1411    2.499      0.01691 
   1    rs7539565  205810630       40    0.00239   0.002101    0.03292    1.137       0.2625 
   1   rs11240573  205810947       40  -0.001963   0.004002   0.006293  -0.4906       0.6266 
   1   rs79346203  205811182       40   0.001877    0.00376   0.006511    0.499       0.6206 
   1    rs6663323  205811413       40  0.0004322   0.002265  0.0009569   0.1908       0.8497 
   1    rs4951025  205811828       40 -0.0005536    0.00209   0.001843  -0.2648       0.7926 
   1     rs960603  205812614       40    0.00329   0.003551     0.0221   0.9267       0.3599 
   1    rs7518979  205812912       40   0.003793   0.002113    0.07819    1.795      0.08056 
   1   rs77052023  205813173       40  -0.002622   0.002628    0.02554   -0.998       0.3246 
   1   rs11240574  205813672       40  -0.006551   0.004202    0.06012   -1.559       0.1273 
   1    rs4369285  205813677       40  -0.002135   0.002242     0.0233  -0.9522        0.347 
   1  rs141076349  205813683       40   0.001275   0.002934   0.004945   0.4346       0.6663 
   1   rs16856421  205814188       40  -0.004783   0.004264    0.03204   -1.122       0.2691 
   1    rs1104899  205814485       40   0.002926   0.002396    0.03777    1.221       0.2295 
   1    rs1891460  205814497       40   0.002467   0.002783    0.02026   0.8865       0.3809 
   1   rs17348507  205814735       40  -0.004783   0.004264    0.03204   -1.122       0.2691 
   1  rs114984993  205815930       40   -0.00281   0.003745    0.01459  -0.7502       0.4577 
   1    rs7517009  205815992       40  0.0007394   0.002236   0.002871   0.3308       0.7426 
   1    rs4951029  205816191       40 -3.198e-05   0.002138  5.885e-06 -0.01495       0.9881 
   1   rs12756994  205816798       40  0.0006149   0.002293   0.001889   0.2681         0.79 
   1  rs112268616  205816893       40 -0.0006811   0.001897   0.003383  -0.3591       0.7215 
   1   rs11240576  205816923       40   0.001277    0.00194    0.01128   0.6583       0.5143 
   1   rs11540015  205817018       40   0.001594   0.003581   0.005189   0.4452       0.6587 
   1   rs79350328  205817318       40  -0.003279   0.003979    0.01755   -0.824       0.4151 
   1    rs1539394  205817574       40 -0.0008151    0.00221   0.003568  -0.3689       0.7142 
   1   rs57904872  205818372       40   0.003524   0.002554     0.0477     1.38       0.1757 
   1   rs74143857  205819718       40  -0.003871   0.002544    0.05746   -1.522       0.1363 
   1   rs55799524  205819838       40  -0.003279   0.003979    0.01755   -0.824       0.4151 
   1   rs10711483  205820182       40   0.003628   0.002596    0.04888    1.397       0.1704 
   1   rs75015265  205820902       40  -0.003279   0.003979    0.01755   -0.824       0.4151 
   1    rs6702688  205821154       40  -0.004044   0.003523    0.03352   -1.148       0.2582 
   1   rs59697490  205821191       40  -0.003305   0.004301     0.0153  -0.7684        0.447 
   1  rs189971772  205821512       40  -0.005239    0.00425    0.03845   -1.233       0.2253 
   1    rs7550177  205822075       40   0.001273   0.002496   0.006796   0.5099        0.613 
   1   rs76887535  205822098       40  -0.003279   0.003979    0.01755   -0.824       0.4151 
   1   rs11240578  205822678       40  9.683e-05   0.002138  5.396e-05  0.04528       0.9641 
   1   rs35582184  205823092       40  9.419e-06   0.003026  2.549e-07 0.003112       0.9975 
   1    rs6667995  205823182       40 -0.0004025   0.002239  0.0008492  -0.1797       0.8583 
   1   rs61814918  205823244       40   0.002835   0.002925    0.02413   0.9693       0.3385 
   1   rs12033404  205823821       40   0.004683   0.003755    0.03932    1.247         0.22 
   1  rs116005836  205824100       40  -0.003305   0.004301     0.0153  -0.7684        0.447 
   1    rs1935661  205824113       40   0.001373   0.002189    0.01025   0.6273       0.5342 
   1    rs2027528  205824359       40   0.003812   0.002554    0.05536    1.492       0.1439 
   1   rs10900526  205824931       40 -0.0004025   0.002239  0.0008492  -0.1797       0.8583 
   1  rs201331568  205825190       40  -0.004783   0.004264    0.03204   -1.122       0.2691 
   1    rs7532435  205826328       40  9.683e-05   0.002138  5.396e-05  0.04528       0.9641 
   1   rs76653690  205826840       40    -0.0019   0.002599    0.01387  -0.7311       0.4692 
   1    rs2868572  205827170       40 -0.0004025   0.002239  0.0008492  -0.1797       0.8583 
   1   rs60092747  205829587       40   0.003628   0.002596    0.04888    1.397       0.1704 
   1    rs9438431  205829860       40  0.0005183   0.004778  0.0003096   0.1085       0.9142 
   1    rs6593969  205829959       40 -0.0004025   0.002239  0.0008492  -0.1797       0.8583 
   1    rs7521749  205830095       40  5.581e-05   0.004778   3.59e-06  0.01168       0.9907 
   1    rs4951265  205830614       40 -0.0004025   0.002239  0.0008492  -0.1797       0.8583 
   1   rs74600673  205830716       40  -0.003279   0.003979    0.01755   -0.824       0.4151 
   1   rs57897938  205831735       40   0.003628   0.002596    0.04888    1.397       0.1704 
   1    rs4245720  205832283       40  9.683e-05   0.002138  5.396e-05  0.04528       0.9641 
   1    rs4245721  205832381       40  -0.004044   0.003523    0.03352   -1.148       0.2582 
   1    rs4951266  205832409       40   0.001373   0.002189    0.01025   0.6273       0.5342 
   1    rs7517201  205833831       40  -0.004044   0.003523    0.03352   -1.148       0.2582 
   1   rs56036338  205834303       40  -0.003279   0.003979    0.01755   -0.824       0.4151 
   1  rs141316749  205835872       40   0.004536     0.0037    0.03804    1.226       0.2278 
   1   rs12058425  205835911       40  -0.001943   0.002601    0.01447   -0.747       0.4596 
   1  rs150017924  205836113       40   0.001273   0.002496   0.006796   0.5099        0.613 
   1   rs55817308  205836225       40  -0.003279   0.003979    0.01755   -0.824       0.4151 
   1   rs56048604  205836274       40  -0.004783   0.004264    0.03204   -1.122       0.2691 
   1   rs77290895  205836494       40   0.003628   0.002596    0.04888    1.397       0.1704 
   1  rs147865627  205836940       40  -0.003279   0.003979    0.01755   -0.824       0.4151 
   1  rs112590396  205837008       40  -0.003279   0.003979    0.01755   -0.824       0.4151 
   1   rs12085906  205837131       40   0.000526   0.002212   0.001486   0.2378       0.8133 
   1   rs11240581  205839434       40   0.002318   0.002251    0.02715     1.03       0.3096 
   1   rs57347632  205840712       40    -0.0019   0.002599    0.01387  -0.7311       0.4692 
   1    rs9438394  205841152       40  0.0005183   0.004778  0.0003096   0.1085       0.9142 
   1   rs36102202  205841477       40   0.002736   0.002269    0.03684    1.206       0.2354 
   1   rs59389001  205841510       40 -0.0008151    0.00221   0.003568  -0.3689       0.7142 
   1  rs113322677  205841570       40  -0.004783   0.004264    0.03204   -1.122       0.2691 
   1   rs12096500  205841620       40   0.002614   0.002256    0.03412    1.159       0.2538 
   1    rs7520875  205841714       40  0.0005183   0.004778  0.0003096   0.1085       0.9142 
   1   rs56750039  205842112       40 -0.0008151    0.00221   0.003568  -0.3689       0.7142 
   1   rs11240583  205842734       40   0.002614   0.002256    0.03412    1.159       0.2538 
   1  rs147657206  205843242       40  -0.006401   0.003627    0.07577   -1.765       0.0856 
   1  rs145836802  205843446       40  -0.004783   0.004264    0.03204   -1.122       0.2691 
   1    rs4333900  205844122       40  0.0005183   0.004778  0.0003096   0.1085       0.9142 
   1    rs4623772  205844191       40   0.002614   0.002256    0.03412    1.159       0.2538 
   1   rs12408828  205844459       40   0.002176   0.002246     0.0241   0.9688       0.3388 
   1  rs144608258  205844528       40  -0.006401   0.003627    0.07577   -1.765       0.0856 
   1  rs112264505  205844801       40  -0.004783   0.004264    0.03204   -1.122       0.2691 
   1   rs59644363  205844840       40   0.002176   0.002246     0.0241   0.9688       0.3388 
   1  rs148476201  205845459       40  0.0004083   0.001899   0.001215    0.215       0.8309 
   1  rs201508223  205845931       40  -0.002361   0.003753     0.0103   -0.629       0.5331 
   1   rs11802232  205846864       40  -0.004783   0.004264    0.03204   -1.122       0.2691 
   1    rs4951267  205847035       40   0.002176   0.002246     0.0241   0.9688       0.3388 
   1    rs7537069  205847669       40  0.0005183   0.004778  0.0003096   0.1085       0.9142 
   1   rs12744739  205847854       40   0.002614   0.002256    0.03412    1.159       0.2538 
   1  rs113994726  205848464       40 -1.628e-05   0.004015  4.329e-07 -0.004056       0.9968 
   1   rs74143858  205848470       40  -0.006401   0.003627    0.07577   -1.765       0.0856 
   1   rs71152453  205848554       40   0.001747   0.002295    0.01502   0.7613       0.4512 
   1   rs56680497  205849055       40  0.0006149   0.002293   0.001889   0.2681         0.79 
   1   rs74143860  205849166       40  -0.003871   0.002544    0.05746   -1.522       0.1363 
   1   rs76465173  205849540       40  -0.004783   0.004264    0.03204   -1.122       0.2691 
   1   rs80303219  205849789       40  -0.006401   0.003627    0.07577   -1.765       0.0856 
   1   rs74380392  205849909       40  -0.004783   0.004264    0.03204   -1.122       0.2691 
   1   rs78076922  205849929       40  -0.004305   0.003515    0.03797   -1.225       0.2283 
   1  rs375756247  205849991       40   0.002648    0.00203    0.04287    1.305       0.1999 
   1  rs574783340  205850003       40   0.003079   0.002109    0.05313     1.46       0.1524 
   1  rs543932453  205850004       40   0.003079   0.002109    0.05313     1.46       0.1524 
   1   rs77322695  205850232       40  -0.001434   0.002148    0.01159  -0.6675       0.5085 
   1    rs6675675  205850252       40  0.0005183   0.004778  0.0003096   0.1085       0.9142 
   1   rs56023583  205850687       40  -0.004783   0.004264    0.03204   -1.122       0.2691 
   1    rs7533475  205851506       40  -0.004783   0.004264    0.03204   -1.122       0.2691 
   1   rs12068184  205853391       40  -0.001434   0.002148    0.01159  -0.6675       0.5085 
   1  rs145002906  205853545       40   0.001863    0.00218    0.01887    0.855       0.3979 
   1  rs191007685  205853582       40   0.007998   0.004599    0.07374    1.739      0.09009 
   1  rs540565837  205853622       40  -0.007708   0.004612    0.06849   -1.671       0.1028 
   1  rs369489646  205853683       40  -0.001074   0.004331   0.001617  -0.2481       0.8054 
   1  rs141445682  205853708       40  -0.001434   0.002148    0.01159  -0.6675       0.5085 
   1   rs76148834  205853787       40  -0.004783   0.004264    0.03204   -1.122       0.2691 
   1  rs113702492  205853915       40  -0.004783   0.004264    0.03204   -1.122       0.2691 
   1    rs1857074  205854108       40   0.002614   0.002256    0.03412    1.159       0.2538 
   1  rs201556277  205854497       40  0.0005183   0.004778  0.0003096   0.1085       0.9142 
   1  rs530664983  205854553       40  -0.004783   0.004264    0.03204   -1.122       0.2691 
   1   rs56080697  205854663       40  -0.007357   0.004627    0.06239    -1.59       0.1201 
   1    rs7550755  205855231       40  -0.004783   0.004264    0.03204   -1.122       0.2691 
   1    rs1857075  205855329       40   0.001668   0.002144    0.01568    0.778       0.4414 
   1    rs7550960  205855468       40  -0.004783   0.004264    0.03204   -1.122       0.2691 
   1  rs115630198  205855526       40  -0.004295   0.002673    0.06363   -1.607       0.1163 
   1   rs12071163  205855696       40  -0.004868   0.002507    0.09028   -1.942      0.05959 
   1    rs7368315  205856566       40  -0.001434   0.002148    0.01159  -0.6675       0.5085 
   1   rs12049590  205856682       40   0.003895    0.00236     0.0669    1.651       0.1071 
   1   rs56188332  205856712       40  -0.004295   0.002673    0.06363   -1.607       0.1163 
   1   rs11799661  205857038       40   0.003013   0.002119    0.05049    1.421       0.1633 
   1   rs11240586  205857451       40   0.003136   0.002133    0.05385    1.471       0.1496 
   1    rs7364618  205857654       40    0.00272   0.002156     0.0402    1.262       0.2148 
   1    rs6684986  205858156       40  0.0006149   0.002293   0.001889   0.2681         0.79 
   1  rs116287505  205858246       40  -0.002663   0.004313   0.009934  -0.6175       0.5406 
   1  rs144991602  205858339       40    0.00289   0.002904    0.02541   0.9953       0.3259 
   1   rs56871474  205859081       40  -0.006401   0.003627    0.07577   -1.765       0.0856 
   1   rs12028467  205859798       40   0.004162   0.002336     0.0771    1.782       0.0828 
   1  rs113716284  205859934       40  -0.004783   0.004264    0.03204   -1.122       0.2691 
   1   rs12065315  205860870       40  -0.004295   0.002673    0.06363   -1.607       0.1163 
   1    rs9438396  205861107       40  0.0002269   0.002282    0.00026  0.09941       0.9213 
   1  rs545225063  205861275       40  -0.004868   0.002507    0.09028   -1.942      0.05959 
   1    rs6670490  205861433       40  -0.001434   0.002148    0.01159  -0.6675       0.5085 
   1   rs76484659  205861820       40   -0.00287   0.002578    0.03158   -1.113       0.2726 
   1   rs59834427  205862084       40  -0.007708   0.004612    0.06849   -1.671       0.1028 
   1    rs6593971  205862243       40  0.0005183   0.004778  0.0003096   0.1085       0.9142 
   1   rs34378656  205862455       40  0.0006149   0.002293   0.001889   0.2681         0.79 
   1    rs1819718  205863632       40  -0.002343   0.002785    0.01828  -0.8413       0.4055 
   1    rs2869026  205864655       40  -0.001769   0.002222     0.0164   -0.796        0.431 
   1  rs112757221  205864896       40   -0.00655    0.00362    0.07933   -1.809      0.07829 
   1    rs1857073  205865119       40  -0.001769   0.002222     0.0164   -0.796        0.431 
   1  rs558001479  205865333       40  -0.006089   0.004675    0.04273   -1.302       0.2006 
   1  rs148339195  205865634       40  0.0004389   0.002478  0.0008249   0.1771       0.8604 
   1   rs77437752  205865676       40   0.002757   0.002194    0.03992    1.257       0.2164 
   1    rs6693865  205865783       40   -0.00655    0.00362    0.07933   -1.809      0.07829 
   1    rs6693888  205865829       40   -0.00655    0.00362    0.07933   -1.809      0.07829 
   1   rs73082364  205866385       40  -0.004422   0.003511    0.04006   -1.259       0.2156 
   1    rs7365031  205867013       40  0.0004429   0.002047   0.001231   0.2164       0.8298 
   1    rs7367954  205867101       40  -0.001769   0.002222     0.0164   -0.796        0.431 
   1   rs57549600  205867332       40  -0.001769   0.002222     0.0164   -0.796        0.431 
   1   rs11580942  205867711       40   0.001188   0.001941   0.009762   0.6121       0.5441 
   1  rs114509225  205868813       40  -0.002663   0.004313   0.009934  -0.6175       0.5406 
   1    rs2869027  205870142       40  0.0004023   0.002114  0.0009522   0.1903       0.8501 
   1    rs2903990  205870321       40  4.569e-05   0.002283  1.054e-05  0.02002       0.9841 
   1  rs200376185  205870461       40  -0.004053   0.002641    0.05838   -1.535       0.1331 
   1    rs9438434  205870831       40  -0.001115   0.002288   0.006211  -0.4873       0.6288 
   1  rs147963037  205872359       40  -0.004295   0.002673    0.06363   -1.607       0.1163 
   1    rs9438435  205872485       40  -0.001115   0.002288   0.006211  -0.4873       0.6288 
   1  rs201721837  205872631       40   0.003628   0.002596    0.04888    1.397       0.1704 
   1  rs112912632  205873315       40  -0.004295   0.002673    0.06363   -1.607       0.1163 
   1  rs142614927  205874304       40  0.0005183   0.004778  0.0003096   0.1085       0.9142 
   1  rs199786099  205875602       40  -0.002047   0.002701    0.01488  -0.7577       0.4533 
   1  rs184562832  205875604       40   0.000668    0.00214   0.002557   0.3121       0.7567 
   1  rs200034747  205875634       40 -0.0006542   0.002079     0.0026  -0.3147       0.7547 
   1  rs536505979  205875701       40   0.001069   0.003398   0.002596   0.3145       0.7548 
   1   rs73082365  205875724       40   0.003153   0.002371    0.04448     1.33       0.1914 
   1  rs199825405  205875750       40  -0.002439   0.002125    0.03352   -1.148       0.2582 
   1    rs9438436  205875850       40   0.001277   0.004329   0.002285    0.295       0.7696 
   1  rs138601314  205876333       40  -0.002663   0.004313   0.009934  -0.6175       0.5406 
   1   rs74143862  205877770       40  -0.007708   0.004612    0.06849   -1.671       0.1028 
   1   rs73082366  205877832       40   0.004927   0.002567    0.08841     1.92      0.06242 
   1   rs58793663  205878362       40  -0.007708   0.004612    0.06849   -1.671       0.1028 
   1    rs9438437  205878395       40  0.0004592   0.002149     0.0012   0.2137       0.8319 
   1  rs538504793  205878592       40  0.0005081    0.00383  0.0004629   0.1327       0.8952 
   1   rs60618036  205878685       40  -0.004295   0.002673    0.06363   -1.607       0.1163 
   1   rs56157949  205879057       40  -0.003761   0.002805    0.04518   -1.341       0.1879 
   1  rs114557301  205879464       40  -0.002663   0.004313   0.009934  -0.6175       0.5406 
   1   rs55895605  205879578       40  -0.003761   0.002805    0.04518   -1.341       0.1879 
   1    rs4951270  205879964       40   0.001277   0.004329   0.002285    0.295       0.7696 
   1   rs57942992  205880340       40  -0.004295   0.002673    0.06363   -1.607       0.1163 
   1   rs17348521  205880622       40  -0.003316   0.003734    0.02033  -0.8881       0.3801 
   1   rs17433088  205881194       40    0.00276   0.002381    0.03414    1.159       0.2537 
   1    rs2282429  205881824       40  0.0005081    0.00383  0.0004629   0.1327       0.8952 
   1    rs2282430  205882454       40  0.0005081    0.00383  0.0004629   0.1327       0.8952 
   1   rs77367497  205883297       40  -0.004379   0.003951    0.03131   -1.108       0.2747 
   1   rs16856447  205883391       40  -0.002337   0.003381    0.01242  -0.6912       0.4936 
   1   rs76988577  205883780       40  -0.004537   0.002775    0.06573   -1.635       0.1103 
   1   rs16856448  205884039       40    0.00125   0.003578   0.003202   0.3494       0.7287 
   1    rs9438399  205884188       40  9.398e-05   0.002283  4.461e-05  0.04117       0.9674 
   1    rs6669481  205884274       40  -0.001106   0.001707    0.01094  -0.6482       0.5208 
   1   rs57455787  205885004       40  -0.004395   0.004275    0.02705   -1.028       0.3105 
   1   rs10652614  205885231       40  -0.003744   0.002231    0.06899   -1.678       0.1016 
   1   rs61224910  205885349       40  -0.002374   0.004763   0.006493  -0.4984       0.6211 
   1  rs141867024  205885455       40   0.004172   0.002586     0.0641    1.613        0.115 
   1   rs72752923  205885694       40   -0.00434   0.003048    0.05066   -1.424       0.1626 
   1  rs113110379  205885761       40  -0.001208   0.002529   0.005965  -0.4775       0.6357 
   1   rs16830364  205885857       40   -0.00434   0.003048    0.05066   -1.424       0.1626 
   1    rs6593973  205885916       40  0.0003485   0.002458  0.0005288   0.1418        0.888 
   1    rs6593974  205885917       40  0.0003485   0.002458  0.0005288   0.1418        0.888 
   1   rs60255052  205886059       40  -0.002198   0.003291     0.0116  -0.6677       0.5083 
   1   rs60716530  205886169       40  -0.003309   0.002399    0.04767   -1.379       0.1759 
   1  rs541039382  205886225       40   0.004421   0.002919    0.05693    1.515       0.1381 
   1   rs60644810  205886243       40   -0.00434   0.003048    0.05066   -1.424       0.1626 
   1   rs35694044  205886376       40   -0.00434   0.003048    0.05066   -1.424       0.1626 
   1   rs16830370  205886780       40   -0.00434   0.003048    0.05066   -1.424       0.1626 
   1    rs6421774  205886813       40  -0.001934   0.002217    0.01964  -0.8725       0.3884 
   1   rs16830374  205886850       40   0.004172   0.002586     0.0641    1.613        0.115 
   1   rs11240592  205887057       40  -0.002374   0.004763   0.006493  -0.4984       0.6211 
   1    rs9438401  205887232       40  -0.001837   0.002851     0.0108  -0.6442       0.5233 
   1   rs12757540  205887389       40 -0.0004308   0.003005  0.0005406  -0.1434       0.8868 
   1   rs35725748  205887448       40 -0.0008968   0.002427   0.003579  -0.3694       0.7139 
   1   rs11804268  205887921       40   0.004172   0.002586     0.0641    1.613        0.115 
   1   rs16856462  205887981       40   -0.00434   0.003048    0.05066   -1.424       0.1626 
   1    rs7366689  205888272       40  -0.001693   0.002857   0.009157  -0.5926       0.5569 
   1   rs16856468  205888323       40   -0.00434   0.003048    0.05066   -1.424       0.1626 
   1   rs60001177  205888431       40   -0.00434   0.003048    0.05066   -1.424       0.1626 
   1   rs12723666  205888529       40   -0.00434   0.003048    0.05066   -1.424       0.1626 
   1   rs75464682  205889190       40  -0.001208   0.002529   0.005965  -0.4775       0.6357 
   1   rs16856470  205889329       40  0.0004568   0.004778  0.0002405  0.09561       0.9243 
   1   rs74146718  205889491       40  -0.002374   0.004763   0.006493  -0.4984       0.6211 
   1   rs16856473  205889532       40   -0.00434   0.003048    0.05066   -1.424       0.1626 
   1    rs6697817  205889703       40  -0.001099   0.002682   0.004396  -0.4096       0.6844 
   1  rs114619342  205890019       40  -0.001208   0.002529   0.005965  -0.4775       0.6357 
   1  rs140339440  205890029       40  -0.001208   0.002529   0.005965  -0.4775       0.6357 
   1    rs6674850  205890299       40  -0.001044   0.002716   0.003871  -0.3843       0.7029 
   1    rs6674855  205890321       40  -0.001044   0.002716   0.003871  -0.3843       0.7029 
   1    rs6674874  205890368       40  -0.001044   0.002716   0.003871  -0.3843       0.7029 
   1  rs112406552  205890385       40 -0.0006541   0.002293   0.002137  -0.2853        0.777 
   1    rs6690143  205890433       40   0.001443   0.002861   0.006649   0.5043       0.6169 
   1   rs12759719  205890679       40   -0.00222   0.002919    0.01499  -0.7606       0.4516 
   1   rs74146719  205890932       40   0.001079   0.004331   0.001632   0.2492       0.8045 
   1   rs68189466  205891531       40 -0.0009041   0.002684   0.002977  -0.3368       0.7381 
   1   rs12131280  205891560       40  -0.000905   0.001886   0.006024  -0.4799       0.6341 
   1    rs9438439  205891636       40  -0.003452   0.002557    0.04578    -1.35       0.1849 
   1   rs35648260  205891848       40 -0.0009041   0.002684   0.002977  -0.3368       0.7381 
   1   rs12132920  205891891       40   0.002109   0.001999    0.02843    1.055       0.2983 
   1   rs35360452  205891903       40 -0.0009041   0.002684   0.002977  -0.3368       0.7381 
   1   rs12135510  205891915       40   0.002109   0.001999    0.02843    1.055       0.2983 
   1    rs9793153  205891942       40  -0.003452   0.002557    0.04578    -1.35       0.1849 
   1   rs12083912  205892580       40  -0.002374   0.004763   0.006493  -0.4984       0.6211 
   1    rs6690395  205893090       40  -0.001697   0.002913   0.008848  -0.5824       0.5637 
   1   rs34907090  205893753       40  2.926e-05   0.002432  3.809e-06  0.01203       0.9905 
   1   rs74146721  205893803       40  -0.002374   0.004763   0.006493  -0.4984       0.6211 
   1  rs146887701  205893922       40  -0.003177   0.003085    0.02714    -1.03       0.3097 
   1    rs7538856  205894017       40  2.926e-05   0.002432  3.809e-06  0.01203       0.9905 
   1   rs11452281  205894096       40  2.926e-05   0.002432  3.809e-06  0.01203       0.9905 
   1    rs7366893  205894276       40  -0.001697   0.002913   0.008848  -0.5824       0.5637 
   1   rs12727528  205894602       40 -0.0009041   0.002684   0.002977  -0.3368       0.7381 
   1    rs7367849  205894654       40  -0.003452   0.002557    0.04578    -1.35       0.1849 
   1  rs115900365  205894767       40   0.007094   0.003041     0.1253    2.333      0.02505 
   1   rs12133152  205895130       40  -0.002303   0.003564    0.01087  -0.6462       0.5221 
   1   rs77145461  205895191       40   0.006665   0.003226      0.101    2.066       0.0457 
   1  rs201244473  205895238       40   0.007094   0.003041     0.1253    2.333      0.02505 
   1   rs79133183  205895778       40  -0.002041   0.002599    0.01597  -0.7852       0.4372 
   1    rs9438404  205895926       40  -0.003177   0.003085    0.02714    -1.03       0.3097 
   1   rs16856489  205895990       40  0.0008776   0.002329   0.003723   0.3768       0.7084 
   1   rs75160559  205896041       40 -0.0006605   0.002356   0.002063  -0.2803       0.7808 
   1   rs11240594  205896235       40 -0.0002816   0.002642  0.0002989  -0.1066       0.9157 
   1   rs73082393  205896293       40  0.0008776   0.002329   0.003723   0.3768       0.7084 
   1    rs7366204  205896475       40   -0.00252    0.00263    0.02358  -0.9579       0.3442 
   1   rs34803033  205896647       40  -0.003515   0.002951    0.03599   -1.191        0.241 
   1    rs3811424  205896948       40   -0.00302   0.001979    0.05773   -1.526       0.1353 
   1   rs12143020  205897408       40   0.004643   0.003318      0.049    1.399       0.1698 
   1   rs12036341  205897418       40  0.0002333   0.002143   0.000312   0.1089       0.9138 
   1   rs41264909  205897866       40   0.001221   0.004774   0.001717   0.2557       0.7996 
   1    rs7514410  205898082       40 -0.0004237   0.002311  0.0008836  -0.1833       0.8555 
   1    rs7514511  205898268       40 -0.0004237   0.002311  0.0008836  -0.1833       0.8555 
   1   rs16856494  205898638       40 -0.0006732   0.002293   0.002264  -0.2936       0.7706 
   1   rs12164617  205898644       40   0.004643   0.003318      0.049    1.399       0.1698 
   1   rs11240595  205898828       40 -0.0006732   0.002293   0.002264  -0.2936       0.7706 
   1    rs9438405  205899311       40  0.0002333   0.002143   0.000312   0.1089       0.9138 
   1    rs7512462  205899595       40 -0.0007116   0.002422   0.002266  -0.2938       0.7705 
   1    rs7555185  205899708       40  0.0001203   0.002028  9.262e-05  0.05933        0.953 
   1   rs74144110  205899868       40 -0.0004709    0.00216   0.001249   -0.218       0.8286 
   1   rs12135835  205900216       40   0.004643   0.003318      0.049    1.399       0.1698 
   1   rs12042328  205900503       40 -0.0007256   0.002429   0.002343  -0.2988       0.7668 
   1  rs550910585  205900593       40  0.0004963   0.002027   0.001575   0.2449       0.8079 
   1   rs35427314  205900664       40  -0.003095   0.003272    0.02299  -0.9457       0.3503 
   1   rs33943971  205901000       40  -0.002009   0.002702    0.01434  -0.7436       0.4617 
   1   rs11240596  205901287       40   0.002161   0.003232    0.01162   0.6684       0.5079 
   1   rs16856505  205901354       40   0.001059   0.004331   0.001571   0.2445       0.8081 
   1    rs3811423  205901788       40 -0.0001005   0.001821  8.009e-05 -0.05517       0.9563 
   1   rs75021701  205902130       40   0.004643   0.003318      0.049    1.399       0.1698 
   1   rs41305064  205902242       40   0.001037   0.002136   0.006168   0.4856         0.63 
   1  rs116412054  205902259       40   0.001221   0.004774   0.001717   0.2557       0.7996 
   1   rs74774993  205902429       40  -0.001373   0.003018   0.005414  -0.4548       0.6518 
   1   rs79874759  205902664       40 -0.0007355   0.002759   0.001866  -0.2666       0.7912 
   1    rs7513587  205903206       40   0.001696    0.00477   0.003317   0.3556       0.7241 
   1    rs1995006  205903377       40   0.002161   0.003232    0.01162   0.6684       0.5079 
   1    rs1891309  205904311       40  -0.002224   0.002239     0.0253  -0.9931       0.3269 
   1    rs1891310  205904458       40  -0.002224   0.002239     0.0253  -0.9931       0.3269 
   1   rs74739480  205905276       40  0.0008908   0.002134   0.004567   0.4175       0.6786 
   1    rs1473537  205905368       40  -0.003095   0.003272    0.02299  -0.9457       0.3503 
   1    rs7520136  205905387       40   0.005799   0.004231     0.0471    1.371       0.1786 
   1   rs12082872  205905768       40   0.002245   0.002847    0.01609   0.7883       0.4354 
   1  rs142245823  205906354       40  0.0007503    0.00197   0.003803   0.3809       0.7054 
   1  rs115066097  205906802       40   0.001221   0.004774   0.001717   0.2557       0.7996 
   1   rs34190121  205906813       40  -0.003095   0.003272    0.02299  -0.9457       0.3503 
   1    rs7549173  205906897       40 -0.0005743   0.001971   0.002228  -0.2913       0.7724 
   1   rs11390376  205907018       40   0.002765   0.002578    0.02937    1.072       0.2903 
   1   rs77988810  205907071       40   0.001059   0.004331   0.001571   0.2445       0.8081 
   1    rs6696811  205907245       40   0.001274   0.003767   0.003002   0.3383        0.737 
   1   rs76837295  205907298       40  0.0006389    0.00214   0.002339   0.2985       0.7669 
   1    rs9438442  205907340       40  0.0002905   0.002811  0.0002811   0.1034       0.9182 
   1   rs72752927  205907465       40  -0.003095   0.003272    0.02299  -0.9457       0.3503 
   1  rs111348133  205907727       40 -0.0009996   0.002384   0.004607  -0.4194       0.6773 
   1    rs7521316  205907796       40   0.001911   0.003113    0.00982   0.6139       0.5429 
   1    rs1874361  205908186       40  0.0007468   0.001761    0.00471   0.4241       0.6739 
   1   rs11240598  205908630       40   0.001377   0.002565   0.007525   0.5368       0.5946 
   1  rs144629191  205908848       40  -0.001437   0.004328   0.002893  -0.3321       0.7417 
   1    rs7555534  205908867       40   0.001151   0.002864   0.004227   0.4016       0.6902 
   1  rs142620570  205909199       40  -0.002506   0.003185    0.01604   -0.787       0.4361 
   1    rs6593975  205909276       40  -0.001281   0.002028    0.01039  -0.6315       0.5315 
   1    rs6593976  205909285       40  -0.001281   0.002028    0.01039  -0.6315       0.5315 
   1   rs11435826  205909565       40  -0.001034   0.002075   0.006494  -0.4984       0.6211 
   1  rs149513713  205909781       40  -0.004709   0.004717    0.02556  -0.9984       0.3244 
   1  rs111581209  205910359       40 -0.0002607   0.002273  0.0003459  -0.1147       0.9093 
   1    rs6673820  205910604       40 -0.0005289   0.001852   0.002141  -0.2855       0.7768 
   1    rs6661355  205910631       40 -0.0005289   0.001852   0.002141  -0.2855       0.7768 
   1   rs76493476  205910645       40   0.004643   0.003318      0.049    1.399       0.1698 
   1    rs7415921  205910883       40 -0.0002797   0.002028  0.0005004  -0.1379        0.891 
   1   rs72752928  205911154       40  -0.003276   0.002893    0.03264   -1.132       0.2646 
   1   rs16856524  205911227       40 -0.0008918   0.003125   0.002139  -0.2854       0.7769 
   1    rs1342061  205911385       40 -0.0007045   0.001934    0.00348  -0.3643       0.7177 
   1   rs61707153  205911426       40 -0.0004602   0.002535  0.0008663  -0.1815       0.8569 
   1   rs78309324  205911475       40   0.004181   0.003957    0.02855    1.057       0.2973 
   1   rs79698238  205911599       40 -0.0004602   0.002535  0.0008663  -0.1815       0.8569 
   1  rs116115387  205912510       40  -0.001216   0.003767   0.002736  -0.3229       0.7486 
   1    rs1342062  205912786       40   0.002007     0.0026    0.01544   0.7721       0.4449 
   1   rs66593238  205912819       40  -0.002991   0.002575    0.03431   -1.162       0.2525 
   1    rs1342063  205912859       40  -0.001566   0.002445    0.01067  -0.6403       0.5258 
   1    rs1342064  205913073       40 -0.0002839   0.002721  0.0002864  -0.1043       0.9174 
   1    rs4951030  205913747       40  -0.001306   0.001888    0.01243  -0.6916       0.4934 
   1    rs9438407  205913755       40  -0.002404   0.002427    0.02516  -0.9904       0.3283 
   1    rs4951271  205913848       40 -0.0008809   0.002808   0.002584  -0.3137       0.7554 
   1   rs75851636  205913995       40  0.0003684   0.004334  0.0001901  0.08499       0.9327 
   1   rs12741299  205914516       40  -0.002404   0.002427    0.02516  -0.9904       0.3283 
   1    rs4077468  205914757       40 -0.0008809   0.002808   0.002584  -0.3137       0.7554 
   1    rs4077469  205914885       40 -0.0008809   0.002808   0.002584  -0.3137       0.7554 
   1    rs9661504  205915667       40 -0.0008809   0.002808   0.002584  -0.3137       0.7554 
   1    rs9662221  205915745       40 -0.0008809   0.002808   0.002584  -0.3137       0.7554 
   1   rs34265780  205915775       40  -0.002404   0.002427    0.02516  -0.9904       0.3283 
   1  rs116751685  205915886       40  0.0003684   0.004334  0.0001901  0.08499       0.9327 
   1   rs34301002  205915942       40  -0.001392   0.002062    0.01185  -0.6751       0.5037 
   1   rs12095392  205916017       40   -0.00198   0.001916    0.02734   -1.034       0.3079 
   1   rs11801695  205916175       40 -0.0008809   0.002808   0.002584  -0.3137       0.7554 
   1   rs12047830  205916699       40 -0.0005806   0.002026   0.002156  -0.2865        0.776 
   1  rs146371066  205916831       40 -0.0008631   0.004012   0.001216  -0.2151       0.8308 
   1    rs7419153  205917309       40  -0.002191   0.002017    0.03012   -1.086       0.2841 
   1   rs61815464  205917473       40   0.001737   0.003421   0.006738   0.5077       0.6146 
   1   rs11240599  205917503       40  0.0004024   0.002478  0.0006933   0.1624       0.8719 
   1   rs56034048  205917679       40   0.001258   0.002129   0.009115   0.5912       0.5579 
   1    rs7418300  205918020       40  0.0003827   0.002028  0.0009366   0.1887       0.8513 
   1   rs12410139  205918026       40  0.0004343    0.00216   0.001063   0.2011       0.8417 
   1  rs113880347  205918481       40   0.007891   0.004604    0.07177    1.714      0.09465 
   1   rs12029024  205918686       40  0.0004955   0.002137   0.001413   0.2319       0.8179 
   1    rs6603928  205920073       40 -0.0001115    0.00287  3.968e-05 -0.03883       0.9692 
   1  rs114446267  205920466       40   0.001377   0.004773   0.002184   0.2884       0.7746 
   1    rs6603929  205920680       40 -0.0004494   0.001683   0.001873  -0.2671       0.7909 
   1  rs190040074  205921244       40   0.003239   0.003736     0.0194    0.867       0.3914 
   1   rs11240600  205921246       40  0.0004886   0.002478   0.001022   0.1972       0.8447 
   1   rs11240601  205921352       40 -9.937e-05   0.002505  4.142e-05 -0.03967       0.9686 
   1    rs7516593  205921445       40  -0.005412   0.002468     0.1123   -2.192      0.03454 
   1    rs7413698  205921859       40 -0.0007952   0.001951   0.004353  -0.4076       0.6859 
   1   rs75820909  205921897       40  -0.001395   0.002378   0.008977  -0.5867       0.5609 
   1  rs115045646  205922662       40  -0.003342   0.004747    0.01287  -0.7039       0.4858 
   1  rs146047214  206073267       40  -0.001942   0.002216     0.0198  -0.8761       0.3865 
   1  rs537934803  206074010       40  -0.001205   0.002497   0.006092  -0.4826       0.6321 
   1  rs551575236  206075056       40  -0.001541   0.002466    0.01017   -0.625       0.5357 
   1    rs1476372  206075209       40 -0.0009204   0.002291   0.004231  -0.4018       0.6901 
   1    rs1476373  206075230       40 -0.0009204   0.002291   0.004231  -0.4018       0.6901 
   1  rs556066739  206075500       40 -0.0009986   0.001982   0.006633  -0.5037       0.6174 
   1  rs575947513  206075543       40  -0.002301   0.003813   0.009493  -0.6035       0.5498 
   1  rs572111527  206076018       40 -0.0007446    0.00197   0.003746   -0.378       0.7075 
   1  rs146610730  206077684       40 -0.0009204   0.002291   0.004231  -0.4018       0.6901 
   1  rs564766960  206078456       40 -0.0009986   0.001982   0.006633  -0.5037       0.6174 
   1   rs61815473  206080547       40   -0.00216   0.002023    0.02913   -1.068       0.2924 
   1   rs61815474  206080686       40 -0.0009204   0.002291   0.004231  -0.4018       0.6901 
   1  rs574519137  206081315       40  0.0005635    0.00281   0.001057   0.2006       0.8421 
   1  rs200142079  206081322       40 -0.0009204   0.002291   0.004231  -0.4018       0.6901 
   1   rs61815475  206081791       40 -0.0009204   0.002291   0.004231  -0.4018       0.6901 
   1  rs550641836  206081815       40  -0.001541   0.002466    0.01017   -0.625       0.5357 
   1  rs539179894  206081917       40   0.002288    0.00323    0.01303   0.7084        0.483 
   1    rs1856457  206082191       40  -0.000902   0.002354   0.003849  -0.3832       0.7037 
   1  rs199948662  206083051       40   0.002288    0.00323    0.01303   0.7084        0.483 
   1  rs566499317  206083562       40   0.006147   0.003889    0.06169    1.581       0.1222 
   1  rs149151829  206083607       40  -0.000902   0.002354   0.003849  -0.3832       0.7037 
   1  rs114275235  206084873       40 -0.0002472   0.002811  0.0002035 -0.08795       0.9304 
   1  rs145025152  206085036       40   0.002288    0.00323    0.01303   0.7084        0.483 
   1  rs142284236  206085113       40  -0.004194   0.004281    0.02463  -0.9796       0.3335 
   1   rs61815476  206085595       40   -0.00554   0.003664    0.05674   -1.512       0.1388 
   1    rs2019353  206085691       40 -0.0009204   0.002291   0.004231  -0.4018       0.6901 
   1  rs558069922  206085858       40   0.002288    0.00323    0.01303   0.7084        0.483 
   1   rs61815477  206086032       40 -3.491e-05    0.00224   6.39e-06 -0.01558       0.9876 
   1   rs61815478  206086124       40 -0.0009204   0.002291   0.004231  -0.4018       0.6901 
   1   rs79000747  206087130       40   -0.00554   0.003664    0.05674   -1.512       0.1388 
   1  rs527282136  206087320       40   0.004321   0.003329    0.04244    1.298       0.2022 
   1  rs562645029  206087534       40  -0.001541   0.002466    0.01017   -0.625       0.5357 
   1  rs533685295  206087808       40   0.003535   0.004296    0.01751   0.8229       0.4157 
   1  rs573292677  206088262       40 -3.491e-05    0.00224   6.39e-06 -0.01558       0.9876 
   1  rs536254932  206088298       40   0.001403   0.002664   0.007245   0.5266       0.6015 
   1  rs555941168  206088318       40   0.003985   0.002956    0.04563    1.348       0.1857 
   1   rs61815481  206091788       40 -0.0004759   0.002149   0.001289  -0.2215       0.8259 
   1   rs61815483  206092760       40  -0.002369    0.00225    0.02834   -1.053       0.2991 
   1  rs565010260  206092818       40   0.004857   0.003027    0.06345    1.604       0.1169 
   1  rs567838304  206094004       40   0.001454   0.004772   0.002435   0.3046       0.7623 
   1  rs556768859  206094203       40  0.0002833    0.00331  0.0001928   0.0856       0.9322 
   1  rs529859946  206096029       40   0.004857   0.003027    0.06345    1.604       0.1169 
   1   rs61815484  206096143       40  -0.002369    0.00225    0.02834   -1.053       0.2991 
   1   rs11249412  206097094       40  -0.001137   0.002288   0.006458   -0.497       0.6221 
   1  rs574849282  206097329       40  -0.001541   0.002466    0.01017   -0.625       0.5357 
   1  rs200321776  206098165       40  -0.002175   0.002332    0.02238  -0.9326       0.3569 
   1  rs199635251  206098250       40   0.000393   0.002136  0.0008902    0.184        0.855 
   1  rs552415094  206098418       40   0.006147   0.003889    0.06169    1.581       0.1222 
   1  rs566039147  206098421       40  -0.001541   0.002466    0.01017   -0.625       0.5357 
   1  rs115430035  206098434       40   0.004557     0.0037    0.03839    1.232       0.2256 
   1  rs115893987  206099213       40  -0.003056   0.003799    0.01675  -0.8045       0.4261 
   1  rs561506617  206099271       40   0.006147   0.003889    0.06169    1.581       0.1222 
   1    rs4844896  206099447       40  -0.001819   0.002221    0.01735  -0.8192       0.4178 
   1  rs150265080  206099449       40  -0.001541   0.002466    0.01017   -0.625       0.5357 
   1  rs541756501  206099975       40   0.004857   0.003027    0.06345    1.604       0.1169 
   1  rs565121457  206100144       40  -0.004158   0.003957    0.02824   -1.051          0.3 
   1  rs551011015  206100662       40   0.001454   0.004772   0.002435   0.3046       0.7623 
   1  rs553552792  206100829       40   0.001266   0.003767   0.002964   0.3361       0.7386 
   1   rs72152960  206101066       40 -0.0004053   0.002052   0.001025  -0.1975       0.8445 
   1   rs75794939  206101455       40 -0.0006554   0.002421   0.001925  -0.2708        0.788 
   1  rs150007648  206101600       40   0.006147   0.003889    0.06169    1.581       0.1222 
   1   rs61815487  206101706       40  0.0003163   0.002238  0.0005253   0.1413       0.8884 
   1  rs149143665  206101781       40   0.001266   0.003767   0.002964   0.3361       0.7386 
   1  rs533322205  206102011       40  -0.002539   0.002424    0.02807   -1.048       0.3014 
   1  rs547030485  206102081       40   0.004857   0.003027    0.06345    1.604       0.1169 
   1   rs71263597  206104009       40   0.006147   0.003889    0.06169    1.581       0.1222 
   1  rs181713665  206104226       40   0.001454   0.004772   0.002435   0.3046       0.7623 
   1   rs71263598  206104269       40   0.003626   0.002068     0.0748    1.753       0.0877 
   1  rs569694954  206108913       40   0.006147   0.003889    0.06169    1.581       0.1222 
   1  rs554413462  206109341       40   0.001454   0.004772   0.002435   0.3046       0.7623 
   1  rs567885258  206110458       40  -0.002506   0.002425    0.02734   -1.034       0.3079 
   1  rs185956295  206110704       40   0.001454   0.004772   0.002435   0.3046       0.7623 
   1   rs66901207  206111363       40   -0.00043   0.002941  0.0005625  -0.1462       0.8845 
   1  rs566098835  206111863       40   0.001454   0.004772   0.002435   0.3046       0.7623 
   1  rs546117221  206113921       40   0.006147   0.003889    0.06169    1.581       0.1222 
   1  rs543935702  206114303       40  -0.001112   0.004775   0.001426  -0.2329       0.8171 
   1  rs111738441  206114526       40   0.001454   0.004772   0.002435   0.3046       0.7623 
   1  rs546402094  206115343       40  -0.001205   0.002497   0.006092  -0.4826       0.6321 
   1  rs200162821  206116941       40  0.0004281   0.002576  0.0007262   0.1662       0.8689 
   1  rs562378169  206118276       40   0.001454   0.004772   0.002435   0.3046       0.7623 
   1  rs541951668  206119928       40   0.001256   0.002423   0.007015   0.5181       0.6074 
   1  rs529049298  206119973       40   0.006147   0.003889    0.06169    1.581       0.1222 
   1  rs189176486  206124945       40   0.001533   0.002059    0.01438   0.7446       0.4611 
   1  rs563298838  206126248       40  -0.004194   0.004281    0.02463  -0.9796       0.3335 
   1  rs199660055  206127486       40   0.006147   0.003889    0.06169    1.581       0.1222 
   1  rs146455736  206127601       40   0.001454   0.004772   0.002435   0.3046       0.7623 
   1  rs550106818  206127808       40   0.000668   0.002148   0.002539    0.311       0.7575 
   1  rs537297220  206128282       40   0.005127   0.004254    0.03681    1.205       0.2356 
   1  rs548705825  206130109       40   0.001454   0.004772   0.002435   0.3046       0.7623 
   1    rs9777903  206130659       40  0.0001191   0.002138  8.162e-05  0.05569       0.9559 
   1  rs568285334  206131374       40  0.0001572    0.00287  7.889e-05  0.05475       0.9566 
   1  rs145913317  206131516       40 -0.0007594   0.002429   0.002566  -0.3127       0.7562 
   1  rs138398233  206131519       40   0.001454   0.004772   0.002435   0.3046       0.7623 
   1  rs577410326  206132134       40  -0.001934   0.002925    0.01137  -0.6611       0.5125 
   1  rs570581875  206132895       40   0.005768   0.003904    0.05432    1.477       0.1478 
   1  rs546836453  206133119       40   0.006147   0.003889    0.06169    1.581       0.1222 
   1  rs566001238  206133688       40  0.0002046   0.002458  0.0001823  0.08324       0.9341 
   1  rs201171859  206135220       40 -3.111e-05   0.002662  3.594e-06 -0.01169       0.9907 
   1  rs370784257  206136411       40  0.0004962   0.003209  0.0006286   0.1546        0.878 
   1  rs573527728  206136415       40  0.0004962   0.003209  0.0006286   0.1546        0.878 
   1  rs544299789  206137000       40  -0.001205   0.002497   0.006092  -0.4826       0.6321 
   1  rs527295569  206138122       40   0.001454   0.004772   0.002435   0.3046       0.7623 
   1  rs542753839  206139740       40   0.003535   0.004296    0.01751   0.8229       0.4157 
   1  rs114856350  206142676       40   0.006147   0.003889    0.06169    1.581       0.1222 
   1  rs181002866  206142972       40   0.001454   0.004772   0.002435   0.3046       0.7623 
   1  rs368261175  206143254       40  5.525e-05   0.002048  1.916e-05  0.02698       0.9786 
   1  rs371668205  206143459       40  2.214e-05   0.002039  3.102e-06  0.01086       0.9914 
   1  rs565090761  206144050       40   0.001454   0.004772   0.002435   0.3046       0.7623 
   1  rs565838500  206146914       40   0.003535   0.004296    0.01751   0.8229       0.4157 
   1  rs571778269  206150012       40   0.001747   0.001969    0.02031   0.8875       0.3804 
   1   rs61815509  206150038       40  -0.003872   0.003535     0.0306   -1.095       0.2803 
   1  rs563772812  206152163       40   0.001454   0.004772   0.002435   0.3046       0.7623 
   1  rs561787269  206156317       40  -0.001414   0.003576   0.004098  -0.3954       0.6947 
   1  rs537978918  206157884       40    -0.0037    0.00474    0.01578  -0.7805       0.4399 
   1   rs28754362  206161541       40  -0.002423   0.004317   0.008221  -0.5612       0.5779 
   1  rs199732120  206162053       40   0.003535   0.004296    0.01751   0.8229       0.4157 
   1  rs201639794  206162250       40  -0.002423   0.004317   0.008221  -0.5612       0.5779 
   1  rs537441713  206163317       40    0.00249   0.004761   0.007148   0.5231        0.604 
   1  rs536387681  206165182       40   0.001454   0.004772   0.002435   0.3046       0.7623 
   1  rs139119390  206169063       40   -0.00271   0.001807     0.0559     -1.5       0.1419 
   1  rs201559048  206169375       40 -0.0007825   0.002265   0.003131  -0.3455       0.7316 
   1   rs61815530  206171284       40  -0.002306   0.002252    0.02686   -1.024       0.3122 
   1  rs546213991  206173173       40   0.008254   0.004122    0.09544    2.002      0.05243 
   1  rs376425952  206174066       40   0.005942   0.003167    0.08477    1.876      0.06835 
   1  rs143786349  206174215       40  -0.003065   0.003984    0.01534  -0.7695       0.4463 
   1   rs28496709  206174228       40  -0.004427   0.002625    0.06966   -1.687      0.09984 
   1   rs56701373  206174287       40  -0.006549   0.002764     0.1287    -2.37      0.02299 
   1  rs370918534  206174738       40   0.005942   0.003167    0.08477    1.876      0.06835 
   1  rs115179166  206175811       40  -0.003787   0.001731     0.1119   -2.188      0.03486 
   1  rs116347330  206178056       40  -0.003065   0.003984    0.01534  -0.7695       0.4463 
   1  rs143339352  206179246       40  -0.001316   0.002416   0.007745  -0.5446       0.5892 
   1   rs56694502  206179633       40   0.008254   0.004122    0.09544    2.002      0.05243 
   1  rs545003039  206179855       40   0.005227   0.004702     0.0315    1.112       0.2733 
   1  rs558624175  206179903       40  -0.002423   0.004317   0.008221  -0.5612       0.5779 
   1  rs143639791  206180599       40   0.008254   0.004122    0.09544    2.002      0.05243 
   1  rs146784791  206180662       40   0.004385   0.001841     0.1299    2.382      0.02233 
   1   rs28717691  206180987       40  -0.002423   0.004317   0.008221  -0.5612       0.5779 
   1  rs554391902  206181112       40  -0.001316   0.002416   0.007745  -0.5446       0.5892 
   1  rs200762245  206183305       40   0.008254   0.004122    0.09544    2.002      0.05243 
   1  rs147360571  206185267       40   0.004571   0.003699    0.03863    1.236       0.2241 
   1  rs374983077  206185583       40   0.008254   0.004122    0.09544    2.002      0.05243 
   1  rs150592977  206185638       40  -0.002423   0.004317   0.008221  -0.5612       0.5779 
   1  rs202244112  206185802       40  0.0008426   0.002533   0.002904   0.3327       0.7412 
   1  rs139599965  206185875       40  -0.002423   0.004317   0.008221  -0.5612       0.5779 
   1  rs528310485  206186724       40  -0.002686   0.002653    0.02628   -1.013       0.3176 
   1  rs541686898  206186903       40 -0.0008104   0.002263   0.003364  -0.3581       0.7222 
   1  rs199949469  206187142       40   0.005942   0.003167    0.08477    1.876      0.06835 
   1  rs575697756  206187238       40   0.008254   0.004122    0.09544    2.002      0.05243 
   1  rs200975589  206187511       40   0.008254   0.004122    0.09544    2.002      0.05243 
   1  rs140099530  206188250       40   0.004571   0.003699    0.03863    1.236       0.2241 
   1  rs145724138  206188780       40   0.005227   0.004702     0.0315    1.112       0.2733 
   1   rs61374077  206188852       40    0.00613   0.004674    0.04332    1.312       0.1975 
   1   rs28763608  206189266       40 -0.0005697   0.002869   0.001036  -0.1986       0.8437 
   1   rs28464621  206189374       40  -0.002423   0.004317   0.008221  -0.5612       0.5779 
   1  rs141074255  206189641       40  0.0004423   0.003025  0.0005622   0.1462       0.8845 
   1  rs115831689  206190076       40   0.005227   0.004702     0.0315    1.112       0.2733 
   1   rs28415186  206190902       40 -0.0008104   0.002263   0.003364  -0.3581       0.7222 
   1   rs28673217  206191036       40   0.002925   0.001773    0.06686     1.65       0.1072 
   1   rs73084140  206191088       40    0.00613   0.004674    0.04332    1.312       0.1975 
   1   rs73084142  206191566       40 -0.0008104   0.002263   0.003364  -0.3581       0.7222 
   1   rs59785644  206192090       40   0.004571   0.003699    0.03863    1.236       0.2241 
   1   rs74144119  206192122       40   0.006834   0.003408    0.09569    2.005       0.0521 
   1   rs73084143  206192145       40    0.00613   0.004674    0.04332    1.312       0.1975 
   1   rs74465596  206192396       40  -0.002423   0.004317   0.008221  -0.5612       0.5779 
   1   rs74144120  206193138       40   0.004834   0.003113    0.05966    1.553       0.1288 
   1   rs74798593  206193385       40 -9.507e-05   0.003831   1.62e-05 -0.02481       0.9803 
   1   rs28368767  206194087       40  -0.002423   0.004317   0.008221  -0.5612       0.5779 
   1   rs28726332  206194888       40   0.002925   0.001773    0.06686     1.65       0.1072 
   1  rs113081430  206195693       40    0.00613   0.004674    0.04332    1.312       0.1975 
   1   rs79528395  206195925       40  -0.002423   0.004317   0.008221  -0.5612       0.5779 
   1   rs60730743  206196800       40   0.005797   0.004231    0.04708     1.37       0.1787 
   1   rs79595378  206197566       40 -9.507e-05   0.003831   1.62e-05 -0.02481       0.9803 
   1   rs74383679  206198189       40  -0.002192   0.002618    0.01811  -0.8372       0.4077 
   1   rs28403056  206198738       40  0.0008483   0.002355   0.003404   0.3603       0.7206 
   1   rs28648042  206198813       40  -0.002302    0.00211    0.03037   -1.091       0.2821 
   1   rs28380419  206198834       40  0.0008483   0.002355   0.003404   0.3603       0.7206 
   1  rs111272467  206198919       40   0.008254   0.004122    0.09544    2.002      0.05243 
   1   rs28527399  206199132       40  -0.001194   0.002274   0.007206  -0.5252       0.6025 
   1   rs28562086  206199355       40 -0.0002644   0.002574  0.0002776  -0.1027       0.9187 
   1   rs28670379  206199702       40  -0.001076   0.002185   0.006336  -0.4922       0.6254 
   1  rs535008704  206199890       40  -0.002613   0.003224    0.01699  -0.8105       0.4227 
   1  rs554714387  206199894       40  -0.003453   0.003356     0.0271   -1.029         0.31 
   1  rs138457966  206200536       40  -0.001639   0.002126    0.01539  -0.7706       0.4457 
   1   rs73084162  206200605       40   0.003095   0.003555    0.01955   0.8705       0.3895 
   1   rs73084164  206200762       40   0.003095   0.003555    0.01955   0.8705       0.3895 
   1   rs77726881  206200779       40   0.003095   0.003555    0.01955   0.8705       0.3895 
   1  rs112211720  206201677       40  -0.001205   0.002415   0.006508  -0.4989       0.6207 
   1   rs28588851  206202545       40 -0.0006995    0.00228   0.002471  -0.3068       0.7606 
   1  rs113119275  206202598       40  -0.004149   0.003335    0.03912   -1.244       0.2212 
   1   rs28583801  206202684       40  -0.003128   0.003271     0.0235  -0.9563        0.345 
   1   rs74361025  206202769       40    0.00311   0.002856    0.03026    1.089        0.283 
   1   rs55932930  206203146       40  -0.001829   0.002122    0.01917  -0.8618       0.3942 
   1   rs28406564  206203455       40   0.003367   0.002758    0.03775    1.221       0.2296 
   1  rs553853035  206203743       40  0.0005309   0.002267   0.001442   0.2342       0.8161 
   1  rs113992062  206203808       40   0.003095   0.003555    0.01955   0.8705       0.3895 
   1   rs79105787  206204091       40 -0.0002495   0.002137  0.0003589  -0.1168       0.9076 
   1   rs73084171  206204145       40 -0.0009354   0.002438   0.003859  -0.3837       0.7034 
   1  rs144400384  206204474       40    0.00311   0.002856    0.03026    1.089        0.283 
   1   rs76639883  206204496       40    0.00311   0.002856    0.03026    1.089        0.283 
   1   rs28498702  206204899       40   0.001253   0.001932    0.01095   0.6487       0.5204 
   1   rs28410808  206204980       40   0.001253   0.001932    0.01095   0.6487       0.5204 
   1   rs28404873  206205351       40 -0.0008363   0.002024   0.004473  -0.4132       0.6818 
   1   rs28559752  206205385       40   0.001253   0.001932    0.01095   0.6487       0.5204 
   1  rs139470007  206205422       40    0.00311   0.002856    0.03026    1.089        0.283 
   1  rs554751113  206205893       40  -0.002613   0.003224    0.01699  -0.8105       0.4227 
   1  rs568582368  206205896       40  -0.002613   0.003224    0.01699  -0.8105       0.4227 
   1  rs536845831  206205897       40  -0.002613   0.003224    0.01699  -0.8105       0.4227 
   1    rs4073317  206206273       40   0.001698   0.002748   0.009942   0.6177       0.5404 
   1   rs28687282  206206455       40  -0.001415   0.002019    0.01276  -0.7008       0.4877 
   1   rs28646170  206206642       40  0.0008154   0.001946   0.004598    0.419       0.6776 
   1   rs28599623  206206660       40  0.0002772   0.001973  0.0005192   0.1405        0.889 
   1   rs28395311  206206760       40  0.0006717   0.002006   0.002944   0.3349       0.7395 
   1   rs28624349  206206819       40  0.0006717   0.002006   0.002944   0.3349       0.7395 
   1   rs28579591  206206824       40   0.003178   0.003363    0.02295   0.9448       0.3507 
   1   rs28408041  206207016       40 -0.0009407   0.002033   0.005602  -0.4627       0.6462 
   1   rs28459792  206207491       40  -0.001097   0.002267   0.006128  -0.4841       0.6311 
   1   rs28673278  206207513       40 -0.0002546   0.002113  0.0003819  -0.1205       0.9047 
   1   rs28447605  206207553       40 -0.0002546   0.002113  0.0003819  -0.1205       0.9047 
   1   rs66698736  206207649       40  -0.004832   0.002761    0.07457    -1.75      0.08822 
   1   rs73084185  206207939       40 -0.0002449   0.002028  0.0003835  -0.1207       0.9045 
   1   rs73084187  206208075       40 -0.0002546   0.002113  0.0003819  -0.1205       0.9047 
   1  rs114945965  206208124       40   0.003178   0.003363    0.02295   0.9448       0.3507 
   1   rs73084189  206208324       40 -0.0002546   0.002113  0.0003819  -0.1205       0.9047 
   1  rs111296929  206208348       40   0.001698   0.002748   0.009942   0.6177       0.5404 
   1  rs113816375  206208388       40 -0.0002546   0.002113  0.0003819  -0.1205       0.9047 
   1   rs28489694  206208464       40 -0.0006599   0.002079   0.002646  -0.3175       0.7526 
   1   rs28648791  206208526       40 -0.0002546   0.002113  0.0003819  -0.1205       0.9047 
   1   rs28551622  206208732       40 -0.0002546   0.002113  0.0003819  -0.1205       0.9047 
   1   rs77376099  206208745       40   0.006559   0.003871    0.07026    1.695      0.09835 
   1   rs28617251  206208746       40  -0.002573   0.002407    0.02919   -1.069       0.2919 
   1  rs148762367  206208783       40 -0.0002546   0.002113  0.0003819  -0.1205       0.9047 
   1  rs138472483  206209015       40  -0.003128   0.003271     0.0235  -0.9563        0.345 
   1   rs28480402  206209023       40   0.002037   0.003111    0.01116   0.6548       0.5165 
   1   rs58812234  206209032       40  -0.001475   0.002752   0.007503   -0.536       0.5951 
   1   rs67115803  206209229       40 -0.0007033    0.00211   0.002914  -0.3333       0.7408 
   1   rs71568080  206209433       40 -0.0007033    0.00211   0.002914  -0.3333       0.7408 
   1  rs111882760  206209566       40  -0.001097   0.002267   0.006128  -0.4841       0.6311 
   1  rs112327331  206209590       40  -0.001097   0.002267   0.006128  -0.4841       0.6311 
   1   rs74144121  206209971       40  -0.003128   0.003271     0.0235  -0.9563        0.345 
   1   rs77573089  206210090       40  -0.004149   0.003335    0.03912   -1.244       0.2212 
   1   rs34031739  206210118       40 -0.0007033    0.00211   0.002914  -0.3333       0.7408 
   1   rs28652802  206210373       40  -0.002128   0.002513    0.01852  -0.8467       0.4025 
   1   rs28703656  206210478       40  -0.001829   0.002011    0.02132  -0.9098       0.3686 
   1   rs28460228  206210551       40  -0.001829   0.002011    0.02132  -0.9098       0.3686 
   1   rs28427115  206210631       40  -0.002128   0.002513    0.01852  -0.8467       0.4025 
   1   rs35159747  206210642       40  -0.002627   0.003182    0.01763  -0.8257       0.4141 
   1   rs28641524  206210739       40  -0.002128   0.002513    0.01852  -0.8467       0.4025 
   1   rs28482458  206210750       40  -0.001829   0.002011    0.02132  -0.9098       0.3686 
   1   rs28414299  206210886       40  -0.001829   0.002011    0.02132  -0.9098       0.3686 
   1   rs73084202  206211084       40   0.006559   0.003871    0.07026    1.695      0.09835 
   1   rs28446558  206211139       40  -0.001829   0.002011    0.02132  -0.9098       0.3686 
   1   rs34682356  206211598       40  -0.001829   0.002011    0.02132  -0.9098       0.3686 
   1   rs71568081  206211644       40    0.00116    0.00213   0.007741   0.5445       0.5893 
   1   rs28554025  206211670       40  -0.001829   0.002011    0.02132  -0.9098       0.3686 
   1   rs73086104  206211827       40  -0.001829   0.002011    0.02132  -0.9098       0.3686 
   1   rs73086106  206212120       40   0.005386   0.002672    0.09659    2.016      0.05095 
   1   rs67583557  206212186       40  -0.001829   0.002011    0.02132  -0.9098       0.3686 
   1   rs73086108  206212257       40   0.006559   0.003871    0.07026    1.695      0.09835 
   1   rs28609772  206212766       40  0.0009215   0.004776  0.0009788    0.193        0.848 
   1   rs75380376  206212900       40  -0.004149   0.003335    0.03912   -1.244       0.2212 
   1   rs66588639  206213015       40  -0.001236    0.00194    0.01056  -0.6368       0.5281 
   1   rs73086109  206213124       40   0.006559   0.003871    0.07026    1.695      0.09835 
   1  rs149806000  206213151       40  -0.004149   0.003335    0.03912   -1.244       0.2212 
   1    rs4129013  206213447       40  0.0002074   0.002032  0.0002742   0.1021       0.9192 
   1    rs4129012  206213493       40  -0.002627   0.003182    0.01763  -0.8257       0.4141 
   1   rs28735183  206213873       40  -0.001236    0.00194    0.01056  -0.6368       0.5281 
   1  rs113163827  206213943       40  -0.001097   0.002267   0.006128  -0.4841       0.6311 
   1   rs28577905  206213954       40  -0.001236    0.00194    0.01056  -0.6368       0.5281 
   1  rs150749361  206214027       40    0.00838   0.004116    0.09836    2.036      0.04876 
   1   rs28412042  206214132       40   0.005386   0.002672    0.09659    2.016      0.05095 
   1   rs28706615  206214242       40  -0.001236    0.00194    0.01056  -0.6368       0.5281 
   1   rs28375468  206214342       40    0.00144   0.002607   0.007967   0.5524       0.5839 
   1   rs41288143  206214532       40  -0.001236    0.00194    0.01056  -0.6368       0.5281 
   1   rs76294455  206214615       40   0.006559   0.003871    0.07026    1.695      0.09835 
   1   rs41289047  206214620       40  -0.001236    0.00194    0.01056  -0.6368       0.5281 
   1   rs28722070  206214739       40  -0.001236    0.00194    0.01056  -0.6368       0.5281 
   1   rs28613414  206214941       40  -0.001236    0.00194    0.01056  -0.6368       0.5281 
   1   rs79259464  206215122       40  -0.001236    0.00194    0.01056  -0.6368       0.5281 
   1   rs79596452  206215208       40   0.003178   0.003363    0.02295   0.9448       0.3507 
   1   rs28515616  206215333       40  -0.001236    0.00194    0.01056  -0.6368       0.5281 
   1   rs28460737  206215508       40  -0.001236    0.00194    0.01056  -0.6368       0.5281 
   1   rs28438699  206215580       40  -0.001236    0.00194    0.01056  -0.6368       0.5281 
   1   rs74389875  206215588       40  -0.000296   0.002059  0.0005434  -0.1437       0.8865 
   1   rs28733518  206215872       40  -0.001236    0.00194    0.01056  -0.6368       0.5281 
   1   rs73086120  206215925       40   0.006559   0.003871    0.07026    1.695      0.09835 
   1   rs28610302  206215987       40   0.001693   0.002707    0.01019   0.6254       0.5354 
   1  rs200028331  206215987       40   0.005348   0.001812     0.1865    2.952     0.005387 
   1   rs28420868  206215989       40  0.0003151   0.003005  0.0002893   0.1049        0.917 
   1   rs56782027  206215997       40  -0.003668   0.002505    0.05343   -1.464       0.1513 
   1   rs73086121  206216243       40 -0.0004532   0.002027   0.001313  -0.2235       0.8243 
   1   rs28415353  206216356       40  -0.001236    0.00194    0.01056  -0.6368       0.5281 
   1   rs28479800  206216607       40   -0.00264   0.002387    0.03119   -1.106       0.2757 
   1   rs28444978  206216654       40  -0.001236    0.00194    0.01056  -0.6368       0.5281 
   1   rs55997597  206216937       40  -0.003128   0.003271     0.0235  -0.9563        0.345 
   1   rs28827481  206216947       40  -0.001236    0.00194    0.01056  -0.6368       0.5281 
   1   rs28765448  206217089       40 -0.0002506   0.001973  0.0004242   -0.127       0.8996 
   1   rs79630889  206217156       40  -0.003128   0.003271     0.0235  -0.9563        0.345 
   1   rs28783451  206217168       40 -0.0002506   0.001973  0.0004242   -0.127       0.8996 
   1   rs28767617  206217256       40  -0.001152   0.001891    0.00968  -0.6095       0.5458 
   1   rs28820098  206217378       40   0.001406    0.00261   0.007576   0.5386       0.5933 
   1   rs28762115  206217509       40  -0.001236    0.00194    0.01056  -0.6368       0.5281 
   1   rs56151777  206217875       40  -0.001305   0.001905     0.0122   -0.685       0.4975 
   1   rs58967900  206217966       40   0.005386   0.002672    0.09659    2.016      0.05095 
   1   rs28785182  206218204       40 -0.0009336   0.002877   0.002763  -0.3245       0.7474 
   1  rs112513220  206218324       40  -0.004389   0.004725     0.0222  -0.9289       0.3588 
   1   rs28889651  206218340       40   0.004192   0.002677    0.06061    1.566       0.1257 
   1   rs28750713  206218943       40   0.007567   0.002429     0.2035    3.116     0.003484 
   1   rs61434100  206219005       40   0.001331   0.002127    0.01019   0.6254       0.5354 
   1   rs28840712  206219277       40  -0.002572   0.001871     0.0474   -1.375       0.1772 
   1   rs28517619  206219436       40   0.002213     0.0019    0.03445    1.164       0.2515 
   1   rs35630000  206219605       40   0.002024    0.00225    0.02086   0.8997       0.3739 
   1   rs35997092  206219662       40   0.002213     0.0019    0.03445    1.164       0.2515 
   1   rs28870717  206219710       40   0.001331   0.002127    0.01019   0.6254       0.5354 
   1   rs73086147  206219908       40  -0.003359   0.002397    0.04913   -1.401       0.1693 
   1   rs28766023  206220549       40   0.007694   0.002664     0.1801    2.889     0.006355 
   1   rs28878533  206220587       40   0.002213     0.0019    0.03445    1.164       0.2515 
   1   rs74144310  206220965       40  -0.003565    0.00326    0.03052   -1.094        0.281 
   1  rs114825717  206221521       40  -0.005584   0.003123    0.07762   -1.788      0.08171 
   1   rs28590480  206221587       40  -0.003565    0.00326    0.03052   -1.094        0.281 
   1   rs28520962  206221593       40   0.001331   0.002127    0.01019   0.6254       0.5354 
   1   rs28535253  206221751       40   0.007579   0.002594     0.1834    2.922     0.005829 
   1   rs74144311  206221887       40  -0.003565    0.00326    0.03052   -1.094        0.281 
   1   rs36111067  206222037       40  -0.003819   0.002345    0.06527   -1.629       0.1116 
   1   rs35076969  206222281       40   0.002024    0.00225    0.02086   0.8997       0.3739 
   1   rs28447645  206222490       40 -0.0005237   0.002159   0.001546  -0.2425       0.8097 
   1   rs35394684  206222677       40   0.002028   0.001927     0.0283    1.052       0.2995 
   1   rs34786964  206222742       40   0.007579   0.002594     0.1834    2.922     0.005829 
   1   rs34602659  206223168       40  -0.003565    0.00326    0.03052   -1.094        0.281 
   1   rs33911258  206223297       40   -0.00148   0.002018    0.01396  -0.7336       0.4677 
   1   rs28503926  206223319       40   0.002013   0.002112    0.02335   0.9532       0.3465 
   1   rs28728365  206223332       40   0.002013   0.002112    0.02335   0.9532       0.3465 
   1   rs28536160  206223383       40   0.001331   0.002203   0.009508    0.604       0.5495 
   1   rs28373064  206223556       40   0.005516     0.0021     0.1536    2.626      0.01237 
   1   rs36061603  206223958       40  -0.005584   0.003123    0.07762   -1.788      0.08171 
   1   rs33932943  206224085       40  0.0009199    0.00257    0.00336   0.3579       0.7224 
   1   rs35608965  206224412       40  0.0009199    0.00257    0.00336   0.3579       0.7224 
   1   rs36046834  206224830       40  0.0009199    0.00257    0.00336   0.3579       0.7224 
   1   rs33990840  206225011       40  0.0009199    0.00257    0.00336   0.3579       0.7224 
   1    rs3891058  206225112       40  -0.003359   0.002397    0.04913   -1.401       0.1693 
   1   rs28452187  206226325       40  -0.002993   0.002216    0.04583   -1.351       0.1847 
   1   rs34961037  206226697       40   0.001373    0.00261   0.007227    0.526        0.602 
   1    rs3883899  206227108       40  -0.002913   0.002385    0.03776   -1.221       0.2296 
   1   rs34253955  206227110       40   0.002733   0.004758   0.008607   0.5744       0.5691 
   1   rs28533775  206227452       40 -0.0002084   0.002213  0.0002333 -0.09417       0.9255 
   1   rs34478268  206227556       40  -0.001951   0.002718    0.01338  -0.7178       0.4772 
   1   rs33951888  206227560       40  -0.003969   0.002797    0.05031   -1.419       0.1641 
   1   rs35639737  206227644       40  -0.003359   0.002397    0.04913   -1.401       0.1693 
   1   rs28588803  206227864       40   0.003921    0.00234    0.06878    1.675       0.1021 
   1    rs3888709  206227970       40  -0.001307   0.002273   0.008625   -0.575       0.5687 
   1  rs142611733  206228020       40   0.003224   0.003209    0.02588    1.005       0.3214 
   1   rs28477649  206228236       40  -0.004597   0.002308    0.09455   -1.992      0.05359 
   1   rs35489935  206228400       40   0.002733   0.004758   0.008607   0.5744       0.5691 
   1   rs28592734  206228415       40  -0.001373   0.002069    0.01146  -0.6636       0.5109 
   1   rs33940624  206228510       40   -0.00395   0.002357     0.0688   -1.676        0.102 
   1   rs34185135  206228595       40   0.002733   0.004758   0.008607   0.5744       0.5691 
   1   rs34907569  206228616       40  -0.001373   0.002069    0.01146  -0.6636       0.5109 
   1   rs34482762  206228743       40  -0.001465   0.002039     0.0134  -0.7183       0.4769 
   1   rs34020983  206228825       40  -0.001373   0.002069    0.01146  -0.6636       0.5109 
   1   rs34105497  206228955       40  -0.001373   0.002069    0.01146  -0.6636       0.5109 
   1  rs145176259  206229122       40  -0.001373   0.002069    0.01146  -0.6636       0.5109 
   1   rs36096612  206229180       40   -0.00492   0.004711    0.02791   -1.044       0.3029 
   1   rs34327164  206229232       40   0.006701   0.002022     0.2243    3.315     0.002025 
   1   rs34792278  206229278       40   0.004213   0.001959     0.1085    2.151      0.03792 
   1   rs28499431  206229292       40   -0.00395   0.002357     0.0688   -1.676        0.102 
   1   rs28575468  206229599       40  -0.004415   0.002028     0.1109   -2.177      0.03572 
   1   rs33971119  206229900       40   0.006786      0.002     0.2326    3.393     0.001626 
   1   rs28638012  206229939       40  -0.003897   0.003374    0.03392   -1.155       0.2553 
   1   rs33959978  206230034       40  -0.004415   0.002028     0.1109   -2.177      0.03572 
   1   rs28483632  206230161       40  -0.004415   0.002028     0.1109   -2.177      0.03572 
   1   rs28425623  206230379       40  -0.004415   0.002028     0.1109   -2.177      0.03572 
   1   rs34141846  206230408       40  -0.001951   0.002718    0.01338  -0.7178       0.4772 
   1   rs28607590  206230548       40   -0.00395   0.002357     0.0688   -1.676        0.102 
   1   rs28733981  206230629       40   -0.00395   0.002357     0.0688   -1.676        0.102 
   1   rs35482094  206230642       40   -0.00321   0.003269    0.02474  -0.9818       0.3324 
   1   rs28380027  206230697       40  -0.004415   0.002028     0.1109   -2.177      0.03572 
   1   rs28632197  206230958       40   0.006559   0.003871    0.07026    1.695      0.09835 
   1   rs28676508  206230986       40  -0.004011   0.002067    0.09014    -1.94      0.05979 
   1   rs28529127  206231152       40   0.006701   0.002022     0.2243    3.315     0.002025 
   1   rs28415467  206231203       40  -0.004415   0.002028     0.1109   -2.177      0.03572 
   1   rs33985287  206231259       40   -0.00395   0.002357     0.0688   -1.676        0.102 
   1   rs33933482  206231264       40  -0.004415   0.002028     0.1109   -2.177      0.03572 
   1   rs34880131  206231268       40   0.003178   0.003363    0.02295   0.9448       0.3507 
   1   rs33935503  206231429       40   0.006701   0.002022     0.2243    3.315     0.002025 
   1   rs71568084  206231608       40  -0.002666   0.001932    0.04773    -1.38       0.1756 
   1   rs34079495  206232556       40   -0.00321   0.003269    0.02474  -0.9818       0.3324 
   1   rs28418396  206232798       40   0.005488   0.001944     0.1733    2.823     0.007539 
   1   rs28401652  206233013       40   0.001436   0.002802   0.006868   0.5126       0.6112 
   1   rs28517473  206233134       40   0.004765   0.002179     0.1117    2.186      0.03501 
   1   rs28570099  206233206       40   0.005646   0.002779    0.09799    2.032      0.04921 
   1   rs28405931  206233975       40   0.001782   0.002673    0.01156   0.6667        0.509 
   1   rs28480002  206234290       40  -0.004122   0.002338    0.07562   -1.763      0.08591 
   1   rs28733131  206234603       40   0.004098   0.002332    0.07513    1.757      0.08697 
   1  rs115075653  206234803       40   0.008456   0.004112     0.1002    2.057      0.04664 
   1   rs61051208  206234851       40   0.001274   0.003578   0.003328   0.3562       0.7237 
   1   rs55703016  206235589       40  -0.003374   0.002397    0.04958   -1.408       0.1673 
   1  rs181114092  206236288       40  -0.004491   0.003948    0.03294   -1.138       0.2624 
   1   rs28407337  206236354       40  -0.005918    0.00259     0.1208   -2.285      0.02797 
   1   rs28673467  206236545       40   0.002062    0.00242    0.01876   0.8523       0.3994 
   1   rs74144314  206236625       40  0.0005194   0.002424   0.001207   0.2143       0.8315 
   1   rs28547295  206236789       40    0.00162   0.002417    0.01167     0.67       0.5069 
   1   rs77916165  206237231       40 -2.613e-05   0.002283  3.449e-06 -0.01145       0.9909 
   1   rs72752939  206237319       40 -0.0003897    0.00306  0.0004267  -0.1274       0.8993 
   1  rs114994405  206237557       40  -0.003199   0.003546    0.02097  -0.9022       0.3726 
   1  rs116446550  206238171       40  -0.001078   0.004331   0.001629   -0.249       0.8047 
   1   rs28391710  206238182       40   -0.00146   0.002018    0.01358  -0.7234       0.4739 
   1   rs58152682  206238576       40   0.003328   0.002203    0.05666    1.511       0.1391 
   1  rs200862681  206238608       40  0.0008575   0.004332    0.00103   0.1979       0.8441 
   1   rs59387264  206238615       40   0.003953   0.003248    0.03752    1.217       0.2311 
   1   rs73088148  206238974       40   0.003328   0.002203    0.05666    1.511       0.1391 
   1  rs113558043  206239272       40   0.007855   0.004143    0.08642    1.896      0.06559 
   1   rs77422737  206239289       40  -0.003233   0.003545    0.02142   -0.912       0.3675 
   1   rs28602496  206239403       40 -0.0003897    0.00306  0.0004267  -0.1274       0.8993 
   1   rs28391411  206239574       40   -0.00146   0.002018    0.01358  -0.7234       0.4739 
   1   rs57616356  206239665       40   0.003328   0.002203    0.05666    1.511       0.1391 
   1   rs28412824  206239667       40  -0.001509   0.002255    0.01165  -0.6693       0.5074 
   1   rs28491603  206239668       40   -0.00146   0.002018    0.01358  -0.7234       0.4739 
   1   rs28628301  206239697       40  -0.001509   0.002255    0.01165  -0.6693       0.5074 
   1   rs57530058  206239705       40   0.003328   0.002203    0.05666    1.511       0.1391 
   1   rs28501417  206239956       40   -0.00146   0.002018    0.01358  -0.7234       0.4739 
   1   rs28694304  206239993       40 -0.0003897    0.00306  0.0004267  -0.1274       0.8993 
   1   rs58488597  206240033       40   0.003328   0.002203    0.05666    1.511       0.1391 
   1   rs75501563  206240149       40  -0.003238   0.003736    0.01939  -0.8668       0.3915 
   1   rs79599132  206240266       40  -0.003233   0.003545    0.02142   -0.912       0.3675 
   1   rs28523378  206240271       40   -0.00137   0.002131    0.01076  -0.6428       0.5242 
   1   rs28592082  206241211       40 -2.613e-05   0.002283  3.449e-06 -0.01145       0.9909 
   1   rs58792157  206241309       40  -0.005739   0.003304    0.07356   -1.737      0.09049 
   1   rs28641568  206241908       40  -0.000796   0.002077   0.003849  -0.3832       0.7037 
   1   rs28540967  206242705       40 -0.0003897    0.00306  0.0004267  -0.1274       0.8993 
   1   rs78971622  206242810       40  -0.003233   0.003545    0.02142   -0.912       0.3675 
   1   rs74144316  206243132       40  -0.005739   0.003304    0.07356   -1.737      0.09049 
   1   rs80312667  206243359       40  -0.003199   0.003546    0.02097  -0.9022       0.3726 
   1   rs28689766  206243870       40   0.003397   0.003388    0.02577    1.003       0.3224 
   1   rs79800876  206244126       40  -0.001306   0.002918    0.00524  -0.4474       0.6571 
   1   rs73088157  206244280       40   0.003953   0.003248    0.03752    1.217       0.2311 
   1  rs114070743  206244368       40  -0.004491   0.003948    0.03294   -1.138       0.2624 
   1  rs371199699  206244547       40  -0.001189   0.003205   0.003612  -0.3711       0.7126 
   1  rs549723906  206244555       40  -0.003199   0.003546    0.02097  -0.9022       0.3726 
   1   rs74985977  206244632       40  0.0007436   0.002356   0.002616   0.3157        0.754 
   1   rs76134576  206245237       40   0.003953   0.003248    0.03752    1.217       0.2311 
   1   rs28529450  206245275       40  0.0009795   0.002637   0.003617   0.3714       0.7124 
   1   rs28430268  206245405       40   0.003196   0.003016    0.02869     1.06        0.296 
   1  rs554363894  206245482       40   0.001143   0.002382   0.006026     0.48        0.634 
   1  rs201455887  206245505       40  -0.003199   0.003546    0.02097  -0.9022       0.3726 
   1  rs151065248  206245621       40  -0.001306   0.002918    0.00524  -0.4474       0.6571 
   1   rs28509307  206245939       40  -0.001793    0.00225    0.01645  -0.7971       0.4303 
   1   rs78318313  206246179       40   0.001274   0.003578   0.003328   0.3562       0.7237 
   1   rs28699261  206246515       40 -0.0005149   0.001953   0.001825  -0.2636       0.7935 
   1   rs28419084  206246653       40  -0.001209   0.002265   0.007444  -0.5338       0.5966 
   1   rs28551097  206246851       40  -0.001445   0.004773   0.002407  -0.3028       0.7637 
   1   rs34292472  206246980       40   0.002266   0.002238    0.02626    1.012       0.3178 
   1   rs73088160  206247743       40   0.003953   0.003248    0.03752    1.217       0.2311 
   1   rs35693813  206248008       40  0.0007236   0.002386   0.002414   0.3033       0.7634 
   1  rs115905993  206248057       40   0.001274   0.003578   0.003328   0.3562       0.7237 
   1   rs59298662  206248393       40  -0.001228   0.003427    0.00337  -0.3585        0.722 
   1   rs55994060  206248528       40   -0.00427   0.003516    0.03737   -1.215        0.232 
   1  rs115545509  206248876       40  -0.003199   0.003546    0.02097  -0.9022       0.3726 
   1   rs74144318  206248998       40  -0.005739   0.003304    0.07356   -1.737      0.09049 
   1   rs77434357  206249100       40  -0.005739   0.003304    0.07356   -1.737      0.09049 
   1   rs74144319  206249559       40  -0.001391   0.002526   0.007917  -0.5507       0.5851 
   1   rs28450722  206250836       40   0.003196   0.003016    0.02869     1.06        0.296 
   1   rs35286804  206251589       40 -0.0007778   0.004777  0.0006973  -0.1628       0.8715 
   1   rs28670799  206251940       40  -0.001184   0.004774   0.001615   -0.248       0.8055 
   1  rs148062646  206252306       40   0.001274   0.003578   0.003328   0.3562       0.7237 
   1   rs80128150  206252635       40  -0.001707   0.002614     0.0111   -0.653       0.5177 
   1   rs28716644  206253025       40    0.00188   0.003296    0.00849   0.5704       0.5717 
   1   rs74144320  206253617       40  -0.003261   0.002851    0.03328   -1.144       0.2599 
   1   rs75547741  206254150       40  -0.003199   0.003546    0.02097  -0.9022       0.3726 
   1   rs74700696  206254779       40   -0.00427   0.003516    0.03737   -1.215        0.232 
   1   rs28613322  206255019       40  -0.005739   0.003304    0.07356   -1.737      0.09049 
   1   rs28545078  206255930       40   0.003196   0.003016    0.02869     1.06        0.296 
   1   rs75983119  206256206       40  -0.003233   0.003545    0.02142   -0.912       0.3675 
   1   rs28735054  206256359       40   0.003196   0.003016    0.02869     1.06        0.296 
   1   rs75854365  206256689       40  -0.003199   0.003546    0.02097  -0.9022       0.3726 
   1   rs28396806  206256869       40   0.002119   0.002257    0.02268   0.9391       0.3536 
   1   rs28420808  206257802       40  -0.001445   0.004773   0.002407  -0.3028       0.7637 
   1   rs56957747  206257829       40  -0.005739   0.003304    0.07356   -1.737      0.09049 
   1   rs28694676  206257917       40   0.003196   0.003016    0.02869     1.06        0.296 
   1   rs28558763  206258445       40  0.0008575   0.004332    0.00103   0.1979       0.8441 
   1   rs28677008  206258804       40  0.0004603   0.002267   0.001083    0.203       0.8402 
   1   rs28488355  206258953       40  -0.005739   0.003304    0.07356   -1.737      0.09049 
   1   rs78615823  206259206       40  -0.003238   0.003736    0.01939  -0.8668       0.3915 
   1   rs78156678  206259402       40  -0.003199   0.003546    0.02097  -0.9022       0.3726 
   1   rs80189649  206259716       40  -0.003238   0.003736    0.01939  -0.8668       0.3915 
   1   rs74580543  206259738       40  -0.001078   0.004331   0.001629   -0.249       0.8047 
   1  rs144658819  206260268       40  -0.009198   0.004539    0.09751   -2.026       0.0498 
   1   rs75501120  206260303       40  -0.003238   0.003736    0.01939  -0.8668       0.3915 
   1   rs74555838  206260324       40   -0.00226   0.003413     0.0114  -0.6621       0.5119 
   1   rs28542300  206260330       40  -0.001292   0.002414   0.007487  -0.5354       0.5955 
   1   rs28415773  206260405       40   0.002557   0.002977    0.01905   0.8591       0.3957 
   1   rs75037853  206260433       40  -0.003238   0.003736    0.01939  -0.8668       0.3915 
   1   rs28368464  206260468       40   0.002096   0.002308    0.02125   0.9083       0.3695 
   1  rs116326738  206260517       40  -0.003238   0.003736    0.01939  -0.8668       0.3915 
   1   rs28449542  206261528       40  0.0003677   0.002424  0.0006049   0.1517       0.8803 
   1   rs74144321  206262189       40  -0.001707   0.002614     0.0111   -0.653       0.5177 
   1   rs28572205  206262816       40  0.0008575   0.004332    0.00103   0.1979       0.8441 
   1   rs28595722  206263064       40   0.002096   0.002308    0.02125   0.9083       0.3695 
   1   rs28782261  206263504       40   0.003196   0.003016    0.02869     1.06        0.296 
   1  rs114158163  206263604       40  -0.002364   0.003411    0.01248  -0.6929       0.4926 
   1   rs28503228  206263772       40   0.003196   0.003016    0.02869     1.06        0.296 
   1  rs114284824  206263820       40  -0.004491   0.003948    0.03294   -1.138       0.2624 
   1  rs552678928  206265162       40  -0.003668   0.003534    0.02757   -1.038       0.3059 
   1  rs116502843  206265478       40  -0.004202   0.002881      0.053   -1.458        0.153 
   1   rs28814626  206265866       40   0.003196   0.003016    0.02869     1.06        0.296 
   1   rs78918191  206266186       40  -0.002364   0.003411    0.01248  -0.6929       0.4926 
   1   rs28839927  206266331       40  -0.005739   0.003304    0.07356   -1.737      0.09049 
   1   rs28373143  206266651       40   0.003196   0.003016    0.02869     1.06        0.296 
   1   rs74987907  206266779       40   0.001274   0.003578   0.003328   0.3562       0.7237 
   1   rs28575679  206266889       40  -0.001913   0.002252    0.01863  -0.8494        0.401 
   1   rs28684505  206267285       40   0.003196   0.003016    0.02869     1.06        0.296 
   1  rs116573593  206267320       40  -0.004491   0.003948    0.03294   -1.138       0.2624 
   1   rs28506088  206267326       40  -0.001707   0.002614     0.0111   -0.653       0.5177 
   1   rs28372537  206267542       40  -0.001707   0.002614     0.0111   -0.653       0.5177 
   1   rs77760435  206267982       40  -0.002364   0.003411    0.01248  -0.6929       0.4926 
   1   rs77172677  206268507       40  -0.001707   0.002614     0.0111   -0.653       0.5177 
   1  rs112182236  206268801       40   -0.00427   0.003516    0.03737   -1.215        0.232 
   1   rs28496237  206268912       40   0.005969   0.002639     0.1186    2.262      0.02953 
   1   rs35419494  206269035       40   0.003196   0.003016    0.02869     1.06        0.296 
   1   rs75589538  206269103       40  -0.004491   0.003948    0.03294   -1.138       0.2624 
   1   rs34392569  206269193       40   0.003196   0.003016    0.02869     1.06        0.296 
   1   rs60502047  206269289       40  -0.002364   0.003411    0.01248  -0.6929       0.4926 
   1   rs28372502  206269423       40   -0.00507   0.002511    0.09691   -2.019      0.05054 
   1  rs150978968  206269568       40  -0.004491   0.003948    0.03294   -1.138       0.2624 
   1  rs138697032  206269641       40  -0.004491   0.003948    0.03294   -1.138       0.2624 
   1  rs149935405  206269767       40  -0.002534   0.002483    0.02667    -1.02        0.314 
   1  rs116563227  206269887       40  -0.003238   0.003736    0.01939  -0.8668       0.3915 
   1   rs73088164  206269988       40   0.005969   0.002639     0.1186    2.262      0.02953 
   1   rs35058970  206270036       40  -0.001195   0.002274   0.007212  -0.5254       0.6024 
   1   rs79175076  206270382       40  -0.005739   0.003304    0.07356   -1.737      0.09049 
   1  rs112394727  206270852       40   -0.00427   0.003516    0.03737   -1.215        0.232 
   1   rs77440483  206271152       40 -0.0006559   0.003309   0.001033  -0.1982       0.8439 
   1  rs149426942  206271591       40  -0.001445   0.004773   0.002407  -0.3028       0.7637 
   1   rs74144328  206271605       40  -0.003261   0.002851    0.03328   -1.144       0.2599 
   1   rs78273618  206271854       40   0.001274   0.003578   0.003328   0.3562       0.7237 
   1   rs74144329  206272963       40  -0.003795   0.003253    0.03459   -1.167       0.2506 
   1   rs28624812  206273153       40  -0.001707   0.002614     0.0111   -0.653       0.5177 
   1   rs77409792  206273391       40  -0.002364   0.003411    0.01248  -0.6929       0.4926 
   1   rs35643513  206273555       40    0.01017   0.004484     0.1192    2.268      0.02911 
   1  rs142990809  206273624       40  -0.004491   0.003948    0.03294   -1.138       0.2624 
   1   rs76290672  206274133       40  -0.004491   0.003948    0.03294   -1.138       0.2624 
   1   rs80219221  206274152       40   0.001958    0.00301    0.01102   0.6507       0.5192 
   1   rs73088166  206274678       40   0.005969   0.002639     0.1186    2.262      0.02953 
   1   rs73088167  206275159       40   0.005279    0.00274    0.08899    1.927      0.06152 
   1   rs73088170  206275545       40   0.005969   0.002639     0.1186    2.262      0.02953 
   1    rs4074313  206275657       40  -0.002364   0.003411    0.01248  -0.6929       0.4926 
   1  rs139885581  206276043       40 -0.0002285   0.002517  0.0002169 -0.09079       0.9281 
   1   rs59119364  206276222       40  -0.001913   0.002252    0.01863  -0.8494        0.401 
   1   rs57901634  206276293       40   0.001208   0.002083   0.008773     0.58       0.5654 
   1  rs548123855  206276434       40   -0.00427   0.003516    0.03737   -1.215        0.232 
   1  rs191646353  206276697       40   0.005969   0.002639     0.1186    2.262      0.02953 
   1  rs377510366  206276993       40 -0.0002472   0.002302  0.0003033  -0.1074       0.9151 
   1  rs548766697  206277057       40   -0.00137   0.002415   0.008399  -0.5673       0.5738 
   1  rs568619100  206277058       40   -0.00137   0.002415   0.008399  -0.5673       0.5738 
   1  rs184713183  206277076       40   0.002756   0.003179    0.01939   0.8669       0.3914 
   1   rs28754752  206277142       40  -0.001399   0.002227    0.01028  -0.6284       0.5335 
   1   rs28533691  206277194       40  -0.001331   0.002272    0.00895  -0.5858       0.5615 
   1  rs548487781  206277479       40   0.001274   0.003578   0.003328   0.3562       0.7237 
   1  rs112082484  206277634       40   0.001861   0.002092    0.02041   0.8898       0.3791 
   1  rs200108052  206277765       40   0.001274   0.003578   0.003328   0.3562       0.7237 
   1  rs146122211  206277788       40   0.001861   0.002092    0.02041   0.8898       0.3791 
   1  rs138609493  206277827       40 -0.0006559   0.003309   0.001033  -0.1982       0.8439 
   1   rs28546121  206277868       40  -0.001913   0.002252    0.01863  -0.8494        0.401 
   1   rs57409523  206278726       40  -0.002364   0.003411    0.01248  -0.6929       0.4926 
   1   rs28635502  206278745       40  -0.001913   0.002252    0.01863  -0.8494        0.401 
   1   rs57162056  206279183       40  -0.002364   0.003411    0.01248  -0.6929       0.4926 
   1  rs111732061  206279229       40   -0.00427   0.003516    0.03737   -1.215        0.232 
   1  rs149804354  206279333       40   0.001274   0.003578   0.003328   0.3562       0.7237 
   1    rs4076285  206280136       40 -0.0004997   0.003432  0.0005577  -0.1456        0.885 
   1   rs28374971  206280159       40  -0.003576   0.003972    0.02088  -0.9001       0.3737 
   1   rs77787853  206280721       40  0.0006021   0.003582  0.0007429   0.1681       0.8674 
   1  rs201612251  206281043       40  0.0004336   0.002687  0.0006846   0.1614       0.8727 
   1   rs59055466  206281044       40  -0.002804   0.001692     0.0674   -1.657       0.1057 
   1   rs28420347  206281191       40  -0.001572    0.00263   0.009317  -0.5978       0.5535 
   1   rs75699422  206281342       40   0.005706   0.003117    0.08104    1.831      0.07501 
   1   rs28602536  206281564       40  -0.001355   0.002189   0.009976  -0.6188       0.5397 
   1   rs66674058  206281752       40  -0.001199   0.002681   0.005234  -0.4471       0.6573 
   1   rs28439348  206281874       40  -0.001199   0.002681   0.005234  -0.4471       0.6573 
   1   rs28529397  206282233       40  -0.002214   0.001996    0.03135   -1.109       0.2744 
   1   rs28460755  206282295       40   0.004982   0.003932    0.04052    1.267       0.2129 
   1  rs199726751  206282895       40 -0.0002093    0.00287  0.0001399 -0.07292       0.9422 
   1   rs28837425  206283483       40   0.004982   0.003932    0.04052    1.267       0.2129 
   1   rs28754987  206283527       40  -0.001355   0.002189   0.009976  -0.6188       0.5397 
   1   rs61602556  206283548       40  -0.002214   0.001996    0.03135   -1.109       0.2744 
   1   rs28852078  206283551       40  -0.001572    0.00263   0.009317  -0.5978       0.5535 
   1   rs28773594  206283776       40  -0.001572    0.00263   0.009317  -0.5978       0.5535 
   1   rs28812587  206284047       40   0.002091   0.003007    0.01257   0.6955        0.491 
   1  rs145411504  206284568       40  -0.001907   0.002091    0.02141  -0.9119       0.3676 
   1   rs28805044  206284960       40  0.0007317    0.00242     0.0024   0.3023        0.764 
   1   rs28865893  206286135       40  -0.001907   0.002091    0.02141  -0.9119       0.3676 
   1   rs28801417  206286215       40  0.0007317    0.00242     0.0024   0.3023        0.764 
   1   rs28823927  206286760       40   0.002091   0.003007    0.01257   0.6955        0.491 
   1   rs28888732  206287099       40  -0.002179   0.002399    0.02125  -0.9084       0.3694 
   1  rs201784051  206287135       40   0.001138   0.004775   0.001491   0.2382        0.813 
   1  rs115153761  206287539       40  -0.001316   0.003577   0.003549  -0.3679        0.715 
   1  rs115349790  206287540       40  -0.001316   0.003577   0.003549  -0.3679        0.715 
   1   rs28859998  206287944       40   0.001108   0.003123   0.003305   0.3549       0.7246 
   1   rs73073010  206288190       40   0.005314   0.002879    0.08226    1.846      0.07276 
   1   rs28625150  206288251       40   0.005655   0.003659    0.05912    1.545       0.1306 
   1   rs73073011  206288274       40   0.003543   0.002579    0.04732    1.374       0.1775 
   1   rs28625608  206288452       40  -0.001067   0.002668   0.004191  -0.3999       0.6915 
   1  rs144671304  206288631       40 -0.0002093    0.00287  0.0001399 -0.07292       0.9422 
   1  rs559788982  206288633       40  -0.005336   0.004247    0.03988   -1.256       0.2167 
   1   rs75564946  206288950       40  -0.002678   0.003181    0.01832  -0.8421        0.405 
   1  rs111686236  206289068       40   0.003543   0.002579    0.04732    1.374       0.1775 
   1   rs28367120  206289096       40   0.003958   0.003372    0.03498    1.174       0.2478 
   1   rs28616647  206289142       40  -0.002801   0.002495     0.0321   -1.123       0.2686 
   1  rs114645628  206289253       40  0.0007049   0.002809   0.001655   0.2509       0.8032 
   1   rs61816769  206289309       40   0.004759   0.003345    0.05058    1.423       0.1629 
   1   rs74144332  206289628       40  -0.005336   0.004247    0.03988   -1.256       0.2167 
   1   rs73073020  206290361       40   0.003543   0.002579    0.04732    1.374       0.1775 
   1   rs77741271  206290777       40 -0.0002093    0.00287  0.0001399 -0.07292       0.9422 
   1   rs74144333  206291357       40  -0.005336   0.004247    0.03988   -1.256       0.2167 
   1    rs4073659  206292350       40   0.005126   0.001908     0.1596    2.686      0.01065 
   1   rs56286001  206292877       40  -0.002678   0.003181    0.01832  -0.8421        0.405 
   1   rs74690404  206292917       40 -0.0002093    0.00287  0.0001399 -0.07292       0.9422 
   1    rs4073793  206293116       40  -0.001598   0.002198    0.01371  -0.7268       0.4718 
   1   rs28561485  206293207       40   0.003616   0.002553    0.05014    1.416       0.1648 
   1   rs74144334  206293501       40  -0.003504   0.002814    0.03921   -1.245       0.2207 
   1  rs113100306  206293596       40  -0.002046   0.003294    0.01005  -0.6213       0.5381 
   1   rs77480000  206293872       40   0.003453   0.003731    0.02205   0.9256       0.3605 
   1   rs28688830  206294428       40  -0.003504   0.002814    0.03921   -1.245       0.2207 
   1   rs28520855  206294975       40    0.00156   0.003764   0.004501   0.4145       0.6808 
   1   rs28393877  206295043       40  -0.002069   0.002607    0.01631  -0.7937       0.4323 
   1  rs113630290  206295081       40  -0.001745   0.002251    0.01557  -0.7754       0.4429 
   1   rs57835540  206295188       40   0.003123   0.003738    0.01804   0.8354       0.4087 
   1   rs28549966  206295461       40  -0.003583   0.002883    0.03905   -1.243       0.2216 
   1   rs28668870  206295625       40  -0.001745   0.002251    0.01557  -0.7754       0.4429 
   1  rs138051896  206295867       40  -0.003491   0.002196    0.06233   -1.589       0.1203 
   1  rs552937634  206295869       40   0.007273   0.002897     0.1422     2.51      0.01644 
   1   rs28674119  206295869       40   0.002081   0.002213    0.02274   0.9404        0.353 
   1   rs28706167  206295923       40    0.00175   0.003013   0.008799   0.5808       0.5648 
   1   rs73073031  206296209       40   0.003123   0.003738    0.01804   0.8354       0.4087 
   1  rs142577346  206296679       40   0.003123   0.003738    0.01804   0.8354       0.4087 
   1  rs370937470  206297058       40   0.003513   0.004297    0.01729   0.8177       0.4187 
   1   rs59919364  206298148       40   0.001511   0.002411    0.01023   0.6268       0.5346 
   1  rs114194471  206298397       40   0.003513   0.004297    0.01729   0.8177       0.4187 
   1  rs112514548  206298500       40 -0.0004247   0.002388  0.0008317  -0.1778       0.8598 
   1   rs28666469  206298939       40  -0.001375   0.002413   0.008469  -0.5697       0.5722 
   1  rs140220151  206298949       40   0.003513   0.004297    0.01729   0.8177       0.4187 
   1   rs28435437  206298961       40  -0.002069   0.002607    0.01631  -0.7937       0.4323 
   1   rs28635758  206299031       40  -0.001375   0.002413   0.008469  -0.5697       0.5722 
   1  rs113839720  206299116       40  -0.003328   0.003978    0.01809  -0.8367        0.408 
   1  rs145480305  206299220       40   0.002725   0.002428     0.0321    1.123       0.2687 
   1   rs73073037  206299497       40   0.003123   0.003738    0.01804   0.8354       0.4087 
   1   rs28507019  206300833       40 -0.0006615   0.002111   0.002578  -0.3134       0.7557 
   1   rs28437925  206300873       40 -0.0006615   0.002111   0.002578  -0.3134       0.7557 
   1   rs28725429  206300878       40 -0.0006615   0.002111   0.002578  -0.3134       0.7557 
   1   rs28735192  206300950       40 -0.0004747   0.002091   0.001354   -0.227       0.8216 
   1   rs79556613  206301018       40 -0.0006615   0.002111   0.002578  -0.3134       0.7557 
   1  rs111864202  206301023       40 -0.0006615   0.002111   0.002578  -0.3134       0.7557 
   1   rs73073045  206301115       40    0.00169   0.004005   0.004662   0.4219       0.6755 
   1   rs28657478  206301506       40 -0.0006615   0.002111   0.002578  -0.3134       0.7557 
   1  rs555695773  206301701       40   0.002411   0.002179    0.03121    1.106       0.2755 
   1   rs74145061  206301907       40  -0.001466   0.002261    0.01095  -0.6485       0.5205 
   1   rs28450935  206302435       40    0.00175   0.003013   0.008799   0.5808       0.5648 
   1   rs75115038  206302531       40  -0.001466   0.002261    0.01095  -0.6485       0.5205 
   1  rs143985619  206302568       40  -0.008509   0.004109     0.1014   -2.071       0.0452 
   1  rs142185780  206302718       40  0.0008038   0.004332  0.0009051   0.1855       0.8538 
   1   rs78863276  206302995       40   0.003513   0.004297    0.01729   0.8177       0.4187 
   1   rs61175181  206303222       40 -0.0001899   0.001943  0.0002515 -0.09777       0.9226 
   1   rs55959887  206303325       40 -0.0001899   0.001943  0.0002515 -0.09777       0.9226 
   1   rs75454562  206303342       40   0.003513   0.004297    0.01729   0.8177       0.4187 
   1   rs28674525  206303798       40  0.0003192   0.002431  0.0004533   0.1313       0.8962 
   1   rs73073055  206304043       40   0.004742   0.004266     0.0315    1.112       0.2732 
   1   rs28409984  206304241       40 -0.0001899   0.001943  0.0002515 -0.09777       0.9226 
   1   rs28608579  206304391       40 -0.0001899   0.001943  0.0002515 -0.09777       0.9226 
   1   rs73073059  206304784       40 -0.0001899   0.001943  0.0002515 -0.09777       0.9226 
   1  rs113814623  206304934       40 -0.0001899   0.001943  0.0002515 -0.09777       0.9226 
   1  rs112877242  206304978       40 -0.0001899   0.001943  0.0002515 -0.09777       0.9226 
   1   rs73073065  206305140       40 -0.0001899   0.001943  0.0002515 -0.09777       0.9226 
   1   rs73073069  206305188       40 -0.0001899   0.001943  0.0002515 -0.09777       0.9226 
   1   rs74145064  206305193       40 -0.0001899   0.001943  0.0002515 -0.09777       0.9226 
   1   rs73073071  206305250       40 -0.0001899   0.001943  0.0002515 -0.09777       0.9226 
   1   rs73073074  206305334       40   0.001638   0.002444    0.01168   0.6701       0.5068 
   1   rs73073077  206305444       40 -0.0001899   0.001943  0.0002515 -0.09777       0.9226 
   1   rs28406384  206305570       40 -0.0001899   0.001943  0.0002515 -0.09777       0.9226 
   1   rs28378117  206305930       40 -0.0001899   0.001943  0.0002515 -0.09777       0.9226 
   1   rs28482296  206306083       40 -0.0001899   0.001943  0.0002515 -0.09777       0.9226 
   1   rs28463351  206306257       40 -0.0001899   0.001943  0.0002515 -0.09777       0.9226 
   1   rs74145068  206306450       40  -0.002181   0.002146    0.02646   -1.016        0.316 
   1   rs28569773  206306855       40  -0.001124   0.002418   0.005654  -0.4649       0.6447 
   1   rs28713178  206307095       40   0.002344   0.002785     0.0183   0.8416       0.4053 
   1   rs28488850  206307365       40  -0.001117   0.003768   0.002307  -0.2964       0.7685 
   1   rs74145069  206307553       40 -0.0003357   0.002142  0.0006457  -0.1567       0.8763 
   1   rs76307345  206307640       40   0.002344   0.002785     0.0183   0.8416       0.4053 
   1   rs74145070  206307700       40  -0.003199   0.002895    0.03112   -1.105       0.2762 
   1   rs77255896  206307722       40   0.002344   0.002785     0.0183   0.8416       0.4053 
   1   rs74145071  206307834       40  -0.003199   0.002895    0.03112   -1.105       0.2762 
   1   rs74145072  206308033       40  -0.003199   0.002895    0.03112   -1.105       0.2762 
   1   rs28435209  206308629       40 -0.0003357   0.002142  0.0006457  -0.1567       0.8763 
   1   rs28456690  206308639       40   0.002344   0.002785     0.0183   0.8416       0.4053 
   1   rs28704673  206309249       40  -0.003199   0.002895    0.03112   -1.105       0.2762 
   1   rs28683111  206309338       40  -0.001124   0.002418   0.005654  -0.4649       0.6447 
   1   rs71752856  206309379       40  -0.003199   0.002895    0.03112   -1.105       0.2762 
   1   rs77848311  206309488       40   0.003513   0.004297    0.01729   0.8177       0.4187 
   1  rs112239990  206309648       40 -0.0003357   0.002142  0.0006457  -0.1567       0.8763 
   1   rs28488414  206309761       40 -0.0003357   0.002142  0.0006457  -0.1567       0.8763 
   1   rs73073089  206309880       40   0.003841   0.003065    0.03967    1.253       0.2179 
   1   rs28564145  206309926       40  -0.003199   0.002895    0.03112   -1.105       0.2762 
   1   rs28736463  206309986       40  -0.001182    0.00198   0.009298  -0.5972       0.5539 
   1   rs28478390  206310006       40  -0.003199   0.002895    0.03112   -1.105       0.2762 
   1   rs28368526  206310322       40  -0.003525   0.002813    0.03968   -1.253       0.2178 
   1   rs76093174  206310442       40   0.002344   0.002785     0.0183   0.8416       0.4053 
   1   rs80007616  206310481       40   0.002344   0.002785     0.0183   0.8416       0.4053 
   1  rs116527446  206310879       40    0.00156   0.003764   0.004501   0.4145       0.6808 
   1   rs78704984  206311097       40   0.002344   0.002785     0.0183   0.8416       0.4053 
   1   rs76459918  206311099       40   0.003513   0.004297    0.01729   0.8177       0.4187 
   1   rs28505598  206311150       40  -0.001182    0.00198   0.009298  -0.5972       0.5539 
   1   rs73073096  206311500       40 -2.337e-05     0.0029   1.71e-06 -0.00806       0.9936 
   1   rs76128948  206311630       40    0.00156   0.003764   0.004501   0.4145       0.6808 
   1   rs71718757  206311648       40  -0.001182    0.00198   0.009298  -0.5972       0.5539 
   1   rs28479231  206312005       40   9.59e-06   0.002081  5.587e-07 0.004608       0.9963 
   1  rs114898769  206312228       40    0.00156   0.003764   0.004501   0.4145       0.6808 
   1   rs79107647  206312475       40    0.00156   0.003764   0.004501   0.4145       0.6808 
   1  rs116784835  206312595       40   0.003513   0.004297    0.01729   0.8177       0.4187 
   1  rs139063771  206312757       40    -0.0078   0.004608    0.07012   -1.693      0.09869 
   1   rs79276907  206312823       40    0.00156   0.003764   0.004501   0.4145       0.6808 
   1   rs77147272  206312971       40   0.004346   0.004726    0.02177   0.9197       0.3636 
   1   rs74679938  206313073       40   0.003513   0.004297    0.01729   0.8177       0.4187 
   1  rs115059821  206313163       40    0.00156   0.003764   0.004501   0.4145       0.6808 
   1  rs145718800  206313443       40   0.002344   0.002785     0.0183   0.8416       0.4053 
   1  rs140482358  206313495       40    0.00156   0.003764   0.004501   0.4145       0.6808 
   1  rs145896746  206313558       40    -0.0078   0.004608    0.07012   -1.693      0.09869 
   1   rs28862612  206313921       40  -0.001182    0.00198   0.009298  -0.5972       0.5539 
   1   rs28797544  206314338       40   0.003513   0.004297    0.01729   0.8177       0.4187 
   1  rs557165914  206314450       40  0.0007935   0.002044   0.003951   0.3883          0.7 
   1   rs73073101  206314554       40   0.002188   0.002399    0.02141   0.9118       0.3676 
   1   rs28823079  206314595       40   9.59e-06   0.002081  5.587e-07 0.004608       0.9963 
   1  rs143301542  206315438       40  -0.001616   0.003423   0.005829   -0.472       0.6396 
   1  rs111969706  206315664       40   -0.00128   0.002022    0.01044  -0.6332       0.5304 
   1   rs28619955  206315933       40  -0.001182    0.00198   0.009298  -0.5972       0.5539 
   1   rs28531794  206316055       40   9.59e-06   0.002081  5.587e-07 0.004608       0.9963 
   1  rs114895077  206316153       40    0.00156   0.003764   0.004501   0.4145       0.6808 
   1  rs143987929  206316210       40  -0.001708   0.003762   0.005397  -0.4541       0.6523 
   1  rs116388548  206316704       40  0.0002301   0.004014  8.646e-05  0.05732       0.9546 
   1   rs75579019  206316960       40   0.003624   0.003971    0.02144   0.9125       0.3672 
   1  rs114677207  206317019       40   0.001157    0.00401   0.002185   0.2885       0.7746 
   1   rs57713692  206317209       40 -0.0006468    0.00294   0.001273    -0.22        0.827 
   1   rs55753628  206317304       40 -0.0008065   0.001975   0.004368  -0.4083       0.6853 
   1   rs28733323  206317334       40 -0.0009886   0.002169   0.005437  -0.4558       0.6511 
   1   rs56214525  206317394       40 -0.0008065   0.001975   0.004368  -0.4083       0.6853 
   1   rs74145074  206317466       40  -0.003199   0.002895    0.03112   -1.105       0.2762 
   1   rs73074812  206317568       40 -0.0008065   0.001975   0.004368  -0.4083       0.6853 
   1   rs60614233  206317725       40    -0.0078   0.004608    0.07012   -1.693      0.09869 
   1   rs57621203  206319119       40   0.002296   0.002737    0.01818   0.8389       0.4068 
   1   rs74145076  206319598       40   0.002967   0.003801    0.01578   0.7805       0.4399 
   1   rs58493320  206319815       40  0.0005329   0.002457   0.001237   0.2169       0.8294 
   1   rs74145077  206320307       40  -0.002046   0.002742    0.01443   -0.746       0.4602 
   1   rs76092913  206320429       40    0.01211   0.004356     0.1689    2.779     0.008428 
   1  rs147596263  206321371       40   0.004236    0.00428    0.02513   0.9897       0.3286 
   1   rs28517453  206321493       40 -0.0009739   0.002384   0.004373  -0.4085       0.6852 
   1   rs28402776  206321625       40  -0.002046   0.002742    0.01443   -0.746       0.4602 
   1   rs73074818  206322342       40   0.001442   0.001941    0.01431   0.7429       0.4621 
   1   rs28765494  206322646       40  -0.000168   0.002343  0.0001354 -0.07173       0.9432 
   1   rs28644441  206322706       40  -0.003253   0.002212    0.05386   -1.471       0.1496 
   1   rs28802578  206322752       40  -0.002046   0.002742    0.01443   -0.746       0.4602 
   1   rs28813105  206322972       40   0.005364   0.002095     0.1472    2.561      0.01454 
   1   rs28770585  206323081       40   -0.00077   0.002299   0.002943  -0.3349       0.7396 
   1   rs28772641  206323262       40   0.002096   0.002308    0.02123   0.9079       0.3696 
   1   rs75111328  206323545       40   0.002967   0.003801    0.01578   0.7805       0.4399 
   1  rs114182462  206323907       40  -0.002872    0.00299    0.02371  -0.9606       0.3428 
   1   rs28620239  206324372       40  0.0001051     0.0022  6.008e-05  0.04778       0.9621 
   1   rs78513579  206324611       40   0.002687   0.003991    0.01179   0.6732       0.5049 
   1  rs142173749  206325496       40   0.004236    0.00428    0.02513   0.9897       0.3286 
   1   rs73074827  206325510       40   0.007166   0.002904     0.1381    2.468      0.01822 
   1   rs55944445  206325655       40  0.0004015   0.002388  0.0007431   0.1681       0.8674 
   1  rs114566708  206326239       40   0.004236    0.00428    0.02513   0.9897       0.3286 
   1   rs74145080  206326435       40  -0.002046   0.002742    0.01443   -0.746       0.4602 
   1   rs28410805  206326498       40  -0.004794   0.002304     0.1023   -2.081      0.04425 
   1   rs61742539  206327510       40   0.002857   0.002346    0.03756    1.218       0.2308 
   1   rs28602403  206327801       40  -0.004438   0.002334    0.08687   -1.901      0.06486 
   1   rs76779310  206328246       40  -0.005664   0.002041     0.1685   -2.775     0.008526 
   1  rs112196081  206328248       40  -0.005274   0.002181     0.1333   -2.418      0.02051 
   1   rs55693327  206328318       40  0.0004015   0.002388  0.0007431   0.1681       0.8674 
   1   rs28694519  206328647       40  -0.004934   0.002121     0.1247   -2.327      0.02541 
   1   rs41302235  206328803       40   0.004126   0.002196    0.08503    1.879       0.0679 
   1   rs28548020  206329053       40  -0.007052   0.004181    0.06966   -1.687      0.09983 
   1   rs28711302  206329582       40   0.002288   0.003754   0.009682   0.6095       0.5458 
   1   rs28590594  206329620       40   0.002753   0.002224    0.03875    1.238       0.2234 
   1   rs28589702  206329651       40   0.001668   0.004771   0.003207   0.3496       0.7285 
   1  rs114024582  206331193       40  -0.001868   0.003419   0.007789  -0.5462       0.5881 
   1   rs74515393  206331447       40   0.001767   0.004004     0.0051   0.4413       0.6615 
   1   rs76255786  206331507       40   0.001668   0.004771   0.003207   0.3496       0.7285 
   1   rs80049848  206332007       40   0.001668   0.004771   0.003207   0.3496       0.7285 
   1    rs2031952  206482511       40  -0.001823   0.002625    0.01253  -0.6944       0.4917 
   1  rs575860984  206482803       40  -0.001032    0.00358   0.002182  -0.2883       0.7747 
   1  rs150990167  206483744       40   0.007937   0.004139    0.08825    1.918      0.06268 
   1  rs370620347  206483768       40 -8.456e-05   0.002941  2.175e-05 -0.02875       0.9772 
   1  rs538510594  206484402       40   0.003205    0.00475    0.01184   0.6747        0.504 
   1  rs558214267  206484412       40   0.001266   0.003767   0.002964   0.3361       0.7386 
   1  rs554230021  206484564       40  -0.002007   0.003294    0.00967  -0.6091       0.5461 
   1  rs574146338  206484641       40  -0.001136   0.002865   0.004119  -0.3965        0.694 
   1  rs562678062  206484865       40  -0.003728   0.004292    0.01947  -0.8686       0.3905 
   1  rs546962204  206485098       40 -0.0001113   0.003128   3.33e-05 -0.03558       0.9718 
   1  rs571978143  206485848       40  -0.002007   0.003294    0.00967  -0.6091       0.5461 
   1  rs532254196  206485967       40   0.007937   0.004139    0.08825    1.918      0.06268 
   1   rs61816772  206486103       40  -0.002023   0.003111      0.011  -0.6502       0.5194 
   1  rs115848115  206486341       40  -0.002007   0.003294    0.00967  -0.6091       0.5461 
   1  rs201782582  206486691       40  -0.001888   0.002486    0.01495  -0.7595       0.4523 
   1    rs2790264  206487408       40  -0.002094   0.002667    0.01597  -0.7854       0.4371 
   1   rs61816777  206487543       40   -0.00196   0.004768   0.004427  -0.4111       0.6833 
   1  rs543733427  206487721       40   0.001266   0.003767   0.002964   0.3361       0.7386 
   1  rs559809871  206487985       40   0.007937   0.004139    0.08825    1.918      0.06268 
   1  rs199933991  206489320       40  0.0006174   0.003025   0.001095   0.2041       0.8393 
   1  rs552991173  206491165       40   0.007937   0.004139    0.08825    1.918      0.06268 
   1   rs61816784  206491988       40   -0.00148   0.002148    0.01235  -0.6893       0.4948 
   1   rs61816786  206492201       40 -0.0006788   0.002293   0.002302  -0.2961       0.7688 
   1  rs537561251  206492567       40 -0.0002208   0.002536  0.0001995 -0.08707       0.9311 
   1  rs573200630  206492870       40 -0.0003567   0.003583  0.0002607 -0.09954       0.9212 
   1  rs201516467  206493166       40  -0.001306   0.002293   0.008469  -0.5697       0.5722 
   1  rs202020959  206494499       40 -0.0006788   0.002293   0.002302  -0.2961       0.7688 
   1  rs544686895  206495304       40  0.0002807   0.002266  0.0004035   0.1239       0.9021 
   1  rs536144801  206496339       40 -0.0002208   0.002536  0.0001995 -0.08707       0.9311 
   1  rs202113545  206499536       40   0.007937   0.004139    0.08825    1.918      0.06268 
   1   rs61816804  206500495       40 -0.0006788   0.002293   0.002302  -0.2961       0.7688 
   1  rs549911701  206500711       40   0.003205    0.00475    0.01184   0.6747        0.504 
   1  rs537020900  206502385       40  -0.004023   0.002955     0.0465   -1.361       0.1814 
   1  rs557009690  206506487       40   0.003205    0.00475    0.01184   0.6747        0.504 
   1  rs141380001  206506805       40  -0.002615   0.002975    0.01993   -0.879       0.3849 
   1  rs369150021  206507789       40   0.007937   0.004139    0.08825    1.918      0.06268 
   1  rs200365573  206508203       40  -0.001696   0.002257    0.01465  -0.7516       0.4569 
   1  rs561910780  206509057       40  -0.001032    0.00358   0.002182  -0.2883       0.7747 
   1  rs147563377  206511297       40   0.001528   0.003118    0.00628     0.49       0.6269 
   1  rs558245824  206511963       40  0.0008255   0.002533   0.002787   0.3259       0.7463 
   1    rs1928435  206512352       40 -0.0009609   0.002208   0.004959  -0.4352       0.6659 
   1    rs4126752  206512359       40  -0.003012   0.003173    0.02316  -0.9492       0.3485 
   1  rs538197477  206512648       40  -0.002037   0.004767   0.004785  -0.4274       0.6715 
   1  rs375766053  206512970       40  -0.002037   0.004767   0.004785  -0.4274       0.6715 
   1  rs375849811  206513263       40 -0.0005915   0.002026   0.002237  -0.2919        0.772 
   1  rs112046961  206513446       40 -0.0004356   0.004014  0.0003098  -0.1085       0.9142 
   1  rs148791105  206513557       40 -0.0002029   0.002458  0.0001792 -0.08253       0.9347 
   1     rs552469  206513565       40   -0.00196   0.004768   0.004427  -0.4111       0.6833 
   1  rs199607206  206513621       40  -0.005211   0.003677     0.0502   -1.417       0.1646 
   1  rs143587398  206515276       40  0.0007291   0.002572    0.00211   0.2835       0.7783 
   1   rs76848142  206515372       40   0.002165   0.001911    0.03268    1.133       0.2643 
   1  rs577212119  206517629       40   0.001747   0.002605     0.0117   0.6708       0.5064 
   1   rs75310111  206521258       40   0.002045   0.001761    0.03429    1.162       0.2526 
   1   rs77530878  206521319       40   0.005492   0.002729    0.09632    2.013      0.05129 
   1  rs143644145  206522026       40  -0.000119   0.002008  9.236e-05 -0.05925       0.9531 
   1  rs569313194  206522846       40  -0.001333   0.003577   0.003642  -0.3727       0.7115 
   1  rs537948466  206522938       40   0.005667    0.00299    0.08636    1.895      0.06568 
   1  rs551803355  206522956       40   0.005492   0.002729    0.09632    2.013      0.05129 
   1  rs553581288  206523059       40  -0.001333   0.003577   0.003642  -0.3727       0.7115 
   1   rs80253033  206524255       40  -0.006068   0.003892    0.06012   -1.559       0.1273 
   1  rs566625693  206527152       40   0.001878   0.002557      0.014   0.7346       0.4671 
   1   rs61816842  206527930       40 -0.0006778   0.001888    0.00338   -0.359       0.7216 
   1  rs534890334  206529520       40   0.002729    0.00399    0.01216    0.684       0.4981 
   1  rs528626475  206530256       40   0.001458   0.004772   0.002451   0.3056       0.7616 
   1  rs532898836  206531079       40 -0.0004356   0.004014  0.0003098  -0.1085       0.9142 
   1  rs112018390  206532066       40   0.003535   0.004296    0.01751   0.8229       0.4157 
   1  rs570802807  206534583       40   0.003174   0.003363     0.0229   0.9437       0.3513 
   1  rs551535556  206534714       40  0.0005646    0.00294  0.0009694    0.192       0.8487 
   1  rs375461491  206534950       40   -0.00385   0.003721    0.02741   -1.035       0.3073 
   1  rs558650684  206535327       40   0.002734   0.001978    0.04785    1.382       0.1751 
   1  rs140455104  206536484       40  0.0005646    0.00294  0.0009694    0.192       0.8487 
   1  rs145456298  206536488       40   0.005667    0.00299    0.08636    1.895      0.06568 
   1  rs149771416  206536890       40  -0.002725   0.002012    0.04608   -1.355       0.1835 
   1     rs524540  206537230       40 -0.0003223   0.004334  0.0001455 -0.07437       0.9411 
   1     rs523647  206537328       40  8.263e-05   0.002053  4.263e-05  0.04025       0.9681 
   1  rs201104981  206539007       40  -0.006068   0.003892    0.06012   -1.559       0.1273 
   1  rs200396069  206540812       40   0.007937   0.004139    0.08825    1.918      0.06268 
   1  rs563817621  206542228       40  0.0005646    0.00294  0.0009694    0.192       0.8487 
   1  rs554083619  206543616       40   0.001502   0.001769    0.01861   0.8488       0.4013 
   1  rs144449894  206543785       40  -0.000841    0.00195   0.004868  -0.4312       0.6688 
   1  rs115737384  206544117       40    0.00138   0.001938    0.01317   0.7121       0.4807 
   1  rs111293353  206545029       40 -0.0004356   0.004014  0.0003098  -0.1085       0.9142 
   1  rs202133962  206545086       40  -0.006068   0.003892    0.06012   -1.559       0.1273 
   1  rs199673952  206545097       40  -0.001076   0.001926   0.008145  -0.5586       0.5797 
   1  rs377366128  206545292       40   0.001384   0.002062    0.01171    0.671       0.5063 
   1  rs371441386  206545326       40    0.00138   0.001938    0.01317   0.7121       0.4807 
   1  rs573681079  206545350       40   0.005508   0.002665      0.101    2.067      0.04564 
   1  rs150577546  206545443       40  -0.006068   0.003892    0.06012   -1.559       0.1273 
   1  rs529409747  206547036       40    0.00214   0.001999    0.02928    1.071       0.2911 
   1  rs575717254  206547536       40   0.005667    0.00299    0.08636    1.895      0.06568 
   1  rs551189255  206547916       40  0.0005646    0.00294  0.0009694    0.192       0.8487 
   1   rs12062031  206548965       40    0.00214   0.001999    0.02928    1.071       0.2911 
   1  rs574302888  206550365       40  -0.003728   0.004292    0.01947  -0.8686       0.3905 
   1  rs201510700  206550566       40  0.0007951   0.003024   0.001817    0.263        0.794 
   1  rs111391723  206551714       40 -0.0004356   0.004014  0.0003098  -0.1085       0.9142 
   1   rs74742451  206551905       40   0.005508   0.002665      0.101    2.067      0.04564 
   1    rs7522969  206552108       40  -0.000841    0.00195   0.004868  -0.4312       0.6688 
   1  rs559347470  206555599       40  0.0005646    0.00294  0.0009694    0.192       0.8487 
   1  rs552456505  206556330       40   0.000264   0.004334  9.763e-05  0.06091       0.9517 
   1    rs2772069  206556631       40   0.001666   0.001867    0.02054   0.8926       0.3777 
   1   rs11485190  206556812       40    0.00138   0.001938    0.01317   0.7121       0.4807 
   1  rs577071115  206557597       40 -0.0002423   0.004778  6.769e-05 -0.05072       0.9598 
   1  rs539659667  206557632       40   0.005003    0.00264    0.08636    1.895      0.06569 
   1  rs200086863  206558090       40   0.001798   0.001915    0.02266   0.9385       0.3539 
   1  rs148880131  206558103       40  -0.002725   0.002012    0.04608   -1.355       0.1835 
   1   rs12069195  206559362       40   0.001442   0.004328   0.002914   0.3332       0.7408 
   1  rs569796743  206563660       40   0.001056   0.004775   0.001286   0.2212       0.8261 
   1  rs570120625  206563867       40   0.007937   0.004139    0.08825    1.918      0.06268 
   1  rs534456339  206563888       40  0.0005646    0.00294  0.0009694    0.192       0.8487 
   1  rs114799094  206564320       40  0.0005646    0.00294  0.0009694    0.192       0.8487 
   1  rs373809194  206565539       40     0.0031   0.004752    0.01108   0.6524       0.5181 
   1  rs558801334  206565611       40 -0.0004356   0.004014  0.0003098  -0.1085       0.9142 
   1  rs528214477  206567087       40 -0.0003567   0.003583  0.0002607 -0.09954       0.9212 
   1  rs369015048  206568043       40   0.001666   0.001867    0.02054   0.8926       0.3777 
   1  rs113459217  206568076       40  -0.002324   0.003188    0.01379  -0.7289       0.4705 
   1  rs572722679  206569516       40  -0.003728   0.004292    0.01947  -0.8686       0.3905 
   1  rs184663459  206569525       40  -0.003728   0.004292    0.01947  -0.8686       0.3905 
   1  rs138853674  206569549       40    0.00138   0.001938    0.01317   0.7121       0.4807 
   1  rs546557041  206570400       40  0.0007951   0.003024   0.001817    0.263        0.794 
   1  rs566793991  206570573       40    0.00138   0.001938    0.01317   0.7121       0.4807 
   1  rs552430672  206571045       40  -0.003297   0.003544    0.02228  -0.9305        0.358 
   1   rs11119418  206574596       40    0.00138   0.001938    0.01317   0.7121       0.4807 
   1   rs79045114  206574661       40   0.005003    0.00264    0.08636    1.895      0.06569 
   1   rs12146010  206574682       40  -0.001761   0.002489      0.013  -0.7075       0.4836 
   1  rs142548090  206576493       40  -0.002705    0.00217    0.03928   -1.247       0.2202 
   1  rs531920844  206576813       40   0.007937   0.004139    0.08825    1.918      0.06268 
   1  rs550214168  206576900       40 -0.0007582   0.003771   0.001063  -0.2011       0.8417 
   1  rs527857878  206581327       40 -0.0004356   0.004014  0.0003098  -0.1085       0.9142 
   1  rs568267713  206582075       40  0.0007951   0.003024   0.001817    0.263        0.794 
   1    rs3121018  206582096       40   0.004192   0.003053    0.04725    1.373       0.1779 
   1   rs12092027  206583396       40   0.005003    0.00264    0.08636    1.895      0.06569 
   1   rs12092084  206583589       40   0.005003    0.00264    0.08636    1.895      0.06569 
   1  rs111577909  206584282       40 -0.0004356   0.004014  0.0003098  -0.1085       0.9142 
   1   rs12089926  206584442       40   0.001666   0.001867    0.02054   0.8926       0.3777 
   1  rs115399917  206584908       40  0.0007951   0.003024   0.001817    0.263        0.794 
   1   rs35748910  206586078       40   0.001666   0.001867    0.02054   0.8926       0.3777 
   1   rs17045115  206586215       40  -0.003022   0.003173    0.02332  -0.9526       0.3468 
   1   rs17045185  206586232       40  -0.003022   0.003173    0.02332  -0.9526       0.3468 
   1   rs12089934  206586985       40   0.001056   0.004775   0.001286   0.2212       0.8261 
   1   rs17047478  206587333       40  -0.003022   0.003173    0.02332  -0.9526       0.3468 
   1    rs9660435  206587922       40   0.001666   0.001867    0.02054   0.8926       0.3777 
   1   rs60581821  206587988       40  -0.003022   0.003173    0.02332  -0.9526       0.3468 
   1    rs9661656  206588012       40   0.005003    0.00264    0.08636    1.895      0.06569 
   1    rs9660933  206588254       40   0.005003    0.00264    0.08636    1.895      0.06569 
   1   rs17006055  206588694       40  -0.003022   0.003173    0.02332  -0.9526       0.3468 
   1   rs12062051  206588724       40   0.001442   0.004328   0.002914   0.3332       0.7408 
   1   rs58204510  206588858       40  -0.003022   0.003173    0.02332  -0.9526       0.3468 
   1   rs79514302  206588861       40   0.005667    0.00299    0.08636    1.895      0.06568 
   1   rs12085911  206588879       40   0.001666   0.001867    0.02054   0.8926       0.3777 
   1   rs17007890  206589681       40  -0.003022   0.003173    0.02332  -0.9526       0.3468 
   1   rs10494875  206589888       40   0.001666   0.001867    0.02054   0.8926       0.3777 
   1   rs12746707  206590323       40   0.005003    0.00264    0.08636    1.895      0.06569 
   1   rs12750710  206590390       40   0.005003    0.00264    0.08636    1.895      0.06569 
   1  rs555748450  206590463       40   0.001917   0.001828    0.02812    1.048        0.301 
   1    rs9943165  206590652       40   0.002363   0.001819     0.0425    1.299       0.2018 
   1   rs11811315  206590965       40   0.001858   0.001842    0.02609    1.009       0.3193 
   1   rs11802034  206591028       40  0.0007951   0.003024   0.001817    0.263        0.794 
   1   rs12097303  206592250       40  -0.001691   0.002887   0.008954  -0.5859       0.5614 
   1  rs372662654  206592252       40    0.00325   0.002575    0.04024    1.262       0.2145 
   1  rs551516372  206592254       40   0.005686   0.002656     0.1077    2.141      0.03873 
   1    rs9661663  206592517       40   0.001858   0.001842    0.02609    1.009       0.3193 
   1   rs34810523  206592931       40   0.003482    0.00214     0.0651    1.627       0.1121 
   1   rs11404999  206593159       40  0.0002159   0.002881  0.0001477  0.07492       0.9407 
   1   rs75309845  206593340       40  0.0007951   0.003024   0.001817    0.263        0.794 
   1   rs66887912  206593467       40   0.003911    0.00208    0.08511     1.88      0.06777 
   1  rs116167647  206593794       40  0.0005646    0.00294  0.0009694    0.192       0.8487 
   1    rs9430095  206593900       40  -0.006068   0.003892    0.06012   -1.559       0.1273 
   1  rs114111963  206594264       40  0.0005646    0.00294  0.0009694    0.192       0.8487 
   1   rs77976200  206594311       40  0.0005646    0.00294  0.0009694    0.192       0.8487 
   1   rs17012282  206594391       40  -0.001841   0.003571   0.006941  -0.5154       0.6093 
   1   rs76595560  206594956       40  0.0005646    0.00294  0.0009694    0.192       0.8487 
   1   rs76274083  206595001       40  0.0005646    0.00294  0.0009694    0.192       0.8487 
   1   rs12072062  206595010       40   0.005003    0.00264    0.08636    1.895      0.06569 
   1    rs2244510  206595069       40  -0.006068   0.003892    0.06012   -1.559       0.1273 
   1   rs12098083  206595212       40   0.001442   0.004328   0.002914   0.3332       0.7408 
   1  rs140699790  206595285       40  0.0005646    0.00294  0.0009694    0.192       0.8487 
   1   rs12060726  206595436       40   0.002363   0.001819     0.0425    1.299       0.2018 
   1   rs12098229  206595564       40   0.001858   0.001842    0.02609    1.009       0.3193 
   1  rs114748579  206596119       40  0.0005646    0.00294  0.0009694    0.192       0.8487 
   1  rs116643458  206596131       40  0.0005646    0.00294  0.0009694    0.192       0.8487 
   1   rs57835087  206596186       40 -0.0004356   0.004014  0.0003098  -0.1085       0.9142 
   1   rs60055604  206596274       40   0.001454   0.004772   0.002435   0.3046       0.7623 
   1   rs11119916  206596299       40   0.005003    0.00264    0.08636    1.895      0.06569 
   1  rs138447412  206597069       40   0.005003    0.00264    0.08636    1.895      0.06569 
   1  rs200702527  206597128       40   0.006641   0.003259    0.09849    2.037      0.04861 
   1   rs11119945  206597619       40   0.001858   0.001842    0.02609    1.009       0.3193 
   1   rs12093565  206597633       40   0.001442   0.004328   0.002914   0.3332       0.7408 
   1   rs17012997  206598047       40  0.0001891   0.002617  0.0001374  0.07226       0.9428 
   1    rs6664834  206598126       40   0.007937   0.004139    0.08825    1.918      0.06268 
   1  rs111284890  206599082       40 -0.0004356   0.004014  0.0003098  -0.1085       0.9142 
   1   rs11799756  206599247       40    0.00443   0.002718    0.06535     1.63       0.1114 
   1   rs11810747  206599448       40   0.001478   0.001821    0.01704   0.8117        0.422 
   1   rs11799785  206599449       40   0.005114   0.003144    0.06511    1.627        0.112 
   1   rs11799788  206599467       40    0.00443   0.002718    0.06535     1.63       0.1114 
   1   rs73074876  206599508       40 -0.0004356   0.004014  0.0003098  -0.1085       0.9142 
   1    rs2336937  206599720       40   0.001478   0.001821    0.01704   0.8117        0.422 
   1    rs2878837  206600058       40   0.001478   0.001821    0.01704   0.8117        0.422 
   1  rs148675681  206600422       40  0.0001891   0.002617  0.0001374  0.07226       0.9428 
   1  rs111824425  206600459       40   0.001454   0.004772   0.002435   0.3046       0.7623 
   1   rs11120009  206600461       40   0.002967   0.002645    0.03206    1.122       0.2689 
   1   rs10863996  206600695       40   0.002967   0.002645    0.03206    1.122       0.2689 
   1    rs9429893  206600992       40  -0.004843   0.004713    0.02703   -1.027       0.3107 
   1   rs34837086  206601097       40   0.001442   0.004328   0.002914   0.3332       0.7408 
   1   rs11120040  206601326       40   0.007937   0.004139    0.08825    1.918      0.06268 
   1   rs59106220  206601623       40  0.0001891   0.002617  0.0001374  0.07226       0.9428 
   1  rs116340034  206602563       40  0.0007951   0.003024   0.001817    0.263        0.794 
   1   rs73074884  206603038       40   0.005114   0.003144    0.06511    1.627        0.112 
   1  rs114068744  206603417       40  -0.003728   0.004292    0.01947  -0.8686       0.3905 
   1    rs2297539  206603535       40  -0.000841    0.00195   0.004868  -0.4312       0.6688 
   1   rs79976097  206603643       40  -0.003728   0.004292    0.01947  -0.8686       0.3905 
   1   rs34758227  206604555       40   0.001981   0.001807    0.03067    1.096       0.2798 
   1   rs35012788  206604945       40    0.00443   0.002718    0.06535     1.63       0.1114 
   1   rs75264496  206605510       40  -0.001944   0.004768   0.004354  -0.4076       0.6858 
   1    rs3849275  206605665       40  -0.000841    0.00195   0.004868  -0.4312       0.6688 
   1   rs58474256  206605872       40 -0.0004356   0.004014  0.0003098  -0.1085       0.9142 
   1    rs2987936  206606078       40  -0.006068   0.003892    0.06012   -1.559       0.1273 
   1  rs113184510  206606727       40 -0.0004356   0.004014  0.0003098  -0.1085       0.9142 
   1   rs34875742  206607862       40    0.00443   0.002718    0.06535     1.63       0.1114 
   1   rs78921679  206608209       40  0.0007951   0.003024   0.001817    0.263        0.794 
   1   rs77065730  206608835       40  0.0007951   0.003024   0.001817    0.263        0.794 
   1   rs11805437  206609312       40   0.005114   0.003144    0.06511    1.627        0.112 
   1   rs11805438  206609313       40   0.005114   0.003144    0.06511    1.627        0.112 
   1    rs4845104  206609320       40  -0.000841    0.00195   0.004868  -0.4312       0.6688 
   1   rs11412848  206609445       40  -0.002725   0.002012    0.04608   -1.355       0.1835 
   1   rs77250583  206610015       40  0.0007951   0.003024   0.001817    0.263        0.794 
   1   rs10494876  206610118       40   0.001981   0.001807    0.03067    1.096       0.2798 
   1   rs11120206  206610594       40    0.00443   0.002718    0.06535     1.63       0.1114 
   1   rs77473581  206612045       40  0.0007951   0.003024   0.001817    0.263        0.794 
   1    rs2309835  206613705       40   0.001442   0.004328   0.002914   0.3332       0.7408 
   1   rs75409515  206613968       40  0.0009325   0.004332   0.001218   0.2153       0.8307 
   1   rs78723656  206614037       40  -0.002707   0.004758   0.008447   -0.569       0.5727 
   1    rs2480403  206614441       40  -0.001666   0.002035    0.01732  -0.8185       0.4182 
   1    rs2483064  206614772       40  0.0002653    0.00262  0.0002699   0.1013       0.9199 
   1  rs116638516  206614896       40  0.0007951   0.003024   0.001817    0.263        0.794 
   1    rs6659598  206615902       40  0.0009325   0.004332   0.001218   0.2153       0.8307 
   1   rs11120291  206616101       40  0.0004871    0.00281    0.00079   0.1733       0.8633 
   1    rs6681850  206616250       40 -5.491e-05   0.002688  1.098e-05 -0.02043       0.9838 
   1    rs2990589  206616288       40   0.001442   0.004328   0.002914   0.3332       0.7408 
   1    rs2483063  206616591       40   0.001442   0.004328   0.002914   0.3332       0.7408 
   1  rs112761030  206617147       40   0.001442   0.004328   0.002914   0.3332       0.7408 
   1    rs2483062  206617682       40   0.001442   0.004328   0.002914   0.3332       0.7408 
   1    rs6701879  206617766       40 -5.491e-05   0.002688  1.098e-05 -0.02043       0.9838 
   1    rs6540843  206617992       40 -0.0006455    0.00228   0.002104  -0.2831       0.7787 
   1   rs79389222  206618190       40   0.003769   0.004739    0.01638   0.7954       0.4313 
   1  rs140158400  206618279       40   0.003769   0.004739    0.01638   0.7954       0.4313 
   1  rs116040127  206618707       40  -0.003728   0.004292    0.01947  -0.8686       0.3905 
   1    rs2336938  206618799       40   0.001832   0.002314    0.01623   0.7919       0.4334 
   1  rs115740681  206618819       40   0.003769   0.004739    0.01638   0.7954       0.4313 
   1   rs11579993  206618875       40   0.001832   0.002314    0.01623   0.7919       0.4334 
   1  rs114801167  206619096       40   0.003769   0.004739    0.01638   0.7954       0.4313 
   1   rs74525463  206619199       40  -0.003728   0.004292    0.01947  -0.8686       0.3905 
   1   rs78046976  206619478       40  0.0007951   0.003024   0.001817    0.263        0.794 
   1   rs73074894  206619502       40   0.001454   0.004772   0.002435   0.3046       0.7623 
   1  rs116396281  206620161       40   0.003769   0.004739    0.01638   0.7954       0.4313 
   1    rs2336939  206620173       40   0.001491   0.002431   0.009799   0.6132       0.5434 
   1   rs79649920  206620598       40   0.003769   0.004739    0.01638   0.7954       0.4313 
   1   rs61817176  206621028       40  0.0004871    0.00281    0.00079   0.1733       0.8633 
   1   rs77235224  206621242       40  0.0007951   0.003024   0.001817    0.263        0.794 
   1   rs10158553  206621247       40  -0.001154   0.001928   0.009337  -0.5985       0.5531 
   1  rs533169403  206621258       40  -0.002214   0.002738    0.01691  -0.8084       0.4239 
   1   rs12129635  206621338       40   0.001442   0.004328   0.002914   0.3332       0.7408 
   1   rs12129774  206621707       40 -0.0002067   0.002662  0.0001587 -0.07765       0.9385 
   1    rs2480404  206621798       40   0.002077   0.004766   0.004973   0.4358       0.6655 
   1    rs2480405  206621927       40   0.002597   0.003749    0.01247   0.6926       0.4928 
   1   rs10779631  206622288       40   0.001832   0.002314    0.01623   0.7919       0.4334 
   1    rs2480406  206622630       40   0.001442   0.004328   0.002914   0.3332       0.7408 
   1  rs587720236  206622631       40  -0.001081   0.001813   0.009263  -0.5961       0.5547 
   1  rs372362333  206622793       40    0.00198    0.00241    0.01745   0.8214       0.4165 
   1   rs10158380  206622887       40  -0.001537   0.002013    0.01512  -0.7637       0.4498 
   1    rs2483061  206622996       40  -0.002185    0.00248    0.02003  -0.8813       0.3837 
   1  rs114788295  206623397       40  0.0007951   0.003024   0.001817    0.263        0.794 
   1   rs12725078  206623685       40  -0.001154   0.001928   0.009337  -0.5985       0.5531 
   1   rs11809494  206623866       40   0.001258    0.00238   0.007293   0.5284       0.6003 
   1    rs2483060  206623952       40  -0.001537   0.002013    0.01512  -0.7637       0.4498 
   1    rs2480408  206624018       40   0.002077   0.004766   0.004973   0.4358       0.6655 
   1  rs587711146  206624292       40   0.001258    0.00238   0.007293   0.5284       0.6003 
   1    rs4127124  206624362       40   0.001491   0.002431   0.009799   0.6132       0.5434 
   1   rs67862340  206624458       40 -0.0008363   0.001809   0.005592  -0.4623       0.6465 
   1    rs3860302  206624643       40   0.001832   0.002314    0.01623   0.7919       0.4334 
   1   rs76218392  206624672       40   0.003769   0.004739    0.01638   0.7954       0.4313 
   1    rs9430143  206625063       40  -0.001537   0.002013    0.01512  -0.7637       0.4498 
   1   rs12751143  206625223       40 -0.0002067   0.002662  0.0001587 -0.07765       0.9385 
   1   rs35999008  206625428       40 -0.0002067   0.002662  0.0001587 -0.07765       0.9385 
   1     rs963894  206625429       40   0.001832   0.002314    0.01623   0.7919       0.4334 
   1     rs963893  206625695       40   0.001832   0.002314    0.01623   0.7919       0.4334 
   1    rs2026081  206625868       40 -5.491e-05   0.002688  1.098e-05 -0.02043       0.9838 
   1   rs11120575  206626607       40   0.001491   0.002431   0.009799   0.6132       0.5434 
   1    rs2483059  206626779       40  -0.002185    0.00248    0.02003  -0.8813       0.3837 
   1    rs2483058  206626828       40   0.002961   0.002025    0.05325    1.462        0.152 
   1   rs59810844  206626875       40   0.001832   0.002314    0.01623   0.7919       0.4334 
   1   rs12130290  206627177       40 -0.0002067   0.002662  0.0001587 -0.07765       0.9385 
   1   rs11805306  206627731       40  0.0007951   0.003024   0.001817    0.263        0.794 
   1  rs115901160  206628612       40  0.0007951   0.003024   0.001817    0.263        0.794 
   1    rs3813982  206629674       40  0.0007427   0.002279   0.002786   0.3258       0.7464 
   1    rs7546842  206630721       40  -0.003206   0.002671    0.03653     -1.2       0.2374 
   1   rs10864212  206631518       40 -0.0009139   0.002187   0.004573  -0.4178       0.6784 
   1   rs12565311  206631532       40  0.0007427   0.002279   0.002786   0.3258       0.7464 
   1    rs2483057  206633255       40   0.001386   0.002379   0.008858   0.5828       0.5635 
   1    rs3849276  206633762       40   0.004641   0.003504    0.04414    1.325       0.1932 
   1    rs3849277  206633767       40 -0.0007535     0.0023   0.002818  -0.3277        0.745 
   1   rs71570004  206634174       40   0.004641   0.003504    0.04414    1.325       0.1932 
   1   rs17018890  206634429       40 -0.0002067   0.002662  0.0001587 -0.07765       0.9385 
   1   rs12117082  206634997       40  0.0003787   0.002721  0.0005098   0.1392         0.89 
   1  rs538826931  206635271       40   0.004497   0.004273    0.02833    1.053       0.2992 
   1    rs7549189  206635295       40 -0.0002067   0.002662  0.0001587 -0.07765       0.9385 
   1    rs2990590  206635380       40   0.004641   0.003504    0.04414    1.325       0.1932 
   1   rs11576488  206635570       40  -0.006879   0.004646    0.05454   -1.481        0.147 
   1   rs77974377  206635706       40  -0.006731   0.004652    0.05222   -1.447       0.1561 
   1  rs587686551  206636489       40 -0.0004636   0.002332   0.001039  -0.1988       0.8435 
   1    rs9430148  206636715       40   0.004641   0.003504    0.04414    1.325       0.1932 
   1    rs3813981  206636879       40 -0.0007535     0.0023   0.002818  -0.3277        0.745 
   1       rs9242  206637395       40   0.001134   0.002266   0.006543   0.5003       0.6198 
   1   rs17433769  206637799       40   0.002679   0.003098    0.01929   0.8647       0.3927 
   1    rs9429769  206637966       40 -0.0009139   0.002187   0.004573  -0.4178       0.6784 
   1    rs4845106  206638507       40   0.004641   0.003504    0.04414    1.325       0.1932 
   1    rs9429933  206639105       40   0.004641   0.003504    0.04414    1.325       0.1932 
   1   rs11404243  206639424       40   0.002077   0.004766   0.004973   0.4358       0.6655 
   1   rs60081992  206639434       40   0.004641   0.003504    0.04414    1.325       0.1932 
   1   rs11353494  206639880       40 -0.0003797   0.002142  0.0008261  -0.1773       0.8603 
   1  rs113331204  206640215       40  -0.006731   0.004652    0.05222   -1.447       0.1561 
   1    rs6540430  206640231       40   0.004709   0.003694    0.04101    1.275       0.2101 
   1   rs61817177  206640366       40     0.0031   0.004752    0.01108   0.6524       0.5181 
   1    rs7512176  206640402       40 -0.0002129   0.002175  0.0002521 -0.09789       0.9225 
   1   rs10694976  206640435       40   0.004641   0.003504    0.04414    1.325       0.1932 
   1    rs7512394  206640606       40   0.001442   0.004328   0.002914   0.3332       0.7408 
   1   rs11584629  206640860       40 -0.0007535     0.0023   0.002818  -0.3277        0.745 
   1    rs2480378  206640959       40   0.001056   0.004775   0.001286   0.2212       0.8261 
   1   rs17433804  206641052       40  0.0007555   0.002476   0.002444   0.3051       0.7619 
   1    rs6700675  206641332       40   0.001497   0.004772   0.002583   0.3137       0.7555 
   1    rs6540432  206642539       40  -0.006339   0.003275    0.08973   -1.935      0.06041 
   1    rs4844538  206642720       40   0.003534   0.002824    0.03958    1.251       0.2185 
   1   rs11406390  206642754       40  0.0008185   0.002299   0.003324    0.356       0.7238 
   1   rs41303974  206642787       40  -0.001154   0.004775   0.001534  -0.2416       0.8104 
   1    rs1930438  206643106       40  -0.004748   0.002548    0.08374   -1.864      0.07013 
   1   rs41303982  206643556       40  -0.001208   0.003578   0.002992  -0.3377       0.7375 
   1   rs11807724  206643591       40   0.002936   0.002771     0.0287     1.06        0.296 
   1    rs2297550  206643772       40  -0.004734     0.0035    0.04592   -1.352       0.1843 
   1    rs2297549  206643774       40   0.003503   0.004744    0.01415   0.7384       0.4648 
   1   rs41303988  206643947       40   0.002936   0.002771     0.0287     1.06        0.296 
   1   rs17020312  206643973       40 -0.0003239   0.002899  0.0003282  -0.1117       0.9116 
   1    rs2297548  206644058       40  -0.006339   0.003275    0.08973   -1.935      0.06041 
   1   rs41295976  206645108       40  -0.002121   0.003293    0.01081  -0.6443       0.5233 
   1    rs7528162  206645471       40 -0.0006608   0.002879   0.001384  -0.2295       0.8197 
   1   rs35417888  206645543       40   0.003503   0.004744    0.01415   0.7384       0.4648 
   1  rs150328201  206645926       40   0.003006   0.002597    0.03407    1.158       0.2542 
   1    rs6673596  206645932       40   0.005707   0.002748     0.1019    2.077      0.04465 
   1   rs41295982  206646180       40  -0.001208   0.003578   0.002992  -0.3377       0.7375 
   1   rs11117858  206646274       40   -0.00568   0.003658    0.05966   -1.553       0.1288 
   1    rs2274902  206646311       40   0.003131    0.00257    0.03758    1.218       0.2307 
   1    rs1930437  206646427       40    0.00464   0.002828    0.06616    1.641       0.1091 
   1   rs11807810  206646485       40   0.002936   0.002771     0.0287     1.06        0.296 
   1   rs12739461  206647218       40   0.001322   0.003577    0.00358   0.3695       0.7138 
   1   rs41296000  206647290       40  -0.003728   0.004292    0.01947  -0.8686       0.3905 
   1   rs34253940  206647387       40  -0.001408   0.002262    0.01009  -0.6223       0.5375 
   1    rs1539241  206647450       40   -0.00568   0.003658    0.05966   -1.553       0.1288 
   1    rs1539243  206647787       40  -0.003519   0.004744    0.01427  -0.7417       0.4628 
   1   rs12079548  206647966       40  -0.002574   0.004314   0.009281  -0.5967       0.5543 
   1   rs41296014  206647981       40   0.001094   0.003021    0.00344   0.3622       0.7192 
   1    rs2297546  206648037       40   0.001876   0.002671    0.01282   0.7026       0.4866 
   1    rs1953090  206648147       40   0.001557    0.00226    0.01234   0.6892       0.4949 
   1    rs1059704  206648378       40  0.0002359   0.002213  0.0002988   0.1066       0.9157 
   1   rs41296016  206648495       40  0.0006248   0.002618   0.001497   0.2387       0.8126 
   1   rs12133684  206648995       40  5.608e-05   0.002479  1.347e-05  0.02262       0.9821 
   1  rs535787711  206649080       40   0.002284   0.003754   0.009641   0.6082       0.5467 
   1   rs11117901  206649372       40    0.01014   0.004486     0.1184    2.259      0.02967 
   1   rs41296024  206649411       40  -0.003843   0.003529    0.03026   -1.089        0.283 
   1    rs1136841  206649528       40  -0.004536   0.003228     0.0494   -1.405       0.1681 
   1   rs41296030  206649681       40   0.001284   0.004774     0.0019   0.2689       0.7894 
   1   rs11117909  206649952       40   0.002393   0.002412    0.02526   0.9924       0.3273 
   1   rs41296036  206650296       40  -0.003016   0.004753    0.01048  -0.6345       0.5296 
   1    rs2297545  206651107       40 -0.0003881    0.00287  0.0004811  -0.1352       0.8931 
   1    rs2297543  206651350       40  -0.003662   0.003726    0.02479  -0.9829       0.3319 
   1   rs11117948  206651351       40 -0.0001893   0.001979  0.0002406 -0.09562       0.9243 
   1   rs11587552  206651467       40   0.002484   0.003994    0.01008   0.6219       0.5377 
   1   rs41296042  206651596       40  -0.002224   0.004765   0.005699  -0.4667       0.6434 
   1   rs41297604  206652005       40 -0.0009241    0.00343   0.001907  -0.2695        0.789 
   1   rs17021877  206652404       40  -0.003016   0.004753    0.01048  -0.6345       0.5296 
   1   rs41297606  206652500       40 -0.0009238   0.002624   0.003252  -0.3521       0.7267 
   1   rs28584674  206652524       40  0.0008965   0.002022   0.005147   0.4434         0.66 
   1  rs534675832  206653702       40  -0.008106   0.004594    0.07574   -1.765      0.08566 
   1    rs2151222  206654268       40   -0.00213   0.002906    0.01395  -0.7331        0.468 
   1    rs2184029  206654292       40  -0.002398   0.003187    0.01468  -0.7523       0.4565 
   1   rs17022427  206654497       40  -0.002398   0.003187    0.01468  -0.7523       0.4565 
   1   rs12724769  206654738       40    0.00248   0.002999    0.01767   0.8269       0.4135 
   1   rs12093831  206655182       40  -0.000767   0.002078   0.003574  -0.3692        0.714 
   1   rs41298997  206655331       40  -0.002398   0.003187    0.01468  -0.7523       0.4565 
   1   rs11118057  206655363       40   0.001211   0.002424   0.006527   0.4996       0.6202 
   1   rs41298999  206655417       40  -0.004536   0.003228     0.0494   -1.405       0.1681 
   1   rs17022816  206655632       40 -9.353e-05   0.003773  1.617e-05 -0.02479       0.9804 
   1   rs41299003  206656165       40  -0.005486   0.003471    0.06166    -1.58       0.1223 
   1   rs10863389  206656292       40   0.003076   0.002716    0.03264    1.132       0.2646 
   1   rs11118087  206656577       40   0.004963   0.002039     0.1348    2.433      0.01977 
   1   rs12409804  206657181       40  -0.002398   0.003187    0.01468  -0.7523       0.4565 
   1   rs41299009  206657275       40  -0.004047   0.004284    0.02294  -0.9446       0.3508 
   1   rs12142086  206657802       40  -0.002398   0.003187    0.01468  -0.7523       0.4565 
   1    rs6661609  206657809       40  -0.001606    0.00275   0.008896   -0.584       0.5627 
   1   rs41299017  206658772       40   0.001568   0.004771   0.002834   0.3286       0.7442 
   1   rs11118132  206659360       40   0.006442   0.002948     0.1116    2.185      0.03512 
   1   rs60315588  206659784       40   -0.00549   0.004242    0.04222   -1.294       0.2034 
   1   rs17023772  206660880       40 -9.353e-05   0.003773  1.617e-05 -0.02479       0.9804 
   1   rs41299247  206661816       40  -0.002398   0.003187    0.01468  -0.7523       0.4565 
   1    rs7540878  206661973       40  -0.001598   0.002859   0.008153  -0.5589       0.5795 
   1   rs41299334  206662759       40  -0.002894   0.002577    0.03211   -1.123       0.2686 
   1   rs75873847  206662823       40  -0.002398   0.003187    0.01468  -0.7523       0.4565 
   1   rs10863430  206664407       40   -0.00257   0.002127    0.03701   -1.208       0.2343 
   1   rs12059562  206665052       40  8.101e-05   0.002688   2.39e-05  0.03014       0.9761 
   1   rs12096623  206665247       40 -6.098e-05   0.003773  6.875e-06 -0.01616       0.9872 
   1   rs41299858  206665636       40  -0.001137   0.004331   0.001809  -0.2624       0.7944 
   1   rs17024805  206665758       40  -0.001137   0.004331   0.001809  -0.2624       0.7944 
   1   rs11118256  206665837       40   0.001587   0.003118   0.006771    0.509       0.6137 
   1    rs2336940  206665896       40  -0.003204    0.00191    0.06893   -1.677       0.1017 
   1   rs41299860  206665916       40  -0.001137   0.004331   0.001809  -0.2624       0.7944 
   1   rs41258064  206666529       40  -0.003911   0.002688    0.05277   -1.455       0.1539 
   1   rs17024884  206666584       40   0.001753   0.003013   0.008835    0.582        0.564 
   1   rs12026566  206666734       40  -0.003224   0.002235    0.05192   -1.443       0.1573 
   1   rs17024891  206666803       40  -0.003811   0.003252    0.03488   -1.172       0.2485 
   1   rs41299868  206666919       40  -0.004941     0.0026    0.08676     -1.9      0.06504 
   1   rs41299870  206667077       40  -0.004941     0.0026    0.08676     -1.9      0.06504 
   1   rs41299872  206667103       40  -0.004941     0.0026    0.08676     -1.9      0.06504 
   1   rs41299874  206667137       40   0.001753   0.003013   0.008835    0.582        0.564 
   1   rs17025011  206667616       40   -0.00463   0.002533    0.08083   -1.828      0.07541 
   1   rs41299876  206667722       40   0.002045   0.002641    0.01553   0.7743       0.4436 
   1   rs74145799  206667737       40  -0.005658   0.003119     0.0797   -1.814      0.07756 
   1   rs41299880  206668023       40   -0.00402   0.002187    0.08164   -1.838       0.0739 
   1   rs41299886  206668229       40   0.002247   0.003107    0.01358   0.7233       0.4739 
   1    rs4844539  206668239       40   0.002804   0.002971    0.02291   0.9439       0.3512 
   1   rs33957066  206668319       40  0.0009505   0.002474   0.003868   0.3841        0.703 
   1   rs41299888  206668360       40  -0.004161   0.003139    0.04421   -1.326       0.1928 
   1   rs41299890  206668440       40  -0.004161   0.003139    0.04421   -1.326       0.1928 
   1   rs17025213  206668457       40  -0.002811   0.002267     0.0389    -1.24       0.2225 
   1   rs56150058  206668463       40  -0.005658   0.003119     0.0797   -1.814      0.07756 
   1     rs944775  206668593       40   0.000826   0.001928   0.004806   0.4284       0.6708 
   1     rs944774  206669136       40 -0.0004412   0.002174   0.001083   -0.203       0.8402 
   1   rs41299892  206669399       40  -0.001206   0.004774   0.001678  -0.2527       0.8019 
   1   rs41299894  206669442       40   0.003127   0.004305     0.0137   0.7264        0.472 
   1      rs15672  206669958       40 -0.0004412   0.002174   0.001083   -0.203       0.8402 
   1   rs41299896  206670137       40   0.003127   0.004305     0.0137   0.7264        0.472 
   1      rs10836  206670169       40 -0.0004412   0.002174   0.001083   -0.203       0.8402 
   1   rs10649865  206670258       40   0.001727   0.002673    0.01087   0.6461       0.5221 
   1  rs140136648  206670487       40   0.001984   0.002743    0.01359   0.7234       0.4738 
   1   rs36031849  206670493       40 -0.0004412   0.002174   0.001083   -0.203       0.8402 
   1   rs11576885  206670653       40 -0.0004412   0.002174   0.001083   -0.203       0.8402 
   1   rs11578093  206670654       40 -0.0004412   0.002174   0.001083   -0.203       0.8402 
   1   rs12754274  206670827       40 -0.0004412   0.002174   0.001083   -0.203       0.8402 
   1    rs5780346  206671464       40  -0.001739   0.001895    0.02168  -0.9177       0.3646 
   1    rs2309833  206671614       40 -0.0004412   0.002174   0.001083   -0.203       0.8402 
   1    rs2309834  206671615       40 -0.0004872   0.001931   0.001672  -0.2523       0.8022 
   1    rs7418638  206671796       40 -0.0004412   0.002174   0.001083   -0.203       0.8402 
   1   rs41300490  206671816       40   0.003127   0.004305     0.0137   0.7264        0.472 
   1   rs17025985  206671883       40  -0.003224    0.00475    0.01198  -0.6788       0.5014 
   1   rs74145800  206671945       40  -0.005658   0.003119     0.0797   -1.814      0.07756 
   1    rs3897299  206672286       40   0.001727   0.002673    0.01087   0.6461       0.5221 
   1  rs143620916  206674036       40 -0.0002684   0.002688  0.0002623 -0.09985        0.921 
   1   rs71570007  206674049       40 -0.0006578   0.001863   0.003269   -0.353        0.726 
   1  rs140466431  206674258       40   0.001864   0.004324   0.004865    0.431       0.6689 
   1  rs147266115  206674333       40   0.001864   0.004324   0.004865    0.431       0.6689 
   1    rs4472758  206674360       40   0.002804   0.002971    0.02291   0.9439       0.3512 
   1   rs79070796  206674783       40   0.002067   0.003568   0.008756   0.5794       0.5658 
   1   rs78378868  206674803       40   0.002067   0.003568   0.008756   0.5794       0.5658 
   1  rs200071942  206674975       40   0.002067   0.003568   0.008756   0.5794       0.5658 
   1   rs79693391  206675294       40   0.001864   0.004324   0.004865    0.431       0.6689 
   1   rs75724715  206675425       40   0.002067   0.003568   0.008756   0.5794       0.5658 
   1   rs12354075  206675602       40  0.0002192   0.002138  0.0002765   0.1025       0.9189 
   1  rs114339618  206675967       40  -0.003224    0.00475    0.01198  -0.6788       0.5014 
   1   rs11803278  206675996       40  -0.001049   0.002419   0.004923  -0.4336       0.6671 
   1    rs3849269  206676143       40   -0.00044   0.001869   0.001457  -0.2355       0.8151 
   1    rs3849270  206676328       40   0.002559   0.002731     0.0226   0.9373       0.3545 
   1    rs3860295  206676331       40  0.0002192   0.002138  0.0002765   0.1025       0.9189 
   1   rs76611535  206676382       40   0.002067   0.003568   0.008756   0.5794       0.5658 
   1    rs3849271  206676383       40  0.0009552   0.002133   0.005251   0.4479       0.6568 
   1   rs78916510  206676656       40  -0.001049   0.002419   0.004923  -0.4336       0.6671 
   1   rs73077201  206676754       40  -0.003736   0.003724    0.02581   -1.003        0.322 
   1  rs115168093  206676784       40  -0.001206   0.004774   0.001678  -0.2527       0.8019 
   1    rs3849272  206677170       40   0.002804   0.002971    0.02291   0.9439       0.3512 
   1   rs80336602  206677193       40   0.002067   0.003568   0.008756   0.5794       0.5658 
   1  rs115679102  206677218       40  -0.004206    0.00428    0.02478  -0.9827        0.332 
   1    rs2871360  206677221       40   0.002804   0.002971    0.02291   0.9439       0.3512 
   1    rs3849273  206677617       40  -0.001049   0.002419   0.004923  -0.4336       0.6671 
   1   rs13374229  206677636       40   0.002804   0.002971    0.02291   0.9439       0.3512 
   1  rs114071812  206677688       40   0.001568   0.004771   0.002834   0.3286       0.7442 
   1   rs76402360  206677710       40   0.002067   0.003568   0.008756   0.5794       0.5658 
   1    rs6693843  206677765       40 -0.0004575   0.002142     0.0012  -0.2136        0.832 
   1  rs115068964  206677943       40   0.002928   0.004308    0.01201   0.6796       0.5008 
   1  rs116237430  206677959       40   0.001154   0.003123   0.003582   0.3696       0.7137 
   1   rs12117790  206678244       40   0.002804   0.002971    0.02291   0.9439       0.3512 
   1   rs73079005  206678617       40  -0.003736   0.003724    0.02581   -1.003        0.322 
   1   rs75610842  206678995       40   0.002067   0.003568   0.008756   0.5794       0.5658 
   1   rs13374276  206678998       40   0.002804   0.002971    0.02291   0.9439       0.3512 
   1    rs6668883  206679023       40  0.0005235   0.001884   0.002027   0.2778       0.7827 
   1   rs60883783  206679118       40  -0.002105   0.002365    0.02043  -0.8903       0.3789 
   1   rs77466443  206679345       40  0.0001294    0.00287  5.347e-05  0.04508       0.9643 
   1   rs77699567  206679828       40   0.002067   0.003568   0.008756   0.5794       0.5658 
   1   rs56260726  206680158       40  0.0001147   0.001917  9.417e-05  0.05982       0.9526 
   1    rs3813976  206680303       40  0.0001147   0.001917  9.417e-05  0.05982       0.9526 
   1  rs112199580  206680610       40  -0.005889   0.003899    0.05663    -1.51       0.1392 
   1   rs58378114  206680854       40   0.003127   0.004305     0.0137   0.7264        0.472 
   1  rs181163167  206681093       40   0.001568   0.004771   0.002834   0.3286       0.7442 
   1   rs77707044  206681323       40  -0.003054   0.003172    0.02381  -0.9627       0.3418 
   1   rs78394637  206681383       40   0.004829   0.003342    0.05207    1.445       0.1567 
   1   rs76267757  206682030       40  -0.002207   0.003756   0.009009  -0.5877       0.5602 
   1   rs10863574  206682958       40   -0.00035   0.003432  0.0002735   -0.102       0.9193 
   1     rs944771  206683091       40  -0.003054   0.003172    0.02381  -0.9627       0.3418 
   1     rs868937  206683095       40   0.002804   0.002971    0.02291   0.9439       0.3512 
   1  rs139248208  206683169       40  -0.003224    0.00475    0.01198  -0.6788       0.5014 
   1   rs57355033  206683584       40  -0.002105   0.002365    0.02043  -0.8903       0.3789 
   1  rs142831570  206683691       40   0.002067   0.003568   0.008756   0.5794       0.5658 
   1    rs1108871  206683723       40   0.001386   0.002415   0.008595    0.574       0.5694 
   1  rs115543797  206683977       40   0.001568   0.004771   0.002834   0.3286       0.7442 
   1     rs874718  206684977       40   0.001727   0.002673    0.01087   0.6461       0.5221 
   1     rs874717  206684978       40   0.001727   0.002673    0.01087   0.6461       0.5221 
   1   rs17046247  206685022       40  -0.002207   0.003756   0.009009  -0.5877       0.5602 
   1  rs114898236  206685185       40   0.002108   0.003233    0.01106    0.652       0.5183 
   1   rs76764131  206685402       40   0.002067   0.003568   0.008756   0.5794       0.5658 
   1   rs17046483  206685424       40  -0.003224    0.00475    0.01198  -0.6788       0.5014 
   1    rs6682303  206685642       40   0.002067   0.003568   0.008756   0.5794       0.5658 
   1     rs871782  206685729       40   0.002804   0.002971    0.02291   0.9439       0.3512 
   1  rs149350358  206686755       40   0.001568   0.004771   0.002834   0.3286       0.7442 
   1    rs6661526  206687880       40  -0.005889   0.003899    0.05663    -1.51       0.1392 
   1   rs17046753  206687886       40 -0.0007959   0.002422   0.002835  -0.3287       0.7442 
   1   rs58462631  206688365       40  -0.002105   0.002365    0.02043  -0.8903       0.3789 
   1   rs74148004  206688568       40  -0.005889   0.003899    0.05663    -1.51       0.1392 
   1   rs57753369  206689991       40 -0.0007959   0.002422   0.002835  -0.3287       0.7442 
   1   rs17046987  206690286       40  0.0007315   0.002078   0.003251    0.352       0.7268 
   1  rs115465952  206690626       40  -0.001206   0.004774   0.001678  -0.2527       0.8019 
   1   rs28561885  206690738       40   0.002108   0.003233    0.01106    0.652       0.5183 
   1   rs59365549  206690746       40  -0.003054   0.003172    0.02381  -0.9627       0.3418 
   1  rs114594913  206690769       40   0.001568   0.004771   0.002834   0.3286       0.7442 
   1   rs11583254  206690783       40 -0.0002393   0.001979  0.0003845  -0.1209       0.9044 
   1   rs60865507  206690857       40  -0.003054   0.003172    0.02381  -0.9627       0.3418 
   1  rs138791293  206690865       40  -0.003224    0.00475    0.01198  -0.6788       0.5014 
   1  rs116612282  206691352       40   0.001568   0.004771   0.002834   0.3286       0.7442 
   1   rs76561288  206691505       40   0.001568   0.004771   0.002834   0.3286       0.7442 
   1     rs944769  206692077       40   0.002804   0.002971    0.02291   0.9439       0.3512 
   1   rs56693354  206692502       40  -0.003054   0.003172    0.02381  -0.9627       0.3418 
   1   rs58339772  206692591       40  -0.005785   0.003654    0.06188   -1.583       0.1216 
   1    rs7548639  206692633       40   0.001214   0.001941    0.01019   0.6254       0.5354 
   1    rs7544154  206693159       40   0.001146   0.001971    0.00882   0.5815       0.5643 
   1  rs149102987  206693666       40   0.001568   0.004771   0.002834   0.3286       0.7442 
   1  rs143143414  206693670       40   0.001568   0.004771   0.002834   0.3286       0.7442 
   1    rs6696388  206693743       40   0.004055   0.002867    0.05002    1.415       0.1653 
   1   rs11118941  206693878       40 -0.0006089   0.001848   0.002849  -0.3295       0.7436 
   1  rs548392441  206693939       40  -0.001532   0.002078     0.0141  -0.7372       0.4655 
   1    rs6684681  206693975       40   0.002804   0.002971    0.02291   0.9439       0.3512 
   1    rs2151223  206694171       40 -0.0009558   0.002069   0.005587  -0.4621       0.6467 
   1  rs115270020  206694699       40   0.001568   0.004771   0.002834   0.3286       0.7442 
   1  rs116303696  206695180       40  -0.001206   0.004774   0.001678  -0.2527       0.8019 
   1  rs115525537  206695260       40  -0.003224    0.00475    0.01198  -0.6788       0.5014 
   1   rs35013449  206695666       40   0.004565   0.004721    0.02402   0.9671       0.3396 
   1   rs12405921  206695731       40 -0.0005276   0.002267   0.001424  -0.2328       0.8172 
   1  rs115164887  206695815       40   0.002108   0.003233    0.01106    0.652       0.5183 
   1   rs75726890  206696243       40   0.002067   0.003568   0.008756   0.5794       0.5658 
   1  rs201959796  206697056       40  -0.001554   0.002122    0.01392  -0.7325       0.4684 
   1  rs189903366  206697068       40  -0.000659   0.002045   0.002726  -0.3223        0.749 
   1  rs536386278  206697282       40    0.00185   0.004003   0.005587   0.4621       0.6467 
   1  rs189806783  206697305       40   0.001658   0.004006   0.004489   0.4139       0.6813 
   1  rs554226830  206697360       40   0.002108   0.003233    0.01106    0.652       0.5183 
   1  rs575860853  206697383       40  -0.001894   0.003578   0.007319  -0.5293       0.5997 
   1  rs533561645  206697432       40   0.002108   0.003233    0.01106    0.652       0.5183 
   1  rs200979206  206697789       40   0.004565   0.004721    0.02402   0.9671       0.3396 
   1   rs11118967  206697995       40   0.002108   0.003233    0.01106    0.652       0.5183 
   1   rs11487850  206698008       40   0.002108   0.003233    0.01106    0.652       0.5183 
   1   rs11118968  206698249       40 -0.0005728    0.00243    0.00146  -0.2357       0.8149 
   1    rs4559502  206698349       40   0.004055   0.002867    0.05002    1.415       0.1653 
   1   rs11806486  206698489       40   0.002108   0.003233    0.01106    0.652       0.5183 
   1   rs76725342  206698553       40  -0.001206   0.004774   0.001678  -0.2527       0.8019 
   1   rs79250278  206698719       40  -0.001206   0.004774   0.001678  -0.2527       0.8019 
   1   rs80140518  206698741       40 -0.0005728    0.00243    0.00146  -0.2357       0.8149 
   1    rs7546609  206699469       40   0.003201   0.003168    0.02615     1.01       0.3188 
   1   rs76888028  206699473       40  -0.001206   0.004774   0.001678  -0.2527       0.8019 
   1  rs140176125  206699602       40   0.001899   0.002037    0.02237   0.9325        0.357 
   1   rs80321231  206699636       40   0.002067   0.003568   0.008756   0.5794       0.5658 
   1    rs4532836  206699771       40  0.0007073   0.002078   0.003039   0.3404       0.7355 
   1  rs114373875  206700460       40  -0.003224    0.00475    0.01198  -0.6788       0.5014 
   1   rs12081892  206700464       40   0.002108   0.003233    0.01106    0.652       0.5183 
   1   rs12079876  206700617       40   0.002108   0.003233    0.01106    0.652       0.5183 
   1  rs116522878  206701011       40  0.0001562   0.002811   8.12e-05  0.05555        0.956 
   1   rs77744601  206701735       40   0.001658   0.004006   0.004489   0.4139       0.6813 
   1  rs115729850  206701913       40   -0.00372    0.00474    0.01595  -0.7848       0.4374 
   1  rs116774525  206702238       40   0.001568   0.004771   0.002834   0.3286       0.7442 
   1  rs114698757  206702293       40   0.002108   0.003233    0.01106    0.652       0.5183 
   1    rs9660538  206702455       40  0.0007073   0.002078   0.003039   0.3404       0.7355 
   1  rs142246053  206702608       40  -0.003224    0.00475    0.01198  -0.6788       0.5014 
   1   rs12082907  206702627       40   0.002108   0.003233    0.01106    0.652       0.5183 
   1  rs139344068  206702656       40   0.002067   0.003568   0.008756   0.5794       0.5658 
   1   rs74148005  206702877       40   -0.00228   0.002329     0.0246  -0.9789       0.3338 
   1   rs34769485  206703098       40   0.001018   0.001944   0.007163   0.5236       0.6036 
   1   rs74586023  206703402       40   0.002067   0.003568   0.008756   0.5794       0.5658 
   1    rs6540447  206703485       40   0.004055   0.002867    0.05002    1.415       0.1653 
   1  rs144798002  206703488       40  -0.003465   0.003731     0.0222  -0.9288       0.3589 
   1    rs2151224  206703960       40   0.002804   0.002971    0.02291   0.9439       0.3512 
   1   rs73079034  206704502       40   -0.00228   0.002329     0.0246  -0.9789       0.3338 
   1   rs78549451  206704687       40   0.002209   0.002848    0.01559   0.7757       0.4428 
   1    rs6667587  206704810       40   -0.00228   0.002329     0.0246  -0.9789       0.3338 
   1  rs150535726  206705146       40   0.002108   0.003233    0.01106    0.652       0.5183 
   1    rs7527789  206705216       40   0.001492     0.0022    0.01195    0.678       0.5019 
   1  rs146173402  206705246       40   0.002067   0.003568   0.008756   0.5794       0.5658 
   1   rs11378863  206705391       40  -0.001348   0.002203   0.009763  -0.6121       0.5441 
   1    rs6540450  206705609       40    0.00553   0.002997    0.08225    1.845      0.07278 
   1  rs114939382  206705631       40    0.00225   0.003107    0.01361   0.7242       0.4734 
   1   rs79956996  206705676       40  -0.005372   0.003476    0.05912   -1.545       0.1306 
   1    rs6673717  206706239       40   0.002611   0.002228    0.03488    1.172       0.2486 
   1    rs4845108  206706419       40   0.004055   0.002867    0.05002    1.415       0.1653 
   1   rs75541464  206706589       40   0.003894   0.003374    0.03386    1.154       0.2557 
   1   rs11118981  206707382       40   0.002108   0.003233    0.01106    0.652       0.5183 
   1    rs6666087  206708725       40  -0.001959   0.002003    0.02455  -0.9779       0.3343 
   1   rs17006638  206708915       40  -0.003224    0.00475    0.01198  -0.6788       0.5014 
   1  rs529441540  206709017       40  -0.003224    0.00475    0.01198  -0.6788       0.5014 
   1  rs182400852  206709019       40  -0.001206   0.004774   0.001678  -0.2527       0.8019 
   1   rs55921196  206709049       40   0.001202   0.003427   0.003227   0.3508       0.7277 
   1   rs56407918  206709050       40   0.001202   0.003427   0.003227   0.3508       0.7277 
   1  rs576736542  206709074       40  -0.002183   0.002638     0.0177  -0.8274       0.4132 
   1  rs539301293  206709076       40  -0.002403   0.003996   0.009428  -0.6014       0.5512 
   1  rs552570944  206709078       40  -0.003224    0.00475    0.01198  -0.6788       0.5014 
   1  rs572470755  206709080       40  -0.003224    0.00475    0.01198  -0.6788       0.5014 
   1    rs7523985  206709535       40  -0.002929   0.002412    0.03735   -1.214       0.2321 
   1  rs116455514  206710341       40  -0.003753   0.003723    0.02605   -1.008       0.3198 
   1  rs115289459  206711025       40   0.001051   0.002499   0.004636   0.4207       0.6763 
   1   rs17007041  206711100       40   0.001051   0.002499   0.004636   0.4207       0.6763 
   1   rs77231402  206711136       40  -0.003753   0.003723    0.02605   -1.008       0.3198 
   1    rs6675640  206711146       40   0.002439   0.002261    0.02971    1.079       0.2876 
   1   rs73079044  206711222       40  0.0008416   0.002439   0.003124   0.3451       0.7319 
   1  rs150815547  206711289       40   0.001051   0.002499   0.004636   0.4207       0.6763 
   1   rs11808945  206711398       40   0.001051   0.002499   0.004636   0.4207       0.6763 
   1   rs60154000  206711912       40   0.001124   0.002472   0.005412   0.4547       0.6519 
   1   rs73079051  206712113       40   0.001124   0.002472   0.005412   0.4547       0.6519 
   1   rs74949262  206712124       40  -0.003753   0.003723    0.02605   -1.008       0.3198 
   1   rs73079054  206712318       40   0.001124   0.002472   0.005412   0.4547       0.6519 
   1    rs7530746  206712543       40  0.0006475   0.002271   0.002134   0.2851       0.7771 
   1  rs115678053  206713917       40 -0.0004533   0.003772  0.0003799  -0.1202        0.905 
   1    rs6540455  206714088       40   0.001447     0.0021    0.01234    0.689        0.495 
   1   rs11590231  206714227       40  0.0006475   0.002271   0.002134   0.2851       0.7771 
   1    rs6540456  206714230       40 -9.233e-05   0.002053  5.322e-05 -0.04497       0.9644 
   1    rs6540457  206714267       40   0.001447     0.0021    0.01234    0.689        0.495 
   1    rs6686374  206714411       40   0.001447     0.0021    0.01234    0.689        0.495 
   1   rs11587643  206714520       40 -0.0006944   0.002236   0.002532  -0.3106       0.7578 
   1    rs9661909  206714818       40 -0.0006944   0.002236   0.002532  -0.3106       0.7578 
   1   rs73079064  206714842       40   0.001603   0.002123    0.01478   0.7551       0.4548 
   1   rs73079071  206715350       40  0.0007591   0.002868    0.00184   0.2647       0.7927 
   1   rs10863701  206715716       40  -0.000977    0.00229   0.004768  -0.4267        0.672 
   1  rs112214778  206715730       40  -0.002963   0.003742    0.01623  -0.7918       0.4334 
   1   rs11810793  206715847       40   0.002108   0.003233    0.01106    0.652       0.5183 
   1   rs11118993  206715851       40 -0.0006944   0.002236   0.002532  -0.3106       0.7578 
   1  rs116766892  206715977       40   0.001051   0.002499   0.004636   0.4207       0.6763 
   1  rs574603609  206716550       40   0.002009     0.0026    0.01547   0.7727       0.4445 
   1    rs6685780  206716779       40  -0.001091   0.002261   0.006083  -0.4823       0.6324 
   1  rs542068809  206716894       40  -0.002543   0.002236    0.03292   -1.137       0.2625 
   1  rs148911849  206717213       40    0.00122   0.004774   0.001716   0.2556       0.7996 
   1   rs17008165  206717647       40  -0.001204   0.002029   0.009175  -0.5932       0.5566 
   1    rs7532705  206717659       40   0.001953   0.002793     0.0127   0.6992       0.4887 
   1    rs7525543  206717714       40   0.002002   0.003759   0.007408   0.5325       0.5975 
   1   rs11413726  206717985       40 -0.0001651   0.002443  0.0001203 -0.06761       0.9465 
   1  rs115232251  206718120       40  -0.004169   0.004281    0.02435  -0.9738       0.3363 
   1   rs77308943  206718144       40   0.001406   0.002802    0.00658   0.5017       0.6188 
   1  rs146755967  206718673       40  6.804e-05   0.004015   7.56e-06  0.01695       0.9866 
   1   rs67689534  206718845       40   0.000234   0.001989  0.0003641   0.1176        0.907 
   1  rs555356139  206718853       40  0.0002169   0.001764  0.0003976   0.1229       0.9028 
   1  rs562264167  206719418       40   0.002355   0.001942    0.03723    1.212       0.2329 
   1    rs6685473  206719551       40   0.000675   0.002264   0.002334   0.2982       0.7672 
   1    rs6677975  206719818       40  -0.001173   0.002715   0.004887   -0.432       0.6682 
   1    rs6680523  206719976       40  0.0001587   0.002081   0.000153  0.07626       0.9396 
   1   rs11119006  206720184       40 -0.0006627   0.002266   0.002246  -0.2925       0.7715 
   1   rs11119007  206720207       40  -0.001173   0.002715   0.004887   -0.432       0.6682 
   1   rs11119009  206720225       40 -0.0006627   0.002266   0.002246  -0.2925       0.7715 
   1   rs35785716  206720552       40   0.003185   0.003981    0.01656      0.8       0.4287 
   1   rs11119012  206720614       40   0.000675   0.002264   0.002334   0.2982       0.7672 
   1   rs11119013  206720765       40   0.000675   0.002264   0.002334   0.2982       0.7672 
   1   rs12093604  206720786       40 -0.0004102   0.003127  0.0004526  -0.1312       0.8963 
   1  rs145775582  206721185       40   0.003017   0.004307    0.01275   0.7006       0.4878 
   1   rs80340653  206721365       40  6.804e-05   0.004015   7.56e-06  0.01695       0.9866 
   1    rs6675114  206721830       40 -0.0006627   0.002266   0.002246  -0.2925       0.7715 
   1   rs73079087  206722034       40   0.003017   0.004307    0.01275   0.7006       0.4878 
   1   rs73079090  206722131       40   0.001722   0.003573   0.006076    0.482       0.6326 
   1  rs113887192  206722212       40   0.001722   0.003573   0.006076    0.482       0.6326 
   1    rs7548167  206722232       40   0.002348   0.002359    0.02542   0.9957       0.3257 
   1  rs138209574  206722256       40  -0.002246   0.003383    0.01147   -0.664       0.5107 
   1  rs199724293  206722286       40   0.001722   0.003573   0.006076    0.482       0.6326 
   1    rs7548357  206722445       40     0.0019   0.002599    0.01386   0.7309       0.4693 
   1   rs34803712  206722450       40 -0.0006627   0.002266   0.002246  -0.2925       0.7715 
   1   rs35059830  206722453       40 -0.0006627   0.002266   0.002246  -0.2925       0.7715 
   1   rs73079097  206722528       40   0.003017   0.004307    0.01275   0.7006       0.4878 
   1  rs115141761  206722738       40     0.0019   0.002599    0.01386   0.7309       0.4693 
   1   rs76753849  206723914       40  6.804e-05   0.004015   7.56e-06  0.01695       0.9866 
   1   rs11119018  206724237       40   -0.00179     0.0025    0.01332  -0.7161       0.4783 
   1   rs10779473  206724366       40  -0.001173   0.002715   0.004887   -0.432       0.6682 
   1   rs12058254  206724659       40 -0.0004102   0.003127  0.0004526  -0.1312       0.8963 
   1   rs11811181  206724737       40  2.417e-05   0.002138  3.361e-06   0.0113        0.991 
   1   rs17009915  206724823       40  -0.002246   0.003383    0.01147   -0.664       0.5107 
   1   rs76407519  206725239       40  6.804e-05   0.004015   7.56e-06  0.01695       0.9866 
   1   rs11800677  206725272       40   0.001964   0.002743     0.0133   0.7158       0.4785 
   1   rs73079100  206725492       40   0.003017   0.004307    0.01275   0.7006       0.4878 
   1   rs11119023  206725888       40 -0.0006627   0.002266   0.002246  -0.2925       0.7715 
   1   rs73080903  206726144       40   0.001722   0.003573   0.006076    0.482       0.6326 
   1   rs12026542  206726869       40   0.002159   0.002605    0.01776    0.829       0.4123 
   1   rs11119030  206726988       40  0.0008984   0.002613   0.003101   0.3438       0.7329 
   1    rs7544370  206727140       40  -0.002167   0.002213    0.02462  -0.9793       0.3336 
   1   rs12569261  206727260       40 -0.0003782   0.003583  0.0002931  -0.1056       0.9165 
   1   rs35333073  206727404       40 -0.0001624   0.003433  5.891e-05 -0.04732       0.9625 
   1   rs34167199  206727435       40 -0.0001624   0.003433  5.891e-05 -0.04732       0.9625 
   1   rs10863706  206727445       40   0.001046   0.002426    0.00487   0.4312       0.6687 
   1   rs59208397  206727517       40 -0.0007211   0.003024   0.001494  -0.2385       0.8128 
   1   rs12569123  206727974       40 -0.0001624   0.003433  5.891e-05 -0.04732       0.9625 
   1   rs10779474  206728034       40  2.173e-05   0.002391  2.174e-06 0.009088       0.9928 
   1   rs34681745  206728694       40  0.0008939   0.003307   0.001919   0.2703       0.7884 
   1   rs72755019  206728982       40   0.002159   0.002605    0.01776    0.829       0.4123 
   1  rs113948170  206729562       40 -0.0007211   0.003024   0.001494  -0.2385       0.8128 
   1    rs2210517  206729593       40 -0.0008705   0.002439   0.003342   -0.357       0.7231 
   1    rs2210518  206729622       40  -0.001151   0.003123   0.003562  -0.3686       0.7145 
   1   rs76236650  206729980       40 -0.0007211   0.003024   0.001494  -0.2385       0.8128 
   1   rs28362485  206730308       40   0.004078   0.002682    0.05736    1.521       0.1366 
   1   rs71633591  206730641       40  -0.001278   0.003121   0.004392  -0.4094       0.6845 
   1   rs67223538  206730691       40  -0.001278   0.003121   0.004392  -0.4094       0.6845 
   1  rs113172752  206730748       40 -0.0007211   0.003024   0.001494  -0.2385       0.8128 
   1  rs112833004  206731060       40 -0.0007211   0.003024   0.001494  -0.2385       0.8128 
   1  rs115098986  206731444       40   0.002108   0.003233    0.01106    0.652       0.5183 
   1   rs77197013  206731616       40  0.0006047   0.003582  0.0007492   0.1688       0.8669 
   1   rs75880687  206731867       40  -0.001595   0.004771   0.002932  -0.3343         0.74 
   1  rs111331509  206732028       40 -0.0007211   0.003024   0.001494  -0.2385       0.8128 
   1   rs59054485  206732426       40 -0.0001889   0.002443  0.0001574 -0.07734       0.9388 
   1   rs11119043  206732647       40   0.001864   0.002413    0.01547   0.7727       0.4445 
   1   rs11579605  206732931       40   0.001052   0.002046   0.006904    0.514       0.6103 
   1   rs10442694  206733417       40   0.001864   0.002413    0.01547   0.7727       0.4445 
   1   rs79362557  206733696       40  -0.002639   0.003406    0.01555  -0.7747       0.4433 
   1   rs10157325  206733771       40  0.0003854   0.003251  0.0003698   0.1186       0.9062 
   1    rs6669685  206734044       40  0.0005632   0.004777  0.0003656   0.1179       0.9068 
   1  rs115983873  206734503       40   0.002108   0.003233    0.01106    0.652       0.5183 
   1   rs12563848  206734830       40  -0.004057   0.004733    0.01897  -0.8571       0.3967 
   1   rs12562659  206734907       40  -0.004057   0.004733    0.01897  -0.8571       0.3967 
   1   rs58494809  206735057       40 -0.0007211   0.003024   0.001494  -0.2385       0.8128 
   1   rs71570013  206735168       40   0.001015   0.002155   0.005805    0.471       0.6403 
   1  rs114714203  206735197       40  -0.002639   0.003406    0.01555  -0.7747       0.4433 
   1   rs57844083  206735243       40  0.0001439   0.002575  8.222e-05   0.0559       0.9557 
   1    rs1007802  206735691       40  0.0007804   0.002339    0.00292   0.3336       0.7405 
   1    rs2336942  206735857       40 -0.0004475   0.004014   0.000327  -0.1115       0.9118 
   1   rs80229444  206735860       40  -0.002639   0.003406    0.01555  -0.7747       0.4433 
   1    rs1962350  206735988       40  0.0007804   0.002339    0.00292   0.3336       0.7405 
   1  rs113021654  206736036       40 -0.0007211   0.003024   0.001494  -0.2385       0.8128 
   1  rs111489456  206736088       40  0.0001439   0.002575  8.222e-05   0.0559       0.9557 
   1    rs7530835  206736142       40 -0.0004475   0.004014   0.000327  -0.1115       0.9118 
   1  rs111570557  206736199       40  0.0001439   0.002575  8.222e-05   0.0559       0.9557 
   1    rs6540468  206736240       40  0.0003008   0.002238   0.000475   0.1344       0.8938 
   1   rs75427222  206736249       40  -0.003415   0.002664    0.04144   -1.282       0.2077 
   1    rs4844540  206736573       40   0.001864   0.002413    0.01547   0.7727       0.4445 
   1   rs76949457  206736660       40 -0.0007211   0.003024   0.001494  -0.2385       0.8128 
   1   rs59195419  206737242       40 -0.0004466   0.002478  0.0008541  -0.1802       0.8579 
   1    rs6693578  206737257       40 -0.0002708   0.001973  0.0004953  -0.1372       0.8916 
   1   rs17434403  206737276       40   0.004158   0.003957    0.02822    1.051       0.3001 
   1  rs140821888  206737668       40   -0.00179   0.004325   0.004489   -0.414       0.6812 
   1  rs116275540  206738463       40   0.002108   0.003233    0.01106    0.652       0.5183 
   1   rs80135932  206738585       40  -0.001003   0.004331   0.001408  -0.2315       0.8182 
   1    rs4845109  206738586       40 -0.0004475   0.004014   0.000327  -0.1115       0.9118 
   1   rs73080942  206738873       40 -0.0004466   0.002478  0.0008541  -0.1802       0.8579 
   1   rs73080943  206739000       40 -0.0004466   0.002478  0.0008541  -0.1802       0.8579 
   1  rs114713738  206739003       40  -0.002068   0.003758   0.007911  -0.5505       0.5852 
   1  rs114328925  206739287       40 -0.0004475   0.004014   0.000327  -0.1115       0.9118 
   1    rs1889064  206739346       40 -0.0004475   0.004014   0.000327  -0.1115       0.9118 
   1   rs74744055  206739558       40  -0.001368   0.002803   0.006234  -0.4882       0.6282 
   1   rs11119061  206739759       40  -0.002341   0.002981    0.01597  -0.7852       0.4372 
   1    rs1930432  206739765       40  0.0001675   0.002432  0.0001249   0.0689       0.9454 
   1    rs1930433  206740005       40   0.001515   0.002282    0.01146   0.6638       0.5108 
   1  rs116679036  206740059       40   0.002108   0.003233    0.01106    0.652       0.5183 
   1   rs11119065  206740560       40  0.0003008   0.002238   0.000475   0.1344       0.8938 
   1   rs17011860  206740748       40 -0.0007211   0.003024   0.001494  -0.2385       0.8128 
   1   rs78062095  206741346       40   0.002108   0.003233    0.01106    0.652       0.5183 
   1     rs944780  206741917       40   0.001515   0.002282    0.01146   0.6638       0.5108 
   1   rs10863710  206742180       40   0.002027    0.00231    0.01985   0.8773       0.3858 
   1    rs7555149  206742263       40  0.0005632   0.004777  0.0003656   0.1179       0.9068 
   1    rs7555349  206742402       40 -0.0006641   0.002421   0.001977  -0.2743       0.7853 
   1  rs116586747  206742699       40  -0.002087      0.004   0.007114  -0.5218       0.6048 
   1    rs7555669  206742759       40  0.0008378   0.002299   0.003483   0.3645       0.7175 
   1  rs116459198  206744038       40   -0.00179   0.004325   0.004489   -0.414       0.6812 
   1   rs10779478  206744191       40  -0.001086   0.001966   0.007961  -0.5522        0.584 
   1   rs75367031  206744740       40  -0.002819   0.003372    0.01806   -0.836       0.4084 
   1    rs9628705  206744913       40  0.0003854   0.003251  0.0003698   0.1186       0.9062 
   1  rs150512101  206745523       40  -0.004057   0.004733    0.01897  -0.8571       0.3967 
   1   rs10863711  206745725       40  2.923e-05   0.001917   6.12e-06  0.01525       0.9879 
   1  rs114676087  206745934       40   0.004389   0.004725    0.02221    0.929       0.3588 
   1  rs116548392  206745978       40   0.002108   0.003233    0.01106    0.652       0.5183 
   1  rs115994703  206745995       40   0.002108   0.003233    0.01106    0.652       0.5183 
   1   rs58579536  206746125       40   0.004158   0.003957    0.02822    1.051       0.3001 
   1  rs115511349  206746390       40   0.002108   0.003233    0.01106    0.652       0.5183 
   1    rs7527917  206746865       40 -0.0007173   0.002265   0.002631  -0.3166       0.7533 
   1    rs7513444  206747041       40  -0.001086   0.001966   0.007961  -0.5522        0.584 
   1  rs116773612  206747251       40  0.0005632   0.004777  0.0003656   0.1179       0.9068 
   1    rs1930434  206747376       40   0.002776   0.002464    0.03232    1.127        0.267 
   1    rs1930435  206747458       40 -0.0006729   0.002024     0.0029  -0.3324       0.7414 
   1  rs114610339  206748336       40  -0.001796    0.00382   0.005783  -0.4701       0.6409 
   1    rs7512541  206748424       40 -0.0002846   0.002282  0.0004091  -0.1247       0.9014 
   1    rs7517285  206748840       40 -0.0002846   0.002282  0.0004091  -0.1247       0.9014 
   1    rs6660116  206749181       40  -0.001086   0.001966   0.007961  -0.5522        0.584 
   1  rs116217606  206749336       40  0.0003854   0.003251  0.0003698   0.1186       0.9062 
   1    rs9429987  206749687       40 -0.0006729   0.002024     0.0029  -0.3324       0.7414 
   1  rs143846266  206750301       40  -0.001594   0.003015   0.007297  -0.5285       0.6002 
   1   rs36057143  206750305       40  -0.001433   0.001966    0.01378  -0.7288       0.4706 
   1  rs112664902  206750771       40  -0.003546     0.0032    0.03129   -1.108       0.2748 
   1  rs115874412  206751104       40   -0.00179   0.004325   0.004489   -0.414       0.6812 
   1    rs4845111  206751308       40   -0.00105   0.002021   0.007051  -0.5195       0.6064 
   1    rs9645354  206751431       40 -0.0007173   0.002265   0.002631  -0.3166       0.7533 
   1   rs67589245  206751443       40  0.0005632   0.004777  0.0003656   0.1179       0.9068 
   1   rs73080965  206751530       40  0.0006987   0.004333  0.0006839   0.1613       0.8727 
   1  rs376154311  206751550       40 -0.0006553    0.00209   0.002581  -0.3136       0.7555 
   1   rs60557249  206751563       40  -0.002166   0.002905    0.01441  -0.7455       0.4606 
   1   rs17012144  206751809       40 -0.0001358   0.003251  4.593e-05 -0.04178       0.9669 
   1  rs111556326  206752665       40  -0.003546     0.0032    0.03129   -1.108       0.2748 
   1  rs111708558  206752993       40 -0.0001358   0.003251  4.593e-05 -0.04178       0.9669 
   1   rs11119083  206753486       40  -0.001275   0.002609   0.006245  -0.4887       0.6279 
   1    rs2297551  206753775       40  -0.004057   0.004733    0.01897  -0.8571       0.3967 
   1    rs2297552  206753797       40  0.0009135    0.00343   0.001863   0.2663       0.7914 
   1   rs59727850  206753963       40 -0.0003301   0.003402  0.0002477 -0.09704       0.9232 
   1   rs12071563  206754181       40 -0.0001656   0.004014  4.478e-05 -0.04125       0.9673 
   1   rs12067561  206754206       40 -0.0001656   0.004014  4.478e-05 -0.04125       0.9673 
   1     rs944779  206754281       40  -0.001275   0.002609   0.006245  -0.4887       0.6279 
   1   rs80304890  206754364       40  0.0003854   0.003251  0.0003698   0.1186       0.9062 
   1    rs1930436  206754627       40 -0.0008018   0.002024   0.004112  -0.3961       0.6942 
   1   rs45618833  206754759       40  -0.004057   0.004733    0.01897  -0.8571       0.3967 
   1  rs142864021  206754790       40  0.0003854   0.003251  0.0003698   0.1186       0.9062 
   1    rs2336943  206754893       40 -0.0008018   0.002024   0.004112  -0.3961       0.6942 
   1  rs200979291  206754928       40 -0.0001358   0.003251  4.593e-05 -0.04178       0.9669 
   1  rs114654051  206755156       40  0.0003854   0.003251  0.0003698   0.1186       0.9062 
   1    rs9429988  206755246       40 -0.0007402   0.002029    0.00349  -0.3648       0.7173 
   1    rs4489558  206755867       40   0.002583   0.002655    0.02429   0.9726       0.3369 
   1    rs7528718  206755983       40  5.109e-05   0.002537  1.068e-05  0.02014        0.984 
   1   rs79326248  206756011       40  -0.001003   0.004331   0.001408  -0.2315       0.8182 
   1   rs77213936  206756077       40  0.0003854   0.003251  0.0003698   0.1186       0.9062 
   1   rs73080973  206756462       40 -0.0003301   0.003402  0.0002477 -0.09704       0.9232 
   1   rs12074681  206756829       40 -0.0001656   0.004014  4.478e-05 -0.04125       0.9673 
   1   rs12724616  206757070       40  -0.004057   0.004733    0.01897  -0.8571       0.3967 
   1    rs7515123  206757105       40 -0.0003301   0.003402  0.0002477 -0.09704       0.9232 
   1    rs7524447  206757431       40  0.0003854   0.003251  0.0003698   0.1186       0.9062 
   1    rs4845112  206757857       40  -0.003384    0.00289    0.03483   -1.171       0.2489 
   1    rs4418597  206758077       40   0.002733   0.002536    0.02965    1.078        0.288 
   1    rs4501842  206759106       40  0.0004284   0.001915   0.001315   0.2237       0.8242 
   1    rs4240839  206759598       40   0.003149   0.002714    0.03422     1.16       0.2532 
   1    rs4240840  206759622       40   0.003149   0.002714    0.03422     1.16       0.2532 
   1    rs4073393  206759637       40   0.003042    0.00292    0.02777    1.042        0.304 
   1    rs7535580  206759783       40   0.003042    0.00292    0.02777    1.042        0.304 
   1    rs7531197  206759864       40   0.003779   0.002964    0.04103    1.275         0.21 
   1   rs10779488  206759975       40  -0.001052    0.00213   0.006375  -0.4938       0.6243 
   1    rs7541244  206760474       40   0.003042    0.00292    0.02777    1.042        0.304 
   1    rs7525135  206760476       40   0.003779   0.002964    0.04103    1.275         0.21 
   1    rs7541445  206760686       40  0.0001896   0.001821   0.000285   0.1041       0.9176 
   1    rs7541507  206760694       40   0.003149   0.002714    0.03422     1.16       0.2532 
   1  rs116704756  206761431       40  -0.007423   0.004624    0.06351   -1.605       0.1167 
   1      rs11589  206761938       40 -0.0004134   0.002137  0.0009835  -0.1934       0.8477 
   1   rs77534575  206762280       40   0.003205    0.00475    0.01184   0.6747        0.504 
   1   rs11539428  206762455       40  -0.001225   0.002258   0.007685  -0.5425       0.5906 
   1  rs115802123  206762675       40   0.002108   0.003233    0.01106    0.652       0.5183 
   1   rs11119102  206762684       40 -0.0009407   0.002937   0.002691  -0.3202       0.7505 
   1  rs115481962  206762892       40   0.003205    0.00475    0.01184   0.6747        0.504 
   1  rs116490459  206764194       40   0.003205    0.00475    0.01184   0.6747        0.504 
   1   rs12078387  206764353       40  -0.002472   0.003994   0.009975  -0.6188       0.5398 
   1  rs115159990  206764522       40   0.003205    0.00475    0.01184   0.6747        0.504 
   1   rs80240992  206764599       40  -0.001003   0.004331   0.001408  -0.2315       0.8182 
   1    rs4844541  206764782       40  9.063e-05   0.002027  5.259e-05  0.04471       0.9646 
   1   rs12079722  206765254       40 -0.0009407   0.002937   0.002691  -0.3202       0.7505 
   1   rs77556912  206765478       40   0.003205    0.00475    0.01184   0.6747        0.504 
   1   rs12075916  206765672       40  -0.001857   0.002645    0.01281  -0.7022       0.4869 
   1   rs71816820  206766442       40  -0.001154   0.002275   0.006725  -0.5072       0.6149 
   1    rs7544267  206766495       40 -0.0006811   0.002045   0.002911  -0.3331       0.7409 
   1  rs570666779  206766799       40  -0.002814   0.004756   0.009125  -0.5915       0.5577 
   1  rs113332386  206766827       40  -0.004867   0.002498    0.09083   -1.948      0.05877 
   1   rs10533643  206766855       40    -0.0022   0.002878    0.01515  -0.7645       0.4493 
   1    rs4845115  206767445       40   0.002154   0.003191    0.01185   0.6751       0.5037 
   1  rs116756564  206767569       40   0.003205    0.00475    0.01184   0.6747        0.504 
   1   rs75719374  206767667       40   0.003205    0.00475    0.01184   0.6747        0.504 
   1   rs11119107  206767938       40   0.001862   0.003297   0.008325   0.5648       0.5755 
   1   rs75247677  206768221       40 -0.0008383    0.00377   0.001299  -0.2223       0.8252 
   1    rs4378203  206768373       40  9.063e-05   0.002027  5.259e-05  0.04471       0.9646 
   1   rs73080979  206768688       40   0.000725   0.004777  0.0006058   0.1518       0.8802 
   1   rs11584983  206769047       40  -0.000558   0.002191   0.001705  -0.2548       0.8003 
   1  rs145755793  206769613       40   0.002108   0.003233    0.01106    0.652       0.5183 
   1   rs74384998  206769697       40   0.003205    0.00475    0.01184   0.6747        0.504 
   1   rs78200590  206769737       40   0.003205    0.00475    0.01184   0.6747        0.504 
   1   rs11119113  206769810       40 -0.0006811   0.002045   0.002911  -0.3331       0.7409 
   1  rs148895338  206770892       40   0.005319     0.0047     0.0326    1.132       0.2649 
   1   rs12076598  206770947       40  9.063e-05   0.002027  5.259e-05  0.04471       0.9646 
   1  rs143139119  206771060       40   0.003205    0.00475    0.01184   0.6747        0.504 
   1  rs148096909  206771091       40 -0.0008383    0.00377   0.001299  -0.2223       0.8252 
   1   rs12745991  206771256       40  -0.000558   0.002191   0.001705  -0.2548       0.8003 
   1  rs115579933  206771618       40   0.003205    0.00475    0.01184   0.6747        0.504 
   1    rs6659083  206771750       40   0.002005   0.003111    0.01081   0.6443       0.5232 
   1  rs138982102  206771887       40   0.003205    0.00475    0.01184   0.6747        0.504 
   1  rs111614812  206771988       40   0.001862   0.003297   0.008325   0.5648       0.5755 
   1    rs6692936  206771990       40 -0.0004503   0.002027   0.001297  -0.2221       0.8254 
   1  rs116769104  206772011       40   0.003205    0.00475    0.01184   0.6747        0.504 
   1  rs146373871  206772146       40   0.003205    0.00475    0.01184   0.6747        0.504 
   1   rs59769291  206772194       40 -0.0006811   0.002045   0.002911  -0.3331       0.7409 
   1    rs4845116  206772753       40   0.002154   0.003191    0.01185   0.6751       0.5037 
   1    rs6658201  206773822       40 -0.0006811   0.002045   0.002911  -0.3331       0.7409 
   1  rs116541235  206774348       40   0.003205    0.00475    0.01184   0.6747        0.504 
   1   rs59169444  206774690       40  -0.003241   0.003736    0.01943  -0.8676        0.391 
   1  rs115607180  206775036       40   0.003205    0.00475    0.01184   0.6747        0.504 
   1  rs115765866  206775152       40   0.003205    0.00475    0.01184   0.6747        0.504 
   1    rs3813973  206775390       40  -0.004087   0.002532    0.06417   -1.614       0.1148 
   1    rs3813972  206775427       40   0.001324   0.001968    0.01177   0.6727       0.5052 
   1    rs6658181  206776097       40 -0.0006811   0.002045   0.002911  -0.3331       0.7409 
   1   rs35252702  206776460       40 -0.0006936   0.002172   0.002676  -0.3193       0.7512 
   1   rs34627483  206776480       40   0.003205    0.00475    0.01184   0.6747        0.504 
   1   rs12077649  206776967       40  -0.001857   0.002645    0.01281  -0.7022       0.4869 
   1  rs116380443  206777197       40   0.003205    0.00475    0.01184   0.6747        0.504 
   1   rs12077772  206777225       40  -0.001857   0.002645    0.01281  -0.7022       0.4869 
   1   rs17012537  206777324       40   0.002108   0.003233    0.01106    0.652       0.5183 
   1    rs6701984  206777490       40 -0.0006811   0.002045   0.002911  -0.3331       0.7409 
   1    rs6658357  206777615       40   0.002154   0.003191    0.01185   0.6751       0.5037 
   1   rs11119126  206777661       40   0.001862   0.003297   0.008325   0.5648       0.5755 
   1    rs6692859  206777817       40  9.063e-05   0.002027  5.259e-05  0.04471       0.9646 
   1  rs114556332  206778143       40   0.003205    0.00475    0.01184   0.6747        0.504 
   1  rs115115722  206778237       40   0.002108   0.003233    0.01106    0.652       0.5183 
   1   rs17012544  206778254       40   0.002108   0.003233    0.01106    0.652       0.5183 
   1    rs4077413  206778642       40  -0.000558   0.002191   0.001705  -0.2548       0.8003 
   1   rs80043056  206779027       40   0.002148   0.002512    0.01887   0.8549        0.398 
   1  rs139289336  206779144       40   0.003205    0.00475    0.01184   0.6747        0.504 
   1   rs17012566  206779328       40   0.002005   0.003111    0.01081   0.6443       0.5232 
   1  rs116233829  206779433       40   0.003205    0.00475    0.01184   0.6747        0.504 
   1   rs79363743  206779557       40   0.001772   0.003013    0.00902   0.5881       0.5599 
   1   rs17012590  206779884       40   0.003121   0.004305    0.01365   0.7251       0.4728 
   1    rs4844542  206779916       40 -0.0008123   0.002044    0.00414  -0.3975       0.6932 
   1  rs116153922  206780159       40   0.003205    0.00475    0.01184   0.6747        0.504 
   1   rs17012597  206780355       40  -0.002472   0.003994   0.009975  -0.6188       0.5398 
   1   rs17012600  206780422       40   0.003121   0.004305    0.01365   0.7251       0.4728 
   1    rs6674830  206781337       40 -5.992e-05   0.002008  2.342e-05 -0.02983       0.9764 
   1   rs75188619  206781886       40   0.003205    0.00475    0.01184   0.6747        0.504 
   1   rs11807932  206782184       40   0.001688   0.002158    0.01584   0.7822        0.439 
   1   rs11809846  206782272       40   0.002288   0.002548    0.02079   0.8982       0.3747 
   1  rs558647811  206782411       40   0.002108   0.003233    0.01106    0.652       0.5183 
   1   rs10863727  206782413       40   0.002821   0.002588    0.03032     1.09       0.2825 
   1   rs11119136  206783307       40 -0.0005477   0.002005    0.00196  -0.2731       0.7862 
   1   rs10494877  206783467       40 -0.0005637   0.002272   0.001618  -0.2481       0.8054 
   1   rs61815568  206783777       40  -0.007416   0.002888     0.1479   -2.568      0.01428 
   1    rs6684843  206783955       40  -0.006978   0.003111     0.1169   -2.243       0.0308 
   1    rs6681869  206783973       40  -0.006978   0.003111     0.1169   -2.243       0.0308 
   1    rs6540490  206784029       40  -0.006978   0.003111     0.1169   -2.243       0.0308 
   1    rs6540491  206784059       40  -0.006978   0.003111     0.1169   -2.243       0.0308 
   1  rs112897221  206784131       40 -0.0008933   0.004012   0.001303  -0.2227        0.825 
   1    rs6540492  206784168       40  -0.006978   0.003111     0.1169   -2.243       0.0308 
   1    rs6540493  206784177       40  -0.006978   0.003111     0.1169   -2.243       0.0308 
   1    rs6685813  206784809       40   0.004201   0.002192    0.08813    1.916      0.06286 
   1    rs6688392  206785020       40  -0.006978   0.003111     0.1169   -2.243       0.0308 
   1   rs78044000  206785402       40  -0.006978   0.003111     0.1169   -2.243       0.0308 
   1    rs3813969  206785955       40  -0.006978   0.003111     0.1169   -2.243       0.0308 
   1   rs74147404  206785978       40    0.00273   0.002269    0.03668    1.203       0.2365 
   1    rs3813967  206786006       40  -0.006978   0.003111     0.1169   -2.243       0.0308 
   1  rs587660544  206786302       40   -0.00243   0.003995   0.009645  -0.6083       0.5466 
   1    rs4845117  206786401       40  -0.006978   0.003111     0.1169   -2.243       0.0308 
   1  rs147148136  206786423       40  -0.006978   0.003111     0.1169   -2.243       0.0308 
   1    rs4844544  206786482       40  -0.006978   0.003111     0.1169   -2.243       0.0308 
   1  rs587679728  206786589       40  -0.001295   0.002182   0.009181  -0.5934       0.5564 
   1    rs4844545  206786661       40  -0.006978   0.003111     0.1169   -2.243       0.0308 
   1    rs4844546  206786704       40   0.001851   0.002461    0.01467   0.7521       0.4566 
   1  rs112664086  206786780       40  -0.006978   0.003111     0.1169   -2.243       0.0308 
   1    rs7542849  206786828       40   0.001106   0.002656   0.004539   0.4163       0.6796 
   1   rs56951869  206786887       40  -0.006978   0.003111     0.1169   -2.243       0.0308 
   1   rs57096326  206786931       40  -0.006978   0.003111     0.1169   -2.243       0.0308 
   1   rs57106552  206787275       40  -0.006978   0.003111     0.1169   -2.243       0.0308 
   1   rs17012744  206787292       40  -0.006978   0.003111     0.1169   -2.243       0.0308 
   1    rs6677934  206788458       40  -0.002195   0.002001    0.03069   -1.097       0.2796 
   1    rs6673090  206788526       40  -0.006978   0.003111     0.1169   -2.243       0.0308 
   1    rs6681092  206788556       40  -0.006978   0.003111     0.1169   -2.243       0.0308 
   1    rs6673105  206788586       40  -0.006978   0.003111     0.1169   -2.243       0.0308 
   1   rs59856456  206788872       40  -0.006978   0.003111     0.1169   -2.243       0.0308 
   1   rs11119149  206789188       40   0.003901   0.004736    0.01754   0.8236       0.4153 
   1  rs147091838  206789509       40   0.002332   0.002592    0.02085   0.8996        0.374 
   1   rs58896223  206789535       40  -0.006978   0.003111     0.1169   -2.243       0.0308 
   1    rs4400613  206790021       40  -0.007416   0.002888     0.1479   -2.568      0.01428 
   1    rs4497204  206790076       40   0.001106   0.002656   0.004539   0.4163       0.6796 
   1  rs113519195  206790127       40  -0.006978   0.003111     0.1169   -2.243       0.0308 
   1    rs4845118  206790871       40   0.001106   0.002656   0.004539   0.4163       0.6796 
   1   rs12568988  206790924       40  -0.007416   0.002888     0.1479   -2.568      0.01428 
   1   rs78660080  206791200       40  -0.006978   0.003111     0.1169   -2.243       0.0308 
   1  rs113101778  206791362       40  -0.006978   0.003111     0.1169   -2.243       0.0308 
   1   rs11119158  206791551       40  -0.000269   0.002458   0.000315  -0.1094       0.9134 
   1   rs56249114  206791656       40  -0.004887    0.00252    0.09005   -1.939      0.05992 
   1  rs533036412  206791706       40  -0.006978   0.003111     0.1169   -2.243       0.0308 
   1   rs11591025  206791897       40   0.004201   0.002192    0.08813    1.916      0.06286 
   1  rs114259519  206792215       40  -0.001796    0.00382   0.005783  -0.4701       0.6409 
   1   rs12048862  206792924       40  -0.003014   0.002582    0.03461   -1.167       0.2504 
   1   rs10157125  206792996       40   0.001106   0.002656   0.004539   0.4163       0.6796 
   1   rs10157309  206793148       40  -0.003503   0.002364    0.05461   -1.482       0.1467 
   1   rs34628932  206793270       40   0.003783   0.001815     0.1027    2.085      0.04384 
   1    rs7547826  206793470       40   0.001528   0.002677   0.008507    0.571       0.5714 
   1    rs7550718  206793631       40  -0.001116   0.002756   0.004296  -0.4049       0.6878 
   1    rs7550720  206793642       40 -0.0005779    0.00281   0.001112  -0.2057       0.8381 
   1   rs61815600  206793648       40   0.001216   0.001979   0.009829   0.6142       0.5428 
   1   rs75832031  206794257       40 -0.0008383    0.00377   0.001299  -0.2223       0.8252 
   1  rs113591846  206794353       40  -0.005755   0.003905    0.05407   -1.474       0.1488 
   1   rs60225948  206794607       40  -0.004053   0.004284      0.023  -0.9459       0.3502 
   1   rs11119177  206794720       40   0.001169   0.003246   0.003402   0.3602       0.7207 
   1   rs11800152  206794873       40  -0.000271   0.002431  0.0003268  -0.1115       0.9118 
   1   rs11800498  206794919       40    0.00133   0.002449   0.007699    0.543       0.5903 
   1   rs10746416  206795058       40   0.001711   0.002009    0.01872   0.8514       0.3999 
   1   rs10735504  206795108       40  0.0003433   0.001979  0.0007916   0.1735       0.8632 
   1  rs201615006  206795217       40  -0.005093   0.003929    0.04235   -1.296       0.2027 
   1   rs12096152  206795267       40  -0.003627   0.004742    0.01516  -0.7649        0.449 
   1   rs80206714  206795450       40 -0.0004498   0.002267   0.001035  -0.1984       0.8438 
   1    rs4845119  206796179       40  0.0003392   0.001973  0.0007772   0.1719       0.8644 
   1  rs555522505  206797301       40 -2.055e-05   0.004015  6.896e-07 -0.005119       0.9959 
   1   rs12049220  206797762       40   0.003928   0.003373    0.03446    1.165       0.2514 
   1    rs7546458  206797993       40 -0.0004498   0.002267   0.001035  -0.1984       0.8438 
   1    rs7549621  206798399       40  0.0003392   0.001973  0.0007772   0.1719       0.8644 
   1    rs7546880  206798488       40  -0.000271   0.002431  0.0003268  -0.1115       0.9118 
   1  rs541029490  206798542       40  -0.001573   0.003241   0.006157  -0.4852       0.6303 
   1   rs12059279  206798601       40  -0.000716   0.004333  0.0007181  -0.1652       0.8696 
   1   rs12060431  206798915       40  -0.000716   0.004333  0.0007181  -0.1652       0.8696 
   1    rs4845120  206799244       40  0.0003392   0.001973  0.0007772   0.1719       0.8644 
   1   rs75210007  206799331       40 -0.0004498   0.002267   0.001035  -0.1984       0.8438 
   1    rs6703540  206800082       40  0.0002962   0.002038  0.0005553   0.1453       0.8852 
   1   rs11811314  206800341       40  -0.000271   0.002431  0.0003268  -0.1115       0.9118 
   1    rs7539969  206800456       40  -0.003627   0.004742    0.01516  -0.7649        0.449 
   1   rs11811382  206800801       40  -0.000271   0.002431  0.0003268  -0.1115       0.9118 
   1   rs67622087  206801338       40  0.0002608   0.002899  0.0002128  0.08994       0.9288 
   1   rs10157569  206801947       40   0.003928   0.003373    0.03446    1.165       0.2514 
   1  rs563113263  206802048       40  -0.002436   0.004316   0.008312  -0.5644       0.5758 
   1   rs11801297  206802145       40 -0.0004498   0.002267   0.001035  -0.1984       0.8438 
   1   rs11577685  206802184       40   0.003928   0.003373    0.03446    1.165       0.2514 
   1    rs4845121  206802440       40  3.323e-05   0.001989  7.344e-06  0.01671       0.9868 
   1   rs78515681  206802640       40  -0.004104   0.004283    0.02359  -0.9582        0.344 
   1    rs7549114  206803101       40  -0.004104   0.004283    0.02359  -0.9582        0.344 
   1   rs12027964  206803645       40   0.003928   0.003373    0.03446    1.165       0.2514 
   1  rs114671367  206804038       40  -0.000271   0.002431  0.0003268  -0.1115       0.9118 
   1    rs4844547  206804062       40  3.323e-05   0.001989  7.344e-06  0.01671       0.9868 
   1    rs6666436  206804765       40  -0.004104   0.004283    0.02359  -0.9582        0.344 
   1   rs58151370  206805134       40 -6.123e-05   0.002423   1.68e-05 -0.02527         0.98 
   1  rs116304248  206805970       40   0.001109   0.004011   0.002007   0.2764       0.7837 
   1    rs4240841  206806372       40   0.000978   0.002683   0.003483   0.3645       0.7175 
   1   rs34186915  206806424       40  -0.003029   0.003984    0.01498  -0.7601       0.4519 
   1   rs74147407  206806499       40  -0.005629    0.00366    0.05859   -1.538       0.1324 
   1    rs7553944  206807154       40  -0.004541   0.002805    0.06453   -1.619       0.1137 
   1    rs3813965  206807914       40  -0.003029   0.003984    0.01498  -0.7601       0.4519 
   1    rs3813964  206808692       40  0.0007847   0.003249   0.001533   0.2415       0.8105 
   1   rs74919780  206808738       40  -0.005629    0.00366    0.05859   -1.538       0.1324 
   1   rs12064385  206809768       40    0.00049   0.004778  0.0002767   0.1026       0.9189 
   1   rs11412564  206809998       40  0.0009814   0.002277   0.004864    0.431       0.6689 
   1   rs17013271  206810946       40  -0.004541   0.002805    0.06453   -1.619       0.1137 
   1   rs80147352  206811131       40   0.001382   0.002933   0.005806   0.4711       0.6403 
   1  rs114533019  206811471       40   0.001382   0.002933   0.005806   0.4711       0.6403 
   1   rs10863755  206811584       40  0.0009814   0.002277   0.004864    0.431       0.6689 
   1  rs146153775  206811740       40  -0.002436   0.004316   0.008312  -0.5644       0.5758 
   1    rs7524754  206811991       40  -0.005351   0.002794    0.08802   -1.915      0.06303 
   1   rs10399719  206812393       40  -0.004541   0.002805    0.06453   -1.619       0.1137 
   1  rs146150145  206812872       40  -0.005629    0.00366    0.05859   -1.538       0.1324 
   1   rs12073237  206813060       40  0.0009814   0.002277   0.004864    0.431       0.6689 
   1   rs12073287  206813115       40  0.0009814   0.002277   0.004864    0.431       0.6689 
   1  rs146352395  206813474       40   0.001382   0.002933   0.005806   0.4711       0.6403 
   1    rs6540512  206813737       40  0.0009814   0.002277   0.004864    0.431       0.6689 
   1    rs6674327  206813877       40  -0.001864   0.002193    0.01865  -0.8498       0.4007 
   1   rs11301093  206813892       40    0.00152   0.002606   0.008875   0.5833       0.5631 
   1   esv3588657  206814657       40  0.0007847   0.003249   0.001533   0.2415       0.8105 
   1  rs546900377  206814687       40  0.0007847   0.003249   0.001533   0.2415       0.8105 
   1   rs10633836  206814790       40  -0.003566   0.003158    0.03247   -1.129       0.2659 
   1    rs4845122  206816060       40  -0.002237   0.002162    0.02739   -1.034       0.3074 
   1   rs74147410  206817025       40    0.00049   0.004778  0.0002767   0.1026       0.9189 
   1   rs12126682  206817271       40   0.000832   0.002658   0.002571    0.313        0.756 
   1  rs114523443  206817364       40   0.001382   0.002933   0.005806   0.4711       0.6403 
   1  rs556718022  206817376       40  -0.002099   0.002134    0.02482  -0.9834       0.3316 
   1   rs12027257  206818553       40   0.000832   0.002658   0.002571    0.313        0.756 
   1    rs6143589  206818752       40 -0.0004108   0.002424  0.0007549  -0.1694       0.8664 
   1   rs76920338  206819414       40    0.00049   0.004778  0.0002767   0.1026       0.9189 
   1  rs115701262  206819489       40  -0.004104   0.004283    0.02359  -0.9582        0.344 
   1    rs4845123  206820537       40  -0.003029   0.003984    0.01498  -0.7601       0.4519 
   1   rs56079317  206821238       40   0.001109   0.004011   0.002007   0.2764       0.7837 
   1   rs74147411  206822358       40  -0.005629    0.00366    0.05859   -1.538       0.1324 
   1   rs11803762  206822817       40 -0.0009854   0.004776   0.001119  -0.2064       0.8376 
   1  rs114302861  206822860       40   0.001109   0.004011   0.002007   0.2764       0.7837 
   1   rs79791040  206822905       40  0.0009147   0.002717   0.002973   0.3366       0.7382 
   1   rs12080114  206823367       40  -0.004104   0.004283    0.02359  -0.9582        0.344 
   1  rs137881094  206823968       40  -0.003029   0.003984    0.01498  -0.7601       0.4519 
   1   rs74560096  206824776       40  0.0009147   0.002717   0.002973   0.3366       0.7382 
   1   rs74147412  206824964       40    0.00049   0.004778  0.0002767   0.1026       0.9189 
   1   rs10863766  206825605       40  -0.001879   0.002218    0.01854  -0.8472       0.4022 
   1    rs7554274  206825643       40  -0.001879   0.002218    0.01854  -0.8472       0.4022 
   1   rs80271495  206825781       40   0.001361   0.002862   0.005913   0.4754       0.6372 
   1   rs12076938  206827199       40    0.00049   0.004778  0.0002767   0.1026       0.9189 
   1      rs13208  206828162       40  -0.001879   0.002218    0.01854  -0.8472       0.4022 
   1   rs17013797  206828985       40  0.0009147   0.002717   0.002973   0.3366       0.7382 
   1   rs11119251  206829375       40  -0.002253   0.002183    0.02727   -1.032       0.3085 
   1   rs11119252  206829523       40  -0.002253   0.002183    0.02727   -1.032       0.3085 
   1  rs114179880  206829927       40   0.003662    0.00397     0.0219   0.9224       0.3621 
   1  rs139608522  206830159       40   0.001109   0.004011   0.002007   0.2764       0.7837 
   1    rs6703628  206830228       40  -0.002174   0.002316    0.02265  -0.9385       0.3539 
   1   rs12130575  206831477       40  -0.002253   0.002183    0.02727   -1.032       0.3085 
   1   rs57165632  206831994       40   0.001283   0.002416   0.007365    0.531       0.5985 
   1   rs12135940  206832405       40   0.001218   0.002083   0.008919   0.5848       0.5621 
   1   rs74147415  206832659       40 -0.0008209   0.002034   0.004267  -0.4035       0.6888 
   1   rs74147416  206832735       40 -0.0009989   0.004011   0.001629   -0.249       0.8047 
   1    rs7512726  206832961       40   0.001653   0.002675   0.009949   0.6179       0.5403 
   1  rs369489380  206833159       40  0.0003777    0.00296  0.0004282   0.1276       0.8992 
   1   rs59006789  206833572       40  -0.004104   0.004283    0.02359  -0.9582        0.344 
   1   rs11119256  206833603       40   0.001285   0.002157   0.009246   0.5955        0.555 
   1   rs60750259  206833636       40  -0.002436   0.004316   0.008312  -0.5644       0.5758 
   1   rs35508801  206833883       40  -0.001025   0.002169   0.005848  -0.4728       0.6391 
   1    rs5013629  206834036       40 -0.0001575    0.00287  7.919e-05 -0.05486       0.9565 
   1    rs4845124  206834811       40  -0.001995   0.002852    0.01271  -0.6994       0.4885 
   1   rs55747439  206834833       40    0.00049   0.004778  0.0002767   0.1026       0.9189 
   1   rs17435120  206835177       40   0.002223   0.002637    0.01836   0.8429       0.4045 
   1   rs34642437  206835283       40   0.002223   0.002637    0.01836   0.8429       0.4045 
   1  rs148700136  206835286       40  -0.002436   0.004316   0.008312  -0.5644       0.5758 
   1   rs12139068  206835488       40   0.002223   0.002637    0.01836   0.8429       0.4045 
   1   rs12140926  206835985       40   0.001634   0.002075    0.01604   0.7871       0.4361 
   1   rs12044844  206836523       40   0.001634   0.002075    0.01604   0.7871       0.4361 
   1   rs11119259  206837074       40  0.0004895   0.002869  0.0007654   0.1706       0.8654 
   1   rs34745006  206837116       40   0.002223   0.002637    0.01836   0.8429       0.4045 
   1   rs11119260  206837753       40  0.0004895   0.002869  0.0007654   0.1706       0.8654 
   1   rs74147140  206837766       40  -0.002436   0.004316   0.008312  -0.5644       0.5758 
   1    rs6678300  206837915       40   0.002223   0.002637    0.01836   0.8429       0.4045 
   1   rs12127039  206838034       40   0.002223   0.002637    0.01836   0.8429       0.4045 
   1   rs11119262  206838183       40  0.0004895   0.002869  0.0007654   0.1706       0.8654 
   1   rs12130108  206838418       40   0.002223   0.002637    0.01836   0.8429       0.4045 
   1   rs74147141  206838958       40    0.00049   0.004778  0.0002767   0.1026       0.9189 
   1   rs12080748  206839231       40    0.00049   0.004778  0.0002767   0.1026       0.9189 
   1   rs11119263  206839262       40  0.0004895   0.002869  0.0007654   0.1706       0.8654 
   1    rs4844548  206839511       40   0.002223   0.002637    0.01836   0.8429       0.4045 
   1    rs4845126  206839769       40   0.002223   0.002637    0.01836   0.8429       0.4045 
   1   rs35965406  206839782       40   0.002223   0.002637    0.01836   0.8429       0.4045 
   1    rs6540526  206840028       40  -0.005058   0.003682     0.0473   -1.374       0.1776 
   1   rs17041922  206840403       40  0.0004895   0.002869  0.0007654   0.1706       0.8654 
   1   rs11119264  206840568       40   0.002223   0.002637    0.01836   0.8429       0.4045 
   1   rs11119265  206840713       40   0.001634   0.002075    0.01604   0.7871       0.4361 
   1   rs11119267  206840889       40   0.001634   0.002075    0.01604   0.7871       0.4361 
   1   rs34954423  206841149       40   0.002223   0.002637    0.01836   0.8429       0.4045 
   1    rs6698783  206841639       40   0.001653   0.002675   0.009949   0.6179       0.5403 
   1   rs11119270  206841686       40   0.001634   0.002075    0.01604   0.7871       0.4361 
   1   rs17014035  206841857       40  0.0005353   0.003025  0.0008233   0.1769       0.8605 
   1    rs4618969  206842600       40   0.001634   0.002075    0.01604   0.7871       0.4361 
   1   rs10863769  206842700       40  0.0004895   0.002869  0.0007654   0.1706       0.8654 
   1   rs11119273  206842801       40   0.002223   0.002637    0.01836   0.8429       0.4045 
   1   rs56140113  206843108       40    0.00161   0.002251    0.01328   0.7153       0.4788 
   1  rs141508023  206844273       40    0.00161   0.002251    0.01328   0.7153       0.4788 
   1  rs527623609  206844632       40  0.0004519   0.003772  0.0003776   0.1198       0.9053 
   1    rs4845127  206844632       40   -0.00514    0.00333      0.059   -1.544        0.131 
   1   rs56906512  206844829       40   0.001187   0.002755   0.004861   0.4308        0.669 
   1   rs12133580  206844864       40   0.002212   0.004765    0.00564   0.4642       0.6451 
   1   rs12038489  206844970       40   0.001222   0.002864   0.004769   0.4267        0.672 
   1  rs149297604  206845477       40   0.001382   0.002933   0.005806   0.4711       0.6403 
   1   rs11119281  206846263       40   0.001222   0.002864   0.004769   0.4267        0.672 
   1   rs17014090  206846362       40   0.003662    0.00397     0.0219   0.9224       0.3621 
   1   rs71570023  206846511       40 -0.0006209   0.002135   0.002221  -0.2909       0.7727 
   1  rs527751992  206846539       40  0.0007333   0.002897   0.001683   0.2531       0.8016 
   1  rs200305631  206846543       40  0.0007333   0.002897   0.001683   0.2531       0.8016 
   1   rs12140898  206846600       40  -0.002836   0.002622    0.02986   -1.082       0.2863 
   1   rs74147142  206846844       40  0.0007333   0.002897   0.001683   0.2531       0.8016 
   1    rs4074956  206847375       40  -0.002836   0.002622    0.02986   -1.082       0.2863 
   1   rs55830990  206847607       40  0.0007333   0.002897   0.001683   0.2531       0.8016 
   1   rs77288917  206847661       40  -0.004104   0.004283    0.02359  -0.9582        0.344 
   1  rs116217287  206847891       40  -0.004104   0.004283    0.02359  -0.9582        0.344 
   1    rs6660379  206848135       40  0.0007333   0.002897   0.001683   0.2531       0.8016 
   1    rs4074958  206848140       40  0.0008616   0.002264   0.003797   0.3806       0.7056 
   1    rs4074957  206848306       40  0.0005353   0.003025  0.0008233   0.1769       0.8605 
   1   rs74147145  206848335       40  -0.002436   0.004316   0.008312  -0.5644       0.5758 
   1    rs5780350  206848703       40   0.002212   0.004765    0.00564   0.4642       0.6451 
   1   rs11806125  206848820       40 -0.0009854   0.004776   0.001119  -0.2064       0.8376 
   1   rs17014119  206848905       40  0.0007333   0.002897   0.001683   0.2531       0.8016 
   1   rs17014123  206849163       40   0.002122   0.003109    0.01211   0.6825       0.4991 
   1   rs77133925  206849211       40   0.002122   0.003109    0.01211   0.6825       0.4991 
   1   rs74147147  206849216       40  0.0007333   0.002897   0.001683   0.2531       0.8016 
   1   rs77599401  206849509       40  0.0007333   0.002897   0.001683   0.2531       0.8016 
   1  rs149058049  206849601       40    0.00154    0.00265   0.008808   0.5811       0.5646 
   1   rs79982385  206849634       40  -0.002436   0.004316   0.008312  -0.5644       0.5758 
   1   rs12138473  206849655       40   0.002212   0.004765    0.00564   0.4642       0.6451 
   1   rs79588167  206849825       40   0.002122   0.003109    0.01211   0.6825       0.4991 
   1   rs74147149  206850043       40  -0.002436   0.004316   0.008312  -0.5644       0.5758 
   1    rs7522247  206850230       40  -0.002836   0.002622    0.02986   -1.082       0.2863 
   1  rs116183781  206850453       40   0.001222   0.002864   0.004769   0.4267        0.672 
   1   rs11119297  206851035       40   0.001222   0.002864   0.004769   0.4267        0.672 
   1   rs78231108  206851045       40   0.002122   0.003109    0.01211   0.6825       0.4991 
   1  rs112672316  206851623       40  -0.001171   0.002621   0.005222  -0.4466       0.6577 
   1  rs200337275  206851624       40  -0.001171   0.002621   0.005222  -0.4466       0.6577 
   1   rs74147150  206852638       40  -0.002436   0.004316   0.008312  -0.5644       0.5758 
   1    rs4844549  206852844       40   0.002212   0.004765    0.00564   0.4642       0.6451 
   1  rs144039707  206853030       40   0.001516   0.002871   0.007281   0.5279       0.6006 
   1  rs561941502  206853073       40   0.002427   0.002044     0.0358    1.188       0.2423 
   1   rs74147151  206853408       40  -0.002436   0.004316   0.008312  -0.5644       0.5758 
   1    rs7531969  206853424       40   0.001516   0.002871   0.007281   0.5279       0.6006 
   1   rs58118599  206853914       40  0.0007333   0.002897   0.001683   0.2531       0.8016 
   1    rs4074637  206854134       40   0.002212   0.004765    0.00564   0.4642       0.6451 
   1   rs56367955  206854196       40  -0.002436   0.004316   0.008312  -0.5644       0.5758 
   1    rs4074636  206854426       40   0.002122   0.003109    0.01211   0.6825       0.4991 
   1    rs4240842  206854506       40   0.001458   0.002525   0.008697   0.5774       0.5671 
   1   rs57509669  206854602       40  0.0007333   0.002897   0.001683   0.2531       0.8016 
   1    rs4240843  206854615       40 -0.0001754    0.00321  7.853e-05 -0.05463       0.9567 
   1  rs538800890  206854684       40  -0.001014   0.004331   0.001439   -0.234       0.8162 
   1    rs5780354  206854886       40   0.005448   0.004696    0.03421     1.16       0.2532 
   1    rs4845128  206855065       40   0.002212   0.004765    0.00564   0.4642       0.6451 
   1   rs78376522  206855537       40   0.004386   0.004725    0.02217   0.9282       0.3592 
   1   rs17014160  206855800       40   0.002122   0.003109    0.01211   0.6825       0.4991 
   1   rs41348452  206856203       40   0.002122   0.003109    0.01211   0.6825       0.4991 
   1  rs544015524  206856430       40   -0.00352   0.003261    0.02974   -1.079       0.2872 
   1   rs17014165  206856486       40   0.002122   0.003109    0.01211   0.6825       0.4991 
   1   rs17014176  206856620       40   0.001516   0.002871   0.007281   0.5279       0.6006 
   1   rs75715180  206856767       40   0.002084    0.00311    0.01168   0.6701       0.5068 
   1   rs74147154  206856842       40  -0.002436   0.004316   0.008312  -0.5644       0.5758 
   1   rs17838274  206856916       40   0.002122   0.003109    0.01211   0.6825       0.4991 
   1    rs4844550  206857407       40   0.002212   0.004765    0.00564   0.4642       0.6451 
   1  rs568253571  206858206       40  -0.002371   0.004763   0.006478  -0.4978       0.6215 
   1  rs181345810  206858647       40   0.000569   0.002618   0.001241   0.2173       0.8291 
   1  rs200466417  206859584       40   4.25e-05   0.002871  5.768e-06  0.01481       0.9883 
   1   rs74147155  206860168       40    0.00049   0.004778  0.0002767   0.1026       0.9189 
   1   rs12092792  206860811       40  0.0003003   0.003128  0.0002424    0.096        0.924 
   1   rs10436961  206861935       40   0.002212   0.004765    0.00564   0.4642       0.6451 
   1    rs3935564  206862029       40   0.002084    0.00311    0.01168   0.6701       0.5068 
   1   rs57653583  206863253       40   0.001708   0.003198    0.00745   0.5341       0.5964 
   1  rs116116859  206864286       40  -0.002371   0.004763   0.006478  -0.4978       0.6215 
   1   rs58398805  206864408       40  0.0003424   0.002761  0.0004045    0.124        0.902 
   1    rs6683282  206864573       40  -0.002892   0.002722    0.02884   -1.062       0.2948 
   1   rs35906635  206865555       40  0.0003424   0.002761  0.0004045    0.124        0.902 
   1   rs74380837  206866420       40   4.25e-05   0.002871  5.768e-06  0.01481       0.9883 
   1  rs144392369  206866746       40   0.001708   0.003198    0.00745   0.5341       0.5964 
   1   rs61434251  206867202       40  0.0003089   0.002926  0.0002933   0.1056       0.9165 
   1   rs74147157  206867826       40  -0.002436   0.004316   0.008312  -0.5644       0.5758 
   1   rs74147158  206868004       40  0.0003089   0.002926  0.0002933   0.1056       0.9165 
   1  rs114787488  206868320       40   0.001708   0.003198    0.00745   0.5341       0.5964 
   1    rs4274064  206868354       40 -0.0005476   0.003772  0.0005545  -0.1452       0.8853 
   1   rs74147159  206868740       40  -0.002436   0.004316   0.008312  -0.5644       0.5758 
   1   rs34268218  206869116       40  6.768e-05   0.001916  3.285e-05  0.03533        0.972 
   1   rs74147160  206870111       40  -0.002436   0.004316   0.008312  -0.5644       0.5758 
   1   rs74147161  206870334       40  -0.002436   0.004316   0.008312  -0.5644       0.5758 
   1    rs9659509  206870456       40  0.0003089   0.002926  0.0002933   0.1056       0.9165 
   1    rs4845129  206871335       40   0.003612   0.004295    0.01827   0.8409       0.4056 
   1   rs10863784  206871784       40  0.0003424   0.002761  0.0004045    0.124        0.902 
   1   rs56378020  206872402       40  -0.002436   0.004316   0.008312  -0.5644       0.5758 
   1    rs4845130  206872487       40   0.001458   0.002525   0.008697   0.5774       0.5671 
   1   rs59473067  206872516       40   0.001708   0.003198    0.00745   0.5341       0.5964 
   1  rs142636837  206873303       40   0.002084    0.00311    0.01168   0.6701       0.5068 
   1  rs574216957  206873348       40   0.001351   0.002415    0.00817   0.5595       0.5791 
   1   rs79869894  206873828       40   0.001708   0.003198    0.00745   0.5341       0.5964 
   1   rs79247327  206873831       40   0.001708   0.003198    0.00745   0.5341       0.5964 
   1   rs17350845  206874157       40   0.002212   0.004765    0.00564   0.4642       0.6451 
   1    rs6540548  206874251       40   0.001469   0.004328   0.003024   0.3395       0.7361 
   1  rs141220860  206874977       40  -0.002436   0.004316   0.008312  -0.5644       0.5758 
   1    rs9661238  206875176       40   0.001567   0.002608   0.009415    0.601       0.5514 
   1    rs4240844  206875514       40 -0.0001754    0.00321  7.853e-05 -0.05463       0.9567 
   1   rs17014458  206875614       40    0.00049   0.004778  0.0002767   0.1026       0.9189 
   1    rs4240845  206875697       40   0.001458   0.002525   0.008697   0.5774       0.5671 
   1   rs17014461  206875776       40   0.001708   0.003198    0.00745   0.5341       0.5964 
   1    rs7512546  206875926       40  0.0003003   0.003128  0.0002424    0.096        0.924 
   1   rs59179713  206876779       40   0.001708   0.003198    0.00745   0.5341       0.5964 
   1   rs10863787  206876797       40   -0.00262   0.003099    0.01846  -0.8454       0.4032 
   1   rs10863788  206876806       40   -0.00262   0.003099    0.01846  -0.8454       0.4032 
   1   rs12123706  206876875       40   0.002212   0.004765    0.00564   0.4642       0.6451 
   1    rs6691129  206877251       40   0.002212   0.004765    0.00564   0.4642       0.6451 
   1   rs57192369  206877286       40   0.001708   0.003198    0.00745   0.5341       0.5964 
   1    rs6691223  206877306       40   0.002212   0.004765    0.00564   0.4642       0.6451 
   1   rs12060808  206877337       40  -0.002836   0.002622    0.02986   -1.082       0.2863 
   1    rs6691678  206877774       40   0.003612   0.004295    0.01827   0.8409       0.4056 
   1   rs74147681  206878236       40  -0.002436   0.004316   0.008312  -0.5644       0.5758 
   1    rs6704372  206878429       40   0.001708   0.003198    0.00745   0.5341       0.5964 
   1   rs74147682  206878611       40  -0.002436   0.004316   0.008312  -0.5644       0.5758 
   1    rs4072677  206879122       40  -0.001625   0.002122    0.01519  -0.7656       0.4486 
   1   rs74147683  206880192       40  -0.002436   0.004316   0.008312  -0.5644       0.5758 
   1  rs115831461  206880617       40   0.003309   0.004301    0.01533   0.7692       0.4465 
   1   rs12028997  206882358       40   0.002084    0.00311    0.01168   0.6701       0.5068 
   1   rs74147684  206882438       40  -0.002436   0.004316   0.008312  -0.5644       0.5758 
   1   rs74147685  206882609       40  0.0003089   0.002926  0.0002933   0.1056       0.9165 
   1   rs74147686  206882893       40  -0.002436   0.004316   0.008312  -0.5644       0.5758 
   1   rs74147687  206883157       40    0.00049   0.004778  0.0002767   0.1026       0.9189 
   1   rs56752768  206883533       40   0.001708   0.003198    0.00745   0.5341       0.5964 
   1   rs12030124  206883853       40   0.002084    0.00311    0.01168   0.6701       0.5068 
   1   rs56182515  206884088       40  0.0003089   0.002926  0.0002933   0.1056       0.9165 
   1   rs12127807  206884120       40   0.002212   0.004765    0.00564   0.4642       0.6451 
   1    rs7521518  206884262       40   0.001686    0.00477   0.003276   0.3534       0.7257 
   1    rs6676599  206884655       40  0.0002141   0.002431  0.0002039  0.08804       0.9303 
   1    rs6681711  206884839       40  0.0006857   0.003309   0.001129   0.2073       0.8369 
   1   rs12071363  206884871       40  0.0003003   0.003128  0.0002424    0.096        0.924 
   1   rs74941856  206885137       40    0.00049   0.004778  0.0002767   0.1026       0.9189 
   1   rs68002456  206885337       40  -0.002885   0.002969    0.02425  -0.9717       0.3373 
   1   rs12129007  206885578       40   0.002212   0.004765    0.00564   0.4642       0.6451 
   1   rs12127517  206885579       40   0.002212   0.004765    0.00564   0.4642       0.6451 
   1   rs11119355  206885839       40 -0.0002595   0.002688  0.0002452 -0.09654       0.9236 
   1   rs57979003  206885842       40    0.00049   0.004778  0.0002767   0.1026       0.9189 
   1  rs138701851  206885928       40    0.00122   0.003122   0.004002   0.3907       0.6982 
   1   rs35551466  206886165       40   0.002212   0.004765    0.00564   0.4642       0.6451 
   1    rs7530164  206887042       40   0.001469   0.004328   0.003024   0.3395       0.7361 
   1    rs7527443  206887176       40   0.002212   0.004765    0.00564   0.4642       0.6451 
   1  rs140136679  206887236       40    0.00122   0.003122   0.004002   0.3907       0.6982 
   1  rs116227243  206887834       40    0.00122   0.003122   0.004002   0.3907       0.6982 
   1   rs57933709  206888961       40   0.001708   0.003198    0.00745   0.5341       0.5964 
   1  rs530953389  206888974       40   0.000437   0.003005  0.0005564   0.1454       0.8851 
   1    rs6680408  206889548       40    0.00122   0.003122   0.004002   0.3907       0.6982 
   1    rs4325131  206889742       40 -0.0001754    0.00321  7.853e-05 -0.05463       0.9567 
   1    rs4548444  206890138       40   0.002212   0.004765    0.00564   0.4642       0.6451 
   1    rs6669284  206890435       40 -0.0009377   0.004776   0.001013  -0.1963       0.8454 
   1    rs4256810  206890449       40 -0.0002595   0.002688  0.0002452 -0.09654       0.9236 
   1  rs549668675  206891215       40  -0.003074   0.003171    0.02413  -0.9693       0.3385 
   1   rs79204394  206891283       40   0.001708   0.003198    0.00745   0.5341       0.5964 
   1  rs146665470  206891811       40   0.001708   0.003198    0.00745   0.5341       0.5964 
   1  rs111453830  206891835       40 -0.0004576    0.00281  0.0006971  -0.1628       0.8715 
   1  rs532849584  206891877       40   0.001797   0.002325    0.01548    0.773       0.4443 
   1   rs77658983  206893375       40   0.001708   0.003198    0.00745   0.5341       0.5964 
   1   rs55730781  206895361       40   0.002084    0.00311    0.01168   0.6701       0.5068 
   1   rs35055034  206895410       40  -0.002591   0.003032    0.01886  -0.8546       0.3982 
   1   rs12728594  206895636       40  -0.002049   0.003294    0.01008   -0.622       0.5376 
   1   rs74147691  206896268       40    0.00049   0.004778  0.0002767   0.1026       0.9189 
   1    rs4240846  206896342       40 -0.0005476   0.003772  0.0005545  -0.1452       0.8853 
   1    rs4240847  206896622       40  0.0008746   0.002513   0.003178   0.3481       0.7297 
   1    rs4240848  206896750       40  0.0008746   0.002513   0.003178   0.3481       0.7297 
   1    rs4845131  206896876       40  -0.001458   0.002188    0.01155  -0.6663       0.5093 
   1    rs4607880  206897481       40  0.0008746   0.002513   0.003178   0.3481       0.7297 
   1    rs6540574  206897727       40  0.0006994   0.002271    0.00249    0.308       0.7598 
   1    rs6540576  206897810       40  -0.002885   0.002969    0.02425  -0.9717       0.3373 
   1    rs4845132  206897837       40 -0.0005476   0.003772  0.0005545  -0.1452       0.8853 
   1  rs570984194  206897894       40  0.0007256   0.003308   0.001264   0.2193       0.8276 
   1   rs11119383  206898799       40   0.001686    0.00477   0.003276   0.3534       0.7257 
   1   rs11119385  206899052       40 -0.0002595   0.002688  0.0002452 -0.09654       0.9236 
   1   rs74147693  206899357       40    0.00049   0.004778  0.0002767   0.1026       0.9189 
   1   rs78672818  206899410       40   0.001708   0.003198    0.00745   0.5341       0.5964 
   1   rs57613862  206899855       40 -0.0004576    0.00281  0.0006971  -0.1628       0.8715 
   1    rs7547594  206900229       40  -0.002925   0.002599    0.03226   -1.125       0.2675 
   1   rs12132083  206900379       40   0.002212   0.004765    0.00564   0.4642       0.6451 
   1   rs11119389  206900590       40 -0.0002595   0.002688  0.0002452 -0.09654       0.9236 
   1   rs78132462  206900798       40   0.001708   0.003198    0.00745   0.5341       0.5964 
   1  rs182617104  206901155       40    0.00049   0.004778  0.0002767   0.1026       0.9189 
   1   rs34647668  206901367       40  0.0009178   0.002418   0.003775   0.3795       0.7064 
   1   rs11119390  206901382       40 -0.0009377   0.004776   0.001013  -0.1963       0.8454 
   1   rs74733948  206901447       40    0.00122   0.003122   0.004002   0.3907       0.6982 
   1   rs73082921  206901638       40 -0.0004576    0.00281  0.0006971  -0.1628       0.8715 
   1    rs5780358  206903088       40   0.002212   0.004765    0.00564   0.4642       0.6451 
   1   rs10863805  206904464       40  0.0005118   0.002687  0.0009539   0.1905       0.8499 
   1   rs71570031  206904644       40  -0.001258   0.002497   0.006634  -0.5038       0.6173 
   1   rs34526867  206905040       40    0.00122   0.003122   0.004002   0.3907       0.6982 
   1    rs4073250  206905043       40  -0.002885   0.002969    0.02425  -0.9717       0.3373 
   1   rs75615416  206905097       40   0.004386   0.004725    0.02217   0.9282       0.3592 
   1   rs57614552  206906110       40 -0.0004576    0.00281  0.0006971  -0.1628       0.8715 
   1    rs3189439  206906745       40   0.001708   0.003198    0.00745   0.5341       0.5964 
   1   rs73082923  206907676       40  0.0009719   0.003248   0.002351   0.2993       0.7664 
   1    rs7515374  206908023       40 -0.0005427   0.002058   0.001827  -0.2637       0.7934 
   1  rs144010760  206908119       40   0.001708   0.003198    0.00745   0.5341       0.5964 
   1   rs60534074  206909005       40   0.002084    0.00311    0.01168   0.6701       0.5068 
   1   rs11807715  206909466       40  2.767e-05   0.002871  2.445e-06 0.009639       0.9924 
   1  rs116494122  206909746       40   4.25e-05   0.002871  5.768e-06  0.01481       0.9883 
   1    rs9793039  206910192       40   0.002212   0.004765    0.00564   0.4642       0.6451 
   1  rs149701454  206910610       40   4.25e-05   0.002871  5.768e-06  0.01481       0.9883 
   1   rs12137120  206910867       40   0.002212   0.004765    0.00564   0.4642       0.6451 
   1   rs12137965  206911180       40   0.002212   0.004765    0.00564   0.4642       0.6451 
   1   rs17015194  206911203       40   4.25e-05   0.002871  5.768e-06  0.01481       0.9883 
   1   rs77157682  206911253       40   0.001708   0.003198    0.00745   0.5341       0.5964 
   1   rs73082925  206911296       40  2.767e-05   0.002871  2.445e-06 0.009639       0.9924 
   1   rs11809303  206911519       40 -0.0001401   0.002628  7.479e-05 -0.05331       0.9578 
   1    rs4311892  206911566       40  -0.000262    0.00331  0.0001648 -0.07914       0.9373 
   1  rs144807922  206912772       40   0.001278   0.002273   0.008245    0.562       0.5774 
   1    rs3935632  206913780       40  0.0008433   0.002163   0.003984   0.3899       0.6988 
   1   rs12142576  206913937       40  -0.003279   0.002821    0.03433   -1.162       0.2524 
   1   rs10863812  206914016       40   0.001469   0.004328   0.003024   0.3395       0.7361 
   1    rs4845133  206915334       40  -0.002012   0.002289    0.01993  -0.8791       0.3848 
   1    rs4844552  206915418       40   0.001469   0.004328   0.003024   0.3395       0.7361 
   1   rs10494878  206915809       40 -0.0007782   0.002808   0.002017  -0.2771       0.7832 
   1    rs6540582  206916362       40  -0.002686   0.002254    0.03603   -1.192       0.2408 
   1  rs113075589  206917218       40    0.00049   0.004778  0.0002767   0.1026       0.9189 
   1    rs4483409  206918383       40  -0.002675    0.00242    0.03116   -1.106       0.2759 
   1    rs5780360  206918855       40  -0.001967   0.002216    0.02031  -0.8875       0.3804 
   1  rs146200106  206918956       40  -0.001404   0.002101    0.01161   -0.668       0.5081 
   1   rs17015400  206919711       40    0.00049   0.004778  0.0002767   0.1026       0.9189 
   1   rs79477728  206920361       40   0.001166    0.00401   0.002221   0.2908       0.7728 
   1    rs6540586  206920546       40 -0.0005336   0.004014  0.0004649  -0.1329       0.8949 
   1  rs201956870  206920818       40   0.004004   0.002608    0.05839    1.535        0.133 
   1   rs67618268  206920820       40   0.004897   0.002298     0.1067    2.131      0.03966 
   1  rs544074062  206920822       40  -0.002674   0.002106    0.04069    -1.27        0.212 
   1   rs12569132  206921239       40  0.0002814   0.003128   0.000213  0.08998       0.9288 
   1  rs537653344  206921693       40 -0.0002071   0.001915  0.0003076  -0.1081       0.9145 
   1   rs74147699  206921738       40    0.00049   0.004778  0.0002767   0.1026       0.9189 
   1   rs76193262  206922959       40  -0.003543   0.002885    0.03818   -1.228       0.2269 
   1   rs11119447  206923478       40  -0.001933   0.002138    0.02105  -0.9039       0.3717 
   1   rs56264205  206923854       40    0.00049   0.004778  0.0002767   0.1026       0.9189 
   1   rs55682550  206923875       40    0.00049   0.004778  0.0002767   0.1026       0.9189 
   1    rs6540587  206924226       40  -0.001933   0.002138    0.02105  -0.9039       0.3717 
   1   rs72755097  206924244       40   0.004004   0.002608    0.05839    1.535        0.133 
   1   rs11119449  206924536       40  -0.002222   0.002137    0.02767    -1.04        0.305 
   1   rs12568651  206924720       40  0.0002814   0.003128   0.000213  0.08998       0.9288 
   1    rs7548251  206925027       40  -0.002675    0.00242    0.03116   -1.106       0.2759 
   1   rs79494909  206925573       40    0.00049   0.004778  0.0002767   0.1026       0.9189 
   1   rs11119451  206925681       40   0.003839   0.002181     0.0754     1.76       0.0864 
   1   rs79889536  206925767       40    0.00049   0.004778  0.0002767   0.1026       0.9189 
   1    rs7556267  206925844       40 -0.0005336   0.004014  0.0004649  -0.1329       0.8949 
   1  rs146594566  206925902       40  -0.003729    0.00474    0.01603  -0.7867       0.4363 
   1  rs564383888  206925915       40    0.00049   0.004778  0.0002767   0.1026       0.9189 
   1   rs67575336  206925934       40  -0.002675    0.00242    0.03116   -1.106       0.2759 
   1  rs531460621  206925939       40 -0.0009854   0.004776   0.001119  -0.2064       0.8376 
   1   rs75216185  206925971       40    0.00049   0.004778  0.0002767   0.1026       0.9189 
   1   rs57859555  206925977       40  -0.002473    0.00239    0.02741   -1.035       0.3073 
   1  rs146809685  206926004       40   0.003839   0.002181     0.0754     1.76       0.0864 
   1    rs6658896  206926846       40  -0.002134   0.002418    0.02008  -0.8825       0.3831 
   1   rs61815630  206927240       40  -0.003729    0.00474    0.01603  -0.7867       0.4363 
   1   rs10633187  206927288       40  -0.002134   0.002418    0.02008  -0.8825       0.3831 
   1    rs6692511  206927516       40  -0.003064   0.002374      0.042   -1.291       0.2046 
   1  rs115531304  206927981       40   -0.00311   0.004305    0.01354  -0.7223       0.4745 
   1   rs79707006  206928742       40   0.001879   0.003296   0.008474   0.5699       0.5721 
   1    rs7418268  206929182       40  -0.002134   0.002418    0.02008  -0.8825       0.3831 
   1    rs6699203  206930055       40  -0.003064   0.002374      0.042   -1.291       0.2046 
   1    rs4579758  206930711       40  -0.003729    0.00474    0.01603  -0.7867       0.4363 
   1   rs72756906  206931820       40  -0.003729    0.00474    0.01603  -0.7867       0.4363 
   1    rs4390174  206932451       40   0.001023    0.00213   0.006029   0.4801       0.6339 
   1   rs13376708  206932503       40   0.001556   0.001774    0.01986   0.8774       0.3858 
   1  rs545072196  206932749       40 -0.0009381   0.002717   0.003128  -0.3453       0.7318 
   1   rs79853352  206933000       40    0.00056    0.00294   0.000954   0.1905       0.8499 
   1    rs7512090  206933337       40 -0.0003436    0.00306  0.0003317  -0.1123       0.9112 
   1    rs7519318  206933387       40  -0.002281   0.002594    0.01995  -0.8794       0.3847 
   1    rs7548373  206933490       40  -0.002281   0.002594    0.01995  -0.8794       0.3847 
   1  rs533163402  206933572       40   0.002448   0.001988    0.03838    1.231       0.2257 
   1    rs4844553  206934363       40 -0.0004109   0.003772  0.0003122  -0.1089       0.9138 
   1  rs143114722  206935236       40  -0.002951   0.003986    0.01422  -0.7404       0.4636 
   1  rs575918436  206935463       40   0.002944   0.002599    0.03268    1.133       0.2643 
   1  rs544545438  206935464       40   0.002944   0.002599    0.03268    1.133       0.2643 
   1   rs76325865  206936049       40  -0.002951   0.003986    0.01422  -0.7404       0.4636 
   1  rs140929284  206936208       40  -0.001434   0.003202    0.00525  -0.4478       0.6568 
   1    rs5028658  206936249       40   0.001954   0.002944    0.01146   0.6638       0.5108 
   1    rs6673928  206937245       40  -0.003221   0.003552    0.02118  -0.9068       0.3702 
   1   rs61815632  206938439       40  -0.003221   0.003552    0.02118  -0.9068       0.3702 
   1    rs3024502  206940310       40  -0.001457   0.002137    0.01208  -0.6818       0.4995 
   1    rs3024500  206940831       40  -0.003041   0.001911    0.06246   -1.591       0.1199 
   1    rs6687786  206941220       40  -0.002951   0.003986    0.01422  -0.7404       0.4636 
   1    rs6697497  206941463       40  -0.002951   0.003986    0.01422  -0.7404       0.4636 
   1    rs3024498  206941529       40  -0.003221   0.003552    0.02118  -0.9068       0.3702 
   1    rs9282739  206941653       40  -0.002951   0.003986    0.01422  -0.7404       0.4636 
   1    rs3024497  206941790       40   -0.00311   0.004305    0.01354  -0.7223       0.4745 
   1    rs3024496  206941864       40  -0.003041   0.001911    0.06246   -1.591       0.1199 
   1    rs3024494  206943351       40    0.00143   0.003766   0.003782   0.3798       0.7062 
   1    rs1878672  206943713       40  -0.001457   0.002137    0.01208  -0.6818       0.4995 
   1    rs1554286  206944233       40   0.003511   0.001804    0.09067    1.947        0.059 
   1    rs1518111  206944645       40   0.003511   0.001804    0.09067    1.947        0.059 
   1    rs1518110  206944861       40   0.003511   0.001804    0.09067    1.947        0.059 
   1    rs3024491  206945046       40  -0.001457   0.002137    0.01208  -0.6818       0.4995 
   1    rs3024490  206945311       40   0.003511   0.001804    0.09067    1.947        0.059 
   1    rs2222202  206945381       40  -0.001457   0.002137    0.01208  -0.6818       0.4995 
   1    rs1800872  206946407       40   0.003511   0.001804    0.09067    1.947        0.059 
   1    rs1800871  206946634       40   0.003511   0.001804    0.09067    1.947        0.059 
   1    rs1800896  206946897       40  -0.002019   0.002001    0.02611   -1.009       0.3192 
   1  rs553921764  206946931       40  0.0002557   0.002213   0.000351   0.1155       0.9086 
   1    rs1800893  206947167       40  -0.002921   0.001884    0.05947    -1.55       0.1294 
   1    rs6693899  206948553       40  -0.003764   0.002079    0.07939    -1.81      0.07818 
   1    rs1800891  206948566       40 -0.0004109   0.003772  0.0003122  -0.1089       0.9138 
   1    rs6703630  206948639       40  -0.003365   0.002202    0.05792   -1.528       0.1347 
   1    rs1800890  206949365       40  -0.002884   0.002493    0.03402   -1.157       0.2546 
   1  rs370364166  206949772       40  -0.004859    0.00331    0.05366   -1.468       0.1504 
   1    rs3001101  206950002       40    0.00304   0.002828    0.02951    1.075       0.2892 
   1    rs2945417  206950003       40    0.00304   0.002828    0.02951    1.075       0.2892 
   1   rs11119514  206950608       40  -0.003371   0.001752     0.0888   -1.924      0.06183 
   1   rs11119515  206950621       40  -0.004426    0.00215     0.1003   -2.059      0.04642 
   1   rs17015763  206951219       40   0.005093   0.004706     0.0299    1.082        0.286 
   1   rs12122923  206951397       40  -0.000548   0.003309  0.0007212  -0.1656       0.8693 
   1   rs17015767  206951398       40  -0.003221   0.003552    0.02118  -0.9068       0.3702 
   1   rs10494879  206952204       40  -0.004666   0.002138     0.1113   -2.182      0.03536 
   1    rs6676671  206952748       40  -0.002884   0.002493    0.03402   -1.157       0.2546 
   1   rs79739746  206952972       40    0.00056    0.00294   0.000954   0.1905       0.8499 
   1  rs542458870  206953201       40  -0.000548   0.003309  0.0007212  -0.1656       0.8693 
   1  rs376934654  206953202       40 -0.0003646   0.002811  0.0004427  -0.1297       0.8975 
   1  rs144678023  206953392       40  -0.003221   0.003552    0.02118  -0.9068       0.3702 
   1  rs143623180  206954526       40  -0.003221   0.003552    0.02118  -0.9068       0.3702 
   1   rs12123181  206954566       40  -0.002565    0.00284    0.02101  -0.9031       0.3722 
   1   rs74148793  206954851       40  -0.002356   0.002393    0.02488  -0.9847        0.331 
   1    rs3122605  206955041       40  -0.001866   0.004324   0.004875  -0.4315       0.6686 
   1  rs528902555  206955235       40  -0.002122   0.003757   0.008328  -0.5649       0.5755 
   1  rs548955944  206955237       40  -0.002122   0.003757   0.008328  -0.5649       0.5755 
   1   rs66925029  206955365       40  -0.001596   0.004771   0.002936  -0.3345       0.7398 
   1  rs398103622  206955408       40  -0.004127   0.004282    0.02386  -0.9637       0.3413 
   1    rs6669291  206955410       40  0.0001783   0.001836   0.000248  0.09709       0.9232 
   1   rs79420253  206955650       40 -0.0006961   0.003024   0.001392  -0.2302       0.8192 
   1    rs6686931  206955651       40   0.000669   0.001867   0.003368   0.3583       0.7221 
   1    rs6687015  206955701       40  1.852e-05   0.002268  1.755e-06 0.008166       0.9935 
   1   rs67901354  206955760       40  0.0004035   0.002273  0.0008288   0.1775         0.86 
   1   rs61815643  206956116       40   0.001079   0.004011   0.001901   0.2691       0.7893 
   1    rs6667202  206957092       40      0.002   0.002022     0.0251   0.9891       0.3289 
   1    rs4072226  206957449       40  -0.001116   0.002261   0.006372  -0.4937       0.6244 
   1    rs4072227  206957558       40  0.0005737   0.003025  0.0009457   0.1897       0.8506 
   1   rs17015865  206958587       40   0.001588   0.002523    0.01032   0.6294       0.5329 
   1   rs17351243  206959527       40   0.003349     0.0043    0.01571   0.7788       0.4409 
   1     rs880790  206960216       40 -0.0003964   0.001885   0.001162  -0.2103       0.8346 
   1  rs144428306  206960236       40   0.004386   0.004725    0.02217   0.9282       0.3592 
   1   rs75143582  206960616       40   0.004386   0.004725    0.02217   0.9282       0.3592 
   1   rs56317798  206961005       40  -0.003223   0.003736    0.01921  -0.8628       0.3937 
   1   rs12075255  206961628       40 -0.0003964   0.001885   0.001162  -0.2103       0.8346 
   1    rs2015273  206962133       40 -0.0007397   0.002759   0.001888  -0.2681       0.7901 
   1   rs11805284  206962380       40 -0.0006961   0.003024   0.001392  -0.2302       0.8192 
   1     rs885334  206962416       40   0.001226   0.002065   0.009193   0.5938       0.5562 
   1   rs12565617  206962637       40  0.0002905   0.002762  0.0002912   0.1052       0.9168 
   1   rs59262980  206964170       40    -0.0018   0.003572   0.006642  -0.5041       0.6171 
   1   rs11297961  206964646       40 -0.0002879    0.00287  0.0002647  -0.1003       0.9206 
   1    rs6702254  206964952       40  0.0001969   0.001955   0.000267   0.1007       0.9203 
   1   rs11119564  206966159       40  0.0003936   0.002006   0.001012   0.1962       0.8455 
   1    rs6689179  206966742       40   0.001226   0.002065   0.009193   0.5938       0.5562 
   1    rs6683473  206967152       40  0.0007994   0.003023   0.001836   0.2644       0.7929 
   1   rs12034493  206967380       40   0.001869   0.001985    0.02278   0.9412       0.3526 
   1   rs74148796  206967644       40  -0.005836   0.003652    0.06296   -1.598       0.1183 
   1   rs79008412  206967692       40 -0.0006961   0.003024   0.001392  -0.2302       0.8192 
   1   rs28691614  206968403       40  0.0003833    0.00272   0.000522   0.1409       0.8887 
   1   rs61048992  206968435       40  -0.005836   0.003652    0.06296   -1.598       0.1183 
   1   rs11581469  206968558       40 -0.0005255   0.001932   0.001943   -0.272       0.7871 
   1   rs11583394  206968893       40   0.001869   0.001985    0.02278   0.9412       0.3526 
   1   rs11119572  206969272       40 -0.0002577   0.002113  0.0003912  -0.1219       0.9036 
   1   rs11119573  206969339       40   0.001869   0.001985    0.02278   0.9412       0.3526 
   1    rs4845134  206969568       40 -0.0005255   0.001932   0.001943   -0.272       0.7871 
   1    rs4845135  206969569       40 -0.0005255   0.001932   0.001943   -0.272       0.7871 
   1    rs4845136  206969777       40 -9.426e-05   0.001989   5.91e-05 -0.04739       0.9624 
   1    rs4845138  206970013       40 -0.0005255   0.001932   0.001943   -0.272       0.7871 
   1    rs4845139  206970202       40 -9.426e-05   0.001989   5.91e-05 -0.04739       0.9624 
   1   rs72756948  206970443       40  0.0007994   0.003023   0.001836   0.2644       0.7929 
   1    rs4845140  206970470       40   0.007899   0.004603    0.07191    1.716      0.09432 
   1  rs115436927  206971501       40  -0.005677   0.004689    0.03715   -1.211       0.2335 
   1   rs11805136  206971696       40 -0.0005766    0.00276   0.001147  -0.2089       0.8357 
   1    rs4845141  206972072       40 -9.426e-05   0.001989   5.91e-05 -0.04739       0.9624 
   1   rs11119582  206973036       40  -0.002389   0.001935    0.03854   -1.234       0.2247 
   1   rs11119584  206973239       40  -0.002208   0.001922    0.03357   -1.149       0.2578 
   1   rs11119585  206973277       40  -0.002447   0.001844    0.04428   -1.327       0.1924 
   1  rs115001401  206973739       40 -0.0006961   0.003024   0.001392  -0.2302       0.8192 
   1  rs114300771  206973742       40 -0.0006961   0.003024   0.001392  -0.2302       0.8192 
   1  rs116260461  206974340       40 -0.0006961   0.003024   0.001392  -0.2302       0.8192 
   1   rs75966928  206974413       40 -0.0006961   0.003024   0.001392  -0.2302       0.8192 
   1   rs77633057  206974448       40 -0.0006961   0.003024   0.001392  -0.2302       0.8192 
   1  rs144559291  206974493       40 -0.0006961   0.003024   0.001392  -0.2302       0.8192 
   1  rs368960781  206974514       40  -0.004665   0.002323    0.09599   -2.009      0.05172 
   1   rs12042283  206974779       40  -0.002267   0.001975    0.03354   -1.148        0.258 
   1   rs10746433  206974967       40   0.004983   0.001953     0.1463    2.552      0.01487 
   1   rs12040948  206975221       40  -0.003446   0.002705    0.04096   -1.274       0.2104 
   1   rs17016144  206975415       40 -0.0003884   0.002504  0.0006329  -0.1551       0.8775 
   1  rs114299196  206975513       40 -0.0006961   0.003024   0.001392  -0.2302       0.8192 
   1   rs11119590  206975650       40  -0.002296   0.004318   0.007385  -0.5317        0.598 
   1   rs74148799  206976612       40 -0.0001696   0.003584  5.894e-05 -0.04733       0.9625 
   1   rs74148801  206977239       40 -0.0007033   0.004013  0.0008076  -0.1753       0.8618 
   1   rs11119597  206977937       40  -0.003948   0.003062    0.04192   -1.289       0.2051 
   1   rs11119598  206977957       40  -0.001597   0.003574   0.005228  -0.4469       0.6575 
   1  rs115841615  206977970       40  -0.006372   0.004665     0.0468   -1.366         0.18 
   1   rs74879607  206978101       40  -0.006372   0.004665     0.0468   -1.366         0.18 
   1    rs4347211  206978340       40   0.001558   0.002419     0.0108   0.6441       0.5234 
   1  rs114452255  206978386       40 -0.0006961   0.003024   0.001392  -0.2302       0.8192 
   1   rs11119599  206978406       40  -0.003948   0.003062    0.04192   -1.289       0.2051 
   1   rs12082589  206978742       40  -0.003537    0.00326    0.03004   -1.085       0.2849 
   1   rs11119602  206979115       40  -0.004512   0.003508    0.04171   -1.286       0.2062 
   1   rs11119603  206979430       40  -0.004675   0.002387    0.09167   -1.958      0.05756 
   1   rs57120602  206979689       40   0.002941    0.00253    0.03434    1.163       0.2523 
   1   rs12088521  206980118       40  -0.004675   0.002387    0.09167   -1.958      0.05756 
   1   rs12085203  206980123       40  -0.004675   0.002387    0.09167   -1.958      0.05756 
   1   rs57461190  206980130       40  -0.004675   0.002387    0.09167   -1.958      0.05756 
   1   rs58112914  206980337       40  -0.004675   0.002387    0.09167   -1.958      0.05756 
   1  rs115648337  206980394       40 -0.0006961   0.003024   0.001392  -0.2302       0.8192 
   1   rs58609590  206980412       40  -0.004675   0.002387    0.09167   -1.958      0.05756 
   1   rs11119606  206980848       40  -0.004675   0.002387    0.09167   -1.958      0.05756 
   1    rs3950619  206980977       40   0.002645   0.002405    0.03085      1.1       0.2783 
   1   rs67391201  206981061       40  -0.004675   0.002387    0.09167   -1.958      0.05756 
   1   rs59700084  206981264       40  -0.004675   0.002387    0.09167   -1.958      0.05756 
   1   rs12407461  206981584       40  0.0006647   0.002211   0.002373   0.3006       0.7653 
   1   rs10863859  206981683       40   0.002645   0.002405    0.03085      1.1       0.2783 
   1   rs12407485  206981719       40   0.001327   0.002285   0.008795   0.5807       0.5649 
   1   rs74148802  206981923       40 -0.0001696   0.003584  5.894e-05 -0.04733       0.9625 
   1   rs74151403  206982041       40  5.516e-06   0.003433  6.794e-08 0.001607       0.9987 
   1   rs17016339  206982066       40   0.001327   0.002285   0.008795   0.5807       0.5649 
   1   rs59283464  206982261       40 -0.0009172   0.001886   0.006189  -0.4864       0.6294 
   1   rs12042745  206982746       40    0.00136   0.002181    0.01012   0.6233       0.5368 
   1   rs12409577  206982930       40   0.001381   0.002069    0.01158   0.6672       0.5087 
   1   rs10863860  206983365       40   0.001381   0.002069    0.01158   0.6672       0.5087 
   1   rs10863861  206983393       40   0.001273   0.002165   0.009019   0.5881       0.5599 
   1  rs147207226  206983501       40   0.003795   0.004738     0.0166    0.801       0.4281 
   1    rs1878673  206983993       40   0.001273   0.002165   0.009019   0.5881       0.5599 
   1  rs142409439  206984335       40   0.003795   0.004738     0.0166    0.801       0.4281 
   1   rs10863863  206984590       40   0.001381   0.002069    0.01158   0.6672       0.5087 
   1   rs11119619  206984811       40   0.001792   0.002008    0.02053   0.8924       0.3778 
   1   rs11119621  206985563       40   0.001381   0.002069    0.01158   0.6672       0.5087 
   1   rs74151404  206985755       40  -0.001999   0.002484    0.01677   -0.805       0.4258 
   1   rs11119622  206986292       40   0.001273   0.002165   0.009019   0.5881       0.5599 
   1   rs11119623  206986306       40   0.001273   0.002165   0.009019   0.5881       0.5599 
   1    rs7540516  206986545       40   0.001273   0.002165   0.009019   0.5881       0.5599 
   1    rs7536410  206986878       40   0.001273   0.002165   0.009019   0.5881       0.5599 
   1    rs7521798  206986926       40  0.0003315   0.002192  0.0006016   0.1512       0.8806 
   1  rs140168452  206987359       40 -0.0008374   0.002625   0.002672  -0.3191       0.7514 
   1    rs7529836  206987747       40  0.0007472    0.00221   0.002998    0.338       0.7372 
   1  rs114619314  206987908       40 -0.0006961   0.003024   0.001392  -0.2302       0.8192 
   1   rs76941555  206988070       40  -0.002522   0.002585    0.02444  -0.9757       0.3354 
   1   rs12044804  206988533       40  0.0003315   0.002192  0.0006016   0.1512       0.8806 
   1   rs12046559  206989067       40 -0.0009749   0.002957   0.002853  -0.3297       0.7434 
   1   rs17016480  206989111       40  3.916e-05   0.001937  1.075e-05  0.02021        0.984 
   1   rs73084739  206989467       40   0.000675   0.002356   0.002155   0.2865       0.7761 
   1   rs12409415  206989608       40   0.001777   0.002119    0.01817   0.8386       0.4069 
   1   rs75944240  206990419       40  -0.002206   0.002595    0.01865  -0.8498       0.4007 
   1    rs2176511  206990784       40  0.0007838   0.001947   0.004248   0.4026       0.6895 
   1   rs75818243  206990867       40 -0.0006961   0.003024   0.001392  -0.2302       0.8192 
   1    rs4440852  206991253       40 -0.0006192   0.001948   0.002652  -0.3179       0.7523 
   1    rs2883034  206991401       40  0.0005626   0.001884   0.002341   0.2986       0.7669 
   1  rs116292997  206991529       40  -0.002468   0.004316   0.008532  -0.5719       0.5708 
   1   rs11373916  206992162       40   0.000557   0.001987   0.002064   0.2803       0.7807 
   1   rs74376794  206992239       40  -0.002467   0.002586    0.02339   -0.954       0.3461 
   1  rs143521280  206992630       40  -0.001083   0.004775   0.001353  -0.2269       0.8217 
   1   rs11119629  206992801       40   0.000939   0.002131   0.005081   0.4405        0.662 
   1  rs537824286  206992925       40  -0.001535   0.002038     0.0147   -0.753       0.4561 
   1   rs11799303  206993024       40  -0.001083   0.004775   0.001353  -0.2269       0.8217 
   1   rs74151407  206994386       40  -0.001083   0.004775   0.001353  -0.2269       0.8217 
   1    rs2138992  206994404       40 -0.0005776   0.001931    0.00235  -0.2992       0.7664 
   1   rs56261669  206994490       40  -0.001083   0.004775   0.001353  -0.2269       0.8217 
   1   rs11811158  206995364       40  -0.001307   0.002611   0.006547  -0.5004       0.6197 
   1    rs6685379  206995478       40  0.0007688   0.001947   0.004088   0.3949       0.6951 
   1   rs12096695  206996355       40   0.000939   0.002131   0.005081   0.4405        0.662 
   1   rs74802531  206996515       40  -0.001083   0.004775   0.001353  -0.2269       0.8217 
   1  rs115763573  206996552       40  -0.001083   0.004775   0.001353  -0.2269       0.8217 
   1   rs76577247  206996598       40  -0.001307   0.002611   0.006547  -0.5004       0.6197 
   1    rs6673827  206997328       40  -0.001307   0.002611   0.006547  -0.5004       0.6197 
   1   rs17016609  206997379       40  -0.001307   0.002611   0.006547  -0.5004       0.6197 
   1   rs74151408  206997684       40  -0.001083   0.004775   0.001353  -0.2269       0.8217 
   1    rs6684086  206997795       40  -0.001307   0.002611   0.006547  -0.5004       0.6197 
   1    rs2056226  206997892       40  0.0001636   0.002138  0.0001541  0.07652       0.9394 
   1   rs79489787  206998019       40  -0.001307   0.002611   0.006547  -0.5004       0.6197 
   1    rs2056225  206998706       40   0.000939   0.002131   0.005081   0.4405        0.662 
   1   rs74151409  206999490       40  -0.001083   0.004775   0.001353  -0.2269       0.8217 
   1     rs908703  206999963       40   0.000557   0.001987   0.002064   0.2803       0.7807 
   1     rs908704  207000060       40 -0.0003658   0.001979  0.0008985  -0.1849       0.8543 
   1   rs75343928  207000123       40   0.001096   0.004331   0.001684   0.2532       0.8015 
   1  rs550765634  207000927       40  -0.001083   0.004775   0.001353  -0.2269       0.8217 
   1    rs4240849  207000952       40  0.0004431   0.002136   0.001131   0.2075       0.8367 
   1    rs2883035  207001000       40  0.0005488   0.001935   0.002112   0.2836       0.7783 
   1    rs2352794  207001040       40  -0.000805   0.001928   0.004564  -0.4174       0.6787 
   1  rs113504700  207001053       40    0.00122   0.002129   0.008571   0.5732       0.5699 
   1    rs6540645  207001190       40  0.0004431   0.002136   0.001131   0.2075       0.8367 
   1    rs1028181  207001709       40  0.0004431   0.002136   0.001131   0.2075       0.8367 
   1    rs1028182  207001879       40  0.0005488   0.001935   0.002112   0.2836       0.7783 
   1   rs76136426  207002279       40  -0.001353   0.002619    0.00697  -0.5164       0.6085 
   1  rs539922684  207002356       40  -0.003862   0.002458    0.06101   -1.571       0.1244 
   1   rs57896288  207002478       40  -0.001353   0.002619    0.00697  -0.5164       0.6085 
   1   rs61516675  207002530       40  -0.001353   0.002619    0.00697  -0.5164       0.6085 
   1   rs57638384  207002579       40  -0.001353   0.002619    0.00697  -0.5164       0.6085 
   1   rs59919884  207002944       40  -0.001353   0.002619    0.00697  -0.5164       0.6085 
   1  rs182583881  207003205       40  -0.001083   0.004775   0.001353  -0.2269       0.8217 
   1  rs144738232  207003207       40  -0.001083   0.004775   0.001353  -0.2269       0.8217 
   1    rs4845143  207003319       40 -0.0003707   0.001936  0.0009638  -0.1915       0.8492 
   1   rs12022129  207003374       40  0.0005488   0.001935   0.002112   0.2836       0.7783 
   1    rs6660520  207003553       40 -0.0003707   0.001936  0.0009638  -0.1915       0.8492 
   1    rs6663563  207003577       40    0.00122   0.002129   0.008571   0.5732       0.5699 
   1    rs6660537  207003583       40    0.00122   0.002129   0.008571   0.5732       0.5699 
   1   rs74148867  207003732       40  -0.001353   0.002619    0.00697  -0.5164       0.6085 
   1  rs115866860  207003912       40  -0.001353   0.002619    0.00697  -0.5164       0.6085 
   1  rs113193509  207003919       40    0.00122   0.002129   0.008571   0.5732       0.5699 
   1    rs7513988  207003956       40  0.0005488   0.001935   0.002112   0.2836       0.7783 
   1    rs7518426  207004069       40    0.00122   0.002129   0.008571   0.5732       0.5699 
   1   rs11119670  207005321       40  0.0007488   0.001896   0.004089    0.395       0.6951 
   1   rs79414031  207005479       40 -0.0006961   0.003024   0.001392  -0.2302       0.8192 
   1    rs2243155  207005977       40   -0.00467   0.004268    0.03055   -1.094       0.2807 
   1    rs2243156  207006214       40    0.00122   0.002129   0.008571   0.5732       0.5699 
   1   rs80104423  207006243       40 -0.0008165   0.002718   0.002369  -0.3004       0.7655 
   1    rs2243158  207007641       40    0.00122   0.002129   0.008571   0.5732       0.5699 
   1    rs2243160  207007888       40  -0.001083   0.004775   0.001353  -0.2269       0.8217 
   1    rs2243161  207008097       40  -0.001353   0.002619    0.00697  -0.5164       0.6085 
   1    rs2243164  207008566       40   0.004483    0.00285    0.06112    1.573        0.124 
   1    rs2243165  207008642       40    -0.0073   0.004629    0.06142   -1.577       0.1231 
   1    rs2243168  207009388       40  0.0002565   0.001899  0.0004797    0.135       0.8933 
   1    rs2243169  207009534       40  -0.001353   0.002619    0.00697  -0.5164       0.6085 
   1    rs2243170  207009910       40  0.0002565   0.001899  0.0004797    0.135       0.8933 
   1    rs2073186  207010626       40  0.0007488   0.001896   0.004089    0.395       0.6951 
   1    rs2243171  207010834       40  0.0002565   0.001899  0.0004797    0.135       0.8933 
   1    rs2243172  207010984       40  0.0002565   0.001899  0.0004797    0.135       0.8933 
   1    rs2243174  207011485       40  0.0007488   0.001896   0.004089    0.395       0.6951 
   1   rs34967806  207011986       40  -0.001083   0.004775   0.001353  -0.2269       0.8217 
   1  rs552727474  207012081       40 -0.0001885   0.002268  0.0001818 -0.08313       0.9342 
   1    rs2243176  207012444       40  -0.004489   0.003948    0.03291   -1.137       0.2626 
   1   rs11802960  207013177       40  -0.001083   0.004775   0.001353  -0.2269       0.8217 
   1    rs2243181  207013432       40  -0.001616   0.002607    0.01002    -0.62       0.5389 
   1    rs2243182  207013487       40  -0.001188   0.002935    0.00429  -0.4046        0.688 
   1    rs2243183  207013510       40  -0.001083   0.004775   0.001353  -0.2269       0.8217 
   1    rs2243188  207014472       40  0.0009413   0.001894    0.00646   0.4971        0.622 
   1     rs960326  207014776       40  6.403e-05     0.0019   2.99e-05  0.03371       0.9733 
   1    rs2243191  207015957       40  0.0003812   0.002137  0.0008362   0.1783       0.8594 
   1    rs2243193  207016225       40   0.001487   0.001936    0.01529   0.7682       0.4471 
   1    rs4845144  207016648       40  0.0009413   0.001894    0.00646   0.4971        0.622 
   1   rs60770365  207016815       40  -0.001083   0.004775   0.001353  -0.2269       0.8217 
   1   rs71759559  207017805       40   0.001163   0.002135   0.007748   0.5447       0.5891 
   1    rs7532642  207018394       40   0.000101   0.002137  5.874e-05  0.04725       0.9626 
   1    rs7530109  207018697       40  -0.001083   0.004775   0.001353  -0.2269       0.8217 
   1    rs7528265  207019163       40  -0.001688   0.002427    0.01257  -0.6955        0.491 
   1   rs76994969  207019505       40    0.00551   0.004694    0.03499    1.174       0.2478 
   1    rs6671809  207021798       40  0.0009413   0.001894    0.00646   0.4971        0.622 
   1    rs4313398  207022139       40   0.000101   0.002137  5.874e-05  0.04725       0.9626 
   1    rs6540674  207023321       40  0.0009413   0.001894    0.00646   0.4971        0.622 
   1    rs2352797  207024440       40  0.0009413   0.001894    0.00646   0.4971        0.622 
   1    rs2883036  207024762       40   0.006607   0.002501     0.1551    2.641      0.01192 
   1   rs35994714  207024813       40  -0.001688   0.002427    0.01257  -0.6955        0.491 
   1  rs115360574  207025333       40 -0.0006961   0.003024   0.001392  -0.2302       0.8192 
   1   rs79495934  207025747       40  -0.001353   0.002619    0.00697  -0.5164       0.6085 
   1   rs57134843  207026239       40  -0.001353   0.002619    0.00697  -0.5164       0.6085 
   1  rs140387768  207026596       40  0.0009413   0.001894    0.00646   0.4971        0.622 
   1    rs2138990  207026603       40  0.0009413   0.001894    0.00646   0.4971        0.622 
   1   rs11119715  207026751       40  0.0009413   0.001894    0.00646   0.4971        0.622 
   1   rs74148870  207028023       40  -0.001083   0.004775   0.001353  -0.2269       0.8217 
   1   rs76133298  207028025       40   0.001825   0.004769   0.003838   0.3826       0.7041 
   1   rs74148871  207028026       40  -0.001083   0.004775   0.001353  -0.2269       0.8217 
   1   rs17017073  207028290       40  -0.001616   0.002607    0.01002    -0.62       0.5389 
   1   rs34653076  207028395       40    0.00108   0.002154   0.006568   0.5012       0.6191 
   1  rs142874084  207028581       40  -0.003647   0.002552      0.051   -1.429       0.1612 
   1    rs4845145  207028771       40 -0.0009793   0.003124   0.002579  -0.3135       0.7556 
   1   rs12034873  207028934       40   0.001269   0.001864    0.01205   0.6808       0.5001 
   1   rs12757055  207028989       40  -0.001742   0.002406     0.0136  -0.7239       0.4736 
   1   rs55927712  207030735       40  -0.001083   0.004775   0.001353  -0.2269       0.8217 
   1   rs41434745  207031792       40   0.001269   0.001864    0.01205   0.6808       0.5001 
   1   rs11119726  207032089       40   0.001172   0.001925    0.00967   0.6091       0.5461 
   1  rs115331595  207032682       40  0.0006163   0.004777  0.0004378    0.129        0.898 
   1  rs114275712  207032735       40  -0.002468   0.004316   0.008532  -0.5719       0.5708 
   1     rs574773  207032751       40   0.001163   0.002135   0.007748   0.5447       0.5891 
   1    rs3860299  207032769       40   0.006607   0.002501     0.1551    2.641      0.01192 
   1   rs11807894  207033644       40  -0.001616   0.002607    0.01002    -0.62       0.5389 
   1   rs11808756  207034352       40  -0.001616   0.002607    0.01002    -0.62       0.5389 
   1   rs61814970  207035510       40   0.001269   0.001864    0.01205   0.6808       0.5001 
   1    rs1770372  207035647       40   0.001163   0.002135   0.007748   0.5447       0.5891 
   1   rs71635110  207036196       40  -0.001616   0.002607    0.01002    -0.62       0.5389 
   1    rs2056227  207036413       40   0.001269   0.001864    0.01205   0.6808       0.5001 
   1   rs74148874  207036414       40 -0.0008154   0.002659   0.002469  -0.3067       0.7607 
   1    rs3024513  207037146       40  -0.001616   0.002607    0.01002    -0.62       0.5389 
   1    rs3024514  207037701       40  -0.001616   0.002607    0.01002    -0.62       0.5389 
   1   rs74148875  207038118       40  -0.001083   0.004775   0.001353  -0.2269       0.8217 
   1    rs2981572  207038145       40   0.001269   0.001864    0.01205   0.6808       0.5001 
   1    rs1400986  207038686       40  -0.001691   0.001931    0.01976  -0.8753       0.3869 
   1   rs56292446  207040241       40  -0.001083   0.004775   0.001353  -0.2269       0.8217 
   1    rs3024517  207040253       40 -0.0009793   0.003124   0.002579  -0.3135       0.7556 
   1   rs35155146  207040376       40  0.0006518   0.003004   0.001238    0.217       0.8294 
   1    rs2981573  207040577       40  8.648e-06   0.002137   4.31e-07 0.004047       0.9968 
   1    rs2232360  207040659       40  8.648e-06   0.002137   4.31e-07 0.004047       0.9968 
   1    rs3024519  207040938       40  -0.001083   0.004775   0.001353  -0.2269       0.8217 
   1    rs1109461  207041803       40 -0.0008361   0.002501   0.002932  -0.3343         0.74 
   1    rs3024521  207042277       40  -0.004422    0.00395    0.03193    -1.12       0.2699 
   1    rs3024523  207042684       40  0.0001117   0.003433  2.786e-05  0.03254       0.9742 
   1    rs1518108  207043174       40   0.001629   0.002159    0.01476   0.7546       0.4551 
   1     rs546839  207044011       40   0.002954   0.003986    0.01425   0.7412       0.4631 
   1   rs17017224  207044362       40   0.000631   0.003582  0.0008158   0.1761       0.8611 
   1   rs59698074  207044812       40   0.000631   0.003582  0.0008158   0.1761       0.8611 
   1     rs555686  207046112       40    0.00387   0.003064    0.04028    1.263       0.2143 
   1   rs73086978  207046451       40   0.000631   0.003582  0.0008158   0.1761       0.8611 
   1   rs10863896  207047334       40   0.001629   0.002159    0.01476   0.7546       0.4551 
   1   rs78100870  207048456       40  -0.002299   0.004764   0.006094  -0.4827       0.6321 
   1   rs10779560  207049831       40   0.001629   0.002159    0.01476   0.7546       0.4551 
   1    rs1518109  207050205       40   0.004578   0.003945    0.03423     1.16       0.2531 
   1  rs568346248  207050867       40   0.001933   0.002405    0.01671   0.8036       0.4266 
   1   rs35699104  207052233       40 -0.0007784   0.003581   0.001242  -0.2173       0.8291 
   1   rs78934177  207052397       40  0.0006163   0.004777  0.0004378    0.129        0.898 
   1  rs116321978  207052464       40  -0.003781   0.004739    0.01648  -0.7979       0.4299 
   1  rs112351013  207052774       40   0.003594   0.004743    0.01489   0.7579       0.4532 
   1   rs74983159  207053521       40   -0.00278   0.004311    0.01082  -0.6448        0.523 
   1   rs34247333  207054711       40 -0.0007784   0.003581   0.001242  -0.2173       0.8291 
   1   rs58000542  207054992       40  0.0001117   0.003433  2.786e-05  0.03254       0.9742 
   1    rs6677741  207055332       40  2.208e-05   0.004334  6.832e-07 0.005095        0.996 
   1    rs6685778  207055570       40   0.001629   0.002159    0.01476   0.7546       0.4551 
   1  rs150528732  207055806       40  0.0006163   0.004777  0.0004378    0.129        0.898 
   1   rs73086988  207056470       40   0.003594   0.004743    0.01489   0.7579       0.4532 
   1  rs116504114  207057357       40   0.003863    0.00372     0.0276    1.038       0.3056 
   1     rs291089  207059121       40 -0.0007784   0.003581   0.001242  -0.2173       0.8291 
   1     rs291088  207059475       40   0.004377   0.004276    0.02683    1.024       0.3125 
   1  rs138284362  207059909       40  -0.003781   0.004739    0.01648  -0.7979       0.4299 
   1     rs291087  207059926       40    0.00387   0.003064    0.04028    1.263       0.2143 
   1   rs73086995  207060686       40   0.000631   0.003582  0.0008158   0.1761       0.8611 
   1    rs1713235  207061772       40   0.001969   0.003295   0.009311   0.5976       0.5536 
   1   rs57352267  207061773       40   0.001969   0.003295   0.009311   0.5976       0.5536 
   1    rs1713237  207062640       40   0.004578   0.003945    0.03423     1.16       0.2531 
   1    rs1713238  207062641       40   0.004578   0.003945    0.03423     1.16       0.2531 
   1   rs11312938  207064008       40   0.001662   0.002144    0.01556   0.7749       0.4432 
   1     rs574684  207064372       40    0.00387   0.003064    0.04028    1.263       0.2143 
   1     rs574635  207064391       40 -0.0007784   0.003581   0.001242  -0.2173       0.8291 
   1   rs12022348  207064400       40  0.0008166   0.002264    0.00341   0.3606       0.7204 
   1    rs3860300  207064918       40  0.0008166   0.002264    0.00341   0.3606       0.7204 
   1   rs73089070  207065088       40  0.0006974   0.002939   0.001479   0.2373       0.8137 
   1   rs78892026  207065200       40 -0.0007738   0.002718   0.002128  -0.2847       0.7774 
   1    rs6540701  207065770       40   0.001662   0.002144    0.01556   0.7749       0.4432 
   1    rs6540703  207065806       40  0.0008166   0.002264    0.00341   0.3606       0.7204 
   1    rs4845147  207066383       40   0.001662   0.002144    0.01556   0.7749       0.4432 
   1     rs569011  207066559       40 -0.0007784   0.003581   0.001242  -0.2173       0.8291 
   1    rs1624793  207067194       40 -0.0007784   0.003581   0.001242  -0.2173       0.8291 
   1    rs1624787  207067199       40 -0.0007784   0.003581   0.001242  -0.2173       0.8291 
   1   rs10863921  207067247       40  0.0008166   0.002264    0.00341   0.3606       0.7204 
   1     rs291112  207067372       40 -0.0007784   0.003581   0.001242  -0.2173       0.8291 
   1    rs1856748  207067840       40   0.001662   0.002144    0.01556   0.7749       0.4432 
   1   rs11811213  207068016       40   -0.00378   0.004291    0.02002   -0.881       0.3838 
   1    rs1850570  207068282       40  0.0008166   0.002264    0.00341   0.3606       0.7204 
   1    rs3762344  207068672       40   0.001662   0.002144    0.01556   0.7749       0.4432 
   1    rs3093413  207069519       40  0.0006163   0.004777  0.0004378    0.129        0.898 
   1     rs291111  207069526       40  0.0005026   0.002091   0.001519   0.2404       0.8113 
   1     rs291110  207069698       40    0.00387   0.003064    0.04028    1.263       0.2143 
   1    rs3093416  207070781       40   0.004388   0.003233    0.04624    1.357       0.1827 
   1    rs3093417  207070941       40  -0.003359   0.002977    0.03243   -1.129       0.2662 
   1   rs75762018  207071206       40  -0.001658   0.003763   0.005081  -0.4405       0.6621 
   1  rs552455385  207071343       40   0.002258   0.002239    0.02608    1.009       0.3194 
   1  rs537338828  207071509       40    0.00229   0.002005     0.0332    1.142       0.2605 
   1   rs79583227  207071540       40  -0.001721   0.002627    0.01116  -0.6549       0.5165 
   1    rs1150253  207071595       40  -0.002775   0.002221    0.03944   -1.249       0.2193 
   1     rs291109  207072151       40 -0.0007784   0.003581   0.001242  -0.2173       0.8291 
   1    rs3093421  207072408       40 -0.0007738   0.002718   0.002128  -0.2847       0.7774 
   1     rs291108  207072421       40    0.00387   0.003064    0.04028    1.263       0.2143 
   1    rs1150254  207072515       40  -0.002461   0.001999    0.03836   -1.231       0.2258 
   1    rs1150255  207072959       40  -0.002468   0.001992    0.03882   -1.239        0.223 
   1    rs3093423  207072972       40  -0.001562   0.002859   0.007792  -0.5463       0.5881 
   1    rs1150256  207073133       40  -0.002461   0.001999    0.03836   -1.231       0.2258 
   1    rs3093425  207073221       40  -0.002468   0.001992    0.03882   -1.239        0.223 
   1    rs3093426  207073474       40   0.002425   0.002139    0.03271    1.134       0.2641 
   1    rs1150257  207073491       40 -0.0007784   0.003581   0.001242  -0.2173       0.8291 
   1    rs3093427  207073832       40  -0.001562   0.002859   0.007792  -0.5463       0.5881 
   1    rs1150258  207074905       40  -0.002468   0.001992    0.03882   -1.239        0.223 
   1     rs291107  207075171       40 -0.0007784   0.003581   0.001242  -0.2173       0.8291 
   1    rs3093432  207075637       40   0.002425   0.002139    0.03271    1.134       0.2641 
   1    rs3093433  207075880       40  -0.002461   0.001999    0.03836   -1.231       0.2258 
   1   rs11305800  207075911       40   0.002198   0.002698    0.01717   0.8149       0.4202 
   1    rs3748669  207077023       40  -0.003101   0.002227    0.04857   -1.393       0.1718 
   1  rs115834563  207077026       40  -0.001562   0.002859   0.007792  -0.5463       0.5881 
   1    rs3093437  207077203       40  -0.002299   0.004764   0.006094  -0.4827       0.6321 
   1    rs3093438  207077210       40  -0.003101   0.002227    0.04857   -1.393       0.1718 
   1    rs3093439  207077632       40  -0.001562   0.002859   0.007792  -0.5463       0.5881 
   1    rs1129999  207077645       40   0.001551   0.003764    0.00445   0.4121       0.6826 
   1     rs188334  207079615       40     0.0036   0.002948    0.03775    1.221       0.2296 
   1     rs189752  207079782       40   0.003682   0.003002    0.03809    1.227       0.2275 
   1     rs291106  207079965       40     0.0036   0.002948    0.03775    1.221       0.2296 
   1     rs291105  207080041       40     0.0036   0.002948    0.03775    1.221       0.2296 
   1   rs12123998  207080514       40     0.0036   0.002948    0.03775    1.221       0.2296 
   1   rs12121499  207080565       40     0.0036   0.002948    0.03775    1.221       0.2296 
   1   rs12124035  207080628       40     0.0036   0.002948    0.03775    1.221       0.2296 
   1   rs77281342  207080798       40  -0.001138   0.002936   0.003937  -0.3875       0.7005 
   1    rs1713231  207081654       40     0.0036   0.002948    0.03775    1.221       0.2296 
   1   rs34844419  207082336       40   0.001875   0.004003   0.005742   0.4685       0.6421 
   1    rs2306713  207082909       40  -0.003114   0.002766    0.03228   -1.126       0.2673 
   1    rs2306712  207082960       40  -0.003114   0.002766    0.03228   -1.126       0.2673 
   1    rs2306711  207083044       40  -0.003114   0.002766    0.03228   -1.126       0.2673 
   1   rs61104420  207084231       40  -0.002705   0.002419    0.03186   -1.118       0.2704 
   1   rs34410700  207084583       40   0.003578   0.002123    0.06959    1.686          0.1 
   1   rs79689019  207084586       40   0.003123   0.004305    0.01366   0.7255       0.4726 
   1   rs12032326  207086135       40  -0.002758   0.002268    0.03746   -1.216       0.2315 
   1     rs749860  207086194       40 -4.126e-06   0.001917  1.219e-07 -0.002153       0.9983 
   1      rs94872  207086845       40  0.0009155   0.004776   0.000966   0.1917        0.849 
   1     rs291083  207086969       40   0.003682   0.003002    0.03809    1.227       0.2275 
   1   rs72758947  207087053       40  0.0009155   0.004776   0.000966   0.1917        0.849 
   1     rs291082  207087063       40   0.004578   0.003945    0.03423     1.16       0.2531 
   1     rs167082  207087435       40   0.003682   0.003002    0.03809    1.227       0.2275 
   1     rs840270  207089268       40  0.0009155   0.004776   0.000966   0.1917        0.849 
   1     rs483850  207089971       40  0.0009155   0.004776   0.000966   0.1917        0.849 
   1    rs6667117  207090463       40  -0.003333   0.003266    0.02668   -1.021       0.3139 
   1   rs79543561  207091073       40   0.001077   0.002085   0.006975   0.5166       0.6084 
   1   rs79238042  207091323       40   0.003123   0.004305    0.01366   0.7255       0.4726 
   1   rs71848792  207091995       40  -0.004964   0.002516     0.0929   -1.973      0.05584 
   1   rs60421429  207092086       40  -0.003333   0.003266    0.02668   -1.021       0.3139 
   1    rs6694769  207093486       40  0.0009821   0.002075    0.00586   0.4733       0.6387 
   1  rs112683639  207094324       40   0.003123   0.004305    0.01366   0.7255       0.4726 
   1   rs11401615  207094366       40   0.001875   0.004003   0.005742   0.4685       0.6421 
   1   rs12074261  207095048       40  0.0009821   0.002075    0.00586   0.4733       0.6387 
   1   rs17017836  207095551       40   -0.00454   0.002329    0.09092   -1.949      0.05865 
   1     rs291084  207095623       40   0.002831   0.002579    0.03072    1.097       0.2794 
   1    rs1400987  207096750       40   6.83e-05   0.002871   1.49e-05  0.02379       0.9811 
   1  rs115231212  207097015       40   0.001009   0.002895   0.003187   0.3485       0.7294 
   1     rs291086  207097071       40   0.002831   0.002579    0.03072    1.097       0.2794 
   1   rs73072410  207098658       40   0.006091   0.004675    0.04276    1.303       0.2005 
   1  rs549755146  207098694       40   0.003123   0.004305    0.01366   0.7255       0.4726 
   1  rs535723537  207099266       40   -0.00188   0.003296   0.008489  -0.5704       0.5718 
   1  rs146511410  207099360       40  -0.004179   0.002985    0.04907     -1.4       0.1696 
   1  rs143365537  207099538       40  -0.003781   0.004739    0.01648  -0.7979       0.4299 
   1  rs566155839  207100328       40   0.003801   0.002428     0.0606    1.566       0.1257 
   1   rs73072412  207100527       40   0.002381   0.002056    0.03408    1.158       0.2542 
   1    rs6700889  207100694       40  -0.004822   0.002098     0.1221   -2.299       0.0271 
   1  rs114915081  207100729       40    -0.0058   0.004685    0.03877   -1.238       0.2233 
   1   rs80350851  207100945       40   0.003143   0.003086    0.02657    1.018       0.3149 
   1   rs76640751  207101030       40  -0.001658   0.003763   0.005081  -0.4405       0.6621 
   1  rs115035704  207101359       40   0.003143   0.003086    0.02657    1.018       0.3149 
   1     rs291099  207101713       40    0.00157    0.00305   0.006925   0.5148       0.6097 
   1   rs57666853  207101772       40  -0.004256    0.00213     0.0951   -1.998      0.05287 
   1   rs17017942  207102290       40  -0.002912   0.002577    0.03252    -1.13       0.2655 
   1      rs13190  207102293       40  0.0007503   0.003431   0.001257   0.2187        0.828 
   1   rs12040011  207102541       40  -0.004335   0.002521    0.07219    -1.72      0.09366 
   1  rs114119815  207103995       40   0.002709    0.00399    0.01198   0.6789       0.5013 
   1     rs291100  207104813       40   0.000972   0.003056   0.002654    0.318       0.7522 
   1  rs115947858  207105396       40  0.0009155   0.004776   0.000966   0.1917        0.849 
   1  rs113282765  207105611       40   0.004055   0.004733    0.01896   0.8569       0.3969 
   1     rs908702  207105641       40  0.0007503   0.003431   0.001257   0.2187        0.828 
   1     rs172361  207106444       40   0.002366   0.002874    0.01752   0.8232       0.4155 
   1     rs291102  207106478       40   0.000972   0.003056   0.002654    0.318       0.7522 
   1     rs291103  207107079       40   0.000972   0.003056   0.002654    0.318       0.7522 
   1   rs76098533  207107115       40   0.004055   0.004733    0.01896   0.8569       0.3969 
   1   rs11119847  207107262       40   0.002452   0.002399    0.02675    1.022       0.3133 
   1     rs908701  207107696       40  -0.000635   0.002026   0.002579  -0.3134       0.7557 
   1     rs908700  207107699       40  -0.000635   0.002026   0.002579  -0.3134       0.7557 
   1    rs7542760  207107806       40   0.002452   0.002399    0.02675    1.022       0.3133 
   1   rs72570603  207108191       40  0.0009155   0.004776   0.000966   0.1917        0.849 
   1     rs291104  207108228       40   0.002366   0.002874    0.01752   0.8232       0.4155 
   1    rs2275531  207109116       40    0.00226   0.003039    0.01435   0.7438       0.4615 
   1    rs6695632  207109167       40  0.0007503   0.003431   0.001257   0.2187        0.828 
   1     rs503746  207109425       40  -0.000635   0.002026   0.002579  -0.3134       0.7557 
   1     rs748844  207109846       40    0.00226   0.003039    0.01435   0.7438       0.4615 
   1     rs748140  207110363       40    0.00226   0.003039    0.01435   0.7438       0.4615 
   1   rs58368090  207110415       40  0.0003479   0.002442  0.0005337   0.1424       0.8875 
   1     rs291097  207110888       40  0.0003479   0.002442  0.0005337   0.1424       0.8875 
   1     rs291096  207110936       40  0.0009155   0.004776   0.000966   0.1917        0.849 
   1     rs176704  207111398       40   0.002366   0.002874    0.01752   0.8232       0.4155 
   1   rs17018064  207111475       40  -0.002093   0.004766    0.00505  -0.4392        0.663 
   1   rs74148891  207111843       40  -0.003596   0.003972    0.02111  -0.9052       0.3711 
   1     rs291093  207112227       40    0.00157    0.00305   0.006925   0.5148       0.6097 
   1   rs56152579  207112999       40  -0.002888   0.002532    0.03312   -1.141       0.2611 
   1     rs291092  207113230       40  -0.000635   0.002026   0.002579  -0.3134       0.7557 
   1  rs116592177  207113331       40   0.002452   0.002399    0.02675    1.022       0.3133 
   1     rs729040  207113592       40   0.001221    0.00245   0.006487   0.4981       0.6213 
   1     rs291091  207113679       40  0.0009155   0.004776   0.000966   0.1917        0.849 
   1    rs2007272  207113755       40    0.00226   0.003039    0.01435   0.7438       0.4615 
   1     rs291090  207114037       40   0.002366   0.002874    0.01752   0.8232       0.4155 
   1   rs74148893  207115429       40  0.0001358   0.004778  2.127e-05  0.02843       0.9775 
   1   rs78096152  207115551       40   0.000648   0.003582  0.0008604   0.1809       0.8574 
   1   rs78072059  207117230       40  -0.003118   0.004751     0.0112  -0.6562       0.5157 
   1    rs1683225  207117558       40    0.00226   0.003039    0.01435   0.7438       0.4615 
   1     rs533494  207117575       40   0.003734   0.002802    0.04463    1.332       0.1907 
   1     rs532534  207117688       40  0.0009155   0.004776   0.000966   0.1917        0.849 
   1    rs4844369  207118228       40    0.00226   0.003039    0.01435   0.7438       0.4615 
   1   rs12136238  207118422       40  -0.001428   0.004328   0.002856  -0.3299       0.7433 
   1  rs115416249  207118890       40   0.000648   0.003582  0.0008604   0.1809       0.8574 
   1    rs6540730  207119337       40  0.0009155   0.004776   0.000966   0.1917        0.849 
   1    rs2275529  207119853       40  0.0006038   0.002237   0.001914     0.27       0.7887 
   1    rs4844555  207120930       40  0.0009155   0.004776   0.000966   0.1917        0.849 
   1   rs74148894  207121385       40  -0.003266   0.003083    0.02869   -1.059       0.2961 
   1   rs75454868  207121528       40   0.002131   0.002985    0.01323   0.7139       0.4797 
   1    rs1340236  207122676       40  0.0004821    0.00216    0.00131   0.2232       0.8245 
   1    rs7539999  207123117       40 -0.0002447   0.002431  0.0002665  -0.1006       0.9204 
   1   rs34639880  207124079       40  0.0009155   0.004776   0.000966   0.1917        0.849 
   1   rs10218826  207124281       40  0.0009155   0.004776   0.000966   0.1917        0.849 
   1   rs12118203  207124393       40 -0.0002814   0.002092  0.0004758  -0.1345       0.8937 
   1   rs11119894  207124930       40  0.0004821    0.00216    0.00131   0.2232       0.8245 
   1   rs11119895  207124931       40  0.0004821    0.00216    0.00131   0.2232       0.8245 
   1   rs11119901  207125946       40 -0.0002675    0.00262  0.0002743  -0.1021       0.9192 
   1   rs11119902  207126062       40 -0.0002675    0.00262  0.0002743  -0.1021       0.9192 
   1    rs1485511  207126303       40 -0.0002675    0.00262  0.0002743  -0.1021       0.9192 
   1  rs370974404  207126352       40   0.001608   0.002914   0.007946   0.5517       0.5844 
   1  rs562322002  207126353       40  -0.001281   0.004329     0.0023   -0.296       0.7689 
   1  rs541097386  207126370       40   0.001608   0.002914   0.007946   0.5517       0.5844 
   1   rs17018221  207126870       40  -0.003732   0.003724    0.02576   -1.002       0.3225 
   1   rs75349832  207127367       40 -0.0002675    0.00262  0.0002743  -0.1021       0.9192 
   1   rs17018241  207127611       40 -0.0002675    0.00262  0.0002743  -0.1021       0.9192 
   1   rs79406028  207127724       40  -0.003427   0.003976    0.01917  -0.8618       0.3942 
   1   rs17018252  207127785       40   0.002201    0.00432   0.006785   0.5095       0.6133 
   1   rs75883501  207128470       40 -0.0002675    0.00262  0.0002743  -0.1021       0.9192 
   1   rs17018276  207128634       40 -0.0002675    0.00262  0.0002743  -0.1021       0.9192 
   1   rs11119909  207129053       40  0.0004821    0.00216    0.00131   0.2232       0.8245 
   1   rs10863962  207129266       40  0.0004821    0.00216    0.00131   0.2232       0.8245 
   1    rs6697345  207130317       40  0.0004821    0.00216    0.00131   0.2232       0.8245 
   1   rs57426043  207130493       40  -0.003333   0.003266    0.02668   -1.021       0.3139 
   1  rs112498986  207131303       40  -0.002032   0.003111    0.01111  -0.6533       0.5175 
   1   rs12119983  207131571       40  0.0006622    0.00219     0.0024   0.3024        0.764 
   1   rs61729353  207131878       40   0.002131   0.002985    0.01323   0.7139       0.4797 
   1    rs7556372  207132345       40  0.0009155   0.004776   0.000966   0.1917        0.849 
   1   rs12023562  207132540       40  0.0006622    0.00219     0.0024   0.3024        0.764 
   1   rs77336931  207133744       40   0.002606   0.003182    0.01734   0.8188        0.418 
   1   rs17018337  207134192       40 -0.0002675    0.00262  0.0002743  -0.1021       0.9192 
   1  rs372580744  207134548       40  -0.002498   0.003751    0.01154   -0.666       0.5095 
   1    rs3929887  207135264       40  0.0005036   0.002149   0.001443   0.2344        0.816 
   1   rs12121714  207135389       40  0.0006622    0.00219     0.0024   0.3024        0.764 
   1    rs1572808  207135546       40  0.0005036   0.002149   0.001443   0.2344        0.816 
   1   rs11119925  207135991       40  2.007e-05   0.002138  2.319e-06 0.009387       0.9926 
   1   rs12066064  207136108       40 -0.0002675    0.00262  0.0002743  -0.1021       0.9192 
   1   rs67694189  207136383       40 -0.0002675    0.00262  0.0002743  -0.1021       0.9192 
   1   rs11588068  207137129       40 -0.0002131   0.002442  0.0002002 -0.08723       0.9309 
   1    rs2000060  207137289       40 -0.0002131   0.002442  0.0002002 -0.08723       0.9309 
   1   rs12145249  207137414       40  0.0009978   0.002169   0.005538     0.46       0.6481 
   1   rs11809474  207137577       40  -0.002032   0.003111    0.01111  -0.6533       0.5175 
   1    rs2000058  207137685       40 -0.0002131   0.002442  0.0002002 -0.08723       0.9309 
   1    rs1578279  207137833       40  0.0009155   0.004776   0.000966   0.1917        0.849 
   1    rs2153438  207137985       40  2.007e-05   0.002138  2.319e-06 0.009387       0.9926 
   1    rs6540740  207138469       40  0.0009155   0.004776   0.000966   0.1917        0.849 
   1   rs17018404  207138497       40 -0.0002131   0.002442  0.0002002 -0.08723       0.9309 
   1   rs17018405  207138586       40 -0.0002131   0.002442  0.0002002 -0.08723       0.9309 
   1   rs11576146  207139046       40 -0.0002131   0.002442  0.0002002 -0.08723       0.9309 
   1   rs12569037  207139362       40 -0.0002131   0.002442  0.0002002 -0.08723       0.9309 
   1    rs2883215  207139535       40 -0.0002131   0.002442  0.0002002 -0.08723       0.9309 
   1  rs114121306  207139717       40   0.003048   0.002884    0.02855    1.057       0.2972 
   1   rs34367837  207139980       40 -0.0002131   0.002442  0.0002002 -0.08723       0.9309 
   1   rs11119933  207140440       40 -0.0002522   0.001916  0.0004556  -0.1316        0.896 
   1    rs2000056  207141234       40 -0.0002131   0.002442  0.0002002 -0.08723       0.9309 
   1    rs2000057  207141285       40 -0.0002131   0.002442  0.0002002 -0.08723       0.9309 
   1   rs12711512  207141742       40 -0.0002131   0.002442  0.0002002 -0.08723       0.9309 
   1   rs11119938  207141792       40  -0.000768   0.002614   0.002266  -0.2938       0.7705 
   1   rs17018470  207141876       40  -0.000768   0.002614   0.002266  -0.2938       0.7705 
   1   rs13373903  207141973       40 -0.0002131   0.002442  0.0002002 -0.08723       0.9309 
   1   rs13374155  207141987       40 -0.0002131   0.002442  0.0002002 -0.08723       0.9309 
   1   rs13373916  207142251       40 -0.0002131   0.002442  0.0002002 -0.08723       0.9309 
   1   rs12059895  207142324       40  -0.000768   0.002614   0.002266  -0.2938       0.7705 
   1   rs12096924  207142406       40   0.002606   0.003182    0.01734   0.8188        0.418 
   1   rs17018488  207142507       40 -0.0002131   0.002442  0.0002002 -0.08723       0.9309 
   1   rs11591193  207143053       40 -0.0002131   0.002442  0.0002002 -0.08723       0.9309 
   1    rs1890864  207143296       40 -0.0002131   0.002442  0.0002002 -0.08723       0.9309 
   1    rs1856746  207143422       40  0.0009155   0.004776   0.000966   0.1917        0.849 
   1    rs1340232  207143550       40 -0.0002131   0.002442  0.0002002 -0.08723       0.9309 
   1   rs12066378  207144619       40 -0.0002189   0.002113  0.0002824  -0.1036        0.918 
   1    rs6663535  207146064       40 -0.0008508   0.002034   0.004582  -0.4183       0.6781 
   1    rs2353550  207146837       40   0.001206   0.002681   0.005298   0.4499       0.6553 
   1   rs56006238  207146965       40  -0.002082   0.004766   0.004996  -0.4368       0.6647 
   1   rs10863974  207146998       40  -0.001572   0.004771   0.002847  -0.3294       0.7437 
   1    rs1872453  207147452       40 -0.0003106   0.002007  0.0006302  -0.1548       0.8778 
   1   rs11577686  207147521       40   0.001641   0.004771   0.003105    0.344       0.7327 
   1    rs1872452  207147621       40 -0.0003106   0.002007  0.0006302  -0.1548       0.8778 
   1   rs61815029  207148043       40   0.001641   0.004771   0.003105    0.344       0.7327 
   1   rs74561899  207148365       40 -0.0003106   0.002007  0.0006302  -0.1548       0.8778 
   1   rs12097910  207148459       40  4.436e-05   0.002214  1.057e-05  0.02004       0.9841
[truncated: 707,470 more chars]
