# Supplementary material for: Cell-to-cell expression dispersion of B-cell surface proteins is linked to genetic variants in humans
Source: Commun Biol. 2020 Jul 3;3:346. doi: 10.1038/s42003-020-1075-1 (PMC7335051; doi:10.1038/s42003-020-1075-1)
Supplement: Supplementary file 4 — Supplementary Data 2 [file 42003_2020_1075_MOESM4_ESM.zip › Supplementary_Data_S2/plink-results-40LCLs/CD55_chr1_cv.loess/CD55_cv.loess_40_LCLs.qassoc.adjusted]

 CHR          SNP      UNADJ         GC       BONF       HOLM   SIDAK_SS   SIDAK_SD     FDR_BH     FDR_BY
   1   rs73081164  0.0003556  0.0003556          1          1     0.9849     0.9849     0.9846          1 
   1  rs148006790  0.0003556  0.0003556          1          1     0.9849     0.9849     0.9846          1 
   1   rs74155632   0.001283   0.001283          1          1          1          1     0.9846          1 
   1  rs150665182   0.001283   0.001283          1          1          1          1     0.9846          1 
   1   rs12048338   0.001294   0.001294          1          1          1          1     0.9846          1 
   1    rs6682764   0.001335   0.001335          1          1          1          1     0.9846          1 
   1    rs6665307   0.001335   0.001335          1          1          1          1     0.9846          1 
   1   rs73080333   0.001506   0.001506          1          1          1          1     0.9846          1 
   1   rs33971119   0.001626   0.001626          1          1          1          1     0.9846          1 
   1   rs34327164   0.002025   0.002025          1          1          1          1     0.9846          1 
   1   rs28529127   0.002025   0.002025          1          1          1          1     0.9846          1 
   1   rs33935503   0.002025   0.002025          1          1          1          1     0.9846          1 
   1   rs35472316   0.002781   0.002781          1          1          1          1     0.9846          1 
   1   rs12568570   0.002833   0.002833          1          1          1          1     0.9846          1 
   1   rs58155083   0.002833   0.002833          1          1          1          1     0.9846          1 
   1   rs17013220   0.002833   0.002833          1          1          1          1     0.9846          1 
   1    rs7514841   0.002833   0.002833          1          1          1          1     0.9846          1 
   1    rs7514856   0.002833   0.002833          1          1          1          1     0.9846          1 
   1    rs7545345   0.002961   0.002961          1          1          1          1     0.9846          1 
   1   rs78127820   0.003374   0.003374          1          1          1          1     0.9846          1 
   1   rs76707662   0.003374   0.003374          1          1          1          1     0.9846          1 
   1   rs76493024   0.003374   0.003374          1          1          1          1     0.9846          1 
   1   rs75958511   0.003426   0.003426          1          1          1          1     0.9846          1 
   1  rs149177847   0.003426   0.003426          1          1          1          1     0.9846          1 
   1   rs73080256   0.003426   0.003426          1          1          1          1     0.9846          1 
   1   rs75651835   0.003426   0.003426          1          1          1          1     0.9846          1 
   1  rs566837996   0.003445   0.003445          1          1          1          1     0.9846          1 
   1   rs28750713   0.003484   0.003484          1          1          1          1     0.9846          1 
   1   rs17259916   0.003574   0.003574          1          1          1          1     0.9846          1 
   1   rs11580556   0.003574   0.003574          1          1          1          1     0.9846          1 
   1   rs11581247   0.003574   0.003574          1          1          1          1     0.9846          1 
   1   rs12022225   0.003886   0.003886          1          1          1          1     0.9846          1 
   1     rs949495   0.003886   0.003886          1          1          1          1     0.9846          1 
   1   rs11304386   0.004452   0.004452          1          1          1          1     0.9846          1 
   1    rs1933565   0.004452   0.004452          1          1          1          1     0.9846          1 
   1   rs11582511   0.004452   0.004452          1          1          1          1     0.9846          1 
   1   rs57293342   0.004452   0.004452          1          1          1          1     0.9846          1 
   1   rs17013228   0.004452   0.004452          1          1          1          1     0.9846          1 
   1    rs1937137   0.004452   0.004452          1          1          1          1     0.9846          1 
   1    rs6690048   0.004452   0.004452          1          1          1          1     0.9846          1 
   1    rs6692968   0.004452   0.004452          1          1          1          1     0.9846          1 
   1    rs4618972   0.004452   0.004452          1          1          1          1     0.9846          1 
   1  rs189681157   0.004547   0.004547          1          1          1          1     0.9846          1 
   1   rs73081166   0.004786   0.004786          1          1          1          1     0.9846          1 
   1   rs75180434   0.004786   0.004786          1          1          1          1     0.9846          1 
   1   rs73085203   0.004786   0.004786          1          1          1          1     0.9846          1 
   1   rs73085231   0.004786   0.004786          1          1          1          1     0.9846          1 
   1    rs4951023   0.004902   0.004902          1          1          1          1     0.9846          1 
   1   rs11240565   0.004902   0.004902          1          1          1          1     0.9846          1 
   1  rs200028331   0.005387   0.005387          1          1          1          1     0.9846          1 
   1   rs73077003     0.0054     0.0054          1          1          1          1     0.9846          1 
   1   rs73077082     0.0054     0.0054          1          1          1          1     0.9846          1 
   1    rs7525965     0.0054     0.0054          1          1          1          1     0.9846          1 
   1    rs1052511     0.0054     0.0054          1          1          1          1     0.9846          1 
   1   rs73077087     0.0054     0.0054          1          1          1          1     0.9846          1 
   1  rs200215351     0.0054     0.0054          1          1          1          1     0.9846          1 
   1   rs28535253   0.005829   0.005829          1          1          1          1     0.9846          1 
   1   rs34786964   0.005829   0.005829          1          1          1          1     0.9846          1 
   1   rs28766023   0.006355   0.006355          1          1          1          1     0.9846          1 
   1   rs56289838   0.006364   0.006364          1          1          1          1     0.9846          1 
   1    rs6657861   0.006466   0.006466          1          1          1          1     0.9846          1 
   1  rs116760212   0.007039   0.007039          1          1          1          1     0.9846          1 
   1   rs78907896   0.007384   0.007384          1          1          1          1     0.9846          1 
   1   rs28418396   0.007539   0.007539          1          1          1          1     0.9846          1 
   1    rs7522043   0.008087   0.008087          1          1          1          1     0.9846          1 
   1   rs73080374   0.008087   0.008087          1          1          1          1     0.9846          1 
   1   rs76092913   0.008428   0.008428          1          1          1          1     0.9846          1 
   1   rs76779310   0.008526   0.008526          1          1          1          1     0.9846          1 
   1    rs3747973   0.008646   0.008646          1          1          1          1     0.9846          1 
   1    rs4844568   0.008734   0.008734          1          1          1          1     0.9846          1 
   1    rs4844569   0.008734   0.008734          1          1          1          1     0.9846          1 
   1    rs4844570   0.008734   0.008734          1          1          1          1     0.9846          1 
   1    rs4844571   0.008734   0.008734          1          1          1          1     0.9846          1 
   1    rs4844572   0.008734   0.008734          1          1          1          1     0.9846          1 
   1    rs6674684   0.008734   0.008734          1          1          1          1     0.9846          1 
   1   rs10864081   0.008734   0.008734          1          1          1          1     0.9846          1 
   1   rs12037840   0.008734   0.008734          1          1          1          1     0.9846          1 
   1  rs112019174   0.009225   0.009225          1          1          1          1     0.9846          1 
   1    rs4073659    0.01065    0.01065          1          1          1          1     0.9846          1 
   1    rs7537001    0.01066    0.01066          1          1          1          1     0.9846          1 
   1   rs12046035    0.01066    0.01066          1          1          1          1     0.9846          1 
   1   rs11119097    0.01066    0.01066          1          1          1          1     0.9846          1 
   1    rs1934604    0.01066    0.01066          1          1          1          1     0.9846          1 
   1    rs9988536    0.01139    0.01139          1          1          1          1     0.9846          1 
   1   rs73083955    0.01139    0.01139          1          1          1          1     0.9846          1 
   1   rs12029495    0.01142    0.01142          1          1          1          1     0.9846          1 
   1    rs2883036    0.01192    0.01192          1          1          1          1     0.9846          1 
   1    rs3860299    0.01192    0.01192          1          1          1          1     0.9846          1 
   1    rs5003929    0.01192    0.01192          1          1          1          1     0.9846          1 
   1   rs73079139    0.01224    0.01224          1          1          1          1     0.9846          1 
   1    rs2590696    0.01234    0.01234          1          1          1          1     0.9846          1 
   1   rs12739373    0.01234    0.01234          1          1          1          1     0.9846          1 
   1   rs28373064    0.01237    0.01237          1          1          1          1     0.9846          1 
   1   rs55828820    0.01246    0.01246          1          1          1          1     0.9846          1 
   1   rs59731192    0.01246    0.01246          1          1          1          1     0.9846          1 
   1  rs111259497    0.01246    0.01246          1          1          1          1     0.9846          1 
   1   rs35560342    0.01275    0.01275          1          1          1          1     0.9846          1 
   1    rs7514718    0.01275    0.01275          1          1          1          1     0.9846          1 
   1   rs17007110      0.013      0.013          1          1          1          1     0.9846          1 
   1   rs41318005      0.013      0.013          1          1          1          1     0.9846          1 
   1  rs115159629      0.013      0.013          1          1          1          1     0.9846          1 
   1   rs77081072      0.013      0.013          1          1          1          1     0.9846          1 
   1   rs78991754      0.013      0.013          1          1          1          1     0.9846          1 
   1   rs77093005      0.013      0.013          1          1          1          1     0.9846          1 
   1   rs77672817      0.013      0.013          1          1          1          1     0.9846          1 
   1   rs73080263    0.01309    0.01309          1          1          1          1     0.9846          1 
   1   rs12566333    0.01313    0.01313          1          1          1          1     0.9846          1 
   1   rs41317967    0.01319    0.01319          1          1          1          1     0.9846          1 
   1     rs951366    0.01322    0.01322          1          1          1          1     0.9846          1 
   1    rs4951258    0.01322    0.01322          1          1          1          1     0.9846          1 
   1    rs4951261    0.01322    0.01322          1          1          1          1     0.9846          1 
   1  rs113753557    0.01332    0.01332          1          1          1          1     0.9846          1 
   1   rs72729040    0.01375    0.01375          1          1          1          1     0.9846          1 
   1   rs10449311    0.01375    0.01375          1          1          1          1     0.9846          1 
   1   rs67403669    0.01406    0.01406          1          1          1          1     0.9846          1 
   1   rs61815568    0.01428    0.01428          1          1          1          1     0.9846          1 
   1    rs4400613    0.01428    0.01428          1          1          1          1     0.9846          1 
   1   rs12568988    0.01428    0.01428          1          1          1          1     0.9846          1 
   1   rs71515112    0.01435    0.01435          1          1          1          1     0.9846          1 
   1    rs7519312    0.01435    0.01435          1          1          1          1     0.9846          1 
   1   rs28813105    0.01454    0.01454          1          1          1          1     0.9846          1 
   1  rs149283546    0.01476    0.01476          1          1          1          1     0.9846          1 
   1    rs7519646    0.01484    0.01484          1          1          1          1     0.9846          1 
   1   rs10746433    0.01487    0.01487          1          1          1          1     0.9846          1 
   1   rs75893145    0.01562    0.01562          1          1          1          1     0.9846          1 
   1   rs80005116    0.01562    0.01562          1          1          1          1     0.9846          1 
   1   rs77353421    0.01562    0.01562          1          1          1          1     0.9846          1 
   1  rs116506726    0.01562    0.01562          1          1          1          1     0.9846          1 
   1   rs11406457    0.01581    0.01581          1          1          1          1     0.9846          1 
   1   rs11803397    0.01619    0.01619          1          1          1          1     0.9846          1 
   1     rs960087    0.01632    0.01632          1          1          1          1     0.9846          1 
   1   rs11118278    0.01632    0.01632          1          1          1          1     0.9846          1 
   1  rs552937634    0.01644    0.01644          1          1          1          1     0.9846          1 
   1   rs12130305    0.01655    0.01655          1          1          1          1     0.9846          1 
   1   rs72741242     0.0167     0.0167          1          1          1          1     0.9846          1 
   1   rs10900525    0.01691    0.01691          1          1          1          1     0.9846          1 
   1  rs150621612    0.01696    0.01696          1          1          1          1     0.9846          1 
   1  rs147170880    0.01696    0.01696          1          1          1          1     0.9846          1 
   1   rs61578772    0.01696    0.01696          1          1          1          1     0.9846          1 
   1  rs139032652    0.01696    0.01696          1          1          1          1     0.9846          1 
   1  rs146503667    0.01696    0.01696          1          1          1          1     0.9846          1 
   1   rs73077005    0.01696    0.01696          1          1          1          1     0.9846          1 
   1   rs75423022    0.01696    0.01696          1          1          1          1     0.9846          1 
   1   rs73077006    0.01696    0.01696          1          1          1          1     0.9846          1 
   1   rs73077010    0.01696    0.01696          1          1          1          1     0.9846          1 
   1   rs73077012    0.01696    0.01696          1          1          1          1     0.9846          1 
   1   rs73077014    0.01696    0.01696          1          1          1          1     0.9846          1 
   1  rs113842220    0.01696    0.01696          1          1          1          1     0.9846          1 
   1    rs1905830    0.01696    0.01696          1          1          1          1     0.9846          1 
   1   rs73077015    0.01696    0.01696          1          1          1          1     0.9846          1 
   1   rs79893511    0.01696    0.01696          1          1          1          1     0.9846          1 
   1   rs76560064    0.01696    0.01696          1          1          1          1     0.9846          1 
   1    rs7526941    0.01696    0.01696          1          1          1          1     0.9846          1 
   1    rs7524212    0.01696    0.01696          1          1          1          1     0.9846          1 
   1    rs7526458    0.01696    0.01696          1          1          1          1     0.9846          1 
   1    rs1872454    0.01696    0.01696          1          1          1          1     0.9846          1 
   1   rs76884311    0.01696    0.01696          1          1          1          1     0.9846          1 
   1   rs73077023    0.01696    0.01696          1          1          1          1     0.9846          1 
   1    rs2101313    0.01696    0.01696          1          1          1          1     0.9846          1 
   1   rs73077096    0.01696    0.01696          1          1          1          1     0.9846          1 
   1    rs7548990    0.01696    0.01696          1          1          1          1     0.9846          1 
   1   rs17020493    0.01696    0.01696          1          1          1          1     0.9846          1 
   1   rs17020498    0.01696    0.01696          1          1          1          1     0.9846          1 
   1    rs5003928    0.01751    0.01751          1          1          1          1     0.9846          1 
   1    rs5780373    0.01751    0.01751          1          1          1          1     0.9846          1 
   1    rs9943268    0.01751    0.01751          1          1          1          1     0.9846          1 
   1   esv3588667    0.01751    0.01751          1          1          1          1     0.9846          1 
   1  rs112889744    0.01751    0.01751          1          1          1          1     0.9846          1 
   1    rs4436396    0.01751    0.01751          1          1          1          1     0.9846          1 
   1    rs4259650    0.01751    0.01751          1          1          1          1     0.9846          1 
   1   rs55928467    0.01751    0.01751          1          1          1          1     0.9846          1 
   1    rs4261118    0.01751    0.01751          1          1          1          1     0.9846          1 
   1    rs4446969    0.01751    0.01751          1          1          1          1     0.9846          1 
   1    rs4261119    0.01751    0.01751          1          1          1          1     0.9846          1 
   1    rs7416946    0.01751    0.01751          1          1          1          1     0.9846          1 
   1    rs4446970    0.01751    0.01751          1          1          1          1     0.9846          1 
   1    rs9943077    0.01751    0.01751          1          1          1          1     0.9846          1 
   1   rs11120235    0.01751    0.01751          1          1          1          1     0.9846          1 
   1   rs10864083    0.01751    0.01751          1          1          1          1     0.9846          1 
   1    rs7538648    0.01751    0.01751          1          1          1          1     0.9846          1 
   1    rs7538649    0.01751    0.01751          1          1          1          1     0.9846          1 
   1    rs7552030    0.01751    0.01751          1          1          1          1     0.9846          1 
   1    rs7538814    0.01751    0.01751          1          1          1          1     0.9846          1 
   1   rs11585869    0.01754    0.01754          1          1          1          1     0.9846          1 
   1   rs34930633    0.01754    0.01754          1          1          1          1     0.9846          1 
   1    rs6681841    0.01754    0.01754          1          1          1          1     0.9846          1 
   1  rs144789334    0.01782    0.01782          1          1          1          1     0.9846          1 
   1  rs115158174    0.01821    0.01821          1          1          1          1     0.9846          1 
   1  rs145413616    0.01821    0.01821          1          1          1          1     0.9846          1 
   1  rs181565450    0.01821    0.01821          1          1          1          1     0.9846          1 
   1   rs73074827    0.01822    0.01822          1          1          1          1     0.9846          1 
   1  rs116116175    0.01834    0.01834          1          1          1          1     0.9846          1 
   1  rs147628035    0.01834    0.01834          1          1          1          1     0.9846          1 
   1  rs116110265    0.01864    0.01864          1          1          1          1     0.9846          1 
   1  rs145341406    0.01864    0.01864          1          1          1          1     0.9846          1 
   1  rs114904154    0.01864    0.01864          1          1          1          1     0.9846          1 
   1  rs188695054    0.01864    0.01864          1          1          1          1     0.9846          1 
   1   rs41317817    0.01864    0.01864          1          1          1          1     0.9846          1 
   1  rs145314952    0.01864    0.01864          1          1          1          1     0.9846          1 
   1   rs74608959    0.01864    0.01864          1          1          1          1     0.9846          1 
   1  rs115887948    0.01864    0.01864          1          1          1          1     0.9846          1 
   1  rs115083125    0.01864    0.01864          1          1          1          1     0.9846          1 
   1   rs28738998    0.01868    0.01868          1          1          1          1     0.9846          1 
   1   rs28739002    0.01868    0.01868          1          1          1          1     0.9846          1 
   1    rs6660274    0.01868    0.01868          1          1          1          1     0.9846          1 
   1   rs56390361    0.01903    0.01903          1          1          1          1     0.9846          1 
   1    rs2235768    0.01903    0.01903          1          1          1          1     0.9846          1 
   1   rs11118087    0.01977    0.01977          1          1          1          1     0.9846          1 
   1  rs112196081    0.02051    0.02051          1          1          1          1     0.9846          1 
   1    rs7526132     0.0216     0.0216          1          1          1          1     0.9846          1 
   1   esv3588666    0.02165    0.02165          1          1          1          1     0.9846          1 
   1   rs17013230    0.02221    0.02221          1          1          1          1     0.9846          1 
   1   rs34280778    0.02221    0.02221          1          1          1          1     0.9846          1 
   1    rs4338418    0.02221    0.02221          1          1          1          1     0.9846          1 
   1  rs146784791    0.02233    0.02233          1          1          1          1     0.9846          1 
   1   rs73079131    0.02248    0.02248          1          1          1          1     0.9846          1 
   1   rs73079135    0.02248    0.02248          1          1          1          1     0.9846          1 
   1   rs73079137    0.02248    0.02248          1          1          1          1     0.9846          1 
   1   rs73079140    0.02248    0.02248          1          1          1          1     0.9846          1 
   1   rs73079142    0.02248    0.02248          1          1          1          1     0.9846          1 
   1   rs56701373    0.02299    0.02299          1          1          1          1     0.9846          1 
   1   rs78559712    0.02306    0.02306          1          1          1          1     0.9846          1 
   1  rs147699419    0.02306    0.02306          1          1          1          1     0.9846          1 
   1   rs76070797    0.02306    0.02306          1          1          1          1     0.9846          1 
   1  rs114807884    0.02306    0.02306          1          1          1          1     0.9846          1 
   1   rs17021201    0.02315    0.02315          1          1          1          1     0.9846          1 
   1   rs73079130    0.02315    0.02315          1          1          1          1     0.9846          1 
   1     rs701608     0.0232     0.0232          1          1          1          1     0.9846          1 
   1  rs547986684    0.02329    0.02329          1          1          1          1     0.9846          1 
   1   rs11118281    0.02374    0.02374          1          1          1          1     0.9846          1 
   1    rs7539772    0.02374    0.02374          1          1          1          1     0.9846          1 
   1    rs2014202    0.02391    0.02391          1          1          1          1     0.9846          1 
   1    rs7522056    0.02391    0.02391          1          1          1          1     0.9846          1 
   1   rs12080192    0.02393    0.02393          1          1          1          1     0.9846          1 
   1   rs17258843    0.02408    0.02408          1          1          1          1     0.9846          1 
   1    rs6660254    0.02408    0.02408          1          1          1          1     0.9846          1 
   1  rs113554079    0.02423    0.02423          1          1          1          1     0.9846          1 
   1  rs144545567    0.02423    0.02423          1          1          1          1     0.9846          1 
   1   rs73080298    0.02423    0.02423          1          1          1          1     0.9846          1 
   1   rs73082206    0.02423    0.02423          1          1          1          1     0.9846          1 
   1       rs2556    0.02459    0.02459          1          1          1          1     0.9846          1 
   1   rs78448144    0.02489    0.02489          1          1          1          1     0.9846          1 
   1  rs115900365    0.02505    0.02505          1          1          1          1     0.9846          1 
   1  rs201244473    0.02505    0.02505          1          1          1          1     0.9846          1 
   1   rs28694519    0.02541    0.02541          1          1          1          1     0.9846          1 
   1   rs80226756    0.02642    0.02642          1          1          1          1     0.9846          1 
   1   rs55970022    0.02657    0.02657          1          1          1          1     0.9846          1 
   1   rs73076154    0.02662    0.02662          1          1          1          1     0.9846          1 
   1   rs11582249    0.02686    0.02686          1          1          1          1     0.9846          1 
   1   rs55735020    0.02702    0.02702          1          1          1          1     0.9846          1 
   1  rs140801892    0.02702    0.02702          1          1          1          1     0.9846          1 
   1    rs6700889     0.0271     0.0271          1          1          1          1     0.9846          1 
   1  rs112606738    0.02715    0.02715          1          1          1          1     0.9846          1 
   1  rs138571126    0.02715    0.02715          1          1          1          1     0.9846          1 
   1    rs7539751    0.02733    0.02733          1          1          1          1     0.9846          1 
   1   rs28407337    0.02797    0.02797          1          1          1          1     0.9846          1 
   1  rs140123007    0.02824    0.02824          1          1          1          1     0.9846          1 
   1   rs60447286    0.02878    0.02878          1          1          1          1     0.9846          1 
   1   rs35643513    0.02911    0.02911          1          1          1          1     0.9846          1 
   1   rs76967960    0.02931    0.02931          1          1          1          1     0.9846          1 
   1  rs183925436    0.02931    0.02931          1          1          1          1     0.9846          1 
   1  rs115028043    0.02931    0.02931          1          1          1          1     0.9846          1 
   1   rs75794366    0.02931    0.02931          1          1          1          1     0.9846          1 
   1  rs116759226    0.02931    0.02931          1          1          1          1     0.9846          1 
   1   rs76686352    0.02931    0.02931          1          1          1          1     0.9846          1 
   1   rs80157950    0.02931    0.02931          1          1          1          1     0.9846          1 
   1  rs187543264    0.02931    0.02931          1          1          1          1     0.9846          1 
   1   rs80348517    0.02931    0.02931          1          1          1          1     0.9846          1 
   1   rs77177838    0.02931    0.02931          1          1          1          1     0.9846          1 
   1  rs150354821    0.02931    0.02931          1          1          1          1     0.9846          1 
   1   rs74735692    0.02931    0.02931          1          1          1          1     0.9846          1 
   1   rs76517742    0.02931    0.02931          1          1          1          1     0.9846          1 
   1  rs140126331    0.02931    0.02931          1          1          1          1     0.9846          1 
   1  rs114572608    0.02931    0.02931          1          1          1          1     0.9846          1 
   1  rs116207676    0.02931    0.02931          1          1          1          1     0.9846          1 
   1  rs114132835    0.02931    0.02931          1          1          1          1     0.9846          1 
   1   rs78099089    0.02931    0.02931          1          1          1          1     0.9846          1 
   1   rs77277247    0.02931    0.02931          1          1          1          1     0.9846          1 
   1   rs75935982    0.02931    0.02931          1          1          1          1     0.9846          1 
   1   rs77722822    0.02931    0.02931          1          1          1          1     0.9846          1 
   1   rs74910130    0.02931    0.02931          1          1          1          1     0.9846          1 
   1   rs28496237    0.02953    0.02953          1          1          1          1     0.9846          1 
   1   rs73088164    0.02953    0.02953          1          1          1          1     0.9846          1 
   1   rs73088166    0.02953    0.02953          1          1          1          1     0.9846          1 
   1   rs73088170    0.02953    0.02953          1          1          1          1     0.9846          1 
   1  rs191646353    0.02953    0.02953          1          1          1          1     0.9846          1 
   1   rs12739939    0.02954    0.02954          1          1          1          1     0.9846          1 
   1   rs12740087    0.02954    0.02954          1          1          1          1     0.9846          1 
   1   rs71635198    0.02954    0.02954          1          1          1          1     0.9846          1 
   1      rs10877    0.02956    0.02956          1          1          1          1     0.9846          1 
   1   rs76771020    0.02965    0.02965          1          1          1          1     0.9846          1 
   1   rs11117636    0.02965    0.02965          1          1          1          1     0.9846          1 
   1   rs11117640    0.02965    0.02965          1          1          1          1     0.9846          1 
   1   rs11117651    0.02965    0.02965          1          1          1          1     0.9846          1 
   1   rs11117901    0.02967    0.02967          1          1          1          1     0.9846          1 
   1   rs56166793    0.03075    0.03075          1          1          1          1     0.9846          1 
   1    rs6684843     0.0308     0.0308          1          1          1          1     0.9846          1 
   1    rs6681869     0.0308     0.0308          1          1          1          1     0.9846          1 
   1    rs6540490     0.0308     0.0308          1          1          1          1     0.9846          1 
   1    rs6540491     0.0308     0.0308          1          1          1          1     0.9846          1 
   1    rs6540492     0.0308     0.0308          1          1          1          1     0.9846          1 
   1    rs6540493     0.0308     0.0308          1          1          1          1     0.9846          1 
   1    rs6688392     0.0308     0.0308          1          1          1          1     0.9846          1 
   1   rs78044000     0.0308     0.0308          1          1          1          1     0.9846          1 
   1    rs3813969     0.0308     0.0308          1          1          1          1     0.9846          1 
   1    rs3813967     0.0308     0.0308          1          1          1          1     0.9846          1 
   1    rs4845117     0.0308     0.0308          1          1          1          1     0.9846          1 
   1  rs147148136     0.0308     0.0308          1          1          1          1     0.9846          1 
   1    rs4844544     0.0308     0.0308          1          1          1          1     0.9846          1 
   1    rs4844545     0.0308     0.0308          1          1          1          1     0.9846          1 
   1  rs112664086     0.0308     0.0308          1          1          1          1     0.9846          1 
   1   rs56951869     0.0308     0.0308          1          1          1          1     0.9846          1 
   1   rs57096326     0.0308     0.0308          1          1          1          1     0.9846          1 
   1   rs57106552     0.0308     0.0308          1          1          1          1     0.9846          1 
   1   rs17012744     0.0308     0.0308          1          1          1          1     0.9846          1 
   1    rs6673090     0.0308     0.0308          1          1          1          1     0.9846          1 
   1    rs6681092     0.0308     0.0308          1          1          1          1     0.9846          1 
   1    rs6673105     0.0308     0.0308          1          1          1          1     0.9846          1 
   1   rs59856456     0.0308     0.0308          1          1          1          1     0.9846          1 
   1   rs58896223     0.0308     0.0308          1          1          1          1     0.9846          1 
   1  rs113519195     0.0308     0.0308          1          1          1          1     0.9846          1 
   1   rs78660080     0.0308     0.0308          1          1          1          1     0.9846          1 
   1  rs113101778     0.0308     0.0308          1          1          1          1     0.9846          1 
   1  rs533036412     0.0308     0.0308          1          1          1          1     0.9846          1 
   1   rs79392121    0.03109    0.03109          1          1          1          1     0.9846          1 
   1   rs58719944    0.03149    0.03149          1          1          1          1     0.9846          1 
   1  rs146904867    0.03201    0.03201          1          1          1          1     0.9846          1 
   1    rs7536931    0.03217    0.03217          1          1          1          1     0.9846          1 
   1    rs6656369     0.0323     0.0323          1          1          1          1     0.9846          1 
   1    rs2282449    0.03283    0.03283          1          1          1          1     0.9846          1 
   1    rs2282451    0.03283    0.03283          1          1          1          1     0.9846          1 
   1    rs3818970    0.03283    0.03283          1          1          1          1     0.9846          1 
   1   rs12134829    0.03283    0.03283          1          1          1          1     0.9846          1 
   1    rs7555438    0.03283    0.03283          1          1          1          1     0.9846          1 
   1   rs16856019    0.03283    0.03283          1          1          1          1     0.9846          1 
   1    rs4951014    0.03283    0.03283          1          1          1          1     0.9846          1 
   1    rs6657263    0.03335    0.03335          1          1          1          1     0.9846          1 
   1   rs80067025    0.03335    0.03335          1          1          1          1     0.9846          1 
   1    rs6668844    0.03335    0.03335          1          1          1          1     0.9846          1 
   1   rs75689548    0.03367    0.03367          1          1          1          1     0.9846          1 
   1    rs7515924    0.03367    0.03367          1          1          1          1     0.9846          1 
   1    rs7532422    0.03367    0.03367          1          1          1          1     0.9846          1 
   1    rs6673080    0.03367    0.03367          1          1          1          1     0.9846          1 
   1    rs6540874    0.03367    0.03367          1          1          1          1     0.9846          1 
   1    rs6683677    0.03367    0.03367          1          1          1          1     0.9846          1 
   1   rs12119823    0.03367    0.03367          1          1          1          1     0.9846          1 
   1   rs11580394    0.03367    0.03367          1          1          1          1     0.9846          1 
   1   rs76258276    0.03367    0.03367          1          1          1          1     0.9846          1 
   1    rs7526658    0.03367    0.03367          1          1          1          1     0.9846          1 
   1   rs11120512    0.03367    0.03367          1          1          1          1     0.9846          1 
   1    rs7516416    0.03367    0.03367          1          1          1          1     0.9846          1 
   1    rs6673890    0.03367    0.03367          1          1          1          1     0.9846          1 
   1    rs6682586    0.03367    0.03367          1          1          1          1     0.9846          1 
   1    rs6668560    0.03367    0.03367          1          1          1          1     0.9846          1 
   1    rs7522618    0.03367    0.03367          1          1          1          1     0.9846          1 
   1   rs76025171    0.03367    0.03367          1          1          1          1     0.9846          1 
   1   rs11580382    0.03367    0.03367          1          1          1          1     0.9846          1 
   1   rs11580387    0.03367    0.03367          1          1          1          1     0.9846          1 
   1    rs7518565    0.03367    0.03367          1          1          1          1     0.9846          1 
   1   rs10494890    0.03367    0.03367          1          1          1          1     0.9846          1 
   1    rs7532664    0.03367    0.03367          1          1          1          1     0.9846          1 
   1   rs55638602    0.03367    0.03367          1          1          1          1     0.9846          1 
   1   rs61822673    0.03367    0.03367          1          1          1          1     0.9846          1 
   1    rs4844588    0.03367    0.03367          1          1          1          1     0.9846          1 
   1    rs4844589    0.03367    0.03367          1          1          1          1     0.9846          1 
   1    rs7514661    0.03367    0.03367          1          1          1          1     0.9846          1 
   1    rs6540893    0.03367    0.03367          1          1          1          1     0.9846          1 
   1    rs1583091    0.03367    0.03367          1          1          1          1     0.9846          1 
   1   rs61822674    0.03367    0.03367          1          1          1          1     0.9846          1 
   1   rs10442696    0.03367    0.03367          1          1          1          1     0.9846          1 
   1    rs7535532    0.03367    0.03367          1          1          1          1     0.9846          1 
   1    rs7543117    0.03367    0.03367          1          1          1          1     0.9846          1 
   1    rs6684804    0.03367    0.03367          1          1          1          1     0.9846          1 
   1     rs823122    0.03406    0.03406          1          1          1          1     0.9846          1 
   1    rs4951024    0.03406    0.03406          1          1          1          1     0.9846          1 
   1    rs1204676    0.03433    0.03433          1          1          1          1     0.9846          1 
   1  rs140523566    0.03446    0.03446          1          1          1          1     0.9846          1 
   1    rs7516593    0.03454    0.03454          1          1          1          1     0.9846          1 
   1   rs17026295     0.0347     0.0347          1          1          1          1     0.9846          1 
   1    rs7514648     0.0347     0.0347          1          1          1          1     0.9846          1 
   1   rs11117664     0.0347     0.0347          1          1          1          1     0.9846          1 
   1  rs142559312     0.0347     0.0347          1          1          1          1     0.9846          1 
   1    rs7533554    0.03471    0.03471          1          1          1          1     0.9846          1 
   1    rs7533742    0.03471    0.03471          1          1          1          1     0.9846          1 
   1   rs17187694    0.03485    0.03485          1          1          1          1     0.9846          1 
   1  rs115179166    0.03486    0.03486          1          1          1          1     0.9846          1 
   1   rs28517473    0.03501    0.03501          1          1          1          1     0.9846          1 
   1   rs11118132    0.03512    0.03512          1          1          1          1     0.9846          1 
   1   rs10494879    0.03536    0.03536          1          1          1          1     0.9846          1 
   1  rs115812228    0.03549    0.03549          1          1          1          1     0.9846          1 
   1  rs141730920    0.03549    0.03549          1          1          1          1     0.9846          1 
   1   rs78421560    0.03549    0.03549          1          1          1          1     0.9846          1 
   1   rs79576176    0.03549    0.03549          1          1          1          1     0.9846          1 
   1  rs371482956    0.03549    0.03549          1          1          1          1     0.9846          1 
   1  rs115984632    0.03549    0.03549          1          1          1          1     0.9846          1 
   1  rs115996906    0.03549    0.03549          1          1          1          1     0.9846          1 
   1  rs116438301    0.03549    0.03549          1          1          1          1     0.9846          1 
   1   rs80178763    0.03549    0.03549          1          1          1          1     0.9846          1 
   1  rs116300524    0.03549    0.03549          1          1          1          1     0.9846          1 
   1  rs536099273    0.03549    0.03549          1          1          1          1     0.9846          1 
   1  rs116692585    0.03549    0.03549          1          1          1          1     0.9846          1 
   1  rs146913746    0.03549    0.03549          1          1          1          1     0.9846          1 
   1   rs80290614    0.03549    0.03549          1          1          1          1     0.9846          1 
   1   rs74336727    0.03549    0.03549          1          1          1          1     0.9846          1 
   1    rs1905829    0.03551    0.03551          1          1          1          1     0.9846          1 
   1   rs57092766    0.03551    0.03551          1          1          1          1     0.9846          1 
   1   rs28575468    0.03572    0.03572          1          1          1          1     0.9846          1 
   1   rs33959978    0.03572    0.03572          1          1          1          1     0.9846          1 
   1   rs28483632    0.03572    0.03572          1          1          1          1     0.9846          1 
   1   rs28425623    0.03572    0.03572          1          1          1          1     0.9846          1 
   1   rs28380027    0.03572    0.03572          1          1          1          1     0.9846          1 
   1   rs28415467    0.03572    0.03572          1          1          1          1     0.9846          1 
   1   rs33933482    0.03572    0.03572          1          1          1          1     0.9846          1 
   1    rs3949286    0.03576    0.03576          1          1          1          1     0.9846          1 
   1    rs9726591    0.03576    0.03576          1          1          1          1     0.9846          1 
   1    rs4951250    0.03576    0.03576          1          1          1          1     0.9846          1 
   1   rs11589772    0.03576    0.03576          1          1          1          1     0.9846          1 
   1   rs79396608    0.03611    0.03611          1          1          1          1     0.9846          1 
   1  rs141010096    0.03611    0.03611          1          1          1          1     0.9846          1 
   1  rs114915979    0.03611    0.03611          1          1          1          1     0.9846          1 
   1   rs78474729    0.03611    0.03611          1          1          1          1     0.9846          1 
   1  rs542619600    0.03611    0.03611          1          1          1          1     0.9846          1 
   1   rs79771737    0.03611    0.03611          1          1          1          1     0.9846          1 
   1  rs150882174    0.03611    0.03611          1          1          1          1     0.9846          1 
   1  rs140853652    0.03611    0.03611          1          1          1          1     0.9846          1 
   1  rs115866861    0.03611    0.03611          1          1          1          1     0.9846          1 
   1   rs79520469    0.03611    0.03611          1          1          1          1     0.9846          1 
   1   rs74331628    0.03611    0.03611          1          1          1          1     0.9846          1 
   1   rs78451246    0.03611    0.03611          1          1          1          1     0.9846          1 
   1   rs78568512    0.03611    0.03611          1          1          1          1     0.9846          1 
   1     rs869054    0.03611    0.03611          1          1          1          1     0.9846          1 
   1    rs2013898    0.03611    0.03611          1          1          1          1     0.9846          1 
   1   rs73084357    0.03678    0.03678          1          1          1          1     0.9866          1 
   1   rs12045707    0.03691    0.03691          1          1          1          1     0.9866          1 
   1  rs190169923    0.03734    0.03734          1          1          1          1     0.9866          1 
   1   rs80145392    0.03734    0.03734          1          1          1          1     0.9866          1 
   1    rs6693011    0.03739    0.03739          1          1          1          1     0.9866          1 
   1   rs12062114    0.03739    0.03739          1          1          1          1     0.9866          1 
   1   rs35299018    0.03739    0.03739          1          1          1          1     0.9866          1 
   1    rs1890869    0.03739    0.03739          1          1          1          1     0.9866          1 
   1   rs11120077    0.03739    0.03739          1          1          1          1     0.9866          1 
   1   rs55696978    0.03739    0.03739          1          1          1          1     0.9866          1 
   1   rs74152404    0.03739    0.03739          1          1          1          1     0.9866          1 
   1   rs74152405    0.03739    0.03739          1          1          1          1     0.9866          1 
   1   rs74152406    0.03739    0.03739          1          1          1          1     0.9866          1 
   1   rs17019578    0.03739    0.03739          1          1          1          1     0.9866          1 
   1    rs6593962     0.0378     0.0378          1          1          1          1     0.9866          1 
   1     rs823127     0.0379     0.0379          1          1          1          1     0.9866          1 
   1   rs34792278    0.03792    0.03792          1          1          1          1     0.9866          1 
   1  rs138503783    0.03829    0.03829          1          1          1          1     0.9866          1 
   1     rs694409    0.03837    0.03837          1          1          1          1     0.9866          1 
   1   rs10863336    0.03853    0.03853          1          1          1          1     0.9866          1 
   1    rs7525160    0.03853    0.03853          1          1          1          1     0.9866          1 
   1  rs145540771    0.03865    0.03865          1          1          1          1     0.9866          1 
   1  rs115191103    0.03869    0.03869          1          1          1          1     0.9866          1 
   1   rs79887490    0.03869    0.03869          1          1          1          1     0.9866          1 
   1  rs116701503    0.03869    0.03869          1          1          1          1     0.9866          1 
   1   rs75910132    0.03869    0.03869          1          1          1          1     0.9866          1 
   1   rs77057269    0.03869    0.03869          1          1          1          1     0.9866          1 
   1    rs6670857    0.03872    0.03872          1          1          1          1     0.9866          1 
   1  rs551516372    0.03873    0.03873          1          1          1          1     0.9866          1 
   1   rs58222271    0.03909    0.03909          1          1          1          1     0.9866          1 
   1   rs67618268    0.03966    0.03966          1          1          1          1     0.9866          1 
   1   rs11362942    0.04026    0.04026          1          1          1          1     0.9866          1 
   1     rs860311    0.04026    0.04026          1          1          1          1     0.9866          1 
   1    rs1626710    0.04026    0.04026          1          1          1          1     0.9866          1 
   1    rs1772150    0.04026    0.04026          1          1          1          1     0.9866          1 
   1     rs823125    0.04026    0.04026          1          1          1          1     0.9866          1 
   1     rs823126    0.04026    0.04026          1          1          1          1     0.9866          1 
   1   rs75103733    0.04033    0.04033          1          1          1          1     0.9866          1 
   1  rs116370807    0.04033    0.04033          1          1          1          1     0.9866          1 
   1     rs823102    0.04033    0.04033          1          1          1          1     0.9866          1 
   1   rs58785399    0.04033    0.04033          1          1          1          1     0.9866          1 
   1   rs59081879    0.04033    0.04033          1          1          1          1     0.9866          1 
   1  rs549643128    0.04033    0.04033          1          1          1          1     0.9866          1 
   1   rs76968726    0.04033    0.04033          1          1          1          1     0.9866          1 
   1   rs79837567    0.04033    0.04033          1          1          1          1     0.9866          1 
   1  rs147681886    0.04033    0.04033          1          1          1          1     0.9866          1 
   1  rs115812113    0.04033    0.04033          1          1          1          1     0.9866          1 
   1  rs111299170    0.04033    0.04033          1          1          1          1     0.9866          1 
   1  rs200300084    0.04037    0.04037          1          1          1          1     0.9866          1 
   1   rs78419982     0.0412     0.0412          1          1          1          1     0.9866          1 
   1   rs72750453    0.04228    0.04228          1          1          1          1     0.9866          1 
   1    rs7547434    0.04272    0.04272          1          1          1          1     0.9866          1 
   1    rs2801209    0.04278    0.04278          1          1          1          1     0.9866          1 
   1   rs11120075      0.043      0.043          1          1          1          1     0.9866          1 
   1   rs35117752    0.04314    0.04314          1          1          1          1     0.9866          1 
   1   rs11240530    0.04314    0.04314          1          1          1          1     0.9866          1 
   1   rs36007652    0.04314    0.04314          1          1          1          1     0.9866          1 
   1   rs12041432    0.04314    0.04314          1          1          1          1     0.9866          1 
   1  rs374376217    0.04324    0.04324          1          1          1          1     0.9866          1 
   1   rs34628932    0.04384    0.04384          1          1          1          1     0.9866          1 
   1     rs696945    0.04388    0.04388          1          1          1          1     0.9866          1 
   1   rs28410805    0.04425    0.04425          1          1          1          1     0.9866          1 
   1  rs201885814    0.04434    0.04434          1          1          1          1     0.9866          1 
   1   rs60603393    0.04436    0.04436          1          1          1          1     0.9866          1 
   1    rs6673596    0.04465    0.04465          1          1          1          1     0.9866          1 
   1  rs539315410    0.04478    0.04478          1          1          1          1     0.9866          1 
   1  rs143985619     0.0452     0.0452          1          1          1          1     0.9866          1 
   1    rs2404944     0.0455     0.0455          1          1          1          1     0.9866          1 
   1    rs7519276     0.0455     0.0455          1          1          1          1     0.9866          1 
   1    rs2491394    0.04554    0.04554          1          1          1          1     0.9866          1 
   1    rs2491396    0.04554    0.04554          1          1          1          1     0.9866          1 
   1  rs573681079    0.04564    0.04564          1          1          1          1     0.9866          1 
   1   rs74742451    0.04564    0.04564          1          1          1          1     0.9866          1 
   1   rs77145461     0.0457     0.0457          1          1          1          1     0.9866          1 
   1    rs1809004    0.04575    0.04575          1          1          1          1     0.9866          1 
   1  rs114880040    0.04624    0.04624          1          1          1          1     0.9866          1 
   1  rs116633300    0.04624    0.04624          1          1          1          1     0.9866          1 
   1   rs11119515    0.04642    0.04642          1          1          1          1     0.9866          1 
   1   rs66532941    0.04656    0.04656          1          1          1          1     0.9866          1 
   1  rs115075653    0.04664    0.04664          1          1          1          1     0.9866          1 
   1    rs1429266    0.04677    0.04677          1          1          1          1     0.9866          1 
   1    rs2745967    0.04696    0.04696          1          1          1          1     0.9866          1 
   1    rs2808467    0.04721    0.04721          1          1          1          1     0.9866          1 
   1    rs2808470    0.04721    0.04721          1          1          1          1     0.9866          1 
   1   rs59228006    0.04736    0.04736          1          1          1          1     0.9866          1 
   1    rs6697605    0.04753    0.04753          1          1          1          1     0.9866          1 
   1    rs2782852    0.04771    0.04771          1          1          1          1     0.9866          1 
   1   rs12064511    0.04781    0.04781          1          1          1          1     0.9866          1 
   1     rs823129    0.04814    0.04814          1          1          1          1     0.9866          1 
   1     rs823131    0.04814    0.04814          1          1          1          1     0.9866          1 
   1     rs823120    0.04814    0.04814          1          1          1          1     0.9866          1 
   1     rs823123    0.04814    0.04814          1          1          1          1     0.9866          1 
   1     rs823124    0.04814    0.04814          1          1          1          1     0.9866          1 
   1   rs11584921    0.04825    0.04825          1          1          1          1     0.9866          1 
   1    rs6698351    0.04825    0.04825          1          1          1          1     0.9866          1 
   1   rs10900518     0.0483     0.0483          1          1          1          1     0.9866          1 
   1   rs12760905     0.0483     0.0483          1          1          1          1     0.9866          1 
   1   rs11579937     0.0483     0.0483          1          1          1          1     0.9866          1 
   1   rs66538664    0.04832    0.04832          1          1          1          1     0.9866          1 
   1   rs17013199    0.04832    0.04832          1          1          1          1     0.9866          1 
   1  rs200702527    0.04861    0.04861          1          1          1          1     0.9866          1 
   1  rs150749361    0.04876    0.04876          1          1          1          1     0.9866          1 
   1   rs28764176    0.04905    0.04905          1          1          1          1     0.9866          1 
   1   rs74155229    0.04908    0.04908          1          1          1          1     0.9866          1 
   1   rs28570099    0.04921    0.04921          1          1          1          1     0.9866          1 
   1   rs67863523    0.04925    0.04925          1          1          1          1     0.9866          1 
   1   rs72454706    0.04965    0.04965          1          1          1          1     0.9866          1 
   1  rs144658819     0.0498     0.0498          1          1          1          1     0.9866          1 
   1   rs11120074    0.05006    0.05006          1          1          1          1     0.9866          1 
   1   rs57033547    0.05006    0.05006          1          1          1          1     0.9866          1 
   1   rs28372502    0.05054    0.05054          1          1          1          1     0.9866          1 
   1  rs148776673    0.05055    0.05055          1          1          1          1     0.9866          1 
   1  rs142344841    0.05055    0.05055          1          1          1          1     0.9866          1 
   1  rs372081080    0.05072    0.05072          1          1          1          1     0.9866          1 
   1   rs73086106    0.05095    0.05095          1          1          1          1     0.9866          1 
   1   rs28412042    0.05095    0.05095          1          1          1          1     0.9866          1 
   1   rs58967900    0.05095    0.05095          1          1          1          1     0.9866          1 
   1   rs74474484    0.05116    0.05116          1          1          1          1     0.9866          1 
   1   rs12130515    0.05117    0.05117          1          1          1          1     0.9866          1 
   1   rs17012650    0.05117    0.05117          1          1          1          1     0.9866          1 
   1   rs77530878    0.05129    0.05129          1          1          1          1     0.9866          1 
   1  rs551803355    0.05129    0.05129          1          1          1          1     0.9866          1 
   1    rs2745954    0.05133    0.05133          1          1          1          1     0.9866          1 
   1  rs368960781    0.05172    0.05172          1          1          1          1     0.9866          1 
   1    rs6673333    0.05186    0.05186          1          1          1          1     0.9866          1 
   1     rs701615    0.05193    0.05193          1          1          1          1     0.9866          1 
   1     rs701614    0.05193    0.05193          1          1          1          1     0.9866          1 
   1   rs74144119     0.0521     0.0521          1          1          1          1     0.9866          1 
   1    rs3088136    0.05229    0.05229          1          1          1          1     0.9866          1 
   1  rs546213991    0.05243    0.05243          1          1          1          1     0.9866          1 
   1   rs56694502    0.05243    0.05243          1          1          1          1     0.9866          1 
   1  rs143639791    0.05243    0.05243          1          1          1          1     0.9866          1 
   1  rs200762245    0.05243    0.05243          1          1          1          1     0.9866          1 
   1  rs374983077    0.05243    0.05243          1          1          1          1     0.9866          1 
   1  rs575697756    0.05243    0.05243          1          1          1          1     0.9866          1 
   1  rs200975589    0.05243    0.05243          1          1          1          1     0.9866          1 
   1  rs111272467    0.05243    0.05243          1          1          1          1     0.9866          1 
   1    rs5780440    0.05263    0.05263          1          1          1          1     0.9866          1 
   1   rs57666853    0.05287    0.05287          1          1          1          1     0.9866          1 
   1    rs7530628    0.05298    0.05298          1          1          1          1     0.9866          1 
   1  rs115882363    0.05331    0.05331          1          1          1          1     0.9866          1 
   1   rs28477649    0.05359    0.05359          1          1          1          1     0.9866          1 
   1  rs558559558    0.05367    0.05367          1          1          1          1     0.9866          1 
   1    rs2629684    0.05407    0.05407          1          1          1          1     0.9866          1 
   1    rs2629683    0.05407    0.05407          1          1          1          1     0.9866          1 
   1    rs2791690    0.05407    0.05407          1          1          1          1     0.9866          1 
   1    rs2629682    0.05407    0.05407          1          1          1          1     0.9866          1 
   1    rs2842727    0.05407    0.05407          1          1          1          1     0.9866          1 
   1    rs2629681    0.05407    0.05407          1          1          1          1     0.9866          1 
   1    rs2842728    0.05407    0.05407          1          1          1          1     0.9866          1 
   1    rs2842729    0.05407    0.05407          1          1          1          1     0.9866          1 
   1    rs2842730    0.05407    0.05407          1          1          1          1     0.9866          1 
   1    rs2629680    0.05407    0.05407          1          1          1          1     0.9866          1 
   1    rs2791717    0.05407    0.05407          1          1          1          1     0.9866          1 
   1    rs2842731    0.05407    0.05407          1          1          1          1     0.9866          1 
   1    rs2629679    0.05407    0.05407          1          1          1          1     0.9866          1 
   1    rs2629678    0.05407    0.05407          1          1          1          1     0.9866          1 
   1    rs2629677    0.05407    0.05407          1          1          1          1     0.9866          1 
   1    rs2629676    0.05407    0.05407          1          1          1          1     0.9866          1 
   1    rs2629675    0.05407    0.05407          1          1          1          1     0.9866          1 
   1    rs2842732    0.05407    0.05407          1          1          1          1     0.9866          1 
   1    rs2629674    0.05407    0.05407          1          1          1          1     0.9866          1 
   1    rs2842733    0.05407    0.05407          1          1          1          1     0.9866          1 
   1    rs2629673    0.05407    0.05407          1          1          1          1     0.9866          1 
   1    rs2791712    0.05407    0.05407          1          1          1          1     0.9866          1 
   1    rs2842735    0.05407    0.05407          1          1          1          1     0.9866          1 
   1  rs112345013    0.05407    0.05407          1          1          1          1     0.9866          1 
   1    rs2842738    0.05407    0.05407          1          1          1          1     0.9866          1 
   1    rs2629671    0.05407    0.05407          1          1          1          1     0.9866          1 
   1    rs2842739    0.05407    0.05407          1          1          1          1     0.9866          1 
   1    rs2629670    0.05407    0.05407          1          1          1          1     0.9866          1 
   1    rs2791696    0.05407    0.05407          1          1          1          1     0.9866          1 
   1    rs2791695    0.05407    0.05407          1          1          1          1     0.9866          1 
   1    rs2629669    0.05407    0.05407          1          1          1          1     0.9866          1 
   1    rs2842740    0.05407    0.05407          1          1          1          1     0.9866          1 
   1   rs11119076     0.0541     0.0541          1          1          1          1     0.9866          1 
   1   rs11119005    0.05423    0.05423          1          1          1          1     0.9866          1 
   1    rs6672764    0.05456    0.05456          1          1          1          1     0.9866          1 
   1   rs12132176    0.05472    0.05472          1          1          1          1     0.9866          1 
   1   rs12132968    0.05472    0.05472          1          1          1          1     0.9866          1 
   1    rs1772145    0.05514    0.05514          1          1          1          1     0.9866          1 
   1   rs34072338     0.0552     0.0552          1          1          1          1     0.9866          1 
   1   rs10863718    0.05549    0.05549          1          1          1          1     0.9866          1 
   1    rs2297837    0.05557    0.05557          1          1          1          1     0.9866          1 
   1     rs859564    0.05573    0.05573          1          1          1          1     0.9866          1 
   1    rs1204679    0.05573    0.05573          1          1          1          1     0.9866          1 
   1     rs694748    0.05573    0.05573          1          1          1          1     0.9866          1 
   1    rs1211538    0.05573    0.05573          1          1          1          1     0.9866          1 
   1   rs71848792    0.05584    0.05584          1          1          1          1     0.9866          1 
   1   rs59577227    0.05622    0.05622          1          1          1          1     0.9866          1 
   1   rs60647666    0.05622    0.05622          1          1          1          1     0.9866          1 
   1   rs73084363    0.05622    0.05622          1          1          1          1     0.9866          1 
   1   rs73084368    0.05622    0.05622          1          1          1          1     0.9866          1 
   1  rs200680967    0.05622    0.05622          1          1          1          1     0.9866          1 
   1   rs73084371    0.05622    0.05622          1          1          1          1     0.9866          1 
   1   rs73084373    0.05622    0.05622          1          1          1          1     0.9866          1 
   1  rs144814676    0.05622    0.05622          1          1          1          1     0.9866          1 
   1  rs112332766    0.05622    0.05622          1          1          1          1     0.9866          1 
   1  rs367756173    0.05627    0.05627          1          1          1          1     0.9866          1 
   1    rs3043877    0.05641    0.05641          1          1          1          1     0.9866          1 
   1   rs57692818    0.05662    0.05662          1          1          1          1     0.9866          1 
   1   rs17011998    0.05662    0.05662          1          1          1          1     0.9866          1 
   1  rs114849019    0.05689    0.05689          1          1          1          1     0.9866          1 
   1    rs2039177    0.05689    0.05689          1          1          1          1     0.9866          1 
   1  rs116001160    0.05689    0.05689          1          1          1          1     0.9866          1 
   1  rs140310442    0.05689    0.05689          1          1          1          1     0.9866          1 
   1   rs77791115    0.05717    0.05717          1          1          1          1     0.9866          1 
   1   rs11119603    0.05756    0.05756          1          1          1          1     0.9866          1 
   1   rs12088521    0.05756    0.05756          1          1          1          1     0.9866          1 
   1   rs12085203    0.05756    0.05756          1          1          1          1     0.9866          1 
   1   rs57461190    0.05756    0.05756          1          1          1          1     0.9866          1 
   1   rs58112914    0.05756    0.05756          1          1          1          1     0.9866          1 
   1   rs58609590    0.05756    0.05756          1          1          1          1     0.9866          1 
   1   rs11119606    0.05756    0.05756          1          1          1          1     0.9866          1 
   1   rs67391201    0.05756    0.05756          1          1          1          1     0.9866          1 
   1   rs59700084    0.05756    0.05756          1          1          1          1     0.9866          1 
   1   rs17017836    0.05865    0.05865          1          1          1          1     0.9866          1 
   1  rs113332386    0.05877    0.05877          1          1          1          1     0.9866          1 
   1    rs7516842     0.0589     0.0589          1          1          1          1     0.9866          1 
   1   rs11119164     0.0589     0.0589          1          1          1          1     0.9866          1 
   1   rs77741602    0.05891    0.05891          1          1          1          1     0.9866          1 
   1   rs57051423    0.05891    0.05891          1          1          1          1     0.9866          1 
   1   rs73080234    0.05893    0.05893          1          1          1          1     0.9866          1 
   1    rs1554286      0.059      0.059          1          1          1          1     0.9866          1 
   1    rs1518111      0.059      0.059          1          1          1          1     0.9866          1 
   1    rs1518110      0.059      0.059          1          1          1          1     0.9866          1 
   1    rs3024490      0.059      0.059          1          1          1          1     0.9866          1 
   1    rs1800872      0.059      0.059          1          1          1          1     0.9866          1 
   1    rs1800871      0.059      0.059          1          1          1          1     0.9866          1 
   1   rs12071163    0.05959    0.05959          1          1          1          1     0.9866          1 
   1  rs545225063    0.05959    0.05959          1          1          1          1     0.9866          1 
   1   rs28676508    0.05979    0.05979          1          1          1          1     0.9866          1 
   1   rs56249114    0.05992    0.05992          1          1          1          1     0.9866          1 
   1    rs6540432    0.06041    0.06041          1          1          1          1     0.9866          1 
   1    rs2297548    0.06041    0.06041          1          1          1          1     0.9866          1 
   1  rs376519988    0.06058    0.06058          1          1          1          1     0.9866          1 
   1    rs6540500    0.06113    0.06113          1          1          1          1     0.9866          1 
   1    rs2490254    0.06127    0.06127          1          1          1          1     0.9866          1 
   1   rs73079112    0.06136    0.06136          1          1          1          1     0.9866          1 
   1   rs73088167    0.06152    0.06152          1          1          1          1     0.9866          1 
   1   rs77291008    0.06154    0.06154          1          1          1          1     0.9866          1 
   1   rs11119514    0.06183    0.06183          1          1          1          1     0.9866          1 
   1  rs115548380    0.06192    0.06192          1          1          1          1     0.9866          1 
   1  rs116052417    0.06214    0.06214          1          1          1          1     0.9866          1 
   1  rs113367409     0.0624     0.0624          1          1          1          1     0.9866          1 
   1   rs73080227     0.0624     0.0624          1          1          1          1     0.9866          1 
   1   rs73082366    0.06242    0.06242          1          1          1          1     0.9866          1 
   1  rs550246474    0.06251    0.06251          1          1          1          1     0.9866          1 
   1  rs150990167    0.06268    0.06268          1          1          1          1     0.9866          1 
   1  rs532254196    0.06268    0.06268          1          1          1          1     0.9866          1 
   1  rs559809871    0.06268    0.06268          1          1          1          1     0.9866          1 
   1  rs552991173    0.06268    0.06268          1          1          1          1     0.9866          1 
   1  rs202113545    0.06268    0.06268          1          1          1          1     0.9866          1 
   1  rs369150021    0.06268    0.06268          1          1          1          1     0.9866          1 
   1  rs200396069    0.06268    0.06268          1          1          1          1     0.9866          1 
   1  rs570120625    0.06268    0.06268          1          1          1          1     0.9866          1 
   1  rs531920844    0.06268    0.06268          1          1          1          1     0.9866          1 
   1    rs6664834    0.06268    0.06268          1          1          1          1     0.9866          1 
   1   rs11120040    0.06268    0.06268          1          1          1          1     0.9866          1 
   1    rs6685813    0.06286    0.06286          1          1          1          1     0.9866          1 
   1   rs11591025    0.06286    0.06286          1          1          1          1     0.9866          1 
   1    rs7524754    0.06303    0.06303          1          1          1          1     0.9866          1 
   1    rs4844573    0.06363    0.06363          1          1          1          1     0.9866          1 
   1  rs116094174    0.06396    0.06396          1          1          1          1     0.9866          1 
   1  rs111359667    0.06396    0.06396          1          1          1          1     0.9866          1 
   1  rs142476208    0.06396    0.06396          1          1          1          1     0.9866          1 
   1  rs114206987    0.06396    0.06396          1          1          1          1     0.9866          1 
   1    rs4844420    0.06407    0.06407          1          1          1          1     0.9866          1 
   1   rs11119058    0.06407    0.06407          1          1          1          1     0.9866          1 
   1    rs1204678    0.06428    0.06428          1          1          1          1     0.9866          1 
   1   rs56141354    0.06439    0.06439          1          1          1          1     0.9866          1 
   1   rs28602403    0.06486    0.06486          1          1          1          1     0.9866          1 
   1   rs73080276     0.0649     0.0649          1          1          1          1     0.9866          1 
   1   rs73082271     0.0649     0.0649          1          1          1          1     0.9866          1 
   1   rs41299868    0.06504    0.06504          1          1          1          1     0.9866          1 
   1   rs41299870    0.06504    0.06504          1          1          1          1     0.9866          1 
   1   rs41299872    0.06504    0.06504          1          1          1          1     0.9866          1 
   1  rs113558043    0.06559    0.06559          1          1          1          1     0.9866          1 
   1  rs537948466    0.06568    0.06568          1          1          1          1     0.9866          1 
   1  rs145456298    0.06568    0.06568          1          1          1          1     0.9866          1 
   1  rs575717254    0.06568    0.06568          1          1          1          1     0.9866          1 
   1   rs79514302    0.06568    0.06568          1          1          1          1     0.9866          1 
   1  rs539659667    0.06569    0.06569          1          1          1          1     0.9866          1 
   1   rs79045114    0.06569    0.06569          1          1          1          1     0.9866          1 
   1   rs12092027    0.06569    0.06569          1          1          1          1     0.9866          1 
   1   rs12092084    0.06569    0.06569          1          1          1          1     0.9866          1 
   1    rs9661656    0.06569    0.06569          1          1          1          1     0.9866          1 
   1    rs9660933    0.06569    0.06569          1          1          1          1     0.9866          1 
   1   rs12746707    0.06569    0.06569          1          1          1          1     0.9866          1 
   1   rs12750710    0.06569    0.06569          1          1          1          1     0.9866          1 
   1   rs12072062    0.06569    0.06569          1          1          1          1     0.9866          1 
   1   rs11119916    0.06569    0.06569          1          1          1          1     0.9866          1 
   1  rs138447412    0.06569    0.06569          1          1          1          1     0.9866          1 
   1  rs114065085    0.06579    0.06579          1          1          1          1     0.9866          1 
   1  rs182866988    0.06579    0.06579          1          1          1          1     0.9866          1 
   1   rs34482372    0.06581    0.06581          1          1          1          1     0.9866          1 
   1   rs34858744    0.06585    0.06585          1          1          1          1     0.9866          1 
   1   rs28371601    0.06585    0.06585          1          1          1          1     0.9866          1 
   1   rs59990545    0.06602    0.06602          1          1          1          1     0.9866          1 
   1   rs41304251    0.06602    0.06602          1          1          1          1     0.9866          1 
   1   rs72750941    0.06602    0.06602          1          1          1          1     0.9866          1 
   1   rs56927917    0.06602    0.06602          1          1          1          1     0.9866          1 
   1   rs66742105    0.06602    0.06602          1          1          1          1     0.9866          1 
   1    rs7521095    0.06602    0.06602          1          1          1          1     0.9866          1 
   1   rs57021717    0.06602    0.06602          1          1          1          1     0.9866          1 
   1   rs55781355    0.06602    0.06602          1          1          1          1     0.9866          1 
   1   rs73078376    0.06602    0.06602          1          1          1          1     0.9866          1 
   1   rs68037343    0.06608    0.06608          1          1          1          1     0.9866          1 
   1    rs2252008    0.06612    0.06612          1          1          1          1     0.9866          1 
   1   rs17258746    0.06663    0.06663          1          1          1          1     0.9866          1 
   1   rs12069043     0.0668     0.0668          1          1          1          1     0.9866          1 
   1   rs11808532     0.0668     0.0668          1          1          1          1     0.9866          1 
   1   rs11119121     0.0668     0.0668          1          1          1          1     0.9866          1 
   1   rs12071254     0.0668     0.0668          1          1          1          1     0.9866          1 
   1    rs6685511    0.06709    0.06709          1          1          1          1     0.9866          1 
   1   rs72084079     0.0674     0.0674          1          1          1          1     0.9866          1 
   1   rs66887912    0.06777    0.06777          1          1          1          1     0.9866          1 
   1   rs41302235     0.0679     0.0679          1          1          1          1     0.9866          1 
   1  rs376425952    0.06835    0.06835          1          1          1          1     0.9866          1 
   1  rs370918534    0.06835    0.06835          1          1          1          1     0.9866          1 
   1  rs199949469    0.06835    0.06835          1          1          1          1     0.9866          1 
   1  rs113285050    0.06835    0.06835          1          1          1          1     0.9866          1 
   1    rs5780448    0.06853    0.06853          1          1          1          1     0.9866          1 
   1   rs12042887    0.06938    0.06938          1          1          1          1     0.9866          1 
   1   rs73091420    0.06953    0.06953          1          1          1          1     0.9866          1 
   1   rs41274812    0.06968    0.06968          1          1          1          1     0.9866          1 
   1    rs1932817    0.06968    0.06968          1          1          1          1     0.9866          1 
   1   rs59036171    0.06971    0.06971          1          1          1          1     0.9866          1 
   1  rs114538804    0.06978    0.06978          1          1          1          1     0.9866          1 
   1  rs115711578    0.06978    0.06978          1          1          1          1     0.9866          1 
   1  rs141099674    0.06978    0.06978          1          1          1          1     0.9866          1 
   1   rs75495352    0.06978    0.06978          1          1          1          1     0.9866          1 
   1   rs75456448    0.06978    0.06978          1          1          1          1     0.9866          1 
   1  rs112010210    0.06978    0.06978          1          1          1          1     0.9866          1 
   1    rs6540508    0.06978    0.06978          1          1          1          1     0.9866          1 
   1  rs536260414    0.06978    0.06978          1          1          1          1     0.9866          1 
   1  rs116120334    0.06978    0.06978          1          1          1          1     0.9866          1 
   1   rs77382238    0.06978    0.06978          1          1          1          1     0.9866          1 
   1  rs115048577    0.06978    0.06978          1          1          1          1     0.9866          1 
   1   rs77915513    0.06978    0.06978          1          1          1          1     0.9866          1 
   1    rs1930438    0.07013    0.07013          1          1          1          1     0.9866          1 
   1    rs6685122    0.07046    0.07046          1          1          1          1     0.9866          1 
   1  rs145486855    0.07046    0.07046          1          1          1          1     0.9866          1 
   1   rs59486265    0.07046    0.07046          1          1          1          1     0.9866          1 
   1    rs2986590    0.07046    0.07046          1          1          1          1     0.9866          1 
   1    rs6684165    0.07046    0.07046          1          1          1          1     0.9866          1 
   1   rs12048793    0.07046    0.07046          1          1          1          1     0.9866          1 
   1  rs116029147    0.07066    0.07066          1          1          1          1     0.9866          1 
   1   rs60216014     0.0709     0.0709          1          1          1          1     0.9866          1 
   1   rs73080243    0.07094    0.07094          1          1          1          1     0.9866          1 
   1     rs701624    0.07131    0.07131          1          1          1          1     0.9866          1 
   1    rs2246244     0.0717     0.0717          1          1          1          1     0.9866          1 
   1    rs1905831    0.07241    0.07241          1          1          1          1     0.9866          1 
   1   rs74142378    0.07248    0.07248          1          1          1          1     0.9866          1 
   1    rs4844577    0.07256    0.07256          1          1          1          1     0.9866          1 
   1    rs4844579    0.07256    0.07256          1          1          1          1     0.9866          1 
   1  rs374881486    0.07256    0.07256          1          1          1          1     0.9866          1 
   1    rs7526831    0.07256    0.07256          1          1          1          1     0.9866          1 
   1   rs73073010    0.07276    0.07276          1          1          1          1     0.9866          1 
   1    rs6540450    0.07278    0.07278          1          1          1          1     0.9866          1 
   1  rs112423798    0.07328    0.07328          1          1          1          1     0.9866          1 
   1   rs73077842    0.07328    0.07328          1          1          1          1     0.9866          1 
   1   rs73079913    0.07328    0.07328          1          1          1          1     0.9866          1 
   1  rs111763763    0.07328    0.07328          1          1          1          1     0.9866          1 
   1  rs112520645    0.07328    0.07328          1          1          1          1     0.9866          1 
   1  rs112770693    0.07328    0.07328          1          1          1          1     0.9866          1 
   1   rs57226775    0.07328    0.07328          1          1          1          1     0.9866          1 
   1   rs61338501    0.07328    0.07328          1          1          1          1     0.9866          1 
   1   rs17259450    0.07328    0.07328          1          1          1          1     0.9866          1 
   1   rs60782145    0.07328    0.07328          1          1          1          1     0.9866          1 
   1   rs73082042    0.07328    0.07328          1          1          1          1     0.9866          1 
   1   rs61822669    0.07339    0.07339          1          1          1          1     0.9866          1 
   1    rs1583090    0.07339    0.07339          1          1          1          1     0.9866          1 
   1   rs41299880     0.0739     0.0739          1          1          1          1     0.9866          1 
   1   rs35883984      0.074      0.074          1          1          1          1     0.9866          1 
   1  rs111910171     0.0741     0.0741          1          1          1          1     0.9866          1 
   1   rs28738991     0.0741     0.0741          1          1          1          1     0.9866          1 
   1   rs28371630     0.0741     0.0741          1          1          1          1     0.9866          1 
   1  rs113050469     0.0741     0.0741          1          1          1          1     0.9866          1 
   1   rs28371631     0.0741     0.0741          1          1          1          1     0.9866          1 
   1   rs28371633     0.0741     0.0741          1          1          1          1     0.9866          1 
   1   rs28371638     0.0741     0.0741          1          1          1          1     0.9866          1 
   1   rs28371643     0.0741     0.0741          1          1          1          1     0.9866          1 
   1   rs75311997     0.0741     0.0741          1          1          1          1     0.9866          1 
   1   rs80319231     0.0741     0.0741          1          1          1          1     0.9866          1 
   1  rs111625667     0.0741     0.0741          1          1          1          1     0.9866          1 
   1  rs113584830     0.0741     0.0741          1          1          1          1     0.9866          1 
   1  rs200932840     0.0741     0.0741          1          1          1          1     0.9866          1 
   1   rs17026085     0.0741     0.0741          1          1          1          1     0.9866          1 
   1   rs17026138     0.0741     0.0741          1          1          1          1     0.9866          1 
   1   rs77943815     0.0741     0.0741          1          1          1          1     0.9866          1 
   1   rs17026195     0.0741     0.0741          1          1          1          1     0.9866          1 
   1  rs137968061    0.07415    0.07415          1          1          1          1     0.9866          1 
   1   rs75699422    0.07501    0.07501          1          1          1          1     0.9866          1 
   1   rs17025011    0.07541    0.07541          1          1          1          1     0.9866          1 
   1  rs575560408    0.07554    0.07554          1          1          1          1     0.9866          1 
   1  rs114071749    0.07562    0.07562          1          1          1          1     0.9866          1 
   1   rs74231753    0.07606    0.07606          1          1          1          1     0.9866          1 
   1    rs7523896    0.07606    0.07606          1          1          1          1     0.9866          1 
   1  rs112358150    0.07606    0.07606          1          1          1          1     0.9866          1 
   1  rs149513069    0.07606    0.07606          1          1          1          1     0.9866          1 
   1    rs4844684    0.07659    0.07659          1          1          1          1     0.9866          1 
   1   rs17012706    0.07659    0.07659          1          1          1          1     0.9866          1 
   1     rs607857    0.07705    0.07705          1          1          1          1     0.9866          1 
   1   rs79198559    0.07705    0.07705          1          1          1          1     0.9866          1 
   1    rs1937158    0.07705    0.07705          1          1          1          1     0.9866          1 
   1     rs628169    0.07705    0.07705          1          1          1          1     0.9866          1 
   1     rs503030    0.07705    0.07705          1          1          1          1     0.9866          1 
   1   rs34660159    0.07742    0.07742          1          1          1          1     0.9866          1 
   1   rs74145799    0.07756    0.07756          1          1          1          1     0.9866          1 
   1   rs56150058    0.07756    0.07756          1          1          1          1     0.9866          1 
   1   rs74145800    0.07756    0.07756          1          1          1          1     0.9866          1 
   1   rs79791724    0.07763    0.07763          1          1          1          1     0.9866          1 
   1   rs56326354    0.07796    0.07796          1          1          1          1     0.9866          1 
   1  rs114589181    0.07796    0.07796          1          1          1          1     0.9866          1 
   1   rs72124990    0.07796    0.07796          1          1          1          1     0.9866          1 
   1  rs150102738    0.07796    0.07796          1          1          1          1     0.9866          1 
   1  rs140797504    0.07796    0.07796          1          1          1          1     0.9866          1 
   1  rs147269753    0.07796    0.07796          1          1          1          1     0.9866          1 
   1   rs78608133    0.07796    0.07796          1          1          1          1     0.9866          1 
   1  rs116314676    0.07796    0.07796          1          1          1          1     0.9866          1 
   1  rs114953760    0.07796    0.07796          1          1          1          1     0.9866          1 
   1  rs147969166    0.07796    0.07796          1          1          1          1     0.9866          1 
   1  rs145561344    0.07796    0.07796          1          1          1          1     0.9866          1 
   1  rs138099366    0.07796    0.07796          1          1          1          1     0.9866          1 
   1  rs114372207    0.07796    0.07796          1          1          1          1     0.9866          1 
   1   rs74820161    0.07796    0.07796          1          1          1          1     0.9866          1 
   1  rs114796225    0.07796    0.07796          1          1          1          1     0.9866          1 
   1  rs140925933    0.07796    0.07796          1          1          1          1     0.9866          1 
   1  rs138368440    0.07796    0.07796          1          1          1          1     0.9866          1 
   1  rs114713133    0.07796    0.07796          1          1          1          1     0.9866          1 
   1    rs6693899    0.07818    0.07818          1          1          1          1     0.9866          1 
   1  rs112757221    0.07829    0.07829          1          1          1          1     0.9866          1 
   1    rs6693865    0.07829    0.07829          1          1          1          1     0.9866          1 
   1    rs6693888    0.07829    0.07829          1          1          1          1     0.9866          1 
   1    rs6675756    0.07861    0.07861          1          1          1          1     0.9866          1 
   1   rs12726237    0.07872    0.07872          1          1          1          1     0.9866          1 
   1   rs12749819    0.07916    0.07916          1          1          1          1     0.9866          1 
   1   rs61817389    0.07916    0.07916          1          1          1          1     0.9866          1 
   1   rs61817391    0.07916    0.07916          1          1          1          1     0.9866          1 
   1    rs7546817    0.07916    0.07916          1          1          1          1     0.9866          1 
   1    rs6665396    0.08039    0.08039          1          1          1          1     0.9866          1 
   1   rs73084390    0.08039    0.08039          1          1          1          1     0.9866          1 
   1    rs7529011    0.08048    0.08048          1          1          1          1     0.9866          1 
   1  rs559019334    0.08056    0.08056          1          1          1          1     0.9866          1 
   1    rs7518979    0.08056    0.08056          1          1          1          1     0.9866          1 
   1  rs149290411    0.08084    0.08084          1          1          1          1     0.9866          1 
   1   rs12732843     0.0809     0.0809          1          1          1          1     0.9866          1 
   1    rs1320539     0.0809     0.0809          1          1          1          1     0.9866          1 
   1   rs57906194    0.08097    0.08097          1          1          1          1     0.9866          1 
   1    rs6667140    0.08147    0.08147          1          1          1          1     0.9866          1 
   1   rs79862404    0.08149    0.08149          1          1          1          1     0.9866          1 
   1  rs114825717    0.08171    0.08171          1          1          1          1     0.9866          1 
   1   rs36061603    0.08171    0.08171          1          1          1          1     0.9866          1 
   1   rs73092044    0.08173    0.08173          1          1          1          1     0.9866          1 
   1    rs6704122    0.08219    0.08219          1          1          1          1     0.9866          1 
   1  rs112453807    0.08219    0.08219          1          1          1          1     0.9866          1 
   1  rs112740170    0.08219    0.08219          1          1          1          1     0.9866          1 
   1   rs79521477    0.08219    0.08219          1          1          1          1     0.9866          1 
   1  rs111981646    0.08219    0.08219          1          1          1          1     0.9866          1 
   1  rs572836443    0.08219    0.08219          1          1          1          1     0.9866          1 
   1  rs112795777    0.08219    0.08219          1          1          1          1     0.9866          1 
   1   rs77621485    0.08219    0.08219          1          1          1          1     0.9866          1 
   1    rs4291499    0.08219    0.08219          1          1          1          1     0.9866          1 
   1   rs17014150    0.08219    0.08219          1          1          1          1     0.9866          1 
   1    rs6675735    0.08219    0.08219          1          1          1          1     0.9866          1 
   1   rs80087942    0.08219    0.08219          1          1          1          1     0.9866          1 
   1  rs113250862    0.08219    0.08219          1          1          1          1     0.9866          1 
   1    rs4433394    0.08219    0.08219          1          1          1          1     0.9866          1 
   1  rs147742533    0.08219    0.08219          1          1          1          1     0.9866          1 
   1   rs78416694    0.08219    0.08219          1          1          1          1     0.9866          1 
   1  rs542459647    0.08275    0.08275          1          1          1          1     0.9866          1 
   1   rs12028467     0.0828     0.0828          1          1          1          1     0.9866          1 
   1  rs150929487    0.08343    0.08343          1          1          1          1     0.9866          1 
   1  rs114670454    0.08343    0.08343          1          1          1          1     0.9866          1 
   1  rs115112644    0.08343    0.08343          1          1          1          1     0.9866          1 
   1    rs9730484    0.08343    0.08343          1          1          1          1     0.9866          1 
   1  rs138824685    0.08343    0.08343          1          1          1          1     0.9866          1 
   1  rs116724523    0.08343    0.08343          1          1          1          1     0.9866          1 
   1  rs529263456    0.08343    0.08343          1          1          1          1     0.9866          1 
   1  rs114916622    0.08345    0.08345          1          1          1          1     0.9866          1 
   1    rs6665709    0.08346    0.08346          1          1          1          1     0.9866          1 
   1    rs7530682    0.08363    0.08363          1          1          1          1     0.9866          1 
   1  rs138358315    0.08374    0.08374          1          1          1          1     0.9866          1 
   1   rs12407348    0.08435    0.08435          1          1          1          1     0.9866          1 
   1   rs12407361    0.08435    0.08435          1          1          1          1     0.9866          1 
   1    rs1507756    0.08454    0.08454          1          1          1          1     0.9866          1 
   1  rs147082381    0.08459    0.08459          1          1          1          1     0.9866          1 
   1   rs78168077    0.08487    0.08487          1          1          1          1     0.9866          1 
   1   rs59360853     0.0851     0.0851          1          1          1          1     0.9866          1 
   1   rs12409159    0.08518    0.08518          1          1          1          1     0.9866          1 
   1    rs7542292     0.0852     0.0852          1          1          1          1     0.9866          1 
   1   rs17259644     0.0853     0.0853          1          1          1          1     0.9866          1 
   1  rs147657206     0.0856     0.0856          1          1          1          1     0.9866          1 
   1  rs144608258     0.0856     0.0856          1          1          1          1     0.9866          1 
   1   rs74143858     0.0856     0.0856          1          1          1          1     0.9866          1 
   1   rs80303219     0.0856     0.0856          1          1          1          1     0.9866          1 
   1   rs56871474     0.0856     0.0856          1          1          1          1     0.9866          1 
   1  rs534675832    0.08566    0.08566          1          1          1          1     0.9866          1 
   1   rs28480002    0.08591    0.08591          1          1          1          1     0.9866          1 
   1    rs7525478    0.08636    0.08636          1          1          1          1     0.9866          1 
   1   rs11119451     0.0864     0.0864          1          1          1          1     0.9866          1 
   1  rs146809685     0.0864     0.0864          1          1          1          1     0.9866          1 
   1    rs2491393    0.08652    0.08652          1          1          1          1     0.9866          1 
   1   rs11118288    0.08672    0.08672          1          1          1          1     0.9866          1 
   1   rs12726522    0.08672    0.08672          1          1          1          1     0.9866          1 
   1   rs12135901    0.08672    0.08672          1          1          1          1     0.9866          1 
   1    rs7540932    0.08696    0.08696          1          1          1          1     0.9866          1 
   1   rs12410770    0.08696    0.08696          1          1          1          1     0.9866          1 
   1   rs11119081    0.08696    0.08696          1          1          1          1     0.9866          1 
   1   rs12120403    0.08696    0.08696          1          1          1          1     0.9866          1 
   1   rs28733131    0.08697    0.08697          1          1          1          1     0.9866          1 
   1   rs78773911    0.08716    0.08716          1          1          1          1     0.9866          1 
   1   rs12119104    0.08767    0.08767          1          1          1          1     0.9866          1 
   1   rs71263598     0.0877     0.0877          1          1          1          1     0.9866          1 
   1   rs34110871    0.08776    0.08776          1          1          1          1     0.9866          1 
   1    rs6703261    0.08781    0.08781          1          1          1          1     0.9866          1 
   1   rs72731315    0.08788    0.08788          1          1          1          1     0.9866          1 
   1   rs80314002    0.08819    0.08819          1          1          1          1     0.9866          1 
   1   rs66698736    0.08822    0.08822          1          1          1          1     0.9866          1 
   1   rs74856277    0.08825    0.08825          1          1          1          1     0.9866          1 
   1   rs17259888    0.08837    0.08837          1          1          1          1     0.9866          1 
   1   rs11119080    0.08872    0.08872          1          1          1          1     0.9866          1 
   1     rs628252    0.08877    0.08877          1          1          1          1     0.9866          1 
   1   esv3588641    0.08919    0.08919          1          1          1          1     0.9866          1 
   1    rs4571969    0.08959    0.08959          1          1          1          1     0.9866          1 
   1    rs4266889    0.08959    0.08959          1          1          1          1     0.9866          1 
   1   rs55674474    0.08994    0.08994          1          1          1          1     0.9866          1 
   1    rs2405517    0.08994    0.08994          1          1          1          1     0.9866          1 
   1    rs3002313    0.08994    0.08994          1          1          1          1     0.9866          1 
   1    rs6673422    0.09004    0.09004          1          1          1          1     0.9866          1 
   1  rs191007685    0.09009    0.09009          1          1          1          1     0.9866          1 
   1  rs139360612    0.09013    0.09013          1          1          1          1     0.9866          1 
   1   rs58792157    0.09049    0.09049          1          1          1          1     0.9866          1 
   1   rs74144316    0.09049    0.09049          1          1          1          1     0.9866          1 
   1   rs74144318    0.09049    0.09049          1          1          1          1     0.9866          1 
   1   rs77434357    0.09049    0.09049          1          1          1          1     0.9866          1 
   1   rs28613322    0.09049    0.09049          1          1          1          1     0.9866          1 
   1   rs56957747    0.09049    0.09049          1          1          1          1     0.9866          1 
   1   rs28488355    0.09049    0.09049          1          1          1          1     0.9866          1 
   1   rs28839927    0.09049    0.09049          1          1          1          1     0.9866          1 
   1   rs79175076    0.09049    0.09049          1          1          1          1     0.9866          1 
   1   rs10864156    0.09075    0.09075          1          1          1          1     0.9866          1 
   1    rs6664815    0.09075    0.09075          1          1          1          1     0.9866          1 
   1    rs6540888    0.09075    0.09075          1          1          1          1     0.9866          1 
   1   rs10864167    0.09075    0.09075          1          1          1          1     0.9866          1 
   1    rs1966592    0.09075    0.09075          1          1          1          1     0.9866          1 
   1    rs7533825    0.09075    0.09075          1          1          1          1     0.9866          1 
   1     rs877049    0.09075    0.09075          1          1          1          1     0.9866          1 
   1    rs1835307    0.09075    0.09075          1          1          1          1     0.9866          1 
   1    rs1579484    0.09075    0.09075          1          1          1          1     0.9866          1 
   1    rs7536693    0.09075    0.09075          1          1          1          1     0.9866          1 
   1   rs11120586    0.09075    0.09075          1          1          1          1     0.9866          1 
   1  rs148227078    0.09115    0.09115          1          1          1          1     0.9866          1 
   1    rs4844649    0.09118    0.09118          1          1          1          1     0.9866          1 
   1    rs4844650    0.09118    0.09118          1          1          1          1     0.9866          1 
   1    rs1933571    0.09134    0.09134          1          1          1          1     0.9866          1 
   1    rs1933572    0.09134    0.09134          1          1          1          1     0.9866          1 
   1   rs12125596    0.09134    0.09134          1          1          1          1     0.9866          1 
   1   rs74630035    0.09151    0.09151          1          1          1          1     0.9866          1 
   1   rs35635470    0.09213    0.09213          1          1          1          1     0.9866          1 
   1    rs6671803    0.09254    0.09254          1          1          1          1     0.9866          1 
   1   rs76559190    0.09259    0.09259          1          1          1          1     0.9866          1 
   1   rs79260526    0.09259    0.09259          1          1          1          1     0.9866          1 
   1   rs75910247    0.09259    0.09259          1          1          1          1     0.9866          1 
   1   rs76678158    0.09259    0.09259          1          1          1          1     0.9866          1 
   1   rs12040011    0.09366    0.09366          1          1          1          1     0.9866          1 
   1   rs75527244     0.0938     0.0938          1          1          1          1     0.9866          1 
   1  rs146084200    0.09392    0.09392          1          1          1          1     0.9866          1 
   1   rs12411037     0.0943     0.0943          1          1          1          1     0.9866          1 
   1    rs4845140    0.09432    0.09432          1          1          1          1     0.9866          1 
   1   rs73076834    0.09438    0.09438          1          1          1          1     0.9866          1 
   1   rs55951726    0.09457    0.09457          1          1          1          1     0.9866          1 
   1  rs113880347    0.09465    0.09465          1          1          1          1     0.9866          1 
   1   rs74851945    0.09467    0.09467          1          1          1          1     0.9866          1 
   1   rs78507575    0.09467    0.09467          1          1          1          1     0.9866          1 
   1     rs951370    0.09567    0.09567          1          1          1          1     0.9866          1 
   1    rs6694783    0.09567    0.09567          1          1          1          1     0.9866          1 
   1  rs367739402     0.0957     0.0957          1          1          1          1     0.9866          1 
   1     rs576876    0.09629    0.09629          1          1          1          1     0.9866          1 
   1  rs199659885    0.09687    0.09687          1          1          1          1     0.9866          1 
   1  rs547815769    0.09688    0.09688          1          1          1          1     0.9866          1 
   1    rs1933566    0.09698    0.09698          1          1          1          1     0.9866          1 
   1   rs59452535    0.09698    0.09698          1          1          1          1     0.9866          1 
   1  rs199920991    0.09736    0.09736          1          1          1          1     0.9866          1 
   1   rs77376099    0.09835    0.09835          1          1          1          1     0.9866          1 
   1   rs73084202    0.09835    0.09835          1          1          1          1     0.9866          1 
   1   rs73086108    0.09835    0.09835          1          1          1          1     0.9866          1 
   1   rs73086109    0.09835    0.09835          1          1          1          1     0.9866          1 
   1   rs76294455    0.09835    0.09835          1          1          1          1     0.9866          1 
   1   rs73086120    0.09835    0.09835          1          1          1          1     0.9866          1 
   1   rs28632197    0.09835    0.09835          1          1          1          1     0.9866          1 
   1   rs10436967    0.09838    0.09838          1          1          1          1     0.9866          1 
   1   rs10436968    0.09838    0.09838          1          1          1          1     0.9866          1 
   1  rs111604952    0.09838    0.09838          1          1          1          1     0.9866          1 
   1  rs564782637    0.09838    0.09838          1          1          1          1     0.9866          1 
   1   rs79139162    0.09838    0.09838          1          1          1          1     0.9866          1 
   1  rs144247446    0.09838    0.09838          1          1          1          1     0.9866          1 
   1  rs116481565    0.09838    0.09838          1          1          1          1     0.9866          1 
   1  rs188370244    0.09838    0.09838          1          1          1          1     0.9866          1 
   1   rs79880938    0.09838    0.09838          1          1          1          1     0.9866          1 
   1   rs74724725    0.09838    0.09838          1          1          1          1     0.9866          1 
   1  rs200333738    0.09838    0.09838          1          1          1          1     0.9866          1 
   1  rs533117756    0.09838    0.09838          1          1          1          1     0.9866          1 
   1   rs11119073    0.09847    0.09847          1          1          1          1     0.9866          1 
   1  rs139063771    0.09869    0.09869          1          1          1          1     0.9866          1 
   1  rs145896746    0.09869    0.09869          1          1          1          1     0.9866          1 
   1   rs60614233    0.09869    0.09869          1          1          1          1     0.9866          1 
   1   rs77153966    0.09911    0.09911          1          1          1          1     0.9866          1 
   1  rs115339670    0.09911    0.09911          1          1          1          1     0.9866          1 
   1   rs76088462    0.09911    0.09911          1          1          1          1     0.9866          1 
   1   rs11119175    0.09911    0.09911          1          1          1          1     0.9866          1 
   1   rs12078313    0.09911    0.09911          1          1          1          1     0.9866          1 
   1   rs74676407    0.09911    0.09911          1          1          1          1     0.9866          1 
   1   rs80305693    0.09911    0.09911          1          1          1          1     0.9866          1 
   1   rs11119178    0.09911    0.09911          1          1          1          1     0.9866          1 
   1   rs78354210    0.09911    0.09911          1          1          1          1     0.9866          1 
   1   rs61815322    0.09925    0.09925          1          1          1          1     0.9866          1 
   1   rs75692604    0.09942    0.09942          1          1          1          1     0.9866          1 
   1  rs114380569    0.09975    0.09975          1          1          1          1     0.9866          1 
   1   rs28548020    0.09983    0.09983          1          1          1          1     0.9866          1 
   1   rs28496709    0.09984    0.09984          1          1          1          1     0.9866          1 
   1   rs77845819    0.09998    0.09998          1          1          1          1     0.9866          1 
   1   rs34410700        0.1        0.1          1          1          1          1     0.9866          1 
   1   rs79001323     0.1001     0.1001          1          1          1          1     0.9866          1 
   1  rs112160752     0.1001     0.1001          1          1          1          1     0.9866          1 
   1  rs116615523     0.1001     0.1001          1          1          1          1     0.9866          1 
   1    rs2153901     0.1004     0.1004          1          1          1          1     0.9866          1 
   1    rs7540998      0.101      0.101          1          1          1          1     0.9866          1 
   1   rs74152403     0.1011     0.1011          1          1          1          1     0.9866          1 
   1   rs11120073     0.1011     0.1011          1          1          1          1     0.9866          1 
   1   rs12095322     0.1011     0.1011          1          1          1          1     0.9866          1 
   1   rs12061493     0.1011     0.1011          1          1          1          1     0.9866          1 
   1   rs12065946     0.1011     0.1011          1          1          1          1     0.9866          1 
   1   rs12064084     0.1011     0.1011          1          1          1          1     0.9866          1 
   1   rs74148939     0.1011     0.1011          1          1          1          1     0.9866          1 
   1    rs1843350     0.1011     0.1011          1          1          1          1     0.9866          1 
   1   rs61238361     0.1011     0.1011          1          1          1          1     0.9866          1 
   1   rs11120096     0.1011     0.1011          1          1          1          1     0.9866          1 
   1   rs11120103     0.1011     0.1011          1          1          1          1     0.9866          1 
   1   rs12068090     0.1011     0.1011          1          1          1          1     0.9866          1 
   1   rs60207276     0.1011     0.1011          1          1          1          1     0.9866          1 
   1    rs6696840     0.1013     0.1013          1          1          1          1     0.9866          1 
   1   rs60443234     0.1013     0.1013          1          1          1          1     0.9866          1 
   1    rs1323722     0.1013     0.1013          1          1          1          1     0.9866          1 
   1   rs10652614     0.1016     0.1016          1          1          1          1     0.9866          1 
   1  rs112341897     0.1016     0.1016          1          1          1          1     0.9866          1 
   1    rs2336940     0.1017     0.1017          1          1          1          1     0.9866          1 
   1   rs33940624      0.102      0.102          1          1          1          1     0.9866          1 
   1   rs28499431      0.102      0.102          1          1          1          1     0.9866          1 
   1   rs28607590      0.102      0.102          1          1          1          1     0.9866          1 
   1   rs28733981      0.102      0.102          1          1          1          1     0.9866          1 
   1   rs33985287      0.102      0.102          1          1          1          1     0.9866          1 
   1   rs28588803     0.1021     0.1021          1          1          1          1     0.9866          1 
   1   rs12081450     0.1025     0.1025          1          1          1          1     0.9866          1 
   1   rs12086137     0.1025     0.1025          1          1          1          1     0.9866          1 
   1  rs113535756     0.1025     0.1025          1          1          1          1     0.9866          1 
   1   rs35324734     0.1026     0.1026          1          1          1          1     0.9866          1 
   1  rs540565837     0.1028     0.1028          1          1          1          1     0.9866          1 
   1   rs59834427     0.1028     0.1028          1          1          1          1     0.9866          1 
   1   rs74143862     0.1028     0.1028          1          1          1          1     0.9866          1 
   1   rs58793663     0.1028     0.1028          1          1          1          1     0.9866          1 
   1   rs12565580     0.1031     0.1031          1          1          1          1     0.9866          1 
   1  rs112803115     0.1031     0.1031          1          1          1          1     0.9866          1 
   1   rs61216170     0.1031     0.1031          1          1          1          1     0.9866          1 
   1   rs12141901     0.1035     0.1035          1          1          1          1     0.9866          1 
   1   rs61821318     0.1035     0.1035          1          1          1          1     0.9866          1 
   1    rs4844622     0.1035     0.1035          1          1          1          1     0.9866          1 
   1     rs882198     0.1035     0.1035          1          1          1          1     0.9866          1 
   1    rs1967689     0.1035     0.1035          1          1          1          1     0.9866          1 
   1    rs1775158     0.1038     0.1038          1          1          1          1     0.9866          1 
   1    rs5014255     0.1038     0.1038          1          1          1          1     0.9866          1 
   1   rs73079947     0.1038     0.1038          1          1          1          1     0.9866          1 
   1    rs6657443     0.1041     0.1041          1          1          1          1     0.9866          1 
   1  rs139349180     0.1041     0.1041          1          1          1          1     0.9866          1 
   1   rs34954876     0.1041     0.1041          1          1          1          1     0.9866          1 
   1   rs11240505     0.1041     0.1041          1          1          1          1     0.9866          1 
   1   rs11240506     0.1041     0.1041          1          1          1          1     0.9866          1 
   1   rs35035719     0.1043     0.1043          1          1          1          1     0.9866          1 
   1    rs7540462     0.1046     0.1046          1          1          1          1     0.9866          1 
   1    rs6669786     0.1046     0.1046          1          1          1          1     0.9866          1 
   1   rs11240536     0.1046     0.1046          1          1          1          1     0.9866          1 
   1   rs10900517     0.1046     0.1046          1          1          1          1     0.9866          1 
   1   rs74149135     0.1048     0.1048          1          1          1          1     0.9866          1 
   1   rs75622728     0.1048     0.1048          1          1          1          1     0.9866          1 
   1   rs77331417     0.1048     0.1048          1          1          1          1     0.9866          1 
   1   rs61117164     0.1048     0.1048          1          1          1          1     0.9866          1 
   1    rs9659613     0.1048     0.1048          1          1          1          1     0.9866          1 
   1   rs17024731     0.1048     0.1048          1          1          1          1     0.9866          1 
   1   rs17024765     0.1048     0.1048          1          1          1          1     0.9866          1 
   1   rs10494888     0.1048     0.1048          1          1          1          1     0.9866          1 
   1   rs77075899     0.1048     0.1048          1          1          1          1     0.9866          1 
   1    rs7553839     0.1048     0.1048          1          1          1          1     0.9866          1 
   1    rs6671058     0.1048     0.1048          1          1          1          1     0.9866          1 
   1    rs6677947     0.1049     0.1049          1          1          1          1     0.9866          1 
   1   rs11119186     0.1049     0.1049          1          1          1          1     0.9866          1 
   1   rs11119188     0.1049     0.1049          1          1          1          1     0.9866          1 
   1   rs11119214     0.1049     0.1049          1          1          1          1     0.9866          1 
   1    rs7415860     0.1049     0.1049          1          1          1          1     0.9866          1 
   1   rs11119215     0.1049     0.1049          1          1          1          1     0.9866          1 
   1    rs6540506     0.1049     0.1049          1          1          1          1     0.9866          1 
   1    rs6676869     0.1049     0.1049          1          1          1          1     0.9866          1 
   1   rs28393832     0.1049     0.1049          1          1          1          1     0.9866          1 
   1   rs12136143     0.1051     0.1051          1          1          1          1     0.9866          1 
   1   rs59055466     0.1057     0.1057          1          1          1          1     0.9866          1 
   1    rs4844614     0.1064     0.1064          1          1          1          1     0.9866          1 
   1   rs35683092      0.107      0.107          1          1          1          1     0.9866          1 
   1   rs12049590     0.1071     0.1071          1          1          1          1     0.9866          1 
   1   rs28673217     0.1072     0.1072          1          1          1          1     0.9866          1 
   1   rs28726332     0.1072     0.1072          1          1          1          1     0.9866          1 
   1  rs141397089     0.1076     0.1076          1          1          1          1     0.9866          1 
   1  rs149107147     0.1076     0.1076          1          1          1          1     0.9866          1 
   1   rs73087766     0.1077     0.1077          1          1          1          1     0.9866          1 
   1   rs74863177     0.1077     0.1077          1          1          1          1     0.9866          1 
   1   rs77342011     0.1077     0.1077          1          1          1          1     0.9866          1 
   1    rs1159754     0.1077     0.1077          1          1          1          1     0.9866          1 
   1  rs113724458     0.1078     0.1078          1          1          1          1     0.9866          1 
   1  rs113161246     0.1078     0.1078          1          1          1          1     0.9866          1 
   1   rs17026300     0.1078     0.1078          1          1          1          1     0.9866          1 
   1   rs78495454     0.1078     0.1078          1          1          1          1     0.9866          1 
   1   rs74445521     0.1078     0.1078          1          1          1          1     0.9866          1 
   1   rs77772996     0.1078     0.1078          1          1          1          1     0.9866          1 
   1  rs114825558     0.1078     0.1078          1          1          1          1     0.9866          1 
   1  rs114580094     0.1078     0.1078          1          1          1          1     0.9866          1 
   1   rs75468054     0.1078     0.1078          1          1          1          1     0.9866          1 
   1   rs17042767     0.1078     0.1078          1          1          1          1     0.9866          1 
   1   rs79194914     0.1078     0.1078          1          1          1          1     0.9866          1 
   1  rs115211969     0.1078     0.1078          1          1          1          1     0.9866          1 
   1  rs114647284     0.1078     0.1078          1          1          1          1     0.9866          1 
   1   rs17043362     0.1078     0.1078          1          1          1          1     0.9866          1 
   1   rs80182520     0.1078     0.1078          1          1          1          1     0.9866          1 
   1  rs116421473     0.1078     0.1078          1          1          1          1     0.9866          1 
   1    rs1143665     0.1078     0.1078          1          1          1          1     0.9866          1 
   1   rs17014011      0.108      0.108          1          1          1          1     0.9866          1 
   1   rs17014012      0.108      0.108          1          1          1          1     0.9866          1 
   1   rs17014014      0.108      0.108          1          1          1          1     0.9866          1 
   1  rs144589566     0.1085     0.1085          1          1          1          1     0.9866          1 
   1    rs1772153     0.1086     0.1086          1          1          1          1     0.9866          1 
   1    rs1772154     0.1086     0.1086          1          1          1          1     0.9866          1 
   1   rs10900524     0.1086     0.1086          1          1          1          1     0.9866          1 
   1    rs1772156     0.1086     0.1086          1          1          1          1     0.9866          1 
   1     rs823139     0.1088     0.1088          1          1          1          1     0.9866          1 
   1    rs1930437     0.1091     0.1091          1          1          1          1     0.9866          1 
   1    rs1166871     0.1097     0.1097          1          1          1          1     0.9866          1 
   1   rs76988577     0.1103     0.1103          1          1          1          1     0.9866          1 
   1   rs59017632     0.1106     0.1106          1          1          1          1     0.9866          1 
   1  rs531185116      0.111      0.111          1          1          1          1     0.9866          1 
   1   rs17023428      0.111      0.111          1          1          1          1     0.9866          1 
   1   rs17024769      0.111      0.111          1          1          1          1     0.9866          1 
   1   rs76024293      0.111      0.111          1          1          1          1     0.9866          1 
   1   rs28371592      0.111      0.111          1          1          1          1     0.9866          1 
   1   rs17042474      0.111      0.111          1          1          1          1     0.9866          1 
   1  rs115354462      0.111      0.111          1          1          1          1     0.9866          1 
   1   rs17258996      0.111      0.111          1          1          1          1     0.9866          1 
   1   rs17186771      0.111      0.111          1          1          1          1     0.9866          1 
   1    rs1041250      0.111      0.111          1          1          1          1     0.9866          1 
   1    rs7543913      0.111      0.111          1          1          1          1     0.9866          1 
   1    rs1831150      0.111      0.111          1          1          1          1     0.9866          1 
   1  rs114715994      0.111      0.111          1          1          1          1     0.9866          1 
   1   rs11799756     0.1114     0.1114          1          1          1          1     0.9866          1 
   1   rs11799788     0.1114     0.1114          1          1          1          1     0.9866          1 
   1   rs35012788     0.1114     0.1114          1          1          1          1     0.9866          1 
   1   rs34875742     0.1114     0.1114          1          1          1          1     0.9866          1 
   1   rs11120206     0.1114     0.1114          1          1          1          1     0.9866          1 
   1    rs2478816     0.1115     0.1115          1          1          1          1     0.9866          1 
   1    rs2478813     0.1115     0.1115          1          1          1          1     0.9866          1 
   1   rs36111067     0.1116     0.1116          1          1          1          1     0.9866          1 
   1   rs78218948     0.1116     0.1116          1          1          1          1     0.9866          1 
   1    rs1166936     0.1119     0.1119          1          1          1          1     0.9866          1 
   1   rs11799785      0.112      0.112          1          1          1          1     0.9866          1 
   1   rs73074884      0.112      0.112          1          1          1          1     0.9866          1 
   1   rs11805437      0.112      0.112          1          1          1          1     0.9866          1 
   1   rs11805438      0.112      0.112          1          1          1          1     0.9866          1 
   1   rs34810523     0.1121     0.1121          1          1          1          1     0.9866          1 
   1  rs115667262     0.1123     0.1123          1          1          1          1     0.9866          1 
   1  rs550150234     0.1123     0.1123          1          1          1          1     0.9866          1 
   1  rs115127144     0.1123     0.1123          1          1          1          1     0.9866          1 
   1  rs116117429     0.1123     0.1123          1          1          1          1     0.9866          1 
   1  rs145297294     0.1123     0.1123          1          1          1          1     0.9866          1 
   1   rs76675441     0.1123     0.1123          1          1          1          1     0.9866          1 
   1   rs17047598     0.1123     0.1123          1          1          1          1     0.9866          1 
   1   rs61730889     0.1123     0.1123          1          1          1          1     0.9866          1 
   1   rs16856356     0.1125     0.1125          1          1          1          1     0.9866          1 
   1    rs4844574     0.1128     0.1128          1          1          1          1     0.9866          1 
   1    rs6540875     0.1128     0.1128          1          1          1          1     0.9866          1 
   1    rs6696142     0.1128     0.1128          1          1          1          1     0.9866          1 
   1   rs57003024     0.1128     0.1128          1          1          1          1     0.9866          1 
   1   rs61821050     0.1128     0.1128          1          1          1          1     0.9866          1 
   1   rs61821051     0.1128     0.1128          1          1          1          1     0.9866          1 
   1    rs1340235      0.113      0.113          1          1          1          1     0.9866          1 
   1    rs2791694      0.113      0.113          1          1          1          1     0.9866          1 
   1    rs2629668      0.113      0.113          1          1          1          1     0.9866          1 
   1   rs78794043     0.1131     0.1131          1          1          1          1     0.9866          1 
   1    rs2802216     0.1132     0.1132          1          1          1          1     0.9866          1 
   1   rs73072986     0.1137     0.1137          1          1          1          1     0.9866          1 
   1    rs7553944     0.1137     0.1137          1          1          1          1     0.9866          1 
   1   rs17013271     0.1137     0.1137          1          1          1          1     0.9866          1 
   1   rs10399719     0.1137     0.1137          1          1          1          1     0.9866          1 
   1   rs79191601     0.1138     0.1138          1          1          1          1     0.9866          1 
   1   rs11120312     0.1141     0.1141          1          1          1          1     0.9866          1 
   1   rs75685986     0.1145     0.1145          1          1          1          1     0.9866          1 
   1   rs11805661     0.1147     0.1147          1          1          1          1     0.9866          1 
   1    rs3813973     0.1148     0.1148          1          1          1          1     0.9866          1 
   1   rs11119167     0.1148     0.1148          1          1          1          1     0.9866          1 
   1  rs141867024      0.115      0.115          1          1          1          1     0.9866          1 
   1   rs16830374      0.115      0.115          1          1          1          1     0.9866          1 
   1   rs11804268      0.115      0.115          1          1          1          1     0.9866          1 
   1    rs1166938     0.1152     0.1152          1          1          1          1     0.9866          1 
   1     rs311298     0.1156     0.1156          1          1          1          1     0.9866          1 
   1  rs544169894     0.1159     0.1159          1          1          1          1     0.9866          1 
   1    rs6668356     0.1163     0.1163          1          1          1          1     0.9866          1 
   1  rs149478009     0.1163     0.1163          1          1          1          1     0.9866          1 
   1  rs115630198     0.1163     0.1163          1          1          1          1     0.9866          1 
   1   rs56188332     0.1163     0.1163          1          1          1          1     0.9866          1 
   1   rs12065315     0.1163     0.1163          1          1          1          1     0.9866          1 
   1  rs147963037     0.1163     0.1163          1          1          1          1     0.9866          1 
   1  rs112912632     0.1163     0.1163          1          1          1          1     0.9866          1 
   1   rs60618036     0.1163     0.1163          1          1          1          1     0.9866          1 
   1   rs57942992     0.1163     0.1163          1          1          1          1     0.9866          1 
   1   rs17013064     0.1164     0.1164          1          1          1          1     0.9866          1 
   1   rs78127685     0.1164     0.1164          1          1          1          1     0.9866          1 
   1   rs77330090     0.1164     0.1164          1          1          1          1     0.9866          1 
   1   rs74361799     0.1164     0.1164          1          1          1          1     0.9866          1 
   1   rs58121045     0.1166     0.1166          1          1          1          1     0.9866          1 
   1   rs10863716     0.1166     0.1166          1          1          1          1     0.9866          1 
   1   rs11801521     0.1166     0.1166          1          1          1          1     0.9866          1 
   1   rs10863717     0.1166     0.1166          1          1          1          1     0.9866          1 
   1   rs17012764     0.1166     0.1166          1          1          1          1     0.9866          1 
   1  rs116704756     0.1167     0.1167          1          1          1          1     0.9866          1 
   1  rs565010260     0.1169     0.1169          1          1          1          1     0.9866          1 
   1  rs529859946     0.1169     0.1169          1          1          1          1     0.9866          1 
   1  rs541756501     0.1169     0.1169          1          1          1          1     0.9866          1 
   1  rs547030485     0.1169     0.1169          1          1          1          1     0.9866          1 
   1    rs6684643      0.117      0.117          1          1          1          1     0.9866          1 
   1   rs61815845     0.1172     0.1172          1          1          1          1     0.9866          1 
   1   rs12035745     0.1172     0.1172          1          1          1          1     0.9866          1 
   1   rs61815846     0.1172     0.1172          1          1          1          1     0.9866          1 
   1   rs61817387     0.1172     0.1172          1          1          1          1     0.9866          1 
   1   rs11119137     0.1172     0.1172          1          1          1          1     0.9866          1 
   1   rs55708149     0.1172     0.1172          1          1          1          1     0.9866          1 
   1    rs1933548     0.1172     0.1172          1          1          1          1     0.9866          1 
   1   rs57826472     0.1174     0.1174          1          1          1          1     0.9866          1 
   1    rs9700304     0.1182     0.1182          1          1          1          1     0.9866          1 
   1   rs74148796     0.1183     0.1183          1          1          1          1     0.9866          1 
   1   rs61048992     0.1183     0.1183          1          1          1          1     0.9866          1 
   1    rs4402132     0.1184     0.1184          1          1          1          1     0.9866          1 
   1    rs1933602     0.1184     0.1184          1          1          1          1     0.9866          1 
   1    rs1933610     0.1184     0.1184          1          1          1          1     0.9866          1 
   1    rs7417745     0.1187     0.1187          1          1          1          1     0.9866          1 
   1  rs544993182     0.1187     0.1187          1          1          1          1     0.9866          1 
   1   rs28739009     0.1191     0.1191          1          1          1          1     0.9866          1 
   1   rs28371652     0.1191     0.1191          1          1          1          1     0.9866          1 
   1   rs11119050     0.1191     0.1191          1          1          1          1     0.9866          1 
   1    rs1858001     0.1194     0.1194          1          1          1          1     0.9866          1 
   1    rs4844412     0.1194     0.1194          1          1          1          1     0.9866          1 
   1   rs10158441     0.1194     0.1194          1          1          1          1     0.9866          1 
   1    rs3024500     0.1199     0.1199          1          1          1          1     0.9866          1 
   1    rs3024496     0.1199     0.1199          1          1          1          1     0.9866          1 
   1    rs5780410       0.12       0.12          1          1          1          1     0.9866          1 
   1  rs116414599       0.12       0.12          1          1          1          1     0.9866          1 
   1   rs56080697     0.1201     0.1201          1          1          1          1     0.9866          1 
   1   rs11353793     0.1202     0.1202          1          1          1          1     0.9866          1 
   1  rs138051896     0.1203     0.1203          1          1          1          1     0.9866          1 
   1     rs545947     0.1205     0.1205          1          1          1          1     0.9866          1 
   1   rs28371585     0.1205     0.1205          1          1          1          1     0.9866          1 
   1    rs4844418      0.121      0.121          1          1          1          1     0.9866          1 
   1    rs3820521     0.1212     0.1212          1          1          1          1     0.9866          1 
   1     rs650877     0.1213     0.1213          1          1          1          1     0.9866          1 
   1     rs609297     0.1213     0.1213          1          1          1          1     0.9866          1 
   1   rs12132270     0.1213     0.1213          1          1          1          1     0.9866          1 
   1   rs58339772     0.1216     0.1216          1          1          1          1     0.9866          1 
   1   rs73078830     0.1219     0.1219          1          1          1          1     0.9866          1 
   1  rs566499317     0.1222     0.1222          1          1          1          1     0.9866          1 
   1  rs552415094     0.1222     0.1222          1          1          1          1     0.9866          1 
   1  rs561506617     0.1222     0.1222          1          1          1          1     0.9866          1 
   1  rs150007648     0.1222     0.1222          1          1          1          1     0.9866          1 
   1   rs71263597     0.1222     0.1222          1          1          1          1     0.9866          1 
   1  rs569694954     0.1222     0.1222          1          1          1          1     0.9866          1 
   1  rs546117221     0.1222     0.1222          1          1          1          1     0.9866          1 
   1  rs529049298     0.1222     0.1222          1          1          1          1     0.9866          1 
   1  rs199660055     0.1222     0.1222          1          1          1          1     0.9866          1 
   1  rs546836453     0.1222     0.1222          1          1          1          1     0.9866          1 
   1  rs114856350     0.1222     0.1222          1          1          1          1     0.9866          1 
   1   rs12029831     0.1223     0.1223          1          1          1          1     0.9866          1 
   1   rs41299003     0.1223     0.1223          1          1          1          1     0.9866          1 
   1    rs2211042     0.1226     0.1226          1          1          1          1     0.9866          1 
   1    rs2211043     0.1226     0.1226          1          1          1          1     0.9866          1 
   1    rs7520798      0.123      0.123          1          1          1          1     0.9866          1 
   1    rs7520811      0.123      0.123          1          1          1          1     0.9866          1 
   1    rs2243165     0.1231     0.1231          1          1          1          1     0.9866          1 
   1   rs61617974     0.1231     0.1231          1          1          1          1     0.9866          1 
   1    rs2148699     0.1232     0.1232          1          1          1          1     0.9866          1 
   1   rs75931890     0.1233     0.1233          1          1          1          1     0.9866          1 
   1    rs1933619     0.1235     0.1235          1          1          1          1     0.9866          1 
   1    rs2243164      0.124      0.124          1          1          1          1     0.9866          1 
   1    rs2867891     0.1241     0.1241          1          1          1          1     0.9866          1 
   1    rs7531230     0.1244     0.1244          1          1          1          1     0.9866          1 
   1  rs539922684     0.1244     0.1244          1          1          1          1     0.9866          1 
   1   rs11799522     0.1246     0.1246          1          1          1          1     0.9866          1 
   1   rs11810275     0.1246     0.1246          1          1          1          1     0.9866          1 
   1    rs6666839     0.1246     0.1246          1          1          1          1     0.9866          1 
   1    rs6676233     0.1246     0.1246          1          1          1          1     0.9866          1 
   1    rs3811390     0.1248     0.1248          1          1          1          1     0.9866          1 
   1    rs7515820      0.125      0.125          1          1          1          1     0.9866          1 
   1   rs59700268     0.1253     0.1253          1          1          1          1     0.9866          1 
   1   rs28889651     0.1257     0.1257          1          1          1          1     0.9866          1 
   1   rs77196512     0.1257     0.1257          1          1          1          1     0.9866          1 
   1  rs566155839     0.1257     0.1257          1          1          1          1     0.9866          1 
   1    rs1507765     0.1262     0.1262          1          1          1          1     0.9866          1 
   1    rs6540429     0.1262     0.1262          1          1          1          1     0.9866          1 
   1   rs73082297     0.1262     0.1262          1          1          1          1     0.9866          1 
   1   rs10751442     0.1269     0.1269          1          1          1          1     0.9866          1 
   1   rs10751443     0.1269     0.1269          1          1          1          1     0.9866          1 
   1    rs2096209     0.1269     0.1269          1          1          1          1     0.9866          1 
   1    rs7526994     0.1271     0.1271          1          1          1          1     0.9866          1 
   1    rs4844737     0.1271     0.1271          1          1          1          1     0.9866          1 
   1   rs11806689     0.1271     0.1271          1          1          1          1     0.9866          1 
   1   rs11805215     0.1271     0.1271          1          1          1          1     0.9866          1 
   1   rs11119187     0.1271     0.1271          1          1          1          1     0.9866          1 
   1   rs66802214     0.1272     0.1272          1          1          1          1     0.9866          1 
   1   rs80253033     0.1273     0.1273          1          1          1          1     0.9866          1 
   1  rs201104981     0.1273     0.1273          1          1          1          1     0.9866          1 
   1  rs202133962     0.1273     0.1273          1          1          1          1     0.9866          1 
   1  rs150577546     0.1273     0.1273          1          1          1          1     0.9866          1 
   1    rs9430095     0.1273     0.1273          1          1          1          1     0.9866          1 
   1    rs2244510     0.1273     0.1273          1          1          1          1     0.9866          1 
   1    rs2987936     0.1273     0.1273          1          1          1          1     0.9866          1 
   1   rs11240574     0.1273     0.1273          1          1          1          1     0.9866          1 
   1     rs823145     0.1275     0.1275          1          1          1          1     0.9866          1 
   1     rs668878     0.1277     0.1277          1          1          1          1     0.9866          1 
   1    rs2007188     0.1277     0.1277          1          1          1          1     0.9866          1 
   1   rs58453088     0.1277     0.1277          1          1          1          1     0.9866          1 
   1    rs3991420     0.1277     0.1277          1          1          1          1     0.9866          1 
   1    rs1615976     0.1277     0.1277          1          1          1          1     0.9866          1 
   1     rs565908     0.1277     0.1277          1          1          1          1     0.9866          1 
   1   rs35303635     0.1277     0.1277          1          1          1          1     0.9866          1 
   1     rs651480     0.1278     0.1278          1          1          1          1     0.9866          1 
   1   rs10863729     0.1283     0.1283          1          1          1          1     0.9866          1 
   1   rs73084312     0.1284     0.1284          1          1          1          1     0.9866          1 
   1    rs4844413     0.1285     0.1285          1          1          1          1     0.9866          1 
   1   rs11117858     0.1288     0.1288          1          1          1          1     0.9866          1 
   1    rs1539241     0.1288     0.1288          1          1          1          1     0.9866          1 
   1   rs74144120     0.1288     0.1288          1          1          1          1     0.9866          1 
   1   rs61191641     0.1289     0.1289          1          1          1          1     0.9866          1 
   1  rs112696960     0.1289     0.1289          1          1          1          1     0.9866          1 
   1   rs17013227     0.1289     0.1289          1          1          1          1     0.9866          1 
   1   rs74155635     0.1289     0.1289          1          1          1          1     0.9866          1 
   1  rs145781892     0.1289     0.1289          1          1          1          1     0.9866          1 
   1   rs74155639     0.1289     0.1289          1          1          1          1     0.9866          1 
   1   rs74849351     0.1289     0.1289          1          1          1          1     0.9866          1 
   1   rs17013290     0.1289     0.1289          1          1          1          1     0.9866          1 
   1  rs146305627     0.1289     0.1289          1          1          1          1     0.9866          1 
   1   rs74155643     0.1289     0.1289          1          1          1          1     0.9866          1 
   1   rs77209101     0.1289     0.1289          1          1          1          1     0.9866          1 
   1   rs60641316     0.1289     0.1289          1          1          1          1     0.9866          1 
   1    rs2498039      0.129      0.129          1          1          1          1     0.9866          1 
   1   rs56824160     0.1293     0.1293          1          1          1          1     0.9866          1 
   1  rs574695365     0.1294     0.1294          1          1          1          1     0.9866          1 
   1   rs11804397     0.1294     0.1294          1          1          1          1     0.9866          1 
   1    rs1800893     0.1294     0.1294          1          1          1          1     0.9866          1 
   1  rs538498536     0.1295     0.1295          1          1          1          1     0.9866          1 
   1   rs79956996     0.1306     0.1306          1          1          1          1     0.9866          1 
   1   rs28625150     0.1306     0.1306          1          1          1          1     0.9866          1 
   1    rs4845127      0.131      0.131          1          1          1          1     0.9866          1 
   1    rs2745964     0.1312     0.1312          1          1          1          1     0.9866          1 
   1    rs2724376     0.1312     0.1312          1          1          1          1     0.9866          1 
   1    rs6666604     0.1313     0.1313          1          1          1          1     0.9866          1 
   1  rs143009081     0.1323     0.1323          1          1          1          1     0.9866          1 
   1   rs74147407     0.1324     0.1324          1          1          1          1     0.9866          1 
   1   rs74919780     0.1324     0.1324          1          1          1          1     0.9866          1 
   1  rs146150145     0.1324     0.1324          1          1          1          1     0.9866          1 
   1   rs74147411     0.1324     0.1324          1          1          1          1     0.9866          1 
   1  rs201956870      0.133      0.133          1          1          1          1     0.9866          1 
   1   rs72755097      0.133      0.133          1          1          1          1     0.9866          1 
   1  rs200376185     0.1331     0.1331          1          1          1          1     0.9866          1 
   1    rs7527740     0.1333     0.1333          1          1          1          1     0.9866          1 
   1  rs201711253     0.1333     0.1333          1          1          1          1     0.9866          1 
   1    rs7522842     0.1335     0.1335          1          1          1          1     0.9866          1 
   1   rs73092031     0.1337     0.1337          1          1          1          1     0.9866          1 
   1   rs12126111     0.1338     0.1338          1          1          1          1     0.9866          1 
   1    rs2498040      0.134      0.134          1          1          1          1     0.9866          1 
   1    rs5780438      0.134      0.134          1          1          1          1     0.9866          1 
   1    rs2801192      0.134      0.134          1          1          1          1     0.9866          1 
   1    rs1270939      0.134      0.134          1          1          1          1     0.9866          1 
   1   rs73076894     0.1345     0.1345          1          1          1          1     0.9866          1 
   1    rs6703630     0.1347     0.1347          1          1          1          1     0.9866          1 
   1   rs12077844      0.135      0.135          1          1          1          1     0.9866          1 
   1    rs2498025     0.1353     0.1353          1          1          1          1     0.9866          1 
   1    rs2498020     0.1353     0.1353          1          1          1          1     0.9866          1 
   1    rs3811424     0.1353     0.1353          1          1          1          1     0.9866          1 
   1  rs115167908     0.1357     0.1357          1          1          1          1     0.9866          1 
   1   rs11118935     0.1362     0.1362          1          1          1          1     0.9866          1 
   1  rs149997143     0.1362     0.1362          1          1          1          1     0.9866          1 
   1   rs11576704     0.1362     0.1362          1          1          1          1     0.9866          1 
   1   rs74143857     0.1363     0.1363          1          1          1          1     0.9866          1 
   1   rs74143860     0.1363     0.1363          1          1          1          1     0.9866          1 
   1   rs28362485     0.1366     0.1366          1          1          1          1     0.9866          1 
   1  rs150877192     0.1369     0.1369          1          1          1          1     0.9866          1 
   1   rs10863437     0.1375     0.1375          1          1          1          1     0.9866          1 
   1   rs11545017     0.1377     0.1377          1          1          1          1     0.9866          1 
   1   rs28541323     0.1377     0.1377          1          1          1          1     0.9866          1 
   1     rs696951     0.1378     0.1378          1          1          1          1     0.9866          1 
   1    rs1933549      0.138      0.138          1          1          1          1     0.9866          1 
   1  rs147730505     0.1381     0.1381          1          1          1          1     0.9866          1 
   1  rs541039382     0.1381     0.1381          1          1          1          1     0.9866          1 
   1   rs12058868     0.1387     0.1387          1          1          1          1     0.9866          1 
   1   rs74519632     0.1387     0.1387          1          1          1          1     0.9866          1 
   1    rs1019831     0.1387     0.1387          1          1          1          1     0.9866          1 
   1   rs75766999     0.1387     0.1387          1          1          1          1     0.9866          1 
   1    rs2801191     0.1387     0.1387          1          1          1          1     0.9866          1 
   1    rs1781034     0.1387     0.1387          1          1          1          1     0.9866          1 
   1   rs74830755     0.1387     0.1387          1          1          1          1     0.9866          1 
   1   rs68077262     0.1388     0.1388          1          1          1          1     0.9866          1 
   1   rs12410765     0.1388     0.1388          1          1          1          1     0.9866          1 
   1   rs61815476     0.1388     0.1388          1          1          1          1     0.9866          1 
   1   rs79000747     0.1388     0.1388          1          1          1          1     0.9866          1 
   1   rs12041397      0.139      0.139          1          1          1          1     0.9866          1 
   1   rs11118253      0.139      0.139          1          1          1          1     0.9866          1 
   1    rs6702222      0.139      0.139          1          1          1          1     0.9866          1 
   1     rs960088      0.139      0.139          1          1          1          1     0.9866          1 
   1     rs960086      0.139      0.139          1          1          1          1     0.9866          1 
   1    rs4844611      0.139      0.139          1          1          1          1     0.9866          1 
   1   rs10863451      0.139      0.139          1          1          1          1     0.9866          1 
   1   rs11118282      0.139      0.139          1          1          1          1     0.9866          1 
   1    rs4546924      0.139      0.139          1          1          1          1     0.9866          1 
   1    rs4382726      0.139      0.139          1          1          1          1     0.9866          1 
   1    rs4844776      0.139      0.139          1          1          1          1     0.9866          1 
   1   rs58152682     0.1391     0.1391          1          1          1          1     0.9866          1 
   1   rs73088148     0.1391     0.1391          1          1          1          1     0.9866          1 
   1   rs57616356     0.1391     0.1391          1          1          1          1     0.9866          1 
   1   rs57530058     0.1391     0.1391          1          1          1          1     0.9866          1 
   1   rs58488597     0.1391     0.1391          1          1          1          1     0.9866          1 
   1  rs112199580     0.1392     0.1392          1          1          1          1     0.9866          1 
   1    rs6661526     0.1392     0.1392          1          1          1          1     0.9866          1 
   1   rs74148004     0.1392     0.1392          1          1          1          1     0.9866          1 
   1    rs7540657     0.1395     0.1395          1          1          1          1     0.9866          1 
   1   rs12407165     0.1396     0.1396          1          1          1          1     0.9866          1 
   1   rs79711497     0.1396     0.1396          1          1          1          1     0.9866          1 
   1   rs79015140     0.1396     0.1396          1          1          1          1     0.9866          1 
   1  rs113000024     0.1396     0.1396          1          1          1          1     0.9866          1 
   1   rs17020832     0.1396     0.1396          1          1          1          1     0.9866          1 
   1    rs6672288     0.1396     0.1396          1          1          1          1     0.9866          1 
   1   rs78297332     0.1396     0.1396          1          1          1          1     0.9866          1 
   1   rs59570990     0.1398     0.1398          1          1          1          1     0.9866          1 
   1   rs10863721     0.1401     0.1401          1          1          1          1     0.9866          1 
   1   rs12402091     0.1402     0.1402          1          1          1          1     0.9866          1 
   1   rs17020177     0.1403     0.1403          1          1          1          1     0.9866          1 
   1   rs12084230     0.1403     0.1403          1          1          1          1     0.9866          1 
   1   rs74148965     0.1403     0.1403          1          1          1          1     0.9866          1 
   1   rs12088688     0.1403     0.1403          1          1          1          1     0.9866          1 
   1  rs138123658     0.1403     0.1403          1          1          1          1     0.9866          1 
   1   rs56390643     0.1404     0.1404          1          1          1          1     0.9866          1 
   1  rs139119390     0.1419     0.1419          1          1          1          1     0.9866          1 
   1    rs2104303      0.142      0.142          1          1          1          1     0.9866          1 
   1    rs2761420      0.142      0.142          1          1          1          1     0.9866          1 
   1    rs2796257      0.142      0.142          1          1          1          1     0.9866          1 
   1    rs2796232      0.142      0.142          1          1          1          1     0.9866          1 
   1    rs7535719     0.1431     0.1431          1          1          1          1     0.9866          1 
   1    rs7527908     0.1431     0.1431          1          1          1          1     0.9866          1 
   1  rs114466087     0.1438     0.1438          1          1          1          1     0.9866          1 
   1  rs115965903     0.1438     0.1438          1          1          1          1     0.9866          1 
   1  rs143694108     0.1438     0.1438          1          1          1          1     0.9866          1 
   1    rs2027528     0.1439     0.1439          1          1          1          1     0.9866          1 
   1   rs35515970      0.144      0.144          1          1          1          1     0.9866          1 
   1   rs12567729      0.144      0.144          1          1          1          1     0.9866          1 
   1   rs17013998      0.144      0.144          1          1          1          1     0.9866          1 
   1   rs10494894     0.1443     0.1443          1          1          1          1     0.9866          1 
   1     rs718243     0.1443     0.1443          1          1          1          1     0.9866          1 
   1   rs76830607     0.1443     0.1443          1          1          1          1     0.9866          1 
   1   rs17012347     0.1443     0.1443          1          1          1          1     0.9866          1 
   1    rs4500317     0.1443     0.1443          1          1          1          1     0.9866          1 
   1   rs11807324     0.1443     0.1443          1          1          1          1     0.9866          1 
   1   rs11119042     0.1443     0.1443          1          1          1          1     0.9866          1 
   1   rs17012371     0.1443     0.1443          1          1          1          1     0.9866          1 
   1   rs76500298     0.1443     0.1443          1          1          1          1     0.9866          1 
   1   rs57918244     0.1443     0.1443          1          1          1          1     0.9866          1 
   1    rs7516392     0.1443     0.1443          1          1          1          1     0.9866          1 
   1  rs142616932     0.1443     0.1443          1          1          1          1     0.9866          1 
   1    rs1499578     0.1443     0.1443          1          1          1          1     0.9866          1 
   1   rs16856094      0.145      0.145          1          1          1          1     0.9866          1 
   1    rs1123879      0.145      0.145          1          1          1          1     0.9866          1 
   1  rs141141349      0.145      0.145          1          1          1          1     0.9866          1 
   1   rs12140238      0.145      0.145          1          1          1          1     0.9866          1 
   1  rs114246753      0.145      0.145          1          1          1          1     0.9866          1 
   1  rs142030310     0.1453     0.1453          1          1          1          1     0.9866          1 
   1  rs115196889     0.1453     0.1453          1          1          1          1     0.9866          1 
   1   rs17259875     0.1462     0.1462          1          1          1          1     0.9866          1 
   1    rs2404554     0.1467     0.1467          1          1          1          1     0.9866          1 
   1   rs10864115     0.1467     0.1467          1          1          1          1     0.9866          1 
   1    rs1429909     0.1467     0.1467          1          1          1          1     0.9866          1 
   1   rs10864117     0.1467     0.1467          1          1          1          1     0.9866          1 
   1    rs3922175     0.1467     0.1467          1          1          1          1     0.9866          1 
   1    rs6686780     0.1467     0.1467          1          1          1          1     0.9866          1 
   1  rs142321516     0.1467     0.1467          1          1          1          1     0.9866          1 
   1   rs12037968     0.1467     0.1467          1          1          1          1     0.9866          1 
   1   rs11120427     0.1467     0.1467          1          1          1          1     0.9866          1 
   1   rs12092662     0.1467     0.1467          1          1          1          1     0.9866          1 
   1   rs12137680     0.1467     0.1467          1          1          1          1     0.9866          1 
   1   rs11120438     0.1467     0.1467          1          1          1          1     0.9866          1 
   1    rs6540872     0.1467     0.1467          1          1          1          1     0.9866          1 
   1   rs10746450     0.1467     0.1467          1          1          1          1     0.9866          1 
   1   rs10746451     0.1467     0.1467          1          1          1          1     0.9866          1 
   1   rs10746452     0.1467     0.1467          1          1          1          1     0.9866          1 
   1   rs17023429     0.1467     0.1467          1          1          1          1     0.9866          1 
   1   rs17023455     0.1467     0.1467          1          1          1          1     0.9866          1 
   1  rs113923481     0.1467     0.1467          1          1          1          1     0.9866          1 
   1   rs10157309     0.1467     0.1467          1          1          1          1     0.9866          1 
   1   rs11576488      0.147      0.147          1          1          1          1     0.9866          1 
   1    rs1340234     0.1473     0.1473          1          1          1          1     0.9866          1 
   1  rs570671372     0.1476     0.1476          1          1          1          1     0.9866          1 
   1   rs77554986     0.1476     0.1476          1          1          1          1     0.9866          1 
   1  rs570581875     0.1478     0.1478          1          1          1          1     0.9866          1 
   1   rs76849626     0.1481     0.1481          1          1          1          1     0.9866          1 
   1   rs79272709     0.1481     0.1481          1          1          1          1     0.9866          1 
   1   rs78479500     0.1481     0.1481          1          1          1          1     0.9866          1 
   1   rs58681977     0.1481     0.1481          1          1          1          1     0.9866          1 
   1   rs17024800     0.1481     0.1481          1          1          1          1     0.9866          1 
   1  rs544639312     0.1486     0.1486          1          1          1          1     0.9866          1 
   1  rs113591846     0.1488     0.1488          1          1          1          1     0.9866          1 
   1    rs2940252     0.1488     0.1488          1          1          1          1     0.9866          1 
   1   rs11117721     0.1488     0.1488          1          1          1          1     0.9866          1 
   1  rs115000199      0.149      0.149          1          1          1          1     0.9866          1 
   1   rs76703655     0.1493     0.1493          1          1          1          1     0.9866          1 
   1    rs2025935     0.1493     0.1493          1          1          1          1     0.9866          1 
   1   rs11119053     0.1494     0.1494          1          1          1          1     0.9866          1 
   1  rs112880684     0.1495     0.1495          1          1          1          1     0.9866          1 
   1   rs28644441     0.1496     0.1496          1          1          1          1     0.9866          1 
   1  rs147407624     0.1496     0.1496          1          1          1          1     0.9866          1 
   1    rs1933561     0.1496     0.1496          1          1          1          1     0.9866          1 
   1   rs11240586     0.1496     0.1496          1          1          1          1     0.9866          1 
   1   rs34834365     0.1497     0.1497          1          1          1          1     0.9866          1 
   1    rs2478807     0.1503     0.1503          1          1          1          1     0.9866          1 
   1    rs2478806     0.1503     0.1503          1          1          1          1     0.9866          1 
   1  rs370364166     0.1504     0.1504          1          1          1          1     0.9866          1 
   1     rs866511     0.1506     0.1506          1          1          1          1     0.9866          1 
   1    rs1933562     0.1508     0.1508          1          1          1          1     0.9866          1 
   1    rs3920806     0.1508     0.1508          1          1          1          1     0.9866          1 
   1   rs56782027     0.1513     0.1513          1          1          1          1     0.9866          1 
   1    rs2883211     0.1513     0.1513          1          1          1          1     0.9866          1 
   1   rs34305872     0.1518     0.1518          1          1          1          1     0.9866          1 
   1    rs2483058      0.152      0.152          1          1          1          1     0.9866          1 
   1  rs574783340     0.1524     0.1524          1          1          1          1     0.9866          1 
   1  rs543932453     0.1524     0.1524          1          1          1          1     0.9866          1 
   1   rs79213858     0.1526     0.1526          1          1          1          1     0.9866          1 
   1    rs2724385     0.1527     0.1527          1          1          1          1     0.9866          1 
   1    rs2724386     0.1527     0.1527          1          1          1          1     0.9866          1 
   1    rs2796270     0.1527     0.1527          1          1          1          1     0.9866          1 
   1    rs2466571     0.1527     0.1527          1          1          1          1     0.9866          1 
   1  rs116502843      0.153      0.153          1          1          1          1     0.9866          1 
   1    rs6674979     0.1531     0.1531          1          1          1          1     0.9866          1 
   1    rs1875431     0.1535     0.1535          1          1          1          1     0.9866          1 
   1     rs535846     0.1535     0.1535          1          1          1          1     0.9866          1 
   1   rs12032970     0.1537     0.1537          1          1          1          1     0.9866          1 
   1   rs11118360     0.1537     0.1537          1          1          1          1     0.9866          1 
   1   rs41258064     0.1539     0.1539          1          1          1          1     0.9866          1 
   1  rs113123942     0.1543     0.1543          1          1          1          1     0.9866          1 
   1  rs113368246     0.1543     0.1543          1          1          1          1     0.9866          1 
   1   rs75379059     0.1543     0.1543          1          1          1          1     0.9866          1 
   1   rs28371595     0.1543     0.1543          1          1          1          1     0.9866          1 
   1   rs28371628     0.1543     0.1543          1          1          1          1     0.9866          1 
   1   rs57720299     0.1547     0.1547          1          1          1          1     0.9866          1 
   1   rs59563227     0.1547     0.1547          1          1          1          1     0.9866          1 
   1   rs17012379     0.1548     0.1548          1          1          1          1     0.9866          1 
   1   rs10159299     0.1549     0.1549          1          1          1          1     0.9866          1 
   1   rs12738587     0.1549     0.1549          1          1          1          1     0.9866          1 
   1   rs11118982     0.1549     0.1549          1          1          1          1     0.9866          1 
   1   rs57542763      0.155      0.155          1          1          1          1     0.9866          1 
   1    rs7521728      0.155      0.155          1          1          1          1     0.9866          1 
   1    rs1340116      0.155      0.155          1          1          1          1     0.9866          1 
   1   rs10863735     0.1551     0.1551          1          1          1          1     0.9866          1 
   1    rs7522701     0.1553     0.1553          1          1          1          1     0.9866          1 
   1    rs1864370     0.1553     0.1553          1          1          1          1     0.9866          1 
   1    rs1429906     0.1553     0.1553          1          1          1          1     0.9866          1 
   1    rs6540889     0.1553     0.1553          1          1          1          1     0.9866          1 
   1    rs7543250     0.1553     0.1553          1          1          1          1     0.9866          1 
   1    rs4844587     0.1553     0.1553          1          1          1          1     0.9866          1 
   1   rs10864175     0.1553     0.1553          1          1          1          1     0.9866          1 
   1    rs7514736     0.1553     0.1553          1          1          1          1     0.9866          1 
   1   rs11411940     0.1553     0.1553          1          1          1          1     0.9866          1 
   1    rs4611012     0.1553     0.1553          1          1          1          1     0.9866          1 
   1    rs6540896     0.1553     0.1553          1          1          1          1     0.9866          1 
   1    rs6703857     0.1553     0.1553          1          1          1          1     0.9866          1 
   1    rs6703860     0.1553     0.1553          1          1          1          1     0.9866          1 
   1   rs10864178     0.1553     0.1553          1          1          1          1     0.9866          1 
   1   rs10864180     0.1554     0.1554          1          1          1          1     0.9866          1 
   1   rs73080385     0.1556     0.1556          1          1          1          1     0.9866          1 
   1   rs11811180      0.156      0.156          1          1          1          1     0.9866          1 
   1    rs2274443     0.1561     0.1561          1          1          1          1     0.9866          1 
   1   rs77974377     0.1561     0.1561          1          1          1          1     0.9866          1 
   1  rs113331204     0.1561     0.1561          1          1          1          1     0.9866          1 
   1    rs2282450     0.1563     0.1563          1          1          1          1     0.9866          1 
   1   rs11118977     0.1563     0.1563          1          1          1          1     0.9866          1 
   1   rs78394637     0.1567     0.1567          1          1          1          1     0.9866          1 
   1  rs528522941     0.1571     0.1571          1          1          1          1     0.9866          1 
   1  rs112414579     0.1573     0.1573          1          1          1          1     0.9866          1 
   1   rs12026566     0.1573     0.1573          1          1          1          1     0.9866          1 
   1  rs568568907     0.1576     0.1576          1          1          1          1     0.9866          1 
   1    rs2247227     0.1576     0.1576          1          1          1          1     0.9866          1 
   1    rs2842751     0.1576     0.1576          1          1          1          1     0.9866          1 
   1    rs2842752     0.1576     0.1576          1          1          1          1     0.9866          1 
   1    rs2808459     0.1576     0.1576          1          1          1          1     0.9866          1 
   1    rs2808460     0.1576     0.1576          1          1          1          1     0.9866          1 
   1    rs2629639     0.1576     0.1576          1          1          1          1     0.9866          1 
   1    rs2808462     0.1576     0.1576          1          1          1          1     0.9866          1 
   1    rs2808463     0.1576     0.1576          1          1          1          1     0.9866          1 
   1  rs113992236     0.1578     0.1578          1          1          1          1     0.9866          1 
   1   rs17258815     0.1581     0.1581          1          1          1          1     0.9866          1 
   1    rs7534677     0.1581     0.1581          1          1          1          1     0.9866          1 
   1   rs12731389     0.1581     0.1581          1          1          1          1     0.9866          1 
   1   rs12087328     0.1582     0.1582          1          1          1          1     0.9866          1 
   1   rs16856082     0.1582     0.1582          1          1          1          1     0.9866          1 
   1    rs6680742     0.1582     0.1582          1          1          1          1     0.9866          1 
   1  rs113716138     0.1582     0.1582          1          1          1          1     0.9866          1 
   1   rs11240543     0.1582     0.1582          1          1          1          1     0.9866          1 
   1   rs12072212     0.1582     0.1582          1          1          1          1     0.9866          1 
   1   rs12082741     0.1582     0.1582          1          1          1          1     0.9866          1 
   1    rs6672675     0.1582     0.1582          1          1          1          1     0.9866          1 
   1   rs11240544     0.1582     0.1582          1          1          1          1     0.9866          1 
   1    rs6684271     0.1582     0.1582          1          1          1          1     0.9866          1 
   1    rs6673283     0.1582     0.1582          1          1          1          1     0.9866          1 
   1   rs17021736     0.1587     0.1587          1          1          1          1     0.9866          1 
   1   rs79974891     0.1587     0.1587          1          1          1          1     0.9866          1 
   1  rs147360730     0.1587     0.1587          1          1          1          1     0.9866          1 
   1   rs75231264     0.1587     0.1587          1          1          1          1     0.9866          1 
   1   rs77066824     0.1587     0.1587          1          1          1          1     0.9866          1 
   1  rs114568068     0.1587     0.1587          1          1          1          1     0.9866          1 
   1  rs114452599     0.1587     0.1587          1          1          1          1     0.9866          1 
   1   rs17022113     0.1587     0.1587          1          1          1          1     0.9866          1 
   1  rs116069579     0.1587     0.1587          1          1          1          1     0.9866          1 
   1   rs78633783     0.1587     0.1587          1          1          1          1     0.9866          1 
   1    rs5008096     0.1587     0.1587          1          1          1          1     0.9866          1 
   1    rs6593957     0.1589     0.1589          1          1          1          1     0.9866          1 
   1  rs540110161      0.159      0.159          1          1          1          1     0.9866          1 
   1    rs7536351     0.1594     0.1594          1          1          1          1     0.9866          1 
   1  rs201843033     0.1595     0.1595          1          1          1          1     0.9866          1 
   1    rs6540438     0.1596     0.1596          1          1          1          1     0.9866          1 
   1  rs148896881     0.1596     0.1596          1          1          1          1     0.9866          1 
   1   rs59204073     0.1596     0.1596          1          1          1          1     0.9866          1 
   1   rs57378727     0.1596     0.1596          1          1          1          1     0.9866          1 
   1   rs60686677     0.1596     0.1596          1          1          1          1     0.9866          1 
   1   rs55972631     0.1596     0.1596          1          1          1          1     0.9866          1 
   1    rs7534213     0.1596     0.1596          1          1          1          1     0.9866          1 
   1    rs7524058     0.1596     0.1596          1          1          1          1     0.9866          1 
   1   rs10081975     0.1596     0.1596          1          1          1          1     0.9866          1 
   1   rs12084578     0.1596     0.1596          1          1          1          1     0.9866          1 
   1   rs12084587     0.1596     0.1596          1          1          1          1     0.9866          1 
   1   rs12089170     0.1596     0.1596          1          1          1          1     0.9866          1 
   1   rs56729528     0.1596     0.1596          1          1          1          1     0.9866          1 
   1    rs1604364       0.16       0.16          1          1          1          1     0.9866          1 
   1   rs11120748     0.1602     0.1602          1          1          1          1     0.9866          1 
   1  rs113479755     0.1604     0.1604          1          1          1          1     0.9866          1 
   1  rs114539360     0.1604     0.1604          1          1          1          1     0.9866          1 
   1  rs147711890     0.1604     0.1604          1          1          1          1     0.9866          1 
   1   rs41264893     0.1607     0.1607          1          1          1          1     0.9866          1 
   1   rs12748821     0.1607     0.1607          1          1          1          1     0.9866          1 
   1    rs6675985     0.1607     0.1607          1          1          1          1     0.9866          1 
   1  rs142874084     0.1612     0.1612          1          1          1          1     0.9866          1 
   1   rs10682043     0.1613     0.1613          1          1          1          1     0.9866          1 
   1    rs4618971     0.1613     0.1613          1          1          1          1     0.9866          1 
   1  rs574676125     0.1614     0.1614          1          1          1          1     0.9866          1 
   1  rs540940001      0.162      0.162          1          1          1          1     0.9866          1 
   1   rs72752923     0.1626     0.1626          1          1          1          1     0.9866          1 
   1   rs16830364     0.1626     0.1626          1          1          1          1     0.9866          1 
   1   rs60644810     0.1626     0.1626          1          1          1          1     0.9866          1 
   1   rs35694044     0.1626     0.1626          1          1          1          1     0.9866          1 
   1   rs16830370     0.1626     0.1626          1          1          1          1     0.9866          1 
   1   rs16856462     0.1626     0.1626          1          1          1          1     0.9866          1 
   1   rs16856468     0.1626     0.1626          1          1          1          1     0.9866          1 
   1   rs60001177     0.1626     0.1626          1          1          1          1     0.9866          1 
   1   rs12723666     0.1626     0.1626          1          1          1          1     0.9866          1 
   1   rs16856473     0.1626     0.1626          1          1          1          1     0.9866          1 
   1   rs74156453     0.1627     0.1627          1          1          1          1     0.9866          1 
   1   rs61816769     0.1629     0.1629          1          1          1          1     0.9866          1 
   1   rs11799661     0.1633     0.1633          1          1          1          1     0.9866          1 
   1    rs7519482     0.1633     0.1633          1          1          1          1     0.9866          1 
   1    rs2195579     0.1633     0.1633          1          1          1          1     0.9866          1 
   1    rs3903999     0.1637     0.1637          1          1          1          1     0.9866          1 
   1     rs696971     0.1639     0.1639          1          1          1          1     0.9866          1 
   1  rs574244642      0.164      0.164          1          1          1          1     0.9866          1 
   1   rs33951888     0.1641     0.1641          1          1          1          1     0.9866          1 
   1    rs1545341     0.1644     0.1644          1          1          1          1     0.9866          1 
   1   rs12033110     0.1644     0.1644          1          1          1          1     0.9866          1 
   1  rs199607206     0.1646     0.1646          1          1          1          1     0.9866          1 
   1   rs74157827     0.1646     0.1646          1          1          1          1     0.9866          1 
   1   rs28561485     0.1648     0.1648          1          1          1          1     0.9866          1 
   1  rs114985175     0.1648     0.1648          1          1          1          1     0.9866          1 
   1   rs75960279     0.1648     0.1648          1          1          1          1     0.9866          1 
   1    rs6696388     0.1653     0.1653          1          1          1          1     0.9866          1 
   1    rs4559502     0.1653     0.1653          1          1          1          1     0.9866          1 
   1    rs6540447     0.1653     0.1653          1          1          1          1     0.9866          1 
   1    rs4845108     0.1653     0.1653          1          1          1          1     0.9866          1 
   1    rs6668798     0.1659     0.1659          1          1          1          1     0.9866          1 
   1   rs34104149     0.1661     0.1661          1          1          1          1     0.9866          1 
   1  rs147512631     0.1661     0.1661          1          1          1          1     0.9866          1 
   1  rs143624928     0.1661     0.1661          1          1          1          1     0.9866          1 
   1  rs141702322     0.1666     0.1666          1          1          1          1     0.9866          1 
   1   rs73080017     0.1669     0.1669          1          1          1          1     0.9866          1 
   1   rs56787453     0.1669     0.1669          1          1          1          1     0.9866          1 
   1  rs112071556     0.1669     0.1669          1          1          1          1     0.9866          1 
   1   rs73080024     0.1669     0.1669          1          1          1          1     0.9866          1 
   1     rs882478     0.1669     0.1669          1          1          1          1     0.9866          1 
   1   rs17012301     0.1672     0.1672          1          1          1          1     0.9866          1 
   1   rs55703016     0.1673     0.1673          1          1          1          1     0.9866          1 
   1    rs7526146     0.1673     0.1673          1          1          1          1     0.9866          1 
   1  rs114923834     0.1678     0.1678          1          1          1          1     0.9866          1 
   1   rs76160973     0.1678     0.1678          1          1          1          1     0.9866          1 
   1   rs76715240     0.1678     0.1678          1          1          1          1     0.9866          1 
   1  rs116541882     0.1678     0.1678          1          1          1          1     0.9866          1 
   1   rs76405153     0.1678     0.1678          1          1          1          1     0.9866          1 
   1  rs146348895     0.1678     0.1678          1          1          1          1     0.9866          1 
   1    rs6702286     0.1678     0.1678          1          1          1          1     0.9866          1 
   1   rs55960429      0.168      0.168          1          1          1          1     0.9866          1 
   1   rs10863709      0.168      0.168          1          1          1          1     0.9866          1 
   1   rs74152323      0.168      0.168          1          1          1          1     0.9866          1 
   1    rs1136841     0.1681     0.1681          1          1          1          1     0.9866          1 
   1   rs41298999     0.1681     0.1681          1          1          1          1     0.9866          1 
   1    rs4844682     0.1682     0.1682          1          1          1          1     0.9866          1 
   1    rs1538750     0.1683     0.1683          1          1          1          1     0.9866          1 
   1  rs148491624     0.1687     0.1687          1          1          1          1     0.9866          1 
   1  rs114255045     0.1687     0.1687          1          1          1          1     0.9866          1 
   1    rs4396124      0.169      0.169          1          1          1          1     0.9866          1 
   1    rs4253916     0.1691     0.1691          1          1          1          1     0.9866          1 
   1   rs73086147     0.1693     0.1693          1          1          1          1     0.9866          1 
   1    rs3891058     0.1693     0.1693          1          1          1          1     0.9866          1 
   1   rs35639737     0.1693     0.1693          1          1          1          1     0.9866          1 
   1   rs10863243     0.1693     0.1693          1          1          1          1     0.9866          1 
   1    rs1542985     0.1693     0.1693          1          1          1          1     0.9866          1 
   1  rs146511410     0.1696     0.1696          1          1          1          1     0.9866          1 
   1   rs12143020     0.1698     0.1698          1          1          1          1     0.9866          1 
   1   rs12164617     0.1698     0.1698          1          1          1          1     0.9866          1 
   1   rs12135835     0.1698     0.1698          1          1          1          1     0.9866          1 
   1   rs75021701     0.1698     0.1698          1          1          1          1     0.9866          1 
   1   rs76493476     0.1698     0.1698          1          1          1          1     0.9866          1 
   1    rs7532674     0.1699     0.1699          1          1          1          1     0.9866          1 
   1    rs3043193     0.1702     0.1702          1          1          1          1     0.9866          1 
   1   rs10711483     0.1704     0.1704          1          1          1          1     0.9866          1 
   1   rs60092747     0.1704     0.1704          1          1          1          1     0.9866          1 
   1   rs57897938     0.1704     0.1704          1          1          1          1     0.9866          1 
   1   rs77290895     0.1704     0.1704          1          1          1          1     0.9866          1 
   1  rs201721837     0.1704     0.1704          1          1          1          1     0.9866          1 
   1   rs12074341     0.1705     0.1705          1          1          1          1     0.9866          1 
   1    rs2629666     0.1707     0.1707          1          1          1          1     0.9866          1 
   1    rs2842741     0.1707     0.1707          1          1          1          1     0.9866          1 
   1    rs2495255     0.1707     0.1707          1          1          1          1     0.9866          1 
   1    rs2629664     0.1707     0.1707          1          1          1          1     0.9866          1 
   1  rs142363108      0.171      0.171          1          1          1          1     0.9866          1 
   1    rs3748669     0.1718     0.1718          1          1          1          1     0.9866          1 
   1    rs3093438     0.1718     0.1718          1          1          1          1     0.9866          1 
   1  rs144918822     0.1718     0.1718          1          1          1          1     0.9866          1 
   1   rs12039255     0.1718     0.1718          1          1          1          1     0.9866          1 
   1   rs74156424     0.1718     0.1718          1          1          1          1     0.9866          1 
   1   rs73078398     0.1719     0.1719          1          1          1          1     0.9866          1 
   1   rs17013977      0.172      0.172          1          1          1          1     0.9866          1 
   1  rs547771871     0.1724     0.1724          1          1          1          1     0.9866          1 
   1   rs57864756     0.1726     0.1726          1          1          1          1     0.9866          1 
   1   rs76424056     0.1726     0.1726          1          1          1          1     0.9866          1 
   1   rs78393404     0.1726     0.1726          1          1          1          1     0.9866          1 
   1    rs2801198     0.1726     0.1726          1          1          1          1     0.9866          1 
   1   rs78036015     0.1726     0.1726          1          1          1          1     0.9866          1 
   1    rs6675093     0.1726     0.1726          1          1          1          1     0.9866          1 
   1   rs79498904     0.1726     0.1726          1          1          1          1     0.9866          1 
   1    rs1075787     0.1729     0.1729          1          1          1          1     0.9866          1 
   1    rs4575087     0.1733     0.1733          1          1          1          1     0.9866          1 
   1  rs535028190     0.1733     0.1733          1          1          1          1     0.9866          1 
   1   rs79696000     0.1734     0.1734          1          1          1          1     0.9866          1 
   1    rs2796269     0.1735     0.1735          1          1          1          1     0.9866          1 
   1     rs761277     0.1735     0.1735          1          1          1          1     0.9866          1 
   1    rs2724373     0.1735     0.1735          1          1          1          1     0.9866          1 
   1    rs2488249     0.1735     0.1735          1          1          1          1     0.9866          1 
   1   rs34381978     0.1735     0.1735          1          1          1          1     0.9866          1 
   1   rs58424821     0.1735     0.1735          1          1          1          1     0.9866          1 
   1   rs11579110     0.1735     0.1735          1          1          1          1     0.9866          1 
   1   rs12748911     0.1735     0.1735          1          1          1          1     0.9866          1 
   1   rs11580436     0.1735     0.1735          1          1          1          1     0.9866          1 
   1   rs11580454     0.1735     0.1735          1          1          1          1     0.9866          1 
   1   rs12729571     0.1735     0.1735          1          1          1          1     0.9866          1 
   1   rs34513890     0.1735     0.1735          1          1          1          1     0.9866          1 
   1   rs35184657     0.1735     0.1735          1          1          1          1     0.9866          1 
   1    rs1932825     0.1735     0.1735          1          1          1          1     0.9866          1 
   1   rs11579778     0.1735     0.1735          1          1          1          1     0.9866          1 
   1   rs11580286     0.1735     0.1735          1          1          1          1     0.9866          1 
   1    rs7517152     0.1735     0.1735          1          1          1          1     0.9866          1 
   1    rs1074328     0.1735     0.1735          1          1          1          1     0.9866          1 
   1    rs1074327     0.1735     0.1735          1          1          1          1     0.9866          1 
   1   rs11118960     0.1735     0.1735          1          1          1          1     0.9866          1 
   1   rs13374460     0.1735     0.1735          1          1          1          1     0.9866          1 
   1   rs11579772     0.1735     0.1735          1          1          1          1     0.9866          1 
   1   rs11578041     0.1735     0.1735          1          1          1          1     0.9866          1 
   1   rs11578506     0.1735     0.1735          1          1          1          1     0.9866          1 
   1   rs11578508     0.1735     0.1735          1          1          1          1     0.9866          1 
   1   rs35149591     0.1735     0.1735          1          1          1          1     0.9866          1 
   1  rs137924615     0.1735     0.1735          1          1          1          1     0.9866          1 
   1   rs35356517     0.1735     0.1735          1          1          1          1     0.9866          1 
   1   rs35935287     0.1735     0.1735          1          1          1          1     0.9866          1 
   1   rs12065224     0.1735     0.1735          1          1          1          1     0.9866          1 
   1   rs12079386     0.1735     0.1735          1          1          1          1     0.9866          1 
   1   rs12066493     0.1735     0.1735          1          1          1          1     0.9866          1 
   1   rs12066538     0.1735     0.1735          1          1          1          1     0.9866          1 
   1   rs11579530     0.1735     0.1735          1          1          1          1     0.9866          1 
   1   rs11584869     0.1735     0.1735          1          1          1          1     0.9866          1 
   1    rs7519609     0.1735     0.1735          1          1          1          1     0.9866          1 
   1    rs7552993     0.1735     0.1735          1          1          1          1     0.9866          1 
   1    rs7522233     0.1735     0.1735          1          1          1          1     0.9866          1 
   1   rs11579609     0.1735     0.1735          1          1          1          1     0.9866          1 
   1   rs11581407     0.1735     0.1735          1          1          1          1     0.9866          1 
   1   rs34461385     0.1735     0.1735          1          1          1          1     0.9866          1 
   1    rs7511980     0.1735     0.1735          1          1          1          1     0.9866          1 
   1   rs11580769     0.1735     0.1735          1          1          1          1     0.9866          1 
   1   rs11118961     0.1735     0.1735          1          1          1          1     0.9866          1 
   1   rs11118962     0.1735     0.1735          1          1          1          1     0.9866          1 
   1  rs139954612     0.1736     0.1736          1          1          1          1     0.9866          1 
   1   rs78373794     0.1736     0.1736          1          1          1          1     0.9866          1 
   1   rs17043302     0.1736     0.1736          1          1          1          1     0.9866          1 
   1  rs552169640     0.1736     0.1736          1          1          1          1     0.9866          1 
   1   rs10863425     0.1743     0.1743          1          1          1          1     0.9866          1 
   1   rs57320105      0.175      0.175          1          1          1          1     0.9866          1 
   1  rs558650684     0.1751     0.1751          1          1          1          1     0.9866          1 
   1    rs2478819     0.1753     0.1753          1          1          1          1     0.9866          1 
   1   rs71568084     0.1756     0.1756          1          1          1          1     0.9866          1 
   1   rs57904872     0.1757     0.1757          1          1          1          1     0.9866          1 
   1     rs701627     0.1758     0.1758          1          1          1          1     0.9866          1 
   1   rs60716530     0.1759     0.1759          1          1          1          1     0.9866          1 
   1  rs372128391      0.176      0.176          1          1          1          1     0.9866          1 
   1    rs6696130     0.1764     0.1764          1          1          1          1     0.9866          1 
   1   rs12117380     0.1764     0.1764          1          1          1          1     0.9866          1 
   1    rs1664250     0.1765     0.1765          1          1          1          1     0.9866          1 
   1   rs76922039     0.1768     0.1768          1          1          1          1     0.9866          1 
   1   rs11800980     0.1768     0.1768          1          1          1          1     0.9866          1 
   1   rs11809047     0.1768     0.1768          1          1          1          1     0.9866          1 
   1   rs79970228     0.1769     0.1769          1          1          1          1     0.9866          1 
   1  rs114765864     0.1769     0.1769          1          1          1          1     0.9866          1 
   1   rs80080701     0.1769     0.1769          1          1          1          1     0.9866          1 
   1   rs60113558     0.1769     0.1769          1          1          1          1     0.9866          1 
   1   rs78311942     0.1769     0.1769          1          1          1          1     0.9866          1 
   1   rs78376859     0.1769     0.1769          1          1          1          1     0.9866          1 
   1   rs75242854     0.1769     0.1769          1          1          1          1     0.9866          1 
   1   rs74763047     0.1769     0.1769          1          1          1          1     0.9866          1 
   1    rs2153902     0.1771     0.1771          1          1          1          1     0.9866          1 
   1    rs2153903     0.1771     0.1771          1          1          1          1     0.9866          1 
   1   rs28840712     0.1772     0.1772          1          1          1          1     0.9866          1 
   1   rs76069011     0.1773     0.1773          1          1          1          1     0.9866          1 
   1  rs143357246     0.1773     0.1773          1          1          1          1     0.9866          1 
   1  rs111364215     0.1773     0.1773          1          1          1          1     0.9866          1 
   1  rs112673017     0.1773     0.1773          1          1          1          1     0.9866          1 
   1  rs112757474     0.1773     0.1773          1          1          1          1     0.9866          1 
   1   rs77516432     0.1773     0.1773          1          1          1          1     0.9866          1 
   1  rs112245398     0.1773     0.1773          1          1          1          1     0.9866          1 
   1    rs1609842     0.1775     0.1775          1          1          1          1     0.9866          1 
   1    rs2257079     0.1775     0.1775          1          1          1          1     0.9866          1 
   1    rs2801203     0.1775     0.1775          1          1          1          1     0.9866          1 
   1    rs1249869     0.1775     0.1775          1          1          1          1     0.9866          1 
   1   rs73082063     0.1775     0.1775          1          1          1          1     0.9866          1 
   1    rs6658776     0.1775     0.1775          1          1          1          1     0.9866          1 
   1   rs11119031     0.1775     0.1775          1          1          1          1     0.9866          1 
   1   rs12735671     0.1775     0.1775          1          1          1          1     0.9866          1 
   1    rs6657354     0.1775     0.1775          1          1          1          1     0.9866          1 
   1   rs12121098     0.1775     0.1775          1          1          1          1     0.9866          1 
   1   rs12122022     0.1775     0.1775          1          1          1          1     0.9866          1 
   1   rs12141735     0.1775     0.1775          1          1          1          1     0.9866          1 
   1   rs12752795     0.1775     0.1775          1          1          1          1     0.9866          1 
   1   rs58987217     0.1775     0.1775          1          1          1          1     0.9866          1 
   1   rs73087755     0.1775     0.1775          1          1          1          1     0.9866          1 
   1   rs73073011     0.1775     0.1775          1          1          1          1     0.9866          1 
   1  rs111686236     0.1775     0.1775          1          1          1          1     0.9866          1 
   1   rs73073020     0.1775     0.1775          1          1          1          1     0.9866          1 
   1    rs6540526     0.1776     0.1776          1          1          1          1     0.9866          1 
   1     rs841489     0.1776     0.1776          1          1          1          1     0.9866          1 
   1     rs701617     0.1776     0.1776          1          1          1          1     0.9866          1 
   1     rs841504     0.1776     0.1776          1          1          1          1     0.9866          1 
   1     rs841501     0.1776     0.1776          1          1          1          1     0.9866          1 
   1     rs841500     0.1776     0.1776          1          1          1          1     0.9866          1 
   1   rs57666828     0.1776     0.1776          1          1          1          1     0.9866          1 
   1   rs12132724     0.1776     0.1776          1          1          1          1     0.9866          1 
   1   rs61087756     0.1776     0.1776          1          1          1          1     0.9866          1 
   1    rs6656684     0.1778     0.1778          1          1          1          1     0.9866          1 
   1    rs3121018     0.1779     0.1779          1          1          1          1     0.9866          1 
   1   rs61822590      0.178      0.178          1          1          1          1     0.9866          1 
   1   rs61822593      0.178      0.178          1          1          1          1     0.9866          1 
   1    rs7520136     0.1786     0.1786          1          1          1          1     0.9866          1 
   1   rs66574306     0.1786     0.1786          1          1          1          1     0.9866          1 
   1   rs60730743     0.1787     0.1787          1          1          1          1     0.9866          1 
   1    rs2182911     0.1788     0.1788          1          1          1          1     0.9866          1 
   1    rs7519408     0.1788     0.1788          1          1          1          1     0.9866          1 
   1    rs4618970     0.1788     0.1788          1          1          1          1     0.9866          1 
   1    rs9429940     0.1788     0.1788          1          1          1          1     0.9866          1 
   1   rs11802104     0.1789     0.1789          1          1          1          1     0.9866          1 
   1   rs74150709     0.1789     0.1789          1          1          1          1     0.9866          1 
   1    rs2724390     0.1791     0.1791          1          1          1          1     0.9866          1 
   1   rs12132196     0.1792     0.1792          1          1          1          1     0.9866          1 
   1   rs10494871     0.1792     0.1792          1          1          1          1     0.9866          1 
   1   rs73078843     0.1792     0.1792          1          1          1          1     0.9866          1 
   1  rs115841615       0.18       0.18          1          1          1          1     0.9866          1 
   1   rs74879607       0.18       0.18          1          1          1          1     0.9866          1 
   1   rs35771965       0.18       0.18          1          1          1          1     0.9866          1 
   1    rs7525245     0.1803     0.1803          1          1          1          1     0.9866          1 
   1   rs79296706     0.1803     0.1803          1          1          1          1     0.9866          1 
   1   rs80343874     0.1803     0.1803          1          1          1          1     0.9866          1 
   1  rs114740089     0.1803     0.1803          1          1          1          1     0.9866          1 
   1    rs6683837     0.1803     0.1803          1          1          1          1     0.9866          1 
   1    rs6697644     0.1803     0.1803          1          1          1          1     0.9866          1 
   1   rs77374740     0.1803     0.1803          1          1          1          1     0.9866          1 
   1   rs10735503     0.1804     0.1804          1          1          1          1     0.9866          1 
   1    rs1664224     0.1806     0.1806          1          1          1          1     0.9866          1 
   1  rs148757705     0.1807     0.1807          1          1          1          1     0.9866          1 
   1  rs146874790     0.1807     0.1807          1          1          1          1     0.9866          1 
   1   rs17012564      0.181      0.181          1          1          1          1     0.9866          1 
   1    rs2785653     0.1812     0.1812          1          1          1          1     0.9866          1 
   1      rs16808     0.1812     0.1812          1          1          1          1     0.9866          1 
   1  rs537020900     0.1814     0.1814          1          1          1          1     0.9866          1 
   1   rs74676532     0.1816     0.1816          1          1          1          1     0.9866          1 
   1    rs6540521     0.1825     0.1825          1          1          1          1     0.9866          1 
   1    rs6685110     0.1825     0.1825          1          1          1          1     0.9866          1 
   1  rs114307334     0.1825     0.1825          1          1          1          1     0.9866          1 
   1  rs115587306     0.1825     0.1825          1          1          1          1     0.9866          1 
   1  rs114810941     0.1825     0.1825          1          1          1          1     0.9866          1 
   1  rs116826446     0.1825     0.1825          1          1          1          1     0.9866          1 
   1    rs2745978     0.1826     0.1826          1          1          1          1     0.9866          1 
   1    rs2724395     0.1826     0.1826          1          1          1          1     0.9866          1 
   1    rs3093416     0.1827     0.1827          1          1          1          1     0.9866          1 
   1   rs74153331     0.1831     0.1831          1          1          1          1     0.9866          1 
   1   rs12081558     0.1831     0.1831          1          1          1          1     0.9866          1 
   1   rs11119134     0.1833     0.1833          1          1          1          1     0.9866          1 
   1  rs149771416     0.1835     0.1835          1          1          1          1     0.9866          1 
   1  rs148880131     0.1835     0.1835          1          1          1          1     0.9866          1 
   1   rs11412848     0.1835     0.1835          1          1          1          1     0.9866          1 
   1    rs1166867     0.1836     0.1836          1          1          1          1     0.9866          1 
   1    rs2297550     0.1843     0.1843          1          1          1          1     0.9866          1 
   1    rs6540507     0.1844     0.1844          1          1          1          1     0.9866          1 
   1   rs28452187     0.1847     0.1847          1          1          1          1     0.9866          1 
   1    rs9438439     0.1849     0.1849          1          1          1          1     0.9866          1 
   1    rs9793153     0.1849     0.1849          1          1          1          1     0.9866          1 
   1    rs7367849     0.1849     0.1849          1          1          1          1     0.9866          1 
   1  rs200688949      0.185      0.185          1          1          1          1     0.9866          1 
   1  rs115624473     0.1852     0.1852          1          1          1          1     0.9866          1 
   1  rs548510922     0.1853     0.1853          1          1          1          1     0.9866          1 
   1  rs530154870     0.1856     0.1856          1          1          1          1     0.9866          1 
   1  rs555941168     0.1857     0.1857          1          1          1          1     0.9866          1 
   1    rs5780409     0.1859     0.1859          1          1          1          1     0.9866          1 
   1     rs652727     0.1861     0.1861          1          1          1          1     0.9866          1 
   1     rs684431     0.1861     0.1861          1          1          1          1     0.9866          1 
   1    rs7546243     0.1862     0.1862          1          1          1          1     0.9866          1 
   1    rs7552935     0.1862     0.1862          1          1          1          1     0.9866          1 
   1  rs115491495     0.1865     0.1865          1          1          1          1     0.9866          1 
   1    rs2590698     0.1868     0.1868          1          1          1          1     0.9866          1 
   1  rs146908457     0.1871     0.1871          1          1          1          1     0.9866          1 
   1   rs75656668     0.1871     0.1871          1          1          1          1     0.9866          1 
   1   rs75470551     0.1871     0.1871          1          1          1          1     0.9866          1 
   1    rs1562205     0.1877     0.1877          1          1          1          1     0.9866          1 
   1    rs2590691     0.1877     0.1877          1          1          1          1     0.9866          1 
   1    rs2782939     0.1877     0.1877          1          1          1          1     0.9866          1 
   1    rs2782938     0.1877     0.1877          1          1          1          1     0.9866          1 
   1    rs1762468     0.1877     0.1877          1          1          1          1     0.9866          1 
   1    rs2440902     0.1877     0.1877          1          1          1          1     0.9866          1 
   1    rs1537695     0.1877     0.1877          1          1          1          1     0.9866          1 
   1    rs2801197     0.1877     0.1877          1          1          1          1     0.9866          1 
   1   rs56157949     0.1879     0.1879          1          1          1          1     0.9866          1 
   1   rs55895605     0.1879     0.1879          1          1          1          1     0.9866          1 
   1   rs41317049     0.1884     0.1884          1          1          1          1     0.9866          1 
   1    rs6540459     0.1884     0.1884          1          1          1          1     0.9866          1 
   1  rs112352005     0.1884     0.1884          1          1          1          1     0.9866          1 
   1   rs75816122     0.1884     0.1884          1          1          1          1     0.9866          1 
   1  rs113568573     0.1884     0.1884          1          1          1          1     0.9866          1 
   1  rs534839586     0.1884     0.1884          1          1          1          1     0.9866          1 
   1   rs35268832     0.1884     0.1884          1          1          1          1     0.9866          1 
   1  rs543942618     0.1887     0.1887          1          1          1          1     0.9866          1 
   1  rs199981239     0.1887     0.1887          1          1          1          1     0.9866          1 
   1   rs78042401     0.1887     0.1887          1          1          1          1     0.9866          1 
   1  rs199914407     0.1887     0.1887          1          1          1          1     0.9866          1 
   1   rs74756153     0.1887     0.1887          1          1          1          1     0.9866          1 
   1  rs115859890     0.1887     0.1887          1          1          1          1     0.9866          1 
   1   rs28371615     0.1887     0.1887          1          1          1          1     0.9866          1 
   1   rs28371619     0.1887     0.1887          1          1          1          1     0.9866          1 
   1   rs28739005     0.1887     0.1887          1          1          1          1     0.9866          1 
   1   rs35289636     0.1887     0.1887          1          1          1          1     0.9866          1 
   1   rs11117797     0.1887     0.1887          1          1          1          1     0.9866          1 
   1    rs7545126     0.1893     0.1893          1          1          1          1     0.9866          1 
   1    rs1262049     0.1898     0.1898          1          1          1          1     0.9866          1 
   1    rs5780299     0.1902     0.1902          1          1          1          1     0.9866          1 
   1     rs841496     0.1904     0.1904          1          1          1          1     0.9866          1 
   1     rs533494     0.1907     0.1907          1          1          1          1     0.9866          1 
   1  rs113817104     0.1907     0.1907          1          1          1          1     0.9866          1 
   1  rs111916928     0.1907     0.1907          1          1          1          1     0.9866          1 
   1    rs2093761     0.1907     0.1907          1          1          1          1     0.9866          1 
   1    rs6681853     0.1907     0.1907          1          1          1          1     0.9866          1 
   1   rs55688685      0.191      0.191          1          1          1          1     0.9866          1 
   1    rs7551719     0.1911     0.1911          1          1          1          1     0.9866          1 
   1    rs2590686     0.1912     0.1912          1          1          1          1     0.9866          1 
   1    rs2246239     0.1912     0.1912          1          1          1          1     0.9866          1 
   1   rs73082365     0.1914     0.1914          1          1          1          1     0.9866          1 
   1   rs74811364     0.1914     0.1914          1          1          1          1     0.9866          1 
   1    rs6673687     0.1917     0.1917          1          1          1          1     0.9866          1 
   1    rs1775139     0.1917     0.1917          1          1          1          1     0.9866          1 
   1   rs61568663     0.1922     0.1922          1          1          1          1     0.9866          1 
   1   rs11119585     0.1924     0.1924          1          1          1          1     0.9866          1 
   1    rs2842737     0.1925     0.1925          1          1          1          1     0.9866          1 
   1  rs577208115     0.1927     0.1927          1          1          1          1     0.9866          1 
   1  rs190883042     0.1928     0.1928          1          1          1          1     0.9866          1 
   1   rs75714319     0.1928     0.1928          1          1          1          1     0.9866          1 
   1   rs41299888     0.1928     0.1928          1          1          1          1     0.9866          1 
   1   rs41299890     0.1928     0.1928          1          1          1          1     0.9866          1 
   1   rs17012724     0.1932     0.1932          1          1          1          1     0.9866          1 
   1    rs3849276     0.1932     0.1932          1          1          1          1     0.9866          1 
   1   rs71570004     0.1932     0.1932          1          1          1          1     0.9866          1 
   1    rs2990590     0.1932     0.1932          1          1          1          1     0.9866          1 
   1    rs9430148     0.1932     0.1932          1          1          1          1     0.9866          1 
   1    rs4845106     0.1932     0.1932          1          1          1          1     0.9866          1 
   1    rs9429933     0.1932     0.1932          1          1          1          1     0.9866          1 
   1   rs60081992     0.1932     0.1932          1          1          1          1     0.9866          1 
   1   rs10694976     0.1932     0.1932          1          1          1          1     0.9866          1 
   1    rs1340117     0.1934     0.1934          1          1          1          1     0.9866          1 
   1     rs493194     0.1936     0.1936          1          1          1          1     0.9866          1 
   1     rs486753     0.1936     0.1936          1          1          1          1     0.9866          1 
   1   rs12749608     0.1938     0.1938          1          1          1          1     0.9866          1 
   1    rs1555138     0.1946     0.1946          1          1          1          1     0.9866          1 
   1  rs543441082     0.1948     0.1948          1          1          1          1     0.9866          1 
   1    rs6693889     0.1952     0.1952          1          1          1          1     0.9866          1 
   1    rs1166866     0.1953     0.1953          1          1          1          1     0.9866          1 
   1   rs76103621     0.1953     0.1953          1          1          1          1     0.9866          1 
   1  rs111277983     0.1953     0.1953          1          1          1          1     0.9866          1 
   1   rs11119051     0.1955     0.1955          1          1          1          1     0.9866          1 
   1   rs11240513     0.1959     0.1959          1          1          1          1     0.9866          1 
   1    rs6688499     0.1959     0.1959          1          1          1          1     0.9866          1 
   1    rs2802218     0.1959     0.1959          1          1          1          1     0.9866          1 
   1    rs2782832     0.1959     0.1959          1          1          1          1     0.9866          1 
   1     rs489501     0.1961     0.1961          1          1          1          1     0.9866          1 
   1   rs61374077     0.1975     0.1975          1          1          1          1     0.9866          1 
   1   rs73084140     0.1975     0.1975          1          1          1          1     0.9866          1 
   1   rs73084143     0.1975     0.1975          1          1          1          1     0.9866          1 
   1  rs113081430     0.1975     0.1975          1          1          1          1     0.9866          1 
   1  rs541656242     0.1979     0.1979          1          1          1          1     0.9866          1 
   1   rs73078013      0.198      0.198          1          1          1          1     0.9866          1 
   1    rs6672714     0.1982     0.1982          1          1          1          1     0.9866          1 
   1    rs7535124     0.1982     0.1982          1          1          1          1     0.9866          1 
   1   rs75351458     0.1982     0.1982          1          1          1          1     0.9866          1 
   1    rs6656273     0.1984     0.1984          1          1          1          1     0.9866          1 
   1   rs11120137     0.1987     0.1987          1          1          1          1     0.9866          1 
   1  rs149458015     0.1987     0.1987          1          1          1          1     0.9866          1 
   1       rs1565     0.1987     0.1987          1          1          1          1     0.9866          1 
   1       rs1560     0.1987     0.1987          1          1          1          1     0.9866          1 
   1   rs11578744     0.1988     0.1988          1          1          1          1     0.9866          1 
   1   rs75304322     0.1988     0.1988          1          1          1          1     0.9866          1 
   1    rs1932824     0.1988     0.1988          1          1          1          1     0.9866          1 
   1   rs11579848     0.1988     0.1988          1          1          1          1     0.9866          1 
   1   rs35100559     0.1988     0.1988          1          1          1          1     0.9866          1 
   1   rs13374332     0.1988     0.1988          1          1          1          1     0.9866          1 
   1  rs563020468     0.1988     0.1988          1          1          1          1     0.9866          1 
   1    rs3002970      0.199      0.199          1          1          1          1     0.9866          1 
   1   rs79789599      0.199      0.199          1          1          1          1     0.9866          1 
   1   rs79507240      0.199      0.199          1          1          1          1     0.9866          1 
   1   rs78876705      0.199      0.199          1          1          1          1     0.9866          1 
   1  rs111705265      0.199      0.199          1          1          1          1     0.9866          1 
   1   rs79960600      0.199      0.199          1          1          1          1     0.9866          1 
   1   rs59031553      0.199      0.199          1          1          1          1     0.9866          1 
   1   rs78648445      0.199      0.199          1          1          1          1     0.9866          1 
   1   rs33935218      0.199      0.199          1          1          1          1     0.9866          1 
   1   rs80061693      0.199      0.199          1          1          1          1     0.9866          1 
   1    rs7551325      0.199      0.199          1          1          1          1     0.9866          1 
   1   rs79354117      0.199      0.199          1          1          1          1     0.9866          1 
   1   rs71640104      0.199      0.199          1          1          1          1     0.9866          1 
   1   rs16855729     0.1997     0.1997          1          1          1          1     0.9866          1 
   1   rs11808043     0.1998     0.1998          1          1          1          1     0.9866          1 
   1   rs61034679     0.1998     0.1998          1          1          1          1     0.9866          1 
   1   rs74151083     0.1998     0.1998          1          1          1          1     0.9866          1 
   1   rs74153327     0.1998     0.1998          1          1          1          1     0.9866          1 
   1   rs74153328     0.1998     0.1998          1          1          1          1     0.9866          1 
   1  rs375756247     0.1999     0.1999          1          1          1          1     0.9866          1 
   1   rs78193187     0.1999     0.1999          1          1          1          1     0.9866          1 
   1   rs73072410     0.2005     0.2005          1          1          1          1     0.9866          1 
   1    rs6696573     0.2005     0.2005          1          1          1          1     0.9866          1 
   1   rs12403925     0.2005     0.2005          1          1          1          1     0.9866          1 
   1    rs6681069     0.2005     0.2005          1          1          1          1     0.9866          1 
   1  rs558001479     0.2006     0.2006          1          1          1          1     0.9866          1 
   1  rs541339872     0.2008     0.2008          1          1          1          1     0.9866          1 
   1   rs10494893     0.2008     0.2008          1          1          1          1     0.9866          1 
   1   rs12083861     0.2008     0.2008          1          1          1          1     0.9866          1 
   1   rs12079709     0.2008     0.2008          1          1          1          1     0.9866          1 
   1   rs74148964     0.2008     0.2008          1          1          1          1     0.9866          1 
   1   rs17020241     0.2008     0.2008          1          1          1          1     0.9866          1 
   1   rs74148966     0.2008     0.2008          1          1          1          1     0.9866          1 
   1   rs17020246     0.2008     0.2008          1          1          1          1     0.9866          1 
   1    rs9943165     0.2018     0.2018          1          1          1          1     0.9866          1 
   1   rs12060726     0.2018     0.2018          1          1          1          1     0.9866          1 
   1  rs143546720     0.2019     0.2019          1          1          1          1     0.9866          1 
   1   rs73088231     0.2019     0.2019          1          1          1          1     0.9866          1 
   1    rs7543830     0.2019     0.2019          1          1          1          1     0.9866          1 
   1  rs141978365     0.2019     0.2019          1          1          1          1     0.9866          1 
   1  rs113866629     0.2019     0.2019          1          1          1          1     0.9866          1 
   1  rs187878565     0.2019     0.2019          1          1          1          1     0.9866          1 
   1    rs9662910     0.2019     0.2019          1          1          1          1     0.9866          1 
   1   rs73090219     0.2019     0.2019          1          1          1          1     0.9866          1 
   1   rs73090227     0.2019     0.2019          1          1          1          1     0.9866          1 
   1   rs73090232     0.2019     0.2019          1          1          1          1     0.9866          1 
   1    rs6698725     0.2022     0.2022          1          1          1          1     0.9866          1 
   1  rs527282136     0.2022     0.2022          1          1          1          1     0.9866          1 
   1    rs2782845     0.2024     0.2024          1          1          1          1     0.9866          1 
   1  rs201615006     0.2027     0.2027          1          1          1          1     0.9866          1 
   1   rs12406933     0.2033     0.2033          1          1          1          1     0.9866          1 
   1   rs60315588     0.2034     0.2034          1          1          1          1     0.9866          1 
   1    rs1564879     0.2037     0.2037          1          1          1          1     0.9866          1 
   1    rs6688471     0.2039     0.2039          1          1          1          1     0.9866          1 
   1     rs600396      0.204      0.204          1          1          1          1     0.9866          1 
   1     rs600393      0.204      0.204          1          1          1          1     0.9866          1 
   1     rs600031      0.204      0.204          1          1          1          1     0.9866          1 
   1     rs599143      0.204      0.204          1          1          1          1     0.9866          1 
   1     rs599064      0.204      0.204          1          1          1          1     0.9866          1 
   1    rs6692511     0.2046     0.2046          1          1          1          1     0.9866          1 
   1    rs6699203     0.2046     0.2046          1          1          1          1     0.9866          1 
   1   rs35899323     0.2047     0.2047          1          1          1          1     0.9866          1 
   1   rs11583119     0.2047     0.2047          1          1          1          1     0.9866          1 
   1   rs59606883     0.2049     0.2049          1          1          1          1     0.9866          1 
   1    rs2184820     0.2049     0.2049          1          1          1          1     0.9866          1 
   1   rs11119597     0.2051     0.2051          1          1          1          1     0.9866          1 
   1   rs11119599     0.2051     0.2051          1          1          1          1     0.9866          1 
   1     rs696979     0.2051     0.2051          1          1          1          1     0.9866          1 
   1     rs701639     0.2051     0.2051          1          1          1          1     0.9866          1 
   1     rs701638     0.2051     0.2051          1          1          1          1     0.9866          1 
   1   rs35767504     0.2051     0.2051          1          1          1          1     0.9866          1 
   1   rs34217485     0.2051     0.2051          1          1          1          1     0.9866          1 
   1   rs66944170     0.2053     0.2053          1          1          1          1     0.9866          1 
   1   rs12563520     0.2053     0.2053          1          1          1          1     0.9866          1 
   1   rs12045913     0.2053     0.2053          1          1          1          1     0.9866          1 
   1    rs6683750     0.2053     0.2053          1          1          1          1     0.9866          1 
   1    rs2782831     0.2055     0.2055          1          1          1          1     0.9866          1 
   1   rs78226998     0.2057     0.2057          1          1          1          1     0.9866          1 
   1   rs79555539     0.2058     0.2058          1          1          1          1     0.9866          1 
   1   rs74398743     0.2058     0.2058          1          1          1          1     0.9866          1 
   1   rs75315843     0.2058     0.2058          1          1          1          1     0.9866          1 
   1   rs75719986     0.2058     0.2058          1          1          1          1     0.9866          1 
   1  rs142867727     0.2058     0.2058          1          1          1          1     0.9866          1 
   1   rs78840124     0.2058     0.2058          1          1          1          1     0.9866          1 
   1   rs67416390     0.2059     0.2059          1          1          1          1     0.9866          1 
   1    rs6671700     0.2059     0.2059          1          1          1          1     0.9866          1 
   1     rs891376     0.2059     0.2059          1          1          1          1     0.9866          1 
   1  rs150046210     0.2059     0.2059          1          1          1          1     0.9866          1 
   1   rs11119602     0.2062     0.2062          1          1          1          1     0.9866          1 
   1     rs594955     0.2062     0.2062          1          1          1          1     0.9866          1 
   1    rs6661827     0.2062     0.2062          1          1          1          1     0.9866          1 
   1   rs57274561     0.2064     0.2064          1          1          1          1     0.9866          1 
   1   rs59947985     0.2064     0.2064          1          1          1          1     0.9866          1 
   1   rs60255359     0.2064     0.2064          1          1          1          1     0.9866          1 
   1     rs696946     0.2065     0.2065          1          1          1          1     0.9866          1 
   1     rs701622     0.2065     0.2065          1          1          1          1     0.9866          1 
   1    rs1775159     0.2067     0.2067          1          1          1          1     0.9866          1 
   1    rs1772158     0.2067     0.2067          1          1          1          1     0.9866          1 
   1   rs12562923     0.2071     0.2071          1          1          1          1     0.9866          1 
   1    rs4481849     0.2071     0.2071          1          1          1          1     0.9866          1 
   1   rs11409439     0.2071     0.2071          1          1          1          1     0.9866          1 
   1   rs58705257     0.2072     0.2072          1          1          1          1     0.9866          1 
   1   rs76012422     0.2072     0.2072          1          1          1          1     0.9866          1 
   1   rs78443024     0.2072     0.2072          1          1          1          1     0.9866          1 
   1  rs146396640     0.2074     0.2074          1          1          1          1     0.9866          1 
   1   rs80095068     0.2076     0.2076          1          1          1          1     0.9866          1 
   1   rs11579666     0.2077     0.2077          1          1          1          1     0.9866          1 
   1   rs61813642     0.2077     0.2077          1          1          1          1     0.9866          1 
   1   rs75427222     0.2077     0.2077          1          1          1          1     0.9866          1 
   1   rs56031408     0.2078     0.2078          1          1          1          1     0.9866          1 
   1  rs114007114     0.2078     0.2078          1          1          1          1     0.9866          1 
   1   rs74365350     0.2078     0.2078          1          1          1          1     0.9866          1 
   1  rs111985378     0.2078     0.2078          1          1          1          1     0.9866          1 
   1   rs17187463     0.2079     0.2079          1          1          1          1     0.9866          1 
   1    rs6684392     0.2079     0.2079          1          1          1          1     0.9866          1 
   1    rs1257561     0.2079     0.2079          1          1          1          1     0.9866          1 
   1    rs6656598      0.208      0.208          1          1          1          1     0.9866          1 
   1     rs679373     0.2082     0.2082          1          1          1          1     0.9866          1 
   1    rs4844680     0.2088     0.2088          1          1          1          1     0.9866          1 
   1    rs2025372     0.2092     0.2092          1          1          1          1     0.9866          1 
   1   rs12057794     0.2093     0.2093          1          1          1          1     0.9866          1 
   1   rs76812771     0.2094     0.2094          1          1          1          1     0.9866          1 
   1  rs537837783     0.2094     0.2094          1          1          1          1     0.9866          1 
   1    rs2788160     0.2095     0.2095          1          1          1          1     0.9866          1 
   1  rs112610279     0.2098     0.2098          1          1          1          1     0.9866          1 
   1    rs7531197       0.21       0.21          1          1          1          1     0.9866          1 
   1    rs7525135       0.21       0.21          1          1          1          1     0.9866          1 
   1   rs11807116     0.2101     0.2101          1          1          1          1     0.9866          1 
   1  rs115390629     0.2101     0.2101          1          1          1          1     0.9866          1 
   1    rs6540430     0.2101     0.2101          1          1          1          1     0.9866          1 
   1   rs10863702     0.2104     0.2104          1          1          1          1     0.9866          1 
   1   rs59099425     0.2104     0.2104          1          1          1          1     0.9866          1 
   1   rs12040948     0.2104     0.2104          1          1          1          1     0.9866          1 
   1   rs74152188      0.211      0.211          1          1          1          1     0.9866          1 
   1   rs80192824      0.211      0.211          1          1          1          1     0.9866          1 
   1   rs74152190      0.211      0.211          1          1          1          1     0.9866          1 
   1   rs60793800      0.211      0.211          1          1          1          1     0.9866          1 
   1   rs17011884      0.211      0.211          1          1          1          1     0.9866          1 
   1    rs1098657     0.2113     0.2113          1          1          1          1     0.9866          1 
   1     rs701630     0.2119     0.2119          1          1          1          1     0.9866          1 
   1  rs544074062      0.212      0.212          1          1          1          1     0.9866          1 
   1  rs201245344      0.212      0.212          1          1          1          1     0.9866          1 
   1   rs11240540      0.212      0.212          1          1          1          1     0.9866          1 
   1  rs114565068      0.212      0.212          1          1          1          1     0.9866          1 
   1  rs145964752      0.212      0.212          1          1          1          1     0.9866          1 
   1  rs115437121      0.212      0.212          1          1          1          1     0.9866          1 
   1   rs28495285      0.212      0.212          1          1          1          1     0.9866          1 
   1  rs147362219      0.212      0.212          1          1          1          1     0.9866          1 
   1  rs115702342      0.212      0.212          1          1          1          1     0.9866          1 
   1  rs140566664      0.212      0.212          1          1          1          1     0.9866          1 
   1  rs115340720      0.212      0.212          1          1          1          1     0.9866          1 
   1   rs78275044      0.212      0.212          1          1          1          1     0.9866          1 
   1   rs12059129      0.212      0.212          1          1          1          1     0.9866          1 
   1  rs147131526      0.212      0.212          1          1          1          1     0.9866          1 
   1  rs116624231      0.212      0.212          1          1          1          1     0.9866          1 
   1    rs1320542     0.2125     0.2125          1          1          1          1     0.9866          1 
   1   rs10863426     0.2126     0.2126          1          1          1          1     0.9866          1 
   1    rs2629662     0.2128     0.2128          1          1          1          1     0.9866          1 
   1   rs28460755     0.2129     0.2129          1          1          1          1     0.9866          1 
   1   rs28837425     0.2129     0.2129          1          1          1          1     0.9866          1 
   1    rs6677703     0.2137     0.2137          1          1          1          1     0.9866          1 
   1     rs555686     0.2143     0.2143          1          1          1          1     0.9866          1 
   1     rs291087     0.2143     0.2143          1          1          1          1     0.9866          1 
   1     rs574684     0.2143     0.2143          1          1          1          1     0.9866          1 
   1     rs291110     0.2143     0.2143          1          1          1          1     0.9866          1 
   1     rs291108     0.2143     0.2143          1          1          1          1     0.9866          1 
   1  rs372662654     0.2145     0.2145          1          1          1          1     0.9866          1 
   1   rs34858422     0.2146     0.2146          1          1          1          1     0.9866          1 
   1    rs1772157     0.2147     0.2147          1          1          1          1     0.9866          1 
   1   rs55855501     0.2148     0.2148          1          1          1          1     0.9866          1 
   1    rs7364618     0.2148     0.2148          1          1          1          1     0.9866          1 
   1   rs12089713      0.215      0.215          1          1          1          1     0.9866          1 
   1   rs77070522      0.215      0.215          1          1          1          1     0.9866          1 
   1   rs77182922      0.215      0.215          1          1          1          1     0.9866          1 
   1  rs533990582     0.2152     0.2152          1          1          1          1     0.9866          1 
   1   rs73082364     0.2156     0.2156          1          1          1          1     0.9866          1 
   1  rs545452974     0.2158     0.2158          1          1          1          1     0.9866          1 
   1  rs115248740     0.2158     0.2158          1          1          1          1     0.9866          1 
   1   rs12748961     0.2158     0.2158          1          1          1          1     0.9866          1 
   1   rs56675020     0.2158     0.2158          1          1          1          1     0.9866          1 
   1  rs541444877     0.2158     0.2158          1          1          1          1     0.9866          1 
   1  rs115640250     0.2158     0.2158          1          1          1          1     0.9866          1 
   1   rs61377167     0.2158     0.2158          1          1          1          1     0.9866          1 
   1  rs146488048     0.2158     0.2158          1          1          1          1     0.9866          1 
   1  rs188236363     0.2158     0.2158          1          1          1          1     0.9866          1 
   1   rs76269384     0.2158     0.2158          1          1          1          1     0.9866          1 
   1  rs192716638     0.2158     0.2158          1          1          1          1     0.9866          1 
   1   rs76085273     0.2158     0.2158          1          1          1          1     0.9866          1 
   1  rs116536013     0.2158     0.2158          1          1          1          1     0.9866          1 
   1  rs115997607     0.2158     0.2158          1          1          1          1     0.9866          1 
   1   rs17012229     0.2159     0.2159          1          1          1          1     0.9866          1 
   1    rs7520276      0.216      0.216          1          1          1          1     0.9866          1 
   1  rs114208112     0.2164     0.2164          1          1          1          1     0.9866          1 
   1   rs77437752     0.2164     0.2164          1          1          1          1     0.9866          1 
   1  rs114175342     0.2166     0.2166          1          1          1          1     0.9866          1 
   1  rs116210764     0.2166     0.2166          1          1          1          1     0.9866          1 
   1  rs559788982     0.2167     0.2167          1          1          1          1     0.9866          1 
   1   rs74144332     0.2167     0.2167          1          1          1          1     0.9866          1 
   1   rs74144333     0.2167     0.2167          1          1          1          1     0.9866          1 
   1    rs2052909     0.2168     0.2168          1          1          1          1     0.9866          1 
   1    rs2800926     0.2168     0.2168          1          1          1          1     0.9866          1 
   1    rs4468164      0.217      0.217          1          1          1          1     0.9866          1 
   1    rs2404678      0.217      0.217          1          1          1          1     0.9866          1 
   1    rs2019234     0.2172     0.2172          1          1          1          1     0.9866          1 
   1  rs138481677     0.2172     0.2172          1          1          1          1     0.9866          1 
   1    rs1746657     0.2172     0.2172          1          1          1          1     0.9866          1 
   1     rs662797     0.2172     0.2172          1          1          1          1     0.9866          1 
   1     rs630875     0.2172     0.2172          1          1          1          1     0.9866          1 
   1     rs646288     0.2172     0.2172          1          1          1          1     0.9866          1 
   1     rs640486     0.2172     0.2172          1          1          1          1     0.9866          1 
   1     rs625861     0.2172     0.2172          1          1          1          1     0.9866          1 
   1     rs642690     0.2172     0.2172          1          1          1          1     0.9866          1 
   1     rs609435     0.2172     0.2172          1          1          1          1     0.9866          1 
   1    rs1257545     0.2172     0.2172          1          1          1          1     0.9866          1 
   1    rs1257544     0.2172     0.2172          1          1          1          1     0.9866          1 
   1    rs1257541     0.2172     0.2172          1          1          1          1     0.9866          1 
   1   rs74445055     0.2172     0.2172          1          1          1          1     0.9866          1 
   1  rs111601514     0.2172     0.2172          1          1          1          1     0.9866          1 
   1    rs2629665     0.2175     0.2175          1          1          1          1     0.9866          1 
   1   rs10654695     0.2176     0.2176          1          1          1          1     0.9866          1 
   1   rs28368526     0.2178     0.2178          1          1          1          1     0.9866          1 
   1   rs73073089     0.2179     0.2179          1          1          1          1     0.9866          1 
   1   rs10779504     0.2183     0.2183          1          1          1          1     0.9866          1 
   1    rs4844538     0.2185     0.2185          1          1          1          1     0.9866          1 
   1   rs10863691     0.2185     0.2185          1          1          1          1     0.9866          1 
   1   rs17187526     0.2186     0.2186          1          1          1          1     0.9866          1 
   1     rs761276     0.2186     0.2186          1          1          1          1     0.9866          1 
   1  rs115187387     0.2189     0.2189          1          1          1          1     0.9866          1 
   1    rs2404555      0.219      0.219          1          1          1          1     0.9866          1 
   1    rs2036258     0.2191     0.2191          1          1          1          1     0.9866          1 
   1   rs11806031     0.2191     0.2191          1          1          1          1     0.9866          1 
   1   rs55845804     0.2191     0.2191          1          1          1          1     0.9866          1 
   1   rs79218808     0.2191     0.2191          1          1          1          1     0.9866          1 
   1  rs113734725     0.2191     0.2191          1          1          1          1     0.9866          1 
   1    rs1150253     0.2193     0.2193          1          1          1          1     0.9866          1 
   1   rs12033404       0.22       0.22          1          1          1          1     0.9866          1 
   1    rs2017760       0.22       0.22          1          1          1          1     0.9866          1 
   1    rs1652333       0.22       0.22          1          1          1          1     0.9866          1 
   1    rs2802233       0.22       0.22          1          1          1          1     0.9866          1 
   1    rs2802234       0.22       0.22          1          1          1          1     0.9866          1 
   1  rs112054212       0.22       0.22          1          1          1          1     0.9866          1 
   1   rs77542432       0.22       0.22          1          1          1          1     0.9866          1 
   1    rs2435297       0.22       0.22          1          1          1          1     0.9866          1 
   1    rs1572275       0.22       0.22          1          1          1          1     0.9866          1 
   1    rs2564974       0.22       0.22          1          1          1          1     0.9866          1 
   1    rs2564975       0.22       0.22          1          1          1          1     0.9866          1 
   1  rs142548090     0.2202     0.2202          1          1          1          1     0.9866          1 
   1   rs12096711     0.2204     0.2204          1          1          1          1     0.9866          1 
   1   rs11118208     0.2205     0.2205          1          1          1          1     0.9866          1 
   1   rs74144334     0.2207     0.2207          1          1          1          1     0.9866          1 
   1   rs28688830     0.2207     0.2207          1          1          1          1     0.9866          1 
   1   rs11240546     0.2209     0.2209          1          1          1          1     0.9866          1 
   1  rs568224164      0.221      0.221          1          1          1          1     0.9866          1 
   1   rs11119094     0.2211     0.2211          1          1          1          1     0.9866          1 
   1  rs113119275     0.2212     0.2212          1          1          1          1     0.9866          1 
   1   rs77573089     0.2212     0.2212          1          1          1          1     0.9866          1 
   1   rs75380376     0.2212     0.2212          1          1          1          1     0.9866          1 
   1  rs149806000     0.2212     0.2212          1          1          1          1     0.9866          1 
   1  rs374532321     0.2214     0.2214          1          1          1          1     0.9866          1 
   1   rs12138048     0.2214     0.2214          1          1          1          1     0.9866          1 
   1   rs28549966     0.2216     0.2216          1          1          1          1     0.9866          1 
   1    rs1166910     0.2218     0.2218          1          1          1          1     0.9866          1 
   1   rs11301469     0.2219     0.2219          1          1          1          1     0.9866          1 
   1    rs6691942     0.2221     0.2221          1          1          1          1     0.9866          1 
   1    rs6692273     0.2221     0.2221          1          1          1          1     0.9866          1 
   1    rs7544288     0.2221     0.2221          1          1          1          1     0.9866          1 
   1  rs547625232     0.2221     0.2221          1          1          1          1     0.9866          1 
   1   rs11120746     0.2221     0.2221          1          1          1          1     0.9866          1 
   1   rs12023811     0.2221     0.2221          1          1          1          1     0.9866          1 
   1   rs11307618     0.2221     0.2221          1          1          1          1     0.9866          1 
   1   rs35028790     0.2221     0.2221          1          1          1          1     0.9866          1 
   1   rs12066318     0.2221     0.2221          1          1          1          1     0.9866          1 
   1   rs10863245     0.2221     0.2221          1          1          1          1     0.9866          1 
   1   rs10746364     0.2221     0.2221          1          1          1          1     0.9866          1 
   1    rs1995717     0.2221     0.2221          1          1          1          1     0.9866          1 
   1     rs727524     0.2221     0.2221          1          1          1          1     0.9866          1 
   1  rs552104062     0.2223     0.2223          1          1          1          1     0.9866          1 
   1   rs17187715     0.2224     0.2224          1          1          1          1     0.9866          1 
   1   rs17187722     0.2224     0.2224          1          1          1          1     0.9866          1 
   1   rs17025213     0.2225     0.2225          1          1          1          1     0.9866          1 
   1   rs13375803     0.2227     0.2227          1          1          1          1     0.9866          1 
   1   rs17013211     0.2227     0.2227          1          1          1          1     0.9866          1 
   1   rs11803817     0.2227     0.2227          1          1          1          1     0.9866          1 
   1    rs2660644     0.2228     0.2228          1          1          1          1     0.9866          1 
   1    rs2440899     0.2228     0.2228          1          1          1          1     0.9866          1 
   1    rs1781027     0.2228     0.2228          1          1          1          1     0.9866          1 
   1   rs12063025      0.223      0.223          1          1          1          1     0.9866          1 
   1   rs11118958      0.223      0.223          1          1          1          1     0.9866          1 
   1   rs12066542      0.223      0.223          1          1          1          1     0.9866          1 
   1   rs11579168      0.223      0.223          1          1          1          1     0.9866          1 
   1    rs7519724      0.223      0.223          1          1          1          1     0.9866          1 
   1    rs1150255      0.223      0.223          1          1          1          1     0.9866          1 
   1    rs3093425      0.223      0.223          1          1          1          1     0.9866          1 
   1    rs1150258      0.223      0.223          1          1          1          1     0.9866          1 
   1  rs114915081     0.2233     0.2233          1          1          1          1     0.9866          1 
   1   rs28590594     0.2234     0.2234          1          1          1          1     0.9866          1 
   1   rs73079108      0.224      0.224          1          1          1          1     0.9866          1 
   1  rs147360571     0.2241     0.2241          1          1          1          1     0.9866          1 
   1  rs140099530     0.2241     0.2241          1          1          1          1     0.9866          1 
   1   rs59785644     0.2241     0.2241          1          1          1          1     0.9866          1 
   1   rs11119582     0.2247     0.2247          1          1          1          1     0.9866          1 
   1   rs17024233     0.2251     0.2251          1          1          1          1     0.9866          1 
   1   rs74149134     0.2251     0.2251          1          1          1          1     0.9866          1 
   1   rs17024772     0.2251     0.2251          1          1          1          1     0.9866          1 
   1    rs3761916     0.2252     0.2252          1          1          1          1     0.9866          1 
   1  rs189971772     0.2253     0.2253          1          1          1          1     0.9866          1 
   1   rs11119079     0.2255     0.2255          1          1          1          1     0.9866          1 
   1    rs4844701     0.2256     0.2256          1          1          1          1     0.9866          1 
   1  rs115430035     0.2256     0.2256          1          1          1          1     0.9866          1 
   1  rs533163402     0.2257     0.2257          1          1          1          1     0.9866          1 
   1    rs1150254     0.2258     0.2258          1          1          1          1     0.9866          1 
   1    rs1150256     0.2258     0.2258          1          1          1          1     0.9866          1 
   1    rs3093433     0.2258     0.2258          1          1          1          1     0.9866          1 
   1   rs11811877      0.226      0.226          1          1          1          1     0.9866          1 
   1   rs34173717      0.226      0.226          1          1          1          1     0.9866          1 
   1  rs145745119     0.2265     0.2265          1          1          1          1     0.9866          1 
   1    rs1417953     0.2266     0.2266          1          1          1          1     0.9866          1 
   1   rs76193262     0.2269     0.2269          1          1          1          1     0.9866          1 
   1   rs74156443     0.2272     0.2272          1          1          1          1     0.9866          1 
   1   rs17013607     0.2274     0.2274          1          1          1          1     0.9866          1 
   1     rs189752     0.2275     0.2275          1          1          1          1     0.9866          1 
   1     rs291083     0.2275     0.2275          1          1          1          1     0.9866          1 
   1     rs167082     0.2275     0.2275          1          1          1          1     0.9866          1 
   1  rs141316749     0.2278     0.2278          1          1          1          1     0.9866          1 
   1   rs11117949      0.228      0.228          1          1          1          1     0.9866          1 
   1   rs78076922     0.2283     0.2283          1          1          1          1     0.9866          1 
   1  rs199882740     0.2283     0.2283          1          1          1          1     0.9866          1 
   1    rs4424509     0.2284     0.2284          1          1          1          1     0.9866          1 
   1    rs3748671     0.2285     0.2285          1          1          1          1     0.9866          1 
   1   rs61817390     0.2285     0.2285          1          1          1          1     0.9866          1 
   1   rs35649338     0.2286     0.2286          1          1          1          1     0.9866          1 
   1  rs115603716     0.2289     0.2289          1          1          1          1     0.9866          1 
   1    rs4951249     0.2289     0.2289          1          1          1          1     0.9866          1 
   1    rs2498023     0.2292     0.2292          1          1          1          1     0.9866          1 
   1   rs73082048     0.2295     0.2295          1          1          1          1     0.9866          1 
   1    rs1104899     0.2295     0.2295          1          1          1          1     0.9866          1 
   1    rs3883899     0.2296     0.2296          1          1          1          1     0.9866          1 
   1   rs28406564     0.2296     0.2296          1          1          1          1     0.9866          1 
   1     rs188334     0.2296     0.2296          1          1          1          1     0.9866          1 
   1     rs291106     0.2296     0.2296          1          1          1          1     0.9866          1 
   1     rs291105     0.2296     0.2296          1          1          1          1     0.9866          1 
   1   rs12123998     0.2296     0.2296          1          1          1          1     0.9866          1 
   1   rs12121499     0.2296     0.2296          1          1          1          1     0.9866          1 
   1   rs12124035     0.2296     0.2296          1          1          1          1     0.9866          1 
   1    rs1713231     0.2296     0.2296          1          1          1          1     0.9866          1 
   1   rs10746417     0.2296     0.2296          1          1          1          1     0.9866          1 
   1     rs650470     0.2297     0.2297          1          1          1          1     0.9866          1 
   1  rs115778786     0.2297     0.2297          1          1          1          1     0.9866          1 
   1  rs116164676     0.2299     0.2299          1          1          1          1     0.9866          1 
   1  rs115039752     0.2299     0.2299          1          1          1          1     0.9866          1 
   1    rs2274902     0.2307     0.2307          1          1          1          1     0.9866          1 
   1   rs61742539     0.2308     0.2308          1          1          1          1     0.9866          1 
   1   rs59387264     0.2311     0.2311          1          1          1          1     0.9866          1 
   1   rs73088157     0.2311     0.2311          1          1          1          1     0.9866          1 
   1   rs76134576     0.2311     0.2311          1          1          1          1     0.9866          1 
   1   rs73088160     0.2311     0.2311          1          1          1          1     0.9866          1 
   1  rs138662683     0.2313     0.2313          1          1          1          1     0.9866          1 
   1    rs2590700     0.2313     0.2313          1          1          1          1     0.9866          1 
   1    rs1249859     0.2313     0.2313          1          1          1          1     0.9866          1 
   1    rs1249858     0.2313     0.2313          1          1          1          1     0.9866          1 
   1     rs975968     0.2313     0.2313          1          1          1          1     0.9866          1 
   1    rs2266024     0.2315     0.2315          1          1          1          1     0.9866          1 
   1   rs78617472     0.2315     0.2315          1          1          1          1     0.9866          1 
   1    rs6697350     0.2315     0.2315          1          1          1          1     0.9866          1 
   1   rs12032326     0.2315     0.2315          1          1          1          1     0.9866          1 
   1   rs12036666     0.2316     0.2316          1          1          1          1     0.9866          1 
   1   rs75638049     0.2316     0.2316          1          1          1          1     0.9866          1 
   1   rs36059081     0.2316     0.2316          1          1          1          1     0.9866          1 
   1    rs9429791      0.232      0.232          1          1          1          1     0.9866          1 
   1    rs9429955      0.232      0.232          1          1          1          1     0.9866          1 
   1   rs55994060      0.232      0.232          1          1          1          1     0.9866          1 
   1   rs74700696      0.232      0.232          1          1          1          1     0.9866          1 
   1  rs112182236      0.232      0.232          1          1          1          1     0.9866          1 
   1  rs112394727      0.232      0.232          1          1          1          1     0.9866          1 
   1  rs548123855      0.232      0.232          1          1          1          1     0.9866          1 
   1  rs111732061      0.232      0.232          1          1          1          1     0.9866          1 
   1    rs7523985     0.2321     0.2321          1          1          1          1     0.9866          1 
   1  rs116830966     0.2324     0.2324          1          1          1          1     0.9866          1 
   1  rs562264167     0.2329     0.2329          1          1          1          1     0.9866          1 
   1     rs885020      0.233      0.233          1          1          1          1     0.9866          1 
   1     rs607952     0.2331     0.2331          1          1          1          1     0.9866          1 
   1     rs658347     0.2331     0.2331          1          1          1          1     0.9866          1 
   1  rs115436927     0.2335     0.2335          1          1          1          1     0.9866          1 
   1  rs115578711     0.2337     0.2337          1          1          1          1     0.9866          1 
   1   rs17048088     0.2337     0.2337          1          1          1          1     0.9866          1 
   1   rs17048122     0.2337     0.2337          1          1          1          1     0.9866          1 
   1   rs17048149     0.2337     0.2337          1          1          1          1     0.9866          1 
   1   rs75698544     0.2337     0.2337          1          1          1          1     0.9866          1 
   1  rs145711772     0.2337     0.2337          1          1          1          1     0.9866          1 
   1   rs55760434     0.2337     0.2337          1          1          1          1     0.9866          1 
   1     rs570700     0.2337     0.2337          1          1          1          1     0.9866          1 
   1   rs11270697     0.2337     0.2337          1          1          1          1     0.9866          1 
   1   rs10863430     0.2343     0.2343          1          1          1          1     0.9866          1 
   1   rs12087872     0.2344     0.2344          1          1          1          1     0.9866          1 
   1   rs78780318     0.2346     0.2346          1          1          1          1     0.9866          1 
   1   rs10793741     0.2353     0.2353          1          1          1          1     0.9866          1 
   1   rs11805457     0.2353     0.2353          1          1          1          1     0.9866          1 
   1   rs61822697     0.2353     0.2353          1          1          1          1     0.9866          1 
   1   rs36102202     0.2354     0.2354          1          1          1          1     0.9866          1 
   1  rs537297220     0.2356     0.2356          1          1          1          1     0.9866          1 
   1    rs6677524     0.2362     0.2362          1          1          1          1     0.9866          1 
   1   rs76413638     0.2362     0.2362          1          1          1          1     0.9866          1 
   1  rs142561211     0.2364     0.2364          1          1          1          1     0.9866          1 
   1  rs139965393     0.2364     0.2364          1          1          1          1     0.9866          1 
   1  rs189298224     0.2364     0.2364          1          1          1          1     0.9866          1 
   1   rs74147404     0.2365     0.2365          1          1          1          1     0.9866          1 
   1    rs2785646     0.2365     0.2365          1          1          1          1     0.9866          1 
   1    rs2724379     0.2365     0.2365          1          1          1          1     0.9866          1 
   1    rs2785647     0.2365     0.2365          1          1          1          1     0.9866          1 
   1    rs2785648     0.2365     0.2365          1          1          1          1     0.9866          1 
   1    rs7530988     0.2365     0.2365          1          1          1          1     0.9866          1 
   1  rs372892306     0.2366     0.2366          1          1          1          1     0.9866          1 
   1   rs73090207     0.2371     0.2371          1          1          1          1     0.9866          1 
   1   rs10494904     0.2371     0.2371          1          1          1          1     0.9866          1 
   1   rs12097986     0.2371     0.2371          1          1          1          1     0.9866          1 
   1   rs12083155     0.2371     0.2371          1          1          1          1     0.9866          1 
   1   rs11119117     0.2371     0.2371          1          1          1          1     0.9866          1 
   1    rs7546949     0.2371     0.2371          1          1          1          1     0.9866          1 
   1    rs6540486     0.2371     0.2371          1          1          1          1     0.9866          1 
   1    rs6540487     0.2371     0.2371          1          1          1          1     0.9866          1 
   1    rs6540488     0.2371     0.2371          1          1          1          1     0.9866          1 
   1    rs6664700     0.2371     0.2371          1          1          1          1     0.9866          1 
   1    rs6675671     0.2371     0.2371          1          1          1          1     0.9866          1 
   1   rs17013108     0.2371     0.2371          1          1          1          1     0.9866          1 
   1   rs73090226     0.2371     0.2371          1          1          1          1     0.9866          1 
   1   rs73090231     0.2371     0.2371          1          1          1          1     0.9866          1 
   1   rs11811442     0.2371     0.2371          1          1          1          1     0.9866          1 
   1    rs7519704     0.2371     0.2371          1          1          1          1     0.9866          1 
   1   rs61821661     0.2371     0.2371          1          1          1          1     0.9866          1 
   1   rs61821662     0.2371     0.2371          1          1          1          1     0.9866          1 
   1    rs1354942     0.2373     0.2373          1          1          1          1     0.9866          1 
   1    rs1507761     0.2373     0.2373          1          1          1          1     0.9866          1 
   1    rs2661358     0.2373     0.2373          1          1          1          1     0.9866          1 
   1    rs2135923     0.2373     0.2373          1          1          1          1     0.9866          1 
   1    rs7546842     0.2374     0.2374          1          1          1          1     0.9866          1 
   1    rs1781036     0.2386     0.2386          1          1          1          1     0.9866          1 
   1   rs78672513     0.2388     0.2388          1          1          1          1     0.9866          1 
   1   rs12116783      0.239      0.239          1          1          1          1     0.9866          1 
   1    rs2842706      0.239      0.239          1          1          1          1     0.9866          1 
   1   rs60090555     0.2392     0.2392          1          1          1          1     0.9866          1 
   1    rs2163169     0.2396     0.2396          1          1          1          1     0.9866          1 
   1   rs78370902     0.2397     0.2397          1          1          1          1     0.9866          1 
   1   rs11801522     0.2397     0.2397          1          1          1          1     0.9866          1 
   1   rs74632909     0.2397     0.2397          1          1          1          1     0.9866          1 
   1   rs74427791     0.2397     0.2397          1          1          1          1     0.9866          1 
   1   rs11807436     0.2397     0.2397          1          1          1          1     0.9866          1 
   1  rs148254062     0.2397     0.2397          1          1          1          1     0.9866          1 
   1   rs77578439     0.2397     0.2397          1          1          1          1     0.9866          1 
   1  rs370838400     0.2401     0.2401          1          1          1          1     0.9866          1 
   1    rs3849268     0.2406     0.2406          1          1          1          1     0.9866          1 
   1   rs11118475     0.2406     0.2406          1          1          1          1     0.9866          1 
   1    rs6540582     0.2408     0.2408          1          1          1          1     0.9866          1 
   1    rs3747968     0.2409     0.2409          1          1          1          1     0.9866          1 
   1   rs34803033      0.241      0.241          1          1          1          1     0.9866          1 
   1   rs57726925     0.2414     0.2414          1          1          1          1     0.9866          1 
   1   rs59661513     0.2414     0.2414          1          1          1          1     0.9866          1 
   1   rs79578547     0.2416     0.2416          1          1          1          1     0.9866          1 
   1    rs2478817     0.2417     0.2417          1          1          1          1     0.9866          1 
   1    rs2498031     0.2417     0.2417          1          1          1          1     0.9866          1 
   1    rs2986591     0.2417     0.2417          1          1          1          1     0.9866          1 
   1    rs2478812     0.2417     0.2417          1          1          1          1     0.9866          1 
   1  rs561941502     0.2423     0.2423          1          1          1          1     0.9866          1 
   1    rs2274445     0.2431     0.2431          1          1          1          1     0.9866          1 
   1    rs7540179     0.2431     0.2431          1          1          1          1     0.9866          1 
   1    rs6540453     0.2431     0.2431          1          1          1          1     0.9866          1 
   1   rs11577251     0.2433     0.2433          1          1          1          1     0.9866          1 
   1      rs13757     0.2433     0.2433          1          1          1          1     0.9866          1 
   1    rs2996687     0.2438     0.2438          1          1          1          1     0.9866          1 
   1   rs11799566     0.2439     0.2439          1          1          1          1     0.9866          1 
   1    rs4844591      0.244      0.244          1          1          1          1     0.9866          1 
   1    rs4844592      0.244      0.244          1          1          1          1     0.9866          1 
   1    rs6700079      0.244      0.244          1          1          1          1     0.9866          1 
   1    rs6702997      0.244      0.244          1          1          1          1     0.9866          1 
   1    rs6703002      0.244      0.244          1          1          1          1     0.9866          1 
   1    rs6700168      0.244      0.244          1          1          1          1     0.9866          1 
   1    rs7548463      0.244      0.244          1          1          1          1     0.9866          1 
   1    rs1395969      0.244      0.244          1          1          1          1     0.9866          1 
   1   rs28371609      0.244      0.244          1          1          1          1     0.9866          1 
   1     rs925130      0.244      0.244          1          1          1          1     0.9866          1 
   1    rs1507757      0.244      0.244          1          1          1          1     0.9866          1 
   1    rs6662070      0.244      0.244          1          1          1          1     0.9866          1 
   1   rs10864231      0.244      0.244          1          1          1          1     0.9866          1 
   1   rs12133548      0.244      0.244          1          1          1          1     0.9866          1 
   1   rs11120733      0.244      0.244          1          1          1          1     0.9866          1 
   1    rs1507758      0.244      0.244          1          1          1          1     0.9866          1 
   1    rs1507759      0.244      0.244          1          1          1          1     0.9866          1 
   1   rs28738985      0.244      0.244          1          1          1          1     0.9866          1 
   1   rs67770814      0.244      0.244          1          1          1          1     0.9866          1 
   1    rs7555030      0.244      0.244          1          1          1          1     0.9866          1 
   1    rs7512422      0.244      0.244          1          1          1          1     0.9866          1 
   1    rs1507760      0.244      0.244          1          1          1          1     0.9866          1 
   1   rs10746462      0.244      0.244          1          1          1          1     0.9866          1 
   1   rs10746463      0.244      0.244          1          1          1          1     0.9866          1 
   1    rs6673138      0.244      0.244          1          1          1          1     0.9866          1 
   1     rs947658     0.2452     0.2452          1          1          1          1     0.9866          1 
   1  rs116045834     0.2453     0.2453          1          1          1          1     0.9866          1 
   1  rs148637054     0.2453     0.2453          1          1          1          1     0.9866          1 
   1  rs116597867     0.2453     0.2453          1          1          1          1     0.9866          1 
   1   rs12407215     0.2454     0.2454          1          1          1          1     0.9866          1 
   1   rs12407253     0.2454     0.2454          1          1          1          1     0.9866          1 
   1    rs4844750     0.2454     0.2454          1          1          1          1     0.9866          1 
   1   rs11119219     0.2454     0.2454          1          1          1          1     0.9866          1 
   1   rs78845352     0.2456     0.2456          1          1          1          1     0.9866          1 
   1   rs56246017     0.2456     0.2456          1          1          1          1     0.9866          1 
   1    rs2405104     0.2463     0.2463          1          1          1          1     0.9866          1 
   1   rs11118991     0.2467     0.2467          1          1          1          1     0.9866          1 
   1   rs12135577     0.2468     0.2468          1          1          1          1     0.9866          1 
   1   rs12140101     0.2468     0.2468          1          1          1          1     0.9866          1 
   1   rs11119024     0.2468     0.2468          1          1          1          1     0.9866          1 
   1   rs11119026     0.2468     0.2468          1          1          1          1     0.9866          1 
   1   rs11119027     0.2468     0.2468          1          1          1          1     0.9866          1 
   1   rs12730749     0.2468     0.2468          1          1          1          1     0.9866          1 
   1   rs12731099     0.2468     0.2468          1          1          1          1     0.9866          1 
   1    rs6540460     0.2468     0.2468          1          1          1          1     0.9866          1 
   1   rs35460039     0.2468     0.2468          1          1          1          1     0.9866          1 
   1    rs6540461     0.2468     0.2468          1          1          1          1     0.9866          1 
   1    rs6540462     0.2468     0.2468          1          1          1          1     0.9866          1 
   1    rs6540463     0.2468     0.2468          1          1          1          1     0.9866          1 
   1   rs11119028     0.2468     0.2468          1          1          1          1     0.9866          1 
   1    rs1074404     0.2468     0.2468          1          1          1          1     0.9866          1 
   1   rs12760062     0.2468     0.2468          1          1          1          1     0.9866          1 
   1   rs11119029     0.2468     0.2468          1          1          1          1     0.9866          1 
   1    rs7554537     0.2468     0.2468          1          1          1          1     0.9866          1 
   1    rs7519730     0.2468     0.2468          1          1          1          1     0.9866          1 
   1   rs35680281     0.2468     0.2468          1          1          1          1     0.9866          1 
   1   rs34759533     0.2468     0.2468          1          1          1          1     0.9866          1 
   1   rs11588788     0.2468     0.2468          1          1          1          1     0.9866          1 
   1   rs11588790     0.2468     0.2468          1          1          1          1     0.9866          1 
   1    rs6703732     0.2468     0.2468          1          1          1          1     0.9866          1 
   1    rs6670619     0.2468     0.2468          1          1          1          1     0.9866          1 
   1    rs9661320     0.2468     0.2468          1          1          1          1     0.9866          1 
   1   rs12071859     0.2472     0.2472          1          1          1          1     0.9866          1 
   1     rs696952     0.2476     0.2476          1          1          1          1     0.9866          1 
   1   rs76994969     0.2478     0.2478          1          1          1          1     0.9866          1 
   1   rs28367120     0.2478     0.2478          1          1          1          1     0.9866          1 
   1    rs3736963     0.2479     0.2479          1          1          1          1     0.9866          1 
   1    rs6540448     0.2479     0.2479          1          1          1          1     0.9866          1 
   1    rs6540449     0.2479     0.2479          1          1          1          1     0.9866          1 
   1   rs11118975     0.2479     0.2479          1          1          1          1     0.9866          1 
   1  rs377764819     0.2479     0.2479          1          1          1          1     0.9866          1 
   1    rs1781028      0.248      0.248          1          1          1          1     0.9866          1 
   1    rs6677310      0.248      0.248          1          1          1          1     0.9866          1 
   1    rs2796255      0.248      0.248          1          1          1          1     0.9866          1 
   1    rs2761421      0.248      0.248          1          1          1          1     0.9866          1 
   1    rs2761424      0.248      0.248          1          1          1          1     0.9866          1 
   1    rs4844617      0.248      0.248          1          1          1          1     0.9866          1 
   1   rs35629017     0.2481     0.2481          1          1          1          1     0.9866          1 
   1   rs71635189     0.2481     0.2481          1          1          1          1     0.9866          1 
   1   rs17024891     0.2485     0.2485          1          1          1          1     0.9866          1 
   1    rs6673717     0.2486     0.2486          1          1          1          1     0.9866          1 
   1   rs17022299     0.2487     0.2487          1          1          1          1     0.9866          1 
   1   rs78650821     0.2488     0.2488          1          1          1          1     0.9866          1 
   1    rs4845112     0.2489     0.2489          1          1          1          1     0.9866          1 
   1   rs11583698      0.249      0.249          1          1          1          1     0.9866          1 
   1   rs11119104     0.2491     0.2491          1          1          1          1     0.9866          1 
   1  rs146442286     0.2491     0.2491          1          1          1          1     0.9866          1 
   1   rs57485288     0.2497     0.2497          1          1          1          1     0.9866          1 
   1   rs74152402     0.2497     0.2497          1          1          1          1     0.9866          1 
   1    rs1098688       0.25       0.25          1          1          1          1     0.9866          1 
   1    rs4844694     0.2503     0.2503          1          1          1          1     0.9866          1 
   1    rs1539168     0.2503     0.2503          1          1          1          1     0.9866          1 
   1  rs575256994     0.2504     0.2504          1          1          1          1     0.9866          1 
   1   rs12048862     0.2504     0.2504          1          1          1          1     0.9866          1 
   1   rs74144329     0.2506     0.2506          1          1          1          1     0.9866          1 
   1  rs113069557     0.2511     0.2511          1          1          1          1     0.9866          1 
   1  rs112905654     0.2511     0.2511          1          1          1          1     0.9866          1 
   1  rs113678783     0.2511     0.2511          1          1          1          1     0.9866          1 
   1  rs111883330     0.2511     0.2511          1          1          1          1     0.9866          1 
   1  rs115609080     0.2511     0.2511          1          1          1          1     0.9866          1 
   1   rs77451288     0.2511     0.2511          1          1          1          1     0.9866          1 
   1  rs150729927     0.2511     0.2511          1          1          1          1     0.9866          1 
   1  rs112654095     0.2511     0.2511          1          1          1          1     0.9866          1 
   1  rs111437144     0.2511     0.2511          1          1          1          1     0.9866          1 
   1  rs112884551     0.2511     0.2511          1          1          1          1     0.9866          1 
   1  rs111968895     0.2511     0.2511          1          1          1          1     0.9866          1 
   1  rs111419030     0.2511     0.2511          1          1          1          1     0.9866          1 
   1  rs111255742     0.2511     0.2511          1          1          1          1     0.9866          1 
   1  rs149121762     0.2511     0.2511          1          1          1          1     0.9866          1 
   1   rs79214770     0.2511     0.2511          1          1          1          1     0.9866          1 
   1  rs112879203     0.2511     0.2511          1          1          1          1     0.9866          1 
   1   rs78487468     0.2511     0.2511          1          1          1          1     0.9866          1 
   1  rs113023875     0.2511     0.2511          1          1          1          1     0.9866          1 
   1  rs115651781     0.2511     0.2511          1          1          1          1     0.9866          1 
   1   rs77096884     0.2511     0.2511          1          1          1          1     0.9866          1 
   1   rs79215744     0.2511     0.2511          1          1          1          1     0.9866          1 
   1  rs552405878     0.2511     0.2511          1          1          1          1     0.9866          1 
   1  rs113859625     0.2511     0.2511          1          1          1          1     0.9866          1 
   1   rs28739008     0.2511     0.2511          1          1          1          1     0.9866          1 
   1   rs28371632     0.2511     0.2511          1          1          1          1     0.9866          1 
   1   rs28371637     0.2511     0.2511          1          1          1          1     0.9866          1 
   1  rs577390677     0.2511     0.2511          1          1          1          1     0.9866          1 
   1   rs28371653     0.2511     0.2511          1          1          1          1     0.9866          1 
   1  rs140945613     0.2511     0.2511          1          1          1          1     0.9866          1 
   1   rs78632076     0.2511     0.2511          1          1          1          1     0.9866          1 
   1  rs111304943     0.2511     0.2511          1          1          1          1     0.9866          1 
   1    rs2498032     0.2512     0.2512          1          1          1          1     0.9866          1 
   1   rs12049220     0.2514     0.2514          1          1          1          1     0.9866          1 
   1   rs10157569     0.2514     0.2514          1          1          1          1     0.9866          1 
   1   rs11577685     0.2514     0.2514          1          1          1          1     0.9866          1 
   1   rs12027964     0.2514     0.2514          1          1          1          1     0.9866          1 
   1    rs5780447     0.2515     0.2515          1          1          1          1     0.9866          1 
   1   rs28517619     0.2515     0.2515          1          1          1          1     0.9866          1 
   1   rs35997092     0.2515     0.2515          1          1          1          1     0.9866          1 
   1   rs28878533     0.2515     0.2515          1          1          1          1     0.9866          1 
   1  rs573485686     0.2517     0.2517          1          1          1          1     0.9866          1 
   1   rs10714743     0.2518     0.2518          1          1          1          1     0.9866          1 
   1   rs57120602     0.2523     0.2523          1          1          1          1     0.9866          1 
   1   rs12142576     0.2524     0.2524          1          1          1          1     0.9866          1 
   1   rs66593238     0.2525     0.2525          1          1          1          1     0.9866          1 
   1   rs75310111     0.2526     0.2526          1          1          1          1     0.9866          1 
   1    rs2267894     0.2529     0.2529          1          1          1          1     0.9866          1 
   1   rs11800986      0.253      0.253          1          1          1          1     0.9866          1 
   1   rs11801018      0.253      0.253          1          1          1          1     0.9866          1 
   1    rs1518109     0.2531     0.2531          1          1          1          1     0.9866          1 
   1    rs1713237     0.2531     0.2531          1          1          1          1     0.9866          1 
   1    rs1713238     0.2531     0.2531          1          1          1          1     0.9866          1 
   1     rs291082     0.2531     0.2531          1          1          1          1     0.9866          1 
   1    rs4240839     0.2532     0.2532          1          1          1          1     0.9866          1 
   1    rs4240840     0.2532     0.2532          1          1          1          1     0.9866          1 
   1    rs7541507     0.2532     0.2532          1          1          1          1     0.9866          1 
   1    rs5780354     0.2532     0.2532          1          1          1          1     0.9866          1 
   1    rs7525136     0.2534     0.2534          1          1          1          1     0.9866          1 
   1   rs17187133     0.2534     0.2534          1          1          1          1     0.9866          1 
   1   rs17433088     0.2537     0.2537          1          1          1          1     0.9866          1 
   1   rs12096500     0.2538     0.2538          1          1          1          1     0.9866          1 
   1   rs11240583     0.2538     0.2538          1          1          1          1     0.9866          1 
   1    rs4623772     0.2538     0.2538          1          1          1          1     0.9866          1 
   1   rs12744739     0.2538     0.2538          1          1          1          1     0.9866          1 
   1    rs1857074     0.2538     0.2538          1          1          1          1     0.9866          1 
   1   rs11119139     0.2541     0.2541          1          1          1          1     0.9866          1 
   1   rs73072412     0.2542     0.2542          1          1          1          1     0.9866          1 
   1  rs150328201     0.2542     0.2542          1          1          1          1     0.9866          1 
   1   rs74153336     0.2544     0.2544          1          1          1          1     0.9866          1 
   1   rs17048124     0.2544     0.2544          1          1          1          1     0.9866          1 
   1   rs59288092     0.2544     0.2544          1          1          1          1     0.9866          1 
   1  rs540226161     0.2545     0.2545          1          1          1          1     0.9866          1 
   1  rs554087336     0.2545     0.2545          1          1          1          1     0.9866          1 
   1  rs572571251     0.2545     0.2545          1          1          1          1     0.9866          1 
   1  rs546058267     0.2545     0.2545          1          1          1          1     0.9866          1 
   1  rs573724960     0.2545     0.2545          1          1          1          1     0.9866          1 
   1  rs535953609     0.2545     0.2545          1          1          1          1     0.9866          1 
   1  rs558653584     0.2545     0.2545          1          1          1          1     0.9866          1 
   1    rs1800890     0.2546     0.2546          1          1          1          1     0.9866          1 
   1    rs6676671     0.2546     0.2546          1          1          1          1     0.9866          1 
   1  rs371225272     0.2546     0.2546          1          1          1          1     0.9866          1 
   1    rs2297836     0.2547     0.2547          1          1          1          1     0.9866          1 
   1   esv3588672     0.2549     0.2549          1          1          1          1     0.9866          1 
   1   rs28638012     0.2553     0.2553          1          1          1          1     0.9866          1 
   1   rs11240548     0.2554     0.2554          1          1          1          1     0.9866          1 
   1   rs75541464     0.2557     0.2557          1          1          1          1     0.9866          1 
   1    rs2225933     0.2558     0.2558          1          1          1          1     0.9866          1 
   1    rs6656034     0.2559     0.2559          1          1          1          1     0.9866          1 
   1   rs80227971     0.2559     0.2559          1          1          1          1     0.9866          1 
   1   rs58497333      0.256      0.256          1          1          1          1     0.9866          1 
   1   rs71147756      0.256      0.256          1          1          1          1     0.9866          1 
   1    rs4303075     0.2563     0.2563          1          1          1          1     0.9866          1 
   1    rs7518986     0.2564     0.2564          1          1          1          1     0.9866          1 
   1    rs3811386     0.2565     0.2565          1          1          1          1     0.9866          1 
   1  rs116074932     0.2565     0.2565          1          1          1          1     0.9866          1 
   1  rs562841273     0.2566     0.2566          1          1          1          1     0.9866          1 
   1    rs6686325     0.2567     0.2567          1          1          1          1     0.9866          1 
   1   rs11578698     0.2571     0.2571          1          1          1          1     0.9866          1 
   1  rs116381663     0.2573     0.2573          1          1          1          1     0.9866          1 
   1  rs116208620     0.2573     0.2573          1          1          1          1     0.9866          1 
   1  rs116693835     0.2573     0.2573          1          1          1          1     0.9866          1 
   1  rs150793135     0.2575     0.2575          1          1          1          1     0.9866          1 
   1    rs2209194     0.2576     0.2576          1          1          1          1     0.9866          1 
   1    rs7528516     0.2576     0.2576          1          1          1          1     0.9866          1 
   1   rs11119584     0.2578     0.2578          1          1          1          1     0.9866          1 
   1   rs17022932     0.2578     0.2578          1          1          1          1     0.9866          1 
   1  rs138642783     0.2578     0.2578          1          1          1          1     0.9866          1 
   1    rs6696153     0.2578     0.2578          1          1          1          1     0.9866          1 
   1  rs138712011     0.2578     0.2578          1          1          1          1     0.9866          1 
   1   rs12042283      0.258      0.258          1          1          1          1     0.9866          1 
   1  rs199825405     0.2582     0.2582          1          1          1          1     0.9866          1 
   1    rs6702688     0.2582     0.2582          1          1          1          1     0.9866          1 
   1    rs4245721     0.2582     0.2582          1          1          1          1     0.9866          1 
   1    rs7517201     0.2582     0.2582          1          1          1          1     0.9866          1 
   1    rs7530875     0.2587     0.2587          1          1          1          1     0.9866          1 
   1  rs112504040     0.2588     0.2588          1          1          1          1     0.9866          1 
   1   rs76548940     0.2588     0.2588          1          1          1          1     0.9866          1 
   1    rs2073070     0.2588     0.2588          1          1          1          1     0.9866          1 
   1   rs11118194     0.2589     0.2589          1          1          1          1     0.9866          1 
   1    rs7517706     0.2589     0.2589          1          1          1          1     0.9866          1 
   1    rs4310446     0.2589     0.2589          1          1          1          1     0.9866          1 
   1   rs56116727     0.2591     0.2591          1          1          1          1     0.9866          1 
   1   rs74153332     0.2591     0.2591          1          1          1          1     0.9866          1 
   1   rs55862635     0.2591     0.2591          1          1          1          1     0.9866          1 
   1   rs55778931     0.2591     0.2591          1          1          1          1     0.9866          1 
   1   rs55756449     0.2591     0.2591          1          1          1          1     0.9866          1 
   1   rs74153333     0.2591     0.2591          1          1          1          1     0.9866          1 
   1   rs74153335     0.2591     0.2591          1          1          1          1     0.9866          1 
   1   rs58759868     0.2592     0.2592          1          1          1          1     0.9866          1 
   1    rs6677586     0.2592     0.2592          1          1          1          1     0.9866          1 
   1  rs113551063     0.2592     0.2592          1          1          1          1     0.9866          1 
   1   rs74144320     0.2599     0.2599          1          1          1          1     0.9866          1 
   1   rs74144328     0.2599     0.2599          1          1          1          1     0.9866          1 
   1    rs1166869       0.26       0.26          1          1          1          1     0.9866          1 
   1    rs1934607       0.26       0.26          1          1          1          1     0.9866          1 
   1    rs1166870       0.26       0.26          1          1          1          1     0.9866          1 
   1     rs737282     0.2602     0.2602          1          1          1          1     0.9866          1 
   1  rs537338828     0.2605     0.2605          1          1          1          1     0.9866          1 
   1    rs2791703      0.261      0.261          1          1          1          1     0.9866          1 
   1    rs6678545     0.2611     0.2611          1          1          1          1     0.9866          1 
   1   rs56152579     0.2611     0.2611          1          1          1          1     0.9866          1 
   1    rs2802230     0.2611     0.2611          1          1          1          1     0.9866          1 
   1    rs2802235     0.2611     0.2611          1          1          1          1     0.9866          1 
   1    rs2490261     0.2611     0.2611          1          1          1          1     0.9866          1 
   1   rs11118987     0.2614     0.2614          1          1          1          1     0.9866          1 
   1    rs5780300     0.2616     0.2616          1          1          1          1     0.9866          1 
   1    rs6688299     0.2618     0.2618          1          1          1          1     0.9866          1 
   1   rs17021887     0.2618     0.2618          1          1          1          1     0.9866          1 
   1    rs7529677     0.2618     0.2618          1          1          1          1     0.9866          1 
   1   rs11119086     0.2618     0.2618          1          1          1          1     0.9866          1 
   1   rs11119087     0.2618     0.2618          1          1          1          1     0.9866          1 
   1   rs11119088     0.2618     0.2618          1          1          1          1     0.9866          1 
   1  rs181114092     0.2624     0.2624          1          1          1          1     0.9866          1 
   1  rs114070743     0.2624     0.2624          1          1          1          1     0.9866          1 
   1  rs114284824     0.2624     0.2624          1          1          1          1     0.9866          1 
   1  rs116573593     0.2624     0.2624          1          1          1          1     0.9866          1 
   1   rs75589538     0.2624     0.2624          1          1          1          1     0.9866          1 
   1  rs150978968     0.2624     0.2624          1          1          1          1     0.9866          1 
   1  rs138697032     0.2624     0.2624          1          1          1          1     0.9866          1 
   1  rs142990809     0.2624     0.2624          1          1          1          1     0.9866          1 
   1   rs76290672     0.2624     0.2624          1          1          1          1     0.9866          1 
   1    rs4391668     0.2625     0.2625          1          1          1          1     0.9866          1 
   1    rs7539565     0.2625     0.2625          1          1          1          1     0.9866          1 
   1    rs2478808     0.2625     0.2625          1          1          1          1     0.9866          1 
   1    rs2478805     0.2625     0.2625          1          1          1          1     0.9866          1 
   1  rs542068809     0.2625     0.2625          1          1          1          1     0.9866          1 
   1    rs2243176     0.2626     0.2626          1          1          1          1     0.9866          1 
   1     rs648598      0.263      0.263          1          1          1          1     0.9866          1 
   1     rs603237      0.263      0.263          1          1          1          1     0.9866          1 
   1     rs595121      0.263      0.263          1          1          1          1     0.9866          1 
   1   rs17047631      0.263      0.263          1          1          1          1     0.9866          1 
   1    rs6682843     0.2632     0.2632          1          1          1          1     0.9866          1 
   1   rs74153141     0.2633     0.2633          1          1          1          1     0.9866          1 
   1    rs4844735     0.2634     0.2634          1          1          1          1     0.9866          1 
   1   rs12738015     0.2634     0.2634          1          1          1          1     0.9866          1 
   1    rs4130547     0.2634     0.2634          1          1          1          1     0.9866          1 
   1   rs61822298     0.2635     0.2635          1          1          1          1     0.9866          1 
   1    rs2796236     0.2635     0.2635          1          1          1          1     0.9866          1 
   1    rs1204707     0.2635     0.2635          1          1          1          1     0.9866          1 
   1    rs6671087     0.2635     0.2635          1          1          1          1     0.9866          1 
   1   rs79145564     0.2635     0.2635          1          1          1          1     0.9866          1 
   1    rs1341683     0.2636     0.2636          1          1          1          1     0.9866          1 
   1   rs12032361     0.2636     0.2636          1          1          1          1     0.9866          1 
   1  rs375710228      0.264      0.264          1          1          1          1     0.9866          1 
   1   rs12117916      0.264      0.264          1          1          1          1     0.9866          1 
   1    rs3901316      0.264      0.264          1          1          1          1     0.9866          1 
   1    rs3093426     0.2641     0.2641          1          1          1          1     0.9866          1 
   1    rs3093432     0.2641     0.2641          1          1          1          1     0.9866          1 
   1    rs7536285     0.2641     0.2641          1          1          1          1     0.9866          1 
   1  rs575918436     0.2643     0.2643          1          1          1          1     0.9866          1 
   1  rs544545438     0.2643     0.2643          1          1          1          1     0.9866          1 
   1   rs76848142     0.2643     0.2643          1          1          1          1     0.9866          1 
   1  rs149445483     0.2644     0.2644          1          1          1          1     0.9866          1 
   1    rs5780402     0.2646     0.2646          1          1          1          1     0.9866          1 
   1   rs72752928     0.2646     0.2646          1          1          1          1     0.9866          1 
   1   rs10863389     0.2646     0.2646          1          1          1          1     0.9866          1 
   1    rs4844379     0.2648     0.2648          1          1          1          1     0.9866          1 
   1  rs148895338     0.2649     0.2649          1          1          1          1     0.9866          1 
   1   rs11119084     0.2651     0.2651          1          1          1          1     0.9866          1 
   1  rs200362087     0.2652     0.2652          1          1          1          1     0.9866          1 
   1   rs55716467     0.2652     0.2652          1          1          1          1     0.9866          1 
   1   rs17017942     0.2655     0.2655          1          1          1          1     0.9866          1 
   1  rs201736762     0.2656     0.2656          1          1          1          1     0.9866          1 
   1   rs10633836     0.2659     0.2659          1          1          1          1     0.9866          1 
   1   rs12075381     0.2659     0.2659          1          1          1          1     0.9866          1 
   1    rs2807384     0.2662     0.2662          1          1          1          1     0.9866          1 
   1    rs3093417     0.2662     0.2662          1          1          1          1     0.9866          1 
   1   rs10900511     0.2667     0.2667          1          1          1          1     0.9866          1 
   1  rs199652286     0.2668     0.2668          1          1          1          1     0.9866          1 
   1    rs1930434      0.267      0.267          1          1          1          1     0.9866          1 
   1     rs585942     0.2672     0.2672          1          1          1          1     0.9866          1 
   1    rs2306713     0.2673     0.2673          1          1          1          1     0.9866          1 
   1    rs2306712     0.2673     0.2673          1          1          1          1     0.9866          1 
   1    rs2306711     0.2673     0.2673          1          1          1          1     0.9866          1 
   1   rs34659941     0.2673     0.2673          1          1          1          1     0.9866          1 
   1    rs3121652     0.2674     0.2674          1          1          1          1     0.9866          1 
   1  rs139653900     0.2674     0.2674          1          1          1          1     0.9866          1 
   1    rs7547594     0.2675     0.2675          1          1          1          1     0.9866          1 
   1     rs701619     0.2676     0.2676          1          1          1          1     0.9866          1 
   1    rs1060286     0.2677     0.2677          1          1          1          1     0.9866          1 
   1    rs6670308      0.268      0.268          1          1          1          1     0.9866          1 
   1   rs76768902      0.268      0.268          1          1          1          1     0.9866          1 
   1   rs11119212      0.268      0.268          1          1          1          1     0.9866          1 
   1   rs10746418      0.268      0.268          1          1          1          1     0.9866          1 
   1   rs41299334     0.2686     0.2686          1          1          1          1     0.9866          1 
   1   rs28616647     0.2686     0.2686          1          1          1          1     0.9866          1 
   1  rs145480305     0.2687     0.2687          1          1          1          1     0.9866          1 
   1   rs11120009     0.2689     0.2689          1          1          1          1     0.9866          1 
   1   rs10863996     0.2689     0.2689          1          1          1          1     0.9866          1 
   1    rs6593955      0.269      0.269          1          1          1          1     0.9866          1 
   1   rs11576414      0.269      0.269          1          1          1          1     0.9866          1 
   1    rs4523578      0.269      0.269          1          1          1          1     0.9866          1 
   1   rs16856421     0.2691     0.2691          1          1          1          1     0.9866          1 
   1   rs17348507     0.2691     0.2691          1          1          1          1     0.9866          1 
   1  rs201331568     0.2691     0.2691          1          1          1          1     0.9866          1 
   1   rs56048604     0.2691     0.2691          1          1          1          1     0.9866          1 
   1  rs113322677     0.2691     0.2691          1          1          1          1     0.9866          1 
   1  rs145836802     0.2691     0.2691          1          1          1          1     0.9866          1 
   1  rs112264505     0.2691     0.2691          1          1          1          1     0.9866          1 
   1   rs11802232     0.2691     0.2691          1          1          1          1     0.9866          1 
   1   rs76465173     0.2691     0.2691          1          1          1          1     0.9866          1 
   1   rs74380392     0.2691     0.2691          1          1          1          1     0.9866          1 
   1   rs56023583     0.2691     0.2691          1          1          1          1     0.9866          1 
   1    rs7533475     0.2691     0.2691          1          1          1          1     0.9866          1 
   1   rs76148834     0.2691     0.2691          1          1          1          1     0.9866          1 
   1  rs113702492     0.2691     0.2691          1          1          1          1     0.9866          1 
   1  rs530664983     0.2691     0.2691          1          1          1          1     0.9866          1 
   1    rs7550755     0.2691     0.2691          1          1          1          1     0.9866          1 
   1    rs7550960     0.2691     0.2691          1          1          1          1     0.9866          1 
   1  rs113716284     0.2691     0.2691          1          1          1          1     0.9866          1 
   1  rs113835084     0.2692     0.2692          1          1          1          1     0.9866          1 
   1   rs10863720     0.2697     0.2697          1          1          1          1     0.9866          1 
   1    rs3024521     0.2699     0.2699          1          1          1          1     0.9866          1 
   1  rs141639485     0.2702     0.2702          1          1          1          1     0.9866          1 
   1  rs111390179     0.2702     0.2702          1          1          1          1     0.9866          1 
   1  rs113395209     0.2702     0.2702          1          1          1          1     0.9866          1 
   1    rs6668187     0.2702     0.2702          1          1          1          1     0.9866          1 
   1   rs61104420     0.2704     0.2704          1          1          1          1     0.9866          1 
   1    rs4844450     0.2707     0.2707          1          1          1          1     0.9866          1 
   1   rs74150705     0.2708     0.2708          1          1          1          1     0.9866          1 
   1   rs34759394     0.2708     0.2708          1          1          1          1     0.9866          1 
   1   rs55759625     0.2708     0.2708          1          1          1          1     0.9866          1 
   1   rs75729926     0.2712     0.2712          1          1          1          1     0.9866          1 
   1   rs67422482     0.2712     0.2712          1          1          1          1     0.9866          1 
   1   rs34451130     0.2712     0.2712          1          1          1          1     0.9866          1 
   1    rs2296156     0.2712     0.2712          1          1          1          1     0.9866          1 
   1    rs2296157     0.2712     0.2712          1          1          1          1     0.9866          1 
   1   rs12125256     0.2712     0.2712          1          1          1          1     0.9866          1 
   1    rs2296159     0.2712     0.2712          1          1          1          1     0.9866          1 
   1    rs6687503     0.2712     0.2712          1          1          1          1     0.9866          1 
   1   rs11118337     0.2712     0.2712          1          1          1          1     0.9866          1 
   1   rs77662717     0.2712     0.2712          1          1          1          1     0.9866          1 
   1    rs2456809     0.2715     0.2715          1          1          1          1     0.9866          1 
   1   rs56105884     0.2718     0.2718          1          1          1          1     0.9866          1 
   1     rs585194     0.2721     0.2721          1          1          1          1     0.9866          1 
   1  rs528217501     0.2722     0.2722          1          1          1          1     0.9866          1 
   1   rs57061241     0.2722     0.2722          1          1          1          1     0.9866          1 
   1   rs12023412     0.2722     0.2722          1          1          1          1     0.9866          1 
   1    rs6674523     0.2724     0.2724          1          1          1          1     0.9866          1 
   1   rs10616498     0.2724     0.2724          1          1          1          1     0.9866          1 
   1     rs696984     0.2724     0.2724          1          1          1          1     0.9866          1 
   1    rs2724377     0.2724     0.2724          1          1          1          1     0.9866          1 
   1   rs76484659     0.2726     0.2726          1          1          1          1     0.9866          1 
   1   rs73073055     0.2732     0.2732          1          1          1          1     0.9866          1 
   1  rs545003039     0.2733     0.2733          1          1          1          1     0.9866          1 
   1  rs145724138     0.2733     0.2733          1          1          1          1     0.9866          1 
   1  rs115831689     0.2733     0.2733          1          1          1          1     0.9866          1 
   1    rs1819221     0.2735     0.2735          1          1          1          1     0.9866          1 
   1    rs3849267     0.2735     0.2735          1          1          1          1     0.9866          1 
   1   rs75385517     0.2735     0.2735          1          1          1          1     0.9866          1 
   1  rs140558226     0.2735     0.2735          1          1          1          1     0.9866          1 
   1   rs74155605     0.2741     0.2741          1          1          1          1     0.9866          1 
   1    rs6656445     0.2744     0.2744          1          1          1          1     0.9866          1 
   1   rs28529397     0.2744     0.2744          1          1          1          1     0.9866          1 
   1   rs61602556     0.2744     0.2744          1          1          1          1     0.9866          1 
   1  rs200078770     0.2745     0.2745          1          1          1          1     0.9866          1 
   1   rs79995276     0.2746     0.2746          1          1          1          1     0.9866          1 
   1   rs77790245     0.2746     0.2746          1          1          1          1     0.9866          1 
   1  rs114263642     0.2746     0.2746          1          1          1          1     0.9866          1 
   1   rs76419797     0.2746     0.2746          1          1          1          1     0.9866          1 
   1   rs77367497     0.2747     0.2747          1          1          1          1     0.9866          1 
   1  rs112664902     0.2748     0.2748          1          1          1          1     0.9866          1 
   1  rs111556326     0.2748     0.2748          1          1          1          1     0.9866          1 
   1   rs11811231     0.2751     0.2751          1          1          1          1     0.9866          1 
   1   rs78012843     0.2751     0.2751          1          1          1          1     0.9866          1 
   1   rs11118425     0.2754     0.2754          1          1          1          1     0.9866          1 
   1  rs555695773     0.2755     0.2755          1          1          1          1     0.9866          1 
   1   rs28479800     0.2757     0.2757          1          1          1          1     0.9866          1 
   1    rs4483409     0.2759     0.2759          1          1          1          1     0.9866          1 
   1    rs7548251     0.2759     0.2759          1          1          1          1     0.9866          1 
   1   rs67575336     0.2759     0.2759          1          1          1          1     0.9866          1 
   1   rs11581303      0.276      0.276          1          1          1          1     0.9866          1 
   1    rs2807381     0.2761     0.2761          1          1          1          1     0.9866          1 
   1   rs28371627     0.2762     0.2762          1          1          1          1     0.9866          1 
   1  rs140649448     0.2762     0.2762          1          1          1          1     0.9866          1 
   1   rs74145070     0.2762     0.2762          1          1          1          1     0.9866          1 
   1   rs74145071     0.2762     0.2762          1          1          1          1     0.9866          1 
   1   rs74145072     0.2762     0.2762          1          1          1          1     0.9866          1 
   1   rs28704673     0.2762     0.2762          1          1          1          1     0.9866          1 
   1   rs71752856     0.2762     0.2762          1          1          1          1     0.9866          1 
   1   rs28564145     0.2762     0.2762          1          1          1          1     0.9866          1 
   1   rs28478390     0.2762     0.2762          1          1          1          1     0.9866          1 
   1   rs74145074     0.2762     0.2762          1          1          1          1     0.9866          1 
   1     rs823082     0.2762     0.2762          1          1          1          1     0.9866          1 
   1  rs145113523     0.2762     0.2762          1          1          1          1     0.9866          1 
   1    rs1361754     0.2762     0.2762          1          1          1          1     0.9866          1 
   1    rs7536934     0.2763     0.2763          1          1          1          1     0.9866          1 
   1   rs57513342     0.2765     0.2765          1          1          1          1     0.9866          1 
   1   rs78991243     0.2765     0.2765          1          1          1          1     0.9866          1 
   1    rs7548119     0.2767     0.2767          1          1          1          1     0.9866          1 
   1    rs7527482     0.2768     0.2768          1          1          1          1     0.9866          1 
   1   rs12057845     0.2769     0.2769          1          1          1          1     0.9866          1 
   1   rs78810680      0.277      0.277          1          1          1          1     0.9866          1 
   1   rs77104331      0.277      0.277          1          1          1          1     0.9866          1 
   1   rs58481861     0.2772     0.2772          1          1          1          1     0.9866          1 
   1    rs2801193     0.2775     0.2775          1          1          1          1     0.9866          1 
   1   rs35925214     0.2775     0.2775          1          1          1          1     0.9866          1 
   1    rs2801195     0.2775     0.2775          1          1          1          1     0.9866          1 
   1   rs12074166     0.2777     0.2777          1          1          1          1     0.9866          1 
   1   rs11801815      0.278      0.278          1          1          1          1     0.9866          1 
   1  rs148643959      0.278      0.278          1          1          1          1     0.9866          1 
   1   rs75227851      0.278      0.278          1          1          1          1     0.9866          1 
   1    rs4245716      0.278      0.278          1          1          1          1     0.9866          1 
   1    rs7532100      0.278      0.278          1          1          1          1     0.9866          1 
   1   rs10900503      0.278      0.278          1          1          1          1     0.9866          1 
   1   rs10900504      0.278      0.278          1          1          1          1     0.9866          1 
   1   rs11240509      0.278      0.278          1          1          1          1     0.9866          1 
   1     rs696961     0.2781     0.2781          1          1          1          1     0.9866          1 
   1    rs3950619     0.2783     0.2783          1          1          1          1     0.9866          1 
   1   rs10863859     0.2783     0.2783          1          1          1          1     0.9866          1 
   1     rs823090     0.2785     0.2785          1          1          1          1     0.9866          1 
   1     rs823089     0.2785     0.2785          1          1          1          1     0.9866          1 
   1     rs823088     0.2785     0.2785          1          1          1          1     0.9866          1 
   1     rs708728     0.2785     0.2785          1          1          1          1     0.9866          1 
   1     rs823086     0.2785     0.2785          1          1          1          1     0.9866          1 
   1    rs2745946     0.2787     0.2787          1          1          1          1     0.9866          1 
   1    rs2785640     0.2787     0.2787          1          1          1          1     0.9866          1 
   1   rs11119062     0.2789     0.2789          1          1          1          1     0.9866          1 
   1   rs12048557     0.2789     0.2789          1          1          1          1     0.9866          1 
   1   rs11119063     0.2789     0.2789          1          1          1          1     0.9866          1 
   1   rs11119064     0.2789     0.2789          1          1          1          1     0.9866          1 
   1   rs58673506     0.2789     0.2789          1          1          1          1     0.9866          1 
   1    rs1160424     0.2789     0.2789          1          1          1          1     0.9866          1 
   1   rs73087737     0.2789     0.2789          1          1          1          1     0.9866          1 
   1   rs72742816     0.2792     0.2792          1          1          1          1     0.9866          1 
   1    rs7555036     0.2793     0.2793          1          1          1          1     0.9866          1 
   1     rs291084     0.2794     0.2794          1          1          1          1     0.9866          1 
   1     rs291086     0.2794     0.2794          1          1          1          1     0.9866          1 
   1    rs2247066     0.2795     0.2795          1          1          1          1     0.9866          1 
   1    rs6677934     0.2796     0.2796          1          1          1          1     0.9866          1 
   1   rs34758227     0.2798     0.2798          1          1          1          1     0.9866          1 
   1   rs10494876     0.2798     0.2798          1          1          1          1     0.9866          1 
   1   rs17014015     0.2798     0.2798          1          1          1          1     0.9866          1 
   1    rs7550010     0.2798     0.2798          1          1          1          1     0.9866          1 
   1   rs79658788     0.2798     0.2798          1          1          1          1     0.9866          1 
   1   rs61820676     0.2798     0.2798          1          1          1          1     0.9866          1 
   1   rs61815509     0.2803     0.2803          1          1          1          1     0.9866          1 
   1    rs2243155     0.2807     0.2807          1          1          1          1     0.9866          1 
   1   rs74144310      0.281      0.281          1          1          1          1     0.9866          1 
   1   rs28590480      0.281      0.281          1          1          1          1     0.9866          1 
   1   rs74144311      0.281      0.281          1          1          1          1     0.9866          1 
   1   rs34602659      0.281      0.281          1          1          1          1     0.9866          1 
   1    rs7553871     0.2811     0.2811          1          1          1          1     0.9866          1 
   1   rs76879340     0.2814     0.2814          1          1          1          1     0.9866          1 
   1  rs146601646     0.2815     0.2815          1          1          1          1     0.9866          1 
   1   rs11240511     0.2815     0.2815          1          1          1          1     0.9866          1 
   1   rs10900505     0.2815     0.2815          1          1          1          1     0.9866          1 
   1    rs6698744     0.2815     0.2815          1          1          1          1     0.9866          1 
   1   rs74156445     0.2819     0.2819          1          1          1          1     0.9866          1 
   1   rs28648042     0.2821     0.2821          1          1          1          1     0.9866          1 
   1   rs56144131     0.2821     0.2821          1          1          1          1     0.9866          1 
   1   rs56359999     0.2821     0.2821          1          1          1          1     0.9866          1 
   1   rs10863727     0.2825     0.2825          1          1          1          1     0.9866          1 
   1  rs528861077     0.2827     0.2827          1          1          1          1     0.9866          1 
   1    rs1366755     0.2828     0.2828          1          1          1          1     0.9866          1 
   1   rs57396204     0.2829     0.2829          1          1          1          1     0.9866          1 
   1   rs74361025      0.283      0.283          1          1          1          1     0.9866          1 
   1  rs144400384      0.283      0.283          1          1          1          1     0.9866          1 
   1   rs76639883      0.283      0.283          1          1          1          1     0.9866          1 
   1  rs139470007      0.283      0.283          1          1          1          1     0.9866          1 
   1   rs41296024      0.283      0.283          1          1          1          1     0.9866          1 
   1   rs73083997     0.2836     0.2836          1          1          1          1     0.9866          1 
   1   rs73085905     0.2836     0.2836          1          1          1          1     0.9866          1 
   1   rs17188002     0.2836     0.2836          1          1          1          1     0.9866          1 
   1   rs56805778     0.2836     0.2836          1          1          1          1     0.9866          1 
   1  rs541917042     0.2836     0.2836          1          1          1          1     0.9866          1 
   1   rs73085915     0.2836     0.2836          1          1          1          1     0.9866          1 
   1   rs17260245     0.2836     0.2836          1          1          1          1     0.9866          1 
   1   rs73085944     0.2836     0.2836          1          1          1          1     0.9866          1 
   1   rs73079147     0.2838     0.2838          1          1          1          1     0.9866          1 
   1   rs11240516     0.2839     0.2839          1          1          1          1     0.9866          1 
   1    rs7419153     0.2841     0.2841          1          1          1          1     0.9866          1 
   1   rs78402005     0.2846     0.2846          1          1          1          1     0.9866          1 
   1   rs78356805     0.2846     0.2846          1          1          1          1     0.9866          1 
   1   rs12037158     0.2846     0.2846          1          1          1          1     0.9866          1 
   1    rs1933555     0.2846     0.2846          1          1          1          1     0.9866          1 
   1    rs1933556     0.2846     0.2846          1          1          1          1     0.9866          1 
   1    rs1933557     0.2846     0.2846          1          1          1          1     0.9866          1 
   1   rs77542127     0.2846     0.2846          1          1          1          1     0.9866          1 
   1   rs78768031     0.2846     0.2846          1          1          1          1     0.9866          1 
   1   rs12047788     0.2846     0.2846          1          1          1          1     0.9866          1 
   1   rs12047943     0.2846     0.2846          1          1          1          1     0.9866          1 
   1    rs4844732     0.2846     0.2846          1          1          1          1     0.9866          1 
   1   rs11119160     0.2846     0.2846          1          1          1          1     0.9866          1 
   1   rs11119161     0.2846     0.2846          1          1          1          1     0.9866          1 
   1   rs12041467     0.2846     0.2846          1          1          1          1     0.9866          1 
   1   rs12407047     0.2846     0.2846          1          1          1          1     0.9866          1 
   1  rs112731421     0.2846     0.2846          1          1          1          1     0.9866          1 
   1   rs12038916     0.2846     0.2846          1          1          1          1     0.9866          1 
   1    rs4844449     0.2846     0.2846          1          1          1          1     0.9866          1 
   1   rs12042139     0.2846     0.2846          1          1          1          1     0.9866          1 
   1    rs6693998     0.2846     0.2846          1          1          1          1     0.9866          1 
   1    rs6694003     0.2846     0.2846          1          1          1          1     0.9866          1 
   1   rs55825748     0.2846     0.2846          1          1          1          1     0.9866          1 
   1   rs58711191     0.2846     0.2846          1          1          1          1     0.9866          1 
   1   rs12082589     0.2849     0.2849          1          1          1          1     0.9866          1 
   1    rs2801210     0.2849     0.2849          1          1          1          1     0.9866          1 
   1    rs1924258     0.2856     0.2856          1          1          1          1     0.9866          1 
   1   rs11392366     0.2857     0.2857          1          1          1          1     0.9866          1 
   1   rs17015763      0.286      0.286          1          1          1          1     0.9866          1 
   1   rs12140898     0.2863     0.2863          1          1          1          1     0.9866          1 
   1    rs4074956     0.2863     0.2863          1          1          1          1     0.9866          1 
   1    rs7522247     0.2863     0.2863          1          1          1          1     0.9866          1 
   1   rs12060808     0.2863     0.2863          1          1          1          1     0.9866          1 
   1    rs1118426     0.2867     0.2867          1          1          1          1     0.9866          1 
   1  rs536854236     0.2867     0.2867          1          1          1          1     0.9866          1 
   1   rs74151003     0.2867     0.2867          1          1          1          1     0.9866          1 
   1   rs17044576     0.2867     0.2867          1          1          1          1     0.9866          1 
   1    rs2249852     0.2868     0.2868          1          1          1          1     0.9866          1 
   1    rs6681543     0.2871     0.2871          1          1          1          1     0.9866          1 
   1    rs7513280     0.2871     0.2871          1          1          1          1     0.9866          1 
   1  rs544015524     0.2872     0.2872          1          1          1          1     0.9866          1 
   1    rs6675640     0.2876     0.2876          1          1          1          1     0.9866          1 
   1  rs556146594     0.2878     0.2878          1          1          1          1     0.9866          1 
   1    rs4418597      0.288      0.288          1          1          1          1     0.9866          1 
   1  rs114103936      0.288      0.288          1          1          1          1     0.9866          1 
   1  rs115571201      0.288      0.288          1          1          1          1     0.9866          1 
   1  rs114391072      0.288      0.288          1          1          1          1     0.9866          1 
   1  rs145535437      0.288      0.288          1          1          1          1     0.9866          1 
   1  rs144955181      0.288      0.288          1          1          1          1     0.9866          1 
   1   rs12128988      0.288      0.288          1          1          1          1     0.9866          1 
   1   rs12126801      0.288      0.288          1          1          1          1     0.9866          1 
   1   rs12565564      0.288      0.288          1          1          1          1     0.9866          1 
   1   rs61547578     0.2883     0.2883          1          1          1          1     0.9866          1 
   1    rs1172199     0.2889     0.2889          1          1          1          1     0.9866          1 
   1    rs6701899     0.2889     0.2889          1          1          1          1     0.9866          1 
   1  rs141753770     0.2891     0.2891          1          1          1          1     0.9866          1 
   1  rs200732416     0.2891     0.2891          1          1          1          1     0.9866          1 
   1    rs3001101     0.2892     0.2892          1          1          1          1     0.9866          1 
   1    rs2945417     0.2892     0.2892          1          1          1          1     0.9866          1 
   1   rs77683548     0.2893     0.2893          1          1          1          1     0.9866          1 
   1   rs10863358     0.2893     0.2893          1          1          1          1     0.9866          1 
   1   rs12043913     0.2893     0.2893          1          1          1          1     0.9866          1 
   1   rs76897688     0.2893     0.2893          1          1          1          1     0.9866          1 
   1    rs2075864     0.2895     0.2895          1          1          1          1     0.9866          1 
   1    rs2016939     0.2895     0.2895          1          1          1          1     0.9866          1 
   1   rs76271493     0.2897     0.2897          1          1          1          1     0.9866          1 
   1   rs59289297     0.2897     0.2897          1          1          1          1     0.9866          1 
   1   rs76988943     0.2897     0.2897          1          1          1          1     0.9866          1 
   1    rs2724400       0.29       0.29          1          1          1          1     0.9866          1 
   1    rs1973916       0.29       0.29          1          1          1          1     0.9866          1 
   1    rs2259397       0.29       0.29          1          1          1          1     0.9866          1 
   1    rs2488250       0.29       0.29          1          1          1          1     0.9866          1 
   1  rs112817425     0.2901     0.2901          1          1          1          1     0.9866          1 
   1  rs114988367     0.2901     0.2901          1          1          1          1     0.9866          1 
   1  rs116697388     0.2901     0.2901          1          1          1          1     0.9866          1 
   1  rs555235241     0.2901     0.2901          1          1          1          1     0.9866          1 
   1   rs10661265     0.2902     0.2902          1          1          1          1     0.9866          1 
   1   rs11390376     0.2903     0.2903          1          1          1          1     0.9866          1 
   1  rs529409747     0.2911     0.2911          1          1          1          1     0.9866          1 
   1   rs12062031     0.2911     0.2911          1          1          1          1     0.9866          1 
   1    rs1010692     0.2913     0.2913          1          1          1          1     0.9866          1 
   1   rs79421768     0.2917     0.2917          1          1          1          1     0.9866          1 
   1   rs75272685     0.2917     0.2917          1          1          1          1     0.9866          1 
   1   rs75466519     0.2917     0.2917          1          1          1          1     0.9866          1 
   1   rs11804669     0.2917     0.2917          1          1          1          1     0.9866          1 
   1   rs77498753     0.2917     0.2917          1          1          1          1     0.9866          1 
   1   rs75803501     0.2917     0.2917          1          1          1          1     0.9866          1 
   1   rs28617251     0.2919     0.2919          1          1          1          1     0.9866          1 
   1  rs112750491     0.2923     0.2923          1          1          1          1     0.9866          1 
   1   rs61815473     0.2924     0.2924          1          1          1          1     0.9866          1 
   1  rs556499354     0.2925     0.2925          1          1          1          1     0.9866          1 
   1  rs199537369     0.2925     0.2925          1          1          1          1     0.9866          1 
   1  rs112113221     0.2925     0.2925          1          1          1          1     0.9866          1 
   1  rs200836286     0.2925     0.2925          1          1          1          1     0.9866          1 
   1  rs115293932     0.2925     0.2925          1          1          1          1     0.9866          1 
   1  rs112609536     0.2925     0.2925          1          1          1          1     0.9866          1 
   1  rs111297828     0.2925     0.2925          1          1          1          1     0.9866          1 
   1  rs574360913     0.2925     0.2925          1          1          1          1     0.9866          1 
   1  rs112158982     0.2925     0.2925          1          1          1          1     0.9866          1 
   1  rs113392794     0.2925     0.2925          1          1          1          1     0.9866          1 
   1    rs6682232     0.2929     0.2929          1          1          1          1     0.9866          1 
   1   rs61815044      0.293      0.293          1          1          1          1     0.9866          1 
   1     rs823151     0.2931     0.2931          1          1          1          1     0.9866          1 
   1   rs12089705     0.2932     0.2932          1          1          1          1     0.9866          1 
   1   rs12090822     0.2932     0.2932          1          1          1          1     0.9866          1 
   1  rs201863776     0.2939     0.2939          1          1          1          1     0.9866          1 
   1  rs527673480     0.2941     0.2941          1          1          1          1     0.9866          1 
   1   rs75545058     0.2942     0.2942          1          1          1          1     0.9866          1 
   1   rs12086035     0.2942     0.2942          1          1          1          1     0.9866          1 
   1   rs74153179     0.2943     0.2943          1          1          1          1     0.9866          1 
   1   rs12239194     0.2943     0.2943          1          1          1          1     0.9866          1 
   1   rs74153184     0.2943     0.2943          1          1          1          1     0.9866          1 
   1    rs1864270     0.2943     0.2943          1          1          1          1     0.9866          1 
   1   rs11119165     0.2944     0.2944          1          1          1          1     0.9866          1 
   1   rs11119166     0.2944     0.2944          1          1          1          1     0.9866          1 
   1    rs6683282     0.2948     0.2948          1          1          1          1     0.9866          1 
   1    rs6668364     0.2948     0.2948          1          1          1          1     0.9866          1 
   1    rs1072243      0.295      0.295          1          1          1          1     0.9866          1 
   1    rs9661221      0.295      0.295          1          1          1          1     0.9866          1 
   1   rs11306093     0.2953     0.2953          1          1          1          1     0.9866          1 
   1  rs146696819     0.2953     0.2953          1          1          1          1     0.9866          1 
   1   rs12064981     0.2953     0.2953          1          1          1          1     0.9866          1 
   1     rs701616     0.2953     0.2953          1          1          1          1     0.9866          1 
   1   rs12093615     0.2957     0.2957          1          1          1          1     0.9866          1 
   1     rs839642     0.2958     0.2958          1          1          1          1     0.9866          1 
   1   rs11118237      0.296      0.296          1          1          1          1     0.9866          1 
   1   rs11807724      0.296      0.296          1          1          1          1     0.9866          1 
   1   rs41303988      0.296      0.296          1          1          1          1     0.9866          1 
   1   rs11807810      0.296      0.296          1          1          1          1     0.9866          1 
   1   rs28430268      0.296      0.296          1          1          1          1     0.9866          1 
   1   rs28450722      0.296      0.296          1          1          1          1     0.9866          1 
   1   rs28545078      0.296      0.296          1          1          1          1     0.9866          1 
   1   rs28735054      0.296      0.296          1          1          1          1     0.9866          1 
   1   rs28694676      0.296      0.296          1          1          1          1     0.9866          1 
   1   rs28782261      0.296      0.296          1          1          1          1     0.9866          1 
   1   rs28503228      0.296      0.296          1          1          1          1     0.9866          1 
   1   rs28814626      0.296      0.296          1          1          1          1     0.9866          1 
   1   rs28373143      0.296      0.296          1          1          1          1     0.9866          1 
   1   rs28684505      0.296      0.296          1          1          1          1     0.9866          1 
   1   rs35419494      0.296      0.296          1          1          1          1     0.9866          1 
   1   rs34392569      0.296      0.296          1          1          1          1     0.9866          1 
   1   rs41274762     0.2961     0.2961          1          1          1          1     0.9866          1 
   1   rs74148894     0.2961     0.2961          1          1          1          1     0.9866          1 
   1   rs78590176     0.2965     0.2965          1          1          1          1     0.9866          1 
   1  rs114121306     0.2972     0.2972          1          1          1          1     0.9866          1 
   1   rs78309324     0.2973     0.2973          1          1          1          1     0.9866          1 
   1   rs67116579     0.2974     0.2974          1          1          1          1     0.9866          1 
   1   rs10494915     0.2981     0.2981          1          1          1          1     0.9866          1 
   1   rs11800657     0.2981     0.2981          1          1          1          1     0.9866          1 
   1   rs12132920     0.2983     0.2983          1          1          1          1     0.9866          1 
   1   rs12135510     0.2983     0.2983          1          1          1          1     0.9866          1 
   1   rs55858232     0.2986     0.2986          1          1          1          1     0.9866          1 
   1   rs34729766     0.2987     0.2987          1          1          1          1     0.9866          1 
   1   rs17012982     0.2987     0.2987          1          1          1          1     0.9866          1 
   1  rs535363907      0.299      0.299          1          1          1          1     0.9866          1 
   1   rs61815483     0.2991     0.2991          1          1          1          1     0.9866          1 
   1   rs61815484     0.2991     0.2991          1          1          1          1     0.9866          1 
   1   rs35046825     0.2992     0.2992          1          1          1          1     0.9866          1 
   1  rs538826931     0.2992     0.2992          1          1          1          1     0.9866          1 
   1   rs74152382     0.2993     0.2993          1          1          1          1     0.9866          1 
   1   rs56095203     0.2993     0.2993          1          1          1          1     0.9866          1 
   1    rs6659522     0.2994     0.2994          1          1          1          1     0.9866          1 
   1   rs11285952     0.2994     0.2994          1          1          1          1     0.9866          1 
   1   rs35394684     0.2995     0.2995          1          1          1          1     0.9866          1 
   1    rs2185085     0.2995     0.2995          1          1          1          1     0.9866          1 
   1   rs78408736     0.2997     0.2997          1          1          1          1     0.9866          1 
   1  rs565121457        0.3        0.3          1          1          1          1     0.9866          1 
   1   rs17434403     0.3001     0.3001          1          1          1          1     0.9866          1 
   1   rs58579536     0.3001     0.3001          1          1          1          1     0.9866          1 
   1   rs60399096     0.3008     0.3008          1          1          1          1     0.9866          1 
   1   rs77769958     0.3008     0.3008          1          1          1          1     0.9866          1 
   1   rs17012155     0.3009     0.3009          1          1          1          1     0.9866          1 
   1    rs2800930      0.301      0.301          1          1          1          1     0.9866          1 
   1    rs2800924      0.301      0.301          1          1          1          1     0.9866          1 
   1  rs555748450      0.301      0.301          1          1          1          1     0.9866          1 
   1    rs5012834     0.3012     0.3012          1          1          1          1     0.9866          1 
   1  rs533322205     0.3014     0.3014          1          1          1          1     0.9866          1 
   1  rs147416376     0.3016     0.3016          1          1          1          1     0.9866          1 
   1   rs55900543      0.302      0.302          1          1          1          1     0.9866          1 
   1     rs586683      0.302      0.302          1          1          1          1     0.9866          1 
   1   rs78517694     0.3021     0.3021          1          1          1          1     0.9866          1 
   1   rs10863723     0.3025     0.3025          1          1          1          1     0.9866          1 
   1   rs72095765     0.3025     0.3025          1          1          1          1     0.9866          1 
   1    rs2896936     0.3025     0.3025          1          1          1          1     0.9866          1 
   1   rs36096612     0.3029     0.3029          1          1          1          1     0.9866          1 
   1  rs112605889     0.3032     0.3032          1          1          1          1     0.9866          1 
   1    rs6678253     0.3032     0.3032          1          1          1          1     0.9866          1 
   1    rs6681250     0.3032     0.3032          1          1          1          1     0.9866          1 
   1   rs78416553     0.3033     0.3033          1          1          1          1     0.9866          1 
   1   rs75469078     0.3033     0.3033          1          1          1          1     0.9866          1 
   1  rs201538188     0.3037     0.3037          1          1          1          1     0.9866          1 
   1    rs4073393      0.304      0.304          1          1          1          1     0.9866          1 
   1    rs7535580      0.304      0.304          1          1          1          1     0.9866          1 
   1    rs7541244      0.304      0.304          1          1          1          1     0.9866          1 
   1   rs35213792      0.304      0.304          1          1          1          1     0.9866          1 
   1   rs57118739     0.3042     0.3042          1          1          1          1     0.9866          1 
   1     rs544172     0.3043     0.3043          1          1          1          1     0.9866          1 
   1   rs11799748     0.3045     0.3045          1          1          1          1     0.9866          1 
   1   rs75715366     0.3045     0.3045          1          1          1          1     0.9866          1 
   1   rs11810130     0.3045     0.3045          1          1          1          1     0.9866          1 
   1   rs11809502     0.3045     0.3045          1          1          1          1     0.9866          1 
   1   rs11809611     0.3045     0.3045          1          1          1          1     0.9866          1 
   1   rs12096193     0.3045     0.3045          1          1          1          1     0.9866          1 
   1  rs112717802     0.3045     0.3045          1          1          1          1     0.9866          1 
   1  rs563750496     0.3045     0.3045          1          1          1          1     0.9866          1 
   1  rs142532349     0.3045     0.3045          1          1          1          1     0.9866          1 
   1   rs79410310     0.3045     0.3045          1          1          1          1     0.9866          1 
   1   rs78637295     0.3045     0.3045          1          1          1          1     0.9866          1 
   1   rs12088111     0.3048     0.3048          1          1          1          1     0.9866          1 
   1     rs696960     0.3048     0.3048          1          1          1          1     0.9866          1 
   1     rs696959     0.3048     0.3048          1          1          1          1     0.9866          1 
   1   rs11119449      0.305      0.305          1          1          1          1     0.9866          1 
   1   rs11118210      0.305      0.305          1          1          1          1     0.9866          1 
   1  rs115749816     0.3051     0.3051          1          1          1          1     0.9866          1 
   1  rs115883226     0.3051     0.3051          1          1          1          1     0.9866          1 
   1  rs200084727     0.3052     0.3052          1          1          1          1     0.9866          1 
   1  rs149308044     0.3055     0.3055          1          1          1          1     0.9866          1 
   1   rs60929190     0.3055     0.3055          1          1          1          1     0.9866          1 
   1   rs61111606     0.3055     0.3055          1          1          1          1     0.9866          1 
   1  rs114838749     0.3056     0.3056          1          1          1          1     0.9866          1 
   1  rs116504114     0.3056     0.3056          1          1          1          1     0.9866          1 
   1  rs552678928     0.3059     0.3059          1          1          1          1     0.9866          1 
   1    rs2404677     0.3065     0.3065          1          1          1          1     0.9866          1 
   1  rs375461491     0.3073     0.3073          1          1          1          1     0.9866          1 
   1  rs144809100     0.3073     0.3073          1          1          1          1     0.9866          1 
   1   rs57859555     0.3073     0.3073          1          1          1          1     0.9866          1 
   1    rs4845122     0.3074     0.3074          1          1          1          1     0.9866          1 
   1   rs58948931     0.3078     0.3078          1          1          1          1     0.9866          1 
   1    rs1360281     0.3078     0.3078          1          1          1          1     0.9866          1 
   1    rs1174566     0.3078     0.3078          1          1          1          1     0.9866          1 
   1  rs567885258     0.3079     0.3079          1          1          1          1     0.9866          1 
   1   rs12095392     0.3079     0.3079          1          1          1          1     0.9866          1 
   1    rs7519156      0.308      0.308          1          1          1          1     0.9866          1 
   1   rs12095883     0.3082     0.3082          1          1          1          1     0.9866          1 
   1   rs11118957     0.3082     0.3082          1          1          1          1     0.9866          1 
   1   rs12753391     0.3082     0.3082          1          1          1          1     0.9866          1 
   1   rs11118964     0.3082     0.3082          1          1          1          1     0.9866          1 
   1   rs11118965     0.3082     0.3082          1          1          1          1     0.9866          1 
   1   rs71635166     0.3082     0.3082          1          1          1          1     0.9866          1 
   1   rs11118880     0.3084     0.3084          1          1          1          1     0.9866          1 
   1    rs3834082     0.3084     0.3084          1          1          1          1     0.9866          1 
   1    rs3754172     0.3084     0.3084          1          1          1          1     0.9866          1 
   1    rs3754171     0.3084     0.3084          1          1          1          1     0.9866          1 
   1   rs61821315     0.3085     0.3085          1          1          1          1     0.9866          1 
   1    rs7550821     0.3085     0.3085          1          1          1          1     0.9866          1 
   1    rs7551724     0.3085     0.3085          1          1          1          1     0.9866          1 
   1   rs11119251     0.3085     0.3085          1          1          1          1     0.9866          1 
   1   rs11119252     0.3085     0.3085          1          1          1          1     0.9866          1 
   1   rs12130575     0.3085     0.3085          1          1          1          1     0.9866          1 
   1   rs12747458     0.3086     0.3086          1          1          1          1     0.9866          1 
   1    rs3748735     0.3086     0.3086          1          1          1          1     0.9866          1 
   1    rs2163039     0.3091     0.3091          1          1          1          1     0.9866          1 
   1     rs961484     0.3091     0.3091          1          1          1          1     0.9866          1 
   1    rs4844677     0.3091     0.3091          1          1          1          1     0.9866          1 
   1   rs12025641     0.3091     0.3091          1          1          1          1     0.9866          1 
   1   rs59962263     0.3091     0.3091          1          1          1          1     0.9866          1 
   1   rs10779477     0.3091     0.3091          1          1          1          1     0.9866          1 
   1  rs115871120     0.3091     0.3091          1          1          1          1     0.9866          1 
   1  rs114365227     0.3091     0.3091          1          1          1          1     0.9866          1 
   1  rs145649042     0.3091     0.3091          1          1          1          1     0.9866          1 
   1  rs116768415     0.3091     0.3091          1          1          1          1     0.9866          1 
   1  rs114673088     0.3091     0.3091          1          1          1          1     0.9866          1 
   1   rs78155150     0.3091     0.3091          1          1          1          1     0.9866          1 
   1    rs2796283     0.3092     0.3092          1          1          1          1     0.9866          1 
   1    rs2281289     0.3092     0.3092          1          1          1          1     0.9866          1 
   1   rs11119168     0.3093     0.3093          1          1          1          1     0.9866          1 
   1   rs67600812     0.3094     0.3094          1          1          1          1     0.9866          1 
   1   rs74729855     0.3095     0.3095          1          1          1          1     0.9866          1 
   1   rs11240581     0.3096     0.3096          1          1          1          1     0.9866          1 
   1  rs146887701     0.3097     0.3097          1          1          1          1     0.9866          1 
   1    rs9438404     0.3097     0.3097          1          1          1          1     0.9866          1 
   1  rs535160393     0.3099     0.3099          1          1          1          1     0.9866          1 
   1   rs59832347       0.31       0.31          1          1          1          1     0.9866          1 
   1   rs73094038       0.31       0.31          1          1          1          1     0.9866          1 
   1  rs554714387       0.31       0.31          1          1          1          1     0.9866          1 
   1   rs57455787     0.3105     0.3105          1          1          1          1     0.9866          1 
   1    rs9429893     0.3107     0.3107          1          1          1          1     0.9866          1 
   1  rs145152633     0.3108     0.3108          1          1          1          1     0.9866          1 
   1    rs1166868      0.311      0.311          1          1          1          1     0.9866          1 
   1   rs10779486     0.3113     0.3113          1          1          1          1     0.9866          1 
   1   rs34037383     0.3113     0.3113          1          1          1          1     0.9866          1 
   1   rs61815530     0.3122     0.3122          1          1          1          1     0.9866          1 
   1     rs291088     0.3125     0.3125          1          1          1          1     0.9866          1 
   1  rs113740521     0.3129     0.3129          1          1          1          1     0.9866          1 
   1   rs11119016     0.3132     0.3132          1          1          1          1     0.9866          1 
   1    rs2796231     0.3133     0.3133          1          1          1          1     0.9866          1 
   1  rs139904629     0.3133     0.3133          1          1          1          1     0.9866          1 
   1     rs865199     0.3133     0.3133          1          1          1          1     0.9866          1 
   1     rs641783     0.3133     0.3133          1          1          1          1     0.9866          1 
   1   rs11119847     0.3133     0.3133          1          1          1          1     0.9866          1 
   1    rs7542760     0.3133     0.3133          1          1          1          1     0.9866          1 
   1  rs116592177     0.3133     0.3133          1          1          1          1     0.9866          1 
   1   rs67478686     0.3134     0.3134          1          1          1          1     0.9866          1 
   1   rs72748335     0.3135     0.3135          1          1          1          1     0.9866          1 
   1   rs12408989     0.3135     0.3135          1          1          1          1     0.9866          1 
   1    rs7532686     0.3135     0.3135          1          1          1          1     0.9866          1 
   1   rs72748338     0.3135     0.3135          1          1          1          1     0.9866          1 
   1   rs11804172     0.3136     0.3136          1          1          1          1     0.9866          1 
   1   rs74705751     0.3136     0.3136          1          1          1          1     0.9866          1 
   1     rs475774     0.3136     0.3136          1          1          1          1     0.9866          1 
   1   rs59745900     0.3138     0.3138          1          1          1          1     0.9866          1 
   1    rs6667117     0.3139     0.3139          1          1          1          1     0.9866          1 
   1   rs60421429     0.3139     0.3139          1          1          1          1     0.9866          1 
   1   rs57426043     0.3139     0.3139          1          1          1          1     0.9866          1 
   1  rs149935405      0.314      0.314          1          1          1          1     0.9866          1 
   1   rs11799642     0.3144     0.3144          1          1          1          1     0.9866          1 
   1    rs2154229     0.3144     0.3144          1          1          1          1     0.9866          1 
   1    rs2250701     0.3144     0.3144          1          1          1          1     0.9866          1 
   1   rs11119035     0.3146     0.3146          1          1          1          1     0.9866          1 
   1   rs11119036     0.3146     0.3146          1          1          1          1     0.9866          1 
   1   rs11119037     0.3146     0.3146          1          1          1          1     0.9866          1 
   1   rs80350851     0.3149     0.3149          1          1          1          1     0.9866          1 
   1  rs115035704     0.3149     0.3149          1          1          1          1     0.9866          1 
   1  rs531109319     0.3151     0.3151          1          1          1          1     0.9866          1 
   1   rs12134333     0.3154     0.3154          1          1          1          1     0.9866          1 
   1    rs2075863     0.3154     0.3154          1          1          1          1     0.9866          1 
   1    rs2075865     0.3154     0.3154          1          1          1          1     0.9866          1 
   1    rs1843349     0.3154     0.3154          1          1          1          1     0.9866          1 
   1     rs873140     0.3154     0.3154          1          1          1          1     0.9866          1 
   1   rs74145068      0.316      0.316          1          1          1          1     0.9866          1 
   1   rs56989202     0.3162     0.3162          1          1          1          1     0.9866          1 
   1   rs78863786     0.3162     0.3162          1          1          1          1     0.9866          1 
   1    rs6658238     0.3162     0.3162          1          1          1          1     0.9866          1 
   1   rs74149298     0.3162     0.3162          1          1          1          1     0.9866          1 
   1  rs116446522     0.3163     0.3163          1          1          1          1     0.9866          1 
   1    rs6657161     0.3164     0.3164          1          1          1          1     0.9866          1 
   1    rs1166926     0.3165     0.3165          1          1          1          1     0.9866          1 
   1    rs5780471     0.3166     0.3166          1          1          1          1     0.9866          1 
   1    rs2868564     0.3169     0.3169          1          1          1          1     0.9866          1 
   1    rs4951239     0.3169     0.3169          1          1          1          1     0.9866          1 
   1   rs12048135     0.3169     0.3169          1          1          1          1     0.9866          1 
   1    rs6682089     0.3173     0.3173          1          1          1          1     0.9866          1 
   1    rs6540481     0.3173     0.3173          1          1          1          1     0.9866          1 
   1  rs528310485     0.3176     0.3176          1          1          1          1     0.9866          1 
   1   rs34292472     0.3178     0.3178          1          1          1          1     0.9866          1 
   1  rs143196661     0.3179     0.3179          1          1          1          1     0.9866          1 
   1   rs11118997      0.318      0.318          1          1          1          1     0.9866          1 
   1     rs868415     0.3183     0.3183          1          1          1          1     0.9866          1 
   1   rs58155181     0.3185     0.3185          1          1          1          1     0.9866          1 
   1  rs113622778     0.3185     0.3185          1          1          1          1     0.9866          1 
   1    rs7546609     0.3188     0.3188          1          1          1          1     0.9866          1 
   1    rs1800896     0.3192     0.3192          1          1          1          1     0.9866          1 
   1   rs11811315     0.3193     0.3193          1          1          1          1     0.9866          1 
   1    rs9661663     0.3193     0.3193          1          1          1          1     0.9866          1 
   1   rs12098229     0.3193     0.3193          1          1          1          1     0.9866          1 
   1   rs11119945     0.3193     0.3193          1          1          1          1     0.9866          1 
   1  rs552455385     0.3194     0.3194          1          1          1          1     0.9866          1 
   1   rs45601536     0.3196     0.3196          1          1          1          1     0.9866          1 
   1   rs58838397     0.3197     0.3197          1          1          1          1     0.9866          1 
   1   rs12752037     0.3197     0.3197          1          1          1          1     0.9866          1 
   1  rs116455514     0.3198     0.3198          1          1          1          1     0.9866          1 
   1   rs77231402     0.3198     0.3198          1          1          1          1     0.9866          1 
   1   rs74949262     0.3198     0.3198          1          1          1          1     0.9866          1 
   1  rs114954114     0.3199     0.3199          1          1          1          1     0.9866          1 
   1   rs76604113     0.3199     0.3199          1          1          1          1     0.9866          1 
   1   rs61706225     0.3199     0.3199          1          1          1          1     0.9866          1 
   1  rs558921651     0.3199     0.3199          1          1          1          1     0.9866          1 
   1   rs77707461     0.3199     0.3199          1          1          1          1     0.9866          1 
   1  rs114213949     0.3199     0.3199          1          1          1          1     0.9866          1 
   1   rs75547636     0.3199     0.3199          1          1          1          1     0.9866          1 
   1  rs145584931     0.3199     0.3199          1          1          1          1     0.9866          1 
   1    rs7549432     0.3199     0.3199          1          1          1          1     0.9866          1 
   1  rs147936757     0.3199     0.3199          1          1          1          1     0.9866          1 
   1   rs76675399     0.3199     0.3199          1          1          1          1     0.9866          1 
   1  rs111772807       0.32       0.32          1          1          1          1     0.9866          1 
   1  rs113286154       0.32       0.32          1          1          1          1     0.9866          1 
   1   rs71909776       0.32       0.32          1          1          1          1     0.9866          1 
   1   rs28371583       0.32       0.32          1          1          1          1     0.9866          1 
   1  rs142302451     0.3208     0.3208          1          1          1          1     0.9866          1 
   1  rs115689891     0.3208     0.3208          1          1          1          1     0.9866          1 
   1  rs115559501     0.3208     0.3208          1          1          1          1     0.9866          1 
   1    rs1775148     0.3213     0.3213          1          1          1          1     0.9866          1 
   1  rs142611733     0.3214     0.3214          1          1          1          1     0.9866          1 
   1  rs112230716     0.3216     0.3216          1          1          1          1     0.9866          1 
   1   rs55657585     0.3216     0.3216          1          1          1          1     0.9866          1 
   1   rs56404247     0.3216     0.3216          1          1          1          1     0.9866          1 
   1    rs6671850     0.3216     0.3216          1          1          1          1     0.9866          1 
   1    rs7516139     0.3217     0.3217          1          1          1          1     0.9866          1 
   1  rs115053473     0.3217     0.3217          1          1          1          1     0.9866          1 
   1   rs78810163     0.3217     0.3217          1          1          1          1     0.9866          1 
   1   rs79304702     0.3217     0.3217          1          1          1          1     0.9866          1 
   1   rs77059333     0.3217     0.3217          1          1          1          1     0.9866          1 
   1  rs115499393     0.3217     0.3217          1          1          1          1     0.9866          1 
   1  rs116072384     0.3217     0.3217          1          1          1          1     0.9866          1 
   1   rs76679295     0.3217     0.3217          1          1          1          1     0.9866          1 
   1   rs79124158     0.3217     0.3217          1          1          1          1     0.9866          1 
   1    rs1010165     0.3217     0.3217          1          1          1          1     0.9866          1 
   1   rs76484618     0.3217     0.3217          1          1          1          1     0.9866          1 
   1    rs1010166     0.3217     0.3217          1          1          1          1     0.9866          1 
   1   rs78782496     0.3217     0.3217          1          1          1          1     0.9866          1 
   1   rs75464709     0.3217     0.3217          1          1          1          1     0.9866          1 
   1   rs76007708     0.3217     0.3217          1          1          1          1     0.9866          1 
   1   rs12024209     0.3217     0.3217          1          1          1          1     0.9866          1 
   1  rs149793081     0.3217     0.3217          1          1          1          1     0.9866          1 
   1   rs73077201      0.322      0.322          1          1          1          1     0.9866          1 
   1   rs73079005      0.322      0.322          1          1          1          1     0.9866          1 
   1   rs28689766     0.3224     0.3224          1          1          1          1     0.9866          1 
   1   rs17018221     0.3225     0.3225          1          1          1          1     0.9866          1 
   1  rs545206237     0.3232     0.3232          1          1          1          1     0.9866          1 
   1    rs6685508     0.3232     0.3232          1          1          1          1     0.9866          1 
   1   rs10601329     0.3232     0.3232          1          1          1          1     0.9866          1 
   1   rs79918895     0.3235     0.3235          1          1          1          1     0.9866          1 
   1   rs76262898     0.3235     0.3235          1          1          1          1     0.9866          1 
   1    rs4844714     0.3236     0.3236          1          1          1          1     0.9866          1 
   1   rs28895313     0.3236     0.3236          1          1          1          1     0.9866          1 
   1  rs148386383     0.3236     0.3236          1          1          1          1     0.9866          1 
   1    rs9662920     0.3236     0.3236          1          1          1          1     0.9866          1 
   1  rs146633919     0.3236     0.3236          1          1          1          1     0.9866          1 
   1  rs141095910     0.3236     0.3236          1          1          1          1     0.9866          1 
   1  rs150258587     0.3236     0.3236          1          1          1          1     0.9866          1 
   1   rs12079412     0.3236     0.3236          1          1          1          1     0.9866          1 
   1  rs530042851     0.3236     0.3236          1          1          1          1     0.9866          1 
   1  rs111696981     0.3236     0.3236          1          1          1          1     0.9866          1 
   1  rs112296483     0.3236     0.3236          1          1          1          1     0.9866          1 
   1  rs189457972     0.3236     0.3236          1          1          1          1     0.9866          1 
   1  rs111841050     0.3236     0.3236          1          1          1          1     0.9866          1 
   1  rs143885348     0.3236     0.3236          1          1          1          1     0.9866          1 
   1  rs148752960     0.3236     0.3236          1          1          1          1     0.9866          1 
   1    rs9700330     0.3236     0.3236          1          1          1          1     0.9866          1 
   1   rs12096514     0.3236     0.3236          1          1          1          1     0.9866          1 
   1  rs113518538     0.3236     0.3236          1          1          1          1     0.9866          1 
   1   rs73088247     0.3236     0.3236          1          1          1          1     0.9866          1 
   1  rs115737289     0.3236     0.3236          1          1          1          1     0.9866          1 
   1   rs79846555     0.3239     0.3239          1          1          1          1     0.9866          1 
   1  rs111583738      0.324      0.324          1          1          1          1     0.9866          1 
   1  rs149513713     0.3244     0.3244          1          1          1          1     0.9866          1 
   1    rs1775143     0.3246     0.3246          1          1          1          1     0.9866          1 
   1   rs77052023     0.3246     0.3246          1          1          1          1     0.9866          1 
   1   rs61819575     0.3252     0.3252          1          1          1          1     0.9866          1 
   1  rs138862939     0.3255     0.3255          1          1          1          1     0.9866          1 
   1   rs60227128     0.3256     0.3256          1          1          1          1     0.9866          1 
   1    rs7548167     0.3257     0.3257          1          1          1          1     0.9866          1 
   1  rs144991602     0.3259     0.3259          1          1          1          1     0.9866          1 
   1    rs1572975     0.3261     0.3261          1          1          1          1     0.9866          1 
   1   rs12073016     0.3264     0.3264          1          1          1          1     0.9866          1 
   1   rs77496520     0.3264     0.3264          1          1          1          1     0.9866          1 
   1    rs4844590     0.3265     0.3265          1          1          1          1     0.9866          1 
   1   rs28371597     0.3265     0.3265          1          1          1          1     0.9866          1 
   1   rs28738993     0.3265     0.3265          1          1          1          1     0.9866          1 
   1    rs2404781     0.3265     0.3265          1          1          1          1     0.9866          1 
   1    rs2089493     0.3265     0.3265          1          1          1          1     0.9866          1 
   1    rs1891309     0.3269     0.3269          1          1          1          1     0.9866          1 
   1    rs1891310     0.3269     0.3269          1          1          1          1     0.9866          1 
   1  rs144569962      0.327      0.327          1          1          1          1     0.9866          1 
   1   rs11117909     0.3273     0.3273          1          1          1          1     0.9866          1 
   1   rs74156442     0.3275     0.3275          1          1          1          1     0.9866          1 
   1   rs12098110     0.3281     0.3281          1          1          1          1     0.9866          1 
   1   rs73072560     0.3281     0.3281          1          1          1          1     0.9866          1 
   1   rs12081077     0.3282     0.3282          1          1          1          1     0.9866          1 
   1    rs9438407     0.3283     0.3283          1          1          1          1     0.9866          1 
   1   rs12741299     0.3283     0.3283          1          1          1          1     0.9866          1 
   1   rs34265780     0.3283     0.3283          1          1          1          1     0.9866          1 
   1  rs142541235     0.3284     0.3284          1          1          1          1     0.9866          1 
   1   rs12409639     0.3286     0.3286          1          1          1          1     0.9866          1 
   1  rs147596263     0.3286     0.3286          1          1          1          1     0.9866          1 
   1  rs142173749     0.3286     0.3286          1          1          1          1     0.9866          1 
   1  rs114566708     0.3286     0.3286          1          1          1          1     0.9866          1 
   1   rs28371614     0.3287     0.3287          1          1          1          1     0.9866          1 
   1   rs72518385     0.3287     0.3287          1          1          1          1     0.9866          1 
   1    rs1507762     0.3287     0.3287          1          1          1          1     0.9866          1 
   1   rs12142286     0.3287     0.3287          1          1          1          1     0.9866          1 
   1   rs11120753     0.3287     0.3287          1          1          1          1     0.9866          1 
   1   rs28371645     0.3287     0.3287          1          1          1          1     0.9866          1 
   1    rs1546431     0.3287     0.3287          1          1          1          1     0.9866          1 
   1   rs11120766     0.3287     0.3287          1          1          1          1     0.9866          1 
   1   rs35109010     0.3287     0.3287          1          1          1          1     0.9866          1 
   1   rs11120769     0.3287     0.3287          1          1          1          1     0.9866          1 
   1   rs11117564     0.3287     0.3287          1          1          1          1     0.9866          1 
   1   rs12405364     0.3287     0.3287          1          1          1          1     0.9866          1 
   1     rs906463     0.3287     0.3287          1          1          1          1     0.9866          1 
   1   rs34434437     0.3287     0.3287          1          1          1          1     0.9866          1 
   1    rs6664477     0.3287     0.3287          1          1          1          1     0.9866          1 
   1   rs11117607     0.3287     0.3287          1          1          1          1     0.9866          1 
   1    rs5780388     0.3287     0.3287          1          1          1          1     0.9866          1 
   1    rs7554172     0.3287     0.3287          1          1          1          1     0.9866          1 
   1    rs4253914     0.3287     0.3287          1          1          1          1     0.9866          1 
   1    rs1876455     0.3287     0.3287          1          1          1          1     0.9866          1 
   1   rs61815270     0.3288     0.3288          1          1          1          1     0.9866          1 
   1    rs6667202     0.3289     0.3289          1          1          1          1     0.9866          1 
   1  rs572983279     0.3296     0.3296          1          1          1          1     0.9866          1 
   1  rs537868819     0.3296     0.3296          1          1          1          1     0.9866          1 
   1   rs77729708     0.3299     0.3299          1          1          1          1     0.9866          1 
   1   rs12024377     0.3302     0.3302          1          1          1          1     0.9866          1 
   1  rs147557049     0.3306     0.3306          1          1          1          1     0.9866          1 
   1   rs17013621     0.3306     0.3306          1          1          1          1     0.9866          1 
   1   rs17013624     0.3306     0.3306          1          1          1          1     0.9866          1 
   1   rs12085152     0.3306     0.3306          1          1          1          1     0.9866          1 
   1   rs17013626     0.3306     0.3306          1          1          1          1     0.9866          1 
   1  rs148585377     0.3306     0.3306          1          1          1          1     0.9866          1 
   1   rs12070756     0.3306     0.3306          1          1          1          1     0.9866          1 
   1   rs17013633     0.3306     0.3306          1          1          1          1     0.9866          1 
   1  rs201111617     0.3306     0.3306          1          1          1          1     0.9866          1 
   1  rs114954352     0.3306     0.3306          1          1          1          1     0.9866          1 
   1   rs56042747      0.331      0.331          1          1          1          1     0.9866          1 
   1   rs74148793      0.331      0.331          1          1          1          1     0.9866          1 
   1   rs10157571     0.3313     0.3313          1          1          1          1     0.9866          1 
   1  rs113538159     0.3314     0.3314          1          1          1          1     0.9866          1 
   1   rs72741269     0.3314     0.3314          1          1          1          1     0.9866          1 
   1  rs556718022     0.3316     0.3316          1          1          1          1     0.9866          1 
   1    rs2297543     0.3319     0.3319          1          1          1          1     0.9866          1 
   1  rs115679102      0.332      0.332          1          1          1          1     0.9866          1 
   1    rs1152836      0.332      0.332          1          1          1          1     0.9866          1 
   1    rs3811384     0.3321     0.3321          1          1          1          1     0.9866          1 
   1   rs35482094     0.3324     0.3324          1          1          1          1     0.9866          1 
   1   rs34079495     0.3324     0.3324          1          1          1          1     0.9866          1 
   1  rs111664896     0.3327     0.3327          1          1          1          1     0.9866          1 
   1  rs142284236     0.3335     0.3335          1          1          1          1     0.9866          1 
   1  rs563298838     0.3335     0.3335          1          1          1          1     0.9866          1 
   1    rs7544370     0.3336     0.3336          1          1          1          1     0.9866          1 
   1   rs74148005     0.3338     0.3338          1          1          1          1     0.9866          1 
   1   rs73079034     0.3338     0.3338          1          1          1          1     0.9866          1 
   1    rs6667587     0.3338     0.3338          1          1          1          1     0.9866          1 
   1   rs35696632     0.3341     0.3341          1          1          1          1     0.9866          1 
   1   rs12731514     0.3341     0.3341          1          1          1          1     0.9866          1 
   1  rs115224113     0.3341     0.3341          1          1          1          1     0.9866          1 
   1    rs1933599     0.3342     0.3342          1          1          1          1     0.9866          1 
   1    rs6665600     0.3342     0.3342          1          1          1          1     0.9866          1 
   1    rs6668118     0.3342     0.3342          1          1          1          1     0.9866          1 
   1    rs7413582     0.3342     0.3342          1          1          1          1     0.9866          1 
   1    rs7529040     0.3342     0.3342          1          1          1          1     0.9866          1 
   1    rs1933609     0.3342     0.3342          1          1          1          1     0.9866          1 
   1    rs6681976     0.3342     0.3342          1          1          1          1     0.9866          1 
   1    rs4844773     0.3342     0.3342          1          1          1          1     0.9866          1 
   1    rs1953754     0.3342     0.3342          1          1          1          1     0.9866          1 
   1    rs4844777     0.3342     0.3342          1          1          1          1     0.9866          1 
   1    rs4844778     0.3342     0.3342          1          1          1          1     0.9866          1 
   1    rs4240830     0.3342     0.3342          1          1          1          1     0.9866          1 
   1    rs4844784     0.3342     0.3342          1          1          1          1     0.9866          1 
   1    rs4278374     0.3342     0.3342          1          1          1          1     0.9866          1 
   1    rs6697962     0.3342     0.3342          1          1          1          1     0.9866          1 
   1    rs1933605     0.3342     0.3342          1          1          1          1     0.9866          1 
   1   rs11119241     0.3342     0.3342          1          1          1          1     0.9866          1 
   1    rs4844788     0.3342     0.3342          1          1          1          1     0.9866          1 
   1    rs2105164     0.3342     0.3342          1          1          1          1     0.9866          1 
   1    rs2095766     0.3342     0.3342          1          1          1          1     0.9866          1 
   1   rs10863762     0.3342     0.3342          1          1          1          1     0.9866          1 
   1    rs2788171     0.3342     0.3342          1          1          1          1     0.9866          1 
   1    rs1933618     0.3342     0.3342          1          1          1          1     0.9866          1 
   1    rs2185096     0.3342     0.3342          1          1          1          1     0.9866          1 
   1    rs2788169     0.3342     0.3342          1          1          1          1     0.9866          1 
   1    rs1933617     0.3342     0.3342          1          1          1          1     0.9866          1 
   1    rs1933615     0.3342     0.3342          1          1          1          1     0.9866          1 
   1    rs6666087     0.3343     0.3343          1          1          1          1     0.9866          1 
   1    rs4844678     0.3344     0.3344          1          1          1          1     0.9866          1 
   1   rs76941555     0.3354     0.3354          1          1          1          1     0.9866          1 
   1  rs115232251     0.3363     0.3363          1          1          1          1     0.9866          1 
   1    rs6690888     0.3365     0.3365          1          1          1          1     0.9866          1 
   1   rs11119110     0.3366     0.3366          1          1          1          1     0.9866          1 
   1    rs5780419     0.3367     0.3367          1          1          1          1     0.9866          1 
   1  rs140717816     0.3368     0.3368          1          1          1          1     0.9866          1 
   1   rs77477276     0.3369     0.3369          1          1          1          1     0.9866          1 
   1    rs4489558     0.3369     0.3369          1          1          1          1     0.9866          1 
   1    rs1781038      0.337      0.337          1          1          1          1     0.9866          1 
   1   rs68002456     0.3373     0.3373          1          1          1          1     0.9866          1 
   1    rs6540576     0.3373     0.3373          1          1          1          1     0.9866          1 
   1    rs4073250     0.3373     0.3373          1          1          1          1     0.9866          1 
   1   rs17013949     0.3376     0.3376          1          1          1          1     0.9866          1 
   1    rs1499587     0.3376     0.3376          1          1          1          1     0.9866          1 
   1  rs112836946     0.3378     0.3378          1          1          1          1     0.9866          1 
   1   rs75032568     0.3378     0.3378          1          1          1          1     0.9866          1 
   1   rs12085015     0.3379     0.3379          1          1          1          1     0.9866          1 
   1    rs4844641     0.3379     0.3379          1          1          1          1     0.9866          1 
   1   rs11118988     0.3379     0.3379          1          1          1          1     0.9866          1 
   1   rs10900516     0.3379     0.3379          1          1          1          1     0.9866          1 
   1   rs34779537     0.3379     0.3379          1          1          1          1     0.9866          1 
   1  rs532392936     0.3379     0.3379          1          1          1          1     0.9866          1 
   1    rs3789461     0.3379     0.3379          1          1          1          1     0.9866          1 
   1   rs61822903     0.3379     0.3379          1          1          1          1     0.9866          1 
   1   rs34087906     0.3379     0.3379          1          1          1          1     0.9866          1 
   1   rs11240541     0.3379     0.3379          1          1          1          1     0.9866          1 
   1   rs12048270     0.3379     0.3379          1          1          1          1     0.9866          1 
   1   rs12023128     0.3379     0.3379          1          1          1          1     0.9866          1 
   1     rs696949      0.338      0.338          1          1          1          1     0.9866          1 
   1     rs311317      0.338      0.338          1          1          1          1     0.9866          1 
   1     rs311303      0.338      0.338          1          1          1          1     0.9866          1 
   1   rs28371604     0.3381     0.3381          1          1          1          1     0.9866          1 
   1    rs6669461     0.3384     0.3384          1          1          1          1     0.9866          1 
   1   rs61814918     0.3385     0.3385          1          1          1          1     0.9866          1 
   1  rs549668675     0.3385     0.3385          1          1          1          1     0.9866          1 
   1   rs73078374     0.3386     0.3386          1          1          1          1     0.9866          1 
   1   rs12408828     0.3388     0.3388          1          1          1          1     0.9866          1 
   1   rs59644363     0.3388     0.3388          1          1          1          1     0.9866          1 
   1    rs4951267     0.3388     0.3388          1          1          1          1     0.9866          1 
   1  rs140605818      0.339      0.339          1          1          1          1     0.9866          1 
   1  rs114275766      0.339      0.339          1          1          1          1     0.9866          1 
   1  rs149273627      0.339      0.339          1          1          1          1     0.9866          1 
   1  rs146509143      0.339      0.339          1          1          1          1     0.9866          1 
   1  rs115438301      0.339      0.339          1          1          1          1     0.9866          1 
   1  rs115655012      0.339      0.339          1          1          1          1     0.9866          1 
   1  rs115269198      0.339      0.339          1          1          1          1     0.9866          1 
   1  rs116380092      0.339      0.339          1          1          1          1     0.9866          1 
   1   rs57124003     0.3394     0.3394          1          1          1          1     0.9866          1 
   1   rs12040804     0.3394     0.3394          1          1          1          1     0.9866          1 
   1   rs77071388     0.3395     0.3395          1          1          1          1     0.9866          1 
   1   rs35013449     0.3396     0.3396          1          1          1          1     0.9866          1 
   1  rs200979206     0.3396     0.3396          1          1          1          1     0.9866          1 
   1    rs2796240     0.3399     0.3399          1          1          1          1     0.9866          1 
   1    rs7515970     0.3401     0.3401          1          1          1          1     0.9866          1 
   1    rs4844704     0.3403     0.3403          1          1          1          1     0.9866          1 
   1  rs142670968     0.3405     0.3405          1          1          1          1     0.9866          1 
   1    rs1166879     0.3405     0.3405          1          1          1          1     0.9866          1 
   1  rs398103622     0.3413     0.3413          1          1          1          1     0.9866          1 
   1   rs77707044     0.3418     0.3418          1          1          1          1     0.9866          1 
   1     rs944771     0.3418     0.3418          1          1          1          1     0.9866          1 
   1   rs59365549     0.3418     0.3418          1          1          1          1     0.9866          1 
   1   rs60865507     0.3418     0.3418          1          1          1          1     0.9866          1 
   1   rs56693354     0.3418     0.3418          1          1          1          1     0.9866          1 
   1  rs555290109     0.3419     0.3419          1          1          1          1     0.9866          1 
   1   rs17012418     0.3421     0.3421          1          1          1          1     0.9866          1 
   1    rs1114775     0.3421     0.3421          1          1          1          1     0.9866          1 
   1   rs61519491     0.3421     0.3421          1          1          1          1     0.9866          1 
   1   rs11119072     0.3423     0.3423          1          1          1          1     0.9866          1 
   1   rs12024584     0.3423     0.3423          1          1          1          1     0.9866          1 
   1   rs12048668     0.3423     0.3423          1          1          1          1     0.9866          1 
   1   rs34080513     0.3423     0.3423          1          1          1          1     0.9866          1 
   1    rs2066289     0.3423     0.3423          1          1          1          1     0.9866          1 
   1   rs11582053     0.3423     0.3423          1          1          1          1     0.9866          1 
   1   rs74156452     0.3424     0.3424          1          1          1          1     0.9866          1 
   1  rs140818417     0.3424     0.3424          1          1          1          1     0.9866          1 
   1   rs59555812     0.3424     0.3424          1          1          1          1     0.9866          1 
   1   rs56040523     0.3424     0.3424          1          1          1          1     0.9866          1 
   1  rs537860004     0.3424     0.3424          1          1          1          1     0.9866          1 
   1  rs114182462     0.3428     0.3428          1          1          1          1     0.9866          1 
   1    rs7515208     0.3431     0.3431          1          1          1          1     0.9866          1 
   1    rs2988401     0.3431     0.3431          1          1          1          1     0.9866          1 
   1   rs11578587     0.3434     0.3434          1          1          1          1     0.9866          1 
   1   rs11118387     0.3435     0.3435          1          1          1          1     0.9866          1 
   1   rs35860283     0.3436     0.3436          1          1          1          1     0.9866          1 
   1   rs35559931     0.3436     0.3436          1          1          1          1     0.9866          1 
   1    rs1114126     0.3436     0.3436          1          1          1          1     0.9866          1 
   1   rs75541573     0.3437     0.3437          1          1          1          1     0.9866          1 
   1   rs77822322     0.3437     0.3437          1          1          1          1     0.9866          1 
   1   rs12133326     0.3437     0.3437          1          1          1          1     0.9866          1 
   1    rs7523059     0.3437     0.3437          1          1          1          1     0.9866          1 
   1   rs16855911     0.3437     0.3437          1          1          1          1     0.9866          1 
   1    rs1499586      0.344      0.344          1          1          1          1     0.9866          1 
   1   rs78515681      0.344      0.344          1          1          1          1     0.9866          1 
   1    rs7549114      0.344      0.344          1          1          1          1     0.9866          1 
   1    rs6666436      0.344      0.344          1          1          1          1     0.9866          1 
   1  rs115701262      0.344      0.344          1          1          1          1     0.9866          1 
   1   rs12080114      0.344      0.344          1          1          1          1     0.9866          1 
   1   rs59006789      0.344      0.344          1          1          1          1     0.9866          1 
   1   rs77288917      0.344      0.344          1          1          1          1     0.9866          1 
   1  rs116217287      0.344      0.344          1          1          1          1     0.9866          1 
   1    rs7366204     0.3442     0.3442          1          1          1          1     0.9866          1 
   1   rs28583801      0.345      0.345          1          1          1          1     0.9866          1 
   1  rs138472483      0.345      0.345          1          1          1          1     0.9866          1 
   1   rs74144121      0.345      0.345          1          1          1          1     0.9866          1 
   1   rs55997597      0.345      0.345          1          1          1          1     0.9866          1 
   1   rs79630889      0.345      0.345          1          1          1          1     0.9866          1 
   1   rs12035825      0.345      0.345          1          1          1          1     0.9866          1 
   1   rs61822589     0.3453     0.3453          1          1          1          1     0.9866          1 
   1   rs61822592     0.3453     0.3453          1          1          1          1     0.9866          1 
   1   rs79487101     0.3454     0.3454          1          1          1          1     0.9866          1 
   1   rs35140713     0.3456     0.3456          1          1          1          1     0.9866          1 
   1   rs12747454     0.3456     0.3456          1          1          1          1     0.9866          1 
   1   rs59999620     0.3456     0.3456          1          1          1          1     0.9866          1 
   1   rs71635186     0.3456     0.3456          1          1          1          1     0.9866          1 
   1   rs34647855     0.3456     0.3456          1          1          1          1     0.9866          1 
   1   rs57983726     0.3456     0.3456          1          1          1          1     0.9866          1 
   1   rs34968225     0.3456     0.3456          1          1          1          1     0.9866          1 
   1   rs71635188     0.3456     0.3456          1          1          1          1     0.9866          1 
   1   rs35856287     0.3456     0.3456          1          1          1          1     0.9866          1 
   1   rs34501065     0.3456     0.3456          1          1          1          1     0.9866          1 
   1  rs116470821     0.3457     0.3457          1          1          1          1     0.9866          1 
   1   rs56122787     0.3458     0.3458          1          1          1          1     0.9866          1 
   1  rs144049915     0.3458     0.3458          1          1          1          1     0.9866          1 
   1   rs76482476     0.3458     0.3458          1          1          1          1     0.9866          1 
   1    rs1499574     0.3459     0.3459          1          1          1          1     0.9866          1 
   1    rs1249860      0.346      0.346          1          1          1          1     0.9866          1 
   1   rs74376794     0.3461     0.3461          1          1          1          1     0.9866          1 
   1   rs11119189     0.3462     0.3462          1          1          1          1     0.9866          1 
   1   rs28503926     0.3465     0.3465          1          1          1          1     0.9866          1 
   1   rs28728365     0.3465     0.3465          1          1          1          1     0.9866          1 
   1   rs17045115     0.3468     0.3468          1          1          1          1     0.9866          1 
   1   rs17045185     0.3468     0.3468          1          1          1          1     0.9866          1 
   1   rs17047478     0.3468     0.3468          1          1          1          1     0.9866          1 
   1   rs60581821     0.3468     0.3468          1          1          1          1     0.9866          1 
   1   rs17006055     0.3468     0.3468          1          1          1          1     0.9866          1 
   1   rs58204510     0.3468     0.3468          1          1          1          1     0.9866          1 
   1   rs17007890     0.3468     0.3468          1          1          1          1     0.9866          1 
   1   rs17012244      0.347      0.347          1          1          1          1     0.9866          1 
   1    rs4369285      0.347      0.347          1          1          1          1     0.9866          1 
   1   rs79863198     0.3471     0.3471          1          1          1          1     0.9866          1
[truncated: 860,602 more chars]
