# Supplementary material for: Cell-to-cell expression dispersion of B-cell surface proteins is linked to genetic variants in humans
Source: Commun Biol. 2020 Jul 3;3:346. doi: 10.1038/s42003-020-1075-1 (PMC7335051; doi:10.1038/s42003-020-1075-1)
Supplement: Supplementary file 4 — Supplementary Data 2 [file 42003_2020_1075_MOESM4_ESM.zip › Supplementary_Data_S2/plink-results-40LCLs/CD55_chr1_mean/CD55_mean_40_LCLs.qassoc]

 CHR          SNP         BP    NMISS       BETA         SE         R2        T            P 
   1   rs16855729  205494924       40    -0.1092      0.158    0.01241   -0.691       0.4938 
   1   rs74141242  205495007       40     0.2983     0.1735    0.07217    1.719      0.09371 
   1   rs74141243  205495162       40     0.2983     0.1735    0.07217    1.719      0.09371 
   1    rs2297837  205495392       40   -0.05058     0.1531   0.002865  -0.3304       0.7429 
   1   rs74141244  205496136       40     0.2983     0.1735    0.07217    1.719      0.09371 
   1   rs56085951  205496284       40      0.226     0.1871    0.03701    1.208       0.2344 
   1   rs56378870  205496457       40     0.2983     0.1735    0.07217    1.719      0.09371 
   1   rs45601536  205496603       40     0.1138     0.1239    0.02174    0.919       0.3639 
   1   rs75620828  205496755       40     0.3573     0.2238    0.06288    1.597       0.1186 
   1    rs2297836  205497066       40    0.00338     0.1507  1.324e-05  0.02243       0.9822 
   1   rs74142373  205497452       40      0.253     0.1256    0.09643    2.014      0.05115 
   1   rs74142374  205497467       40      0.253     0.1256    0.09643    2.014      0.05115 
   1  rs112012045  205497573       40    -0.2665     0.2717    0.02468  -0.9806        0.333 
   1   rs61822298  205497599       40     0.2428     0.1272     0.0875    1.909      0.06385 
   1  rs113230166  205497743       40     0.5627     0.2596     0.1101    2.168      0.03649 
   1   rs12408209  205497940       40    0.08458     0.1542   0.007857   0.5486       0.5865 
   1    rs7531230  205498021       40    0.02686     0.1244   0.001226    0.216       0.8301 
   1   rs45479796  205498843       40   -0.07161     0.1543   0.005632  -0.4639       0.6454 
   1  rs536358582  205499086       40   -0.04785       0.18   0.001857  -0.2659       0.7918 
   1   rs12042887  205499355       40      0.158     0.1373    0.03367    1.151       0.2571 
   1   rs12035825  205499495       40   -0.03192       0.18  0.0008262  -0.1773       0.8602 
   1    rs6668356  205499577       40   -0.09811     0.1145    0.01896   -0.857       0.3968 
   1   rs41264891  205499595       40    0.08649     0.1541   0.008216   0.5611        0.578 
   1   rs41264893  205499611       40    0.02912     0.1415   0.001113   0.2058        0.838 
   1   rs41264895  205499660       40   -0.04785       0.18   0.001857  -0.2659       0.7918 
   1   rs12748821  205499701       40    0.02912     0.1415   0.001113   0.2058        0.838 
   1   rs11240505  205499921       40   -0.07943     0.1585   0.006565  -0.5011       0.6192 
   1   rs11240506  205500203       40   -0.07943     0.1585   0.006565  -0.5011       0.6192 
   1   rs76069011  205500342       40     0.3695     0.2423    0.05767    1.525       0.1355 
   1  rs113479755  205500401       40     0.3348     0.2697    0.03897    1.241       0.2221 
   1   rs11240507  205500543       40   -0.04785       0.18   0.001857  -0.2659       0.7918 
   1   rs74142375  205500719       40     0.3213     0.1429     0.1174    2.248      0.03044 
   1    rs3795547  205500829       40     0.2119     0.1442    0.05376    1.469         0.15 
   1  rs143357246  205500935       40     0.3695     0.2423    0.05767    1.525       0.1355 
   1    rs6674683  205501173       40      0.303     0.1431     0.1055    2.117      0.04088 
   1    rs3820377  205501181       40    0.02501     0.1102   0.001353   0.2269       0.8217 
   1    rs1042832  205501469       40    0.07797     0.1648   0.005855   0.4731       0.6389 
   1      rs14028  205501521       40   -0.01048      0.167  0.0001037 -0.06279       0.9503 
   1  rs114539360  205501587       40     0.3348     0.2697    0.03897    1.241       0.2221 
   1       rs8027  205501843       40   -0.01048      0.167  0.0001037 -0.06279       0.9503 
   1    rs6690686  205501985       40   -0.01048      0.167  0.0001037 -0.06279       0.9503 
   1   rs12133784  205502039       40   -0.01048      0.167  0.0001037 -0.06279       0.9503 
   1   rs12133787  205502055       40   -0.03435     0.1669   0.001114  -0.2058        0.838 
   1   rs71684322  205502065       40   -0.03986     0.1243     0.0027  -0.3208       0.7502 
   1   rs12131221  205502137       40   -0.01048      0.167  0.0001037 -0.06279       0.9503 
   1   rs74142376  205502266       40       0.18     0.1738    0.02746    1.036       0.3069 
   1   rs74142377  205502413       40       0.18     0.1738    0.02746    1.036       0.3069 
   1  rs139215463  205502767       40     0.1083     0.1538    0.01289   0.7044       0.4855 
   1   rs12036582  205503168       40   -0.01048      0.167  0.0001037 -0.06279       0.9503 
   1   rs12727646  205503250       40   -0.01048      0.167  0.0001037 -0.06279       0.9503 
   1   rs34386696  205503413       40   -0.01048      0.167  0.0001037 -0.06279       0.9503 
   1   rs10900502  205503877       40    -0.2073      0.193    0.02947   -1.074       0.2895 
   1   rs11583698  205504428       40    -0.1169     0.2059   0.008412  -0.5678       0.5735 
   1   rs74142378  205504495       40    0.08042     0.2059   0.003996   0.3905       0.6984 
   1    rs1000312  205505477       40  -0.003561     0.1168  2.445e-05 -0.03048       0.9758 
   1   rs74142379  205505835       40     0.1711     0.1957    0.01971   0.8741       0.3876 
   1   rs12079317  205506063       40     0.1711     0.1957    0.01971   0.8741       0.3876 
   1   rs61822301  205506383       40    -0.3237      0.244    0.04425   -1.326       0.1926 
   1    rs6593949  205506597       40    -0.1784     0.1738    0.02697   -1.026       0.3113 
   1   rs12406966  205506765       40    -0.3237      0.244    0.04425   -1.326       0.1926 
   1    rs2868564  205506952       40    -0.1101     0.2746   0.004213   -0.401       0.6907 
   1    rs2868563  205506961       40    0.07641     0.1238   0.009923   0.6171       0.5408 
   1   rs12407001  205507050       40    -0.3237      0.244    0.04425   -1.326       0.1926 
   1    rs6674609  205507078       40    -0.2737     0.2269    0.03689   -1.206       0.2351 
   1  rs192348974  205507235       40     0.0434     0.2062   0.001164   0.2105       0.8344 
   1    rs4245716  205507335       40  -0.007671     0.1174  0.0001124 -0.06534       0.9482 
   1    rs4951012  205507687       40    -0.2473     0.1454    0.07071     -1.7      0.09722 
   1    rs7532100  205507921       40  -0.007671     0.1174  0.0001124 -0.06534       0.9482 
   1   rs10900503  205508044       40  -0.007671     0.1174  0.0001124 -0.06534       0.9482 
   1   rs11240508  205508089       40     0.1711     0.1957    0.01971   0.8741       0.3876 
   1   rs10900504  205508362       40  -0.007671     0.1174  0.0001124 -0.06534       0.9482 
   1   rs11240509  205508490       40  -0.007671     0.1174  0.0001124 -0.06534       0.9482 
   1   rs11240510  205508573       40    0.02138     0.1155  0.0009002    0.185       0.8542 
   1   rs12079844  205508580       40   -0.08621     0.1314     0.0112  -0.6559       0.5158 
   1  rs146601646  205508853       40   -0.05853     0.1133    0.00698  -0.5168       0.6083 
   1  rs189304351  205508874       40    0.04539     0.1374   0.002865   0.3304       0.7429 
   1   rs12568586  205508875       40     0.1366     0.1218    0.03203    1.121       0.2692 
   1   rs12568602  205509027       40    0.07641     0.1238   0.009923   0.6171       0.5408 
   1   rs56390643  205509071       40    -0.1308      0.112    0.03465   -1.168       0.2501 
   1   rs56162501  205509074       40     0.1072     0.1298    0.01765   0.8263       0.4138 
   1  rs554087336  205509081       40    0.02672     0.1088   0.001584   0.2455       0.8074 
   1  rs572571251  205509084       40    0.02672     0.1088   0.001584   0.2455       0.8074 
   1  rs546058267  205509087       40    0.02672     0.1088   0.001584   0.2455       0.8074 
   1  rs573724960  205509091       40    0.02672     0.1088   0.001584   0.2455       0.8074 
   1  rs535953609  205509094       40    0.02672     0.1088   0.001584   0.2455       0.8074 
   1  rs558653584  205509100       40    0.02672     0.1088   0.001584   0.2455       0.8074 
   1   rs12407678  205509109       40    -0.0588     0.1201   0.006269  -0.4896       0.6272 
   1   rs11240511  205509115       40   -0.05853     0.1133    0.00698  -0.5168       0.6083 
   1   rs10900505  205509122       40   -0.05853     0.1133    0.00698  -0.5168       0.6083 
   1    rs4466706  205509265       40   -0.08621     0.1314     0.0112  -0.6559       0.5158 
   1  rs202004377  205509392       40    0.04539     0.1374   0.002865   0.3304       0.7429 
   1    rs6659581  205509722       40    0.01005     0.1156  0.0001987  0.08689       0.9312 
   1   rs12040505  205509809       40   -0.08289     0.1132    0.01392  -0.7323       0.4685 
   1  rs111364215  205509934       40     0.3695     0.2423    0.05767    1.525       0.1355 
   1  rs373505405  205510077       40   -0.07988     0.1516   0.007256   -0.527       0.6013 
   1   rs12751472  205510242       40    0.01005     0.1156  0.0001987  0.08689       0.9312 
   1   rs12041365  205510376       40   -0.06713     0.1233   0.007734  -0.5442       0.5895 
   1   rs10751439  205510600       40   -0.06546     0.1339   0.006248  -0.4888       0.6278 
   1   rs12134296  205510971       40    0.01005     0.1156  0.0001987  0.08689       0.9312 
   1   rs10900506  205511554       40    0.01005     0.1156  0.0001987  0.08689       0.9312 
   1   rs10900507  205511748       40    0.01005     0.1156  0.0001987  0.08689       0.9312 
   1   rs10793736  205511872       40   -0.04341     0.1172   0.003598  -0.3704       0.7131 
   1   rs10793737  205511901       40   -0.04341     0.1172   0.003598  -0.3704       0.7131 
   1   rs10793738  205512318       40    0.01005     0.1156  0.0001987  0.08689       0.9312 
   1   rs78546085  205512478       40    0.04539     0.1374   0.002865   0.3304       0.7429 
   1   rs12085792  205512691       40    0.01005     0.1156  0.0001987  0.08689       0.9312 
   1   rs61822866  205512773       40    -0.3237      0.244    0.04425   -1.326       0.1926 
   1  rs200572506  205512783       40    0.08738     0.2059   0.004718   0.4244       0.6736 
   1   rs11240512  205512917       40    0.01005     0.1156  0.0001987  0.08689       0.9312 
   1    rs6679702  205513131       40    0.01005     0.1156  0.0001987  0.08689       0.9312 
   1    rs6694713  205513182       40    0.01005     0.1156  0.0001987  0.08689       0.9312 
   1   rs11273569  205513188       40    0.01005     0.1156  0.0001987  0.08689       0.9312 
   1   rs16855869  205513384       40     0.0434     0.2062   0.001164   0.2105       0.8344 
   1    rs4951013  205513837       40    0.01005     0.1156  0.0001987  0.08689       0.9312 
   1    rs7548213  205513862       40   -0.04341     0.1172   0.003598  -0.3704       0.7131 
   1  rs112836946  205513994       40    0.09742     0.2306   0.004674   0.4224       0.6751 
   1  rs116404325  205514089       40    0.04539     0.1374   0.002865   0.3304       0.7429 
   1    rs7513597  205514226       40    0.04764     0.1091   0.004991   0.4366       0.6649 
   1   rs10900508  205514322       40    0.01005     0.1156  0.0001987  0.08689       0.9312 
   1   rs59129749  205514559       40     0.1711     0.1957    0.01971   0.8741       0.3876 
   1   rs10751440  205514667       40    0.01005     0.1156  0.0001987  0.08689       0.9312 
   1   rs10751441  205514746       40    0.01005     0.1156  0.0001987  0.08689       0.9312 
   1   rs10159151  205515288       40   -0.04341     0.1172   0.003598  -0.3704       0.7131 
   1   rs35715927  205515836       40    0.06217     0.1305   0.005934   0.4763       0.6366 
   1   rs10900509  205515921       40   -0.04341     0.1172   0.003598  -0.3704       0.7131 
   1   rs10900510  205515955       40   -0.04341     0.1172   0.003598  -0.3704       0.7131 
   1    rs4951237  205516634       40   -0.04341     0.1172   0.003598  -0.3704       0.7131 
   1    rs4951238  205516697       40   -0.04341     0.1172   0.003598  -0.3704       0.7131 
   1  rs112673017  205516747       40     0.3695     0.2423    0.05767    1.525       0.1355 
   1    rs6703027  205516775       40     0.1156     0.1293    0.02062   0.8944       0.3767 
   1    rs4951239  205516807       40    -0.1101     0.2746   0.004213   -0.401       0.6907 
   1   rs11240513  205516832       40   -0.06068     0.1957   0.002525  -0.3101       0.7582 
   1    rs4951240  205516869       40   -0.04341     0.1172   0.003598  -0.3704       0.7131 
   1   rs10900511  205516927       40    -0.1851     0.1625    0.03302   -1.139       0.2618 
   1   rs11240514  205517170       40   -0.04341     0.1172   0.003598  -0.3704       0.7131 
   1    rs1338608  205517299       40    -0.1784     0.1738    0.02697   -1.026       0.3113 
   1  rs143191102  205517528       40   -0.07463     0.1082    0.01236  -0.6895       0.4947 
   1    rs7513290  205517610       40   -0.04341     0.1172   0.003598  -0.3704       0.7131 
   1   rs74142382  205517638       40     0.1711     0.1957    0.01971   0.8741       0.3876 
   1    rs6660483  205517755       40    -0.1784     0.1738    0.02697   -1.026       0.3113 
   1   rs11240515  205517830       40  -0.007504     0.1123  0.0001175 -0.06681       0.9471 
   1   rs61822867  205518414       40    -0.3237      0.244    0.04425   -1.326       0.1926 
   1   rs36046745  205518605       40    0.06217     0.1305   0.005934   0.4763       0.6366 
   1   rs58615888  205518764       40     0.2807     0.2713     0.0274    1.035       0.3074 
   1   rs75032568  205518976       40    0.09742     0.2306   0.004674   0.4224       0.6751 
   1  rs112757474  205519450       40     0.3695     0.2423    0.05767    1.525       0.1355 
   1  rs369292686  205520033       40    -0.0318     0.1085   0.002256  -0.2931        0.771 
   1  rs150877192  205520077       40    0.00483     0.1248  3.941e-05   0.0387       0.9693 
   1  rs574868272  205520089       40     0.2032     0.1471    0.04782    1.381       0.1752 
   1   rs56002536  205520093       40     0.2451     0.1455    0.06945    1.684       0.1004 
   1  rs202186234  205520097       40     0.2213      0.147    0.05628    1.505       0.1405 
   1  rs533068636  205520116       40   -0.07697     0.1614    0.00595  -0.4769       0.6361 
   1  rs546820288  205520118       40    -0.1809     0.1627    0.03151   -1.112       0.2732 
   1   rs11240516  205520138       40   -0.05439     0.1328   0.004391  -0.4094       0.6846 
   1   rs55969502  205520337       40  -0.007504     0.1123  0.0001175 -0.06681       0.9471 
   1   rs58727268  205520930       40     0.1642     0.1053    0.06017     1.56       0.1271 
   1    rs4592303  205520968       40    -0.1784     0.1738    0.02697   -1.026       0.3113 
   1  rs146832284  205521001       40    0.04539     0.1374   0.002865   0.3304       0.7429 
   1   rs71147756  205521031       40   -0.03181     0.1305   0.001561  -0.2438       0.8087 
   1  rs373854717  205521158       40 -2.317e-06     0.1289  8.502e-12 -1.797e-05            1 
   1  rs116163960  205521245       40      0.183     0.1717    0.02902    1.066       0.2932 
   1  rs114424993  205521684       40   -0.04483     0.1574   0.002129  -0.2848       0.7774 
   1   rs12048135  205522726       40    -0.1101     0.2746   0.004213   -0.401       0.6907 
   1  rs113446555  205523346       40    0.07236     0.1304   0.008039   0.5549       0.5822 
   1   rs77516432  205523906       40     0.3695     0.2423    0.05767    1.525       0.1355 
   1   rs10900512  205524106       40   -0.06934     0.1134   0.009737  -0.6113       0.5447 
   1   rs12755324  205524334       40     -0.022     0.1508  0.0005596  -0.1459       0.8848 
   1   rs11240517  205524595       40  -0.007504     0.1123  0.0001175 -0.06681       0.9471 
   1  rs112634788  205525019       40      0.183     0.1717    0.02902    1.066       0.2932 
   1   rs11809978  205525093       40    -0.1624     0.2047     0.0163  -0.7935       0.4324 
   1   rs10082150  205525438       40    0.03809     0.1169   0.002788    0.326       0.7462 
   1   rs12409912  205525752       40    -0.3237      0.244    0.04425   -1.326       0.1926 
   1       rs1980  205525798       40    -0.2175     0.1467    0.05471   -1.483       0.1463 
   1    rs6593950  205526197       40   -0.06934     0.1134   0.009737  -0.6113       0.5447 
   1  rs147711890  205526359       40     0.3348     0.2697    0.03897    1.241       0.2221 
   1  rs563959574  205526600       40  -0.003246     0.1238  1.808e-05 -0.02621       0.9792 
   1   rs12410269  205526637       40    -0.3237      0.244    0.04425   -1.326       0.1926 
   1    rs6673676  205527491       40   -0.04483     0.1574   0.002129  -0.2848       0.7774 
   1  rs138662683  205527686       40     0.1224     0.2488   0.006326   0.4919       0.6256 
   1    rs4951241  205527914       40  -0.007504     0.1123  0.0001175 -0.06681       0.9471 
   1   rs56006813  205528526       40   -0.06546     0.1339   0.006248  -0.4888       0.6278 
   1    rs6688499  205528634       40   -0.06068     0.1957   0.002525  -0.3101       0.7582 
   1   rs12097092  205528704       40      0.183     0.1717    0.02902    1.066       0.2932 
   1   rs10900513  205529303       40     -0.022     0.1508  0.0005596  -0.1459       0.8848 
   1  rs139921750  205529544       40    0.01168     0.1548  0.0001499  0.07548       0.9402 
   1  rs112245398  205531518       40     0.3695     0.2423    0.05767    1.525       0.1355 
   1   rs56103713  205532018       40    -0.3237      0.244    0.04425   -1.326       0.1926 
   1  rs116729828  205532037       40   -0.04483     0.1574   0.002129  -0.2848       0.7774 
   1   rs57102619  205532597       40     0.1989     0.2475    0.01672   0.8038       0.4265 
   1  rs144918822  205532697       40     0.5049     0.2358     0.1077    2.142      0.03869 
   1   rs61822873  205532876       40    -0.3237      0.244    0.04425   -1.326       0.1926 
   1   rs11240520  205533005       40    0.09697     0.1242    0.01577   0.7804         0.44 
   1   rs11240521  205533082       40    0.09697     0.1242    0.01577   0.7804         0.44 
   1   rs61328848  205533339       40  -0.003445     0.1694  1.089e-05 -0.02034       0.9839 
   1    rs4951243  205533520       40    0.09697     0.1242    0.01577   0.7804         0.44 
   1   rs11240522  205534419       40    0.04089     0.1243   0.002842   0.3291       0.7439 
   1  rs535160393  205534502       40  -0.001894     0.1205  6.502e-06 -0.01572       0.9875 
   1   rs11240523  205535539       40    -0.2218      0.136    0.06544   -1.631       0.1111 
   1   rs75297088  205535633       40    0.08845     0.2748   0.002719   0.3219       0.7493 
   1   rs59472925  205535825       40    -0.0645      0.217    0.00232  -0.2973       0.7679 
   1   rs12069429  205535957       40    -0.0645      0.217    0.00232  -0.2973       0.7679 
   1  rs199911760  205536747       40    0.04183       0.18    0.00142   0.2324       0.8175 
   1  rs566553701  205536758       40    0.04183       0.18    0.00142   0.2324       0.8175 
   1   rs72748975  205536759       40   -0.06797     0.1572   0.004895  -0.4324       0.6679 
   1   rs56814293  205536999       40   -0.01128     0.2751  4.426e-05 -0.04101       0.9675 
   1   rs12024377  205537858       40   -0.06557     0.2494   0.001816  -0.2629        0.794 
   1   rs74142389  205538584       40   -0.01374     0.1244  0.0003207  -0.1104       0.9127 
   1   rs11576414  205538585       40    -0.1729     0.2044    0.01848  -0.8458       0.4029 
   1   rs12032788  205538918       40    -0.1557     0.2298    0.01195  -0.6778        0.502 
   1   rs11240524  205539148       40    0.03776     0.1232   0.002464   0.3064        0.761 
   1  rs113608553  205539553       40    -0.2584     0.1752    0.05415   -1.475       0.1484 
   1  rs541138419  205539555       40     0.1356     0.2486    0.00777   0.5455       0.5886 
   1   rs74142390  205539981       40    -0.2096      0.273    0.01527  -0.7677       0.4474 
   1    rs4090307  205540153       40    -0.1143     0.1249    0.02157  -0.9153       0.3658 
   1   rs12026521  205540174       40    0.02503     0.1244   0.001064   0.2012       0.8416 
   1   rs12033840  205540175       40    0.02503     0.1244   0.001064   0.2012       0.8416 
   1   rs79836823  205540418       40     0.1175     0.1158    0.02635    1.014       0.3169 
   1   rs12035608  205541515       40   -0.02015     0.1653   0.000391  -0.1219       0.9036 
   1  rs115170237  205542207       40     0.4181     0.1552     0.1604    2.694      0.01045 
   1  rs533400834  205542230       40   -0.02006     0.1801  0.0003264  -0.1114       0.9119 
   1   rs34612665  205542555       40    -0.3251     0.2107    0.05895   -1.543       0.1312 
   1    rs3973662  205542691       40    -0.1842     0.1131    0.06516   -1.628       0.1119 
   1   rs12036780  205542874       40   -0.09037     0.1584   0.008496  -0.5706       0.5716 
   1   rs11240526  205543037       40   -0.02836      0.159  0.0008369  -0.1784       0.8593 
   1   rs12073016  205543323       40     0.3494     0.2097    0.06806    1.666        0.104 
   1   rs12073026  205543392       40    -0.2185     0.1283    0.07086   -1.702      0.09685 
   1    rs7534154  205543767       40    -0.2725     0.1232      0.114   -2.211      0.03311 
   1    rs1891506  205543862       40    -0.2463      0.121    0.09827   -2.035      0.04887 
   1   rs74353245  205544064       40   -0.02836      0.159  0.0008369  -0.1784       0.8593 
   1    rs6593951  205544350       40    -0.2185     0.1283    0.07086   -1.702      0.09685 
   1    rs6658336  205544671       40   -0.02015     0.1653   0.000391  -0.1219       0.9036 
   1    rs6658344  205544694       40    -0.2463      0.121    0.09827   -2.035      0.04887 
   1   rs55670961  205544967       40    -0.2096      0.273    0.01527  -0.7677       0.4474 
   1   rs77233369  205545129       40   -0.01128     0.2751  4.426e-05 -0.04101       0.9675 
   1   rs11240527  205545450       40     0.2903     0.1218       0.13    2.383      0.02226 
   1   rs77496520  205545985       40     0.3494     0.2097    0.06806    1.666        0.104 
   1  rs139954612  205546427       40    -0.1326     0.1552    0.01885  -0.8545       0.3982 
   1  rs113279787  205546513       40     0.4181     0.1552     0.1604    2.694      0.01045 
   1   rs75126310  205546613       40     0.4181     0.1552     0.1604    2.694      0.01045 
   1   rs12759507  205546615       40     -0.184     0.1384    0.04444   -1.329       0.1916 
   1   rs59210747  205546808       40   -0.02836      0.159  0.0008369  -0.1784       0.8593 
   1   rs74652881  205547441       40     0.4181     0.1552     0.1604    2.694      0.01045 
   1   rs11580210  205547811       40   -0.05717      0.123   0.005649  -0.4646       0.6449 
   1  rs142558390  205547817       40    -0.3732     0.1882    0.09381   -1.983      0.05459 
   1   rs12132196  205547932       40     0.2616     0.1751     0.0555    1.494       0.1434 
   1   rs74742063  205548329       40    -0.1979     0.1534    0.04197    -1.29       0.2047 
   1    rs3065071  205548454       40   -0.08696     0.1297    0.01168  -0.6702       0.5068 
   1   rs75541573  205548619       40    -0.1758     0.1593    0.03104   -1.103       0.2768 
   1   rs35952863  205549059       40    0.06198      0.217   0.002142   0.2856       0.7767 
   1   rs77822322  205549122       40    -0.1758     0.1593    0.03104   -1.103       0.2768 
   1   rs12133326  205549274       40    -0.1758     0.1593    0.03104   -1.103       0.2768 
   1   rs80229935  205549384       40   -0.03134     0.2495  0.0004148  -0.1256       0.9007 
   1    rs4523578  205549559       40    -0.1729     0.2044    0.01848  -0.8458       0.4029 
   1  rs114880040  205550227       40  -0.003897     0.2751  5.281e-06 -0.01417       0.9888 
   1    rs2153901  205550777       40    -0.1103     0.1156    0.02339  -0.9541       0.3461 
   1    rs7523059  205550898       40    -0.1758     0.1593    0.03104   -1.103       0.2768 
   1   rs16855911  205551495       40    -0.1758     0.1593    0.03104   -1.103       0.2768 
   1    rs1361774  205551832       40     -0.248     0.1348     0.0818    -1.84      0.07359 
   1   rs74142393  205552000       40     0.2428     0.1481    0.06602    1.639       0.1095 
   1    rs1361773  205552105       40   -0.01569     0.1358  0.0003514  -0.1156       0.9086 
   1   rs10494871  205552864       40     0.2616     0.1751     0.0555    1.494       0.1434 
   1  rs116393205  205553343       40     0.3766     0.1745     0.1092    2.159      0.03726 
   1  rs141313712  205553442       40   -0.01128     0.2751  4.426e-05 -0.04101       0.9675 
   1  rs112605889  205553460       40   -0.04442     0.1329   0.002929  -0.3341       0.7401 
   1    rs6696057  205553603       40     0.2029     0.1357    0.05554    1.495       0.1432 
   1   rs12754388  205553703       40    -0.2843     0.1701     0.0685   -1.672       0.1028 
   1    rs7526132  205554085       40    0.09049     0.1501   0.009469   0.6027       0.5503 
   1    rs7515820  205554095       40    0.09287     0.1297     0.0133   0.7158       0.4785 
   1   rs10712782  205554814       40    -0.1525     0.1634     0.0224  -0.9332       0.3566 
   1    rs7531623  205555145       40   -0.06496      0.114   0.008464  -0.5696       0.5723 
   1   rs58679569  205555361       40    0.06198      0.217   0.002142   0.2856       0.7767 
   1   rs55853264  205555386       40    0.06198      0.217   0.002142   0.2856       0.7767 
   1  rs114064406  205555632       40   -0.02006     0.1801  0.0003264  -0.1114       0.9119 
   1    rs6678238  205555766       40   -0.07559     0.1353   0.008152  -0.5589       0.5795 
   1    rs6678253  205555807       40   -0.04442     0.1329   0.002929  -0.3341       0.7401 
   1    rs6703261  205555825       40   -0.03326     0.1069   0.002539   -0.311       0.7575 
   1    rs6678545  205556027       40  -0.004133     0.1231  2.964e-05 -0.03356       0.9734 
   1    rs6681250  205556353       40   -0.04442     0.1329   0.002929  -0.3341       0.7401 
   1    rs6593954  205556426       40    0.02344     0.1262  0.0009069   0.1857       0.8536 
   1    rs6670789  205557044       40    0.06198      0.217   0.002142   0.2856       0.7767 
   1    rs7527740  205557192       40   -0.04679     0.1374   0.003044  -0.3406       0.7353 
   1    rs7530988  205558200       40    -0.2602     0.1364    0.08741   -1.908      0.06399 
   1   rs12075406  205558223       40     0.1456     0.1284    0.03274    1.134       0.2639 
   1    rs7533594  205558402       40    -0.2251     0.1654    0.04648   -1.361       0.1815 
   1   rs59789277  205558415       40   -0.02756     0.2495  0.0003209  -0.1104       0.9126 
   1   rs11240528  205558675       40   -0.08297     0.1302    0.01057  -0.6371       0.5279 
   1    rs6677703  205558976       40   -0.04703     0.1236   0.003797  -0.3806       0.7056 
   1   rs74701149  205559079       40     0.2284     0.1576    0.05241     1.45       0.1553 
   1    rs6593955  205559551       40     0.1213     0.1154    0.02828    1.052       0.2996 
   1  rs142144444  205559583       40   -0.01128     0.2751  4.426e-05 -0.04101       0.9675 
   1    rs7539751  205560119       40     0.1009     0.1686   0.009331   0.5982       0.5532 
   1  rs114916622  205560472       40    0.03097     0.1872  0.0007202   0.1655       0.8694 
   1   rs66538664  205560630       40     0.1177     0.1967   0.009328   0.5982       0.5533 
   1   rs72748991  205560636       40   -0.09232     0.1335    0.01243  -0.6915       0.4935 
   1  rs115496849  205560800       40     0.4081     0.1675     0.1351    2.437      0.01962 
   1    rs7529077  205561372       40   -0.09232     0.1335    0.01243  -0.6915       0.4935 
   1  rs201736762  205561493       40     0.2332     0.1253    0.08347     1.86      0.07059 
   1    rs6593956  205561511       40   -0.01054     0.1513  0.0001277 -0.06965       0.9448 
   1   rs72748993  205561893       40   -0.09232     0.1335    0.01243  -0.6915       0.4935 
   1   rs35117752  205561913       40   -0.04891      0.231   0.001178  -0.2117       0.8335 
   1   rs12081077  205561954       40   -0.09905     0.2057   0.006064  -0.4815       0.6329 
   1    rs7529777  205562095       40   -0.09803     0.1125    0.01958  -0.8712       0.3891 
   1    rs7553871  205562202       40     -0.126       0.12     0.0282    -1.05       0.3003 
   1  rs115453611  205562296       40     0.4081     0.1675     0.1351    2.437      0.01962 
   1   rs11805661  205562524       40    0.02237     0.1309  0.0007685    0.171       0.8652 
   1  rs368393049  205562544       40    0.09088     0.1408    0.01085   0.6455       0.5225 
   1   rs60014056  205562581       40    0.06853     0.1529   0.005261   0.4483       0.6565 
   1  rs114563236  205562645       40     0.5917     0.1708       0.24    3.465     0.001332 
   1   rs16855935  205562650       40      0.093     0.1126    0.01762   0.8256       0.4142 
   1  rs116156941  205562971       40     0.4081     0.1675     0.1351    2.437      0.01962 
   1    rs3795550  205563162       40    0.09156     0.1389    0.01131   0.6594       0.5136 
   1    rs7540462  205563376       40     0.1264     0.1606    0.01604   0.7872       0.4361 
   1  rs201241707  205563474       40    -0.2509     0.2721    0.02188  -0.9219       0.3624 
   1    rs3747967  205563505       40    0.09156     0.1389    0.01131   0.6594       0.5136 
   1    rs3747968  205563613       40     0.1419     0.1574    0.02095   0.9017       0.3729 
   1    rs3747969  205563634       40   -0.06486     0.1615   0.004225  -0.4015       0.6903 
   1   rs61324339  205563775       40    0.02938     0.1197   0.001582   0.2454       0.8075 
   1  rs114103936  205564036       40    -0.2924      0.271    0.02972   -1.079       0.2875 
   1   rs11240530  205564044       40   -0.04891      0.231   0.001178  -0.2117       0.8335 
   1   rs11240531  205564054       40    0.09156     0.1389    0.01131   0.6594       0.5136 
   1   rs11240532  205564196       40    0.09156     0.1389    0.01131   0.6594       0.5136 
   1   rs73078306  205564271       40      0.093     0.1126    0.01762   0.8256       0.4142 
   1   rs74142451  205564333       40    -0.1682     0.1958    0.01905  -0.8591       0.3957 
   1  rs115315789  205564380       40      0.114     0.2198   0.007022   0.5184       0.6072 
   1   rs10793740  205564463       40    0.09156     0.1389    0.01131   0.6594       0.5136 
   1  rs112232837  205564651       40    -0.1682     0.1958    0.01905  -0.8591       0.3957 
   1   rs56960802  205565159       40    -0.1682     0.1958    0.01905  -0.8591       0.3957 
   1    rs7536614  205565341       40    0.09156     0.1389    0.01131   0.6594       0.5136 
   1    rs7536698  205565429       40    0.09156     0.1389    0.01131   0.6594       0.5136 
   1  rs116560095  205565534       40     0.4081     0.1675     0.1351    2.437      0.01962 
   1   rs74940657  205565654       40    -0.1682     0.1958    0.01905  -0.8591       0.3957 
   1  rs565217407  205565672       40    0.04311     0.1121   0.003876   0.3845       0.7027 
   1   rs73078311  205565739       40   -0.08191     0.1227     0.0116  -0.6677       0.5083 
   1   rs74142452  205565792       40   -0.02756     0.2495  0.0003209  -0.1104       0.9126 
   1   rs74142454  205565868       40    -0.2096      0.273    0.01527  -0.7677       0.4474 
   1   rs74142455  205565997       40    -0.1682     0.1958    0.01905  -0.8591       0.3957 
   1   rs74142456  205566033       40    -0.1682     0.1958    0.01905  -0.8591       0.3957 
   1   rs12728206  205566236       40   -0.06486     0.1615   0.004225  -0.4015       0.6903 
   1   rs55737952  205566279       40    -0.1682     0.1958    0.01905  -0.8591       0.3957 
   1   rs73078312  205566352       40      0.093     0.1126    0.01762   0.8256       0.4142 
   1   rs36007652  205566407       40   -0.04891      0.231   0.001178  -0.2117       0.8335 
   1  rs149478009  205566510       40    0.09165     0.1369    0.01166   0.6695       0.5072 
   1   rs10900515  205566547       40   -0.06486     0.1615   0.004225  -0.4015       0.6903 
   1   rs58128026  205566622       40    -0.1682     0.1958    0.01905  -0.8591       0.3957 
   1   rs73078313  205567133       40   -0.07273     0.1226   0.009181  -0.5934       0.5564 
   1   rs71689821  205567471       40    -0.0722     0.1797   0.004228  -0.4017       0.6902 
   1  rs147602798  205567895       40   -0.08191     0.1227     0.0116  -0.6677       0.5083 
   1   rs12092624  205567990       40    0.06471     0.1166   0.008045   0.5552        0.582 
   1   rs74142460  205567991       40    -0.2096      0.273    0.01527  -0.7677       0.4474 
   1   rs74142461  205568102       40   -0.02756     0.2495  0.0003209  -0.1104       0.9126 
   1    rs2282449  205568213       40  -0.004509     0.1872  1.526e-05 -0.02408       0.9809 
   1    rs2282450  205568390       40    0.06938    0.09841    0.01291    0.705       0.4851 
   1    rs2282451  205568438       40  -0.004509     0.1872  1.526e-05 -0.02408       0.9809 
   1    rs2282452  205568442       40   -0.06486     0.1615   0.004225  -0.4015       0.6903 
   1   rs34887736  205569056       40   -0.06486     0.1615   0.004225  -0.4015       0.6903 
   1   rs12080053  205569170       40    -0.2251     0.1654    0.04648   -1.361       0.1815 
   1   rs11240533  205569190       40    -0.2251     0.1654    0.04648   -1.361       0.1815 
   1   rs10494872  205569247       40     0.1012     0.1134    0.02055   0.8928       0.3776 
   1    rs3818970  205569973       40  -0.004509     0.1872  1.526e-05 -0.02408       0.9809 
   1   rs76005485  205570158       40     0.7473     0.2182     0.2359    3.425     0.001487 
   1   rs68008371  205570277       40   -0.09283     0.2491   0.003641  -0.3726       0.7115 
   1   rs12134829  205570406       40  -0.004509     0.1872  1.526e-05 -0.02408       0.9809 
   1   rs12041432  205570770       40   -0.04891      0.231   0.001178  -0.2117       0.8335 
   1    rs7555438  205570959       40  -0.004509     0.1872  1.526e-05 -0.02408       0.9809 
   1   rs12408345  205570963       40   -0.01128     0.2751  4.426e-05 -0.04101       0.9675 
   1  rs113980058  205571031       40     0.2971     0.1736    0.07158    1.712      0.09512 
   1  rs115571201  205571461       40    -0.2924      0.271    0.02972   -1.079       0.2875 
   1   rs16856019  205571467       40  -0.004509     0.1872  1.526e-05 -0.02408       0.9809 
   1   rs78448144  205571709       40     0.3895     0.2678    0.05273    1.454       0.1541 
   1    rs4951014  205571793       40  -0.004509     0.1872  1.526e-05 -0.02408       0.9809 
   1  rs536710112  205572220       40   -0.06391     0.2494   0.001726  -0.2563       0.7991 
   1    rs6669786  205572717       40     0.1264     0.1606    0.01604   0.7872       0.4361 
   1  rs372525521  205572770       40    -0.1394     0.1835    0.01496  -0.7597       0.4521 
   1  rs112878656  205572830       40    0.02955     0.1262   0.001442   0.2342       0.8161 
   1  rs575256994  205572831       40    -0.1341     0.2161    0.01002  -0.6202       0.5388 
   1  rs540226161  205573133       40    0.06257     0.1152   0.007702   0.5431       0.5902 
   1   rs11240536  205573173       40     0.1264     0.1606    0.01604   0.7872       0.4361 
   1  rs114391072  205573204       40    -0.2924      0.271    0.02972   -1.079       0.2875 
   1  rs115394116  205573380       40      0.412     0.1952     0.1049     2.11      0.04145 
   1   rs12048275  205573795       40   -0.03507     0.1305   0.001898  -0.2688       0.7895 
   1  rs145535437  205573885       40    -0.2924      0.271    0.02972   -1.079       0.2875 
   1   rs12407348  205573960       40    -0.1708     0.1551    0.03093   -1.101       0.2777 
   1   rs12407361  205574063       40    -0.1708     0.1551    0.03093   -1.101       0.2777 
   1   rs66532941  205574798       40    0.05001     0.1373   0.003478   0.3642       0.7178 
   1   rs76900746  205575000       40     0.3011     0.1843    0.06567    1.634       0.1105 
   1    rs6656684  205575055       40    -0.0652     0.1286   0.006722  -0.5071        0.615 
   1   rs34008697  205575225       40    -0.2734     0.2127    0.04167   -1.285       0.2064 
   1  rs144955181  205575408       40    -0.2924      0.271    0.02972   -1.079       0.2875 
   1    rs6668187  205575535       40     0.1368     0.1532    0.02056   0.8931       0.3774 
   1   rs34103393  205575846       40     0.2672     0.1748    0.05789    1.528       0.1348 
   1    rs2867892  205576917       40    -0.2734     0.2127    0.04167   -1.285       0.2064 
   1  rs201245344  205579888       40    -0.2492     0.2276    0.03059   -1.095       0.2804 
   1  rs116045834  205579962       40    -0.3566     0.2428    0.05371   -1.469       0.1501 
   1    rs4573566  205580316       40    0.07756     0.1401   0.008001   0.5536       0.5831 
   1   rs75371492  205580731       40   -0.01128     0.2751  4.426e-05 -0.04101       0.9675 
   1    rs6677586  205581376       40   -0.06745     0.1505    0.00526  -0.4483       0.6565 
   1    rs6688760  205581521       40    -0.3076      0.154    0.09505   -1.998      0.05294 
   1   rs11240540  205581853       40    -0.2492     0.2276    0.03059   -1.095       0.2804 
   1  rs148637054  205582070       40    -0.3566     0.2428    0.05371   -1.469       0.1501 
   1   rs35809708  205582201       40    -0.2863     0.1477    0.09006   -1.939      0.05992 
   1   rs74231753  205582251       40    -0.2109     0.1841    0.03338   -1.146       0.2591 
   1   rs10900516  205582486       40     0.2062     0.1698    0.03735    1.214       0.2322 
   1  rs115449961  205583410       40     0.4945     0.2168     0.1204    2.281      0.02825 
   1   rs34779537  205583600       40     0.2062     0.1698    0.03735    1.214       0.2322 
   1  rs114565068  205584150       40    -0.2492     0.2276    0.03059   -1.095       0.2804 
   1  rs532392936  205584231       40     0.2062     0.1698    0.03735    1.214       0.2322 
   1  rs116633300  205584561       40  -0.003897     0.2751  5.281e-06 -0.01417       0.9888 
   1   rs10900517  205586635       40     0.1264     0.1606    0.01604   0.7872       0.4361 
   1   rs59862342  205586636       40     0.4917     0.1903     0.1494    2.584      0.01374 
   1  rs145964752  205586966       40    -0.2492     0.2276    0.03059   -1.095       0.2804 
   1   rs72749001  205587013       40     0.4917     0.1903     0.1494    2.584      0.01374 
   1  rs115437121  205587046       40    -0.2492     0.2276    0.03059   -1.095       0.2804 
   1   rs28495285  205587114       40    -0.2492     0.2276    0.03059   -1.095       0.2804 
   1  rs147362219  205587583       40    -0.2492     0.2276    0.03059   -1.095       0.2804 
   1  rs116507431  205587674       40    -0.2509     0.2721    0.02188  -0.9219       0.3624 
   1  rs113551063  205587849       40   -0.06745     0.1505    0.00526  -0.4483       0.6565 
   1    rs3789461  205588637       40     0.2062     0.1698    0.03735    1.214       0.2322 
   1   rs77137072  205588841       40     0.4142     0.2066    0.09566    2.005      0.05214 
   1    rs1064406  205589574       40     0.4917     0.1903     0.1494    2.584      0.01374 
   1   rs11577251  205590152       40    0.08641     0.1584   0.007768   0.5454       0.5886 
   1   rs35245252  205591052       40     0.4917     0.1903     0.1494    2.584      0.01374 
   1   rs61822903  205591308       40     0.2062     0.1698    0.03735    1.214       0.2322 
   1  rs115702342  205591378       40    -0.2492     0.2276    0.03059   -1.095       0.2804 
   1   rs75822494  205591440       40     0.4917     0.1903     0.1494    2.584      0.01374 
   1   rs34087906  205591676       40     0.2062     0.1698    0.03735    1.214       0.2322 
   1  rs547986684  205592285       40    -0.1128     0.1218    0.02208  -0.9263       0.3602 
   1   rs34310773  205592698       40     0.4917     0.1903     0.1494    2.584      0.01374 
   1   rs12048882  205594617       40     0.4917     0.1903     0.1494    2.584      0.01374 
   1   rs11240541  205594652       40     0.2062     0.1698    0.03735    1.214       0.2322 
   1   rs12048218  205594936       40     0.4917     0.1903     0.1494    2.584      0.01374 
   1   rs12048270  205595068       40     0.2062     0.1698    0.03735    1.214       0.2322 
   1  rs140566664  205595153       40    -0.2492     0.2276    0.03059   -1.095       0.2804 
   1  rs115340720  205595434       40    -0.2492     0.2276    0.03059   -1.095       0.2804 
   1    rs4245717  205595753       40   -0.01368     0.2063  0.0001157  -0.0663       0.9475 
   1   rs78275044  205595817       40    -0.2492     0.2276    0.03059   -1.095       0.2804 
   1  rs114099162  205596160       40      0.114     0.2198   0.007022   0.5184       0.6072 
   1   rs34193126  205596327       40     0.4917     0.1903     0.1494    2.584      0.01374 
   1   rs12059129  205596863       40    -0.2492     0.2276    0.03059   -1.095       0.2804 
   1    rs2185811  205596870       40     0.4917     0.1903     0.1494    2.584      0.01374 
   1  rs116597867  205597027       40    -0.3566     0.2428    0.05371   -1.469       0.1501 
   1    rs4951247  205597321       40    0.07756     0.1401   0.008001   0.5536       0.5831 
   1   rs12023128  205598225       40     0.2062     0.1698    0.03735    1.214       0.2322 
   1   rs12024592  205598410       40     0.4917     0.1903     0.1494    2.584      0.01374 
   1  rs147131526  205598674       40    -0.2492     0.2276    0.03059   -1.095       0.2804 
   1    rs2867891  205598979       40   -0.02508     0.1274   0.001019  -0.1969        0.845 
   1   rs12025838  205600085       40     0.4917     0.1903     0.1494    2.584      0.01374 
   1  rs569272998  205600399       40     0.4917     0.1903     0.1494    2.584      0.01374 
   1    rs7523896  205600645       40    -0.2109     0.1841    0.03338   -1.146       0.2591 
   1    rs6593957  205600653       40   -0.04626     0.1393   0.002893   -0.332       0.7417 
   1      rs13757  205601199       40    0.08641     0.1584   0.007768   0.5454       0.5886 
   1    rs3088136  205601464       40   -0.06334     0.1084   0.008901  -0.5842       0.5626 
   1  rs116624231  205602042       40    -0.2492     0.2276    0.03059   -1.095       0.2804 
   1    rs6593958  205602553       40    -0.2734     0.2127    0.04167   -1.285       0.2064 
   1  rs112358150  205603404       40    -0.2109     0.1841    0.03338   -1.146       0.2591 
   1  rs149513069  205603424       40    -0.2109     0.1841    0.03338   -1.146       0.2591 
   1  rs146088191  205603775       40      0.114     0.2198   0.007022   0.5184       0.6072 
   1   rs78188170  205605175       40     0.4142     0.2066    0.09566    2.005      0.05214 
   1    rs4369284  205605543       40    -0.3076      0.154    0.09505   -1.998      0.05294 
   1   rs74144434  205606073       40     0.1096      0.145    0.01482   0.7559       0.4543 
   1    rs1114126  205606172       40     -0.132     0.1044     0.0404   -1.265       0.2136 
   1    rs7518313  205606850       40      -0.36     0.1226     0.1849   -2.936     0.005617 
   1   rs12080192  205606929       40    -0.1456      0.205     0.0131  -0.7103       0.4818 
   1   rs11580704  205606982       40    0.06163     0.1702   0.003439   0.3621       0.7193 
   1   rs11579421  205607227       40   -0.07537     0.1395   0.007625  -0.5403       0.5921 
   1   rs79392121  205607479       40   -0.05703      0.217   0.001814  -0.2628       0.7942 
   1   rs10900518  205607514       40     0.2381     0.1483    0.06349    1.605       0.1168 
   1  rs115158174  205607834       40     0.1044     0.2057   0.006741   0.5079       0.6145 
   1   rs12760905  205607932       40     0.2381     0.1483    0.06349    1.605       0.1168 
   1   rs11579937  205608132       40     0.2381     0.1483    0.06349    1.605       0.1168 
   1   rs11581303  205608153       40    -0.2912     0.1227     0.1292   -2.375      0.02272 
   1   rs10793741  205608984       40    -0.3118     0.1463     0.1068   -2.131      0.03958 
   1   rs12039255  205609010       40     0.2892     0.1585    0.08058    1.825      0.07587 
   1   rs17347710  205609410       40     0.1569     0.1599    0.02471   0.9812       0.3327 
   1   rs12746159  205609672       40    -0.3004     0.1178     0.1462   -2.551      0.01489 
   1  rs113608019  205609677       40     0.4194     0.1948     0.1087    2.153      0.03776 
   1    rs3949286  205610149       40    0.00671     0.1533  5.043e-05  0.04378       0.9653 
   1  rs145413616  205610153       40     0.1044     0.2057   0.006741   0.5079       0.6145 
   1    rs6661827  205610774       40      0.176     0.1257    0.04903      1.4       0.1697 
   1   rs12087328  205611528       40     0.2158    0.09842     0.1123    2.193      0.03451 
   1   rs11545017  205611677       40    -0.1841    0.09793    0.08512    -1.88      0.06775 
   1   rs16856082  205611703       40     0.2158    0.09842     0.1123    2.193      0.03451 
   1    rs6680742  205612126       40     0.2158    0.09842     0.1123    2.193      0.03451 
   1    rs6680848  205612278       40   -0.07537     0.1395   0.007625  -0.5403       0.5921 
   1   rs12128988  205612463       40    -0.2924      0.271    0.02972   -1.079       0.2875 
   1  rs113716138  205613005       40     0.2158    0.09842     0.1123    2.193      0.03451 
   1   rs12406407  205613234       40    -0.2499     0.1242    0.09634   -2.013      0.05126 
   1   rs11240543  205613376       40     0.2158    0.09842     0.1123    2.193      0.03451 
   1   rs16856083  205613609       40     0.4194     0.1948     0.1087    2.153      0.03776 
   1   rs12072212  205613859       40     0.2158    0.09842     0.1123    2.193      0.03451 
   1  rs143846526  205613996       40     0.7052     0.2218     0.2101    3.179     0.002935 
   1   rs12082741  205614004       40     0.2158    0.09842     0.1123    2.193      0.03451 
   1   rs28541323  205614117       40    -0.1841    0.09793    0.08512    -1.88      0.06775 
   1   rs35560342  205614155       40   -0.06963     0.1391   0.006553  -0.5007       0.6195 
   1    rs6672675  205615120       40     0.2158    0.09842     0.1123    2.193      0.03451 
   1    rs9726591  205615287       40    0.00671     0.1533  5.043e-05  0.04378       0.9653 
   1   rs11240544  205615442       40     0.2158    0.09842     0.1123    2.193      0.03451 
   1    rs6684271  205615567       40     0.2158    0.09842     0.1123    2.193      0.03451 
   1    rs4951249  205615594       40    -0.1989    0.09935    0.09539   -2.002      0.05249 
   1    rs6673283  205615791       40     0.2158    0.09842     0.1123    2.193      0.03451 
   1    rs4951250  205615947       40    0.00671     0.1533  5.043e-05  0.04378       0.9653 
   1   rs12126801  205616154       40    -0.2924      0.271    0.02972   -1.079       0.2875 
   1   esv3588641  205616161       40     0.2465     0.1358    0.07979    1.815      0.07738 
   1  rs112984086  205616454       40    -0.1238     0.2744   0.005326  -0.4511       0.6545 
   1    rs1109893  205616742       40      0.152    0.09942    0.05792    1.528       0.1347 
   1    rs2153902  205616763       40     -0.262     0.1341    0.09129   -1.954       0.0581 
   1    rs6687995  205616810       40      0.152    0.09942    0.05792    1.528       0.1347 
   1    rs2153903  205616849       40     -0.262     0.1341    0.09129   -1.954       0.0581 
   1    rs6677015  205616951       40      0.152    0.09942    0.05792    1.528       0.1347 
   1   rs12406231  205617366       40     0.4194     0.1948     0.1087    2.153      0.03776 
   1  rs182548625  205617768       40   -0.01128     0.2751  4.426e-05 -0.04101       0.9675 
   1   rs35250853  205617830       40    -0.1703     0.2295    0.01428  -0.7421       0.4626 
   1  rs112315852  205618330       40     0.1756     0.2154    0.01719   0.8154       0.4199 
   1   rs58030617  205618463       40    -0.1238     0.2744   0.005326  -0.4511       0.6545 
   1   rs12043685  205618523       40    -0.1703     0.2295    0.01428  -0.7421       0.4626 
   1   rs12036666  205618659       40   -0.06079     0.2494   0.001561  -0.2438       0.8087 
   1   rs12043720  205618672       40    -0.1703     0.2295    0.01428  -0.7421       0.4626 
   1    rs4951017  205619324       40    -0.1703     0.2295    0.01428  -0.7421       0.4626 
   1   rs11805457  205619598       40    -0.3118     0.1463     0.1068   -2.131      0.03958 
   1   rs76763526  205619829       40    -0.1238     0.2744   0.005326  -0.4511       0.6545 
   1   rs74771148  205620185       40    -0.1238     0.2744   0.005326  -0.4511       0.6545 
   1   rs35332689  205620387       40    -0.1703     0.2295    0.01428  -0.7421       0.4626 
   1  rs189177518  205620646       40     0.7052     0.2218     0.2101    3.179     0.002935 
   1   rs34847373  205620746       40    -0.1703     0.2295    0.01428  -0.7421       0.4626 
   1  rs146210919  205620779       40    -0.1238     0.2744   0.005326  -0.4511       0.6545 
   1  rs181565450  205620835       40     0.1044     0.2057   0.006741   0.5079       0.6145 
   1   rs75638049  205620986       40   -0.06079     0.2494   0.001561  -0.2438       0.8087 
   1  rs112499582  205621075       40    -0.1238     0.2744   0.005326  -0.4511       0.6545 
   1   rs12565564  205621169       40    -0.2924      0.271    0.02972   -1.079       0.2875 
   1    rs7511727  205621429       40   -0.07537     0.1395   0.007625  -0.5403       0.5921 
   1   rs57401879  205621765       40    -0.1238     0.2744   0.005326  -0.4511       0.6545 
   1  rs141551718  205622096       40    -0.2734     0.2127    0.04167   -1.285       0.2064 
   1    rs7514718  205622253       40   -0.06963     0.1391   0.006553  -0.5007       0.6195 
   1   rs11589772  205622275       40    0.00671     0.1533  5.043e-05  0.04378       0.9653 
   1    rs6699849  205622660       40    -0.1703     0.2295    0.01428  -0.7421       0.4626 
   1   rs72750936  205622799       40   -0.07537     0.1395   0.007625  -0.5403       0.5921 
   1  rs113351949  205623483       40     0.4194     0.1948     0.1087    2.153      0.03776 
   1  rs141639485  205623850       40    0.05095     0.2494   0.001097   0.2043       0.8392 
   1    rs4951253  205623865       40    -0.1703     0.2295    0.01428  -0.7421       0.4626 
   1   rs12075381  205623938       40    -0.2219     0.1099    0.09689   -2.019      0.05057 
   1  rs570498253  205623939       40     0.7052     0.2218     0.2101    3.179     0.002935 
   1  rs111390179  205624037       40    0.05095     0.2494   0.001097   0.2043       0.8392 
   1   rs76571668  205624057       40    -0.1238     0.2744   0.005326  -0.4511       0.6545 
   1   rs56330531  205624580       40    -0.1238     0.2744   0.005326  -0.4511       0.6545 
   1   rs76967960  205624660       40     0.2249     0.2469    0.02136   0.9107       0.3682 
   1   rs56120517  205624740       40    -0.1238     0.2744   0.005326  -0.4511       0.6545 
   1   rs61159801  205624973       40    -0.1238     0.2744   0.005326  -0.4511       0.6545 
   1   rs36059081  205624985       40   -0.06079     0.2494   0.001561  -0.2438       0.8087 
   1   rs11240546  205625186       40    -0.2081     0.1355    0.05845   -1.536       0.1328 
   1  rs184646916  205625311       40      0.114     0.2198   0.007022   0.5184       0.6072 
   1   rs78978322  205625371       40    -0.2343     0.1761    0.04453   -1.331       0.1912 
   1   rs73078352  205625603       40     0.4194     0.1948     0.1087    2.153      0.03776 
   1   rs74143147  205625916       40    -0.1238     0.2744   0.005326  -0.4511       0.6545 
   1  rs115737289  205626254       40    -0.2571     0.2166    0.03574   -1.187       0.2427 
   1   rs74143149  205626886       40    -0.1238     0.2744   0.005326  -0.4511       0.6545 
   1    rs7540439  205628428       40    -0.1465     0.1962    0.01446  -0.7467       0.4598 
   1   rs79007451  205629288       40     0.5945     0.2101      0.174    2.829     0.007406 
   1   rs16856094  205629815       40    -0.1697     0.2049    0.01772  -0.8279       0.4129 
   1    rs3761916  205630893       40     0.1657     0.1596    0.02758    1.038       0.3058 
   1   rs16856106  205631058       40     0.3763     0.2683    0.04923    1.403       0.1688 
   1   rs59990545  205631404       40    -0.2277     0.2282    0.02552  -0.9977       0.3248 
   1   rs57847589  205631456       40    0.09837     0.1794   0.007848   0.5483       0.5867 
   1   rs41304251  205631522       40    -0.2277     0.2282    0.02552  -0.9977       0.3248 
   1   rs11240548  205633222       40     0.2223     0.1944    0.03328    1.144       0.2599 
   1   rs72750941  205633323       40    -0.2277     0.2282    0.02552  -0.9977       0.3248 
   1   rs56927917  205633573       40    -0.2277     0.2282    0.02552  -0.9977       0.3248 
   1  rs111407522  205633983       40    -0.1462     0.1945    0.01466   -0.752       0.4567 
   1    rs1123879  205634315       40    -0.1697     0.2049    0.01772  -0.8279       0.4129 
   1   rs10751442  205634671       40    -0.2344     0.2028    0.03397   -1.156       0.2549 
   1   rs10751443  205634853       40    -0.2344     0.2028    0.03397   -1.156       0.2549 
   1  rs115812228  205634954       40     0.3897     0.2224    0.07478    1.753      0.08775 
   1   rs67403669  205635292       40    -0.2249     0.1836    0.03799   -1.225       0.2281 
   1    rs2096209  205635425       40    -0.2344     0.2028    0.03397   -1.156       0.2549 
   1   rs78569370  205635831       40     0.5945     0.2101      0.174    2.829     0.007406 
   1     rs871454  205635948       40   -0.02905     0.1252   0.001416  -0.2321       0.8177 
   1    rs4951018  205636334       40     0.4857     0.2024     0.1316    2.399      0.02144 
   1   rs66742105  205636354       40    -0.2277     0.2282    0.02552  -0.9977       0.3248 
   1  rs141141349  205636656       40    -0.1697     0.2049    0.01772  -0.8279       0.4129 
   1    rs1573104  205636907       40     -0.157     0.1633    0.02373  -0.9611       0.3426 
   1   rs12140238  205637120       40    -0.1697     0.2049    0.01772  -0.8279       0.4129 
   1    rs7521095  205637366       40    -0.2277     0.2282    0.02552  -0.9977       0.3248 
   1    rs7529037  205637501       40     -0.157     0.1633    0.02373  -0.9611       0.3426 
   1   rs57021717  205637659       40    -0.2277     0.2282    0.02552  -0.9977       0.3248 
   1   rs16856135  205637966       40    -0.1462     0.1945    0.01466   -0.752       0.4567 
   1   rs60929190  205638213       40   -0.01128     0.2496  5.377e-05  -0.0452       0.9642 
   1   rs12409639  205638222       40    0.03829     0.1426   0.001894   0.2685       0.7898 
   1   rs61111606  205638272       40   -0.01128     0.2496  5.377e-05  -0.0452       0.9642 
   1   rs16856139  205638464       40    -0.1462     0.1945    0.01466   -0.752       0.4567 
   1   rs55781355  205638618       40    -0.2277     0.2282    0.02552  -0.9977       0.3248 
   1    rs3902968  205639045       40     -0.157     0.1633    0.02373  -0.9611       0.3426 
   1   rs73078374  205639242       40    0.06537     0.1227   0.007417   0.5329       0.5972 
   1  rs114246753  205639427       40    -0.1697     0.2049    0.01772  -0.8279       0.4129 
   1   rs73078376  205639611       40    -0.2277     0.2282    0.02552  -0.9977       0.3248 
   1    rs6593962  205640762       40    -0.6552     0.2258     0.1814   -2.901     0.006147 
   1   rs11240550  205640816       40     0.1955     0.1339    0.05313     1.46       0.1525 
   1    rs6685508  205640904       40     0.2013      0.182    0.03119    1.106       0.2757 
   1  rs186106842  205640905       40     0.3944     0.2221    0.07659    1.775      0.08385 
   1   rs10601329  205640984       40     0.2013      0.182    0.03119    1.106       0.2757 
   1    rs6593963  205641018       40   -0.07428     0.1232   0.009471  -0.6028       0.5502 
   1  rs116783335  205641115       40    -0.2971     0.2709    0.03069   -1.097       0.2796 
   1  rs112479078  205641308       40     0.2252     0.2727    0.01763   0.8258       0.4141 
   1   rs55915134  205641343       40     0.1397     0.1835    0.01503   0.7614       0.4511 
   1   rs73078382  205641800       40    -0.1682     0.2296    0.01393  -0.7326       0.4683 
   1   rs11240551  205641826       40   -0.08138     0.2308   0.003261  -0.3526       0.7263 
   1    rs4951254  205642390       40    0.08171     0.1369   0.009283   0.5967       0.5542 
   1    rs2153904  205642790       40    0.02173     0.1305  0.0007293   0.1665       0.8686 
   1   rs73078388  205643282       40    -0.1682     0.2296    0.01393  -0.7326       0.4683 
   1   rs61824660  205643365       40     0.1397     0.1835    0.01503   0.7614       0.4511 
   1  rs139963187  205643397       40     0.1397     0.1835    0.01503   0.7614       0.4511 
   1  rs111337602  205643452       40    -0.1682     0.2296    0.01393  -0.7326       0.4683 
   1  rs116691275  205644642       40     0.3944     0.2221    0.07659    1.775      0.08385 
   1    rs1418549  205644848       40     0.1817     0.1504    0.03698    1.208       0.2345 
   1    rs4951255  205645063       40   -0.08138     0.2308   0.003261  -0.3526       0.7263 
   1   rs78590176  205645340       40    -0.1955     0.2476    0.01615  -0.7897       0.4346 
   1   rs77273478  205645618       40     0.3944     0.2221    0.07659    1.775      0.08385 
   1   rs73078390  205646431       40    -0.1682     0.2296    0.01393  -0.7326       0.4683 
   1    rs1418652  205646458       40    0.04604     0.1288   0.003352   0.3575       0.7227 
   1     rs868844  205646646       40       0.19     0.1775    0.02929    1.071        0.291 
   1  rs113563932  205647399       40    -0.1682     0.2296    0.01393  -0.7326       0.4683 
   1    rs1775147  205648707       40     0.2063      0.173    0.03607    1.193       0.2404 
   1  rs545452974  205648765       40     0.2324     0.2725    0.01878   0.8529       0.3991 
   1    rs1772138  205648805       40     0.2063      0.173    0.03607    1.193       0.2404 
   1    rs6689008  205649173       40    0.08171     0.1369   0.009283   0.5967       0.5542 
   1    rs1772137  205649327       40     0.2063      0.173    0.03607    1.193       0.2404 
   1   rs58705257  205649983       40    0.02896     0.1872  0.0006295   0.1547       0.8779 
   1    rs1775152  205650138       40     0.2063      0.173    0.03607    1.193       0.2404 
   1    rs1775153  205650271       40     0.2063      0.173    0.03607    1.193       0.2404 
   1  rs113058022  205651420       40     0.1397     0.1835    0.01503   0.7614       0.4511 
   1    rs1772136  205651477       40     0.2063      0.173    0.03607    1.193       0.2404 
   1    rs1772135  205651483       40     0.2063      0.173    0.03607    1.193       0.2404 
   1    rs1772134  205651513       40     0.2063      0.173    0.03607    1.193       0.2404 
   1    rs1772133  205651810       40     0.2063      0.173    0.03607    1.193       0.2404 
   1    rs4245718  205652472       40     0.1673     0.1709    0.02461   0.9791       0.3337 
   1    rs4951256  205652705       40     0.1673     0.1709    0.02461   0.9791       0.3337 
   1   rs12023314  205653131       40     0.1673     0.1709    0.02461   0.9791       0.3337 
   1   rs28721375  205653261       40     0.1673     0.1709    0.02461   0.9791       0.3337 
   1   rs11580364  205653580       40     0.1673     0.1709    0.02461   0.9791       0.3337 
   1  rs149863706  205653683       40     0.1673     0.1709    0.02461   0.9791       0.3337 
   1    rs6685188  205653756       40     0.1673     0.1709    0.02461   0.9791       0.3337 
   1    rs6693913  205654061       40       0.19     0.1775    0.02929    1.071        0.291 
   1  rs115831115  205654443       40     0.8561     0.2375     0.2548    3.605     0.000895 
   1    rs5780294  205654920       40      0.128     0.1381     0.0221   0.9266         0.36 
   1    rs1094648  205655073       40     0.1673     0.1709    0.02461   0.9791       0.3337 
   1  rs114311826  205655583       40     0.3944     0.2221    0.07659    1.775      0.08385 
   1   rs16856148  205655725       40     0.1397     0.1835    0.01503   0.7614       0.4511 
   1     rs823107  205656022       40     0.1673     0.1709    0.02461   0.9791       0.3337 
   1  rs557492079  205656263       40  -0.005548     0.1521    3.5e-05 -0.03647       0.9711 
   1     rs823106  205656453       40   -0.03311     0.1266   0.001797  -0.2615       0.7951 
   1    rs4601639  205656583       40   -0.09287     0.2491   0.003643  -0.3728       0.7114 
   1   rs76012422  205657377       40    0.02896     0.1872  0.0006295   0.1547       0.8779 
   1   rs78443024  205657528       40    0.02896     0.1872  0.0006295   0.1547       0.8779 
   1     rs823104  205657891       40     0.1673     0.1709    0.02461   0.9791       0.3337 
   1  rs141730920  205657978       40     0.3897     0.2224    0.07478    1.753      0.08775 
   1     rs823103  205658832       40   -0.07633      0.206     0.0036  -0.3705        0.713 
   1    rs1172199  205658939       40    0.06285     0.1175   0.007477    0.535       0.5957 
   1    rs7520276  205659491       40    -0.2537     0.1354    0.08452   -1.873      0.06877 
   1   rs12132270  205660940       40    0.08611     0.2063   0.004565   0.4174       0.6787 
   1   rs16856160  205661367       40   -0.08112      0.121    0.01169  -0.6705       0.5066 
   1   rs58838397  205661405       40   -0.07568     0.1082     0.0127  -0.6993       0.4886 
   1   rs12752037  205661614       40   -0.07568     0.1082     0.0127  -0.6993       0.4886 
   1   rs73078398  205661696       40    -0.2626     0.2718    0.02397  -0.9661       0.3401 
   1   rs12037559  205661964       40   -0.09287     0.2491   0.003643  -0.3728       0.7114 
   1   rs10751444  205662144       40   -0.06805     0.1097    0.01002    -0.62       0.5389 
   1    rs6593964  205662337       40   -0.06805     0.1097    0.01002    -0.62       0.5389 
   1    rs6676110  205662977       40   -0.08112      0.121    0.01169  -0.6705       0.5066 
   1   rs55858232  205663213       40    0.02238     0.1233  0.0008659   0.1815        0.857 
   1   rs72419211  205663575       40   -0.08112      0.121    0.01169  -0.6705       0.5066 
   1   rs10900521  205663956       40   -0.08112      0.121    0.01169  -0.6705       0.5066 
   1    rs7542712  205664544       40   -0.08112      0.121    0.01169  -0.6705       0.5066 
   1  rs114956011  205664929       40     0.3944     0.2221    0.07659    1.775      0.08385 
   1   rs75103733  205664974       40       0.12      0.172    0.01265   0.6978       0.4895 
   1  rs116370807  205665084       40       0.12      0.172    0.01265   0.6978       0.4895 
   1     rs823102  205665167       40       0.12      0.172    0.01265   0.6978       0.4895 
   1  rs145968644  205665174       40    -0.6215      0.256     0.1343   -2.428      0.02004 
   1   rs58785399  205665313       40       0.12      0.172    0.01265   0.6978       0.4895 
   1   rs59081879  205665443       40       0.12      0.172    0.01265   0.6978       0.4895 
   1  rs531109319  205665464       40   -0.04254     0.1405   0.002407  -0.3028       0.7637 
   1  rs549643128  205665828       40       0.12      0.172    0.01265   0.6978       0.4895 
   1   rs76968726  205666117       40       0.12      0.172    0.01265   0.6978       0.4895 
   1   rs79837567  205666118       40       0.12      0.172    0.01265   0.6978       0.4895 
   1  rs114944833  205666310       40    -0.6215      0.256     0.1343   -2.428      0.02004 
   1  rs114065085  205666618       40     0.3241     0.1995     0.0649    1.624       0.1127 
   1  rs182866988  205667224       40     0.3241     0.1995     0.0649    1.624       0.1127 
   1  rs147681886  205667341       40       0.12      0.172    0.01265   0.6978       0.4895 
   1   rs78421560  205667830       40     0.3897     0.2224    0.07478    1.753      0.08775 
   1  rs115812113  205668532       40       0.12      0.172    0.01265   0.6978       0.4895 
   1    rs6673687  205670369       40    -0.2431     0.1248    0.09073   -1.947      0.05892 
   1     rs823098  205670726       40     0.1574     0.1151    0.04688    1.367       0.1796 
   1   rs11240554  205671644       40   -0.07263     0.1035    0.01278  -0.7015       0.4873 
   1   rs11285952  205672187       40    -0.2737     0.1027     0.1575   -2.666      0.01122 
   1  rs539315410  205672285       40    -0.0854     0.1796   0.005915  -0.4755       0.6371 
   1    rs1775139  205672357       40    -0.2431     0.1248    0.09073   -1.947      0.05892 
   1    rs1772140  205672482       40     0.1574     0.1151    0.04688    1.367       0.1796 
   1  rs113395209  205672576       40    0.05095     0.2494   0.001097   0.2043       0.8392 
   1  rs116125551  205672963       40     0.3944     0.2221    0.07659    1.775      0.08385 
   1   rs12239960  205673108       40     0.2775     0.1633    0.07065      1.7      0.09736 
   1   rs75869838  205673117       40  -0.008789     0.2751  2.685e-05 -0.03194       0.9747 
   1  rs115248740  205674106       40     0.2324     0.2725    0.01878   0.8529       0.3991 
   1  rs111299170  205674897       40       0.12      0.172    0.01265   0.6978       0.4895 
   1   rs12748961  205676263       40     0.2324     0.2725    0.01878   0.8529       0.3991 
   1    rs3747973  205677148       40    0.07754       0.17   0.005444   0.4561       0.6509 
   1   rs56675020  205677178       40     0.2324     0.2725    0.01878   0.8529       0.3991 
   1   rs12030754  205678043       40    -0.1049     0.2305   0.005421  -0.4551       0.6516 
   1   rs55735020  205678481       40    -0.2066     0.1279    0.06428   -1.616       0.1144 
   1  rs140801892  205678483       40    -0.2066     0.1279    0.06428   -1.616       0.1144 
   1     rs823095  205679239       40     -0.212     0.1658    0.04121   -1.278        0.209 
   1     rs823096  205679887       40     -0.272     0.1593    0.07125   -1.707       0.0959 
   1   rs16856194  205680363       40     -0.212     0.1658    0.04121   -1.278        0.209 
   1   rs79396608  205680580       40     0.3684     0.2089    0.07569    1.764      0.08577 
   1   rs58526373  205681205       40    -0.4297     0.2662    0.06417   -1.614       0.1148 
   1    rs6663787  205681252       40     0.3757      0.223    0.06951    1.685       0.1002 
   1     rs823097  205681370       40     -0.212     0.1658    0.04121   -1.278        0.209 
   1  rs111987408  205681404       40     0.2252     0.2727    0.01763   0.8258       0.4141 
   1   rs11240555  205681516       40     0.3757      0.223    0.06951    1.685       0.1002 
   1  rs541444877  205682383       40     0.2324     0.2725    0.01878   0.8529       0.3991 
   1       rs3805  205683355       40     0.0625     0.2494    0.00165   0.2506       0.8035 
   1  rs141444520  205683399       40    -0.4297     0.2662    0.06417   -1.614       0.1148 
   1    rs1935662  205683623       40    -0.4297     0.2662    0.06417   -1.614       0.1148 
   1  rs144482900  205683626       40     -0.224     0.2727    0.01745  -0.8215       0.4165 
   1    rs6665860  205684021       40     0.3757      0.223    0.06951    1.685       0.1002 
   1   rs10900522  205684067       40    -0.1049     0.2305   0.005421  -0.4551       0.6516 
   1  rs141010096  205685161       40     0.3684     0.2089    0.07569    1.764      0.08577 
   1     rs951366  205685352       40    -0.1462       0.13    0.03218   -1.124       0.2681 
   1   rs74143155  205686225       40    -0.4297     0.2662    0.06417   -1.614       0.1148 
   1   rs34305872  205686523       40   -0.03445     0.1506   0.001375  -0.2288       0.8203 
   1   rs74143844  205687231       40    -0.4297     0.2662    0.06417   -1.614       0.1148 
   1   rs71709139  205687348       40     -0.212     0.1658    0.04121   -1.278        0.209 
   1     rs823092  205687873       40     0.1747     0.1184    0.05423    1.476       0.1481 
   1   rs16856211  205688290       40    -0.1645     0.2296    0.01332  -0.7164       0.4782 
   1     rs823093  205689227       40     0.1345     0.1212     0.0314     1.11        0.274 
   1     rs823094  205689807       40    -0.2718     0.1373    0.09344   -1.979      0.05509 
   1   rs59957335  205690235       40    -0.4297     0.2662    0.06417   -1.614       0.1148 
   1   rs34455896  205690403       40    -0.4297     0.2662    0.06417   -1.614       0.1148 
   1    rs7545345  205690941       40    -0.1837     0.1667    0.03095   -1.102       0.2776 
   1  rs145557339  205691161       40     -0.212     0.1658    0.04121   -1.278        0.209 
   1   rs74474484  205691208       40    0.05875     0.1904   0.002499   0.3086       0.7593 
   1    rs4951258  205691316       40    -0.1462       0.13    0.03218   -1.124       0.2681 
   1   rs11240556  205691545       40     0.3757      0.223    0.06951    1.685       0.1002 
   1    rs4951023  205691546       40    -0.1557     0.1285     0.0372   -1.212       0.2331 
   1    rs1094649  205691800       40     0.1701     0.1373    0.03885    1.239       0.2228 
   1    rs1935025  205692084       40    -0.1049     0.2305   0.005421  -0.4551       0.6516 
   1   rs16856215  205693136       40    -0.4297     0.2662    0.06417   -1.614       0.1148 
   1     rs823108  205693601       40     0.1345     0.1212     0.0314     1.11        0.274 
   1   rs16856217  205694122       40    -0.4297     0.2662    0.06417   -1.614       0.1148 
   1  rs115640250  205694138       40     0.2324     0.2725    0.01878   0.8529       0.3991 
   1   rs10494873  205694363       40    -0.4297     0.2662    0.06417   -1.614       0.1148 
   1    rs3761919  205694720       40    -0.1049     0.2305   0.005421  -0.4551       0.6516 
   1    rs1772145  205695695       40    -0.2297     0.1077     0.1069   -2.133      0.03948 
   1    rs1772146  205696521       40     0.1345     0.1212     0.0314     1.11        0.274 
   1    rs1775154  205696615       40     -0.212     0.1658    0.04121   -1.278        0.209 
   1    rs1772147  205696671       40     0.1345     0.1212     0.0314     1.11        0.274 
   1    rs1620334  205697845       40     0.1345     0.1212     0.0314     1.11        0.274 
   1   rs74143846  205697892       40    -0.4297     0.2662    0.06417   -1.614       0.1148 
   1    rs7513645  205698026       40    -0.1049     0.2305   0.005421  -0.4551       0.6516 
   1  rs148270168  205699284       40     0.5757     0.2315       0.14    2.487      0.01738 
   1  rs112333099  205699306       40     0.3757      0.223    0.06951    1.685       0.1002 
   1   rs11808642  205699676       40    -0.4297     0.2662    0.06417   -1.614       0.1148 
   1   rs61377167  205699720       40     0.2324     0.2725    0.01878   0.8529       0.3991 
   1   rs78209347  205700748       40    -0.5134     0.2353     0.1114   -2.182      0.03535 
   1     rs823109  205700762       40     0.1345     0.1212     0.0314     1.11        0.274 
   1   rs34936698  205701023       40     0.2354      0.176    0.04496    1.338        0.189 
   1     rs823110  205701078       40     -0.212     0.1658    0.04121   -1.278        0.209 
   1     rs823111  205701870       40     -0.212     0.1658    0.04121   -1.278        0.209 
   1  rs114915979  205703195       40     0.3684     0.2089    0.07569    1.764      0.08577 
   1   rs74143847  205703334       40    -0.4297     0.2662    0.06417   -1.614       0.1148 
   1  rs140426021  205703938       40     0.1195     0.2488   0.006034   0.4803       0.6338 
   1  rs138389558  205704027       40    -0.4297     0.2662    0.06417   -1.614       0.1148 
   1    rs1772148  205704580       40     -0.212     0.1658    0.04121   -1.278        0.209 
   1  rs146488048  205705412       40     0.2324     0.2725    0.01878   0.8529       0.3991 
   1  rs111913572  205705539       40     0.2252     0.2727    0.01763   0.8258       0.4141 
   1  rs188236363  205705916       40     0.2324     0.2725    0.01878   0.8529       0.3991 
   1  rs111451886  205707246       40    -0.1339     0.2486    0.00757  -0.5384       0.5934 
   1  rs566837996  205707568       40     -0.374     0.1581     0.1283   -2.365      0.02324 
   1   rs78474729  205707926       40     0.3684     0.2089    0.07569    1.764      0.08577 
   1   rs76269384  205708123       40     0.2324     0.2725    0.01878   0.8529       0.3991 
   1   rs12088809  205708483       40     0.3757      0.223    0.06951    1.685       0.1002 
   1     rs823112  205708624       40     0.1345     0.1212     0.0314     1.11        0.274 
   1   rs11240559  205709621       40    -0.1049     0.2305   0.005421  -0.4551       0.6516 
   1   rs56296722  205710157       40    -0.1339     0.2486    0.00757  -0.5384       0.5934 
   1  rs376406180  205710333       40     -0.212     0.1658    0.04121   -1.278        0.209 
   1  rs115475532  205710709       40     0.5757     0.2315       0.14    2.487      0.01738 
   1  rs112452415  205710848       40     0.3757      0.223    0.06951    1.685       0.1002 
   1     rs823113  205711237       40     0.1345     0.1212     0.0314     1.11        0.274 
   1   rs75511917  205711625       40    -0.1339     0.2486    0.00757  -0.5384       0.5934 
   1   rs16856246  205711627       40    -0.4297     0.2662    0.06417   -1.614       0.1148 
   1  rs138529790  205711690       40     0.5757     0.2315       0.14    2.487      0.01738 
   1  rs542619600  205711956       40     0.3684     0.2089    0.07569    1.764      0.08577 
   1     rs864783  205711974       40     -0.212     0.1658    0.04121   -1.278        0.209 
   1   rs16856251  205712223       40    -0.4297     0.2662    0.06417   -1.614       0.1148 
   1   rs11240561  205712957       40    -0.1049     0.2305   0.005421  -0.4551       0.6516 
   1     rs823127  205713139       40    -0.1114     0.1071    0.02766    -1.04        0.305 
   1     rs823128  205713378       40     0.1345     0.1212     0.0314     1.11        0.274 
   1     rs823129  205713799       40    -0.2446      0.104     0.1271   -2.353      0.02392 
   1  rs192716638  205714018       40     0.2324     0.2725    0.01878   0.8529       0.3991 
   1   rs79771737  205714135       40     0.3684     0.2089    0.07569    1.764      0.08577 
   1     rs823130  205714372       40     -0.212     0.1658    0.04121   -1.278        0.209 
   1  rs112152328  205714403       40     0.2252     0.2727    0.01763   0.8258       0.4141 
   1     rs823131  205714437       40    -0.2446      0.104     0.1271   -2.353      0.02392 
   1   rs12046305  205714478       40    -0.1049     0.2305   0.005421  -0.4551       0.6516 
   1   rs55737937  205714616       40    -0.2795     0.1924    0.05261   -1.453       0.1545 
   1  rs150882174  205714818       40     0.3684     0.2089    0.07569    1.764      0.08577 
   1   rs78504890  205715036       40     -0.212     0.1658    0.04121   -1.278        0.209 
   1  rs199882740  205715573       40   -0.01833     0.2063  0.0002077 -0.08884       0.9297 
   1  rs146019018  205715575       40    -0.1411     0.1424    0.02519   -0.991       0.3279 
   1   rs61824677  205715577       40  -0.009294     0.1314  0.0001316 -0.07072        0.944 
   1   rs61824678  205715579       40  -0.009294     0.1314  0.0001316 -0.07072        0.944 
   1   rs10900523  205715581       40      0.219     0.1113    0.09253    1.968      0.05634 
   1   rs80153295  205716186       40     0.5757     0.2315       0.14    2.487      0.01738 
   1  rs140853652  205716303       40     0.3684     0.2089    0.07569    1.764      0.08577 
   1  rs114702033  205716793       40     0.5757     0.2315       0.14    2.487      0.01738 
   1   rs74143849  205717066       40    -0.4297     0.2662    0.06417   -1.614       0.1148 
   1   rs56382128  205717175       40    -0.1339     0.2486    0.00757  -0.5384       0.5934 
   1   rs11240562  205717393       40     0.3757      0.223    0.06951    1.685       0.1002 
   1   rs73080333  205717676       40    -0.1818     0.2046    0.02035  -0.8886       0.3798 
   1    rs4951261  205717823       40    -0.1462       0.13    0.03218   -1.124       0.2681 
   1   rs12047038  205718468       40    -0.1049     0.2305   0.005421  -0.4551       0.6516 
   1  rs115866861  205718554       40     0.3684     0.2089    0.07569    1.764      0.08577 
   1  rs111472894  205718703       40     0.3757      0.223    0.06951    1.685       0.1002 
   1    rs7536483  205718858       40     -0.212     0.1658    0.04121   -1.278        0.209 
   1    rs3834732  205719495       40     0.3757      0.223    0.06951    1.685       0.1002 
   1     rs823114  205719532       40    -0.2583     0.1599    0.06429   -1.616       0.1144 
   1     rs865402  205719857       40     0.1345     0.1212     0.0314     1.11        0.274 
   1   rs79576176  205720068       40     0.3897     0.2224    0.07478    1.753      0.08775 
   1     rs823115  205720078       40     0.1345     0.1212     0.0314     1.11        0.274 
   1     rs823116  205720483       40    -0.2583     0.1599    0.06429   -1.616       0.1144 
   1  rs144854753  205720500       40     0.5757     0.2315       0.14    2.487      0.01738 
   1   rs78907896  205720687       40     0.3717     0.1747     0.1064    2.127      0.03996 
   1   rs12058814  205721328       40     0.3757      0.223    0.06951    1.685       0.1002 
   1   rs34838718  205721922       40    -0.0493     0.1741   0.002106  -0.2832       0.7786 
   1   rs12059093  205721928       40   -0.04639      0.275  0.0007481  -0.1687       0.8669 
   1  rs200129376  205721929       40    -0.0493     0.1741   0.002106  -0.2832       0.7786 
   1   rs76085273  205721936       40     0.2324     0.2725    0.01878   0.8529       0.3991 
   1   rs34072338  205722221       40    -0.2755     0.1078     0.1465   -2.554      0.01477 
   1   rs11240565  205722958       40    -0.1557     0.1285     0.0372   -1.212       0.2331 
   1  rs200841559  205723239       40     0.5757     0.2315       0.14    2.487      0.01738 
   1   rs11362942  205723303       40    -0.2038     0.1038    0.09215   -1.964      0.05688 
   1     rs823117  205723513       40     0.1495     0.1092    0.04697    1.368       0.1792 
   1     rs823118  205723572       40    -0.2583     0.1599    0.06429   -1.616       0.1144 
   1     rs860311  205723619       40    -0.2038     0.1038    0.09215   -1.964      0.05688 
   1     rs823119  205723638       40     0.1345     0.1212     0.0314     1.11        0.274 
   1    rs1891461  205723639       40    -0.1049     0.2305   0.005421  -0.4551       0.6516 
   1   rs74143850  205723721       40    -0.4297     0.2662    0.06417   -1.614       0.1148 
   1    rs5780297  205723898       40    -0.1049     0.2305   0.005421  -0.4551       0.6516 
   1     rs823120  205724050       40    -0.2446      0.104     0.1271   -2.353      0.02392 
   1  rs138568057  205724278       40     -0.232     0.1869      0.039   -1.242       0.2219 
   1   rs79520469  205724280       40     0.3684     0.2089    0.07569    1.764      0.08577 
   1     rs823121  205724302       40     -0.212     0.1658    0.04121   -1.278        0.209 
   1     rs823122  205725028       40    -0.1286     0.1037    0.03895   -1.241       0.2222 
   1   rs74331628  205725152       40     0.3684     0.2089    0.07569    1.764      0.08577 
   1     rs823123  205725346       40    -0.2446      0.104     0.1271   -2.353      0.02392 
   1   rs77578324  205725469       40     0.3757      0.223    0.06951    1.685       0.1002 
   1  rs112361116  205725515       40     0.3757      0.223    0.06951    1.685       0.1002 
   1  rs116536013  205725720       40     0.2324     0.2725    0.01878   0.8529       0.3991 
   1   rs75212657  205725742       40     0.3757      0.223    0.06951    1.685       0.1002 
   1     rs823124  205726336       40    -0.2446      0.104     0.1271   -2.353      0.02392 
   1  rs200774229  205726392       40     0.1879     0.1098    0.07148     1.71      0.09535 
   1    rs1626710  205727466       40    -0.2038     0.1038    0.09215   -1.964      0.05688 
   1    rs1772150  205727468       40    -0.2038     0.1038    0.09215   -1.964      0.05688 
   1     rs823125  205727821       40    -0.2038     0.1038    0.09215   -1.964      0.05688 
   1     rs823126  205728369       40    -0.2038     0.1038    0.09215   -1.964      0.05688 
   1  rs142262637  205728522       40     0.5757     0.2315       0.14    2.487      0.01738 
   1    rs4951024  205729702       40    -0.1286     0.1037    0.03895   -1.241       0.2222 
   1   rs76542084  205730291       40    -0.4297     0.2662    0.06417   -1.614       0.1148 
   1  rs529875324  205730418       40   -0.04343     0.1512   0.002168  -0.2873       0.7754 
   1   rs56276813  205730573       40    -0.1049     0.2305   0.005421  -0.4551       0.6516 
   1   rs79465668  205730816       40    -0.3346     0.1792    0.08406   -1.867      0.06956 
   1   rs34848415  205731166       40    0.04734     0.1414   0.002942   0.3349       0.7396 
   1   rs78451246  205731314       40     0.3684     0.2089    0.07569    1.764      0.08577 
   1  rs114241540  205731379       40     0.5757     0.2315       0.14    2.487      0.01738 
   1    rs2027527  205731824       40    -0.1339     0.2486    0.00757  -0.5384       0.5934 
   1   rs78568512  205731945       40     0.3684     0.2089    0.07569    1.764      0.08577 
   1  rs552104062  205732243       40    -0.1587     0.1055    0.05617   -1.504       0.1409 
   1    rs5012834  205732248       40    -0.2233     0.1489    0.05585   -1.499       0.1421 
   1   rs79604370  205732249       40    0.02869     0.1848  0.0006339   0.1552       0.8774 
   1  rs112977696  205732356       40     0.3075     0.2114    0.05271    1.454       0.1541 
   1    rs4338418  205732383       40    -0.2158    0.09972     0.1098   -2.164      0.03678 
   1     rs823145  205732512       40       0.25     0.1107     0.1183    2.258      0.02978 
   1     rs823146  205732814       40     0.1825     0.1136    0.06361    1.607       0.1164 
   1     rs823147  205733138       40     0.1825     0.1136    0.06361    1.607       0.1164 
   1  rs115997607  205733401       40     0.2324     0.2725    0.01878   0.8529       0.3991 
   1     rs869054  205733587       40     0.3684     0.2089    0.07569    1.764      0.08577 
   1  rs371482956  205733711       40     0.3897     0.2224    0.07478    1.753      0.08775 
   1   rs12059941  205733712       40     0.3075     0.2114    0.05271    1.454       0.1541 
   1    rs1832775  205734032       40    -0.1049     0.2305   0.005421  -0.4551       0.6516 
   1    rs2013898  205734283       40     0.3684     0.2089    0.07569    1.764      0.08577 
   1     rs823148  205735121       40     0.1825     0.1136    0.06361    1.607       0.1164 
   1     rs823149  205735229       40     0.1031     0.1187    0.01947   0.8687       0.3904 
   1     rs823150  205735486       40     0.1408     0.1227    0.03349    1.147       0.2584 
   1     rs823151  205735517       40    -0.2448      0.104     0.1273   -2.354      0.02384 
   1    rs2014202  205735612       40    -0.1962     0.1425    0.04748   -1.376       0.1768 
   1    rs5780298  205735718       40    0.02508     0.1194    0.00116   0.2101       0.8347 
   1    rs7522043  205735864       40    -0.2535     0.1826    0.04826   -1.388       0.1732 
   1    rs7522056  205735891       40    -0.1962     0.1425    0.04748   -1.376       0.1768 
   1     rs823153  205736563       40     0.1408     0.1227    0.03349    1.147       0.2584 
   1    rs1772152  205736662       40     0.1408     0.1227    0.03349    1.147       0.2584 
   1    rs1618936  205736663       40     0.1408     0.1227    0.03349    1.147       0.2584 
   1    rs6661916  205736674       40     0.3075     0.1619    0.08673      1.9      0.06508 
   1     rs844005  205737450       40     0.1408     0.1227    0.03349    1.147       0.2584 
   1  rs115984632  205737625       40     0.3897     0.2224    0.07478    1.753      0.08775 
   1   rs56129364  205737665       40     0.1512     0.1266     0.0362    1.195       0.2396 
   1     rs823132  205737764       40     0.1408     0.1227    0.03349    1.147       0.2584 
   1     rs823133  205737781       40     0.1408     0.1227    0.03349    1.147       0.2584 
   1     rs823134  205737956       40     0.1408     0.1227    0.03349    1.147       0.2584 
   1  rs115996906  205737968       40     0.3897     0.2224    0.07478    1.753      0.08775 
   1     rs823135  205738166       40     0.1408     0.1227    0.03349    1.147       0.2584 
   1     rs823136  205738251       40     0.1408     0.1227    0.03349    1.147       0.2584 
   1     rs823137  205738302       40     -0.212     0.1658    0.04121   -1.278        0.209 
   1   rs71762778  205738327       40   -0.06837      0.217   0.002606  -0.3151       0.7544 
   1   rs11807208  205738843       40    -0.2287      0.214    0.02915   -1.068       0.2922 
   1   rs34580135  205738975       40     0.1408     0.1227    0.03349    1.147       0.2584 
   1     rs823138  205739192       40     0.1408     0.1227    0.03349    1.147       0.2584 
   1   rs16856287  205739200       40    -0.2287      0.214    0.02915   -1.068       0.2922 
   1     rs708723  205739266       40    -0.3057     0.1541    0.09387   -1.984      0.05451 
   1  rs116438301  205739278       40     0.3897     0.2224    0.07478    1.753      0.08775 
   1     rs823139  205739396       40   -0.09369     0.1083     0.0193  -0.8648       0.3925 
   1   rs11423873  205739993       40    -0.4297     0.2662    0.06417   -1.614       0.1148 
   1     rs823140  205740403       40      0.114     0.1276    0.02056   0.8932       0.3774 
   1   rs58121045  205740437       40    -0.2407     0.1246     0.0894   -1.932       0.0609 
   1  rs147046832  205740474       40    -0.2619      0.213    0.03825   -1.229       0.2265 
   1    rs5780299  205741074       40     0.2205     0.1216    0.07969    1.814      0.07758 
   1     rs823141  205741426       40    -0.1721     0.1629    0.02851   -1.056       0.2976 
   1     rs823142  205741816       40     0.0994     0.1418    0.01276   0.7008       0.4877 
   1   rs11286094  205742449       40    0.05444     0.1341   0.004321   0.4061        0.687 
   1   rs80178763  205743022       40     0.3897     0.2224    0.07478    1.753      0.08775 
   1   rs16856296  205743378       40     0.7414     0.2475     0.1911    2.996     0.004797 
   1     rs823143  205743425       40    -0.1721     0.1629    0.02851   -1.056       0.2976 
   1   rs11803735  205743502       40    -0.4297     0.2662    0.06417   -1.614       0.1148 
   1     rs708724  205743663       40    -0.1721     0.1629    0.02851   -1.056       0.2976 
   1  rs112606738  205744122       40      0.223     0.2142    0.02774    1.041       0.3044 
   1     rs708725  205744138       40    -0.1721     0.1629    0.02851   -1.056       0.2976 
   1    rs1572931  205744218       40   -0.06837      0.217   0.002606  -0.3151       0.7544 
   1  rs376166125  205744244       40     0.3258     0.1999    0.06534     1.63       0.1114 
   1  rs187306487  205744376       40    0.03614     0.2751   0.000454   0.1314       0.8962 
   1   rs77138887  205744516       40    0.03614     0.2751   0.000454   0.1314       0.8962 
   1     rs823144  205744546       40    -0.1259       0.12    0.02817   -1.049       0.3006 
   1   rs16856324  205744672       40    -0.4297     0.2662    0.06417   -1.614       0.1148 
   1   rs77335500  205744744       40    0.03614     0.2751   0.000454   0.1314       0.8962 
   1    rs5780300  205745072       40   -0.02271     0.2172  0.0002875  -0.1045       0.9173 
   1    rs1775151  205745684       40    -0.2675     0.1235     0.1099   -2.166      0.03668 
   1   rs79557233  205745762       40    0.03614     0.2751   0.000454   0.1314       0.8962 
   1    rs1772153  205745782       40   -0.04736     0.1196    0.00411   -0.396       0.6943 
   1    rs1772154  205745932       40   -0.04736     0.1196    0.00411   -0.396       0.6943 
   1    rs6683517  205745960       40    -0.2704     0.2021    0.04502   -1.338       0.1887 
   1  rs138641727  205747073       40     0.1166     0.2059   0.008376   0.5665       0.5744 
   1  rs116300524  205747192       40     0.3897     0.2224    0.07478    1.753      0.08775 
   1  rs112880684  205747438       40   -0.01002      0.117  0.0001928  -0.0856       0.9322 
   1  rs147302091  205748140       40    0.03614     0.2751   0.000454   0.1314       0.8962 
   1   rs74143851  205748276       40    -0.4297     0.2662    0.06417   -1.614       0.1148 
   1   rs10900524  205748309       40   -0.04736     0.1196    0.00411   -0.396       0.6943 
   1  rs112414579  205749714       40    0.01891     0.1651  0.0003455   0.1146       0.9094 
   1  rs536099273  205750973       40     0.3897     0.2224    0.07478    1.753      0.08775 
   1  rs112632065  205751182       40   -0.06837      0.217   0.002606  -0.3151       0.7544 
   1     rs863725  205751196       40    -0.1678     0.1201    0.04887   -1.397       0.1704 
   1  rs144811873  205751611       40    -0.2704     0.2021    0.04502   -1.338       0.1887 
   1   rs16856348  205752113       40    -0.4297     0.2662    0.06417   -1.614       0.1148 
   1   rs16856350  205752158       40    -0.4297     0.2662    0.06417   -1.614       0.1148 
   1     rs947211  205752665       40    -0.1405      0.121    0.03428   -1.161       0.2527 
   1   rs73080374  205752690       40    -0.2535     0.1826    0.04826   -1.388       0.1732 
   1    rs1772156  205752894       40   -0.04736     0.1196    0.00411   -0.396       0.6943 
   1     rs885224  205753097       40    -0.1678     0.1201    0.04887   -1.397       0.1704 
   1   rs78595281  205753299       40    0.03614     0.2751   0.000454   0.1314       0.8962 
   1    rs1775158  205753675       40   -0.05599     0.1214   0.005562   -0.461       0.6474 
   1    rs1772157  205753808       40    -0.0381     0.1169   0.002789   -0.326       0.7462 
   1    rs1775159  205753812       40   -0.04651     0.1192   0.003989  -0.3901       0.6986 
   1    rs1772158  205753820       40   -0.04651     0.1192   0.003989  -0.3901       0.6986 
   1    rs5014255  205753870       40   -0.05599     0.1214   0.005562   -0.461       0.6474 
   1    rs5014256  205753877       40    -0.1601     0.1221    0.04332   -1.312       0.1975 
   1  rs116692585  205754223       40     0.3897     0.2224    0.07478    1.753      0.08775 
   1   rs77291008  205754256       40     0.1778     0.1826    0.02435   0.9738       0.3363 
   1  rs146913746  205754274       40     0.3897     0.2224    0.07478    1.753      0.08775 
   1   rs16856356  205754588       40     0.1534     0.1501    0.02676    1.022       0.3131 
   1   rs10494874  205754688       40    -0.2704     0.2021    0.04502   -1.338       0.1887 
   1  rs114868554  205754729       40    0.03614     0.2751   0.000454   0.1314       0.8962 
   1   rs80290614  205754859       40     0.3897     0.2224    0.07478    1.753      0.08775 
   1   rs12565968  205755046       40    -0.1439     0.1212    0.03581   -1.188       0.2422 
   1   rs12565321  205755144       40    -0.1439     0.1212    0.03581   -1.188       0.2422 
   1   rs12567894  205755151       40    -0.1439     0.1212    0.03581   -1.188       0.2422 
   1   rs11240567  205755265       40    0.06833     0.1113   0.009818   0.6138        0.543 
   1    rs1775143  205755550       40   -0.02887     0.1155   0.001642    -0.25       0.8039 
   1    rs1775144  205756012       40     0.0994     0.1418    0.01276   0.7008       0.4877 
   1    rs1775145  205756143       40    -0.1947     0.1364    0.05088   -1.427       0.1616 
   1    rs1775146  205756168       40    -0.1439     0.1212    0.03581   -1.188       0.2422 
   1    rs6679073  205756484       40    -0.3224     0.2701    0.03613   -1.193       0.2401 
   1  rs533549842  205757492       40    0.03614     0.2751   0.000454   0.1314       0.8962 
   1    rs7536285  205757569       40    -0.0645     0.1163   0.008025  -0.5544       0.5825 
   1  rs143792555  205757619       40     0.3258     0.1999    0.06534     1.63       0.1114 
   1    rs7513115  205757692       40    -0.1439     0.1212    0.03581   -1.188       0.2422 
   1  rs185317738  205757715       40    0.03614     0.2751   0.000454   0.1314       0.8962 
   1   rs10682043  205757800       40    -0.1148     0.1394    0.01753  -0.8235       0.4154 
   1   rs12747475  205757800       40    0.06869     0.1517   0.005364   0.4527       0.6533 
   1    rs1775148  205757824       40   -0.03362     0.1155   0.002226  -0.2912       0.7725 
   1  rs138571126  205757949       40      0.223     0.2142    0.02774    1.041       0.3044 
   1   rs73080385  205758086       40    -0.2278     0.1703    0.04498   -1.338       0.1889 
   1   rs74336727  205758533       40     0.3897     0.2224    0.07478    1.753      0.08775 
   1   rs61822589  205759213       40   -0.04683      0.144   0.002774  -0.3251       0.7469 
   1   rs61822590  205759243       40     -0.237      0.176    0.04557   -1.347        0.186 
   1    rs1341249  205759876       40   -0.09591     0.1126    0.01874   -0.852       0.3996 
   1  rs116555471  205759941       40    0.03614     0.2751   0.000454   0.1314       0.8962 
   1  rs144681498  205760587       40      0.375     0.2683    0.04889    1.398       0.1703 
   1  rs115941377  205760999       40      0.375     0.2683    0.04889    1.398       0.1703 
   1   rs61822592  205761750       40   -0.04683      0.144   0.002774  -0.3251       0.7469 
   1   rs61822593  205761767       40     -0.237      0.176    0.04557   -1.347        0.186 
   1  rs539613038  205762065       40     0.3258     0.1999    0.06534     1.63       0.1114 
   1     rs954071  205762069       40   -0.07641     0.1309   0.008892  -0.5839       0.5627 
   1     rs708726  205762139       40   -0.08815     0.1297      0.012  -0.6795       0.5009 
   1  rs189366998  205762259       40    0.03614     0.2751   0.000454   0.1314       0.8962 
   1     rs823154  205762406       40    -0.1721     0.1629    0.02851   -1.056       0.2976 
   1     rs823155  205762946       40   -0.08815     0.1297      0.012  -0.6795       0.5009 
   1   rs60181043  205762962       40     0.2316     0.2029    0.03314    1.141       0.2609 
   1   rs57320105  205763272       40    -0.1244     0.1578     0.0161  -0.7885       0.4353 
   1   rs58497333  205763274       40    -0.1898     0.1589    0.03619   -1.194       0.2397 
   1  rs140510407  205763731       40    0.03614     0.2751   0.000454   0.1314       0.8962 
   1     rs823156  205764640       40   -0.07818     0.1122    0.01261  -0.6968       0.4902 
   1  rs115312209  205764800       40    -0.1721     0.1629    0.02851   -1.056       0.2976 
   1  rs112312142  205764994       40    -0.1143     0.1073    0.02899   -1.065       0.2935 
   1    rs5780303  205765590       40    -0.1443     0.1064    0.04617   -1.356        0.183 
   1     rs823157  205765795       40     0.1087     0.1053    0.02728    1.032       0.3085 
   1    rs5780304  205766159       40     0.1282       0.12    0.02915    1.068       0.2922 
   1  rs114281298  205766932       40    0.03614     0.2751   0.000454   0.1314       0.8962 
   1    rs4396169  205768309       40    0.07898     0.1973   0.004201   0.4004       0.6911 
   1       rs2224  205769551       40    -0.1737     0.1212    0.05126   -1.433       0.1601 
   1     rs823065  205771061       40     0.0453     0.1166   0.003957   0.3886       0.6998 
   1     rs823066  205771173       40     0.0453     0.1166   0.003957   0.3886       0.6998 
   1     rs823067  205771704       40     0.0453     0.1166   0.003957   0.3886       0.6998 
   1     rs823068  205771720       40    0.05124     0.1153   0.005172   0.4445       0.6592 
   1     rs823069  205771801       40    0.03787      0.133    0.00213   0.2848       0.7774 
   1  rs202245859  205771847       40     0.1017     0.1159    0.01989   0.8781       0.3854 
   1     rs823070  205772370       40     0.0453     0.1166   0.003957   0.3886       0.6998 
   1  rs183925436  205772567       40     0.2249     0.2469    0.02136   0.9107       0.3682 
   1  rs115043694  205772595       40    0.03614     0.2751   0.000454   0.1314       0.8962 
   1   rs73080400  205772598       40    -0.1737     0.1212    0.05126   -1.433       0.1601 
   1  rs140199204  205772760       40       0.06     0.1182   0.006735   0.5076       0.6147 
   1   rs73080402  205772872       40    -0.1737     0.1212    0.05126   -1.433       0.1601 
   1     rs823071  205773379       40     0.0453     0.1166   0.003957   0.3886       0.6998 
   1     rs708729  205773461       40    0.02208     0.1168  0.0009407   0.1892        0.851 
   1     rs823072  205773652       40    0.03787      0.133    0.00213   0.2848       0.7774 
   1     rs823073  205774156       40    0.09171      0.113    0.01704   0.8115       0.4221 
   1  rs115028043  205774584       40     0.2249     0.2469    0.02136   0.9107       0.3682 
   1   rs10159439  205775322       40    -0.1737     0.1212    0.05126   -1.433       0.1601 
   1   rs11808790  205775356       40    0.03614     0.2751   0.000454   0.1314       0.8962 
   1   rs75794366  205775745       40     0.2249     0.2469    0.02136   0.9107       0.3682 
   1     rs823076  205775810       40    0.09171      0.113    0.01704   0.8115       0.4221 
   1     rs823077  205776109       40    0.09171      0.113    0.01704   0.8115       0.4221 
   1     rs823078  205776458       40     0.0453     0.1166   0.003957   0.3886       0.6998 
   1   rs79162712  205776857       40   0.004426     0.1959  1.343e-05  0.02259       0.9821 
   1  rs141881589  205776950       40    -0.0143     0.1309   0.000314  -0.1092       0.9136 
   1   rs61822600  205777146       40    0.03614     0.2751   0.000454   0.1314       0.8962 
   1     rs823079  205777159       40     0.1005     0.1074    0.02252   0.9357       0.3553 
   1  rs116759226  205777414       40     0.2249     0.2469    0.02136   0.9107       0.3682 
   1     rs708730  205777780       40    0.05605     0.1319   0.004733   0.4251       0.6732 
   1   rs76686352  205779084       40     0.2249     0.2469    0.02136   0.9107       0.3682 
   1   rs80157950  205780319       40     0.2249     0.2469    0.02136   0.9107       0.3682 
   1   rs78016499  205780998       40    0.03614     0.2751   0.000454   0.1314       0.8962 
   1  rs187543264  205781947       40     0.2249     0.2469    0.02136   0.9107       0.3682 
   1  rs535028190  205782334       40     0.1908     0.1822    0.02805    1.047       0.3017 
   1   rs61822602  205782397       40    -0.1386     0.1224    0.03265   -1.133       0.2645 
   1   rs56152218  205782509       40    0.08678     0.1171    0.01425   0.7412       0.4631 
   1  rs114868928  205782836       40    0.03614     0.2751   0.000454   0.1314       0.8962 
   1   rs80348517  205784462       40     0.2249     0.2469    0.02136   0.9107       0.3682 
   1   rs77177838  205784674       40     0.2249     0.2469    0.02136   0.9107       0.3682 
   1  rs113740521  205784828       40     0.1434     0.1408    0.02654    1.018       0.3152 
   1  rs150354821  205784852       40     0.2249     0.2469    0.02136   0.9107       0.3682 
   1    rs6667992  205784854       40    -0.1386     0.1224    0.03265   -1.133       0.2645 
   1  rs189068953  205785280       40      0.375     0.2683    0.04889    1.398       0.1703 
   1    rs1891092  205785485       40   0.004426     0.1959  1.343e-05  0.02259       0.9821 
   1    rs1891093  205785638       40   -0.05867      0.174   0.002983  -0.3372       0.7378 
   1    rs1891094  205785932       40   0.004426     0.1959  1.343e-05  0.02259       0.9821 
   1  rs181743198  205786611       40    0.03614     0.2751   0.000454   0.1314       0.8962 
   1     rs823082  205786935       40    -0.1236     0.1236    0.02563  -0.9998       0.3237 
   1  rs575560408  205787659       40   -0.07019     0.2749   0.001712  -0.2553       0.7999 
   1   rs74735692  205787699       40     0.2249     0.2469    0.02136   0.9107       0.3682 
   1   rs60321688  205788196       40    -0.1386     0.1224    0.03265   -1.133       0.2645 
   1   rs76517742  205788901       40     0.2249     0.2469    0.02136   0.9107       0.3682 
   1     rs823081  205788994       40    0.08678     0.1171    0.01425   0.7412       0.4631 
   1    rs7538321  205789455       40   -0.07022      0.169   0.004523  -0.4155       0.6801 
   1  rs184461176  205789659       40    0.03614     0.2751   0.000454   0.1314       0.8962 
   1  rs200300084  205790037       40   -0.08265     0.1542   0.007503   -0.536       0.5951 
   1   rs61822604  205790191       40    -0.1386     0.1224    0.03265   -1.133       0.2645 
   1  rs142713114  205790337       40    -0.1206     0.1189    0.02639   -1.015       0.3166 
   1  rs189615813  205790393       40    0.03614     0.2751   0.000454   0.1314       0.8962 
   1  rs145113523  205790722       40    -0.1236     0.1236    0.02563  -0.9998       0.3237 
   1  rs140126331  205791499       40     0.2249     0.2469    0.02136   0.9107       0.3682 
   1   rs34196524  205792195       40      0.102     0.1193    0.01886   0.8548        0.398 
   1  rs114572608  205792557       40     0.2249     0.2469    0.02136   0.9107       0.3682 
   1     rs844004  205792680       40    0.02449     0.1204   0.001087   0.2034       0.8399 
   1     rs823091  205792836       40     0.1111     0.1142     0.0243   0.9727       0.3368 
   1  rs145624283  205792985       40    -0.1386     0.1224    0.03265   -1.133       0.2645 
   1  rs188174874  205793644       40    0.03614     0.2751   0.000454   0.1314       0.8962 
   1   rs59244034  205793857       40     -0.152     0.1193    0.04098   -1.274       0.2103 
   1     rs823090  205794047       40    -0.1415     0.1176    0.03667   -1.203       0.2365 
   1     rs823089  205794142       40    -0.1415     0.1176    0.03667   -1.203       0.2365 
   1     rs823088  205794175       40    -0.1415     0.1176    0.03667   -1.203       0.2365 
   1    rs6670895  205794224       40    -0.1386     0.1224    0.03265   -1.133       0.2645 
   1     rs823087  205794667       40    0.08678     0.1171    0.01425   0.7412       0.4631 
   1  rs116207676  205795218       40     0.2249     0.2469    0.02136   0.9107       0.3682 
   1     rs708728  205795281       40    -0.1415     0.1176    0.03667   -1.203       0.2365 
   1    rs7529407  205795960       40   0.004426     0.1959  1.343e-05  0.02259       0.9821 
   1  rs113084670  205796021       40     0.1851     0.2478    0.01448   0.7471       0.4596 
   1   rs12071261  205796276       40   -0.05867      0.174   0.002983  -0.3372       0.7378 
   1  rs114132835  205797303       40     0.2249     0.2469    0.02136   0.9107       0.3682 
   1     rs823086  205797413       40    -0.1415     0.1176    0.03667   -1.203       0.2365 
   1     rs823085  205798033       40    0.02449     0.1204   0.001087   0.2034       0.8399 
   1   rs78099089  205798073       40     0.2249     0.2469    0.02136   0.9107       0.3682 
   1     rs823084  205798313       40    -0.1233     0.1232     0.0257   -1.001       0.3231 
   1     rs823083  205798532       40      0.119     0.1179    0.02612    1.009       0.3191 
   1   rs77277247  205799364       40     0.2249     0.2469    0.02136   0.9107       0.3682 
   1   rs73082334  205800125       40    -0.1386     0.1224    0.03265   -1.133       0.2645 
   1   rs35289636  205800694       40    -0.1731     0.1202    0.05181   -1.441       0.1578 
   1    rs1361754  205801872       40    -0.1236     0.1236    0.02563  -0.9998       0.3237 
   1   rs75935982  205801877       40     0.2249     0.2469    0.02136   0.9107       0.3682 
   1   rs34037383  205803284       40    -0.2001     0.1319    0.05714   -1.518       0.1374 
   1   rs16856400  205803724       40    -0.2211      0.135    0.06599   -1.639       0.1096 
   1    rs7546846  205805745       40    0.02513     0.2067  0.0003888   0.1216       0.9039 
   1    rs6694490  205806179       40    -0.1386     0.1224    0.03265   -1.133       0.2645 
   1   rs77722822  205806246       40     0.2249     0.2469    0.02136   0.9107       0.3682 
   1    rs6697375  205806678       40    -0.1386     0.1224    0.03265   -1.133       0.2645 
   1    rs5780306  205807379       40    0.02513     0.2067  0.0003888   0.1216       0.9039 
   1     rs954206  205807504       40     0.1697     0.2155    0.01606   0.7876       0.4358 
   1    rs4264050  205808215       40    0.08893     0.1136    0.01587   0.7827       0.4387 
   1   rs74910130  205808722       40     0.2249     0.2469    0.02136   0.9107       0.3682 
   1    rs6668798  205809221       40    -0.1575     0.1372    0.03353   -1.148       0.2581 
   1   rs10900525  205809642       40    -0.1387     0.1227    0.03251    -1.13       0.2656 
   1    rs7539565  205810630       40    -0.1088     0.1218    0.02057  -0.8933       0.3773 
   1   rs11240573  205810947       40    -0.1032     0.2306   0.005243  -0.4475        0.657 
   1   rs79346203  205811182       40    -0.2286      0.214    0.02914   -1.068       0.2923 
   1    rs6663323  205811413       40    -0.0309     0.1304   0.001475  -0.2369        0.814 
   1    rs4951025  205811828       40    0.03948     0.1203   0.002826   0.3282       0.7446 
   1     rs960603  205812614       40   0.001225     0.2068  9.242e-07 0.005926       0.9953 
   1    rs7518979  205812912       40     0.1196     0.1252    0.02343   0.9549       0.3457 
   1   rs77052023  205813173       40     0.1326     0.1518     0.0197   0.8739       0.3876 
   1   rs11240574  205813672       40     0.1209     0.2488   0.006177    0.486       0.6298 
   1    rs4369285  205813677       40    -0.2254     0.1254     0.0784   -1.798      0.08014 
   1  rs141076349  205813683       40   -0.06745      0.169   0.004173   -0.399       0.6921 
   1   rs16856421  205814188       40     0.3582     0.2427    0.05421    1.476       0.1482 
   1    rs1104899  205814485       40     0.1043     0.1396    0.01446   0.7467       0.4598 
   1    rs1891460  205814497       40    -0.2929     0.1548    0.08614   -1.893      0.06605 
   1   rs17348507  205814735       40     0.3582     0.2427    0.05421    1.476       0.1482 
   1  rs114984993  205815930       40     0.2009     0.2148     0.0225   0.9352       0.3556 
   1    rs7517009  205815992       40    -0.1006     0.1279    0.01603  -0.7867       0.4363 
   1    rs4951029  205816191       40    -0.0996     0.1221    0.01722   -0.816       0.4196 
   1   rs12756994  205816798       40    -0.2528     0.1256    0.09629   -2.012      0.05133 
   1  rs112268616  205816893       40  -0.008289     0.1094  0.0001511 -0.07578         0.94 
   1   rs11240576  205816923       40    -0.1677      0.109    0.05867   -1.539       0.1321 
   1   rs11540015  205817018       40     0.1983     0.2042     0.0242   0.9709       0.3378 
   1   rs79350328  205817318       40     0.1968     0.2289    0.01908   0.8597       0.3953 
   1    rs1539394  205817574       40    -0.1413     0.1254    0.03236   -1.127       0.2667 
   1   rs57904872  205818372       40   -0.04754     0.1505   0.002619  -0.3159       0.7538 
   1   rs74143857  205819718       40     0.1241     0.1495     0.0178   0.8297       0.4119 
   1   rs55799524  205819838       40     0.1968     0.2289    0.01908   0.8597       0.3953 
   1   rs10711483  205820182       40     0.0373     0.1532   0.001558   0.2435       0.8089 
   1   rs75015265  205820902       40     0.1968     0.2289    0.01908   0.8597       0.3953 
   1    rs6702688  205821154       40     0.1946     0.2039    0.02339   0.9541       0.3461 
   1   rs59697490  205821191       40     0.1304     0.2487   0.007187   0.5245        0.603 
   1  rs189971772  205821512       40      -0.18     0.2479    0.01369  -0.7264       0.4721 
   1    rs7550177  205822075       40     -0.282     0.1368     0.1006   -2.061      0.04616 
   1   rs76887535  205822098       40     0.1968     0.2289    0.01908   0.8597       0.3953 
   1   rs11240578  205822678       40     0.1251     0.1214    0.02716     1.03       0.3095 
   1   rs35582184  205823092       40     0.1386     0.1728    0.01664   0.8019       0.4276 
   1    rs6667995  205823182       40    -0.1295     0.1273    0.02652   -1.017       0.3154 
   1   rs61814918  205823244       40    -0.1868     0.1678    0.03159   -1.113       0.2725 
   1   rs12033404  205823821       40   -0.01218     0.2206  8.018e-05  -0.0552       0.9563 
   1  rs116005836  205824100       40     0.1304     0.2487   0.007187   0.5245        0.603 
   1    rs1935661  205824113       40    0.06579     0.1263   0.007095   0.5211       0.6053 
   1    rs2027528  205824359       40   -0.03171     0.1512   0.001156  -0.2097        0.835 
   1   rs10900526  205824931       40    -0.1295     0.1273    0.02652   -1.017       0.3154 
   1  rs201331568  205825190       40     0.3582     0.2427    0.05421    1.476       0.1482 
   1    rs7532435  205826328       40     0.1251     0.1214    0.02716     1.03       0.3095 
   1   rs76653690  205826840       40    0.08969       0.15   0.009321   0.5979       0.5534 
   1    rs2868572  205827170       40    -0.1295     0.1273    0.02652   -1.017       0.3154 
   1   rs60092747  205829587       40     0.0373     0.1532   0.001558   0.2435       0.8089 
   1    rs9438431  205829860       40    0.01906     0.2751  0.0001263  0.06927       0.9451 
   1    rs6593969  205829959       40    -0.1295     0.1273    0.02652   -1.017       0.3154 
   1    rs7521749  205830095       40    -0.2787     0.2714    0.02699   -1.027        0.311 
   1    rs4951265  205830614       40    -0.1295     0.1273    0.02652   -1.017       0.3154 
   1   rs74600673  205830716       40     0.1968     0.2289    0.01908   0.8597       0.3953 
   1   rs57897938  205831735       40     0.0373     0.1532   0.001558   0.2435       0.8089 
   1    rs4245720  205832283       40     0.1251     0.1214    0.02716     1.03       0.3095 
   1    rs4245721  205832381       40     0.1946     0.2039    0.02339   0.9541       0.3461 
   1    rs4951266  205832409       40    0.06579     0.1263   0.007095   0.5211       0.6053 
   1    rs7517201  205833831       40     0.1946     0.2039    0.02339   0.9541       0.3461 
   1   rs56036338  205834303       40     0.1968     0.2289    0.01908   0.8597       0.3953 
   1  rs141316749  205835872       40    -0.2074     0.2146    0.02398  -0.9662       0.3401 
   1   rs12058425  205835911       40     0.1314     0.1493    0.01996   0.8797       0.3846 
   1  rs150017924  205836113       40     -0.282     0.1368     0.1006   -2.061      0.04616 
   1   rs55817308  205836225       40     0.1968     0.2289    0.01908   0.8597       0.3953 
   1   rs56048604  205836274       40     0.3582     0.2427    0.05421    1.476       0.1482 
   1   rs77290895  205836494       40     0.0373     0.1532   0.001558   0.2435       0.8089 
   1  rs147865627  205836940       40     0.1968     0.2289    0.01908   0.8597       0.3953 
   1  rs112590396  205837008       40     0.1968     0.2289    0.01908   0.8597       0.3953 
   1   rs12085906  205837131       40      0.149     0.1251    0.03594     1.19       0.2413 
   1   rs11240581  205839434       40    0.08381     0.1307     0.0107   0.6411       0.5253 
   1   rs57347632  205840712       40    0.08969       0.15   0.009321   0.5979       0.5534 
   1    rs9438394  205841152       40    0.01906     0.2751  0.0001263  0.06927       0.9451 
   1   rs36102202  205841477       40    0.07807     0.1325    0.00905   0.5891       0.5593 
   1   rs59389001  205841510       40    -0.1413     0.1254    0.03236   -1.127       0.2667 
   1  rs113322677  205841570       40     0.3582     0.2427    0.05421    1.476       0.1482 
   1   rs12096500  205841620       40    0.04864     0.1319   0.003563   0.3686       0.7145 
   1    rs7520875  205841714       40    0.01906     0.2751  0.0001263  0.06927       0.9451 
   1   rs56750039  205842112       40    -0.1413     0.1254    0.03236   -1.127       0.2667 
   1   rs11240583  205842734       40    0.04864     0.1319   0.003563   0.3686       0.7145 
   1  rs147657206  205843242       40    0.08337     0.2168   0.003876   0.3845       0.7027 
   1  rs145836802  205843446       40     0.3582     0.2427    0.05421    1.476       0.1482 
   1    rs4333900  205844122       40    0.01906     0.2751  0.0001263  0.06927       0.9451 
   1    rs4623772  205844191       40    0.04864     0.1319   0.003563   0.3686       0.7145 
   1   rs12408828  205844459       40    0.05054     0.1307   0.003922   0.3868       0.7011 
   1  rs144608258  205844528       40    0.08337     0.2168   0.003876   0.3845       0.7027 
   1  rs112264505  205844801       40     0.3582     0.2427    0.05421    1.476       0.1482 
   1   rs59644363  205844840       40    0.05054     0.1307   0.003922   0.3868       0.7011 
   1  rs148476201  205845459       40    0.05138     0.1091   0.005805    0.471       0.6403 
   1  rs201508223  205845931       40    0.07987     0.2168   0.003557   0.3683       0.7147 
   1   rs11802232  205846864       40     0.3582     0.2427    0.05421    1.476       0.1482 
   1    rs4951267  205847035       40    0.05054     0.1307   0.003922   0.3868       0.7011 
   1    rs7537069  205847669       40    0.01906     0.2751  0.0001263  0.06927       0.9451 
   1   rs12744739  205847854       40    0.04864     0.1319   0.003563   0.3686       0.7145 
   1  rs113994726  205848464       40    -0.2057     0.2287    0.02083  -0.8991       0.3743 
   1   rs74143858  205848470       40    0.08337     0.2168   0.003876   0.3845       0.7027 
   1   rs71152453  205848554       40    0.03063      0.133   0.001393   0.2302       0.8192 
   1   rs56680497  205849055       40    -0.2528     0.1256    0.09629   -2.012      0.05133 
   1   rs74143860  205849166       40     0.1241     0.1495     0.0178   0.8297       0.4119 
   1   rs76465173  205849540       40     0.3582     0.2427    0.05421    1.476       0.1482 
   1   rs80303219  205849789       40    0.08337     0.2168   0.003876   0.3845       0.7027 
   1   rs74380392  205849909       40     0.3582     0.2427    0.05421    1.476       0.1482 
   1   rs78076922  205849929       40     0.0271     0.2063  0.0004537   0.1313       0.8962 
   1  rs375756247  205849991       40    0.07581     0.1188     0.0106    0.638       0.5273 
   1  rs574783340  205850003       40   -0.07227     0.1242   0.008826  -0.5817       0.5642 
   1  rs543932453  205850004       40   -0.07227     0.1242   0.008826  -0.5817       0.5642 
   1   rs77322695  205850232       40    -0.1168      0.123     0.0232  -0.9501       0.3481 
   1    rs6675675  205850252       40    0.01906     0.2751  0.0001263  0.06927       0.9451 
   1   rs56023583  205850687       40     0.3582     0.2427    0.05421    1.476       0.1482 
   1    rs7533475  205851506       40     0.3582     0.2427    0.05421    1.476       0.1482 
   1   rs12068184  205853391       40    -0.1168      0.123     0.0232  -0.9501       0.3481 
   1  rs145002906  205853545       40    0.09982     0.1257    0.01633   0.7943        0.432 
   1  rs191007685  205853582       40    -0.3057     0.2706    0.03248   -1.129       0.2658 
   1  rs540565837  205853622       40     0.3268       0.27    0.03713    1.211       0.2335 
   1  rs369489646  205853683       40     0.1969     0.2475    0.01638   0.7955       0.4312 
   1  rs141445682  205853708       40    -0.1168      0.123     0.0232  -0.9501       0.3481 
   1   rs76148834  205853787       40     0.3582     0.2427    0.05421    1.476       0.1482 
   1  rs113702492  205853915       40     0.3582     0.2427    0.05421    1.476       0.1482 
   1    rs1857074  205854108       40    0.04864     0.1319   0.003563   0.3686       0.7145 
   1  rs201556277  205854497       40    0.01906     0.2751  0.0001263  0.06927       0.9451 
   1  rs530664983  205854553       40     0.3582     0.2427    0.05421    1.476       0.1482 
   1   rs56080697  205854663       40     0.7012     0.2505     0.1709    2.799     0.008009 
   1    rs7550755  205855231       40     0.3582     0.2427    0.05421    1.476       0.1482 
   1    rs1857075  205855329       40    0.01417     0.1244   0.000341   0.1139       0.9099 
   1    rs7550960  205855468       40     0.3582     0.2427    0.05421    1.476       0.1482 
   1  rs115630198  205855526       40     0.2352     0.1544    0.05756    1.523       0.1359 
   1   rs12071163  205855696       40     0.1513     0.1493    0.02629    1.013       0.3175 
   1    rs7368315  205856566       40    -0.1168      0.123     0.0232  -0.9501       0.3481 
   1   rs12049590  205856682       40   0.008583     0.1407  9.798e-05  0.06102       0.9517 
   1   rs56188332  205856712       40     0.2352     0.1544    0.05756    1.523       0.1359 
   1   rs11799661  205857038       40    0.02557     0.1252   0.001097   0.2043       0.8392 
   1   rs11240586  205857451       40    0.05181      0.126   0.004432   0.4113       0.6832 
   1    rs7364618  205857654       40    0.02882     0.1266   0.001361   0.2276       0.8212 
   1    rs6684986  205858156       40    -0.2528     0.1256    0.09629   -2.012      0.05133 
   1  rs116287505  205858246       40    -0.1679     0.2481     0.0119  -0.6766       0.5027 
   1  rs144991602  205858339       40     0.1385     0.1679     0.0176    0.825       0.4145 
   1   rs56871474  205859081       40    0.08337     0.2168   0.003876   0.3845       0.7027 
   1   rs12028467  205859798       40   -0.03203     0.1399   0.001377  -0.2289       0.8202 
   1  rs113716284  205859934       40     0.3582     0.2427    0.05421    1.476       0.1482 
   1   rs12065315  205860870       40     0.2352     0.1544    0.05756    1.523       0.1359 
   1    rs9438396  205861107       40    -0.2506      0.125    0.09564   -2.005      0.05216 
   1  rs545225063  205861275       40     0.1513     0.1493    0.02629    1.013       0.3175 
   1    rs6670490  205861433       40    -0.1168      0.123     0.0232  -0.9501       0.3481 
   1   rs76484659  205861820       40     0.1161     0.1497    0.01559   0.7759       0.4426 
   1   rs59834427  205862084       40     0.3268       0.27    0.03713    1.211       0.2335 
   1    rs6593971  205862243       40    0.01906     0.2751  0.0001263  0.06927       0.9451 
   1   rs34378656  205862455       40    -0.2528     0.1256    0.09629   -2.012      0.05133 
   1    rs1819718  205863632       40     -0.192     0.1589    0.03703   -1.209       0.2342 
   1    rs2869026  205864655       40   -0.09459     0.1281    0.01415  -0.7385       0.4648 
   1  rs112757221  205864896       40     0.3629     0.2091    0.07345    1.736      0.09072 
   1    rs1857073  205865119       40   -0.09459     0.1281    0.01415  -0.7385       0.4648 
   1  rs558001479  205865333       40    -0.2321     0.2726    0.01873  -0.8517       0.3997 
   1  rs148339195  205865634       40    -0.2569     0.1365    0.08527   -1.882      0.06751 
   1   rs77437752  205865676       40    0.03565     0.1288   0.002013   0.2768       0.7834 
   1    rs6693865  205865783       40     0.3629     0.2091    0.07345    1.736      0.09072 
   1    rs6693888  205865829       40     0.3629     0.2091    0.07345    1.736      0.09072 
   1   rs73082364  205866385       40     0.3731     0.1973    0.08604    1.891      0.06621 
   1    rs7365031  205867013       40     0.1593     0.1151    0.04803    1.385       0.1742 
   1    rs7367954  205867101       40   -0.09459     0.1281    0.01415  -0.7385       0.4648 
   1   rs57549600  205867332       40   -0.09459     0.1281    0.01415  -0.7385       0.4648 
   1   rs11580942  205867711       40     0.2183     0.1066    0.09937    2.048      0.04756 
   1  rs114509225  205868813       40    -0.1679     0.2481     0.0119  -0.6766       0.5027 
   1    rs2869027  205870142       40     0.1459     0.1195    0.03776    1.221       0.2295 
   1    rs2903990  205870321       40      0.198     0.1275    0.05973    1.554       0.1285 
   1  rs200376185  205870461       40     0.2681     0.1505    0.07705    1.781      0.08289 
   1    rs9438434  205870831       40    -0.1194     0.1307    0.02149  -0.9136       0.3667 
   1  rs147963037  205872359       40     0.2352     0.1544    0.05756    1.523       0.1359 
   1    rs9438435  205872485       40    -0.1194     0.1307    0.02149  -0.9136       0.3667 
   1  rs201721837  205872631       40     0.0373     0.1532   0.001558   0.2435       0.8089 
   1  rs112912632  205873315       40     0.2352     0.1544    0.05756    1.523       0.1359 
   1  rs142614927  205874304       40    0.01906     0.2751  0.0001263  0.06927       0.9451 
   1  rs199786099  205875602       40     0.1915     0.1536    0.03929    1.247       0.2202 
   1  rs184562832  205875604       40     0.1292     0.1216    0.02884    1.062       0.2948 
   1  rs200034747  205875634       40   0.002151     0.1198  8.479e-06  0.01795       0.9858 
   1  rs536505979  205875701       40   -0.06412     0.1956   0.002819  -0.3277       0.7449 
   1   rs73082365  205875724       40    0.06117     0.1393   0.005049   0.4391       0.6631 
   1  rs199825405  205875750       40   -0.09502     0.1235    0.01534  -0.7695       0.4463 
   1    rs9438436  205875850       40    -0.1003     0.2491    0.00425  -0.4027       0.6894 
   1  rs138601314  205876333       40    -0.1679     0.2481     0.0119  -0.6766       0.5027 
   1   rs74143862  205877770       40     0.3268       0.27    0.03713    1.211       0.2335 
   1   rs73082366  205877832       40    0.04888     0.1546   0.002625   0.3162       0.7536 
   1   rs58793663  205878362       40     0.3268       0.27    0.03713    1.211       0.2335 
   1    rs9438437  205878395       40    -0.1888       0.12     0.0612   -1.574       0.1238 
   1  rs538504793  205878592       40     0.0208     0.2206   0.000234  0.09431       0.9254 
   1   rs60618036  205878685       40     0.2352     0.1544    0.05756    1.523       0.1359 
   1   rs56157949  205879057       40     0.1697      0.163    0.02774    1.041       0.3043 
   1  rs114557301  205879464       40    -0.1679     0.2481     0.0119  -0.6766       0.5027 
   1   rs55895605  205879578       40     0.1697      0.163    0.02774    1.041       0.3043 
   1    rs4951270  205879964       40    -0.1003     0.2491    0.00425  -0.4027       0.6894 
   1   rs57942992  205880340       40     0.2352     0.1544    0.05756    1.523       0.1359 
   1   rs17348521  205880622       40     0.2877     0.2122    0.04614    1.356       0.1832 
   1   rs17433088  205881194       40     0.1036     0.1385    0.01451    0.748       0.4591 
   1    rs2282429  205881824       40     0.0208     0.2206   0.000234  0.09431       0.9254 
   1    rs2282430  205882454       40     0.0208     0.2206   0.000234  0.09431       0.9254 
   1   rs77367497  205883297       40    -0.0466      0.231   0.001069  -0.2017       0.8412 
   1   rs16856447  205883391       40    0.01771     0.1959  0.0002149  0.09038       0.9285 
   1   rs76988577  205883780       40    -0.1028     0.1644    0.01018  -0.6251       0.5357 
   1   rs16856448  205884039       40    0.09102     0.2058    0.00512   0.4422       0.6608 
   1    rs9438399  205884188       40   -0.07245     0.1309   0.007996  -0.5534       0.5832 
   1    rs6669481  205884274       40   -0.09909    0.09752    0.02645   -1.016        0.316 
   1   rs57455787  205885004       40    0.03879     0.2495  0.0006358   0.1555       0.8773 
   1   rs10652614  205885231       40     0.2529     0.1267    0.09493    1.996      0.05308 
   1   rs61224910  205885349       40   -0.09085     0.2747   0.002869  -0.3307       0.7427 
   1  rs141867024  205885455       40    -0.1523     0.1519    0.02575   -1.002       0.3226 
   1   rs72752923  205885694       40     0.2416     0.1758    0.04734    1.374       0.1774 
   1  rs113110379  205885761       40    -0.2462     0.1405    0.07474   -1.752      0.08784 
   1   rs16830364  205885857       40     0.2416     0.1758    0.04734    1.374       0.1774 
   1    rs6593973  205885916       40     0.1883     0.1382    0.04655    1.362       0.1812 
   1    rs6593974  205885917       40     0.1883     0.1382    0.04655    1.362       0.1812 
   1   rs60255052  205886059       40     0.2882     0.1848    0.06015     1.56       0.1272 
   1   rs60716530  205886169       40     0.1252     0.1401    0.02058   0.8935       0.3772 
   1  rs541039382  205886225       40    0.05609     0.1728   0.002764   0.3245       0.7473 
   1   rs60644810  205886243       40     0.2416     0.1758    0.04734    1.374       0.1774 
   1   rs35694044  205886376       40     0.2416     0.1758    0.04734    1.374       0.1774 
   1   rs16830370  205886780       40     0.2416     0.1758    0.04734    1.374       0.1774 
   1    rs6421774  205886813       40     0.2799     0.1206      0.124     2.32      0.02582 
   1   rs16830374  205886850       40    -0.1523     0.1519    0.02575   -1.002       0.3226 
   1   rs11240592  205887057       40   -0.09085     0.2747   0.002869  -0.3307       0.7427 
   1    rs9438401  205887232       40    0.07497     0.1646   0.005427   0.4554       0.6514 
   1   rs12757540  205887389       40     0.1905     0.1703    0.03189    1.119       0.2702 
   1   rs35725748  205887448       40     0.1012     0.1391    0.01375   0.7277       0.4712 
   1   rs11804268  205887921       40    -0.1523     0.1519    0.02575   -1.002       0.3226 
   1   rs16856462  205887981       40     0.2416     0.1758    0.04734    1.374       0.1774 
   1    rs7366689  205888272       40     0.2475     0.1603      0.059    1.544        0.131 
   1   rs16856468  205888323       40     0.2416     0.1758    0.04734    1.374       0.1774 
   1   rs60001177  205888431       40     0.2416     0.1758    0.04734    1.374       0.1774 
   1   rs12723666  205888529       40     0.2416     0.1758    0.04734    1.374       0.1774 
   1   rs75464682  205889190       40    -0.2462     0.1405    0.07474   -1.752      0.08784 
   1   rs16856470  205889329       40      0.489     0.2635    0.08313    1.856      0.07119 
   1   rs74146718  205889491       40   -0.09085     0.2747   0.002869  -0.3307       0.7427 
   1   rs16856473  205889532       40     0.2416     0.1758    0.04734    1.374       0.1774 
   1    rs6697817  205889703       40    0.06165     0.1545   0.004174   0.3991       0.6921 
   1  rs114619342  205890019       40    -0.2462     0.1405    0.07474   -1.752      0.08784 
   1  rs140339440  205890029       40    -0.2462     0.1405    0.07474   -1.752      0.08784 
   1    rs6674850  205890299       40     0.1215     0.1554    0.01583   0.7817       0.4392 
   1    rs6674855  205890321       40     0.1215     0.1554    0.01583   0.7817       0.4392 
   1    rs6674874  205890368       40     0.1215     0.1554    0.01583   0.7817       0.4392 
   1  rs112406552  205890385       40    -0.1488       0.13    0.03335   -1.145       0.2594 
   1    rs6690143  205890433       40      0.155     0.1634    0.02313   0.9486       0.3488 
   1   rs12759719  205890679       40     0.3192     0.1613    0.09345    1.979      0.05507 
   1   rs74146719  205890932       40    -0.2048     0.2474    0.01771  -0.8278        0.413 
   1   rs68189466  205891531       40     0.3174      0.146     0.1106    2.174      0.03598 
   1   rs12131280  205891560       40    0.04366     0.1087    0.00423   0.4018       0.6901 
   1    rs9438439  205891636       40     0.1669     0.1482    0.03229    1.126       0.2672 
   1   rs35648260  205891848       40     0.3174      0.146     0.1106    2.174      0.03598 
   1   rs12132920  205891891       40     0.1012     0.1156    0.01974   0.8748       0.3872 
   1   rs35360452  205891903       40     0.3174      0.146     0.1106    2.174      0.03598 
   1   rs12135510  205891915       40     0.1012     0.1156    0.01974   0.8748       0.3872 
   1    rs9793153  205891942       40     0.1669     0.1482    0.03229    1.126       0.2672 
   1   rs12083912  205892580       40   -0.09085     0.2747   0.002869  -0.3307       0.7427 
   1    rs6690395  205893090       40    -0.1174     0.1674    0.01279  -0.7016       0.4872 
   1   rs34907090  205893753       40     0.2543     0.1338    0.08682    1.901      0.06495 
   1   rs74146721  205893803       40   -0.09085     0.2747   0.002869  -0.3307       0.7427 
   1  rs146887701  205893922       40     0.1147     0.1792    0.01067   0.6402       0.5259 
   1    rs7538856  205894017       40     0.2543     0.1338    0.08682    1.901      0.06495 
   1   rs11452281  205894096       40     0.2543     0.1338    0.08682    1.901      0.06495 
   1    rs7366893  205894276       40    -0.1174     0.1674    0.01279  -0.7016       0.4872 
   1   rs12727528  205894602       40     0.3174      0.146     0.1106    2.174      0.03598 
   1    rs7367849  205894654       40     0.1669     0.1482    0.03229    1.126       0.2672 
   1  rs115900365  205894767       40   -0.03832     0.1871   0.001103  -0.2048       0.8388 
   1   rs12133152  205895130       40     0.1625     0.2047    0.01631   0.7939       0.4322 
   1   rs77145461  205895191       40   -0.01275     0.1959  0.0001115 -0.06508       0.9484 
   1  rs201244473  205895238       40   -0.03832     0.1871   0.001103  -0.2048       0.8388 
   1   rs79133183  205895778       40     -0.248     0.1454    0.07115   -1.706      0.09616 
   1    rs9438404  205895926       40     0.1147     0.1792    0.01067   0.6402       0.5259 
   1   rs16856489  205895990       40      -0.26     0.1276    0.09858   -2.039       0.0485 
   1   rs75160559  205896041       40     -0.226     0.1308    0.07284   -1.728      0.09214 
   1   rs11240594  205896235       40     0.3433     0.1416      0.134    2.425      0.02017 
   1   rs73082393  205896293       40      -0.26     0.1276    0.09858   -2.039       0.0485 
   1    rs7366204  205896475       40    0.02699     0.1532  0.0008156   0.1761       0.8611 
   1   rs34803033  205896647       40       0.29     0.1665    0.07391    1.741      0.08969 
   1    rs3811424  205896948       40    -0.1035     0.1162    0.02046  -0.8909       0.3786 
   1   rs12143020  205897408       40    -0.1524     0.1944    0.01592  -0.7841       0.4378 
   1   rs12036341  205897418       40    -0.1089     0.1221    0.02048  -0.8915       0.3783 
   1   rs41264909  205897866       40     -0.491     0.2634     0.0838   -1.864      0.07001 
   1    rs7514410  205898082       40    -0.1219     0.1317    0.02205  -0.9255       0.3605 
   1    rs7514511  205898268       40    -0.1219     0.1317    0.02205  -0.9255       0.3605 
   1   rs16856494  205898638       40    -0.1013     0.1311    0.01546  -0.7726       0.4446 
   1   rs12164617  205898644       40    -0.1524     0.1944    0.01592  -0.7841       0.4378 
   1   rs11240595  205898828       40    -0.1013     0.1311    0.01546  -0.7726       0.4446 
   1    rs9438405  205899311       40    -0.1089     0.1221    0.02048  -0.8915       0.3783 
   1    rs7512462  205899595       40   -0.04192     0.1395   0.002371  -0.3005       0.7654 
   1    rs7555185  205899708       40   -0.04731     0.1166   0.004318  -0.4059       0.6871 
   1   rs74144110  205899868       40   -0.04943     0.1242   0.004153  -0.3981       0.6928 
   1   rs12135835  205900216       40    -0.1524     0.1944    0.01592  -0.7841       0.4378 
   1   rs12042328  205900503       40     0.1025      0.139    0.01409    0.737       0.4656 
   1  rs550910585  205900593       40   -0.09703     0.1157    0.01816  -0.8384       0.4071 
   1   rs35427314  205900664       40      0.076     0.1902   0.004183   0.3995       0.6918 
   1   rs33943971  205901000       40     0.1057     0.1558    0.01196   0.6783       0.5017 
   1   rs11240596  205901287       40   -0.04008     0.1871   0.001206  -0.2142       0.8315 
   1   rs16856505  205901354       40    0.02178     0.2496  0.0002005  0.08729       0.9309 
   1    rs3811423  205901788       40    0.03048     0.1048   0.002222   0.2909       0.7727 
   1   rs75021701  205902130       40    -0.1524     0.1944    0.01592  -0.7841       0.4378 
   1   rs41305064  205902242       40   -0.09584     0.1224    0.01587  -0.7829       0.4385 
   1  rs116412054  205902259       40     -0.491     0.2634     0.0838   -1.864      0.07001 
   1   rs74774993  205902429       40     0.1262     0.1731     0.0138   0.7292       0.4703 
   1   rs79874759  205902664       40   -0.05893     0.1587   0.003614  -0.3712       0.7125 
   1    rs7513587  205903206       40   -0.06571     0.2749   0.001501   -0.239       0.8124 
   1    rs1995006  205903377       40   -0.04008     0.1871   0.001206  -0.2142       0.8315 
   1    rs1891309  205904311       40     0.1066     0.1295    0.01752   0.8232       0.4155 
   1    rs1891310  205904458       40     0.1066     0.1295    0.01752   0.8232       0.4155 
   1   rs74739480  205905276       40   -0.08763     0.1223    0.01333  -0.7165       0.4781 
   1    rs1473537  205905368       40      0.076     0.1902   0.004183   0.3995       0.6918 
   1    rs7520136  205905387       40    -0.1013      0.249   0.004335  -0.4067       0.6865 
   1   rs12082872  205905768       40     0.1863     0.1625    0.03343    1.146       0.2588 
   1  rs142245823  205906354       40    -0.1562     0.1108     0.0497    -1.41       0.1667 
   1  rs115066097  205906802       40     -0.491     0.2634     0.0838   -1.864      0.07001 
   1   rs34190121  205906813       40      0.076     0.1902   0.004183   0.3995       0.6918 
   1    rs7549173  205906897       40     0.2028     0.1088    0.08378    1.864      0.07006 
   1   rs11390376  205907018       40     0.1189     0.1495    0.01638   0.7954       0.4313 
   1   rs77988810  205907071       40    0.02178     0.2496  0.0002005  0.08729       0.9309 
   1    rs6696811  205907245       40    -0.0118     0.2172  7.767e-05 -0.05433        0.957 
   1   rs76837295  205907298       40   -0.08536     0.1226    0.01259  -0.6962       0.4905 
   1    rs9438442  205907340       40   -0.05982     0.1616   0.003593  -0.3702       0.7133 
   1   rs72752927  205907465       40      0.076     0.1902   0.004183   0.3995       0.6918 
   1  rs111348133  205907727       40   -0.04399     0.1374   0.002691  -0.3202       0.7506 
   1    rs7521316  205907796       40     0.3148     0.1727    0.08037    1.822      0.07627 
   1    rs1874361  205908186       40     0.0604     0.1012   0.009291    0.597       0.5541 
   1   rs11240598  205908630       40     0.2711     0.1416    0.08802    1.915      0.06303 
   1  rs144629191  205908848       40    -0.2905     0.2451    0.03564   -1.185       0.2433 
   1    rs7555534  205908867       40     0.2698     0.1594    0.07012    1.693      0.09868 
   1  rs142620570  205909199       40  -0.004302     0.1849  1.425e-05 -0.02327       0.9816 
   1    rs6593975  205909276       40   -0.05795      0.117   0.006413  -0.4952       0.6233 
   1    rs6593976  205909285       40   -0.05795      0.117   0.006413  -0.4952       0.6233 
   1   rs11435826  205909565       40    0.01661     0.1198  0.0005054   0.1386       0.8905 
   1  rs149513713  205909781       40     0.2881     0.2711    0.02886    1.063       0.2946 
   1  rs111581209  205910359       40    -0.1309     0.1292    0.02631   -1.013       0.3173 
   1    rs6673820  205910604       40     0.1729      0.103    0.06897    1.678       0.1016 
   1    rs6661355  205910631       40     0.1729      0.103    0.06897    1.678       0.1016 
   1   rs76493476  205910645       40    -0.1524     0.1944    0.01592  -0.7841       0.4378 
   1    rs7415921  205910883       40   -0.06312     0.1164   0.007684  -0.5425       0.5907 
   1   rs72752928  205911154       40   -0.02003     0.1693  0.0003681  -0.1183       0.9065 
   1   rs16856524  205911227       40     0.2181     0.1766    0.03858    1.235       0.2245 
   1    rs1342061  205911385       40     0.1217     0.1098    0.03133    1.109       0.2745 
   1   rs61707153  205911426       40     0.1442     0.1442    0.02567        1       0.3234 
   1   rs78309324  205911475       40    -0.1744     0.2294    0.01498  -0.7602       0.4518 
   1   rs79698238  205911599       40     0.1442     0.1442    0.02567        1       0.3234 
   1  rs116115387  205912510       40     0.2312      0.214     0.0298     1.08       0.2868 
   1    rs1342062  205912786       40     0.2734     0.1442    0.08643    1.896      0.06557 
   1   rs66593238  205912819       40    -0.1502     0.1489    0.02608   -1.009       0.3195 
   1    rs1342063  205912859       40    -0.1309       0.14    0.02251  -0.9354       0.3555 
   1    rs1342064  205913073       40    -0.1789      0.154    0.03431   -1.162       0.2525 
   1    rs4951030  205913747       40   -0.09447     0.1083    0.01963  -0.8722       0.3886 
   1    rs9438407  205913755       40    -0.2778     0.1342     0.1014    -2.07      0.04527 
   1    rs4951271  205913848       40    -0.0788     0.1614   0.006236  -0.4883       0.6281 
   1   rs75851636  205913995       40   0.002448     0.2496  2.532e-06 0.009809       0.9922 
   1   rs12741299  205914516       40    -0.2778     0.1342     0.1014    -2.07      0.04527 
   1    rs4077468  205914757       40    -0.0788     0.1614   0.006236  -0.4883       0.6281 
   1    rs4077469  205914885       40    -0.0788     0.1614   0.006236  -0.4883       0.6281 
   1    rs9661504  205915667       40    -0.0788     0.1614   0.006236  -0.4883       0.6281 
   1    rs9662221  205915745       40    -0.0788     0.1614   0.006236  -0.4883       0.6281 
   1   rs34265780  205915775       40    -0.2778     0.1342     0.1014    -2.07      0.04527 
   1  rs116751685  205915886       40   0.002448     0.2496  2.532e-06 0.009809       0.9922 
   1   rs34301002  205915942       40    -0.0702     0.1189   0.009088  -0.5903       0.5585 
   1   rs12095392  205916017       40   -0.05164     0.1116   0.005607  -0.4629       0.6461 
   1   rs11801695  205916175       40    -0.0788     0.1614   0.006236  -0.4883       0.6281 
   1   rs12047830  205916699       40  -0.004718     0.1168  4.293e-05 -0.04039        0.968 
   1  rs146371066  205916831       40   0.000387     0.2312  7.374e-08 0.001674       0.9987 
   1    rs7419153  205917309       40    -0.0383     0.1178   0.002777  -0.3253       0.7468 
   1   rs61815464  205917473       40     0.3507     0.1893    0.08285    1.853       0.0717 
   1   rs11240599  205917503       40   0.005034     0.1427  3.273e-05  0.03527       0.9721 
   1   rs56034048  205917679       40   -0.08497     0.1224    0.01253  -0.6945       0.4916 
   1    rs7418300  205918020       40    0.09678     0.1157    0.01807   0.8361       0.4083 
   1   rs12410139  205918026       40   -0.06854     0.1239   0.007984   -0.553       0.5835 
   1  rs113880347  205918481       40    -0.1776     0.2736    0.01096   -0.649       0.5202 
   1   rs12029024  205918686       40    -0.0993     0.1221    0.01711  -0.8134       0.4211 
   1    rs6603928  205920073       40   -0.01122     0.1653  0.0001212 -0.06786       0.9463 
   1  rs114446267  205920466       40    -0.2836     0.2713    0.02796   -1.046       0.3024 
   1    rs6603929  205920680       40    0.08502      0.096    0.02022   0.8856       0.3814 
   1  rs190040074  205921244       40     0.3187      0.211    0.05665    1.511       0.1391 
   1   rs11240600  205921246       40     0.4285     0.1247     0.2371    3.436     0.001442 
   1   rs11240601  205921352       40     0.4533     0.1241     0.2599    3.653    0.0007788 
   1    rs7516593  205921445       40    0.02777     0.1508  0.0008916   0.1842       0.8549 
   1    rs7413698  205921859       40    -0.1909     0.1082    0.07563   -1.763       0.0859 
   1   rs75820909  205921897       40   -0.05734     0.1373   0.004572  -0.4178       0.6785 
   1  rs115045646  205922662       40   -0.02409     0.2751  0.0002017 -0.08756       0.9307 
   1  rs146047214  206073267       40   -0.02731     0.1288   0.001181   -0.212       0.8333 
   1  rs537934803  206074010       40  -0.004325     0.1442  2.366e-05 -0.02999       0.9762 
   1  rs551575236  206075056       40   -0.05653     0.1425   0.004127  -0.3968       0.6937 
   1    rs1476372  206075209       40   -0.08157     0.1315    0.01002  -0.6202       0.5388 
   1    rs1476373  206075230       40   -0.08157     0.1315    0.01002  -0.6202       0.5388 
   1  rs556066739  206075500       40   -0.04298     0.1143   0.003706   -0.376        0.709 
   1  rs575947513  206075543       40     0.1157     0.2198   0.007244   0.5266       0.6016 
   1  rs572111527  206076018       40   -0.06662     0.1131   0.009044  -0.5889       0.5594 
   1  rs146610730  206077684       40   -0.08157     0.1315    0.01002  -0.6202       0.5388 
   1  rs564766960  206078456       40   -0.04298     0.1143   0.003706   -0.376        0.709 
   1   rs61815473  206080547       40   0.002531     0.1182  1.206e-05  0.02141        0.983 
   1   rs61815474  206080686       40   -0.08157     0.1315    0.01002  -0.6202       0.5388 
   1  rs574519137  206081315       40   -0.07457     0.1614   0.005584  -0.4619       0.6468 
   1  rs200142079  206081322       40   -0.08157     0.1315    0.01002  -0.6202       0.5388 
   1   rs61815475  206081791       40   -0.08157     0.1315    0.01002  -0.6202       0.5388 
   1  rs550641836  206081815       40   -0.05653     0.1425   0.004127  -0.3968       0.6937 
   1  rs539179894  206081917       40    -0.1669     0.1853    0.02092  -0.9011       0.3732 
   1    rs1856457  206082191       40   -0.02277     0.1358  0.0007399  -0.1677       0.8677 
   1  rs199948662  206083051       40    -0.1669     0.1853    0.02092  -0.9011       0.3732 
   1  rs566499317  206083562       40     0.1851     0.2292    0.01687   0.8074       0.4244 
   1  rs149151829  206083607       40   -0.02277     0.1358  0.0007399  -0.1677       0.8677 
   1  rs114275235  206084873       40     0.2398     0.1571    0.05775    1.526       0.1353 
   1  rs145025152  206085036       40    -0.1669     0.1853    0.02092  -0.9011       0.3732 
   1  rs142284236  206085113       40   -0.06391     0.2494   0.001725  -0.2563       0.7991 
   1   rs61815476  206085595       40     0.1615     0.2157    0.01454   0.7487       0.4586 
   1    rs2019353  206085691       40   -0.08157     0.1315    0.01002  -0.6202       0.5388 
   1  rs558069922  206085858       40    -0.1669     0.1853    0.02092  -0.9011       0.3732 
   1   rs61815477  206086032       40   -0.06849     0.1285   0.007417  -0.5329       0.5972 
   1   rs61815478  206086124       40   -0.08157     0.1315    0.01002  -0.6202       0.5388 
   1   rs79000747  206087130       40     0.1615     0.2157    0.01454   0.7487       0.4586 
   1  rs527282136  206087320       40    -0.1547     0.1943    0.01642  -0.7964       0.4308 
   1  rs562645029  206087534       40   -0.05653     0.1425   0.004127  -0.3968       0.6937 
   1  rs533685295  206087808       40     0.1161     0.2489    0.00569   0.4663       0.6437 
   1  rs573292677  206088262       40   -0.06849     0.1285   0.007417  -0.5329       0.5972 
   1  rs536254932  206088298       40    -0.2415     0.1489    0.06474   -1.622       0.1131 
   1  rs555941168  206088318       40     -0.153     0.1725    0.02028  -0.8868       0.3808 
   1   rs61815481  206091788       40    -0.1456     0.1216    0.03638   -1.198       0.2384 
   1   rs61815483  206092760       40    -0.0434     0.1313   0.002869  -0.3307       0.7427 
   1  rs565010260  206092818       40    -0.2245     0.1764    0.04087   -1.273       0.2109 
   1  rs567838304  206094004       40     0.1035     0.2746   0.003724   0.3769       0.7084 
   1  rs556768859  206094203       40   -0.09455       0.19   0.006474  -0.4976       0.6216 
   1  rs529859946  206096029       40    -0.2245     0.1764    0.04087   -1.273       0.2109 
   1   rs61815484  206096143       40    -0.0434     0.1313   0.002869  -0.3307       0.7427 
   1   rs11249412  206097094       40     0.1168     0.1308    0.02054   0.8927       0.3776 
   1  rs574849282  206097329       40   -0.05653     0.1425   0.004127  -0.3968       0.6937 
   1  rs200321776  206098165       40   -0.02112     0.1358  0.0006365  -0.1556       0.8772 
   1  rs199635251  206098250       40   0.006736      0.123  7.885e-05  0.05474       0.9566 
   1  rs552415094  206098418       40     0.1851     0.2292    0.01687   0.8074       0.4244 
   1  rs566039147  206098421       40   -0.05653     0.1425   0.004127  -0.3968       0.6937 
   1  rs115430035  206098434       40     0.2522     0.2133    0.03548    1.182       0.2444 
   1  rs115893987  206099213       40   -0.08513     0.2202   0.003919  -0.3866       0.7012 
   1  rs561506617  206099271       40     0.1851     0.2292    0.01687   0.8074       0.4244 
   1    rs4844896  206099447       40    0.09623     0.1281    0.01464   0.7515        0.457 
   1  rs150265080  206099449       40   -0.05653     0.1425   0.004127  -0.3968       0.6937 
   1  rs541756501  206099975       40    -0.2245     0.1764    0.04087   -1.273       0.2109 
   1  rs565121457  206100144       40     0.4818     0.2176     0.1143    2.215      0.03285 
   1  rs551011015  206100662       40     0.1035     0.2746   0.003724   0.3769       0.7084 
   1  rs553552792  206100829       40    0.02177     0.2172  0.0002642   0.1002       0.9207 
   1   rs72152960  206101066       40    -0.1101     0.1169    0.02282   -0.942       0.3521 
   1   rs75794939  206101455       40     0.1666     0.1369    0.03751    1.217       0.2312 
   1  rs150007648  206101600       40     0.1851     0.2292    0.01687   0.8074       0.4244 
   1   rs61815487  206101706       40     0.1709     0.1259    0.04625    1.357       0.1826 
   1  rs149143665  206101781       40    0.02177     0.2172  0.0002642   0.1002       0.9207 
   1  rs533322205  206102011       40   -0.07676      0.141   0.007737  -0.5443       0.5894 
   1  rs547030485  206102081       40    -0.2245     0.1764    0.04087   -1.273       0.2109 
   1   rs71263597  206104009       40     0.1851     0.2292    0.01687   0.8074       0.4244 
   1  rs181713665  206104226       40     0.1035     0.2746   0.003724   0.3769       0.7084 
   1   rs71263598  206104269       40   -0.02706     0.1237   0.001257  -0.2187       0.8281 
   1  rs569694954  206108913       40     0.1851     0.2292    0.01687   0.8074       0.4244 
   1  rs554413462  206109341       40     0.1035     0.2746   0.003724   0.3769       0.7084 
   1  rs567885258  206110458       40    0.03098     0.1415   0.001261    0.219       0.8278 
   1  rs185956295  206110704       40     0.1035     0.2746   0.003724   0.3769       0.7084 
   1   rs66901207  206111363       40   -0.02406     0.1693  0.0005312  -0.1421       0.8877 
   1  rs566098835  206111863       40     0.1035     0.2746   0.003724   0.3769       0.7084 
   1  rs546117221  206113921       40     0.1851     0.2292    0.01687   0.8074       0.4244 
   1  rs543935702  206114303       40     0.4024     0.2673     0.0563    1.506       0.1404 
   1  rs111738441  206114526       40     0.1035     0.2746   0.003724   0.3769       0.7084 
   1  rs546402094  206115343       40  -0.004325     0.1442  2.366e-05 -0.02999       0.9762 
   1  rs200162821  206116941       40     0.2454      0.143    0.07195    1.716      0.09422 
   1  rs562378169  206118276       40     0.1035     0.2746   0.003724   0.3769       0.7084 
   1  rs541951668  206119928       40   -0.03749     0.1399   0.001886   -0.268       0.7902 
   1  rs529049298  206119973       40     0.1851     0.2292    0.01687   0.8074       0.4244 
   1  rs189176486  206124945       40   -0.05883     0.1191   0.006382  -0.4941       0.6241 
   1  rs563298838  206126248       40   -0.06391     0.2494   0.001725  -0.2563       0.7991 
   1  rs199660055  206127486       40     0.1851     0.2292    0.01687   0.8074       0.4244 
   1  rs146455736  206127601       40     0.1035     0.2746   0.003724   0.3769       0.7084 
   1  rs550106818  206127808       40  -0.008137     0.1238  0.0001136 -0.06572       0.9479 
   1  rs537297220  206128282       40    -0.1053      0.249   0.004682  -0.4228       0.6748 
   1  rs548705825  206130109       40     0.1035     0.2746   0.003724   0.3769       0.7084 
   1    rs9777903  206130659       40     0.1028      0.122    0.01834   0.8426       0.4047 
   1  rs568285334  206131374       40   -0.06358      0.165   0.003893  -0.3854       0.7021 
   1  rs145913317  206131516       40    0.02273       0.14  0.0006934   0.1624       0.8719 
   1  rs138398233  206131519       40     0.1035     0.2746   0.003724   0.3769       0.7084 
   1  rs577410326  206132134       40     0.1326      0.168    0.01613   0.7893       0.4348 
   1  rs570581875  206132895       40      0.034     0.2311  0.0005693   0.1471       0.8838 
   1  rs546836453  206133119       40     0.1851     0.2292    0.01687   0.8074       0.4244 
   1  rs566001238  206133688       40       0.04     0.1414   0.002101   0.2829       0.7788 
   1  rs201171859  206135220       40    0.09579     0.1525    0.01028   0.6282       0.5336 
   1  rs370784257  206136411       40     0.3861     0.1739     0.1148     2.22      0.03247 
   1  rs573527728  206136415       40     0.3861     0.1739     0.1148     2.22      0.03247 
   1  rs544299789  206137000       40  -0.004325     0.1442  2.366e-05 -0.02999       0.9762 
   1  rs527295569  206138122       40     0.1035     0.2746   0.003724   0.3769       0.7084 
   1  rs542753839  206139740       40     0.1161     0.2489    0.00569   0.4663       0.6437 
   1  rs114856350  206142676       40     0.1851     0.2292    0.01687   0.8074       0.4244 
   1  rs181002866  206142972       40     0.1035     0.2746   0.003724   0.3769       0.7084 
   1  rs368261175  206143254       40   -0.01332     0.1179  0.0003356   -0.113       0.9107 
   1  rs371668205  206143459       40    0.01252     0.1174  0.0002993   0.1067       0.9156 
   1  rs565090761  206144050       40     0.1035     0.2746   0.003724   0.3769       0.7084 
   1  rs565838500  206146914       40     0.1161     0.2489    0.00569   0.4663       0.6437 
   1  rs571778269  206150012       40    0.03196     0.1144   0.002049   0.2793       0.7815 
   1   rs61815509  206150038       40   -0.03068     0.2067  0.0005794  -0.1484       0.8828 
   1  rs563772812  206152163       40     0.1035     0.2746   0.003724   0.3769       0.7084 
   1  rs561787269  206156317       40     0.2277      0.203    0.03205    1.122        0.269 
   1  rs537978918  206157884       40     0.4503     0.2653    0.07049    1.698      0.09776 
   1   rs28754362  206161541       40     -0.113     0.2489   0.005398  -0.4541       0.6523 
   1  rs199732120  206162053       40     0.1161     0.2489    0.00569   0.4663       0.6437 
   1  rs201639794  206162250       40     -0.113     0.2489   0.005398  -0.4541       0.6523 
   1  rs537441713  206163317       40     0.1725     0.2737    0.01034   0.6302       0.5324 
   1  rs536387681  206165182       40     0.1035     0.2746   0.003724   0.3769       0.7084 
   1  rs139119390  206169063       40    0.04724     0.1068   0.005124   0.4424       0.6607 
   1  rs201559048  206169375       40     0.1834     0.1272    0.05186    1.442       0.1576 
   1   rs61815530  206171284       40   -0.01713     0.1314  0.0004471  -0.1304        0.897 
   1  rs546213991  206173173       40    -0.1884     0.2477      0.015  -0.7607       0.4515 
   1  rs376425952  206174066       40    -0.3452     0.1822     0.0863   -1.895      0.06578 
   1  rs143786349  206174215       40   0.003587     0.2312  6.336e-06  0.01552       0.9877 
   1   rs28496709  206174228       40     0.1275     0.1553    0.01744   0.8212       0.4167 
   1   rs56701373  206174287       40    0.08676     0.1699   0.006814   0.5106       0.6126 
   1  rs370918534  206174738       40    -0.3452     0.1822     0.0863   -1.895      0.06578 
   1  rs115179166  206175811       40    0.02921     0.1056   0.002008   0.2765       0.7836 
   1  rs116347330  206178056       40   0.003587     0.2312  6.336e-06  0.01552       0.9877 
   1  rs143339352  206179246       40     0.1785     0.1366    0.04299    1.307       0.1992 
   1   rs56694502  206179633       40    -0.1884     0.2477      0.015  -0.7607       0.4515 
   1  rs545003039  206179855       40     -0.454     0.2651    0.07165   -1.713      0.09493 
   1  rs558624175  206179903       40     -0.113     0.2489   0.005398  -0.4541       0.6523 
   1  rs143639791  206180599       40    -0.1884     0.2477      0.015  -0.7607       0.4515 
   1  rs146784791  206180662       40    -0.1311     0.1116    0.03502   -1.174       0.2476 
   1   rs28717691  206180987       40     -0.113     0.2489   0.005398  -0.4541       0.6523 
   1  rs554391902  206181112       40     0.1785     0.1366    0.04299    1.307       0.1992 
   1  rs200762245  206183305       40    -0.1884     0.2477      0.015  -0.7607       0.4515 
   1  rs147360571  206185267       40    -0.2901     0.2121    0.04694   -1.368       0.1793 
   1  rs374983077  206185583       40    -0.1884     0.2477      0.015  -0.7607       0.4515 
   1  rs150592977  206185638       40     -0.113     0.2489   0.005398  -0.4541       0.6523 
   1  rs202244112  206185802       40    -0.1297     0.1445    0.02076  -0.8976       0.3751 
   1  rs139599965  206185875       40     -0.113     0.2489   0.005398  -0.4541       0.6523 
   1  rs528310485  206186724       40    0.09635      0.154     0.0102   0.6257       0.5353 
   1  rs541686898  206186903       40     0.2141     0.1258    0.07084    1.702      0.09691 
   1  rs199949469  206187142       40    -0.3452     0.1822     0.0863   -1.895      0.06578 
   1  rs575697756  206187238       40    -0.1884     0.2477      0.015  -0.7607       0.4515 
   1  rs200975589  206187511       40    -0.1884     0.2477      0.015  -0.7607       0.4515 
   1  rs140099530  206188250       40    -0.2901     0.2121    0.04694   -1.368       0.1793 
   1  rs145724138  206188780       40     -0.454     0.2651    0.07165   -1.713      0.09493 
   1   rs61374077  206188852       40   -0.08412     0.2748    0.00246  -0.3061       0.7612 
   1   rs28763608  206189266       40   -0.00661     0.1653  4.208e-05 -0.03999       0.9683 
   1   rs28464621  206189374       40     -0.113     0.2489   0.005398  -0.4541       0.6523 
   1  rs141074255  206189641       40 -0.0004379     0.1743  1.661e-07 -0.002513        0.998 
   1  rs115831689  206190076       40     -0.454     0.2651    0.07165   -1.713      0.09493 
   1   rs28415186  206190902       40     0.2141     0.1258    0.07084    1.702      0.09691 
   1   rs28673217  206191036       40    -0.1868     0.1012    0.08221   -1.845      0.07284 
   1   rs73084140  206191088       40   -0.08412     0.2748    0.00246  -0.3061       0.7612 
   1   rs73084142  206191566       40     0.2141     0.1258    0.07084    1.702      0.09691 
   1   rs59785644  206192090       40    -0.2901     0.2121    0.04694   -1.368       0.1793 
   1   rs74144119  206192122       40    -0.2755     0.2015    0.04689   -1.367       0.1796 
   1   rs73084143  206192145       40   -0.08412     0.2748    0.00246  -0.3061       0.7612 
   1   rs74465596  206192396       40     -0.113     0.2489   0.005398  -0.4541       0.6523 
   1   rs74144120  206193138       40    -0.3257     0.1771    0.08171   -1.839      0.07376 
   1   rs74798593  206193385       40     -0.208      0.218    0.02339  -0.9539       0.3462 
   1   rs28368767  206194087       40     -0.113     0.2489   0.005398  -0.4541       0.6523 
   1   rs28726332  206194888       40    -0.1868     0.1012    0.08221   -1.845      0.07284 
   1  rs113081430  206195693       40   -0.08412     0.2748    0.00246  -0.3061       0.7612 
   1   rs79528395  206195925       40     -0.113     0.2489   0.005398  -0.4541       0.6523 
   1   rs60730743  206196800       40   -0.07723     0.2493    0.00252  -0.3098       0.7584 
   1   rs79595378  206197566       40     -0.208      0.218    0.02339  -0.9539       0.3462 
   1   rs74383679  206198189       40     0.3174     0.1432     0.1145    2.217      0.03269 
   1   rs28403056  206198738       40   -0.03505     0.1357   0.001752  -0.2583       0.7976 
   1   rs28648042  206198813       40   -0.05417     0.1231   0.005072  -0.4401       0.6623 
   1   rs28380419  206198834       40   -0.03505     0.1357   0.001752  -0.2583       0.7976 
   1  rs111272467  206198919       40    -0.1884     0.2477      0.015  -0.7607       0.4515 
   1   rs28527399  206199132       40   -0.01196     0.1314  0.0002179   -0.091        0.928 
   1   rs28562086  206199355       40   -0.09159     0.1475    0.01004  -0.6209       0.5383 
   1   rs28670379  206199702       40   -0.02328     0.1262  0.0008945  -0.1845       0.8546 
   1  rs535008704  206199890       40    -0.1731     0.1851    0.02249  -0.9351       0.3557 
   1  rs554714387  206199894       40    -0.1102     0.1951   0.008325  -0.5648       0.5755 
   1  rs138457966  206200536       40   -0.06113      0.123    0.00646  -0.4971        0.622 
   1   rs73084162  206200605       40    -0.2682     0.2021    0.04427   -1.327       0.1925 
   1   rs73084164  206200762       40    -0.2682     0.2021    0.04427   -1.327       0.1925 
   1   rs77726881  206200779       40    -0.2682     0.2021    0.04427   -1.327       0.1925 
   1  rs112211720  206201677       40     0.1041     0.1385    0.01464   0.7515        0.457 
   1   rs28588851  206202545       40    -0.1273     0.1298     0.0247  -0.9809       0.3328 
   1  rs113119275  206202598       40     0.4182     0.1838     0.1199    2.275      0.02862 
   1   rs28583801  206202684       40     0.1042     0.1899   0.007861   0.5487       0.5864 
   1   rs74361025  206202769       40    -0.1314     0.1656    0.01629  -0.7934       0.4325 
   1   rs55932930  206203146       40     0.1023     0.1223     0.0181   0.8369       0.4079 
   1   rs28406564  206203455       40    0.01111     0.1619   0.000124  0.06866       0.9456 
   1  rs553853035  206203743       40    0.05363     0.1303   0.004436   0.4115        0.683 
   1  rs113992062  206203808       40    -0.2682     0.2021    0.04427   -1.327       0.1925 
   1   rs79105787  206204091       40    0.07342     0.1225    0.00937   0.5995       0.5524 
   1   rs73084171  206204145       40     0.1078     0.1396    0.01545   0.7722       0.4448 
   1  rs144400384  206204474       40    -0.1314     0.1656    0.01629  -0.7934       0.4325 
   1   rs76639883  206204496       40    -0.1314     0.1656    0.01629  -0.7934       0.4325 
   1   rs28498702  206204899       40    0.08033     0.1111    0.01357    0.723       0.4741 
   1   rs28410808  206204980       40    0.08033     0.1111    0.01357    0.723       0.4741 
   1   rs28404873  206205351       40    0.02347     0.1167   0.001062    0.201       0.8417 
   1   rs28559752  206205385       40    0.08033     0.1111    0.01357    0.723       0.4741 
   1  rs139470007  206205422       40    -0.1314     0.1656    0.01629  -0.7934       0.4325 
   1  rs554751113  206205893       40    -0.1731     0.1851    0.02249  -0.9351       0.3557 
   1  rs568582368  206205896       40    -0.1731     0.1851    0.02249  -0.9351       0.3557 
   1  rs536845831  206205897       40    -0.1731     0.1851    0.02249  -0.9351       0.3557 
   1    rs4073317  206206273       40   -0.08735     0.1584   0.007939  -0.5515       0.5846 
   1   rs28687282  206206455       40     0.1357     0.1149    0.03539    1.181       0.2451 
   1   rs28646170  206206642       40   -0.01752     0.1123  0.0006402   -0.156       0.8768 
   1   rs28599623  206206660       40    -0.0191     0.1136   0.000743  -0.1681       0.8674 
   1   rs28395311  206206760       40   -0.02996     0.1156   0.001766  -0.2593       0.7968 
   1   rs28624349  206206819       40   -0.02996     0.1156   0.001766  -0.2593       0.7968 
   1   rs28579591  206206824       40    -0.1517     0.1944    0.01577  -0.7804         0.44 
   1   rs28408041  206207016       40    0.02664     0.1173   0.001356   0.2271       0.8215 
   1   rs28459792  206207491       40    0.05547     0.1306   0.004723   0.4247       0.6735 
   1   rs28673278  206207513       40    0.04428     0.1215   0.003483   0.3645       0.7175 
   1   rs28447605  206207553       40    0.04428     0.1215   0.003483   0.3645       0.7175 
   1   rs66698736  206207649       40     0.3049     0.1577    0.08953    1.933      0.06071 
   1   rs73084185  206207939       40    0.04845     0.1165   0.004528   0.4157       0.6799 
   1   rs73084187  206208075       40    0.04428     0.1215   0.003483   0.3645       0.7175 
   1  rs114945965  206208124       40    -0.1517     0.1944    0.01577  -0.7804         0.44 
   1   rs73084189  206208324       40    0.04428     0.1215   0.003483   0.3645       0.7175 
   1  rs111296929  206208348       40   -0.08735     0.1584   0.007939  -0.5515       0.5846 
   1  rs113816375  206208388       40    0.04428     0.1215   0.003483   0.3645       0.7175 
   1   rs28489694  206208464       40    0.05387     0.1195   0.005317   0.4507       0.6548 
   1   rs28648791  206208526       40    0.04428     0.1215   0.003483   0.3645       0.7175 
   1   rs28551622  206208732       40    0.04428     0.1215   0.003483   0.3645       0.7175 
   1   rs77376099  206208745       40    -0.4631     0.2186     0.1056   -2.118      0.04074 
   1   rs28617251  206208746       40    0.05848     0.1403   0.004549   0.4167       0.6792 
   1  rs148762367  206208783       40    0.04428     0.1215   0.003483   0.3645       0.7175 
   1  rs138472483  206209015       40     0.1042     0.1899   0.007861   0.5487       0.5864 
   1   rs28480402  206209023       40   -0.04751       0.18   0.001831   -0.264       0.7932 
   1   rs58812234  206209032       40     0.1688     0.1567    0.02964    1.077       0.2881 
   1   rs67115803  206209229       40  -0.002255     0.1217  9.037e-06 -0.01853       0.9853 
   1   rs71568080  206209433       40  -0.002255     0.1217  9.037e-06 -0.01853       0.9853 
   1  rs111882760  206209566       40    0.05547     0.1306   0.004723   0.4247       0.6735 
   1  rs112327331  206209590       40    0.05547     0.1306   0.004723   0.4247       0.6735 
   1   rs74144121  206209971       40     0.1042     0.1899   0.007861   0.5487       0.5864 
   1   rs77573089  206210090       40     0.4182     0.1838     0.1199    2.275      0.02862 
   1   rs34031739  206210118       40  -0.002255     0.1217  9.037e-06 -0.01853       0.9853 
   1   rs28652802  206210373       40     0.1301     0.1445    0.02087      0.9       0.3738 
   1   rs28703656  206210478       40    0.03718     0.1169   0.002656   0.3181       0.7521 
   1   rs28460228  206210551       40    0.03718     0.1169   0.002656   0.3181       0.7521 
   1   rs28427115  206210631       40     0.1301     0.1445    0.02087      0.9       0.3738 
   1   rs35159747  206210642       40     0.1353     0.1836    0.01409   0.7369       0.4657 
   1   rs28641524  206210739       40     0.1301     0.1445    0.02087      0.9       0.3738 
   1   rs28482458  206210750       40    0.03718     0.1169   0.002656   0.3181       0.7521 
   1   rs28414299  206210886       40    0.03718     0.1169   0.002656   0.3181       0.7521 
   1   rs73084202  206211084       40    -0.4631     0.2186     0.1056   -2.118      0.04074 
   1   rs28446558  206211139       40    0.03718     0.1169   0.002656   0.3181       0.7521 
   1   rs34682356  206211598       40    0.03718     0.1169   0.002656   0.3181       0.7521 
   1   rs71568081  206211644       40   -0.02263     0.1231  0.0008887  -0.1838       0.8551 
   1   rs28554025  206211670       40    0.03718     0.1169   0.002656   0.3181       0.7521 
   1   rs73086104  206211827       40    0.03718     0.1169   0.002656   0.3181       0.7521 
   1   rs73086106  206212120       40    -0.3307     0.1527     0.1098   -2.165      0.03674 
   1   rs67583557  206212186       40    0.03718     0.1169   0.002656   0.3181       0.7521 
   1   rs73086108  206212257       40    -0.4631     0.2186     0.1056   -2.118      0.04074 
   1   rs28609772  206212766       40   -0.05743      0.275   0.001146  -0.2088       0.8357 
   1   rs75380376  206212900       40     0.4182     0.1838     0.1199    2.275      0.02862 
   1   rs66588639  206213015       40    0.07366     0.1117    0.01132   0.6595       0.5135 
   1   rs73086109  206213124       40    -0.4631     0.2186     0.1056   -2.118      0.04074 
   1  rs149806000  206213151       40     0.4182     0.1838     0.1199    2.275      0.02862 
   1    rs4129013  206213447       40   -0.02584      0.117   0.001283  -0.2209       0.8263 
   1    rs4129012  206213493       40     0.1353     0.1836    0.01409   0.7369       0.4657 
   1   rs28735183  206213873       40    0.07366     0.1117    0.01132   0.6595       0.5135 
   1  rs113163827  206213943       40    0.05547     0.1306   0.004723   0.4247       0.6735 
   1   rs28577905  206213954       40    0.07366     0.1117    0.01132   0.6595       0.5135 
   1  rs150749361  206214027       40    -0.1476     0.2484   0.009208  -0.5943       0.5559 
   1   rs28412042  206214132       40    -0.3307     0.1527     0.1098   -2.165      0.03674 
   1   rs28706615  206214242       40    0.07366     0.1117    0.01132   0.6595       0.5135 
   1   rs28375468  206214342       40   -0.09546     0.1499    0.01056  -0.6368        0.528 
   1   rs41288143  206214532       40    0.07366     0.1117    0.01132   0.6595       0.5135 
   1   rs76294455  206214615       40    -0.4631     0.2186     0.1056   -2.118      0.04074 
   1   rs41289047  206214620       40    0.07366     0.1117    0.01132   0.6595       0.5135 
   1   rs28722070  206214739       40    0.07366     0.1117    0.01132   0.6595       0.5135 
   1   rs28613414  206214941       40    0.07366     0.1117    0.01132   0.6595       0.5135 
   1   rs79259464  206215122       40    0.07366     0.1117    0.01132   0.6595       0.5135 
   1   rs79596452  206215208       40    -0.1517     0.1944    0.01577  -0.7804         0.44 
   1   rs28515616  206215333       40    0.07366     0.1117    0.01132   0.6595       0.5135 
   1   rs28460737  206215508       40    0.07366     0.1117    0.01132   0.6595       0.5135 
   1   rs28438699  206215580       40    0.07366     0.1117    0.01132   0.6595       0.5135 
   1   rs74389875  206215588       40    0.02644     0.1185   0.001308   0.2231       0.8247 
   1   rs28733518  206215872       40    0.07366     0.1117    0.01132   0.6595       0.5135 
   1   rs73086120  206215925       40    -0.4631     0.2186     0.1056   -2.118      0.04074 
   1   rs28610302  206215987       40    -0.1409      0.155    0.02128   -0.909       0.3691 
   1  rs200028331  206215987       40    -0.1371     0.1135      0.037   -1.208       0.2344 
   1   rs28420868  206215989       40    0.09361     0.1724   0.007701    0.543       0.5903 
   1   rs56782027  206215997       40     0.1629     0.1459    0.03177    1.117       0.2712 
   1   rs73086121  206216243       40      0.036     0.1167   0.002499   0.3086       0.7593 
   1   rs28415353  206216356       40    0.07366     0.1117    0.01132   0.6595       0.5135 
   1   rs28479800  206216607       40      0.058     0.1393    0.00454   0.4163       0.6795 
   1   rs28444978  206216654       40    0.07366     0.1117    0.01132   0.6595       0.5135 
   1   rs55997597  206216937       40     0.1042     0.1899   0.007861   0.5487       0.5864 
   1   rs28827481  206216947       40    0.07366     0.1117    0.01132   0.6595       0.5135 
   1   rs28765448  206217089       40    0.01436     0.1136    0.00042   0.1264       0.9001 
   1   rs79630889  206217156       40     0.1042     0.1899   0.007861   0.5487       0.5864 
   1   rs28783451  206217168       40    0.01436     0.1136    0.00042   0.1264       0.9001 
   1   rs28767617  206217256       40    0.06067     0.1089   0.008094   0.5569       0.5809 
   1   rs28820098  206217378       40   -0.07818     0.1503   0.007068  -0.5201        0.606 
   1   rs28762115  206217509       40    0.07366     0.1117    0.01132   0.6595       0.5135 
   1   rs56151777  206217875       40    0.05782       0.11   0.007223   0.5258       0.6021 
   1   rs58967900  206217966       40    -0.3307     0.1527     0.1098   -2.165      0.03674 
   1   rs28785182  206218204       40    0.07163     0.1655   0.004905   0.4328       0.6676 
   1  rs112513220  206218324       40    0.04047     0.2751  0.0005695   0.1471       0.8838 
   1   rs28889651  206218340       40    -0.2535     0.1536    0.06686    -1.65       0.1072 
   1   rs28750713  206218943       40    -0.2593     0.1509    0.07207   -1.718      0.09394 
   1   rs61434100  206219005       40   -0.09344     0.1222    0.01516  -0.7647       0.4492 
   1   rs28840712  206219277       40    -0.0148     0.1103  0.0004734  -0.1342        0.894 
   1   rs28517619  206219436       40  -0.004696     0.1114  4.679e-05 -0.04217       0.9666 
   1   rs35630000  206219605       40   0.008196     0.1309  0.0001031  0.06261       0.9504 
   1   rs35997092  206219662       40  -0.004696     0.1114  4.679e-05 -0.04217       0.9666 
   1   rs28870717  206219710       40   -0.09344     0.1222    0.01516  -0.7647       0.4492 
   1   rs73086147  206219908       40    0.03272     0.1415   0.001406   0.2313       0.8183 
   1   rs28766023  206220549       40    -0.3171     0.1614    0.09226   -1.965      0.05672 
   1   rs28878533  206220587       40  -0.004696     0.1114  4.679e-05 -0.04217       0.9666 
   1   rs74144310  206220965       40     0.1439     0.1892      0.015   0.7608       0.4515 
   1  rs114825717  206221521       40      0.366     0.1776     0.1006    2.061      0.04616 
   1   rs28590480  206221587       40     0.1439     0.1892      0.015   0.7608       0.4515 
   1   rs28520962  206221593       40   -0.09344     0.1222    0.01516  -0.7647       0.4492 
   1   rs28535253  206221751       40    -0.2722     0.1593    0.07138   -1.709       0.0956 
   1   rs74144311  206221887       40     0.1439     0.1892      0.015   0.7608       0.4515 
   1   rs36111067  206222037       40   -0.02388     0.1396  0.0007697  -0.1711       0.8651 
   1   rs35076969  206222281       40   0.008196     0.1309  0.0001031  0.06261       0.9504 
   1   rs28447645  206222490       40   -0.09611     0.1235     0.0157  -0.7785       0.4411 
   1   rs35394684  206222677       40    0.01905     0.1125  0.0007537   0.1693       0.8665 
   1   rs34786964  206222742       40    -0.2722     0.1593    0.07138   -1.709       0.0956 
   1   rs34602659  206223168       40     0.1439     0.1892      0.015   0.7608       0.4515 
   1   rs33911258  206223297       40    -0.1012     0.1159    0.01967  -0.8732        0.388 
   1   rs28503926  206223319       40   0.005646      0.123  5.541e-05  0.04589       0.9636 
   1   rs28728365  206223332       40   0.005646      0.123  5.541e-05  0.04589       0.9636 
   1   rs28536160  206223383       40   -0.02832     0.1274   0.001299  -0.2223       0.8252 
   1   rs28373064  206223556       40    -0.1544      0.129    0.03633   -1.197       0.2388 
   1   rs36061603  206223958       40      0.366     0.1776     0.1006    2.061      0.04616 
   1   rs33932943  206224085       40    0.02253     0.1482  0.0006076    0.152         0.88 
   1   rs35608965  206224412       40    0.02253     0.1482  0.0006076    0.152         0.88 
   1   rs36046834  206224830       40    0.02253     0.1482  0.0006076    0.152         0.88 
   1   rs33990840  206225011       40    0.02253     0.1482  0.0006076    0.152         0.88 
   1    rs3891058  206225112       40    0.03272     0.1415   0.001406   0.2313       0.8183 
   1   rs28452187  206226325       40     0.1644     0.1279    0.04168    1.286       0.2064 
   1   rs34961037  206226697       40    -0.0195     0.1508  0.0004397  -0.1293       0.8978 
   1    rs3883899  206227108       40    0.06837     0.1396   0.006275   0.4898       0.6271 
   1   rs34253955  206227110       40    -0.3828      0.268    0.05093   -1.428       0.1614 
   1   rs28533775  206227452       40    0.01874     0.1274  0.0005691   0.1471       0.8838 
   1   rs34478268  206227556       40    0.08071      0.157   0.006904    0.514       0.6102 
   1   rs33951888  206227560       40     0.1767     0.1628    0.03007    1.085       0.2846 
   1   rs35639737  206227644       40    0.03272     0.1415   0.001406   0.2313       0.8183 
   1   rs28588803  206227864       40   -0.06607     0.1392   0.005891  -0.4745       0.6378 
   1    rs3888709  206227970       40    -0.0212     0.1314  0.0006848  -0.1614       0.8727 
   1  rs142611733  206228020       40    -0.1003     0.1865   0.007547  -0.5375        0.594 
   1   rs28477649  206228236       40      0.146     0.1376    0.02877    1.061       0.2954 
   1   rs35489935  206228400       40    -0.3828      0.268    0.05093   -1.428       0.1614 
   1   rs28592734  206228415       40    0.07333     0.1193   0.009851   0.6149       0.5423 
   1   rs33940624  206228510       40     0.0481     0.1404   0.003077   0.3425       0.7339 
   1   rs34185135  206228595       40    -0.3828      0.268    0.05093   -1.428       0.1614 
   1   rs34907569  206228616       40    0.07333     0.1193   0.009851   0.6149       0.5423 
   1   rs34482762  206228743       40     0.0561     0.1179   0.005926    0.476       0.6368 
   1   rs34020983  206228825       40    0.07333     0.1193   0.009851   0.6149       0.5423 
   1   rs34105497  206228955       40    0.07333     0.1193   0.009851   0.6149       0.5423 
   1  rs145176259  206229122       40    0.07333     0.1193   0.009851   0.6149       0.5423 
   1   rs36096612  206229180       40     -0.269     0.2717    0.02516  -0.9903       0.3283 
   1   rs34327164  206229232       40    -0.2108     0.1277    0.06696   -1.651       0.1069 
   1   rs34792278  206229278       40    -0.1075     0.1182    0.02133    -0.91       0.3686 
   1   rs28499431  206229292       40     0.0481     0.1404   0.003077   0.3425       0.7339 
   1   rs28575468  206229599       40     0.1068     0.1226    0.01956   0.8708       0.3893 
   1   rs33971119  206229900       40    -0.1896     0.1278    0.05479   -1.484        0.146 
   1   rs28638012  206229939       40     0.1848     0.1954      0.023   0.9457       0.3503 
   1   rs33959978  206230034       40     0.1068     0.1226    0.01956   0.8708       0.3893 
   1   rs28483632  206230161       40     0.1068     0.1226    0.01956   0.8708       0.3893 
   1   rs28425623  206230379       40     0.1068     0.1226    0.01956   0.8708       0.3893 
   1   rs34141846  206230408       40    0.08071      0.157   0.006904    0.514       0.6102 
   1   rs28607590  206230548       40     0.0481     0.1404   0.003077   0.3425       0.7339 
   1   rs28733981  206230629       40     0.0481     0.1404   0.003077   0.3425       0.7339 
   1   rs35482094  206230642       40     0.1647     0.1887    0.01964   0.8726       0.3884 
   1   rs28380027  206230697       40     0.1068     0.1226    0.01956   0.8708       0.3893 
   1   rs28632197  206230958       40    -0.4631     0.2186     0.1056   -2.118      0.04074 
   1   rs28676508  206230986       40    0.04511     0.1246   0.003439   0.3621       0.7193 
   1   rs28529127  206231152       40    -0.2108     0.1277    0.06696   -1.651       0.1069 
   1   rs28415467  206231203       40     0.1068     0.1226    0.01956   0.8708       0.3893 
   1   rs33985287  206231259       40     0.0481     0.1404   0.003077   0.3425       0.7339 
   1   rs33933482  206231264       40     0.1068     0.1226    0.01956   0.8708       0.3893 
   1   rs34880131  206231268       40    -0.1517     0.1944    0.01577  -0.7804         0.44 
   1   rs33935503  206231429       40    -0.2108     0.1277    0.06696   -1.651       0.1069 
   1   rs71568084  206231608       40    0.03913     0.1138   0.003102   0.3439       0.7329 
   1   rs34079495  206232556       40     0.1647     0.1887    0.01964   0.8726       0.3884 
   1   rs28418396  206232798       40    -0.1382     0.1211    0.03317   -1.142       0.2607 
   1   rs28401652  206233013       40     0.2444     0.1569    0.05999    1.557       0.1277 
   1   rs28517473  206233134       40    0.03213      0.133   0.001532   0.2415       0.8105 
   1   rs28570099  206233206       40     0.1504     0.1667    0.02097   0.9022       0.3726 
   1   rs28405931  206233975       40    0.07803     0.1543   0.006688   0.5058       0.6159 
   1   rs28480002  206234290       40     0.1614     0.1376    0.03496    1.173        0.248 
   1   rs28733131  206234603       40    0.06428     0.1393   0.005575   0.4616        0.647 
   1  rs115075653  206234803       40    -0.1003     0.2491   0.004249  -0.4027       0.6894 
   1   rs61051208  206234851       40    0.08274     0.2059    0.00423   0.4018       0.6901 
   1   rs55703016  206235589       40     0.1642      0.139    0.03543    1.181       0.2448 
   1  rs181114092  206236288       40     0.1147     0.2304   0.006479   0.4978       0.6215 
   1   rs28407337  206236354       40     0.3393     0.1492     0.1198    2.274       0.0287 
   1   rs28673467  206236545       40    0.05516     0.1404   0.004047   0.3929       0.6966 
   1   rs74144314  206236625       40     0.2416      0.134    0.07877    1.803       0.0794 
   1   rs28547295  206236789       40    -0.1587     0.1376    0.03379   -1.153       0.2562 
   1   rs77916165  206237231       40    0.05833     0.1311   0.005183    0.445       0.6589 
   1   rs72752939  206237319       40   -0.05553      0.176   0.002613  -0.3155       0.7541 
   1  rs114994405  206237557       40     0.2283      0.203    0.03221    1.125       0.2678 
   1  rs116446550  206238171       40     -0.145     0.2485   0.008881  -0.5835        0.563 
   1   rs28391710  206238182       40    0.05285     0.1167   0.005367   0.4528       0.6533 
   1   rs58152682  206238576       40    -0.1313     0.1289     0.0266   -1.019       0.3146 
   1  rs200862681  206238608       40     0.1583     0.2483    0.01059   0.6376       0.5276 
   1   rs59387264  206238615       40    -0.3132     0.1837    0.07102   -1.704      0.09646 
   1   rs73088148  206238974       40    -0.1313     0.1289     0.0266   -1.019       0.3146 
   1  rs113558043  206239272       40    -0.3918     0.2414    0.06487   -1.624       0.1127 
   1   rs77422737  206239289       40     0.2396     0.2027    0.03547    1.182       0.2445 
   1   rs28602496  206239403       40   -0.05553      0.176   0.002613  -0.3155       0.7541 
   1   rs28391411  206239574       40    0.05285     0.1167   0.005367   0.4528       0.6533 
   1   rs57616356  206239665       40    -0.1313     0.1289     0.0266   -1.019       0.3146 
   1   rs28412824  206239667       40    0.06548     0.1302   0.006614    0.503       0.6179 
   1   rs28491603  206239668       40    0.05285     0.1167   0.005367   0.4528       0.6533 
   1   rs28628301  206239697       40    0.06548     0.1302   0.006614    0.503       0.6179 
   1   rs57530058  206239705       40    -0.1313     0.1289     0.0266   -1.019       0.3146 
   1   rs28501417  206239956       40    0.05285     0.1167   0.005367   0.4528       0.6533 
   1   rs28694304  206239993       40   -0.05553      0.176   0.002613  -0.3155       0.7541 
   1   rs58488597  206240033       40    -0.1313     0.1289     0.0266   -1.019       0.3146 
   1   rs75501563  206240149       40    0.07924     0.2169   0.003501   0.3654       0.7168 
   1   rs79599132  206240266       40     0.2396     0.2027    0.03547    1.182       0.2445 
   1   rs28523378  206240271       40     0.1098     0.1221    0.02086   0.8997        0.374 
   1   rs28592082  206241211       40    0.05833     0.1311   0.005183    0.445       0.6589 
   1   rs58792157  206241309       40   -0.05633     0.1975   0.002137  -0.2853        0.777 
   1   rs28641568  206241908       40    0.08739      0.119    0.01399   0.7343       0.4672 
   1   rs28540967  206242705       40   -0.05553      0.176   0.002613  -0.3155       0.7541 
   1   rs78971622  206242810       40     0.2396     0.2027    0.03547    1.182       0.2445 
   1   rs74144316  206243132       40   -0.05633     0.1975   0.002137  -0.2853        0.777 
   1   rs80312667  206243359       40     0.2283      0.203    0.03221    1.125       0.2678 
   1   rs28689766  206243870       40    0.03581     0.1976  0.0008639   0.1813       0.8571 
   1   rs79800876  206244126       40     0.2149     0.1648     0.0428    1.304       0.2002 
   1   rs73088157  206244280       40    -0.3132     0.1837    0.07102   -1.704      0.09646 
   1  rs114070743  206244368       40     0.1147     0.2304   0.006479   0.4978       0.6215 
   1  rs371199699  206244547       40    -0.0211     0.1848  0.0003428  -0.1141       0.9097 
   1  rs549723906  206244555       40     0.2283      0.203    0.03221    1.125       0.2678 
   1   rs74985977  206244632       40     0.1566     0.1334    0.03499    1.174       0.2478 
   1   rs76134576  206245237       40    -0.3132     0.1837    0.07102   -1.704      0.09646 
   1   rs28529450  206245275       40    0.01311     0.1521  0.0001954  0.08617       0.9318 
   1   rs28430268  206245405       40    0.03377     0.1761  0.0009663   0.1917        0.849 
   1  rs554363894  206245482       40   -0.02538     0.1375  0.0008959  -0.1846       0.8545 
   1  rs201455887  206245505       40     0.2283      0.203    0.03221    1.125       0.2678 
   1  rs151065248  206245621       40     0.2149     0.1648     0.0428    1.304       0.2002 
   1   rs28509307  206245939       40    0.00823     0.1306  0.0001045  0.06302       0.9501 
   1   rs78318313  206246179       40    0.08274     0.2059    0.00423   0.4018       0.6901 
   1   rs28699261  206246515       40    0.01642     0.1126  0.0005594   0.1458       0.8848 
   1   rs28419084  206246653       40   -0.01111     0.1309  0.0001894 -0.08484       0.9328 
   1   rs28551097  206246851       40    -0.2684     0.2717    0.02504   -0.988       0.3294 
   1   rs34292472  206246980       40     0.0517     0.1303   0.004123   0.3966       0.6939 
   1   rs73088160  206247743       40    -0.3132     0.1837    0.07102   -1.704      0.09646 
   1   rs35693813  206248008       40    -0.1754     0.1346    0.04276   -1.303       0.2005 
   1  rs115905993  206248057       40    0.08274     0.2059    0.00423   0.4018       0.6901 
   1   rs59298662  206248393       40    0.05601     0.1975   0.002113   0.2837       0.7782 
   1   rs55994060  206248528       40   -0.03943     0.2063   0.000961  -0.1912       0.8494 
   1  rs115545509  206248876       40     0.2283      0.203    0.03221    1.125       0.2678 
   1   rs74144318  206248998       40   -0.05633     0.1975   0.002137  -0.2853        0.777 
   1   rs77434357  206249100       40   -0.05633     0.1975   0.002137  -0.2853        0.777 
   1   rs74144319  206249559       40    0.05445     0.1458   0.003657   0.3735       0.7109 
   1   rs28450722  206250836       40    0.03377     0.1761  0.0009663   0.1917        0.849 
   1   rs35286804  206251589       40      0.219     0.2728    0.01667   0.8027       0.4272 
   1   rs28670799  206251940       40    -0.4578     0.2649    0.07285   -1.728      0.09211 
   1  rs148062646  206252306       40    0.08274     0.2059    0.00423   0.4018       0.6901 
   1   rs80128150  206252635       40   -0.01494     0.1513  0.0002566 -0.09875       0.9219 
   1   rs28716644  206253025       40    0.07453     0.1902   0.004023   0.3918       0.6974 
   1   rs74144320  206253617       40    0.01398      0.167  0.0001843   0.0837       0.9337 
   1   rs75547741  206254150       40     0.2283      0.203    0.03221    1.125       0.2678 
   1   rs74700696  206254779       40   -0.03943     0.2063   0.000961  -0.1912       0.8494 
   1   rs28613322  206255019       40   -0.05633     0.1975   0.002137  -0.2853        0.777 
   1   rs28545078  206255930       40    0.03377     0.1761  0.0009663   0.1917        0.849 
   1   rs75983119  206256206       40     0.2396     0.2027    0.03547    1.182       0.2445 
   1   rs28735054  206256359       40    0.03377     0.1761  0.0009663   0.1917        0.849 
   1   rs75854365  206256689       40     0.2283      0.203    0.03221    1.125       0.2678 
   1   rs28396806  206256869       40    -0.1973     0.1275    0.05932   -1.548       0.1299 
   1   rs28420808  206257802       40    -0.2684     0.2717    0.02504   -0.988       0.3294 
   1   rs56957747  206257829       40   -0.05633     0.1975   0.002137  -0.2853        0.777 
   1   rs28694676  206257917       40    0.03377     0.1761  0.0009663   0.1917        0.849 
   1   rs28558763  206258445       40     0.1583     0.2483    0.01059   0.6376       0.5276 
   1   rs28677008  206258804       40     0.1145     0.1293    0.02024   0.8859       0.3812 
   1   rs28488355  206258953       40   -0.05633     0.1975   0.002137  -0.2853        0.777 
   1   rs78615823  206259206       40    0.07924     0.2169   0.003501   0.3654       0.7168 
   1   rs78156678  206259402       40     0.2283      0.203    0.03221    1.125       0.2678 
   1   rs80189649  206259716       40    0.07924     0.2169   0.003501   0.3654       0.7168 
   1   rs74580543  206259738       40     -0.145     0.2485   0.008881  -0.5835        0.563 
   1  rs144658819  206260268       40     0.6597     0.2535     0.1513    2.602      0.01313 
   1   rs75501120  206260303       40    0.07924     0.2169   0.003501   0.3654       0.7168 
   1   rs74555838  206260324       40   -0.08126     0.1972   0.004447   -0.412       0.6826 
   1   rs28542300  206260330       40    0.05504     0.1392   0.004095   0.3953       0.6948 
   1   rs28415773  206260405       40    0.06711     0.1727   0.003958   0.3886       0.6998 
   1   rs75037853  206260433       40    0.07924     0.2169   0.003501   0.3654       0.7168 
   1   rs28368464  206260468       40    -0.1397     0.1324    0.02846   -1.055       0.2981 
   1  rs116326738  206260517       40    0.07924     0.2169   0.003501   0.3654       0.7168 
   1   rs28449542  206261528       40    0.06306     0.1393   0.005367   0.4528       0.6533 
   1   rs74144321  206262189       40   -0.01494     0.1513  0.0002566 -0.09875       0.9219 
   1   rs28572205  206262816       40     0.1583     0.2483    0.01059   0.6376       0.5276 
   1   rs28595722  206263064       40    -0.1397     0.1324    0.02846   -1.055       0.2981 
   1   rs28782261  206263504       40    0.03377     0.1761  0.0009663   0.1917        0.849 
   1  rs114158163  206263604       40     0.2016     0.1949    0.02737    1.034       0.3077 
   1   rs28503228  206263772       40    0.03377     0.1761  0.0009663   0.1917        0.849 
   1  rs114284824  206263820       40     0.1147     0.2304   0.006479   0.4978       0.6215 
   1  rs552678928  206265162       40     0.1206     0.2054   0.008992   0.5872       0.5605 
   1  rs116502843  206265478       40     0.2124      0.167    0.04083    1.272       0.2112 
   1   rs28814626  206265866       40    0.03377     0.1761  0.0009663   0.1917        0.849 
   1   rs78918191  206266186       40     0.2016     0.1949    0.02737    1.034       0.3077 
   1   rs28839927  206266331       40   -0.05633     0.1975   0.002137  -0.2853        0.777 
   1   rs28373143  206266651       40    0.03377     0.1761  0.0009663   0.1917        0.849 
   1   rs74987907  206266779       40    0.08274     0.2059    0.00423   0.4018       0.6901 
   1   rs28575679  206266889       40    0.07139     0.1304   0.007824   0.5474       0.5873 
   1   rs28684505  206267285       40    0.03377     0.1761  0.0009663   0.1917        0.849 
   1  rs116573593  206267320       40     0.1147     0.2304   0.006479   0.4978       0.6215 
   1   rs28506088  206267326       40   -0.01494     0.1513  0.0002566 -0.09875       0.9219 
   1   rs28372537  206267542       40   -0.01494     0.1513  0.0002566 -0.09875       0.9219 
   1   rs77760435  206267982       40     0.2016     0.1949    0.02737    1.034       0.3077 
   1   rs77172677  206268507       40   -0.01494     0.1513  0.0002566 -0.09875       0.9219 
   1  rs112182236  206268801       40   -0.03943     0.2063   0.000961  -0.1912       0.8494 
   1   rs28496237  206268912       40     -0.312     0.1538    0.09774   -2.029      0.04952 
   1   rs35419494  206269035       40    0.03377     0.1761  0.0009663   0.1917        0.849 
   1   rs75589538  206269103       40     0.1147     0.2304   0.006479   0.4978       0.6215 
   1   rs34392569  206269193       40    0.03377     0.1761  0.0009663   0.1917        0.849 
   1   rs60502047  206269289       40     0.2016     0.1949    0.02737    1.034       0.3077 
   1   rs28372502  206269423       40      0.154     0.1501    0.02696    1.026       0.3114 
   1  rs150978968  206269568       40     0.1147     0.2304   0.006479   0.4978       0.6215 
   1  rs138697032  206269641       40     0.1147     0.2304   0.006479   0.4978       0.6215 
   1  rs149935405  206269767       40    0.06092     0.1446    0.00465   0.4213       0.6759 
   1  rs116563227  206269887       40    0.07924     0.2169   0.003501   0.3654       0.7168 
   1   rs73088164  206269988       40     -0.312     0.1538    0.09774   -2.029      0.04952 
   1   rs35058970  206270036       40    0.05202     0.1312   0.004122   0.3966       0.6939 
   1   rs79175076  206270382       40   -0.05633     0.1975   0.002137  -0.2853        0.777 
   1  rs112394727  206270852       40   -0.03943     0.2063   0.000961  -0.1912       0.8494 
   1   rs77440483  206271152       40     0.1455     0.1892    0.01534   0.7694       0.4464 
   1  rs149426942  206271591       40    -0.2684     0.2717    0.02504   -0.988       0.3294 
   1   rs74144328  206271605       40    0.01398      0.167  0.0001843   0.0837       0.9337 
   1   rs78273618  206271854       40    0.08274     0.2059    0.00423   0.4018       0.6901 
   1   rs74144329  206272963       40   -0.09431       0.19   0.006442  -0.4964       0.6225 
   1   rs28624812  206273153       40   -0.01494     0.1513  0.0002566 -0.09875       0.9219 
   1   rs77409792  206273391       40     0.2016     0.1949    0.02737    1.034       0.3077 
   1   rs35643513  206273555       40   -0.02621     0.2751  0.0002388 -0.09527       0.9246 
   1  rs142990809  206273624       40     0.1147     0.2304   0.006479   0.4978       0.6215 
   1   rs76290672  206274133       40     0.1147     0.2304   0.006479   0.4978       0.6215 
   1   rs80219221  206274152       40    0.02467     0.1742  0.0005276   0.1416       0.8881 
   1   rs73088166  206274678       40     -0.312     0.1538    0.09774   -2.029      0.04952 
   1   rs73088167  206275159       40    -0.2944     0.1582    0.08347    -1.86      0.07059 
   1   rs73088170  206275545       40     -0.312     0.1538    0.09774   -2.029      0.04952 
   1    rs4074313  206275657       40     0.2016     0.1949    0.02737    1.034       0.3077 
   1  rs139885581  206276043       40    -0.2177     0.1406    0.05935   -1.548       0.1298 
   1   rs59119364  206276222       40    0.07139     0.1304   0.007824   0.5474       0.5873 
   1   rs57901634  206276293       40   -0.06677       0.12   0.008082  -0.5564       0.5812 
   1  rs548123855  206276434       40   -0.03943     0.2063   0.000961  -0.1912       0.8494 
   1  rs191646353  206276697       40     -0.312     0.1538    0.09774   -2.029      0.04952 
   1  rs377510366  206276993       40    0.02793     0.1325   0.001168   0.2108       0.8342 
   1  rs548766697  206277057       40   -0.05623     0.1393   0.004267  -0.4035       0.6888 
   1  rs568619100  206277058       40   -0.05623     0.1393   0.004267  -0.4035       0.6888 
   1  rs184713183  206277076       40    0.07716     0.1844   0.004585   0.4184        0.678 
   1   rs28754752  206277142       40     0.1433     0.1268    0.03252     1.13       0.2655 
   1   rs28533691  206277194       40    0.05242     0.1312   0.004186   0.3997       0.6916 
   1  rs548487781  206277479       40    0.08274     0.2059    0.00423   0.4018       0.6901 
   1  rs112082484  206277634       40   -0.08522     0.1209     0.0129  -0.7048       0.4852 
   1  rs200108052  206277765       40    0.08274     0.2059    0.00423   0.4018       0.6901 
   1  rs146122211  206277788       40   -0.08522     0.1209     0.0129  -0.7048       0.4852 
   1  rs138609493  206277827       40     0.1455     0.1892    0.01534   0.7694       0.4464 
   1   rs28546121  206277868       40    0.07139     0.1304   0.007824   0.5474       0.5873 
   1   rs57409523  206278726       40     0.2016     0.1949    0.02737    1.034       0.3077 
   1   rs28635502  206278745       40    0.07139     0.1304   0.007824   0.5474       0.5873 
   1   rs57162056  206279183       40     0.2016     0.1949    0.02737    1.034       0.3077 
   1  rs111732061  206279229       40   -0.03943     0.2063   0.000961  -0.1912       0.8494 
   1  rs149804354  206279333       40    0.08274     0.2059    0.00423   0.4018       0.6901 
   1    rs4076285  206280136       40     0.2551     0.1933    0.04383     1.32       0.1948 
   1   rs28374971  206280159       40  -0.007715     0.2312  2.931e-05 -0.03337       0.9736 
   1   rs77787853  206280721       40     0.1936      0.204    0.02316   0.9491       0.3486 
   1  rs201612251  206281043       40   -0.03531     0.1547    0.00137  -0.2283       0.8206 
   1   rs59055466  206281044       40  -0.006576     0.1009  0.0001118 -0.06519       0.9484 
   1   rs28420347  206281191       40     0.2319     0.1474    0.06113    1.573        0.124 
   1   rs75699422  206281342       40   -0.09328     0.1866   0.006532  -0.4999       0.6201 
   1   rs28602536  206281564       40     0.1553     0.1242    0.03955    1.251       0.2186 
   1   rs66674058  206281752       40    0.05567     0.1545   0.003404   0.3603       0.7206 
   1   rs28439348  206281874       40    0.05567     0.1545   0.003404   0.3603       0.7206 
   1   rs28529397  206282233       40   -0.03742     0.1166     0.0027  -0.3208       0.7502 
   1   rs28460755  206282295       40  -0.006254     0.2312  1.926e-05 -0.02706       0.9786 
   1  rs199726751  206282895       40   -0.01699     0.1653  0.0002779  -0.1028       0.9187 
   1   rs28837425  206283483       40  -0.006254     0.2312  1.926e-05 -0.02706       0.9786 
   1   rs28754987  206283527       40     0.1553     0.1242    0.03955    1.251       0.2186 
   1   rs61602556  206283548       40   -0.03742     0.1166     0.0027  -0.3208       0.7502 
   1   rs28852078  206283551       40     0.2319     0.1474    0.06113    1.573        0.124 
   1   rs28773594  206283776       40     0.2319     0.1474    0.06113    1.573        0.124 
   1   rs28812587  206284047       40   -0.05476      0.174   0.002598  -0.3146       0.7548 
   1  rs145411504  206284568       40   -0.08012      0.121    0.01141  -0.6621       0.5119 
   1   rs28805044  206284960       40    -0.1788     0.1365    0.04319    -1.31       0.1981 
   1   rs28865893  206286135       40   -0.08012      0.121    0.01141  -0.6621       0.5119 
   1   rs28801417  206286215       40    -0.1788     0.1365    0.04319    -1.31       0.1981 
   1   rs28823927  206286760       40   -0.05476      0.174   0.002598  -0.3146       0.7548 
   1   rs28888732  206287099       40   -0.05318     0.1394   0.003816  -0.3815       0.7049 
   1  rs201784051  206287135       40    -0.1869     0.2735    0.01214  -0.6833       0.4986 
   1  rs115153761  206287539       40    0.04175     0.2062   0.001077   0.2024       0.8407 
   1  rs115349790  206287540       40    0.04175     0.2062   0.001077   0.2024       0.8407 
   1   rs28859998  206287944       40   -0.06668     0.1798   0.003606  -0.3708       0.7128 
   1   rs73073010  206288190       40    -0.1983       0.17    0.03455   -1.166       0.2508 
   1   rs28625150  206288251       40    -0.2098     0.2146    0.02455   -0.978       0.3343 
   1   rs73073011  206288274       40    -0.1923     0.1489    0.04203   -1.291       0.2044 
   1   rs28625608  206288452       40     0.1264     0.1526    0.01774   0.8283       0.4127 
   1  rs144671304  206288631       40   -0.01699     0.1653  0.0002779  -0.1028       0.9187 
   1  rs559788982  206288633       40      0.149     0.2484   0.009374   0.5996       0.5523 
   1   rs75564946  206288950       40      0.174     0.1827    0.02331   0.9523       0.3469 
   1  rs111686236  206289068       40    -0.1923     0.1489    0.04203   -1.291       0.2044 
   1   rs28367120  206289096       40    -0.1836     0.1954    0.02271  -0.9396       0.3534 
   1   rs28616647  206289142       40     0.0582     0.1458   0.004178   0.3993       0.6919 
   1  rs114645628  206289253       40   -0.04591     0.1617   0.002117  -0.2839        0.778 
   1   rs61816769  206289309       40     0.1395     0.1964     0.0131   0.7102       0.4819 
   1   rs74144332  206289628       40      0.149     0.2484   0.009374   0.5996       0.5523 
   1   rs73073020  206290361       40    -0.1923     0.1489    0.04203   -1.291       0.2044 
   1   rs77741271  206290777       40   -0.01699     0.1653  0.0002779  -0.1028       0.9187 
   1   rs74144333  206291357       40      0.149     0.2484   0.009374   0.5996       0.5523 
   1    rs4073659  206292350       40   -0.09352     0.1189    0.01603  -0.7867       0.4363 
   1   rs56286001  206292877       40      0.174     0.1827    0.02331   0.9523       0.3469 
   1   rs74690404  206292917       40   -0.01699     0.1653  0.0002779  -0.1028       0.9187 
   1    rs4073793  206293116       40     0.0249     0.1274   0.001005   0.1955       0.8461 
   1   rs28561485  206293207       40    -0.1562     0.1487     0.0282    -1.05       0.3003 
   1   rs74144334  206293501       40   0.008928     0.1653  7.677e-05  0.05401       0.9572 
   1  rs113100306  206293596       40     0.1862     0.1882     0.0251   0.9891       0.3289 
   1   rs77480000  206293872       40    0.01792     0.2172  0.0001791   0.0825       0.9347 
   1   rs28688830  206294428       40   0.008928     0.1653  7.677e-05  0.05401       0.9572 
   1   rs28520855  206294975       40    -0.1953     0.2149    0.02127  -0.9088       0.3692 
   1   rs28393877  206295043       40   -0.04283     0.1512   0.002108  -0.2833       0.7785 
   1  rs113630290  206295081       40   -0.04745     0.1304   0.003473  -0.3639       0.7179 
   1   rs57835540  206295188       40    -0.1069     0.2165   0.006375  -0.4938       0.6243 
   1   rs28549966  206295461       40    0.07754     0.1689   0.005515   0.4591       0.6488 
   1   rs28668870  206295625       40   -0.04745     0.1304   0.003473  -0.3639       0.7179 
   1  rs138051896  206295867       40     0.1053     0.1295    0.01712   0.8135        0.421 
   1  rs552937634  206295869       40    0.02512     0.1801  0.0005119   0.1395       0.8898 
   1   rs28674119  206295869       40   -0.05285     0.1286   0.004423  -0.4109       0.6835 
   1   rs28706167  206295923       40   -0.04194     0.1741   0.001525  -0.2409       0.8109 
   1   rs73073031  206296209       40    -0.1069     0.2165   0.006375  -0.4938       0.6243 
   1  rs142577346  206296679       40    -0.1069     0.2165   0.006375  -0.4938       0.6243 
   1  rs370937470  206297058       40    -0.1835     0.2478    0.01423  -0.7407       0.4634 
   1   rs59919364  206298148       40     0.1561     0.1372    0.03295    1.138       0.2623 
   1  rs114194471  206298397       40    -0.1835     0.2478    0.01423  -0.7407       0.4634 
   1  rs112514548  206298500       40    -0.1128     0.1363    0.01769  -0.8272       0.4133 
   1   rs28666469  206298939       40   -0.02053     0.1395  0.0005696  -0.1472       0.8838 
   1  rs140220151  206298949       40    -0.1835     0.2478    0.01423  -0.7407       0.4634 
   1   rs28435437  206298961       40   -0.04283     0.1512   0.002108  -0.2833       0.7785 
   1   rs28635758  206299031       40   -0.02053     0.1395  0.0005696  -0.1472       0.8838 
   1  rs113839720  206299116       40   -0.01887     0.2311  0.0001754 -0.08164       0.9354 
   1  rs145480305  206299220       40     0.1218     0.1407    0.01934   0.8656       0.3922 
   1   rs73073037  206299497       40    -0.1069     0.2165   0.006375  -0.4938       0.6243 
   1   rs28507019  206300833       40   -0.06165     0.1213   0.006754  -0.5083       0.6142 
   1   rs28437925  206300873       40   -0.06165     0.1213   0.006754  -0.5083       0.6142 
   1   rs28725429  206300878       40   -0.06165     0.1213   0.006754  -0.5083       0.6142 
   1   rs28735192  206300950       40   -0.04693     0.1202   0.003994  -0.3903       0.6985 
   1   rs79556613  206301018       40   -0.06165     0.1213   0.006754  -0.5083       0.6142 
   1  rs111864202  206301023       40   -0.06165     0.1213   0.006754  -0.5083       0.6142 
   1   rs73073045  206301115       40   -0.06066      0.231   0.001812  -0.2627       0.7942 
   1   rs28657478  206301506       40   -0.06165     0.1213   0.006754  -0.5083       0.6142 
   1  rs555695773  206301701       40    0.06379      0.127   0.006592   0.5022       0.6185 
   1   rs74145061  206301907       40  -0.009773     0.1309  0.0001466 -0.07465       0.9409 
   1   rs28450935  206302435       40   -0.04194     0.1741   0.001525  -0.2409       0.8109 
   1   rs75115038  206302531       40  -0.009773     0.1309  0.0001466 -0.07465       0.9409 
   1  rs143985619  206302568       40    -0.1339     0.2486    0.00757  -0.5384       0.5935 
   1  rs142185780  206302718       40    -0.1038      0.249    0.00455  -0.4167       0.6792 
   1   rs78863276  206302995       40    -0.1835     0.2478    0.01423  -0.7407       0.4634 
   1   rs61175181  206303222       40   -0.03714     0.1117     0.0029  -0.3325       0.7414 
   1   rs55959887  206303325       40   -0.03714     0.1117     0.0029  -0.3325       0.7414 
   1   rs75454562  206303342       40    -0.1835     0.2478    0.01423  -0.7407       0.4634 
   1   rs28674525  206303798       40    0.06857     0.1396   0.006311   0.4913       0.6261 
   1   rs73073055  206304043       40    -0.1197     0.2488   0.006054  -0.4811       0.6332 
   1   rs28409984  206304241       40   -0.03714     0.1117     0.0029  -0.3325       0.7414 
   1   rs28608579  206304391       40   -0.03714     0.1117     0.0029  -0.3325       0.7414 
   1   rs73073059  206304784       40   -0.03714     0.1117     0.0029  -0.3325       0.7414 
   1  rs113814623  206304934       40   -0.03714     0.1117     0.0029  -0.3325       0.7414 
   1  rs112877242  206304978       40   -0.03714     0.1117     0.0029  -0.3325       0.7414 
   1   rs73073065  206305140       40   -0.03714     0.1117     0.0029  -0.3325       0.7414 
   1   rs73073069  206305188       40   -0.03714     0.1117     0.0029  -0.3325       0.7414 
   1   rs74145064  206305193       40   -0.03714     0.1117     0.0029  -0.3325       0.7414 
   1   rs73073071  206305250       40   -0.03714     0.1117     0.0029  -0.3325       0.7414 
   1   rs73073074  206305334       40     0.1348     0.1399    0.02387    0.964       0.3411 
   1   rs73073077  206305444       40   -0.03714     0.1117     0.0029  -0.3325       0.7414 
   1   rs28406384  206305570       40   -0.03714     0.1117     0.0029  -0.3325       0.7414 
   1   rs28378117  206305930       40   -0.03714     0.1117     0.0029  -0.3325       0.7414 
   1   rs28482296  206306083       40   -0.03714     0.1117     0.0029  -0.3325       0.7414 
   1   rs28463351  206306257       40   -0.03714     0.1117     0.0029  -0.3325       0.7414 
   1   rs74145068  206306450       40     0.0971     0.1242    0.01582   0.7815       0.4394 
   1   rs28569773  206306855       40     0.2061     0.1356     0.0573     1.52       0.1369 
   1   rs28713178  206307095       40    -0.1857     0.1591    0.03462   -1.167       0.2504 
   1   rs28488850  206307365       40     0.4022     0.2072    0.09019    1.941      0.05972 
   1   rs74145069  206307553       40   -0.06923     0.1229   0.008284  -0.5634       0.5765 
   1   rs76307345  206307640       40    -0.1857     0.1591    0.03462   -1.167       0.2504 
   1   rs74145070  206307700       40    0.07281      0.169   0.004863   0.4309        0.669 
   1   rs77255896  206307722       40    -0.1857     0.1591    0.03462   -1.167       0.2504 
   1   rs74145071  206307834       40    0.07281      0.169   0.004863   0.4309        0.669 
   1   rs74145072  206308033       40    0.07281      0.169   0.004863   0.4309        0.669 
   1   rs28435209  206308629       40   -0.06923     0.1229   0.008284  -0.5634       0.5765 
   1   rs28456690  206308639       40    -0.1857     0.1591    0.03462   -1.167       0.2504 
   1   rs28704673  206309249       40    0.07281      0.169   0.004863   0.4309        0.669 
   1   rs28683111  206309338       40     0.2061     0.1356     0.0573     1.52       0.1369 
   1   rs71752856  206309379       40    0.07281      0.169   0.004863   0.4309        0.669 
   1   rs77848311  206309488       40    -0.1835     0.2478    0.01423  -0.7407       0.4634 
   1  rs112239990  206309648       40   -0.06923     0.1229   0.008284  -0.5634       0.5765 
   1   rs28488414  206309761       40   -0.06923     0.1229   0.008284  -0.5634       0.5765 
   1   rs73073089  206309880       40   -0.04026       0.18   0.001314  -0.2236       0.8242 
   1   rs28564145  206309926       40    0.07281      0.169   0.004863   0.4309        0.669 
   1   rs28736463  206309986       40   -0.03073     0.1144   0.001895  -0.2686       0.7897 
   1   rs28478390  206310006       40    0.07281      0.169   0.004863   0.4309        0.669 
   1   rs28368526  206310322       40     0.1009     0.1645   0.009798   0.6132       0.5434 
   1   rs76093174  206310442       40    -0.1857     0.1591    0.03462   -1.167       0.2504 
   1   rs80007616  206310481       40    -0.1857     0.1591    0.03462   -1.167       0.2504 
   1  rs116527446  206310879       40    -0.1953     0.2149    0.02127  -0.9088       0.3692 
   1   rs78704984  206311097       40    -0.1857     0.1591    0.03462   -1.167       0.2504 
   1   rs76459918  206311099       40    -0.1835     0.2478    0.01423  -0.7407       0.4634 
   1   rs28505598  206311150       40   -0.03073     0.1144   0.001895  -0.2686       0.7897 
   1   rs73073096  206311500       40     0.1656     0.1648     0.0259    1.005       0.3212 
   1   rs76128948  206311630       40    -0.1953     0.2149    0.02127  -0.9088       0.3692 
   1   rs71718757  206311648       40   -0.03073     0.1144   0.001895  -0.2686       0.7897 
   1   rs28479231  206312005       40     0.1354     0.1178    0.03359    1.149       0.2576 
   1  rs114898769  206312228       40    -0.1953     0.2149    0.02127  -0.9088       0.3692 
   1   rs79107647  206312475       40    -0.1953     0.2149    0.02127  -0.9088       0.3692 
   1  rs116784835  206312595       40    -0.1835     0.2478    0.01423  -0.7407       0.4634 
   1  rs139063771  206312757       40    -0.3646     0.2687    0.04621   -1.357       0.1829 
   1   rs79276907  206312823       40    -0.1953     0.2149    0.02127  -0.9088       0.3692 
   1   rs77147272  206312971       40    -0.1857     0.2735    0.01198  -0.6789       0.5013 
   1   rs74679938  206313073       40    -0.1835     0.2478    0.01423  -0.7407       0.4634 
   1  rs115059821  206313163       40    -0.1953     0.2149    0.02127  -0.9088       0.3692 
   1  rs145718800  206313443       40    -0.1857     0.1591    0.03462   -1.167       0.2504 
   1  rs140482358  206313495       40    -0.1953     0.2149    0.02127  -0.9088       0.3692 
   1  rs145896746  206313558       40    -0.3646     0.2687    0.04621   -1.357       0.1829 
   1   rs28862612  206313921       40   -0.03073     0.1144   0.001895  -0.2686       0.7897 
   1   rs28797544  206314338       40    -0.1835     0.2478    0.01423  -0.7407       0.4634 
   1  rs557165914  206314450       40    0.09012      0.117    0.01537   0.7702       0.4459 
   1   rs73073101  206314554       40     0.1344     0.1379    0.02436   0.9741       0.3362 
   1   rs28823079  206314595       40     0.1354     0.1178    0.03359    1.149       0.2576 
   1  rs143301542  206315438       40     0.1906     0.1952    0.02447   0.9764       0.3351 
   1  rs111969706  206315664       40   -0.06462     0.1166   0.008025  -0.5544       0.5825 
   1   rs28619955  206315933       40   -0.03073     0.1144   0.001895  -0.2686       0.7897 
   1   rs28531794  206316055       40     0.1354     0.1178    0.03359    1.149       0.2576 
   1  rs114895077  206316153       40    -0.1953     0.2149    0.02127  -0.9088       0.3692 
   1  rs143987929  206316210       40     0.1834     0.2152    0.01876   0.8524       0.3993 
   1  rs116388548  206316704       40    -0.1805     0.2293    0.01604  -0.7871       0.4361 
   1   rs75579019  206316960       40     -0.168     0.2296    0.01389  -0.7317       0.4688 
   1  rs114677207  206317019       40    -0.2106     0.2286    0.02185  -0.9213       0.3627 
   1   rs57713692  206317209       40      0.273     0.1635    0.06839     1.67       0.1031 
   1   rs55753628  206317304       40   0.002721      0.114    1.5e-05  0.02387       0.9811 
   1   rs28733323  206317334       40     0.2391     0.1191    0.09593    2.008      0.05179 
   1   rs56214525  206317394       40   0.002721      0.114    1.5e-05  0.02387       0.9811 
   1   rs74145074  206317466       40    0.07281      0.169   0.004863   0.4309        0.669 
   1   rs73074812  206317568       40   0.002721      0.114    1.5e-05  0.02387       0.9811 
   1   rs60614233  206317725       40    -0.3646     0.2687    0.04621   -1.357       0.1829 
   1   rs57621203  206319119       40     0.1097      0.158    0.01252   0.6941       0.4919 
   1   rs74145076  206319598       40     0.1028       0.22   0.005718   0.4675       0.6428 
   1   rs58493320  206319815       40    0.05277     0.1413   0.003657   0.3735       0.7109 
   1   rs74145077  206320307       40   -0.09277     0.1583   0.008955   -0.586       0.5614 
   1   rs76092913  206320429       40    -0.2566      0.272    0.02288  -0.9434       0.3515 
   1  rs147596263  206321371       40     0.1163     0.2489   0.005713   0.4673        0.643 
   1   rs28517453  206321493       40     0.2099     0.1333    0.06128    1.575       0.1235 
   1   rs28402776  206321625       40   -0.09277     0.1583   0.008955   -0.586       0.5614 
   1   rs73074818  206322342       40    -0.2055     0.1075    0.08764   -1.911      0.06362 
   1   rs28765494  206322646       40     0.1301     0.1332    0.02449   0.9766       0.3349 
   1   rs28644441  206322706       40    0.02911     0.1308   0.001301   0.2225       0.8251 
   1   rs28802578  206322752       40   -0.09277     0.1583   0.008955   -0.586       0.5614 
   1   rs28813105  206322972       40    -0.1077     0.1294    0.01788  -0.8318       0.4107 
   1   rs28770585  206323081       40     0.1456     0.1305    0.03173    1.116       0.2715 
   1   rs28772641  206323262       40    0.08828     0.1336    0.01136   0.6609       0.5127 
   1   rs75111328  206323545       40     0.1028       0.22   0.005718   0.4675       0.6428 
   1  rs114182462  206323907       40    -0.1832     0.1717    0.02908   -1.067       0.2928 
   1   rs28620239  206324372       40     0.1435     0.1246    0.03377    1.152       0.2564 
   1   rs78513579  206324611       40   -0.03738     0.2311   0.000688  -0.1617       0.8724 
   1  rs142173749  206325496       40     0.1163     0.2489   0.005713   0.4673        0.643 
   1   rs73074827  206325510       40    -0.0414       0.18    0.00139    -0.23       0.8193 
   1   rs55944445  206325655       40     0.1384     0.1357    0.02663     1.02       0.3144 
   1  rs114566708  206326239       40     0.1163     0.2489   0.005713   0.4673        0.643 
   1   rs74145080  206326435       40   -0.09277     0.1583   0.008955   -0.586       0.5614 
   1   rs28410805  206326498       40     0.1045      0.139    0.01466    0.752       0.4567 
   1   rs61742539  206327510       40    0.07131     0.1372   0.007058   0.5197       0.6063 
   1   rs28602403  206327801       40    0.05597     0.1404   0.004166   0.3987       0.6923 
   1   rs76779310  206328246       40   -0.06584     0.1285   0.006866  -0.5125       0.6112 
   1  rs112196081  206328248       40   -0.05289     0.1346   0.004045  -0.3929       0.6966 
   1   rs55693327  206328318       40     0.1384     0.1357    0.02663     1.02       0.3144 
   1   rs28694519  206328647       40     0.1109     0.1293    0.01899   0.8577       0.3965 
   1   rs41302235  206328803       40  -0.004265     0.1322   2.74e-05 -0.03227       0.9744 
   1   rs28548020  206329053       40     0.3844     0.2417    0.06242    1.591         0.12 
   1   rs28711302  206329582       40    0.03776     0.2171  0.0007952   0.1739       0.8629 
   1   rs28590594  206329620       40    0.06439     0.1302   0.006395   0.4945       0.6238 
   1   rs28589702  206329651       40      0.469     0.2644    0.07645    1.774      0.08414 
   1  rs114024582  206331193       40    -0.1591      0.196    0.01704  -0.8117        0.422 
   1   rs74515393  206331447       40     0.1532     0.2298    0.01156   0.6667        0.509 
   1   rs76255786  206331507       40      0.469     0.2644    0.07645    1.774      0.08414 
   1   rs80049848  206332007       40      0.469     0.2644    0.07645    1.774      0.08414 
   1    rs2031952  206482511       40     0.0434      0.152   0.002142   0.2856       0.7767 
   1  rs575860984  206482803       40   -0.02533     0.2063  0.0003965  -0.1228       0.9029 
   1  rs150990167  206483744       40     0.1415     0.2485   0.008464   0.5695       0.5723 
   1  rs370620347  206483768       40    0.03268     0.1693  0.0009796    0.193        0.848 
   1  rs538510594  206484402       40    -0.1691     0.2738   0.009943  -0.6178       0.5404 
   1  rs558214267  206484412       40    0.02177     0.2172  0.0002642   0.1002       0.9207 
   1  rs554230021  206484564       40   -0.01078     0.1906  8.422e-05 -0.05657       0.9552 
   1  rs574146338  206484641       40   -0.05898      0.165   0.003351  -0.3574       0.7228 
   1  rs562678062  206484865       40    -0.1635     0.2482    0.01129  -0.6588        0.514 
   1  rs546962204  206485098       40    -0.2057      0.177    0.03431   -1.162       0.2525 
   1  rs571978143  206485848       40   -0.01078     0.1906  8.422e-05 -0.05657       0.9552 
   1  rs532254196  206485967       40     0.1415     0.2485   0.008464   0.5695       0.5723 
   1   rs61816772  206486103       40    0.09459     0.1795   0.007258   0.5271       0.6012 
   1  rs115848115  206486341       40   -0.01078     0.1906  8.422e-05 -0.05657       0.9552 
   1  rs201782582  206486691       40    0.04452     0.1441   0.002508   0.3091       0.7589 
   1    rs2790264  206487408       40     0.1082     0.1538    0.01286   0.7036        0.486 
   1   rs61816777  206487543       40     0.1213     0.2744   0.005119   0.4422       0.6609 
   1  rs543733427  206487721       40    0.02177     0.2172  0.0002642   0.1002       0.9207 
   1  rs559809871  206487985       40     0.1415     0.2485   0.008464   0.5695       0.5723 
   1  rs199933991  206489320       40    0.07021     0.1739   0.004272   0.4038       0.6886 
   1  rs552991173  206491165       40     0.1415     0.2485   0.008464   0.5695       0.5723 
   1   rs61816784  206491988       40     0.1315     0.1226    0.02939    1.073       0.2902 
   1   rs61816786  206492201       40   -0.03869      0.132   0.002255   -0.293       0.7711 
   1  rs537561251  206492567       40    -0.1209     0.1447    0.01802   -0.835       0.4089 
   1  rs573200630  206492870       40   -0.06408     0.2061   0.002538  -0.3109       0.7575 
   1  rs201516467  206493166       40     -0.041     0.1324   0.002516  -0.3096       0.7586 
   1  rs202020959  206494499       40   -0.03869      0.132   0.002255   -0.293       0.7711 
   1  rs544686895  206495304       40   -0.08864     0.1297    0.01214  -0.6833       0.4985 
   1  rs536144801  206496339       40    -0.1209     0.1447    0.01802   -0.835       0.4089 
   1  rs202113545  206499536       40     0.1415     0.2485   0.008464   0.5695       0.5723 
   1   rs61816804  206500495       40   -0.03869      0.132   0.002255   -0.293       0.7711 
   1  rs549911701  206500711       40    -0.1691     0.2738   0.009943  -0.6178       0.5404 
   1  rs537020900  206502385       40    -0.1425     0.1727    0.01761  -0.8253       0.4144 
   1  rs557009690  206506487       40    -0.1691     0.2738   0.009943  -0.6178       0.5404 
   1  rs141380001  206506805       40      0.254     0.1681    0.05667    1.511       0.1391 
   1  rs369150021  206507789       40     0.1415     0.2485   0.008464   0.5695       0.5723 
   1  rs200365573  206508203       40   -0.03396     0.1308   0.001771  -0.2596       0.7966 
   1  rs561910780  206509057       40   -0.02533     0.2063  0.0003965  -0.1228       0.9029 
   1  rs147563377  206511297       40   -0.05856     0.1799   0.002781  -0.3255       0.7466 
   1  rs558245824  206511963       40   -0.06216     0.1457   0.004767  -0.4266       0.6721 
   1    rs1928435  206512352       40   -0.09304     0.1266    0.01402  -0.7352       0.4668 
   1    rs4126752  206512359       40      0.193     0.1822     0.0287     1.06        0.296 
   1  rs538197477  206512648       40     -0.335     0.2697      0.039   -1.242       0.2219 
   1  rs375766053  206512970       40     -0.335     0.2697      0.039   -1.242       0.2219 
   1  rs375849811  206513263       40     0.1967     0.1124    0.07459     1.75      0.08817 
   1  rs112046961  206513446       40     0.1498     0.2299    0.01105   0.6516       0.5186 
   1  rs148791105  206513557       40    0.04671     0.1414   0.002865   0.3304       0.7429 
   1     rs552469  206513565       40     0.1213     0.2744   0.005119   0.4422       0.6609 
   1  rs199607206  206513621       40     0.1793     0.2153    0.01792   0.8326       0.4103 
   1  rs143587398  206515276       40    0.08005     0.1477   0.007672    0.542        0.591 
   1   rs76848142  206515372       40     0.1168     0.1103    0.02869     1.06       0.2961 
   1  rs577212119  206517629       40    0.01681     0.1508  0.0003269   0.1115       0.9118 
   1   rs75310111  206521258       40    0.08806     0.1022    0.01917   0.8618       0.3942 
   1   rs77530878  206521319       40   -0.01564     0.1653  0.0002355 -0.09462       0.9251 
   1  rs143644145  206522026       40    0.05001     0.1154    0.00492   0.4335       0.6671 
   1  rs569313194  206522846       40     0.1582     0.2048    0.01546   0.7725       0.4446 
   1  rs537948466  206522938       40    0.01835     0.1801  0.0002732   0.1019       0.9194 
   1  rs551803355  206522956       40   -0.01564     0.1653  0.0002355 -0.09462       0.9251 
   1  rs553581288  206523059       40     0.1582     0.2048    0.01546   0.7725       0.4446 
   1   rs80253033  206524255       40     0.2946     0.2262    0.04274    1.303       0.2006 
   1  rs566625693  206527152       40      0.214     0.1441    0.05485    1.485       0.1458 
   1   rs61816842  206527930       40   -0.06067     0.1085   0.008166  -0.5594       0.5792 
   1  rs534890334  206529520       40     0.2088     0.2287    0.02148   0.9133       0.3669 
   1  rs528626475  206530256       40   -0.01501     0.2751  7.836e-05 -0.05457       0.9568 
   1  rs532898836  206531079       40     0.1498     0.2299    0.01105   0.6516       0.5186 
   1  rs112018390  206532066       40     0.1161     0.2489    0.00569   0.4663       0.6437 
   1  rs570802807  206534583       40   -0.08014     0.1955   0.004403    -0.41       0.6841 
   1  rs551535556  206534714       40    0.03004     0.1693  0.0008279   0.1774       0.8601 
   1  rs375461491  206534950       40   -0.06911     0.2169   0.002663  -0.3185       0.7518 
   1  rs558650684  206535327       40    0.03935     0.1166    0.00299   0.3376       0.7376 
   1  rs140455104  206536484       40    0.03004     0.1693  0.0008279   0.1774       0.8601 
   1  rs145456298  206536488       40    0.01835     0.1801  0.0002732   0.1019       0.9194 
   1  rs149771416  206536890       40    -0.1193      0.117    0.02661   -1.019       0.3146 
   1     rs524540  206537230       40    -0.1723      0.248    0.01255  -0.6949       0.4913 
   1     rs523647  206537328       40    0.03049     0.1181    0.00175   0.2581       0.7977 
   1  rs201104981  206539007       40     0.2946     0.2262    0.04274    1.303       0.2006 
   1  rs200396069  206540812       40     0.1415     0.2485   0.008464   0.5695       0.5723 
   1  rs563817621  206542228       40    0.03004     0.1693  0.0008279   0.1774       0.8601 
   1  rs554083619  206543616       40    0.06644     0.1023    0.01099   0.6497       0.5198 
   1  rs144449894  206543785       40   -0.07867     0.1119    0.01285  -0.7032       0.4862 
   1  rs115737384  206544117       40    0.04088     0.1121   0.003486   0.3646       0.7174 
   1  rs111293353  206545029       40     0.1498     0.2299    0.01105   0.6516       0.5186 
   1  rs202133962  206545086       40     0.2946     0.2262    0.04274    1.303       0.2006 
   1  rs199673952  206545097       40   -0.03341     0.1112   0.002368  -0.3003       0.7655 
   1  rs377366128  206545292       40     0.0225     0.1194  0.0009335   0.1884       0.8515 
   1  rs371441386  206545326       40    0.04088     0.1121   0.003486   0.3646       0.7174 
   1  rs573681079  206545350       40     0.0136     0.1619  0.0001857    0.084       0.9335 
   1  rs150577546  206545443       40     0.2946     0.2262    0.04274    1.303       0.2006 
   1  rs529409747  206547036       40    0.05732     0.1164   0.006338   0.4923       0.6253 
   1  rs575717254  206547536       40    0.01835     0.1801  0.0002732   0.1019       0.9194 
   1  rs551189255  206547916       40    0.03004     0.1693  0.0008279   0.1774       0.8601 
   1   rs12062031  206548965       40    0.05732     0.1164   0.006338   0.4923       0.6253 
   1  rs574302888  206550365       40    -0.1635     0.2482    0.01129  -0.6588        0.514 
   1  rs201510700  206550566       40   -0.08002     0.1738    0.00555  -0.4605       0.6478 
   1  rs111391723  206551714       40     0.1498     0.2299    0.01105   0.6516       0.5186 
   1   rs74742451  206551905       40     0.0136     0.1619  0.0001857    0.084       0.9335 
   1    rs7522969  206552108       40   -0.07867     0.1119    0.01285  -0.7032       0.4862 
   1  rs559347470  206555599       40    0.03004     0.1693  0.0008279   0.1774       0.8601 
   1  rs552456505  206556330       40     0.1004     0.2491   0.004259   0.4032       0.6891 
   1    rs2772069  206556631       40    0.06821     0.1081    0.01038   0.6312       0.5317 
   1   rs11485190  206556812       40    0.04088     0.1121   0.003486   0.3646       0.7174 
   1  rs577071115  206557597       40    0.02944     0.2751  0.0003013    0.107       0.9153 
   1  rs539659667  206557632       40    0.04325     0.1589   0.001946   0.2722       0.7869 
   1  rs200086863  206558090       40    0.06711      0.111   0.009523   0.6044       0.5491 
   1  rs148880131  206558103       40    -0.1193      0.117    0.02661   -1.019       0.3146 
   1   rs12069195  206559362       40    0.07128     0.2493   0.002146   0.2859       0.7765 
   1  rs569796743  206563660       40   0.004011     0.2751  5.592e-06  0.01458       0.9884 
   1  rs570120625  206563867       40     0.1415     0.2485   0.008464   0.5695       0.5723 
   1  rs534456339  206563888       40    0.03004     0.1693  0.0008279   0.1774       0.8601 
   1  rs114799094  206564320       40    0.03004     0.1693  0.0008279   0.1774       0.8601 
   1  rs373809194  206565539       40    -0.1849     0.2735    0.01188   -0.676       0.5032 
   1  rs558801334  206565611       40     0.1498     0.2299    0.01105   0.6516       0.5186 
   1  rs528214477  206567087       40   -0.06408     0.2061   0.002538  -0.3109       0.7575 
   1  rs369015048  206568043       40    0.06821     0.1081    0.01038   0.6312       0.5317 
   1  rs113459217  206568076       40    0.00609     0.1849  2.856e-05  0.03294       0.9739 
   1  rs572722679  206569516       40    -0.1635     0.2482    0.01129  -0.6588        0.514 
   1  rs184663459  206569525       40    -0.1635     0.2482    0.01129  -0.6588        0.514 
   1  rs138853674  206569549       40    0.04088     0.1121   0.003486   0.3646       0.7174 
   1  rs546557041  206570400       40   -0.08002     0.1738    0.00555  -0.4605       0.6478 
   1  rs566793991  206570573       40    0.04088     0.1121   0.003486   0.3646       0.7174 
   1  rs552430672  206571045       40     0.1466      0.205    0.01328   0.7151       0.4789 
   1   rs11119418  206574596       40    0.04088     0.1121   0.003486   0.3646       0.7174 
   1   rs79045114  206574661       40    0.04325     0.1589   0.001946   0.2722       0.7869 
   1   rs12146010  206574682       40    -0.2005     0.1405    0.05086   -1.427       0.1617 
   1  rs142548090  206576493       40   -0.09912     0.1264    0.01591  -0.7839       0.4379 
   1  rs531920844  206576813       40     0.1415     0.2485   0.008464   0.5695       0.5723 
   1  rs550214168  206576900       40   0.002552     0.2172  3.631e-06  0.01175       0.9907 
   1  rs527857878  206581327       40     0.1498     0.2299    0.01105   0.6516       0.5186 
   1  rs568267713  206582075       40   -0.08002     0.1738    0.00555  -0.4605       0.6478 
   1    rs3121018  206582096       40    0.07305     0.1797   0.004328   0.4064       0.6867 
   1   rs12092027  206583396       40    0.04325     0.1589   0.001946   0.2722       0.7869 
   1   rs12092084  206583589       40    0.04325     0.1589   0.001946   0.2722       0.7869 
   1  rs111577909  206584282       40     0.1498     0.2299    0.01105   0.6516       0.5186 
   1   rs12089926  206584442       40    0.06821     0.1081    0.01038   0.6312       0.5317 
   1  rs115399917  206584908       40   -0.08002     0.1738    0.00555  -0.4605       0.6478 
   1   rs35748910  206586078       40    0.06821     0.1081    0.01038   0.6312       0.5317 
   1   rs17045115  206586215       40     0.0523     0.1847   0.002107   0.2832       0.7785 
   1   rs17045185  206586232       40     0.0523     0.1847   0.002107   0.2832       0.7785 
   1   rs12089934  206586985       40   0.004011     0.2751  5.592e-06  0.01458       0.9884 
   1   rs17047478  206587333       40     0.0523     0.1847   0.002107   0.2832       0.7785 
   1    rs9660435  206587922       40    0.06821     0.1081    0.01038   0.6312       0.5317 
   1   rs60581821  206587988       40     0.0523     0.1847   0.002107   0.2832       0.7785 
   1    rs9661656  206588012       40    0.04325     0.1589   0.001946   0.2722       0.7869 
   1    rs9660933  206588254       40    0.04325     0.1589   0.001946   0.2722       0.7869 
   1   rs17006055  206588694       40     0.0523     0.1847   0.002107   0.2832       0.7785 
   1   rs12062051  206588724       40    0.07128     0.2493   0.002146   0.2859       0.7765 
   1   rs58204510  206588858       40     0.0523     0.1847   0.002107   0.2832       0.7785 
   1   rs79514302  206588861       40    0.01835     0.1801  0.0002732   0.1019       0.9194 
   1   rs12085911  206588879       40    0.06821     0.1081    0.01038   0.6312       0.5317 
   1   rs17007890  206589681       40     0.0523     0.1847   0.002107   0.2832       0.7785 
   1   rs10494875  206589888       40    0.06821     0.1081    0.01038   0.6312       0.5317 
   1   rs12746707  206590323       40    0.04325     0.1589   0.001946   0.2722       0.7869 
   1   rs12750710  206590390       40    0.04325     0.1589   0.001946   0.2722       0.7869 
   1  rs555748450  206590463       40   -0.04306     0.1066    0.00428  -0.4041       0.6884 
   1    rs9943165  206590652       40    0.06819     0.1065    0.01068   0.6403       0.5258 
   1   rs11811315  206590965       40    0.07886     0.1067    0.01417   0.7391       0.4644 
   1   rs11802034  206591028       40   -0.08002     0.1738    0.00555  -0.4605       0.6478 
   1   rs12097303  206592250       40     0.1716     0.1646    0.02779    1.042       0.3039 
   1  rs372662654  206592252       40    0.07701     0.1508   0.006814   0.5106       0.6126 
   1  rs551516372  206592254       40   -0.04372     0.1617   0.001919  -0.2703       0.7884 
   1    rs9661663  206592517       40    0.07886     0.1067    0.01417   0.7391       0.4644 
   1   rs34810523  206592931       40    0.05111     0.1272   0.004231   0.4018       0.6901 
   1   rs11404999  206593159       40    0.01707     0.1659  0.0002787   0.1029       0.9186 
   1   rs75309845  206593340       40   -0.08002     0.1738    0.00555  -0.4605       0.6478 
   1   rs66887912  206593467       40     0.0831     0.1245    0.01159   0.6674       0.5085 
   1  rs116167647  206593794       40    0.03004     0.1693  0.0008279   0.1774       0.8601 
   1    rs9430095  206593900       40     0.2946     0.2262    0.04274    1.303       0.2006 
   1  rs114111963  206594264       40    0.03004     0.1693  0.0008279   0.1774       0.8601 
   1   rs77976200  206594311       40    0.03004     0.1693  0.0008279   0.1774       0.8601 
   1   rs17012282  206594391       40    0.02772     0.2063  0.0004748   0.1343       0.8938 
   1   rs76595560  206594956       40    0.03004     0.1693  0.0008279   0.1774       0.8601 
   1   rs76274083  206595001       40    0.03004     0.1693  0.0008279   0.1774       0.8601 
   1   rs12072062  206595010       40    0.04325     0.1589   0.001946   0.2722       0.7869 
   1    rs2244510  206595069       40     0.2946     0.2262    0.04274    1.303       0.2006 
   1   rs12098083  206595212       40    0.07128     0.2493   0.002146   0.2859       0.7765 
   1  rs140699790  206595285       40    0.03004     0.1693  0.0008279   0.1774       0.8601 
   1   rs12060726  206595436       40    0.06819     0.1065    0.01068   0.6403       0.5258 
   1   rs12098229  206595564       40    0.07886     0.1067    0.01417   0.7391       0.4644 
   1  rs114748579  206596119       40    0.03004     0.1693  0.0008279   0.1774       0.8601 
   1  rs116643458  206596131       40    0.03004     0.1693  0.0008279   0.1774       0.8601 
   1   rs57835087  206596186       40     0.1498     0.2299    0.01105   0.6516       0.5186 
   1   rs60055604  206596274       40     0.1035     0.2746   0.003724   0.3769       0.7084 
   1   rs11119916  206596299       40    0.04325     0.1589   0.001946   0.2722       0.7869 
   1  rs138447412  206597069       40    0.04325     0.1589   0.001946   0.2722       0.7869 
   1  rs200702527  206597128       40     0.2885      0.192    0.05607    1.502       0.1413 
   1   rs11119945  206597619       40    0.07886     0.1067    0.01417   0.7391       0.4644 
   1   rs12093565  206597633       40    0.07128     0.2493   0.002146   0.2859       0.7765 
   1   rs17012997  206598047       40    0.09627     0.1499    0.01074   0.6423       0.5245 
   1    rs6664834  206598126       40     0.1415     0.2485   0.008464   0.5695       0.5723 
   1  rs111284890  206599082       40     0.1498     0.2299    0.01105   0.6516       0.5186 
   1   rs11799756  206599247       40    0.06475     0.1615   0.004211   0.4009       0.6908 
   1   rs11810747  206599448       40    0.08486     0.1048    0.01695   0.8094       0.4233 
   1   rs11799785  206599449       40    0.04651     0.1871   0.001624   0.2486        0.805 
   1   rs11799788  206599467       40    0.06475     0.1615   0.004211   0.4009       0.6908 
   1   rs73074876  206599508       40     0.1498     0.2299    0.01105   0.6516       0.5186 
   1    rs2336937  206599720       40    0.08486     0.1048    0.01695   0.8094       0.4233 
   1    rs2878837  206600058       40    0.08486     0.1048    0.01695   0.8094       0.4233 
   1  rs148675681  206600422       40    0.09627     0.1499    0.01074   0.6423       0.5245 
   1  rs111824425  206600459       40     0.1035     0.2746   0.003724   0.3769       0.7084 
   1   rs11120009  206600461       40    0.08028     0.1542   0.007079   0.5205       0.6057 
   1   rs10863996  206600695       40    0.08028     0.1542   0.007079   0.5205       0.6057 
   1    rs9429893  206600992       40     0.5098     0.2624    0.09033    1.943      0.05951 
   1   rs34837086  206601097       40    0.07128     0.2493   0.002146   0.2859       0.7765 
   1   rs11120040  206601326       40     0.1415     0.2485   0.008464   0.5695       0.5723 
   1   rs59106220  206601623       40    0.09627     0.1499    0.01074   0.6423       0.5245 
   1  rs116340034  206602563       40   -0.08002     0.1738    0.00555  -0.4605       0.6478 
   1   rs73074884  206603038       40    0.04651     0.1871   0.001624   0.2486        0.805 
   1  rs114068744  206603417       40    -0.1635     0.2482    0.01129  -0.6588        0.514 
   1    rs2297539  206603535       40   -0.07867     0.1119    0.01285  -0.7032       0.4862 
   1   rs79976097  206603643       40    -0.1635     0.2482    0.01129  -0.6588        0.514 
   1   rs34758227  206604555       40    0.07495      0.105    0.01323   0.7139       0.4797 
   1   rs35012788  206604945       40    0.06475     0.1615   0.004211   0.4009       0.6908 
   1   rs75264496  206605510       40     0.4305     0.2661    0.06444    1.618        0.114 
   1    rs3849275  206605665       40   -0.07867     0.1119    0.01285  -0.7032       0.4862 
   1   rs58474256  206605872       40     0.1498     0.2299    0.01105   0.6516       0.5186 
   1    rs2987936  206606078       40     0.2946     0.2262    0.04274    1.303       0.2006 
   1  rs113184510  206606727       40     0.1498     0.2299    0.01105   0.6516       0.5186 
   1   rs34875742  206607862       40    0.06475     0.1615   0.004211   0.4009       0.6908 
   1   rs78921679  206608209       40   -0.08002     0.1738    0.00555  -0.4605       0.6478 
   1   rs77065730  206608835       40   -0.08002     0.1738    0.00555  -0.4605       0.6478 
   1   rs11805437  206609312       40    0.04651     0.1871   0.001624   0.2486        0.805 
   1   rs11805438  206609313       40    0.04651     0.1871   0.001624   0.2486        0.805 
   1    rs4845104  206609320       40   -0.07867     0.1119    0.01285  -0.7032       0.4862 
   1   rs11412848  206609445       40    -0.1193      0.117    0.02661   -1.019       0.3146 
   1   rs77250583  206610015       40   -0.08002     0.1738    0.00555  -0.4605       0.6478 
   1   rs10494876  206610118       40    0.07495      0.105    0.01323   0.7139       0.4797 
   1   rs11120206  206610594       40    0.06475     0.1615   0.004211   0.4009       0.6908 
   1   rs77473581  206612045       40   -0.08002     0.1738    0.00555  -0.4605       0.6478 
   1    rs2309835  206613705       40    0.07128     0.2493   0.002146   0.2859       0.7765 
   1   rs75409515  206613968       40    0.02164     0.2496  0.0001979  0.08673       0.9313 
   1   rs78723656  206614037       40   -0.03469     0.2751  0.0004183  -0.1261       0.9003 
   1    rs2480403  206614441       40   -0.06539     0.1177   0.008051  -0.5554       0.5819 
   1    rs2483064  206614772       40    -0.1237     0.1495    0.01769  -0.8272       0.4133 
   1  rs116638516  206614896       40   -0.08002     0.1738    0.00555  -0.4605       0.6478 
   1    rs6659598  206615902       40    0.02164     0.2496  0.0001979  0.08673       0.9313 
   1   rs11120291  206616101       40     0.2465     0.1569    0.06101    1.571       0.1244 
   1    rs6681850  206616250       40    -0.1315     0.1533    0.01899  -0.8576       0.3965 
   1    rs2990589  206616288       40    0.07128     0.2493   0.002146   0.2859       0.7765 
   1    rs2483063  206616591       40    0.07128     0.2493   0.002146   0.2859       0.7765 
   1  rs112761030  206617147       40    0.07128     0.2493   0.002146   0.2859       0.7765 
   1    rs2483062  206617682       40    0.07128     0.2493   0.002146   0.2859       0.7765 
   1    rs6701879  206617766       40    -0.1315     0.1533    0.01899  -0.8576       0.3965 
   1    rs6540843  206617992       40     -0.132     0.1297    0.02653   -1.018       0.3152 
   1   rs79389222  206618190       40   -0.07892     0.2748   0.002165  -0.2871       0.7756 
   1  rs140158400  206618279       40   -0.07892     0.2748   0.002165  -0.2871       0.7756 
   1  rs116040127  206618707       40    -0.1635     0.2482    0.01129  -0.6588        0.514 
   1    rs2336938  206618799       40     0.1558     0.1319     0.0354    1.181        0.245 
   1  rs115740681  206618819       40   -0.07892     0.2748   0.002165  -0.2871       0.7756 
   1   rs11579993  206618875       40     0.1558     0.1319     0.0354    1.181        0.245 
   1  rs114801167  206619096       40   -0.07892     0.2748   0.002165  -0.2871       0.7756 
   1   rs74525463  206619199       40    -0.1635     0.2482    0.01129  -0.6588        0.514 
   1   rs78046976  206619478       40   -0.08002     0.1738    0.00555  -0.4605       0.6478 
   1   rs73074894  206619502       40     0.1035     0.2746   0.003724   0.3769       0.7084 
   1  rs116396281  206620161       40   -0.07892     0.2748   0.002165  -0.2871       0.7756 
   1    rs2336939  206620173       40     0.2229     0.1359    0.06611     1.64       0.1092 
   1   rs79649920  206620598       40   -0.07892     0.2748   0.002165  -0.2871       0.7756 
   1   rs61817176  206621028       40     0.2465     0.1569    0.06101    1.571       0.1244 
   1   rs77235224  206621242       40   -0.08002     0.1738    0.00555  -0.4605       0.6478 
   1   rs10158553  206621247       40   -0.08497     0.1107    0.01527  -0.7676       0.4475 
   1  rs533169403  206621258       40    -0.1954     0.1558    0.03974   -1.254       0.2175 
   1   rs12129635  206621338       40    0.07128     0.2493   0.002146   0.2859       0.7765 
   1   rs12129774  206621707       40   -0.04241     0.1531   0.002015   -0.277       0.7833 
   1    rs2480404  206621798       40    -0.2134      0.273    0.01584   -0.782       0.4391 
   1    rs2480405  206621927       40     0.1739     0.2154    0.01687   0.8074       0.4245 
   1   rs10779631  206622288       40     0.1558     0.1319     0.0354    1.181        0.245 
   1    rs2480406  206622630       40    0.07128     0.2493   0.002146   0.2859       0.7765 
   1  rs587720236  206622631       40    0.01866     0.1048  0.0008328    0.178       0.8597 
   1  rs372362333  206622793       40     0.2665     0.1332    0.09536    2.001      0.05252 
   1   rs10158380  206622887       40    -0.1141     0.1153     0.0251  -0.9891       0.3288 
   1    rs2483061  206622996       40    -0.1367     0.1425    0.02365  -0.9595       0.3434 
   1  rs114788295  206623397       40   -0.08002     0.1738    0.00555  -0.4605       0.6478 
   1   rs12725078  206623685       40   -0.08497     0.1107    0.01527  -0.7676       0.4475 
   1   rs11809494  206623866       40     0.1227     0.1361    0.02092   0.9011       0.3732 
   1    rs2483060  206623952       40    -0.1141     0.1153     0.0251  -0.9891       0.3288 
   1    rs2480408  206624018       40    -0.2134      0.273    0.01584   -0.782       0.4391 
   1  rs587711146  206624292       40     0.1227     0.1361    0.02092   0.9011       0.3732 
   1    rs4127124  206624362       40     0.2229     0.1359    0.06611     1.64       0.1092 
   1   rs67862340  206624458       40    0.03961     0.1043   0.003784   0.3799       0.7061 
   1    rs3860302  206624643       40     0.1558     0.1319     0.0354    1.181        0.245 
   1   rs76218392  206624672       40   -0.07892     0.2748   0.002165  -0.2871       0.7756 
   1    rs9430143  206625063       40    -0.1141     0.1153     0.0251  -0.9891       0.3288 
   1   rs12751143  206625223       40   -0.04241     0.1531   0.002015   -0.277       0.7833 
   1   rs35999008  206625428       40   -0.04241     0.1531   0.002015   -0.277       0.7833 
   1     rs963894  206625429       40     0.1558     0.1319     0.0354    1.181        0.245 
   1     rs963893  206625695       40     0.1558     0.1319     0.0354    1.181        0.245 
   1    rs2026081  206625868       40    -0.1315     0.1533    0.01899  -0.8576       0.3965 
   1   rs11120575  206626607       40     0.2229     0.1359    0.06611     1.64       0.1092 
   1    rs2483059  206626779       40    -0.1367     0.1425    0.02365  -0.9595       0.3434 
   1    rs2483058  206626828       40     0.1945     0.1156    0.06929    1.682       0.1008 
   1   rs59810844  206626875       40     0.1558     0.1319     0.0354    1.181        0.245 
   1   rs12130290  206627177       40   -0.04241     0.1531   0.002015   -0.277       0.7833 
   1   rs11805306  206627731       40   -0.08002     0.1738    0.00555  -0.4605       0.6478 
   1  rs115901160  206628612       40   -0.08002     0.1738    0.00555  -0.4605       0.6478 
   1    rs3813982  206629674       40    0.06934      0.131   0.007323   0.5295       0.5996 
   1    rs7546842  206630721       40    0.07471     0.1562   0.005982   0.4782       0.6352 
   1   rs10864212  206631518       40   -0.05343     0.1259   0.004714  -0.4242       0.6738 
   1   rs12565311  206631532       40    0.06934      0.131   0.007323   0.5295       0.5996 
   1    rs2483057  206633255       40     -0.121     0.1362    0.02037  -0.8889       0.3797 
   1    rs3849276  206633762       40     0.1826     0.2042     0.0206   0.8941       0.3769 
   1    rs3849277  206633767       40    0.01529     0.1326    0.00035   0.1153       0.9088 
   1   rs71570004  206634174       40     0.1826     0.2042     0.0206   0.8941       0.3769 
   1   rs17018890  206634429       40   -0.04241     0.1531   0.002015   -0.277       0.7833 
   1   rs12117082  206634997       40   -0.07173     0.1563   0.005514   -0.459       0.6488 
   1  rs538826931  206635271       40   -0.01229     0.2496  6.379e-05 -0.04923        0.961 
   1    rs7549189  206635295       40   -0.04241     0.1531   0.002015   -0.277       0.7833 
   1    rs2990590  206635380       40     0.1826     0.2042     0.0206   0.8941       0.3769 
   1   rs11576488  206635570       40    0.09252     0.2747   0.002976   0.3368       0.7381 
   1   rs77974377  206635706       40    -0.1773     0.2736    0.01093  -0.6479       0.5209 
   1  rs587686551  206636489       40    -0.1134     0.1331    0.01876  -0.8525       0.3993 
   1    rs9430148  206636715       40     0.1826     0.2042     0.0206   0.8941       0.3769 
   1    rs3813981  206636879       40    0.01529     0.1326    0.00035   0.1153       0.9088 
   1       rs9242  206637395       40     0.0884     0.1301      0.012   0.6793       0.5011 
   1   rs17433769  206637799       40    0.08669     0.1796   0.006096   0.4828        0.632 
   1    rs9429769  206637966       40   -0.05343     0.1259   0.004714  -0.4242       0.6738 
   1    rs4845106  206638507       40     0.1826     0.2042     0.0206   0.8941       0.3769 
   1    rs9429933  206639105       40     0.1826     0.2042     0.0206   0.8941       0.3769 
   1   rs11404243  206639424       40    -0.2134      0.273    0.01584   -0.782       0.4391 
   1   rs60081992  206639434       40     0.1826     0.2042     0.0206   0.8941       0.3769 
   1   rs11353494  206639880       40   -0.01335     0.1234  0.0003081  -0.1082       0.9144 
   1  rs113331204  206640215       40    -0.1773     0.2736    0.01093  -0.6479       0.5209 
   1    rs6540430  206640231       40     0.1509     0.2159    0.01269   0.6989       0.4889 
   1   rs61817177  206640366       40    -0.1849     0.2735    0.01188   -0.676       0.5032 
   1    rs7512176  206640402       40   -0.07319     0.1247   0.008988  -0.5871       0.5606 
   1   rs10694976  206640435       40     0.1826     0.2042     0.0206   0.8941       0.3769 
   1    rs7512394  206640606       40    0.07128     0.2493   0.002146   0.2859       0.7765 
   1   rs11584629  206640860       40    0.01529     0.1326    0.00035   0.1153       0.9088 
   1    rs2480378  206640959       40   0.004011     0.2751  5.592e-06  0.01458       0.9884 
   1   rs17433804  206641052       40    0.05343     0.1425   0.003687    0.375       0.7098 
   1    rs6700675  206641332       40      0.177     0.2736    0.01089   0.6469       0.5216 
   1    rs6540432  206642539       40     0.2655     0.1929    0.04747    1.376       0.1768 
   1    rs4844538  206642720       40    -0.2292     0.1617    0.05022   -1.417       0.1645 
   1   rs11406390  206642754       40    -0.2015     0.1285    0.06074   -1.568       0.1253 
   1   rs41303974  206642787       40  -0.007281     0.2751  1.843e-05 -0.02646        0.979 
   1    rs1930438  206643106       40     0.3294     0.1437     0.1216    2.293      0.02747 
   1   rs41303982  206643556       40    -0.3826     0.1968    0.09048   -1.944      0.05929 
   1   rs11807724  206643591       40    0.01332     0.1619  0.0001782   0.0823       0.9348 
   1    rs2297550  206643772       40     0.3343     0.1991    0.06907    1.679       0.1013 
   1    rs2297549  206643774       40    0.09956     0.2747   0.003446   0.3625        0.719 
   1   rs41303988  206643947       40    0.01332     0.1619  0.0001782   0.0823       0.9348 
   1   rs17020312  206643973       40    -0.4483     0.1503     0.1897   -2.983     0.004969 
   1    rs2297548  206644058       40     0.2655     0.1929    0.04747    1.376       0.1768 
   1   rs41295976  206645108       40     0.1447     0.1892    0.01517   0.7651        0.449 
   1    rs7528162  206645471       40    -0.4099      0.152     0.1606   -2.696      0.01039 
   1   rs35417888  206645543       40    0.09956     0.2747   0.003446   0.3625        0.719 
   1  rs150328201  206645926       40    -0.1683     0.1497    0.03221   -1.125       0.2678 
   1    rs6673596  206645932       40    -0.2543     0.1618    0.06105   -1.572       0.1243 
   1   rs41295982  206646180       40    -0.3826     0.1968    0.09048   -1.944      0.05929 
   1   rs11117858  206646274       40      0.319      0.211    0.05675    1.512       0.1388 
   1    rs2274902  206646311       40    -0.1647     0.1485    0.03135   -1.109       0.2744 
   1    rs1930437  206646427       40    -0.1753     0.1661    0.02848   -1.055       0.2979 
   1   rs11807810  206646485       40    0.01332     0.1619  0.0001782   0.0823       0.9348 
   1   rs12739461  206647218       40    0.05191     0.2062   0.001665   0.2518       0.8026 
   1   rs41296000  206647290       40    -0.1635     0.2482    0.01129  -0.6588        0.514 
   1   rs34253940  206647387       40    -0.1872     0.1274     0.0538    -1.47       0.1498 
   1    rs1539241  206647450       40      0.319      0.211    0.05675    1.512       0.1388 
   1    rs1539243  206647787       40    -0.3186     0.2702    0.03529   -1.179       0.2457 
   1   rs12079548  206647966       40   -0.03305     0.2495  0.0004614  -0.1324       0.8953 
   1   rs41296014  206647981       40     0.2617      0.169    0.05935    1.548       0.1298 
   1    rs2297546  206648037       40    0.01296     0.1548  0.0001846  0.08376       0.9337 
   1    rs1953090  206648147       40     0.1648     0.1282    0.04171    1.286       0.2062 
   1    rs1059704  206648378       40    -0.3133     0.1169      0.159   -2.681      0.01081 
   1   rs41296016  206648495       40   -0.07524     0.1504   0.006547  -0.5004       0.6197 
   1   rs12133684  206648995       40     0.3326     0.1322     0.1429    2.517      0.01618 
   1  rs535787711  206649080       40    -0.2982     0.2118     0.0496   -1.408       0.1672 
   1   rs11117901  206649372       40    -0.2992     0.2708    0.03111   -1.105       0.2763 
   1   rs41296024  206649411       40     0.0614     0.2061    0.00233   0.2979       0.7674 
   1    rs1136841  206649528       40     0.1398     0.1893    0.01415   0.7386       0.4647 
   1   rs41296030  206649681       40     0.7113     0.2498     0.1759    2.848     0.007071 
   1   rs11117909  206649952       40    0.04562     0.1405   0.002769   0.3248       0.7471 
   1   rs41296036  206650296       40   -0.06494     0.2749   0.001466  -0.2362       0.8146 
   1    rs2297545  206651107       40     0.1893     0.1624    0.03452    1.166       0.2511 
   1    rs2297543  206651350       40     0.2446     0.2136    0.03337    1.145       0.2592 
   1   rs11117948  206651351       40     0.1687     0.1107    0.05764    1.525       0.1356 
   1   rs11587552  206651467       40    -0.1097     0.2305    0.00593  -0.4761       0.6367 
   1   rs41296042  206651596       40  -0.006322     0.2751   1.39e-05 -0.02298       0.9818 
   1   rs41297604  206652005       40    -0.2878     0.1921    0.05577   -1.498       0.1423 
   1   rs17021877  206652404       40   -0.06494     0.2749   0.001466  -0.2362       0.8146 
   1   rs41297606  206652500       40    0.02875     0.1513  0.0009501   0.1901       0.8502 
   1   rs28584674  206652524       40    -0.1708     0.1134    0.05631   -1.506       0.1404 
   1  rs534675832  206653702       40     0.2891     0.2711    0.02906    1.067       0.2929 
   1    rs2151222  206654268       40     0.1439     0.1669     0.0192   0.8625       0.3938 
   1    rs2184029  206654292       40     0.1659     0.1829     0.0212   0.9072         0.37 
   1   rs17022427  206654497       40     0.1659     0.1829     0.0212   0.9072         0.37 
   1   rs12724769  206654738       40    -0.1099     0.1733    0.01046  -0.6339         0.53 
   1   rs12093831  206655182       40     0.1629     0.1169    0.04861    1.393       0.1716 
   1   rs41298997  206655331       40     0.1659     0.1829     0.0212   0.9072         0.37 
   1   rs11118057  206655363       40     0.1463      0.138    0.02872     1.06       0.2958 
   1   rs41298999  206655417       40     0.1398     0.1893    0.01415   0.7386       0.4647 
   1   rs17022816  206655632       40      -0.13     0.2162   0.009424  -0.6013       0.5512 
   1   rs41299003  206656165       40     0.2015     0.2038    0.02508   0.9888        0.329 
   1   rs10863389  206656292       40     0.2551     0.1536    0.06771    1.661       0.1049 
   1   rs11118087  206656577       40      0.141     0.1242    0.03281    1.135       0.2633 
   1   rs12409804  206657181       40     0.1659     0.1829     0.0212   0.9072         0.37 
   1   rs41299009  206657275       40     0.4032     0.2409    0.06866    1.674       0.1024 
   1   rs12142086  206657802       40     0.1659     0.1829     0.0212   0.9072         0.37 
   1    rs6661609  206657809       40     -0.208     0.1554      0.045   -1.338       0.1888 
   1   rs41299017  206658772       40     -0.318     0.2703    0.03515   -1.177       0.2467 
   1   rs11118132  206659360       40     0.2531     0.1754    0.05197    1.443       0.1571 
   1   rs60315588  206659784       40   -0.09557     0.2491   0.003858  -0.3836       0.7034 
   1   rs17023772  206660880       40      -0.13     0.2162   0.009424  -0.6013       0.5512 
   1   rs41299247  206661816       40     0.1659     0.1829     0.0212   0.9072         0.37 
   1    rs7540878  206661973       40   0.006524     0.1653  4.099e-05  0.03947       0.9687 
   1   rs41299334  206662759       40  -0.007032     0.1509  5.717e-05 -0.04661       0.9631 
   1   rs75873847  206662823       40     0.1659     0.1829     0.0212   0.9072         0.37 
   1   rs10863430  206664407       40   -0.05106     0.1245   0.004405    -0.41       0.6841 
   1   rs12059562  206665052       40     0.1019     0.1539     0.0114    0.662        0.512 
   1   rs12096623  206665247       40     0.1524     0.2158    0.01296   0.7062       0.4843 
   1   rs41299858  206665636       40     0.1595     0.2482    0.01074   0.6424       0.5245 
   1   rs17024805  206665758       40     0.1595     0.2482    0.01074   0.6424       0.5245 
   1   rs11118256  206665837       40     0.1055     0.1793    0.00902   0.5881       0.5599 
   1    rs2336940  206665896       40   -0.03675     0.1138   0.002736  -0.3229       0.7485 
   1   rs41299860  206665916       40     0.1595     0.2482    0.01074   0.6424       0.5245 
   1   rs41258064  206666529       40   -0.04752     0.1589   0.002349  -0.2991       0.7665 
   1   rs17024884  206666584       40     0.2726     0.1686    0.06442    1.618        0.114 
   1   rs12026566  206666734       40    -0.0956     0.1313    0.01377  -0.7283       0.4709 
   1   rs17024891  206666803       40   -0.09847       0.19   0.007022  -0.5184       0.6072 
   1   rs41299868  206666919       40   -0.05879     0.1564   0.003704  -0.3759       0.7091 
   1   rs41299870  206667077       40   -0.05879     0.1564   0.003704  -0.3759       0.7091 
   1   rs41299872  206667103       40   -0.05879     0.1564   0.003704  -0.3759       0.7091 
   1   rs41299874  206667137       40     0.2726     0.1686    0.06442    1.618        0.114 
   1   rs17025011  206667616       40   -0.08192     0.1516   0.007631  -0.5406        0.592 
   1   rs41299876  206667722       40    0.06942     0.1529   0.005398   0.4541       0.6523 
   1   rs74145799  206667737       40   -0.07077     0.1869    0.00376  -0.3787        0.707 
   1   rs41299880  206668023       40   -0.06474      0.131   0.006384  -0.4941       0.6241 
   1   rs41299886  206668229       40     0.1196     0.1791    0.01161   0.6681       0.5081 
   1    rs4844539  206668239       40   -0.08545     0.1725   0.006417  -0.4954       0.6232 
   1   rs33957066  206668319       40   -0.02708     0.1427  0.0009472  -0.1898       0.8505 
   1   rs41299888  206668360       40    -0.1096      0.184   0.009259  -0.5959       0.5548 
   1   rs41299890  206668440       40    -0.1096      0.184   0.009259  -0.5959       0.5548 
   1   rs17025213  206668457       40   -0.07441     0.1326   0.008221  -0.5612       0.5779 
   1   rs56150058  206668463       40   -0.07077     0.1869    0.00376  -0.3787        0.707 
   1     rs944775  206668593       40    0.06476     0.1108    0.00891   0.5845       0.5624 
   1     rs944774  206669136       40   -0.09508     0.1243    0.01517   -0.765        0.449 
   1   rs41299892  206669399       40      0.292      0.271    0.02963    1.077       0.2882 
   1   rs41299894  206669442       40   0.001269     0.2496  6.801e-07 0.005084        0.996 
   1      rs15672  206669958       40   -0.09508     0.1243    0.01517   -0.765        0.449 
   1   rs41299896  206670137       40   0.001269     0.2496  6.801e-07 0.005084        0.996 
   1      rs10836  206670169       40   -0.09508     0.1243    0.01517   -0.765        0.449 
   1   rs10649865  206670258       40    0.04661     0.1546   0.002386   0.3015       0.7647 
   1  rs140136648  206670487       40     0.1209     0.1578     0.0152   0.7658       0.4485 
   1   rs36031849  206670493       40   -0.09508     0.1243    0.01517   -0.765        0.449 
   1   rs11576885  206670653       40   -0.09508     0.1243    0.01517   -0.765        0.449 
   1   rs11578093  206670654       40   -0.09508     0.1243    0.01517   -0.765        0.449 
   1   rs12754274  206670827       40   -0.09508     0.1243    0.01517   -0.765        0.449 
   1    rs5780346  206671464       40    -0.1774     0.1065    0.06805   -1.666        0.104 
   1    rs2309833  206671614       40   -0.09508     0.1243    0.01517   -0.765        0.449 
   1    rs2309834  206671615       40   -0.05853     0.1109   0.007279  -0.5278       0.6007 
   1    rs7418638  206671796       40   -0.09508     0.1243    0.01517   -0.765        0.449 
   1   rs41300490  206671816       40   0.001269     0.2496  6.801e-07 0.005084        0.996 
   1   rs17025985  206671883       40    0.01279     0.2751  5.683e-05  0.04647       0.9632 
   1   rs74145800  206671945       40   -0.07077     0.1869    0.00376  -0.3787        0.707 
   1    rs3897299  206672286       40    0.04661     0.1546   0.002386   0.3015       0.7647 
   1  rs143620916  206674036       40    0.03203     0.1547   0.001127    0.207       0.8371 
   1   rs71570007  206674049       40     0.1463     0.1048    0.04879    1.396       0.1708 
   1  rs140466431  206674258       40    -0.1937     0.2476    0.01585  -0.7822       0.4389 
   1  rs147266115  206674333       40    -0.1937     0.2476    0.01585  -0.7822       0.4389 
   1    rs4472758  206674360       40   -0.08545     0.1725   0.006417  -0.4954       0.6232 
   1   rs79070796  206674783       40     0.3359      0.199    0.06972    1.688      0.09969 
   1   rs78378868  206674803       40     0.3359      0.199    0.06972    1.688      0.09969 
   1  rs200071942  206674975       40     0.3359      0.199    0.06972    1.688      0.09969 
   1   rs79693391  206675294       40    -0.1937     0.2476    0.01585  -0.7822       0.4389 
   1   rs75724715  206675425       40     0.3359      0.199    0.06972    1.688      0.09969 
   1   rs12354075  206675602       40   -0.09447     0.1222    0.01549  -0.7732       0.4442 
   1  rs114339618  206675967       40    0.01279     0.2751  5.683e-05  0.04647       0.9632 
   1   rs11803278  206675996       40    0.02936     0.1396   0.001164   0.2104       0.8345 
   1    rs3849269  206676143       40    -0.0139     0.1077  0.0004383  -0.1291        0.898 
   1    rs3849270  206676328       40    0.08159     0.1585   0.006927   0.5148       0.6097 
   1    rs3860295  206676331       40   -0.09447     0.1222    0.01549  -0.7732       0.4442 
   1   rs76611535  206676382       40     0.3359      0.199    0.06972    1.688      0.09969 
   1    rs3849271  206676383       40    0.02512     0.1231   0.001095   0.2041       0.8394 
   1   rs78916510  206676656       40    0.02936     0.1396   0.001164   0.2104       0.8345 
   1   rs73077201  206676754       40    -0.1594     0.2157    0.01417   -0.739       0.4645 
   1  rs115168093  206676784       40      0.292      0.271    0.02963    1.077       0.2882 
   1    rs3849272  206677170       40   -0.08545     0.1725   0.006417  -0.4954       0.6232 
   1   rs80336602  206677193       40     0.3359      0.199    0.06972    1.688      0.09969 
   1  rs115679102  206677218       40     -0.245     0.2464    0.02537  -0.9945       0.3263 
   1    rs2871360  206677221       40   -0.08545     0.1725   0.006417  -0.4954       0.6232 
   1    rs3849273  206677617       40    0.02936     0.1396   0.001164   0.2104       0.8345 
   1   rs13374229  206677636       40   -0.08545     0.1725   0.006417  -0.4954       0.6232 
   1  rs114071812  206677688       40     -0.318     0.2703    0.03515   -1.177       0.2467 
   1   rs76402360  206677710       40     0.3359      0.199    0.06972    1.688      0.09969 
   1    rs6693843  206677765       40   -0.08289     0.1227    0.01188  -0.6758       0.5033 
   1  rs115068964  206677943       40     0.2482     0.2463    0.02603    1.008         0.32 
   1  rs116237430  206677959       40    -0.1022     0.1794   0.008471  -0.5698       0.5722 
   1   rs12117790  206678244       40   -0.08545     0.1725   0.006417  -0.4954       0.6232 
   1   rs73079005  206678617       40    -0.1594     0.2157    0.01417   -0.739       0.4645 
   1   rs75610842  206678995       40     0.3359      0.199    0.06972    1.688      0.09969 
   1   rs13374276  206678998       40   -0.08545     0.1725   0.006417  -0.4954       0.6232 
   1    rs6668883  206679023       40    -0.1102     0.1071    0.02708   -1.029       0.3102 
   1   rs60883783  206679118       40   -0.03782     0.1374   0.001989  -0.2752       0.7846 
   1   rs77466443  206679345       40   -0.06884     0.1649   0.004565  -0.4175       0.6787 
   1   rs77699567  206679828       40     0.3359      0.199    0.06972    1.688      0.09969 
   1   rs56260726  206680158       40    0.09542     0.1093    0.01967   0.8733        0.388 
   1    rs3813976  206680303       40    0.09542     0.1093    0.01967   0.8733        0.388 
   1  rs112199580  206680610       40    -0.0837     0.2308    0.00345  -0.3627       0.7189 
   1   rs58378114  206680854       40   0.001269     0.2496  6.801e-07 0.005084        0.996 
   1  rs181163167  206681093       40     -0.318     0.2703    0.03515   -1.177       0.2467 
   1   rs77707044  206681323       40     0.1591      0.183    0.01949   0.8692       0.3902 
   1   rs78394637  206681383       40    -0.2217     0.1944    0.03312   -1.141       0.2611 
   1   rs76267757  206682030       40     0.2117     0.2145      0.025   0.9871       0.3298 
   1   rs10863574  206682958       40     0.2361     0.1939    0.03753    1.217        0.231 
   1     rs944771  206683091       40     0.1591      0.183    0.01949   0.8692       0.3902 
   1     rs868937  206683095       40   -0.08545     0.1725   0.006417  -0.4954       0.6232 
   1  rs139248208  206683169       40    0.01279     0.2751  5.683e-05  0.04647       0.9632 
   1   rs57355033  206683584       40   -0.03782     0.1374   0.001989  -0.2752       0.7846 
   1  rs142831570  206683691       40     0.3359      0.199    0.06972    1.688      0.09969 
   1    rs1108871  206683723       40     0.0295     0.1396   0.001175   0.2114       0.8337 
   1  rs115543797  206683977       40     -0.318     0.2703    0.03515   -1.177       0.2467 
   1     rs874718  206684977       40    0.04661     0.1546   0.002386   0.3015       0.7647 
   1     rs874717  206684978       40    0.04661     0.1546   0.002386   0.3015       0.7647 
   1   rs17046247  206685022       40     0.2117     0.2145      0.025   0.9871       0.3298 
   1  rs114898236  206685185       40    -0.2387     0.1832    0.04279   -1.303       0.2003 
   1   rs76764131  206685402       40     0.3359      0.199    0.06972    1.688      0.09969 
   1   rs17046483  206685424       40    0.01279     0.2751  5.683e-05  0.04647       0.9632 
   1    rs6682303  206685642       40     0.3359      0.199    0.06972    1.688      0.09969 
   1     rs871782  206685729       40   -0.08545     0.1725   0.006417  -0.4954       0.6232 
   1  rs149350358  206686755       40     -0.318     0.2703    0.03515   -1.177       0.2467 
   1    rs6661526  206687880       40    -0.0837     0.2308    0.00345  -0.3627       0.7189 
   1   rs17046753  206687886       40     0.2446     0.1339    0.08074    1.827      0.07557 
   1   rs58462631  206688365       40   -0.03782     0.1374   0.001989  -0.2752       0.7846 
   1   rs74148004  206688568       40    -0.0837     0.2308    0.00345  -0.3627       0.7189 
   1   rs57753369  206689991       40     0.2446     0.1339    0.08074    1.827      0.07557 
   1   rs17046987  206690286       40    -0.1432     0.1176     0.0376   -1.218       0.2306 
   1  rs115465952  206690626       40      0.292      0.271    0.02963    1.077       0.2882 
   1   rs28561885  206690738       40    -0.2387     0.1832    0.04279   -1.303       0.2003 
   1   rs59365549  206690746       40     0.1591      0.183    0.01949   0.8692       0.3902 
   1  rs114594913  206690769       40     -0.318     0.2703    0.03515   -1.177       0.2467 
   1   rs11583254  206690783       40   -0.05527     0.1136   0.006187  -0.4864       0.6295 
   1   rs60865507  206690857       40     0.1591      0.183    0.01949   0.8692       0.3902 
   1  rs138791293  206690865       40    0.01279     0.2751  5.683e-05  0.04647       0.9632 
   1  rs116612282  206691352       40     -0.318     0.2703    0.03515   -1.177       0.2467 
   1   rs76561288  206691505       40     -0.318     0.2703    0.03515   -1.177       0.2467 
   1     rs944769  206692077       40   -0.08545     0.1725   0.006417  -0.4954       0.6232 
   1   rs56693354  206692502       40     0.1591      0.183    0.01949   0.8692       0.3902 
   1   rs58339772  206692591       40   -0.01771     0.2172  0.0001748 -0.08151       0.9355 
   1    rs7548639  206692633       40  -0.009707     0.1123  0.0001965 -0.08643       0.9316 
   1    rs7544154  206693159       40    0.04527     0.1138   0.004151    0.398       0.6929 
   1  rs149102987  206693666       40     -0.318     0.2703    0.03515   -1.177       0.2467 
   1  rs143143414  206693670       40     -0.318     0.2703    0.03515   -1.177       0.2467 
   1    rs6696388  206693743       40     -0.136     0.1679    0.01696  -0.8098       0.4231 
   1   rs11118941  206693878       40   0.006818     0.1066  0.0001077  0.06399       0.9493 
   1  rs548392441  206693939       40    0.05098     0.1202   0.004711   0.4241       0.6739 
   1    rs6684681  206693975       40   -0.08545     0.1725   0.006417  -0.4954       0.6232 
   1    rs2151223  206694171       40    0.04173     0.1193   0.003212   0.3499       0.7283 
   1  rs115270020  206694699       40     -0.318     0.2703    0.03515   -1.177       0.2467 
   1  rs116303696  206695180       40      0.292      0.271    0.02963    1.077       0.2882 
   1  rs115525537  206695260       40    0.01279     0.2751  5.683e-05  0.04647       0.9632 
   1   rs35013449  206695666       40   -0.04876      0.275  0.0008263  -0.1773       0.8602 
   1   rs12405921  206695731       40  -0.005663     0.1306  4.947e-05 -0.04336       0.9656 
   1  rs115164887  206695815       40    -0.2387     0.1832    0.04279   -1.303       0.2003 
   1   rs75726890  206696243       40     0.3359      0.199    0.06972    1.688      0.09969 
   1  rs201959796  206697056       40    -0.1432     0.1208    0.03564   -1.185       0.2434 
   1  rs189903366  206697068       40    0.08964      0.117    0.01521    0.766       0.4484 
   1  rs536386278  206697282       40     0.2766     0.2268    0.03767     1.22       0.2301 
   1  rs189806783  206697305       40     -0.374     0.2231    0.06887   -1.677       0.1018 
   1  rs554226830  206697360       40    -0.2387     0.1832    0.04279   -1.303       0.2003 
   1  rs575860853  206697383       40    0.08518     0.2063   0.004466   0.4129        0.682 
   1  rs533561645  206697432       40    -0.2387     0.1832    0.04279   -1.303       0.2003 
   1  rs200979206  206697789       40   -0.04876      0.275  0.0008263  -0.1773       0.8602 
   1   rs11118967  206697995       40    -0.2387     0.1832    0.04279   -1.303       0.2003 
   1   rs11487850  206698008       40    -0.2387     0.1832    0.04279   -1.303       0.2003 
   1   rs11118968  206698249       40   -0.04226     0.1399   0.002397  -0.3022       0.7642 
   1    rs4559502  206698349       40     -0.136     0.1679    0.01696  -0.8098       0.4231 
   1   rs11806486  206698489       40    -0.2387     0.1832    0.04279   -1.303       0.2003 
   1   rs76725342  206698553       40      0.292      0.271    0.02963    1.077       0.2882 
   1   rs79250278  206698719       40      0.292      0.271    0.02963    1.077       0.2882 
   1   rs80140518  206698741       40   -0.04226     0.1399   0.002397  -0.3022       0.7642 
   1    rs7546609  206699469       40    -0.2418     0.1806    0.04504   -1.339       0.1886 
   1   rs76888028  206699473       40      0.292      0.271    0.02963    1.077       0.2882 
   1  rs140176125  206699602       40   -0.09396     0.1176    0.01652  -0.7989       0.4293 
   1   rs80321231  206699636       40     0.3359      0.199    0.06972    1.688      0.09969 
   1    rs4532836  206699771       40    0.03767     0.1197   0.002601   0.3148       0.7547 
   1  rs114373875  206700460       40    0.01279     0.2751  5.683e-05  0.04647       0.9632 
   1   rs12081892  206700464       40    -0.2387     0.1832    0.04279   -1.303       0.2003 
   1   rs12079876  206700617       40    -0.2387     0.1832    0.04279   -1.303       0.2003 
   1  rs116522878  206701011       40     0.2111     0.1582    0.04476    1.334         0.19 
   1   rs77744601  206701735       40     -0.374     0.2231    0.06887   -1.677       0.1018 
   1  rs115729850  206701913       40    -0.2615     0.2719    0.02377  -0.9619       0.3422 
   1  rs116774525  206702238       40     -0.318     0.2703    0.03515   -1.177       0.2467 
   1  rs114698757  206702293       40    -0.2387     0.1832    0.04279   -1.303       0.2003 
   1    rs9660538  206702455       40    0.03767     0.1197   0.002601   0.3148       0.7547 
   1  rs142246053  206702608       40    0.01279     0.2751  5.683e-05  0.04647       0.9632 
   1   rs12082907  206702627       40    -0.2387     0.1832    0.04279   -1.303       0.2003 
   1  rs139344068  206702656       40     0.3359      0.199    0.06972    1.688      0.09969 
   1   rs74148005  206702877       40    -0.0149     0.1358  0.0003165  -0.1097       0.9132 
   1   rs34769485  206703098       40    -0.2595     0.1041     0.1404   -2.492      0.01719 
   1   rs74586023  206703402       40     0.3359      0.199    0.06972    1.688      0.09969 
   1    rs6540447  206703485       40     -0.136     0.1679    0.01696  -0.8098       0.4231 
   1  rs144798002  206703488       40    0.03771     0.2171  0.0007929   0.1737       0.8631 
   1    rs2151224  206703960       40   -0.08545     0.1725   0.006417  -0.4954       0.6232 
   1   rs73079034  206704502       40    -0.0149     0.1358  0.0003165  -0.1097       0.9132 
   1   rs78549451  206704687       40    -0.3008     0.1579    0.08718   -1.905      0.06436 
   1    rs6667587  206704810       40    -0.0149     0.1358  0.0003165  -0.1097       0.9132 
   1  rs150535726  206705146       40    -0.2387     0.1832    0.04279   -1.303       0.2003 
   1    rs7527789  206705216       40    0.03987     0.1273   0.002575   0.3132       0.7558 
   1  rs146173402  206705246       40     0.3359      0.199    0.06972    1.688      0.09969 
   1   rs11378863  206705391       40   -0.06433      0.127   0.006703  -0.5064       0.6155 
   1    rs6540450  206705609       40    -0.1122     0.1792    0.01022  -0.6264       0.5348 
   1  rs114939382  206705631       40    -0.1856     0.1776    0.02793   -1.045       0.3026 
   1   rs79956996  206705676       40   0.004129     0.2064  1.054e-05  0.02001       0.9841 
   1    rs6673717  206706239       40   -0.03826     0.1305   0.002258  -0.2933       0.7709 
   1    rs4845108  206706419       40     -0.136     0.1679    0.01696  -0.8098       0.4231 
   1   rs75541464  206706589       40   -0.01483     0.1977   0.000148 -0.07501       0.9406 
   1   rs11118981  206707382       40    -0.2387     0.1832    0.04279   -1.303       0.2003 
   1    rs6666087  206708725       40     0.0976     0.1157    0.01837   0.8433       0.4043 
   1   rs17006638  206708915       40    0.01279     0.2751  5.683e-05  0.04647       0.9632 
   1  rs529441540  206709017       40    0.01279     0.2751  5.683e-05  0.04647       0.9632 
   1  rs182400852  206709019       40      0.292      0.271    0.02963    1.077       0.2882 
   1   rs55921196  206709049       40    0.04752     0.1975   0.001521   0.2406       0.8112 
   1   rs56407918  206709050       40    0.04752     0.1975   0.001521   0.2406       0.8112 
   1  rs576736542  206709074       40   -0.07864     0.1527   0.006927  -0.5148       0.6096 
   1  rs539301293  206709076       40  -0.006601     0.2312  2.146e-05 -0.02856       0.9774 
   1  rs552570944  206709078       40    0.01279     0.2751  5.683e-05  0.04647       0.9632 
   1  rs572470755  206709080       40    0.01279     0.2751  5.683e-05  0.04647       0.9632 
   1    rs7523985  206709535       40   0.005569     0.1416  4.073e-05  0.03934       0.9688 
   1  rs116455514  206710341       40    0.02891     0.2172  0.0004661   0.1331       0.8948 
   1  rs115289459  206711025       40   -0.06968     0.1438   0.006142  -0.4846       0.6308 
   1   rs17007041  206711100       40   -0.06968     0.1438   0.006142  -0.4846       0.6308 
   1   rs77231402  206711136       40    0.02891     0.2172  0.0004661   0.1331       0.8948 
   1    rs6675640  206711146       40   0.004007     0.1322  2.418e-05  0.03031        0.976 
   1   rs73079044  206711222       40    0.01789     0.1406  0.0004255   0.1272       0.8995 
   1  rs150815547  206711289       40   -0.06968     0.1438   0.006142  -0.4846       0.6308 
   1   rs11808945  206711398       40   -0.06968     0.1438   0.006142  -0.4846       0.6308 
   1   rs60154000  206711912       40    0.04862     0.1425   0.003053   0.3411       0.7349 
   1   rs73079051  206712113       40    0.04862     0.1425   0.003053   0.3411       0.7349 
   1   rs74949262  206712124       40    0.02891     0.2172  0.0004661   0.1331       0.8948 
   1   rs73079054  206712318       40    0.04862     0.1425   0.003053   0.3411       0.7349 
   1    rs7530746  206712543       40     0.1001     0.1299     0.0154   0.7709       0.4455 
   1  rs115678053  206713917       40     0.1634     0.2156    0.01488   0.7577       0.4533 
   1    rs6540455  206714088       40    0.04873     0.1214   0.004219   0.4013       0.6905 
   1   rs11590231  206714227       40     0.1001     0.1299     0.0154   0.7709       0.4455 
   1    rs6540456  206714230       40    0.02835     0.1181   0.001513     0.24       0.8116 
   1    rs6540457  206714267       40    0.04873     0.1214   0.004219   0.4013       0.6905 
   1    rs6686374  206714411       40    0.04873     0.1214   0.004219   0.4013       0.6905 
   1   rs11587643  206714520       40     0.1775     0.1257    0.04987    1.412        0.166 
   1    rs9661909  206714818       40     0.1775     0.1257    0.04987    1.412        0.166 
   1   rs73079064  206714842       40    -0.0146     0.1231  0.0003702  -0.1186       0.9062 
   1   rs73079071  206715350       40     0.1353     0.1638    0.01764   0.8261       0.4139 
   1   rs10863701  206715716       40     -0.244     0.1261    0.08972   -1.935      0.06043 
   1  rs112214778  206715730       40   0.008945     0.2172  4.462e-05  0.04118       0.9674 
   1   rs11810793  206715847       40    -0.2387     0.1832    0.04279   -1.303       0.2003 
   1   rs11118993  206715851       40     0.1775     0.1257    0.04987    1.412        0.166 
   1  rs116766892  206715977       40   -0.06968     0.1438   0.006142  -0.4846       0.6308 
   1  rs574603609  206716550       40    -0.1937     0.1476    0.04337   -1.313       0.1972 
   1    rs6685780  206716779       40    -0.1658     0.1278    0.04238   -1.297       0.2025 
   1  rs542068809  206716894       40    -0.1296     0.1292    0.02577   -1.003       0.3224 
   1  rs148911849  206717213       40     0.1806     0.2736    0.01134   0.6601       0.5131 
   1   rs17008165  206717647       40   -0.03719     0.1172   0.002642  -0.3172       0.7528 
   1    rs7532705  206717659       40   0.007806     0.1619   6.12e-05  0.04823       0.9618 
   1    rs7525543  206717714       40    0.05875      0.217   0.001925   0.2707       0.7881 
   1   rs11413726  206717985       40    -0.3632     0.1277     0.1755   -2.844     0.007135 
   1  rs115232251  206718120       40     0.4235     0.2399    0.07577    1.765      0.08559 
   1   rs77308943  206718144       40     0.1045      0.161    0.01097   0.6493       0.5201 
   1  rs146755967  206718673       40    -0.3603     0.2237    0.06393   -1.611       0.1155 
   1   rs67689534  206718845       40    -0.2561     0.1067     0.1315   -2.399      0.02145 
   1  rs555356139  206718853       40     0.1241    0.09959    0.03927    1.246       0.2203 
   1  rs562264167  206719418       40   -0.06566     0.1135   0.008731  -0.5785       0.5663 
   1    rs6685473  206719551       40   -0.04026     0.1303   0.002504  -0.3088       0.7591 
   1    rs6677975  206719818       40    -0.1068     0.1557    0.01223  -0.6859        0.497 
   1    rs6680523  206719976       40    -0.2805     0.1109     0.1442    -2.53      0.01566 
   1   rs11119006  206720184       40     0.1279      0.129    0.02524   0.9919       0.3275 
   1   rs11119007  206720207       40    -0.1068     0.1557    0.01223  -0.6859        0.497 
   1   rs11119009  206720225       40     0.1279      0.129    0.02524   0.9919       0.3275 
   1   rs35785716  206720552       40     -0.537     0.2141      0.142   -2.508      0.01655 
   1   rs11119012  206720614       40   -0.04026     0.1303   0.002504  -0.3088       0.7591 
   1   rs11119013  206720765       40   -0.04026     0.1303   0.002504  -0.3088       0.7591 
   1   rs12093604  206720786       40     0.1318     0.1788    0.01409   0.7369       0.4657 
   1  rs145775582  206721185       40     0.2317     0.2467    0.02268    0.939       0.3537 
   1   rs80340653  206721365       40    -0.3603     0.2237    0.06393   -1.611       0.1155 
   1    rs6675114  206721830       40     0.1279      0.129    0.02524   0.9919       0.3275 
   1   rs73079087  206722034       40     0.2317     0.2467    0.02268    0.939       0.3537 
   1   rs73079090  206722131       40     0.3395     0.1989    0.07123    1.707      0.09596 
   1  rs113887192  206722212       40     0.3395     0.1989    0.07123    1.707      0.09596 
   1    rs7548167  206722232       40     0.0129     0.1376  0.0002314  0.09378       0.9258 
   1  rs138209574  206722256       40    -0.1872     0.1936    0.02404  -0.9674       0.3395 
   1  rs199724293  206722286       40     0.3395     0.1989    0.07123    1.707      0.09596 
   1    rs7548357  206722445       40    -0.1656     0.1483    0.03177   -1.117       0.2712 
   1   rs34803712  206722450       40     0.1279      0.129    0.02524   0.9919       0.3275 
   1   rs35059830  206722453       40     0.1279      0.129    0.02524   0.9919       0.3275 
   1   rs73079097  206722528       40     0.2317     0.2467    0.02268    0.939       0.3537 
   1  rs115141761  206722738       40    -0.1656     0.1483    0.03177   -1.117       0.2712 
   1   rs76753849  206723914       40    -0.3603     0.2237    0.06393   -1.611       0.1155 
   1   rs11119018  206724237       40    -0.1718     0.1422    0.03698   -1.208       0.2345 
   1   rs10779473  206724366       40    -0.1068     0.1557    0.01223  -0.6859        0.497 
   1   rs12058254  206724659       40     0.1318     0.1788    0.01409   0.7369       0.4657 
   1   rs11811181  206724737       40     0.2346     0.1171    0.09549    2.003      0.05236 
   1   rs17009915  206724823       40    -0.1872     0.1936    0.02404  -0.9674       0.3395 
   1   rs76407519  206725239       40    -0.3603     0.2237    0.06393   -1.611       0.1155 
   1   rs11800677  206725272       40   -0.05487     0.1588   0.003132  -0.3455       0.7316 
   1   rs73079100  206725492       40     0.2317     0.2467    0.02268    0.939       0.3537 
   1   rs11119023  206725888       40     0.1279      0.129    0.02524   0.9919       0.3275 
   1   rs73080903  206726144       40     0.3395     0.1989    0.07123    1.707      0.09596 
   1   rs12026542  206726869       40   -0.03221     0.1512   0.001192   -0.213       0.8325 
   1   rs11119030  206726988       40     0.2491     0.1452    0.07192    1.716       0.0943 
   1    rs7544370  206727140       40   -0.06501     0.1286   0.006682  -0.5056       0.6161 
   1   rs12569261  206727260       40    0.01979     0.2063  0.0002421  0.09593       0.9241 
   1   rs35333073  206727404       40    0.08148     0.1972   0.004472   0.4131       0.6818 
   1   rs34167199  206727435       40    0.08148     0.1972   0.004472   0.4131       0.6818 
   1   rs10863706  206727445       40      0.205      0.136    0.05638    1.507       0.1401 
   1   rs59208397  206727517       40     0.2009     0.1712    0.03497    1.173       0.2479 
   1   rs12569123  206727974       40    0.08148     0.1972   0.004472   0.4131       0.6818 
   1   rs10779474  206728034       40    -0.0105     0.1377  0.0001529 -0.07624       0.9396 
   1   rs34681745  206728694       40    0.04812     0.1905   0.001677   0.2526       0.8019 
   1   rs72755019  206728982       40   -0.03221     0.1512   0.001192   -0.213       0.8325 
   1  rs113948170  206729562       40     0.2009     0.1712    0.03497    1.173       0.2479 
   1    rs2210517  206729593       40     0.1867     0.1374    0.04637    1.359       0.1821 
   1    rs2210518  206729622       40    -0.2854     0.1741    0.06606   -1.639       0.1094 
   1   rs76236650  206729980       40     0.2009     0.1712    0.03497    1.173       0.2479 
   1   rs28362485  206730308       40    -0.2075     0.1554    0.04481   -1.335       0.1898 
   1   rs71633591  206730641       40    -0.1034     0.1793   0.008669  -0.5764       0.5677 
   1   rs67223538  206730691       40    -0.1034     0.1793   0.008669  -0.5764       0.5677 
   1  rs113172752  206730748       40     0.2009     0.1712    0.03497    1.173       0.2479 
   1  rs112833004  206731060       40     0.2009     0.1712    0.03497    1.173       0.2479 
   1  rs115098986  206731444       40    -0.2387     0.1832    0.04279   -1.303       0.2003 
   1   rs77197013  206731616       40     0.1679     0.2046    0.01743    0.821       0.4168 
   1   rs75880687  206731867       40     0.2961     0.2709    0.03048    1.093       0.2812 
   1  rs111331509  206732028       40     0.2009     0.1712    0.03497    1.173       0.2479 
   1   rs59054485  206732426       40     0.2089     0.1365    0.05805     1.53       0.1342 
   1   rs11119043  206732647       40     0.2361     0.1347    0.07483    1.753      0.08764 
   1   rs11579605  206732931       40     0.3093      0.107     0.1801    2.889     0.006348 
   1   rs10442694  206733417       40     0.2361     0.1347    0.07483    1.753      0.08764 
   1   rs79362557  206733696       40    -0.2634      0.193    0.04671   -1.365       0.1804 
   1   rs10157325  206733771       40     0.2918     0.1811    0.06392    1.611       0.1155 
   1    rs6669685  206734044       40   -0.02487     0.2751  0.0002151 -0.09041       0.9284 
   1  rs115983873  206734503       40    -0.2387     0.1832    0.04279   -1.303       0.2003 
   1   rs12563848  206734830       40    -0.5398     0.2608     0.1013   -2.069      0.04535 
   1   rs12562659  206734907       40    -0.5398     0.2608     0.1013   -2.069      0.04535 
   1   rs58494809  206735057       40     0.2009     0.1712    0.03497    1.173       0.2479 
   1   rs71570013  206735168       40    -0.0337     0.1243    0.00193  -0.2711       0.7878 
   1  rs114714203  206735197       40    -0.2634      0.193    0.04671   -1.365       0.1804 
   1   rs57844083  206735243       40     0.2159     0.1441     0.0558    1.499       0.1423 
   1    rs1007802  206735691       40    0.01885     0.1349  0.0005137   0.1398       0.8896 
   1    rs2336942  206735857       40    -0.2929     0.2262    0.04225   -1.295       0.2033 
   1   rs80229444  206735860       40    -0.2634      0.193    0.04671   -1.365       0.1804 
   1    rs1962350  206735988       40    0.01885     0.1349  0.0005137   0.1398       0.8896 
   1  rs113021654  206736036       40     0.2009     0.1712    0.03497    1.173       0.2479 
   1  rs111489456  206736088       40     0.2159     0.1441     0.0558    1.499       0.1423 
   1    rs7530835  206736142       40    -0.2929     0.2262    0.04225   -1.295       0.2033 
   1  rs111570557  206736199       40     0.2159     0.1441     0.0558    1.499       0.1423 
   1    rs6540468  206736240       40   -0.06842     0.1284   0.007414  -0.5328       0.5973 
   1   rs75427222  206736249       40    -0.3522     0.1459     0.1329   -2.414      0.02073 
   1    rs4844540  206736573       40     0.2361     0.1347    0.07483    1.753      0.08764 
   1   rs76949457  206736660       40     0.2009     0.1712    0.03497    1.173       0.2479 
   1   rs59195419  206737242       40     0.1565     0.1405    0.03161    1.114       0.2724 
   1    rs6693578  206737257       40    -0.1126     0.1122    0.02581   -1.003        0.322 
   1   rs17434403  206737276       40    0.09677     0.2306   0.004612   0.4196       0.6771 
   1  rs140821888  206737668       40    -0.1587     0.2483    0.01063  -0.6391       0.5266 
   1  rs116275540  206738463       40    -0.2387     0.1832    0.04279   -1.303       0.2003 
   1   rs80135932  206738585       40     0.0459     0.2495  0.0008901    0.184        0.855 
   1    rs4845109  206738586       40    -0.2929     0.2262    0.04225   -1.295       0.2033 
   1   rs73080942  206738873       40     0.1565     0.1405    0.03161    1.114       0.2724 
   1   rs73080943  206739000       40     0.1565     0.1405    0.03161    1.114       0.2724 
   1  rs114713738  206739003       40    -0.2608     0.2131    0.03793   -1.224       0.2285 
   1  rs114328925  206739287       40    -0.2929     0.2262    0.04225   -1.295       0.2033 
   1    rs1889064  206739346       40    -0.2929     0.2262    0.04225   -1.295       0.2033 
   1   rs74744055  206739558       40     0.1172     0.1608    0.01379   0.7289       0.4705 
   1   rs11119061  206739759       40    -0.2546     0.1681    0.05697   -1.515        0.138 
   1    rs1930432  206739765       40   -0.03805     0.1399   0.001943   -0.272       0.7871 
   1    rs1930433  206740005       40     0.1146     0.1309     0.0198    0.876       0.3865 
   1  rs116679036  206740059       40    -0.2387     0.1832    0.04279   -1.303       0.2003 
   1   rs11119065  206740560       40   -0.06842     0.1284   0.007414  -0.5328       0.5973 
   1   rs17011860  206740748       40     0.2009     0.1712    0.03497    1.173       0.2479 
   1   rs78062095  206741346       40    -0.2387     0.1832    0.04279   -1.303       0.2003 
   1     rs944780  206741917       40     0.1146     0.1309     0.0198    0.876       0.3865 
   1   rs10863710  206742180       40     0.1471     0.1322    0.03153    1.112        0.273 
   1    rs7555149  206742263       40   -0.02487     0.2751  0.0002151 -0.09041       0.9284 
   1    rs7555349  206742402       40   0.006893     0.1395  6.423e-05   0.0494       0.9609 
   1  rs116586747  206742699       40    -0.2456     0.2277    0.02971   -1.079       0.2875 
   1    rs7555669  206742759       40    0.03455     0.1325   0.001787   0.2608       0.7956 
   1  rs116459198  206744038       40    -0.1587     0.2483    0.01063  -0.6391       0.5266 
   1   rs10779478  206744191       40   -0.02285     0.1136   0.001064  -0.2012       0.8417 
   1   rs75367031  206744740       40     0.4023     0.1847      0.111    2.178      0.03569 
   1    rs9628705  206744913       40     0.2918     0.1811    0.06392    1.611       0.1155 
   1  rs150512101  206745523       40    -0.5398     0.2608     0.1013   -2.069      0.04535 
   1   rs10863711  206745725       40   -0.03984     0.1102   0.003429  -0.3616       0.7196 
   1  rs114676087  206745934       40     -0.276     0.2715    0.02647   -1.017       0.3158 
   1  rs116548392  206745978       40    -0.2387     0.1832    0.04279   -1.303       0.2003 
   1  rs115994703  206745995       40    -0.2387     0.1832    0.04279   -1.303       0.2003 
   1   rs58579536  206746125       40    0.09677     0.2306   0.004612   0.4196       0.6771 
   1  rs115511349  206746390       40    -0.2387     0.1832    0.04279   -1.303       0.2003 
   1    rs7527917  206746865       40    0.04595     0.1304   0.003258   0.3524       0.7265 
   1    rs7513444  206747041       40   -0.02285     0.1136   0.001064  -0.2012       0.8417 
   1  rs116773612  206747251       40   -0.02487     0.2751  0.0002151 -0.09041       0.9284 
   1    rs1930434  206747376       40     0.1532     0.1421    0.02969    1.078       0.2877 
   1    rs1930435  206747458       40   -0.07624     0.1161    0.01123  -0.6568       0.5152 
   1  rs114610339  206748336       40     0.3771      0.212    0.07691    1.779      0.08319 
   1    rs7512541  206748424       40    0.07394     0.1309   0.008329   0.5649       0.5754 
   1    rs7517285  206748840       40    0.07394     0.1309   0.008329   0.5649       0.5754 
   1    rs6660116  206749181       40   -0.02285     0.1136   0.001064  -0.2012       0.8417 
   1  rs116217606  206749336       40     0.2918     0.1811    0.06392    1.611       0.1155 
   1    rs9429987  206749687       40   -0.07624     0.1161    0.01123  -0.6568       0.5152 
   1  rs143846266  206750301       40   -0.09322     0.1736    0.00753   -0.537       0.5944 
   1   rs36057143  206750305       40    -0.1444     0.1116    0.04226   -1.295       0.2032 
   1  rs112664902  206750771       40     0.2347     0.1833    0.04137    1.281       0.2081 
   1  rs115874412  206751104       40    -0.1587     0.2483    0.01063  -0.6391       0.5266 
   1    rs4845111  206751308       40     -0.113     0.1154    0.02462  -0.9794       0.3336 
   1    rs9645354  206751431       40    0.04595     0.1304   0.003258   0.3524       0.7265 
   1   rs67589245  206751443       40   -0.02487     0.2751  0.0002151 -0.09041       0.9284 
   1   rs73080965  206751530       40    0.03419     0.2495  0.0004939    0.137       0.8917 
   1  rs376154311  206751550       40     0.0359     0.1203   0.002336   0.2983       0.7671 
   1   rs60557249  206751563       40   -0.05431     0.1683   0.002734  -0.3228       0.7487 
   1   rs17012144  206751809       40   -0.08519     0.1867   0.005449  -0.4563       0.6508 
   1  rs111556326  206752665       40     0.2347     0.1833    0.04137    1.281       0.2081 
   1  rs111708558  206752993       40   -0.08519     0.1867   0.005449  -0.4563       0.6508 
   1   rs11119083  206753486       40    -0.1329     0.1492    0.02046   -0.891       0.3785 
   1    rs2297551  206753775       40    -0.5398     0.2608     0.1013   -2.069      0.04535 
   1    rs2297552  206753797       40    -0.1732     0.1957    0.02021  -0.8854       0.3815 
   1   rs59727850  206753963       40    -0.1555     0.1943    0.01658  -0.8003       0.4285 
   1   rs12071563  206754181       40   -0.01179     0.2312  6.849e-05 -0.05102       0.9596 
   1   rs12067561  206754206       40   -0.01179     0.2312  6.849e-05 -0.05102       0.9596 
   1     rs944779  206754281       40    -0.1329     0.1492    0.02046   -0.891       0.3785 
   1   rs80304890  206754364       40     0.2918     0.1811    0.06392    1.611       0.1155 
   1    rs1930436  206754627       40   -0.06932     0.1163   0.009268  -0.5962       0.5546 
   1   rs45618833  206754759       40    -0.5398     0.2608     0.1013   -2.069      0.04535 
   1  rs142864021  206754790       40     0.2918     0.1811    0.06392    1.611       0.1155 
   1    rs2336943  206754893       40   -0.06932     0.1163   0.009268  -0.5962       0.5546 
   1  rs200979291  206754928       40   -0.08519     0.1867   0.005449  -0.4563       0.6508 
   1  rs114654051  206755156       40     0.2918     0.1811    0.06392    1.611       0.1155 
   1    rs9429988  206755246       40   -0.04738     0.1168   0.004314  -0.4058       0.6872 
   1    rs4489558  206755867       40     0.1207     0.1535      0.016   0.7861       0.4367 
   1    rs7528718  206755983       40    0.09116     0.1453    0.01025   0.6274       0.5342 
   1   rs79326248  206756011       40     0.0459     0.2495  0.0008901    0.184        0.855 
   1   rs77213936  206756077       40     0.2918     0.1811    0.06392    1.611       0.1155 
   1   rs73080973  206756462       40    -0.1555     0.1943    0.01658  -0.8003       0.4285 
   1   rs12074681  206756829       40   -0.01179     0.2312  6.849e-05 -0.05102       0.9596 
   1   rs12724616  206757070       40    -0.5398     0.2608     0.1013   -2.069      0.04535 
   1    rs7515123  206757105       40    -0.1555     0.1943    0.01658  -0.8003       0.4285 
   1    rs7524447  206757431       40     0.2918     0.1811    0.06392    1.611       0.1155 
   1    rs4845112  206757857       40      0.226     0.1654    0.04683    1.366       0.1798 
   1    rs4418597  206758077       40    -0.0497      0.148   0.002958  -0.3357       0.7389 
   1    rs4501842  206759106       40    0.02835     0.1103   0.001737   0.2571       0.7985 
   1    rs4240839  206759598       40    0.04505     0.1589   0.002112   0.2836       0.7783 
   1    rs4240840  206759622       40    0.04505     0.1589   0.002112   0.2836       0.7783 
   1    rs4073393  206759637       40   -0.03638     0.1704   0.001198  -0.2135       0.8321 
   1    rs7535580  206759783       40   -0.03638     0.1704   0.001198  -0.2135       0.8321 
   1    rs7531197  206759864       40   -0.01034     0.1742  9.263e-05 -0.05933        0.953 
   1   rs10779488  206759975       40    0.05419     0.1227   0.005104   0.4415       0.6613 
   1    rs7541244  206760474       40   -0.03638     0.1704   0.001198  -0.2135       0.8321 
   1    rs7525135  206760476       40   -0.01034     0.1742  9.263e-05 -0.05933        0.953 
   1    rs7541445  206760686       40   -0.01847     0.1048  0.0008164  -0.1762       0.8611 
   1    rs7541507  206760694       40    0.04505     0.1589   0.002112   0.2836       0.7783 
   1  rs116704756  206761431       40    0.01192     0.2751  4.943e-05  0.04334       0.9657 
   1      rs11589  206761938       40    -0.1098     0.1218    0.02091  -0.9008       0.3734 
   1   rs77534575  206762280       40    -0.1691     0.2738   0.009943  -0.6178       0.5404 
   1   rs11539428  206762455       40    0.06292     0.1301   0.006116   0.4836       0.6315 
   1  rs115802123  206762675       40    -0.2387     0.1832    0.04279   -1.303       0.2003 
   1   rs11119102  206762684       40     0.1665     0.1672    0.02545   0.9961       0.3255 
   1  rs115481962  206762892       40    -0.1691     0.2738   0.009943  -0.6178       0.5404 
   1  rs116490459  206764194       40    -0.1691     0.2738   0.009943  -0.6178       0.5404 
   1   rs12078387  206764353       40   -0.07446     0.2308    0.00273  -0.3225       0.7488 
   1  rs115159990  206764522       40    -0.1691     0.2738   0.009943  -0.6178       0.5404 
   1   rs80240992  206764599       40     0.0459     0.2495  0.0008901    0.184        0.855 
   1    rs4844541  206764782       40    -0.0329     0.1166    0.00209  -0.2821       0.7794 
   1   rs12079722  206765254       40     0.1665     0.1672    0.02545   0.9961       0.3255 
   1   rs77556912  206765478       40    -0.1691     0.2738   0.009943  -0.6178       0.5404 
   1   rs12075916  206765672       40     0.1037     0.1524    0.01204   0.6804       0.5004 
   1   rs71816820  206766442       40     0.1594     0.1289    0.03869    1.237       0.2238 
   1    rs7544267  206766495       40    0.06464     0.1175   0.007907   0.5503       0.5853 
   1  rs570666779  206766799       40   -0.07797     0.2749   0.002113  -0.2837       0.7782 
   1  rs113332386  206766827       40    -0.1561     0.1487    0.02819    -1.05       0.3004 
   1   rs10533643  206766855       40    0.08974     0.1663   0.007602   0.5395       0.5927 
   1    rs4845115  206767445       40   -0.08052     0.1844   0.004993  -0.4367       0.6648 
   1  rs116756564  206767569       40    -0.1691     0.2738   0.009943  -0.6178       0.5404 
   1   rs75719374  206767667       40    -0.1691     0.2738   0.009943  -0.6178       0.5404 
   1   rs11119107  206767938       40       0.17     0.1886    0.02093   0.9013       0.3731 
   1   rs75247677  206768221       40    -0.2344     0.2139    0.03063   -1.096       0.2801 
   1    rs4378203  206768373       40    -0.0329     0.1166    0.00209  -0.2821       0.7794 
   1   rs73080979  206768688       40    0.09971     0.2747   0.003456    0.363       0.7186 
   1   rs11584983  206769047       40    0.07619     0.1256   0.009585   0.6064       0.5478 
   1  rs145755793  206769613       40    -0.2387     0.1832    0.04279   -1.303       0.2003 
   1   rs74384998  206769697       40    -0.1691     0.2738   0.009943  -0.6178       0.5404 
   1   rs78200590  206769737       40    -0.1691     0.2738   0.009943  -0.6178       0.5404 
   1   rs11119113  206769810       40    0.06464     0.1175   0.007907   0.5503       0.5853 
   1  rs148895338  206770892       40   -0.03634     0.2751  0.0004592  -0.1321       0.8956 
   1   rs12076598  206770947       40    -0.0329     0.1166    0.00209  -0.2821       0.7794 
   1  rs143139119  206771060       40    -0.1691     0.2738   0.009943  -0.6178       0.5404 
   1  rs148096909  206771091       40    -0.2344     0.2139    0.03063   -1.096       0.2801 
   1   rs12745991  206771256       40    0.07619     0.1256   0.009585   0.6064       0.5478 
   1  rs115579933  206771618       40    -0.1691     0.2738   0.009943  -0.6178       0.5404 
   1    rs6659083  206771750       40    -0.2459     0.1756    0.04905     -1.4       0.1696 
   1  rs138982102  206771887       40    -0.1691     0.2738   0.009943  -0.6178       0.5404 
   1  rs111614812  206771988       40       0.17     0.1886    0.02093   0.9013       0.3731 
   1    rs6692936  206771990       40    0.01972     0.1168  0.0007497   0.1689       0.8668 
   1  rs116769104  206772011       40    -0.1691     0.2738   0.009943  -0.6178       0.5404 
   1  rs146373871  206772146       40    -0.1691     0.2738   0.009943  -0.6178       0.5404 
   1   rs59769291  206772194       40    0.06464     0.1175   0.007907   0.5503       0.5853 
   1    rs4845116  206772753       40   -0.08052     0.1844   0.004993  -0.4367       0.6648 
   1    rs6658201  206773822       40    0.06464     0.1175   0.007907   0.5503       0.5853 
   1  rs116541235  206774348       40    -0.1691     0.2738   0.009943  -0.6178       0.5404 
   1   rs59169444  206774690       40     0.2383     0.2138    0.03168    1.115       0.2719 
   1  rs115607180  206775036       40    -0.1691     0.2738   0.009943  -0.6178       0.5404 
   1  rs115765866  206775152       40    -0.1691     0.2738   0.009943  -0.6178       0.5404 
   1    rs3813973  206775390       40    0.08045     0.1501   0.007499   0.5358       0.5952 
   1    rs3813972  206775427       40   0.008423      0.114  0.0001437   0.0739       0.9415 
   1    rs6658181  206776097       40    0.06464     0.1175   0.007907   0.5503       0.5853 
   1   rs35252702  206776460       40    0.05787     0.1249   0.005618   0.4634       0.6458 
   1   rs34627483  206776480       40    -0.1691     0.2738   0.009943  -0.6178       0.5404 
   1   rs12077649  206776967       40     0.1037     0.1524    0.01204   0.6804       0.5004 
   1  rs116380443  206777197       40    -0.1691     0.2738   0.009943  -0.6178       0.5404 
   1   rs12077772  206777225       40     0.1037     0.1524    0.01204   0.6804       0.5004 
   1   rs17012537  206777324       40    -0.2387     0.1832    0.04279   -1.303       0.2003 
   1    rs6701984  206777490       40    0.06464     0.1175   0.007907   0.5503       0.5853 
   1    rs6658357  206777615       40   -0.08052     0.1844   0.004993  -0.4367       0.6648 
   1   rs11119126  206777661       40       0.17     0.1886    0.02093   0.9013       0.3731 
   1    rs6692859  206777817       40    -0.0329     0.1166    0.00209  -0.2821       0.7794 
   1  rs114556332  206778143       40    -0.1691     0.2738   0.009943  -0.6178       0.5404 
   1  rs115115722  206778237       40    -0.2387     0.1832    0.04279   -1.303       0.2003 
   1   rs17012544  206778254       40    -0.2387     0.1832    0.04279   -1.303       0.2003 
   1    rs4077413  206778642       40    0.07619     0.1256   0.009585   0.6064       0.5478 
   1   rs80043056  206779027       40    -0.2271     0.1413    0.06362   -1.607       0.1164 
   1  rs139289336  206779144       40    -0.1691     0.2738   0.009943  -0.6178       0.5404 
   1   rs17012566  206779328       40    -0.2459     0.1756    0.04905     -1.4       0.1696 
   1  rs116233829  206779433       40    -0.1691     0.2738   0.009943  -0.6178       0.5404 
   1   rs79363743  206779557       40    -0.2554     0.1693    0.05653   -1.509       0.1396 
   1   rs17012590  206779884       40    0.01098     0.2496  5.092e-05  0.04399       0.9651 
   1    rs4844542  206779916       40    0.05459     0.1176    0.00564   0.4643       0.6451 
   1  rs116153922  206780159       40    -0.1691     0.2738   0.009943  -0.6178       0.5404 
   1   rs17012597  206780355       40   -0.07446     0.2308    0.00273  -0.3225       0.7488 
   1   rs17012600  206780422       40    0.01098     0.2496  5.092e-05  0.04399       0.9651 
   1    rs6674830  206781337       40    -0.1438     0.1133     0.0407    -1.27       0.2119 
   1   rs75188619  206781886       40    -0.1691     0.2738   0.009943  -0.6178       0.5404 
   1   rs11807932  206782184       40    -0.1283     0.1235    0.02761   -1.039       0.3055 
   1   rs11809846  206782272       40    -0.2157     0.1441     0.0557   -1.497       0.1426 
   1  rs558647811  206782411       40    -0.2387     0.1832    0.04279   -1.303       0.2003 
   1   rs10863727  206782413       40      -0.21     0.1475    0.05065   -1.424       0.1626 
   1   rs11119136  206783307       40   -0.02058     0.1155  0.0008347  -0.1782       0.8595 
   1   rs10494877  206783467       40     0.1726     0.1279    0.04572    1.349       0.1852 
   1   rs61815568  206783777       40      0.332     0.1719    0.08941    1.932      0.06088 
   1    rs6684843  206783955       40     0.2726     0.1854    0.05381     1.47       0.1498 
   1    rs6681869  206783973       40     0.2726     0.1854    0.05381     1.47       0.1498 
   1    rs6540490  206784029       40     0.2726     0.1854    0.05381     1.47       0.1498 
   1    rs6540491  206784059       40     0.2726     0.1854    0.05381     1.47       0.1498 
   1  rs112897221  206784131       40     0.2155     0.2285    0.02287   0.9431       0.3516 
   1    rs6540492  206784168       40     0.2726     0.1854    0.05381     1.47       0.1498 
   1    rs6540493  206784177       40     0.2726     0.1854    0.05381     1.47       0.1498 
   1    rs6685813  206784809       40    -0.2877     0.1237     0.1246   -2.326      0.02544 
   1    rs6688392  206785020       40     0.2726     0.1854    0.05381     1.47       0.1498 
   1   rs78044000  206785402       40     0.2726     0.1854    0.05381     1.47       0.1498 
   1    rs3813969  206785955       40     0.2726     0.1854    0.05381     1.47       0.1498 
   1   rs74147404  206785978       40    -0.2652      0.126     0.1045   -2.105      0.04193 
   1    rs3813967  206786006       40     0.2726     0.1854    0.05381     1.47       0.1498 
   1  rs587660544  206786302       40    -0.1529     0.2298    0.01151  -0.6653       0.5099 
   1    rs4845117  206786401       40     0.2726     0.1854    0.05381     1.47       0.1498 
   1  rs147148136  206786423       40     0.2726     0.1854    0.05381     1.47       0.1498 
   1    rs4844544  206786482       40     0.2726     0.1854    0.05381     1.47       0.1498 
   1  rs587679728  206786589       40     0.1536     0.1238    0.03895    1.241       0.2222 
   1    rs4844545  206786661       40     0.2726     0.1854    0.05381     1.47       0.1498 
   1    rs4844546  206786704       40    -0.1817     0.1397    0.04266   -1.301        0.201 
   1  rs112664086  206786780       40     0.2726     0.1854    0.05381     1.47       0.1498 
   1    rs7542849  206786828       40    -0.1954       0.15    0.04278   -1.303       0.2003 
   1   rs56951869  206786887       40     0.2726     0.1854    0.05381     1.47       0.1498 
   1   rs57096326  206786931       40     0.2726     0.1854    0.05381     1.47       0.1498 
   1   rs57106552  206787275       40     0.2726     0.1854    0.05381     1.47       0.1498 
   1   rs17012744  206787292       40     0.2726     0.1854    0.05381     1.47       0.1498 
   1    rs6677934  206788458       40     0.1203     0.1154     0.0278    1.042       0.3038 
   1    rs6673090  206788526       40     0.2726     0.1854    0.05381     1.47       0.1498 
   1    rs6681092  206788556       40     0.2726     0.1854    0.05381     1.47       0.1498 
   1    rs6673105  206788586       40     0.2726     0.1854    0.05381     1.47       0.1498 
   1   rs59856456  206788872       40     0.2726     0.1854    0.05381     1.47       0.1498 
   1   rs11119149  206789188       40    -0.4481     0.2654    0.06979   -1.689       0.0995 
   1  rs147091838  206789509       40    -0.2059     0.1471      0.049   -1.399       0.1698 
   1   rs58896223  206789535       40     0.2726     0.1854    0.05381     1.47       0.1498 
   1    rs4400613  206790021       40      0.332     0.1719    0.08941    1.932      0.06088 
   1    rs4497204  206790076       40    -0.1954       0.15    0.04278   -1.303       0.2003 
   1  rs113519195  206790127       40     0.2726     0.1854    0.05381     1.47       0.1498 
   1    rs4845118  206790871       40    -0.1954       0.15    0.04278   -1.303       0.2003 
   1   rs12568988  206790924       40      0.332     0.1719    0.08941    1.932      0.06088 
   1   rs78660080  206791200       40     0.2726     0.1854    0.05381     1.47       0.1498 
   1  rs113101778  206791362       40     0.2726     0.1854    0.05381     1.47       0.1498 
   1   rs11119158  206791551       40     0.1451     0.1396    0.02765     1.04       0.3051 
   1   rs56249114  206791656       40    0.04249      0.152   0.002053   0.2796       0.7813 
   1  rs533036412  206791706       40     0.2726     0.1854    0.05381     1.47       0.1498 
   1   rs11591025  206791897       40    -0.2877     0.1237     0.1246   -2.326      0.02544 
   1  rs114259519  206792215       40     0.3771      0.212    0.07691    1.779      0.08319 
   1   rs12048862  206792924       40    0.06066      0.151   0.004228   0.4017       0.6902 
   1   rs10157125  206792996       40    -0.1954       0.15    0.04278   -1.303       0.2003 
   1   rs10157309  206793148       40      0.215     0.1356    0.06206    1.586       0.1211 
   1   rs34628932  206793270       40    -0.1479     0.1077     0.0473   -1.374       0.1776 
   1    rs7547826  206793470       40    -0.1463      0.153    0.02352  -0.9567       0.3448 
   1    rs7550718  206793631       40    -0.2348     0.1544    0.05736   -1.521       0.1366 
   1    rs7550720  206793642       40    -0.2424      0.157    0.05902   -1.544       0.1309 
   1   rs61815600  206793648       40   -0.02548     0.1145   0.001302  -0.2226        0.825 
   1   rs75832031  206794257       40    -0.2344     0.2139    0.03063   -1.096       0.2801 
   1  rs113591846  206794353       40     0.1649     0.2296    0.01338    0.718       0.4772 
   1   rs60225948  206794607       40      0.473     0.2375    0.09452    1.992      0.05363 
   1   rs11119177  206794720       40   -0.07472     0.1868   0.004191  -0.3999       0.6915 
   1   rs11800152  206794873       40    -0.2955     0.1316     0.1172   -2.246      0.03061 
   1   rs11800498  206794919       40    -0.3451       0.13     0.1564   -2.654      0.01154 
   1   rs10746416  206795058       40     -0.125      0.115    0.03014   -1.087        0.284 
   1   rs10735504  206795108       40    -0.1001     0.1128     0.0203  -0.8873       0.3805 
   1  rs201615006  206795217       40    -0.1087     0.2305   0.005817  -0.4715         0.64 
   1   rs12096152  206795267       40     0.3952     0.2676    0.05429    1.477       0.1479 
   1   rs80206714  206795450       40    -0.2453     0.1244    0.09285   -1.972       0.0559 
   1    rs4845119  206796179       40   -0.05676     0.1133   0.006563  -0.5011       0.6192 
   1  rs555522505  206797301       40    0.01064     0.2312  5.577e-05  0.04604       0.9635 
   1   rs12049220  206797762       40     0.1862     0.1953    0.02336   0.9534       0.3464 
   1    rs7546458  206797993       40    -0.2453     0.1244    0.09285   -1.972       0.0559 
   1    rs7549621  206798399       40   -0.05676     0.1133   0.006563  -0.5011       0.6192 
   1    rs7546880  206798488       40    -0.2955     0.1316     0.1172   -2.246      0.03061 
   1  rs541029490  206798542       40   -0.05252      0.187   0.002071  -0.2808       0.7804 
   1   rs12059279  206798601       40   -0.07145     0.2493   0.002157  -0.2866        0.776 
   1   rs12060431  206798915       40   -0.07145     0.2493   0.002157  -0.2866        0.776 
   1    rs4845120  206799244       40   -0.05676     0.1133   0.006563  -0.5011       0.6192 
   1   rs75210007  206799331       40    -0.2453     0.1244    0.09285   -1.972       0.0559 
   1    rs6703540  206800082       40     -0.258     0.1097     0.1271   -2.352      0.02395 
   1   rs11811314  206800341       40    -0.2955     0.1316     0.1172   -2.246      0.03061 
   1    rs7539969  206800456       40     0.3952     0.2676    0.05429    1.477       0.1479 
   1   rs11811382  206800801       40    -0.2955     0.1316     0.1172   -2.246      0.03061 
   1   rs67622087  206801338       40     0.1531     0.1651    0.02212   0.9272       0.3597 
   1   rs10157569  206801947       40     0.1862     0.1953    0.02336   0.9534       0.3464 
   1  rs563113263  206802048       40    -0.1766     0.2479    0.01317  -0.7121       0.4807 
   1   rs11801297  206802145       40    -0.2453     0.1244    0.09285   -1.972       0.0559 
   1   rs11577685  206802184       40     0.1862     0.1953    0.02336   0.9534       0.3464 
   1    rs4845121  206802440       40   -0.04632     0.1143   0.004304  -0.4053       0.6875 
   1   rs78515681  206802640       40     0.2957     0.2449    0.03695    1.207       0.2347 
   1    rs7549114  206803101       40     0.2957     0.2449    0.03695    1.207       0.2347 
   1   rs12027964  206803645       40     0.1862     0.1953    0.02336   0.9534       0.3464 
   1  rs114671367  206804038       40    -0.2955     0.1316     0.1172   -2.246      0.03061 
   1    rs4844547  206804062       40   -0.04632     0.1143   0.004304  -0.4053       0.6875 
   1    rs6666436  206804765       40     0.2957     0.2449    0.03695    1.207       0.2347 
   1   rs58151370  206805134       40    -0.2433     0.1338    0.08003   -1.818      0.07693 
   1  rs116304248  206805970       40    -0.3933     0.2222    0.07617    -1.77      0.08474 
   1    rs4240841  206806372       40     0.3252     0.1455     0.1162    2.235      0.03139 
   1   rs34186915  206806424       40      0.312     0.2256    0.04794    1.383       0.1746 
   1   rs74147407  206806499       40   -0.03223     0.2172  0.0005793  -0.1484       0.8828 
   1    rs7553944  206807154       40     0.2278     0.1628    0.04899    1.399       0.1699 
   1    rs3813965  206807914       40      0.312     0.2256    0.04794    1.383       0.1746 
   1    rs3813964  206808692       40    -0.2849     0.1814    0.06094    -1.57       0.1246 
   1   rs74919780  206808738       40   -0.03223     0.2172  0.0005793  -0.1484       0.8828 
   1   rs12064385  206809768       40   -0.05106      0.275  0.0009063  -0.1857       0.8537 
   1   rs11412564  206809998       40     0.1106     0.1302    0.01863   0.8492       0.4011 
   1   rs17013271  206810946       40     0.2278     0.1628    0.04899    1.399       0.1699 
   1   rs80147352  206811131       40     -0.309     0.1618    0.08757    -1.91      0.06374 
   1  rs114533019  206811471       40     -0.309     0.1618    0.08757    -1.91      0.06374 
   1   rs10863755  206811584       40     0.1106     0.1302    0.01863   0.8492       0.4011 
   1  rs146153775  206811740       40    -0.1766     0.2479    0.01317  -0.7121       0.4807 
   1    rs7524754  206811991       40     0.1659     0.1663    0.02552   0.9976       0.3248 
   1   rs10399719  206812393       40     0.2278     0.1628    0.04899    1.399       0.1699 
   1  rs146150145  206812872       40   -0.03223     0.2172  0.0005793  -0.1484       0.8828 
   1   rs12073237  206813060       40     0.1106     0.1302    0.01863   0.8492       0.4011 
   1   rs12073287  206813115       40     0.1106     0.1302    0.01863   0.8492       0.4011 
   1  rs146352395  206813474       40     -0.309     0.1618    0.08757    -1.91      0.06374 
   1    rs6540512  206813737       40     0.1106     0.1302    0.01863   0.8492       0.4011 
   1    rs6674327  206813877       40   -0.04223     0.1273   0.002889  -0.3318       0.7419 
   1   rs11301093  206813892       40   -0.06935     0.1503   0.005574  -0.4615       0.6471 
   1   esv3588657  206814657       40    -0.2849     0.1814    0.06094    -1.57       0.1246 
   1  rs546900377  206814687       40    -0.2849     0.1814    0.06094    -1.57       0.1246 
   1   rs10633836  206814790       40     0.3844      0.174     0.1138    2.209       0.0333 
   1    rs4845122  206816060       40    -0.0785     0.1256    0.01018   -0.625       0.5357 
   1   rs74147410  206817025       40   -0.05106      0.275  0.0009063  -0.1857       0.8537 
   1   rs12126682  206817271       40    0.02449     0.1532  0.0006718   0.1598       0.8739 
   1  rs114523443  206817364       40     -0.309     0.1618    0.08757    -1.91      0.06374 
   1  rs556718022  206817376       40    -0.1058     0.1232    0.01902  -0.8583       0.3961 
   1   rs12027257  206818553       40    0.02449     0.1532  0.0006718   0.1598       0.8739 
   1    rs6143589  206818752       40   -0.08273      0.139   0.009237  -0.5952       0.5552 
   1   rs76920338  206819414       40   -0.05106      0.275  0.0009063  -0.1857       0.8537 
   1  rs115701262  206819489       40     0.2957     0.2449    0.03695    1.207       0.2347 
   1    rs4845123  206820537       40      0.312     0.2256    0.04794    1.383       0.1746 
   1   rs56079317  206821238       40    -0.3933     0.2222    0.07617    -1.77      0.08474 
   1   rs74147411  206822358       40   -0.03223     0.2172  0.0005793  -0.1484       0.8828 
   1   rs11803762  206822817       40    0.09752     0.2747   0.003306    0.355       0.7245 
   1  rs114302861  206822860       40    -0.3933     0.2222    0.07617    -1.77      0.08474 
   1   rs79791040  206822905       40    -0.2664     0.1506    0.07606   -1.769      0.08498 
   1   rs12080114  206823367       40     0.2957     0.2449    0.03695    1.207       0.2347 
   1  rs137881094  206823968       40      0.312     0.2256    0.04794    1.383       0.1746 
   1   rs74560096  206824776       40    -0.2664     0.1506    0.07606   -1.769      0.08498 
   1   rs74147412  206824964       40   -0.05106      0.275  0.0009063  -0.1857       0.8537 
   1   rs10863766  206825605       40   -0.05596     0.1286   0.004959  -0.4352       0.6659 
   1    rs7554274  206825643       40   -0.05596     0.1286   0.004959  -0.4352       0.6659 
   1   rs80271495  206825781       40    -0.3152     0.1572    0.09572   -2.006      0.05205 
   1   rs12076938  206827199       40   -0.05106      0.275  0.0009063  -0.1857       0.8537 
   1      rs13208  206828162       40   -0.05596     0.1286   0.004959  -0.4352       0.6659 
   1   rs17013797  206828985       40    -0.2664     0.1506    0.07606   -1.769      0.08498 
   1   rs11119251  206829375       40    -0.0925     0.1266    0.01386  -0.7308       0.4694 
   1   rs11119252  206829523       40    -0.0925     0.1266    0.01386  -0.7308       0.4694 
   1  rs114179880  206829927       40    -0.1638     0.2296    0.01321  -0.7132       0.4801 
   1  rs139608522  206830159       40    -0.3933     0.2222    0.07617    -1.77      0.08474 
   1    rs6703628  206830228       40    0.01076     0.1349  0.0001674  0.07977       0.9368 
   1   rs12130575  206831477       40    -0.0925     0.1266    0.01386  -0.7308       0.4694 
   1   rs57165632  206831994       40    -0.3649     0.1265     0.1797   -2.885     0.006418 
   1   rs12135940  206832405       40     0.2364     0.1142     0.1013     2.07      0.04535 
   1   rs74147415  206832659       40    -0.2671     0.1091     0.1362   -2.448       0.0191 
   1   rs74147416  206832735       40    -0.3391     0.2245    0.05664    -1.51       0.1392 
   1    rs7512726  206832961       40   -0.03892     0.1547   0.001664  -0.2517       0.8026 
   1  rs369489380  206833159       40    -0.3395     0.1614     0.1043   -2.104      0.04205 
   1   rs59006789  206833572       40     0.2957     0.2449    0.03695    1.207       0.2347 
   1   rs11119256  206833603       40    0.09945     0.1237    0.01671   0.8036       0.4266 
   1   rs60750259  206833636       40    -0.1766     0.2479    0.01317  -0.7121       0.4807 
   1   rs35508801  206833883       40    -0.0305     0.1251   0.001561  -0.2437       0.8087 
   1    rs5013629  206834036       40    0.04714     0.1651   0.002141   0.2855       0.7768 
   1    rs4845124  206834811       40     0.1789     0.1627    0.03083    1.099       0.2785 
   1   rs55747439  206834833       40   -0.05106      0.275  0.0009063  -0.1857       0.8537 
   1   rs17435120  206835177       40    0.01648     0.1533  0.0003043   0.1075       0.9149 
   1   rs34642437  206835283       40    0.01648     0.1533  0.0003043   0.1075       0.9149 
   1  rs148700136  206835286       40    -0.1766     0.2479    0.01317  -0.7121       0.4807 
   1   rs12139068  206835488       40    0.01648     0.1533  0.0003043   0.1075       0.9149 
   1   rs12140926  206835985       40     0.1324     0.1186    0.03177    1.117       0.2711 
   1   rs12044844  206836523       40     0.1324     0.1186    0.03177    1.117       0.2711 
   1   rs11119259  206837074       40       0.23      0.161    0.05096    1.428       0.1613 
   1   rs34745006  206837116       40    0.01648     0.1533  0.0003043   0.1075       0.9149 
   1   rs11119260  206837753       40       0.23      0.161    0.05096    1.428       0.1613 
   1   rs74147140  206837766       40    -0.1766     0.2479    0.01317  -0.7121       0.4807 
   1    rs6678300  206837915       40    0.01648     0.1533  0.0003043   0.1075       0.9149 
   1   rs12127039  206838034       40    0.01648     0.1533  0.0003043   0.1075       0.9149 
   1   rs11119262  206838183       40       0.23      0.161    0.05096    1.428       0.1613 
   1   rs12130108  206838418       40    0.01648     0.1533  0.0003043   0.1075       0.9149 
   1   rs74147141  206838958       40   -0.05106      0.275  0.0009063  -0.1857       0.8537 
   1   rs12080748  206839231       40   -0.05106      0.275  0.0009063  -0.1857       0.8537 
   1   rs11119263  206839262       40       0.23      0.161    0.05096    1.428       0.1613 
   1    rs4844548  206839511       40    0.01648     0.1533  0.0003043   0.1075       0.9149 
   1    rs4845126  206839769       40    0.01648     0.1533  0.0003043   0.1075       0.9149 
   1   rs35965406  206839782       40    0.01648     0.1533  0.0003043   0.1075       0.9149 
   1    rs6540526  206840028       40     0.2925      0.212     0.0477     1.38       0.1757 
   1   rs17041922  206840403       40       0.23      0.161    0.05096    1.428       0.1613 
   1   rs11119264  206840568       40    0.01648     0.1533  0.0003043   0.1075       0.9149 
   1   rs11119265  206840713       40     0.1324     0.1186    0.03177    1.117       0.2711 
   1   rs11119267  206840889       40     0.1324     0.1186    0.03177    1.117       0.2711 
   1   rs34954423  206841149       40    0.01648     0.1533  0.0003043   0.1075       0.9149 
   1    rs6698783  206841639       40   -0.03892     0.1547   0.001664  -0.2517       0.8026 
   1   rs11119270  206841686       40     0.1324     0.1186    0.03177    1.117       0.2711 
   1   rs17014035  206841857       40    -0.2411     0.1698    0.05039    -1.42       0.1638 
   1    rs4618969  206842600       40     0.1324     0.1186    0.03177    1.117       0.2711 
   1   rs10863769  206842700       40       0.23      0.161    0.05096    1.428       0.1613 
   1   rs11119273  206842801       40    0.01648     0.1533  0.0003043   0.1075       0.9149 
   1   rs56140113  206843108       40    -0.3317     0.1189       0.17   -2.789     0.008208 
   1  rs141508023  206844273       40    -0.3317     0.1189       0.17   -2.789     0.008208 
   1  rs527623609  206844632       40     0.1229     0.2163   0.008422   0.5681       0.5733 
   1    rs4845127  206844632       40      0.389     0.1873     0.1019    2.077      0.04465 
   1   rs56906512  206844829       40     0.1355     0.1575    0.01911   0.8604        0.395 
   1   rs12133580  206844864       40    -0.2101      0.273    0.01534  -0.7694       0.4464 
   1   rs12038489  206844970       40     -0.317     0.1571    0.09678   -2.018      0.05071 
   1  rs149297604  206845477       40     -0.309     0.1618    0.08757    -1.91      0.06374 
   1   rs11119281  206846263       40     -0.317     0.1571    0.09678   -2.018      0.05071 
   1   rs17014090  206846362       40    -0.1638     0.2296    0.01321  -0.7132       0.4801 
   1   rs71570023  206846511       40     0.2008     0.1187    0.07006    1.692      0.09883 
   1  rs527751992  206846539       40     0.0179     0.1669  0.0003024   0.1072       0.9152 
   1  rs200305631  206846543       40     0.0179     0.1669  0.0003024   0.1072       0.9152 
   1   rs12140898  206846600       40     0.2809     0.1463    0.08839    1.919      0.06246 
   1   rs74147142  206846844       40     0.0179     0.1669  0.0003024   0.1072       0.9152 
   1    rs4074956  206847375       40     0.2809     0.1463    0.08839    1.919      0.06246 
   1   rs55830990  206847607       40     0.0179     0.1669  0.0003024   0.1072       0.9152 
   1   rs77288917  206847661       40     0.2957     0.2449    0.03695    1.207       0.2347 
   1  rs116217287  206847891       40     0.2957     0.2449    0.03695    1.207       0.2347 
   1    rs6660379  206848135       40     0.0179     0.1669  0.0003024   0.1072       0.9152 
   1    rs4074958  206848140       40    0.07699       0.13   0.009143   0.5921       0.5573 
   1    rs4074957  206848306       40    -0.2411     0.1698    0.05039    -1.42       0.1638 
   1   rs74147145  206848335       40    -0.1766     0.2479    0.01317  -0.7121       0.4807 
   1    rs5780350  206848703       40    -0.2101      0.273    0.01534  -0.7694       0.4464 
   1   rs11806125  206848820       40    0.09752     0.2747   0.003306    0.355       0.7245 
   1   rs17014119  206848905       40     0.0179     0.1669  0.0003024   0.1072       0.9152 
   1   rs17014123  206849163       40     0.1128     0.1792    0.01032   0.6294       0.5328 
   1   rs77133925  206849211       40     0.1128     0.1792    0.01032   0.6294       0.5328 
   1   rs74147147  206849216       40     0.0179     0.1669  0.0003024   0.1072       0.9152 
   1   rs77599401  206849509       40     0.0179     0.1669  0.0003024   0.1072       0.9152 
   1  rs149058049  206849601       40   -0.05771      0.153    0.00373  -0.3772       0.7081 
   1   rs79982385  206849634       40    -0.1766     0.2479    0.01317  -0.7121       0.4807 
   1   rs12138473  206849655       40    -0.2101      0.273    0.01534  -0.7694       0.4464 
   1   rs79588167  206849825       40     0.1128     0.1792    0.01032   0.6294       0.5328 
   1   rs74147149  206850043       40    -0.1766     0.2479    0.01317  -0.7121       0.4807 
   1    rs7522247  206850230       40     0.2809     0.1463    0.08839    1.919      0.06246 
   1  rs116183781  206850453       40     -0.317     0.1571    0.09678   -2.018      0.05071 
   1   rs11119297  206851035       40     -0.317     0.1571    0.09678   -2.018      0.05071 
   1   rs78231108  206851045       40     0.1128     0.1792    0.01032   0.6294       0.5328 
   1  rs112672316  206851623       40     0.0319     0.1512    0.00117   0.2109       0.8341 
   1  rs200337275  206851624       40     0.0319     0.1512    0.00117   0.2109       0.8341 
   1   rs74147150  206852638       40    -0.1766     0.2479    0.01317  -0.7121       0.4807 
   1    rs4844549  206852844       40    -0.2101      0.273    0.01534  -0.7694       0.4464 
   1  rs144039707  206853030       40  -0.003281     0.1659  1.029e-05 -0.01977       0.9843 
   1  rs561941502  206853073       40    -0.2722     0.1114     0.1357   -2.443      0.01933 
   1   rs74147151  206853408       40    -0.1766     0.2479    0.01317  -0.7121       0.4807 
   1    rs7531969  206853424       40  -0.003281     0.1659  1.029e-05 -0.01977       0.9843 
   1   rs58118599  206853914       40     0.0179     0.1669  0.0003024   0.1072       0.9152 
   1    rs4074637  206854134       40    -0.2101      0.273    0.01534  -0.7694       0.4464 
   1   rs56367955  206854196       40    -0.1766     0.2479    0.01317  -0.7121       0.4807 
   1    rs4074636  206854426       40     0.1128     0.1792    0.01032   0.6294       0.5328 
   1    rs4240842  206854506       40     0.1235     0.1447    0.01882   0.8537       0.3986 
   1   rs57509669  206854602       40     0.0179     0.1669  0.0003024   0.1072       0.9152 
   1    rs4240843  206854615       40     0.2064     0.1818    0.03282    1.136       0.2633 
   1  rs538800890  206854684       40    -0.4311     0.2396    0.07851   -1.799      0.07991 
   1    rs5780354  206854886       40     0.1801     0.2736    0.01128   0.6583       0.5143 
   1    rs4845128  206855065       40    -0.2101      0.273    0.01534  -0.7694       0.4464 
   1   rs78376522  206855537       40      -0.24     0.2724    0.02002  -0.8811       0.3838 
   1   rs17014160  206855800       40     0.1128     0.1792    0.01032   0.6294       0.5328 
   1   rs41348452  206856203       40     0.1128     0.1792    0.01032   0.6294       0.5328 
   1  rs544015524  206856430       40      -0.11     0.1898   0.008759  -0.5795       0.5657 
   1   rs17014165  206856486       40     0.1128     0.1792    0.01032   0.6294       0.5328 
   1   rs17014176  206856620       40  -0.003281     0.1659  1.029e-05 -0.01977       0.9843 
   1   rs75715180  206856767       40    -0.2409     0.1758    0.04707    -1.37       0.1787 
   1   rs74147154  206856842       40    -0.1766     0.2479    0.01317  -0.7121       0.4807 
   1   rs17838274  206856916       40     0.1128     0.1792    0.01032   0.6294       0.5328 
   1    rs4844550  206857407       40    -0.2101      0.273    0.01534  -0.7694       0.4464 
   1  rs568253571  206858206       40    0.08774     0.2748   0.002676   0.3193       0.7512 
   1  rs181345810  206858647       40   -0.06495     0.1505   0.004877  -0.4316       0.6685 
   1  rs200466417  206859584       40    -0.3084     0.1575    0.09158   -1.957      0.05769 
   1   rs74147155  206860168       40   -0.05106      0.275  0.0009063  -0.1857       0.8537 
   1   rs12092792  206860811       40     0.2327     0.1761    0.04393    1.321       0.1943 
   1   rs10436961  206861935       40    -0.2101      0.273    0.01534  -0.7694       0.4464 
   1    rs3935564  206862029       40    -0.2409     0.1758    0.04707    -1.37       0.1787 
   1   rs57653583  206863253       40     0.1894     0.1823    0.02764    1.039       0.3053 
   1  rs116116859  206864286       40    0.08774     0.2748   0.002676   0.3193       0.7512 
   1   rs58398805  206864408       40    -0.3588      0.148     0.1339   -2.424      0.02021 
   1    rs6683282  206864573       40     0.2023     0.1556    0.04258      1.3       0.2015 
   1   rs35906635  206865555       40    -0.3588      0.148     0.1339   -2.424      0.02021 
   1   rs74380837  206866420       40    -0.3084     0.1575    0.09158   -1.957      0.05769 
   1  rs144392369  206866746       40     0.1894     0.1823    0.02764    1.039       0.3053 
   1   rs61434251  206867202       40    0.07691      0.168   0.005483   0.4577       0.6498 
   1   rs74147157  206867826       40    -0.1766     0.2479    0.01317  -0.7121       0.4807 
   1   rs74147158  206868004       40    0.07691      0.168   0.005483   0.4577       0.6498 
   1  rs114787488  206868320       40     0.1894     0.1823    0.02764    1.039       0.3053 
   1    rs4274064  206868354       40     0.3169     0.2111    0.05601    1.502       0.1415 
   1   rs74147159  206868740       40    -0.1766     0.2479    0.01317  -0.7121       0.4807 
   1   rs34268218  206869116       40    0.06729     0.1098   0.009795   0.6131       0.5435 
   1   rs74147160  206870111       40    -0.1766     0.2479    0.01317  -0.7121       0.4807 
   1   rs74147161  206870334       40    -0.1766     0.2479    0.01317  -0.7121       0.4807 
   1    rs9659509  206870456       40    0.07691      0.168   0.005483   0.4577       0.6498 
   1    rs4845129  206871335       40    -0.2203      0.247     0.0205  -0.8917       0.3782 
   1   rs10863784  206871784       40    -0.3588      0.148     0.1339   -2.424      0.02021 
   1   rs56378020  206872402       40    -0.1766     0.2479    0.01317  -0.7121       0.4807 
   1    rs4845130  206872487       40     0.1235     0.1447    0.01882   0.8537       0.3986 
   1   rs59473067  206872516       40     0.1894     0.1823    0.02764    1.039       0.3053 
   1  rs142636837  206873303       40    -0.2409     0.1758    0.04707    -1.37       0.1787 
   1  rs574216957  206873348       40     0.0583     0.1393   0.004587   0.4185        0.678 
   1   rs79869894  206873828       40     0.1894     0.1823    0.02764    1.039       0.3053 
   1   rs79247327  206873831       40     0.1894     0.1823    0.02764    1.039       0.3053 
   1   rs17350845  206874157       40    -0.2101      0.273    0.01534  -0.7694       0.4464 
   1    rs6540548  206874251       40     0.4627      0.238    0.09045    1.944      0.05933 
   1  rs141220860  206874977       40    -0.1766     0.2479    0.01317  -0.7121       0.4807 
   1    rs9661238  206875176       40   -0.01881     0.1508  0.0004093  -0.1247       0.9014 
   1    rs4240844  206875514       40     0.2064     0.1818    0.03282    1.136       0.2633 
   1   rs17014458  206875614       40   -0.05106      0.275  0.0009063  -0.1857       0.8537 
   1    rs4240845  206875697       40     0.1235     0.1447    0.01882   0.8537       0.3986 
   1   rs17014461  206875776       40     0.1894     0.1823    0.02764    1.039       0.3053 
   1    rs7512546  206875926       40     0.2327     0.1761    0.04393    1.321       0.1943 
   1   rs59179713  206876779       40     0.1894     0.1823    0.02764    1.039       0.3053 
   1   rs10863787  206876797       40      0.173     0.1779    0.02426   0.9721       0.3372 
   1   rs10863788  206876806       40      0.173     0.1779    0.02426   0.9721       0.3372 
   1   rs12123706  206876875       40    -0.2101      0.273    0.01534  -0.7694       0.4464 
   1    rs6691129  206877251       40    -0.2101      0.273    0.01534  -0.7694       0.4464 
   1   rs57192369  206877286       40     0.1894     0.1823    0.02764    1.039       0.3053 
   1    rs6691223  206877306       40    -0.2101      0.273    0.01534  -0.7694       0.4464 
   1   rs12060808  206877337       40     0.2809     0.1463    0.08839    1.919      0.06246 
   1    rs6691678  206877774       40    -0.2203      0.247     0.0205  -0.8917       0.3782 
   1   rs74147681  206878236       40    -0.1766     0.2479    0.01317  -0.7121       0.4807 
   1    rs6704372  206878429       40     0.1894     0.1823    0.02764    1.039       0.3053 
   1   rs74147682  206878611       40    -0.1766     0.2479    0.01317  -0.7121       0.4807 
   1    rs4072677  206879122       40   -0.03378      0.123   0.001981  -0.2747       0.7851 
   1   rs74147683  206880192       40    -0.1766     0.2479    0.01317  -0.7121       0.4807 
   1  rs115831461  206880617       40   -0.06215     0.2494   0.001632  -0.2492       0.8045 
   1   rs12028997  206882358       40    -0.2409     0.1758    0.04707    -1.37       0.1787 
   1   rs74147684  206882438       40    -0.1766     0.2479    0.01317  -0.7121       0.4807 
   1   rs74147685  206882609       40    0.07691      0.168   0.005483   0.4577       0.6498 
   1   rs74147686  206882893       40    -0.1766     0.2479    0.01317  -0.7121       0.4807 
   1   rs74147687  206883157       40   -0.05106      0.275  0.0009063  -0.1857       0.8537 
   1   rs56752768  206883533       40     0.1894     0.1823    0.02764    1.039       0.3053 
   1   rs12030124  206883853       40    -0.2409     0.1758    0.04707    -1.37       0.1787 
   1   rs56182515  206884088       40    0.07691      0.168   0.005483   0.4577       0.6498 
   1   rs12127807  206884120       40    -0.2101      0.273    0.01534  -0.7694       0.4464 
   1    rs7521518  206884262       40     0.4455     0.2655      0.069    1.678       0.1015 
   1    rs6676599  206884655       40     0.0448     0.1398   0.002693   0.3203       0.7505 
   1    rs6681711  206884839       40    -0.2315     0.1869     0.0388   -1.239       0.2231 
   1   rs12071363  206884871       40     0.2327     0.1761    0.04393    1.321       0.1943 
   1   rs74941856  206885137       40   -0.05106      0.275  0.0009063  -0.1857       0.8537 
   1   rs68002456  206885337       40     0.2455     0.1684    0.05297    1.458       0.1531 
   1   rs12129007  206885578       40    -0.2101      0.273    0.01534  -0.7694       0.4464 
   1   rs12127517  206885579       40    -0.2101      0.273    0.01534  -0.7694       0.4464 
   1   rs11119355  206885839       40    -0.2498     0.1494    0.06854   -1.672       0.1027 
   1   rs57979003  206885842       40   -0.05106      0.275  0.0009063  -0.1857       0.8537 
   1  rs138701851  206885928       40     0.2185     0.1766    0.03872    1.237       0.2236 
   1   rs35551466  206886165       40    -0.2101      0.273    0.01534  -0.7694       0.4464 
   1    rs7530164  206887042       40     0.4627      0.238    0.09045    1.944      0.05933 
   1    rs7527443  206887176       40    -0.2101      0.273    0.01534  -0.7694       0.4464 
   1  rs140136679  206887236       40     0.2185     0.1766    0.03872    1.237       0.2236 
   1  rs116227243  206887834       40     0.2185     0.1766    0.03872    1.237       0.2236 
   1   rs57933709  206888961       40     0.1894     0.1823    0.02764    1.039       0.3053 
   1  rs530953389  206888974       40   -0.02954      0.173   0.000767  -0.1708       0.8653 
   1    rs6680408  206889548       40     0.2185     0.1766    0.03872    1.237       0.2236 
   1    rs4325131  206889742       40     0.2064     0.1818    0.03282    1.136       0.2633 
   1    rs4548444  206890138       40    -0.2101      0.273    0.01534  -0.7694       0.4464 
   1    rs6669284  206890435       40    0.06506     0.2749   0.001471   0.2366       0.8142 
   1    rs4256810  206890449       40    -0.2498     0.1494    0.06854   -1.672       0.1027 
   1  rs549668675  206891215       40     0.1449     0.1834    0.01616   0.7901       0.4343 
   1   rs79204394  206891283       40     0.1894     0.1823    0.02764    1.039       0.3053 
   1  rs146665470  206891811       40     0.1894     0.1823    0.02764    1.039       0.3053 
   1  rs111453830  206891835       40    0.08249     0.1613   0.006834   0.5114       0.6121 
   1  rs532849584  206891877       40    -0.1644     0.1322     0.0391   -1.243       0.2213 
   1   rs77658983  206893375       40     0.1894     0.1823    0.02764    1.039       0.3053 
   1   rs55730781  206895361       40    -0.2409     0.1758    0.04707    -1.37       0.1787 
   1   rs35055034  206895410       40     0.4079     0.1633      0.141    2.497      0.01696 
   1   rs12728594  206895636       40    0.05714     0.1904   0.002365   0.3001       0.7657 
   1   rs74147691  206896268       40   -0.05106      0.275  0.0009063  -0.1857       0.8537 
   1    rs4240846  206896342       40     0.3169     0.2111    0.05601    1.502       0.1415 
   1    rs4240847  206896622       40    0.03706     0.1448    0.00172   0.2559       0.7994 
   1    rs4240848  206896750       40    0.03706     0.1448    0.00172   0.2559       0.7994 
   1    rs4845131  206896876       40   -0.02887     0.1266   0.001367   -0.228       0.8208 
   1    rs4607880  206897481       40    0.03706     0.1448    0.00172   0.2559       0.7994 
   1    rs6540574  206897727       40   -0.06419     0.1305   0.006326  -0.4919       0.6256 
   1    rs6540576  206897810       40     0.2455     0.1684    0.05297    1.458       0.1531 
   1    rs4845132  206897837       40     0.3169     0.2111    0.05601    1.502       0.1415 
   1  rs570984194  206897894       40    -0.1111     0.1898    0.00894  -0.5855       0.5617 
   1   rs11119383  206898799       40     0.4455     0.2655      0.069    1.678       0.1015 
   1   rs11119385  206899052       40    -0.2498     0.1494    0.06854   -1.672       0.1027 
   1   rs74147693  206899357       40   -0.05106      0.275  0.0009063  -0.1857       0.8537 
   1   rs78672818  206899410       40     0.1894     0.1823    0.02764    1.039       0.3053 
   1   rs57613862  206899855       40    0.08249     0.1613   0.006834   0.5114       0.6121 
   1    rs7547594  206900229       40     0.1265     0.1507    0.01818   0.8389       0.4068 
   1   rs12132083  206900379       40    -0.2101      0.273    0.01534  -0.7694       0.4464 
   1   rs11119389  206900590       40    -0.2498     0.1494    0.06854   -1.672       0.1027 
   1   rs78132462  206900798       40     0.1894     0.1823    0.02764    1.039       0.3053 
   1  rs182617104  206901155       40   -0.05106      0.275  0.0009063  -0.1857       0.8537 
   1   rs34647668  206901367       40    -0.2718     0.1324    0.09987   -2.053      0.04697 
   1   rs11119390  206901382       40    0.06506     0.2749   0.001471   0.2366       0.8142 
   1   rs74733948  206901447       40     0.2185     0.1766    0.03872    1.237       0.2236 
   1   rs73082921  206901638       40    0.08249     0.1613   0.006834   0.5114       0.6121 
   1    rs5780358  206903088       40    -0.2101      0.273    0.01534  -0.7694       0.4464 
   1   rs10863805  206904464       40    -0.2481     0.1495    0.06762    -1.66       0.1051 
   1   rs71570031  206904644       40     0.2554     0.1382    0.08253    1.849      0.07228 
   1   rs34526867  206905040       40     0.2185     0.1766    0.03872    1.237       0.2236 
   1    rs4073250  206905043       40     0.2455     0.1684    0.05297    1.458       0.1531 
   1   rs75615416  206905097       40      -0.24     0.2724    0.02002  -0.8811       0.3838 
   1   rs57614552  206906110       40    0.08249     0.1613   0.006834   0.5114       0.6121 
   1    rs3189439  206906745       40     0.1894     0.1823    0.02764    1.039       0.3053 
   1   rs73082923  206907676       40     0.1855     0.1848    0.02583    1.004       0.3218 
   1    rs7515374  206908023       40  -0.003428     0.1186  2.199e-05 -0.02891       0.9771 
   1  rs144010760  206908119       40     0.1894     0.1823    0.02764    1.039       0.3053 
   1   rs60534074  206909005       40    -0.2409     0.1758    0.04707    -1.37       0.1787 
   1   rs11807715  206909466       40     0.0346     0.1652   0.001153   0.2094       0.8352 
   1  rs116494122  206909746       40    -0.3084     0.1575    0.09158   -1.957      0.05769 
   1    rs9793039  206910192       40    -0.2101      0.273    0.01534  -0.7694       0.4464 
   1  rs149701454  206910610       40    -0.3084     0.1575    0.09158   -1.957      0.05769 
   1   rs12137120  206910867       40    -0.2101      0.273    0.01534  -0.7694       0.4464 
   1   rs12137965  206911180       40    -0.2101      0.273    0.01534  -0.7694       0.4464 
   1   rs17015194  206911203       40    -0.3084     0.1575    0.09158   -1.957      0.05769 
   1   rs77157682  206911253       40     0.1894     0.1823    0.02764    1.039       0.3053 
   1   rs73082925  206911296       40     0.0346     0.1652   0.001153   0.2094       0.8352 
   1   rs11809303  206911519       40    -0.2479     0.1459     0.0706   -1.699       0.0975 
   1    rs4311892  206911566       40   -0.05634     0.1904   0.002299  -0.2959       0.7689 
   1  rs144807922  206912772       40     0.1933     0.1276    0.05693    1.515       0.1382 
   1    rs3935632  206913780       40    -0.1383     0.1228    0.03234   -1.127       0.2669 
   1   rs12142576  206913937       40     0.1318     0.1639    0.01673    0.804       0.4264 
   1   rs10863812  206914016       40     0.4627      0.238    0.09045    1.944      0.05933 
   1    rs4845133  206915334       40    0.07354     0.1326   0.008029   0.5546       0.5824 
   1    rs4844552  206915418       40     0.4627      0.238    0.09045    1.944      0.05933 
   1   rs10494878  206915809       40   -0.04815     0.1617   0.002328  -0.2978       0.7675 
   1    rs6540582  206916362       40      0.313      0.122     0.1476    2.565       0.0144 
   1  rs113075589  206917218       40   -0.05106      0.275  0.0009063  -0.1857       0.8537 
   1    rs4483409  206918383       40     0.4532      0.121     0.2697    3.746    0.0005951 
   1    rs5780360  206918855       40     0.2401     0.1229    0.09127    1.954      0.05814 
   1  rs146200106  206918956       40      0.251     0.1147      0.112    2.189      0.03483 
   1   rs17015400  206919711       40   -0.05106      0.275  0.0009063  -0.1857       0.8537 
   1   rs79477728  206920361       40     0.2515     0.2275    0.03114    1.105       0.2761 
   1    rs6540586  206920546       40     0.5395      0.214     0.1433    2.521      0.01601 
   1  rs201956870  206920818       40    0.03953     0.1547   0.001717   0.2556       0.7996 
   1   rs67618268  206920820       40  -0.009051       0.14    0.00011 -0.06464       0.9488 
   1  rs544074062  206920822       40     0.3344     0.1113     0.1919    3.004     0.004692 
   1   rs12569132  206921239       40    -0.2431     0.1758    0.04794   -1.383       0.1746 
   1  rs537653344  206921693       40     0.2861     0.1001     0.1771    2.859     0.006856 
   1   rs74147699  206921738       40   -0.05106      0.275  0.0009063  -0.1857       0.8537 
   1   rs76193262  206922959       40     0.3592      0.159     0.1183    2.258      0.02975 
   1   rs11119447  206923478       40     0.2341     0.1185    0.09318    1.976      0.05545 
   1   rs56264205  206923854       40   -0.05106      0.275  0.0009063  -0.1857       0.8537 
   1   rs55682550  206923875       40   -0.05106      0.275  0.0009063  -0.1857       0.8537 
   1    rs6540587  206924226       40     0.2341     0.1185    0.09318    1.976      0.05545 
   1   rs72755097  206924244       40    0.03953     0.1547   0.001717   0.2556       0.7996 
   1   rs11119449  206924536       40     0.2291     0.1191    0.08866    1.923      0.06203 
   1   rs12568651  206924720       40    -0.2431     0.1758    0.04794   -1.383       0.1746 
   1    rs7548251  206925027       40     0.4532      0.121     0.2697    3.746    0.0005951 
   1   rs79494909  206925573       40   -0.05106      0.275  0.0009063  -0.1857       0.8537 
   1   rs11119451  206925681       40   -0.02593     0.1305   0.001037  -0.1986       0.8436 
   1   rs79889536  206925767       40   -0.05106      0.275  0.0009063  -0.1857       0.8537 
   1    rs7556267  206925844       40     0.5395      0.214     0.1433    2.521      0.01601 
   1  rs146594566  206925902       40    -0.3273       0.27    0.03724   -1.212       0.2329 
   1  rs564383888  206925915       40   -0.05106      0.275  0.0009063  -0.1857       0.8537 
   1   rs67575336  206925934       40     0.4532      0.121     0.2697    3.746    0.0005951 
   1  rs531460621  206925939       40    0.09752     0.2747   0.003306    0.355       0.7245 
   1   rs75216185  206925971       40   -0.05106      0.275  0.0009063  -0.1857       0.8537 
   1   rs57859555  206925977       40     0.4271     0.1211     0.2466    3.527     0.001117 
   1  rs146809685  206926004       40   -0.02593     0.1305   0.001037  -0.1986       0.8436 
   1    rs6658896  206926846       40     0.4934     0.1157     0.3239    4.266    0.0001271 
   1   rs61815630  206927240       40    -0.3273       0.27    0.03724   -1.212       0.2329 
   1   rs10633187  206927288       40     0.4934     0.1157     0.3239    4.266    0.0001271 
   1    rs6692511  206927516       40     0.4021     0.1235     0.2182    3.256     0.002378 
   1  rs115531304  206927981       40     0.5829      0.231     0.1435    2.523      0.01593 
   1   rs79707006  206928742       40     0.1352     0.1894    0.01323   0.7139       0.4797 
   1    rs7418268  206929182       40     0.4934     0.1157     0.3239    4.266    0.0001271 
   1    rs6699203  206930055       40     0.4021     0.1235     0.2182    3.256     0.002378 
   1    rs4579758  206930711       40    -0.3273       0.27    0.03724   -1.212       0.2329 
   1   rs72756906  206931820       40    -0.3273       0.27    0.03724   -1.212       0.2329 
   1    rs4390174  206932451       40   -0.01394      0.123  0.0003376  -0.1133       0.9104 
   1   rs13376708  206932503       40    -0.3087    0.09021     0.2356   -3.422     0.001499 
   1  rs545072196  206932749       40    -0.1831     0.1538    0.03595    -1.19       0.2413 
   1   rs79853352  206933000       40    -0.3102     0.1617    0.08828   -1.918      0.06263 
   1    rs7512090  206933337       40     -0.316     0.1686     0.0846   -1.874      0.06864 
   1    rs7519318  206933387       40     0.0919     0.1501   0.009765   0.6122       0.5441 
   1    rs7548373  206933490       40     0.0919     0.1501   0.009765   0.6122       0.5441 
   1  rs533163402  206933572       40    0.06278     0.1163    0.00761   0.5398       0.5925 
   1    rs4844553  206934363       40    -0.2059     0.2147    0.02365  -0.9594       0.3434 
   1  rs143114722  206935236       40     0.4317     0.2203    0.09177    1.959      0.05742 
   1  rs575918436  206935463       40     0.3115     0.1435     0.1103    2.171      0.03626 
   1  rs544545438  206935464       40     0.3115     0.1435     0.1103    2.171      0.03626 
   1   rs76325865  206936049       40     0.4317     0.2203    0.09177    1.959      0.05742 
   1  rs140929284  206936208       40    -0.3543     0.1757    0.09666   -2.016      0.05086 
   1    rs5028658  206936249       40    0.07834       0.17   0.005556   0.4608       0.6476 
   1    rs6673928  206937245       40   -0.09266     0.2062   0.005285  -0.4493       0.6558 
   1   rs61815632  206938439       40   -0.09266     0.2062   0.005285  -0.4493       0.6558 
   1    rs3024502  206940310       40   -0.05913     0.1235   0.006001   -0.479       0.6347 
   1    rs3024500  206940831       40     0.1279     0.1117    0.03333    1.145       0.2595 
   1    rs6687786  206941220       40     0.4317     0.2203    0.09177    1.959      0.05742 
   1    rs6697497  206941463       40     0.4317     0.2203    0.09177    1.959      0.05742 
   1    rs3024498  206941529       40   -0.09266     0.2062   0.005285  -0.4493       0.6558 
   1    rs9282739  206941653       40     0.4317     0.2203    0.09177    1.959      0.05742 
   1    rs3024497  206941790       40     0.5829      0.231     0.1435    2.523      0.01593 
   1    rs3024496  206941864       40     0.1279     0.1117    0.03333    1.145       0.2595 
   1    rs3024494  206943351       40    0.01443     0.2172  0.0001161  0.06642       0.9474 
   1    rs1878672  206943713       40   -0.05913     0.1235   0.006001   -0.479       0.6347 
   1    rs1554286  206944233       40    0.03298     0.1088   0.002413   0.3032       0.7634 
   1    rs1518111  206944645       40    0.03298     0.1088   0.002413   0.3032       0.7634 
   1    rs1518110  206944861       40    0.03298     0.1088   0.002413   0.3032       0.7634 
   1    rs3024491  206945046       40   -0.05913     0.1235   0.006001   -0.479       0.6347 
   1    rs3024490  206945311       40    0.03298     0.1088   0.002413   0.3032       0.7634 
   1    rs2222202  206945381       40   -0.05913     0.1235   0.006001   -0.479       0.6347 
   1    rs1800872  206946407       40    0.03298     0.1088   0.002413   0.3032       0.7634 
   1    rs1800871  206946634       40    0.03298     0.1088   0.002413   0.3032       0.7634 
   1    rs1800896  206946897       40    -0.0687     0.1162   0.009115  -0.5912       0.5579 
   1  rs553921764  206946931       40      0.209     0.1229    0.07078    1.701      0.09705 
   1    rs1800893  206947167       40      0.008     0.1119  0.0001346  0.07151       0.9434 
   1    rs6693899  206948553       40   -0.06538     0.1243   0.007224  -0.5258       0.6021 
   1    rs1800891  206948566       40    -0.2059     0.2147    0.02365  -0.9594       0.3434 
   1    rs6703630  206948639       40   -0.09562     0.1297     0.0141  -0.7373       0.4655 
   1    rs1800890  206949365       40     0.0987     0.1452    0.01202   0.6798       0.5007 
   1  rs370364166  206949772       40    -0.1006     0.1952   0.006934  -0.5151       0.6095 
   1    rs3001101  206950002       40   -0.01723     0.1653  0.0002858  -0.1042       0.9175 
   1    rs2945417  206950003       40   -0.01723     0.1653  0.0002858  -0.1042       0.9175 
   1   rs11119514  206950608       40    0.06893     0.1051    0.01119   0.6559       0.5159 
   1   rs11119515  206950621       40     0.1237      0.129    0.02363    0.959       0.3436 
   1   rs17015763  206951219       40    -0.3409     0.2695    0.04039   -1.265       0.2137 
   1   rs12122923  206951397       40   -0.01471     0.1906  0.0001568  -0.0772       0.9389 
   1   rs17015767  206951398       40   -0.09266     0.2062   0.005285  -0.4493       0.6558 
   1   rs10494879  206952204       40     0.1556     0.1282    0.03736    1.214       0.2321 
   1    rs6676671  206952748       40     0.0987     0.1452    0.01202   0.6798       0.5007 
   1   rs79739746  206952972       40    -0.3102     0.1617    0.08828   -1.918      0.06263 
   1  rs542458870  206953201       40   -0.01471     0.1906  0.0001568  -0.0772       0.9389 
   1  rs376934654  206953202       40    -0.2276     0.1576    0.05204   -1.444       0.1568 
   1  rs144678023  206953392       40   -0.09266     0.2062   0.005285  -0.4493       0.6558 
   1  rs143623180  206954526       40   -0.09266     0.2062   0.005285  -0.4493       0.6558 
   1   rs12123181  206954566       40    0.08679     0.1647   0.007255    0.527       0.6013 
   1   rs74148793  206954851       40    -0.2771     0.1321     0.1038   -2.098      0.04263 
   1    rs3122605  206955041       40     0.3451     0.2432    0.05032    1.419        0.164 
   1  rs528902555  206955235       40    -0.2388     0.2138    0.03181   -1.117       0.2708 
   1  rs548955944  206955237       40    -0.2388     0.2138    0.03181   -1.117       0.2708 
   1   rs66925029  206955365       40    0.05439      0.275   0.001028   0.1978       0.8443 
   1  rs398103622  206955408       40     0.4424      0.239    0.08268    1.851      0.07199 
   1    rs6669291  206955410       40     0.1237     0.1038    0.03602    1.192       0.2408 
   1   rs79420253  206955650       40    -0.2933     0.1676    0.07456    -1.75      0.08823 
   1    rs6686931  206955651       40   -0.07501      0.107    0.01277   -0.701       0.4876 
   1    rs6687015  206955701       40      0.168     0.1277    0.04356    1.315       0.1962 
   1   rs67901354  206955760       40     0.2287     0.1256    0.08031    1.822      0.07639 
   1   rs61815643  206956116       40     0.2993      0.226     0.0441    1.324       0.1934 
   1    rs6667202  206957092       40     0.2504     0.1107     0.1186    2.261      0.02954 
   1    rs4072226  206957449       40   -0.08828     0.1298    0.01202    -0.68       0.5006 
   1    rs4072227  206957558       40  -0.009802     0.1742  8.326e-05 -0.05625       0.9554 
   1   rs17015865  206958587       40    -0.1578     0.1438    0.03071   -1.097       0.2794 
   1   rs17351243  206959527       40     0.1827     0.2478     0.0141   0.7373       0.4655 
   1     rs880790  206960216       40    -0.1542     0.1057    0.05301   -1.459       0.1529 
   1  rs144428306  206960236       40      -0.24     0.2724    0.02002  -0.8811       0.3838 
   1   rs75143582  206960616       40      -0.24     0.2724    0.02002  -0.8811       0.3838 
   1   rs56317798  206961005       40    -0.3046     0.2115    0.05174    -1.44       0.1581 
   1   rs12075255  206961628       40    -0.1542     0.1057    0.05301   -1.459       0.1529 
   1    rs2015273  206962133       40     0.1528     0.1571    0.02428   0.9725        0.337 
   1   rs11805284  206962380       40    -0.2933     0.1676    0.07456    -1.75      0.08823 
   1     rs885334  206962416       40   -0.08789     0.1186    0.01425  -0.7411       0.4632 
   1   rs12565617  206962637       40    0.03128      0.159   0.001018   0.1968       0.8451 
   1   rs59262980  206964170       40   -0.07225      0.206   0.003226  -0.3507       0.7278 
   1   rs11297961  206964646       40     0.2261     0.1612    0.04925    1.403       0.1687 
   1    rs6702254  206964952       40    -0.1219     0.1108    0.03083   -1.099       0.2785 
   1   rs11119564  206966159       40    -0.0922     0.1146    0.01675  -0.8045       0.4261 
   1    rs6689179  206966742       40   -0.08789     0.1186    0.01425  -0.7411       0.4632 
   1    rs6683473  206967152       40    -0.1539     0.1725    0.02054  -0.8927       0.3777 
   1   rs12034493  206967380       40      0.294     0.1054     0.1701     2.79     0.008188 
   1   rs74148796  206967644       40    -0.1384     0.2161    0.01068  -0.6405       0.5257 
   1   rs79008412  206967692       40    -0.2933     0.1676    0.07456    -1.75      0.08823 
   1   rs28691614  206968403       40   -0.06723     0.1563   0.004845  -0.4301       0.6695 
   1   rs61048992  206968435       40    -0.1384     0.2161    0.01068  -0.6405       0.5257 
   1   rs11581469  206968558       40    -0.1733     0.1078    0.06376   -1.609        0.116 
   1   rs11583394  206968893       40      0.294     0.1054     0.1701     2.79     0.008188 
   1   rs11119572  206969272       40   -0.08206      0.121    0.01196  -0.6784       0.5017 
   1   rs11119573  206969339       40      0.294     0.1054     0.1701     2.79     0.008188 
   1    rs4845134  206969568       40    -0.1733     0.1078    0.06376   -1.609        0.116 
   1    rs4845135  206969569       40    -0.1733     0.1078    0.06376   -1.609        0.116 
   1    rs4845136  206969777       40     -0.174      0.111    0.06074   -1.568       0.1252 
   1    rs4845138  206970013       40    -0.1733     0.1078    0.06376   -1.609        0.116 
   1    rs4845139  206970202       40     -0.174      0.111    0.06074   -1.568       0.1252 
   1   rs72756948  206970443       40    -0.1539     0.1725    0.02054  -0.8927       0.3777 
   1    rs4845140  206970470       40   -0.04126     0.2751  0.0005918    -0.15       0.8816 
   1  rs115436927  206971501       40     0.1573      0.274   0.008601   0.5742       0.5692 
   1   rs11805136  206971696       40    -0.2662     0.1531    0.07376    -1.74      0.09004 
   1    rs4845141  206972072       40     -0.174      0.111    0.06074   -1.568       0.1252 
   1   rs11119582  206973036       40    -0.2368      0.107     0.1142   -2.214      0.03293 
   1   rs11119584  206973239       40    -0.2027     0.1077    0.08531   -1.883      0.06742 
   1   rs11119585  206973277       40    -0.1771     0.1047    0.06996   -1.691      0.09908 
   1  rs115001401  206973739       40    -0.2933     0.1676    0.07456    -1.75      0.08823 
   1  rs114300771  206973742       40    -0.2933     0.1676    0.07456    -1.75      0.08823 
   1  rs116260461  206974340       40    -0.2933     0.1676    0.07456    -1.75      0.08823 
   1   rs75966928  206974413       40    -0.2933     0.1676    0.07456    -1.75      0.08823 
   1   rs77633057  206974448       40    -0.2933     0.1676    0.07456    -1.75      0.08823 
   1  rs144559291  206974493       40    -0.2933     0.1676    0.07456    -1.75      0.08823 
   1  rs368960781  206974514       40   -0.07308     0.1402   0.007105  -0.5214       0.6051 
   1   rs12042283  206974779       40    -0.2728     0.1068     0.1465   -2.554       0.0148 
   1   rs10746433  206974967       40     0.1575      0.119    0.04408    1.324       0.1935 
   1   rs12040948  206975221       40   -0.03768     0.1589   0.001477  -0.2371       0.8138 
   1   rs17016144  206975415       40    -0.3017     0.1357     0.1151   -2.224       0.0322 
   1  rs114299196  206975513       40    -0.2933     0.1676    0.07456    -1.75      0.08823 
   1   rs11119590  206975650       40    0.01706     0.2496  0.0001229  0.06835       0.9459 
   1   rs74148799  206976612       40    -0.1168     0.2055   0.008432  -0.5685       0.5731 
   1   rs74148801  206977239       40    -0.1467     0.2299     0.0106   -0.638       0.5273 
   1   rs11119597  206977937       40   -0.01679     0.1801  0.0002285  -0.0932       0.9262 
   1   rs11119598  206977957       40   -0.08456     0.2059   0.004419  -0.4107       0.6836 
   1  rs115841615  206977970       40     0.1112     0.2746   0.004296   0.4049       0.6878 
   1   rs74879607  206978101       40     0.1112     0.2746   0.004296   0.4049       0.6878 
   1    rs4347211  206978340       40      0.301     0.1312     0.1216    2.294      0.02744 
   1  rs114452255  206978386       40    -0.2933     0.1676    0.07456    -1.75      0.08823 
   1   rs11119599  206978406       40   -0.01679     0.1801  0.0002285  -0.0932       0.9262 
   1   rs12082589  206978742       40    -0.0464     0.1905   0.001559  -0.2436       0.8089 
   1   rs11119602  206979115       40     0.1878     0.2041     0.0218   0.9203       0.3632 
   1   rs11119603  206979430       40   -0.08044     0.1436   0.008185    -0.56       0.5788 
   1   rs57120602  206979689       40    -0.1227     0.1469    0.01803  -0.8354       0.4087 
   1   rs12088521  206980118       40   -0.08044     0.1436   0.008185    -0.56       0.5788 
   1   rs12085203  206980123       40   -0.08044     0.1436   0.008185    -0.56       0.5788 
   1   rs57461190  206980130       40   -0.08044     0.1436   0.008185    -0.56       0.5788 
   1   rs58112914  206980337       40   -0.08044     0.1436   0.008185    -0.56       0.5788 
   1  rs115648337  206980394       40    -0.2933     0.1676    0.07456    -1.75      0.08823 
   1   rs58609590  206980412       40   -0.08044     0.1436   0.008185    -0.56       0.5788 
   1   rs11119606  206980848       40   -0.08044     0.1436   0.008185    -0.56       0.5788 
   1    rs3950619  206980977       40    0.02244     0.1406  0.0006699   0.1596        0.874 
   1   rs67391201  206981061       40   -0.08044     0.1436   0.008185    -0.56       0.5788 
   1   rs59700084  206981264       40   -0.08044     0.1436   0.008185    -0.56       0.5788 
   1   rs12407461  206981584       40    0.07155     0.1269   0.008292   0.5637       0.5763 
   1   rs10863859  206981683       40    0.02244     0.1406  0.0006699   0.1596        0.874 
   1   rs12407485  206981719       40     0.2067     0.1278    0.06439    1.617       0.1141 
   1   rs74148802  206981923       40    -0.1168     0.2055   0.008432  -0.5685       0.5731 
   1   rs74151403  206982041       40    -0.2625      0.193    0.04641    -1.36       0.1819 
   1   rs17016339  206982066       40     0.2067     0.1278    0.06439    1.617       0.1141 
   1   rs59283464  206982261       40    0.06923     0.1083    0.01063    0.639       0.5266 
   1   rs12042745  206982746       40    0.09894     0.1252    0.01616   0.7901       0.4344 
   1   rs12409577  206982930       40      0.112     0.1185    0.02299   0.9455       0.3504 
   1   rs10863860  206983365       40      0.112     0.1185    0.02299   0.9455       0.3504 
   1   rs10863861  206983393       40     0.1597     0.1225     0.0428    1.303       0.2003 
   1  rs147207226  206983501       40    -0.1266     0.2744   0.005567  -0.4612       0.6473 
   1    rs1878673  206983993       40     0.1597     0.1225     0.0428    1.303       0.2003 
   1  rs142409439  206984335       40    -0.1266     0.2744   0.005567  -0.4612       0.6473 
   1   rs10863863  206984590       40      0.112     0.1185    0.02299   0.9455       0.3504 
   1   rs11119619  206984811       40     0.1161     0.1153    0.02601    1.007       0.3202 
   1   rs11119621  206985563       40      0.112     0.1185    0.02299   0.9455       0.3504 
   1   rs74151404  206985755       40    -0.2544     0.1382    0.08188   -1.841      0.07345 
   1   rs11119622  206986292       40     0.1597     0.1225     0.0428    1.303       0.2003 
   1   rs11119623  206986306       40     0.1597     0.1225     0.0428    1.303       0.2003 
   1    rs7540516  206986545       40     0.1597     0.1225     0.0428    1.303       0.2003 
   1    rs7536410  206986878       40     0.1597     0.1225     0.0428    1.303       0.2003 
   1    rs7521798  206986926       40     0.1261     0.1246    0.02626    1.012       0.3178 
   1  rs140168452  206987359       40    -0.2812     0.1443    0.09083   -1.948      0.05878 
   1    rs7529836  206987747       40     0.1539      0.125    0.03834    1.231       0.2259 
   1  rs114619314  206987908       40    -0.2933     0.1676    0.07456    -1.75      0.08823 
   1   rs76941555  206988070       40    -0.2236     0.1463    0.05793   -1.529       0.1346 
   1   rs12044804  206988533       40     0.1261     0.1246    0.02626    1.012       0.3178 
   1   rs12046559  206989067       40   -0.08625     0.1699   0.006734  -0.5076       0.6147 
   1   rs17016480  206989111       40  -0.002423     0.1116  1.242e-05 -0.02172       0.9828 
   1   rs73084739  206989467       40     0.1182     0.1345    0.01995   0.8794       0.3847 
   1   rs12409415  206989608       40     0.1237     0.1215    0.02654    1.018       0.3152 
   1   rs75944240  206990419       40   -0.04571     0.1507   0.002416  -0.3034       0.7633 
   1    rs2176511  206990784       40    0.04083     0.1121   0.003477   0.3641       0.7178 
   1   rs75818243  206990867       40    -0.2933     0.1676    0.07456    -1.75      0.08823 
   1    rs4440852  206991253       40    0.05809     0.1119   0.007039    0.519       0.6068 
   1    rs2883034  206991401       40    0.03302     0.1085   0.002432   0.3044       0.7625 
   1  rs116292997  206991529       40    -0.2028     0.2474    0.01737  -0.8196       0.4176 
   1   rs11373916  206992162       40     0.1075     0.1132     0.0232     0.95       0.3481 
   1   rs74376794  206992239       40   -0.08726       0.15   0.008822  -0.5816       0.5643 
   1  rs143521280  206992630       40    0.05393      0.275   0.001011   0.1961       0.8456 
   1   rs11119629  206992801       40   -0.04824     0.1228   0.004045  -0.3929       0.6966 
   1  rs537824286  206992925       40     0.1205     0.1166    0.02733    1.033        0.308 
   1   rs11799303  206993024       40    0.05393      0.275   0.001011   0.1961       0.8456 
   1   rs74151407  206994386       40    0.05393      0.275   0.001011   0.1961       0.8456 
   1    rs2138992  206994404       40   -0.08707     0.1104     0.0161  -0.7886       0.4352 
   1   rs56261669  206994490       40    0.05393      0.275   0.001011   0.1961       0.8456 
   1   rs11811158  206995364       40   -0.07714     0.1503    0.00688  -0.5131       0.6109 
   1    rs6685379  206995478       40    0.07969     0.1116    0.01325   0.7142       0.4795 
   1   rs12096695  206996355       40   -0.04824     0.1228   0.004045  -0.3929       0.6966 
   1   rs74802531  206996515       40    0.05393      0.275   0.001011   0.1961       0.8456 
   1  rs115763573  206996552       40    0.05393      0.275   0.001011   0.1961       0.8456 
   1   rs76577247  206996598       40   -0.07714     0.1503    0.00688  -0.5131       0.6109 
   1    rs6673827  206997328       40   -0.07714     0.1503    0.00688  -0.5131       0.6109 
   1   rs17016609  206997379       40   -0.07714     0.1503    0.00688  -0.5131       0.6109 
   1   rs74151408  206997684       40    0.05393      0.275   0.001011   0.1961       0.8456 
   1    rs6684086  206997795       40   -0.07714     0.1503    0.00688  -0.5131       0.6109 
   1    rs2056226  206997892       40   -0.05518     0.1228   0.005284  -0.4493       0.6558 
   1   rs79489787  206998019       40   -0.07714     0.1503    0.00688  -0.5131       0.6109 
   1    rs2056225  206998706       40   -0.04824     0.1228   0.004045  -0.3929       0.6966 
   1   rs74151409  206999490       40    0.05393      0.275   0.001011   0.1961       0.8456 
   1     rs908703  206999963       40     0.1075     0.1132     0.0232     0.95       0.3481 
   1     rs908704  207000060       40    -0.1158     0.1124    0.02715    -1.03       0.3096 
   1   rs75343928  207000123       40   -0.06677     0.2494   0.001884  -0.2678       0.7903 
   1  rs550765634  207000927       40    0.05393      0.275   0.001011   0.1961       0.8456 
   1    rs4240849  207000952       40   -0.08359     0.1223    0.01214  -0.6835       0.4984 
   1    rs2883035  207001000       40    0.09246     0.1105    0.01808   0.8364       0.4082 
   1    rs2352794  207001040       40    -0.1097     0.1099    0.02556  -0.9984       0.3244 
   1  rs113504700  207001053       40   -0.07684     0.1225    0.01025  -0.6273       0.5342 
   1    rs6540645  207001190       40   -0.08359     0.1223    0.01214  -0.6835       0.4984 
   1    rs1028181  207001709       40   -0.08359     0.1223    0.01214  -0.6835       0.4984 
   1    rs1028182  207001879       40    0.09246     0.1105    0.01808   0.8364       0.4082 
   1   rs76136426  207002279       40   -0.06003      0.151   0.004141  -0.3975       0.6932 
   1  rs539922684  207002356       40     0.1516      0.144    0.02835    1.053        0.299 
   1   rs57896288  207002478       40   -0.06003      0.151   0.004141  -0.3975       0.6932 
   1   rs61516675  207002530       40   -0.06003      0.151   0.004141  -0.3975       0.6932 
   1   rs57638384  207002579       40   -0.06003      0.151   0.004141  -0.3975       0.6932 
   1   rs59919884  207002944       40   -0.06003      0.151   0.004141  -0.3975       0.6932 
   1  rs182583881  207003205       40    0.05393      0.275   0.001011   0.1961       0.8456 
   1  rs144738232  207003207       40    0.05393      0.275   0.001011   0.1961       0.8456 
   1    rs4845143  207003319       40    -0.1013     0.1103    0.02171  -0.9183       0.3643 
   1   rs12022129  207003374       40    0.09246     0.1105    0.01808   0.8364       0.4082 
   1    rs6660520  207003553       40    -0.1013     0.1103    0.02171  -0.9183       0.3643 
   1    rs6663563  207003577       40   -0.07684     0.1225    0.01025  -0.6273       0.5342 
   1    rs6660537  207003583       40   -0.07684     0.1225    0.01025  -0.6273       0.5342 
   1   rs74148867  207003732       40   -0.06003      0.151   0.004141  -0.3975       0.6932 
   1  rs115866860  207003912       40   -0.06003      0.151   0.004141  -0.3975       0.6932 
   1  rs113193509  207003919       40   -0.07684     0.1225    0.01025  -0.6273       0.5342 
   1    rs7513988  207003956       40    0.09246     0.1105    0.01808   0.8364       0.4082 
   1    rs7518426  207004069       40   -0.07684     0.1225    0.01025  -0.6273       0.5342 
   1   rs11119670  207005321       40    0.06639     0.1089   0.009692   0.6098       0.5456 
   1   rs79414031  207005479       40    -0.2933     0.1676    0.07456    -1.75      0.08823 
   1    rs2243155  207005977       40     0.1594     0.2482    0.01074   0.6423       0.5245 
   1    rs2243156  207006214       40   -0.07684     0.1225    0.01025  -0.6273       0.5342 
   1   rs80104423  207006243       40   -0.07233     0.1563   0.005608  -0.4629        0.646 
   1    rs2243158  207007641       40   -0.07684     0.1225    0.01025  -0.6273       0.5342 
   1    rs2243160  207007888       40    0.05393      0.275   0.001011   0.1961       0.8456 
   1    rs2243161  207008097       40   -0.06003      0.151   0.004141  -0.3975       0.6932 
   1    rs2243164  207008566       40     0.0595     0.1691   0.003248   0.3519       0.7269 
   1    rs2243165  207008642       40    -0.1618     0.2739   0.009099  -0.5907       0.5582 
   1    rs2243168  207009388       40   -0.09201     0.1084    0.01862  -0.8491       0.4012 
   1    rs2243169  207009534       40   -0.06003      0.151   0.004141  -0.3975       0.6932 
   1    rs2243170  207009910       40   -0.09201     0.1084    0.01862  -0.8491       0.4012 
   1    rs2073186  207010626       40    0.06639     0.1089   0.009692   0.6098       0.5456 
   1    rs2243171  207010834       40   -0.09201     0.1084    0.01862  -0.8491       0.4012 
   1    rs2243172  207010984       40   -0.09201     0.1084    0.01862  -0.8491       0.4012 
   1    rs2243174  207011485       40    0.06639     0.1089   0.009692   0.6098       0.5456 
   1   rs34967806  207011986       40    0.05393      0.275   0.001011   0.1961       0.8456 
   1  rs552727474  207012081       40   0.003719     0.1306  2.134e-05  0.02848       0.9774 
   1    rs2243176  207012444       40     0.1144     0.2304   0.006449   0.4966       0.6223 
   1   rs11802960  207013177       40    0.05393      0.275   0.001011   0.1961       0.8456 
   1    rs2243181  207013432       40    -0.0808     0.1503   0.007549  -0.5376        0.594 
   1    rs2243182  207013487       40    -0.2231     0.1655    0.04567   -1.349       0.1855 
   1    rs2243183  207013510       40    0.05393      0.275   0.001011   0.1961       0.8456 
   1    rs2243188  207014472       40    0.02994     0.1093   0.001972    0.274       0.7856 
   1     rs960326  207014776       40   -0.05557      0.109    0.00679  -0.5097       0.6132 
   1    rs2243191  207015957       40   -0.02344     0.1231  0.0009536  -0.1905         0.85 
   1    rs2243193  207016225       40   0.008571     0.1123  0.0001532  0.07631       0.9396 
   1    rs4845144  207016648       40    0.02994     0.1093   0.001972    0.274       0.7856 
   1   rs60770365  207016815       40    0.05393      0.275   0.001011   0.1961       0.8456 
   1   rs71759559  207017805       40   -0.01665     0.1234  0.0004789  -0.1349       0.8934 
   1    rs7532642  207018394       40   0.005084      0.123  4.493e-05  0.04132       0.9673 
   1    rs7530109  207018697       40    0.05393      0.275   0.001011   0.1961       0.8456 
   1    rs7528265  207019163       40   -0.05615     0.1404   0.004193     -0.4       0.6914 
   1   rs76994969  207019505       40    -0.1919     0.2734     0.0128   -0.702       0.4869 
   1    rs6671809  207021798       40    0.02994     0.1093   0.001972    0.274       0.7856 
   1    rs4313398  207022139       40   0.005084      0.123  4.493e-05  0.04132       0.9673 
   1    rs6540674  207023321       40    0.02994     0.1093   0.001972    0.274       0.7856 
   1    rs2352797  207024440       40    0.02994     0.1093   0.001972    0.274       0.7856 
   1    rs2883036  207024762       40    -0.1123     0.1556    0.01351  -0.7215        0.475 
   1   rs35994714  207024813       40   -0.05615     0.1404   0.004193     -0.4       0.6914 
   1  rs115360574  207025333       40    -0.2933     0.1676    0.07456    -1.75      0.08823 
   1   rs79495934  207025747       40   -0.06003      0.151   0.004141  -0.3975       0.6932 
   1   rs57134843  207026239       40   -0.06003      0.151   0.004141  -0.3975       0.6932 
   1  rs140387768  207026596       40    0.02994     0.1093   0.001972    0.274       0.7856 
   1    rs2138990  207026603       40    0.02994     0.1093   0.001972    0.274       0.7856 
   1   rs11119715  207026751       40    0.02994     0.1093   0.001972    0.274       0.7856 
   1   rs74148870  207028023       40    0.05393      0.275   0.001011   0.1961       0.8456 
   1   rs76133298  207028025       40    -0.3599     0.2689    0.04503   -1.339       0.1886 
   1   rs74148871  207028026       40    0.05393      0.275   0.001011   0.1961       0.8456 
   1   rs17017073  207028290       40    -0.0808     0.1503   0.007549  -0.5376        0.594 
   1   rs34653076  207028395       40    0.03011     0.1243   0.001541   0.2422         0.81 
   1  rs142874084  207028581       40     0.0661     0.1505   0.005053   0.4393       0.6629 
   1    rs4845145  207028771       40     0.1353     0.1788    0.01485   0.7569       0.4538 
   1   rs12034873  207028934       40   -0.01945     0.1079  0.0008542  -0.1802       0.8579 
   1   rs12757055  207028989       40   -0.03248     0.1394   0.001426   -0.233        0.817 
   1   rs55927712  207030735       40    0.05393      0.275   0.001011   0.1961       0.8456 
   1   rs41434745  207031792       40   -0.01945     0.1079  0.0008542  -0.1802       0.8579 
   1   rs11119726  207032089       40   -0.01186     0.1113  0.0002984  -0.1065       0.9157 
   1  rs115331595  207032682       40     0.3658     0.2687    0.04651    1.361       0.1814 
   1  rs114275712  207032735       40    -0.2028     0.2474    0.01737  -0.8196       0.4176 
   1     rs574773  207032751       40   -0.01665     0.1234  0.0004789  -0.1349       0.8934 
   1    rs3860299  207032769       40    -0.1123     0.1556    0.01351  -0.7215        0.475 
   1   rs11807894  207033644       40    -0.0808     0.1503   0.007549  -0.5376        0.594 
   1   rs11808756  207034352       40    -0.0808     0.1503   0.007549  -0.5376        0.594 
   1   rs61814970  207035510       40   -0.01945     0.1079  0.0008542  -0.1802       0.8579 
   1    rs1770372  207035647       40   -0.01665     0.1234  0.0004789  -0.1349       0.8934 
   1   rs71635110  207036196       40    -0.0808     0.1503   0.007549  -0.5376        0.594 
   1    rs2056227  207036413       40   -0.01945     0.1079  0.0008542  -0.1802       0.8579 
   1   rs74148874  207036414       40   -0.07942     0.1527   0.007066    -0.52       0.6061 
   1    rs3024513  207037146       40    -0.0808     0.1503   0.007549  -0.5376        0.594 
   1    rs3024514  207037701       40    -0.0808     0.1503   0.007549  -0.5376        0.594 
   1   rs74148875  207038118       40    0.05393      0.275   0.001011   0.1961       0.8456 
   1    rs2981572  207038145       40   -0.01945     0.1079  0.0008542  -0.1802       0.8579 
   1    rs1400986  207038686       40    0.04056     0.1121   0.003431   0.3617       0.7196 
   1   rs56292446  207040241       40    0.05393      0.275   0.001011   0.1961       0.8456 
   1    rs3024517  207040253       40     0.1353     0.1788    0.01485   0.7569       0.4538 
   1   rs35155146  207040376       40    -0.1313     0.1717    0.01515  -0.7645       0.4493 
   1    rs2981573  207040577       40    0.03203     0.1229   0.001783   0.2605       0.7959 
   1    rs2232360  207040659       40    0.03203     0.1229   0.001783   0.2605       0.7959 
   1    rs3024519  207040938       40    0.05393      0.275   0.001011   0.1961       0.8456 
   1    rs1109461  207041803       40   -0.02559     0.1442  0.0008283  -0.1775       0.8601 
   1    rs3024521  207042277       40     0.1117     0.2305   0.006149   0.4849       0.6306 
   1    rs3024523  207042684       40   -0.01728     0.1976  0.0002012 -0.08745       0.9308 
   1    rs1518108  207043174       40     0.0606     0.1249   0.006161   0.4854       0.6302 
   1     rs546839  207044011       40    -0.2916     0.2263    0.04188   -1.289       0.2052 
   1   rs17017224  207044362       40    0.02073     0.2063  0.0002656   0.1005       0.9205 
   1   rs59698074  207044812       40    0.02073     0.2063  0.0002656   0.1005       0.9205 
   1     rs555686  207046112       40    -0.2161     0.1767    0.03787   -1.223       0.2288 
   1   rs73086978  207046451       40    0.02073     0.2063  0.0002656   0.1005       0.9205 
   1   rs10863896  207047334       40     0.0606     0.1249   0.006161   0.4854       0.6302 
   1   rs78100870  207048456       40     0.6038     0.2571     0.1267    2.348      0.02416 
   1   rs10779560  207049831       40     0.0606     0.1249   0.006161   0.4854       0.6302 
   1    rs1518109  207050205       40     -0.273     0.2269     0.0367   -1.203       0.2364 
   1  rs568346248  207050867       40     0.1616     0.1372    0.03522    1.178       0.2462 
   1   rs35699104  207052233       40      0.467     0.1919     0.1348    2.433       0.0198 
   1   rs78934177  207052397       40     0.3658     0.2687    0.04651    1.361       0.1814 
   1  rs116321978  207052464       40     0.7916     0.2433     0.2178    3.253     0.002399 
   1  rs112351013  207052774       40    -0.1123     0.2745   0.004386  -0.4091       0.6847 
   1   rs74983159  207053521       40    0.06487     0.2494   0.001778   0.2601       0.7962 
   1   rs34247333  207054711       40      0.467     0.1919     0.1348    2.433       0.0198 
   1   rs58000542  207054992       40   -0.01728     0.1976  0.0002012 -0.08745       0.9308 
   1    rs6677741  207055332       40    -0.4284     0.2397    0.07754   -1.787      0.08188 
   1    rs6685778  207055570       40     0.0606     0.1249   0.006161   0.4854       0.6302 
   1  rs150528732  207055806       40     0.3658     0.2687    0.04651    1.361       0.1814 
   1   rs73086988  207056470       40    -0.1123     0.2745   0.004386  -0.4091       0.6847 
   1  rs116504114  207057357       40    -0.3738     0.2086     0.0779   -1.792      0.08115 
   1     rs291089  207059121       40      0.467     0.1919     0.1348    2.433       0.0198 
   1     rs291088  207059475       40    -0.1894     0.2477    0.01516  -0.7648       0.4491 
   1  rs138284362  207059909       40     0.7916     0.2433     0.2178    3.253     0.002399 
   1     rs291087  207059926       40    -0.2161     0.1767    0.03787   -1.223       0.2288 
   1   rs73086995  207060686       40    0.02073     0.2063  0.0002656   0.1005       0.9205 
   1    rs1713235  207061772       40     0.2863     0.1849    0.05938    1.549       0.1297 
   1   rs57352267  207061773       40     0.2863     0.1849    0.05938    1.549       0.1297 
   1    rs1713237  207062640       40     -0.273     0.2269     0.0367   -1.203       0.2364 
   1    rs1713238  207062641       40     -0.273     0.2269     0.0367   -1.203       0.2364 
   1   rs11312938  207064008       40     0.0727     0.1239   0.008983   0.5869       0.5608 
   1     rs574684  207064372       40    -0.2161     0.1767    0.03787   -1.223       0.2288 
   1     rs574635  207064391       40      0.467     0.1919     0.1348    2.433       0.0198 
   1   rs12022348  207064400       40    0.08956     0.1298    0.01237   0.6899       0.4944 
   1    rs3860300  207064918       40    0.08956     0.1298    0.01237   0.6899       0.4944 
   1   rs73089070  207065088       40    -0.1937     0.1664    0.03441   -1.164       0.2518 
   1   rs78892026  207065200       40    -0.1728     0.1542    0.03201   -1.121       0.2693 
   1    rs6540701  207065770       40     0.0727     0.1239   0.008983   0.5869       0.5608 
   1    rs6540703  207065806       40    0.08956     0.1298    0.01237   0.6899       0.4944 
   1    rs4845147  207066383       40     0.0727     0.1239   0.008983   0.5869       0.5608 
   1     rs569011  207066559       40      0.467     0.1919     0.1348    2.433       0.0198 
   1    rs1624793  207067194       40      0.467     0.1919     0.1348    2.433       0.0198 
   1    rs1624787  207067199       40      0.467     0.1919     0.1348    2.433       0.0198 
   1   rs10863921  207067247       40    0.08956     0.1298    0.01237   0.6899       0.4944 
   1     rs291112  207067372       40      0.467     0.1919     0.1348    2.433       0.0198 
   1    rs1856748  207067840       40     0.0727     0.1239   0.008983   0.5869       0.5608 
   1   rs11811213  207068016       40     0.1323     0.2487   0.007389   0.5319       0.5979 
   1    rs1850570  207068282       40    0.08956     0.1298    0.01237   0.6899       0.4944 
   1    rs3762344  207068672       40     0.0727     0.1239   0.008983   0.5869       0.5608 
   1    rs3093413  207069519       40     0.3658     0.2687    0.04651    1.361       0.1814 
   1     rs291111  207069526       40    -0.1852     0.1167    0.06215   -1.587       0.1208 
   1     rs291110  207069698       40    -0.2161     0.1767    0.03787   -1.223       0.2288 
   1    rs3093416  207070781       40     -0.303     0.1842     0.0665   -1.645       0.1082 
   1    rs3093417  207070941       40      0.382     0.1629     0.1265    2.345      0.02433 
   1   rs75762018  207071206       40    -0.2924      0.212    0.04768   -1.379       0.1758 
   1  rs552455385  207071343       40    -0.2957     0.1215     0.1349   -2.434      0.01975 
   1  rs537338828  207071509       40    -0.1956      0.113    0.07308   -1.731      0.09158 
   1   rs79583227  207071540       40    -0.1018     0.1512    0.01178   -0.673        0.505 
   1    rs1150253  207071595       40     0.2946     0.1214      0.134    2.425      0.02015 
   1     rs291109  207072151       40      0.467     0.1919     0.1348    2.433       0.0198 
   1    rs3093421  207072408       40    -0.1728     0.1542    0.03201   -1.121       0.2693 
   1     rs291108  207072421       40    -0.2161     0.1767    0.03787   -1.223       0.2288 
   1    rs1150254  207072515       40     0.2496     0.1102      0.119    2.265      0.02927 
   1    rs1150255  207072959       40     0.2586     0.1092     0.1285    2.367      0.02313 
   1    rs3093423  207072972       40    -0.2928     0.1583    0.08258    -1.85      0.07217 
   1    rs1150256  207073133       40     0.2496     0.1102      0.119    2.265      0.02927 
   1    rs3093425  207073221       40     0.2586     0.1092     0.1285    2.367      0.02313 
   1    rs3093426  207073474       40    -0.2272     0.1197    0.08661   -1.898      0.06528 
   1    rs1150257  207073491       40      0.467     0.1919     0.1348    2.433       0.0198 
   1    rs3093427  207073832       40    -0.2928     0.1583    0.08258    -1.85      0.07217 
   1    rs1150258  207074905       40     0.2586     0.1092     0.1285    2.367      0.02313 
   1     rs291107  207075171       40      0.467     0.1919     0.1348    2.433       0.0198 
   1    rs3093432  207075637       40    -0.2272     0.1197    0.08661   -1.898      0.06528 
   1    rs3093433  207075880       40     0.2496     0.1102      0.119    2.265      0.02927 
   1   rs11305800  207075911       40     0.2067     0.1531    0.04581    1.351       0.1848 
   1    rs3748669  207077023       40     0.3307       0.12     0.1665    2.756     0.008946 
   1  rs115834563  207077026       40    -0.2928     0.1583    0.08258    -1.85      0.07217 
   1    rs3093437  207077203       40     0.6038     0.2571     0.1267    2.348      0.02416 
   1    rs3093438  207077210       40     0.3307       0.12     0.1665    2.756     0.008946 
   1    rs3093439  207077632       40    -0.2928     0.1583    0.08258    -1.85      0.07217 
   1    rs1129999  207077645       40   -0.08542     0.2168   0.004068   -0.394       0.6958 
   1     rs188334  207079615       40    -0.2302      0.169    0.04656   -1.362       0.1811 
   1     rs189752  207079782       40    -0.2149     0.1728    0.03912   -1.244       0.2212 
   1     rs291106  207079965       40    -0.2302      0.169    0.04656   -1.362       0.1811 
   1     rs291105  207080041       40    -0.2302      0.169    0.04656   -1.362       0.1811 
   1   rs12123998  207080514       40    -0.2302      0.169    0.04656   -1.362       0.1811 
   1   rs12121499  207080565       40    -0.2302      0.169    0.04656   -1.362       0.1811 
   1   rs12124035  207080628       40    -0.2302      0.169    0.04656   -1.362       0.1811 
   1   rs77281342  207080798       40    -0.3405     0.1601     0.1064   -2.127      0.03998 
   1    rs1713231  207081654       40    -0.2302      0.169    0.04656   -1.362       0.1811 
   1   rs34844419  207082336       40     0.1674     0.2296     0.0138   0.7292       0.4704 
   1    rs2306713  207082909       40     0.4459     0.1448     0.1997    3.079     0.003845 
   1    rs2306712  207082960       40     0.4459     0.1448     0.1997    3.079     0.003845 
   1    rs2306711  207083044       40     0.4459     0.1448     0.1997    3.079     0.003845 
   1   rs61104420  207084231       40     0.3678     0.1284     0.1776    2.865      0.00676 
   1   rs34410700  207084583       40   -0.04962     0.1265   0.004035  -0.3924        0.697 
   1   rs79689019  207084586       40     0.1278     0.2487   0.006902   0.5139       0.6103 
   1   rs12032326  207086135       40     0.2554     0.1265    0.09682    2.018      0.05066 
   1     rs749860  207086194       40       0.12     0.1086    0.03112    1.105       0.2762 
   1      rs94872  207086845       40     0.2263     0.2727    0.01781   0.8301       0.4117 
   1     rs291083  207086969       40    -0.2149     0.1728    0.03912   -1.244       0.2212 
   1   rs72758947  207087053       40     0.2263     0.2727    0.01781   0.8301       0.4117 
   1     rs291082  207087063       40     -0.273     0.2269     0.0367   -1.203       0.2364 
   1     rs167082  207087435       40    -0.2149     0.1728    0.03912   -1.244       0.2212 
   1     rs840270  207089268       40     0.2263     0.2727    0.01781   0.8301       0.4117 
   1     rs483850  207089971       40     0.2263     0.2727    0.01781   0.8301       0.4117 
   1    rs6667117  207090463       40    -0.3484     0.1821    0.08789   -1.914      0.06324 
   1   rs79543561  207091073       40   -0.01138     0.1205  0.0002348 -0.09447       0.9252 
   1   rs79238042  207091323       40     0.1278     0.2487   0.006902   0.5139       0.6103 
   1   rs71848792  207091995       40      0.242      0.147     0.0666    1.647       0.1079 
   1   rs60421429  207092086       40    -0.3484     0.1821    0.08789   -1.914      0.06324 
   1    rs6694769  207093486       40   -0.09855     0.1188     0.0178  -0.8297       0.4119 
   1  rs112683639  207094324       40     0.1278     0.2487   0.006902   0.5139       0.6103 
   1   rs11401615  207094366       40     0.1674     0.2296     0.0138   0.7292       0.4704 
   1   rs12074261  207095048       40   -0.09855     0.1188     0.0178  -0.8297       0.4119 
   1   rs17017836  207095551       40     0.1056     0.1396    0.01484   0.7565        0.454 
   1     rs291084  207095623       40   -0.01913     0.1508  0.0004233  -0.1268       0.8997 
   1    rs1400987  207096750       40     0.1685      0.163    0.02734    1.033       0.3079 
   1  rs115231212  207097015       40   -0.04135     0.1668   0.001614  -0.2478       0.8056 
   1     rs291086  207097071       40   -0.01913     0.1508  0.0004233  -0.1268       0.8997 
   1   rs73072410  207098658       40    -0.1732     0.2737    0.01043   -0.633       0.5305 
   1  rs549755146  207098694       40     0.1278     0.2487   0.006902   0.5139       0.6103 
   1  rs535723537  207099266       40   -0.04702     0.1905   0.001601  -0.2469       0.8064 
   1  rs146511410  207099360       40    -0.2157     0.1727    0.03943   -1.249       0.2193 
   1  rs143365537  207099538       40     0.7916     0.2433     0.2178    3.253     0.002399 
   1  rs566155839  207100328       40     0.1483     0.1422     0.0278    1.042       0.3038 
   1   rs73072412  207100527       40    -0.1149      0.119    0.02392   -0.965       0.3407 
   1    rs6700889  207100694       40      0.124     0.1273    0.02434   0.9737       0.3363 
   1  rs114915081  207100729       40   -0.06673     0.2749   0.001548  -0.2427       0.8095 
   1   rs80350851  207100945       40     -0.117     0.1791     0.0111  -0.6532       0.5176 
   1   rs76640751  207101030       40    -0.2924      0.212    0.04768   -1.379       0.1758 
   1  rs115035704  207101359       40     -0.117     0.1791     0.0111  -0.6532       0.5176 
   1     rs291099  207101713       40    -0.3511     0.1668     0.1044   -2.105      0.04194 
   1   rs57666853  207101772       40    0.01141     0.1289  0.0002063  0.08855       0.9299 
   1   rs17017942  207102290       40     0.3224     0.1415     0.1202    2.279      0.02839 
   1      rs13190  207102293       40   -0.03578     0.1976  0.0008621  -0.1811       0.8573 
   1   rs12040011  207102541       40   -0.01259     0.1507  0.0001836 -0.08354       0.9339 
   1  rs114119815  207103995       40    -0.3323     0.2248    0.05438   -1.478       0.1476 
   1     rs291100  207104813       40    0.06442     0.1759   0.003516   0.3662       0.7163 
   1  rs115947858  207105396       40     0.2263     0.2727    0.01781   0.8301       0.4117 
   1  rs113282765  207105611       40     0.2183     0.2729    0.01657   0.8001       0.4287 
   1     rs908702  207105641       40   -0.03578     0.1976  0.0008621  -0.1811       0.8573 
   1     rs172361  207106444       40     0.1382     0.1655    0.01803   0.8354       0.4087 
   1     rs291102  207106478       40    0.06442     0.1759   0.003516   0.3662       0.7163 
   1     rs291103  207107079       40    0.06442     0.1759   0.003516   0.3662       0.7163 
   1   rs76098533  207107115       40     0.2183     0.2729    0.01657   0.8001       0.4287 
   1   rs11119847  207107262       40   0.004814       0.14   3.11e-05  0.03438       0.9728 
   1     rs908701  207107696       40     0.2496     0.1096     0.1202    2.278      0.02843 
   1     rs908700  207107699       40     0.2496     0.1096     0.1202    2.278      0.02843 
   1    rs7542760  207107806       40   0.004814       0.14   3.11e-05  0.03438       0.9728 
   1   rs72570603  207108191       40     0.2263     0.2727    0.01781   0.8301       0.4117 
   1     rs291104  207108228       40     0.1382     0.1655    0.01803   0.8354       0.4087 
   1    rs2275531  207109116       40    0.06112      0.176   0.003165   0.3474       0.7302 
   1    rs6695632  207109167       40   -0.03578     0.1976  0.0008621  -0.1811       0.8573 
   1     rs503746  207109425       40     0.2496     0.1096     0.1202    2.278      0.02843 
   1     rs748844  207109846       40    0.06112      0.176   0.003165   0.3474       0.7302 
   1     rs748140  207110363       40    0.06112      0.176   0.003165   0.3474       0.7302 
   1   rs58368090  207110415       40     0.3364     0.1296     0.1505    2.595      0.01337 
   1     rs291097  207110888       40     0.3364     0.1296     0.1505    2.595      0.01337 
   1     rs291096  207110936       40     0.2263     0.2727    0.01781   0.8301       0.4117 
   1     rs176704  207111398       40     0.1382     0.1655    0.01803   0.8354       0.4087 
   1   rs17018064  207111475       40    0.01808     0.2751  0.0001136  0.06571        0.948 
   1   rs74148891  207111843       40     0.6437     0.2062      0.204    3.121     0.003437 
   1     rs291093  207112227       40    -0.3511     0.1668     0.1044   -2.105      0.04194 
   1   rs56152579  207112999       40     0.2931     0.1404     0.1029    2.087      0.04361 
   1     rs291092  207113230       40     0.2496     0.1096     0.1202    2.278      0.02843 
   1  rs116592177  207113331       40   0.004814       0.14   3.11e-05  0.03438       0.9728 
   1     rs729040  207113592       40     0.0308     0.1415   0.001246   0.2177       0.8288 
   1     rs291091  207113679       40     0.2263     0.2727    0.01781   0.8301       0.4117 
   1    rs2007272  207113755       40    0.06112      0.176   0.003165   0.3474       0.7302 
   1     rs291090  207114037       40     0.1382     0.1655    0.01803   0.8354       0.4087 
   1   rs74148893  207115429       40     0.5751     0.2588      0.115    2.222      0.03232 
   1   rs78096152  207115551       40    -0.2358     0.2028    0.03436   -1.163       0.2522 
   1   rs78072059  207117230       40     0.1418     0.2742   0.006989   0.5171        0.608 
   1    rs1683225  207117558       40    0.06112      0.176   0.003165   0.3474       0.7302 
   1     rs533494  207117575       40     0.1307     0.1637    0.01649   0.7983       0.4297 
   1     rs532534  207117688       40     0.2263     0.2727    0.01781   0.8301       0.4117 
   1    rs4844369  207118228       40    0.06112      0.176   0.003165   0.3474       0.7302 
   1   rs12136238  207118422       40     0.1158     0.2489   0.005668   0.4654       0.6443 
   1  rs115416249  207118890       40    -0.2358     0.2028    0.03436   -1.163       0.2522 
   1    rs6540730  207119337       40     0.2263     0.2727    0.01781   0.8301       0.4117 
   1    rs2275529  207119853       40     0.3552     0.1153     0.1998     3.08     0.003837 
   1    rs4844555  207120930       40     0.2263     0.2727    0.01781   0.8301       0.4117 
   1   rs74148894  207121385       40     0.5378     0.1576     0.2346    3.413     0.001539 
   1   rs75454868  207121528       40    -0.3506     0.1634      0.108   -2.145       0.0384 
   1    rs1340236  207122676       40     0.2552     0.1174     0.1107    2.174      0.03597 
   1    rs7539999  207123117       40     0.2598     0.1335    0.09056    1.945      0.05917 
   1   rs34639880  207124079       40     0.2263     0.2727    0.01781   0.8301       0.4117 
   1   rs10218826  207124281       40     0.2263     0.2727    0.01781   0.8301       0.4117 
   1   rs12118203  207124393       40     -0.217     0.1152    0.08538   -1.883      0.06731 
   1   rs11119894  207124930       40     0.2552     0.1174     0.1107    2.174      0.03597 
   1   rs11119895  207124931       40     0.2552     0.1174     0.1107    2.174      0.03597 
   1   rs11119901  207125946       40   -0.03478     0.1508   0.001399  -0.2307       0.8188 
   1   rs11119902  207126062       40   -0.03478     0.1508   0.001399  -0.2307       0.8188 
   1    rs1485511  207126303       40   -0.03478     0.1508   0.001399  -0.2307       0.8188 
   1  rs370974404  207126352       40    -0.2001     0.1653     0.0371    -1.21       0.2337 
   1  rs562322002  207126353       40    0.09161     0.2491   0.003546   0.3677       0.7151 
   1  rs541097386  207126370       40    -0.2001     0.1653     0.0371    -1.21       0.2337 
   1   rs17018221  207126870       40     0.0725     0.2169   0.002931   0.3342       0.7401 
   1   rs75349832  207127367       40   -0.03478     0.1508   0.001399  -0.2307       0.8188 
   1   rs17018241  207127611       40   -0.03478     0.1508   0.001399  -0.2307       0.8188 
   1   rs79406028  207127724       40    0.06901     0.2309   0.002345   0.2989       0.7667 
   1   rs17018252  207127785       40    -0.3593     0.2427    0.05453    -1.48        0.147 
   1   rs75883501  207128470       40   -0.03478     0.1508   0.001399  -0.2307       0.8188 
   1   rs17018276  207128634       40   -0.03478     0.1508   0.001399  -0.2307       0.8188 
   1   rs11119909  207129053       40     0.2552     0.1174     0.1107    2.174      0.03597 
   1   rs10863962  207129266       40     0.2552     0.1174     0.1107    2.174      0.03597 
   1    rs6697345  207130317       40     0.2552     0.1174     0.1107    2.174      0.03597 
   1   rs57426043  207130493       40    -0.3484     0.1821    0.08789   -1.914      0.06324 
   1  rs112498986  207131303       40    -0.1647     0.1781    0.02201  -0.9247       0.3609 
   1   rs12119983  207131571       40    -0.1283     0.1245    0.02718    -1.03       0.3094 
   1   rs61729353  207131878       40    -0.3506     0.1634      0.108   -2.145       0.0384 
   1    rs7556372  207132345       40     0.2263     0.2727    0.01781   0.8301       0.4117 
   1   rs12023562  207132540       40    -0.1283     0.1245    0.02718    -1.03       0.3094 
   1   rs77336931  207133744       40    -0.2581     0.1801    0.05129   -1.433       0.1599 
   1   rs17018337  207134192       40   -0.03478     0.1508   0.001399  -0.2307       0.8188 
   1  rs372580744  207134548       40    -0.3059     0.2115    0.05219   -1.446       0.1562 
   1    rs3929887  207135264       40     0.2247     0.1183    0.08666    1.899      0.06521 
   1   rs12121714  207135389       40    -0.1283     0.1245    0.02718    -1.03       0.3094 
   1    rs1572808  207135546       40     0.2247     0.1183    0.08666    1.899      0.06521 
   1   rs11119925  207135991       40     0.2186     0.1179    0.08291    1.853       0.0716 
   1   rs12066064  207136108       40   -0.03478     0.1508   0.001399  -0.2307       0.8188 
   1   rs67694189  207136383       40   -0.03478     0.1508   0.001399  -0.2307       0.8188 
   1   rs11588068  207137129       40      0.226     0.1358    0.06796    1.665       0.1042 
   1    rs2000060  207137289       40      0.226     0.1358    0.06796    1.665       0.1042 
   1   rs12145249  207137414       40    -0.1258     0.1236    0.02653   -1.018       0.3152 
   1   rs11809474  207137577       40    -0.1647     0.1781    0.02201  -0.9247       0.3609 
   1    rs2000058  207137685       40      0.226     0.1358    0.06796    1.665       0.1042 
   1    rs1578279  207137833       40     0.2263     0.2727    0.01781   0.8301       0.4117 
   1    rs2153438  207137985       40     0.2186     0.1179    0.08291    1.853       0.0716 
   1    rs6540740  207138469       40     0.2263     0.2727    0.01781   0.8301       0.4117 
   1   rs17018404  207138497       40      0.226     0.1358    0.06796    1.665       0.1042 
   1   rs17018405  207138586       40      0.226     0.1358    0.06796    1.665       0.1042 
   1   rs11576146  207139046       40      0.226     0.1358    0.06796    1.665       0.1042 
   1   rs12569037  207139362       40      0.226     0.1358    0.06796    1.665       0.1042 
   1    rs2883215  207139535       40      0.226     0.1358    0.06796    1.665       0.1042 
   1  rs114121306  207139717       40    -0.3862     0.1564     0.1383    -2.47      0.01814 
   1   rs34367837  207139980       40      0.226     0.1358    0.06796    1.665       0.1042 
   1   rs11119933  207140440       40    0.06251     0.1099   0.008442   0.5688       0.5728 
   1    rs2000056  207141234       40      0.226     0.1358    0.06796    1.665       0.1042 
   1    rs2000057  207141285       40      0.226     0.1358    0.06796    1.665       0.1042 
   1   rs12711512  207141742       40      0.226     0.1358    0.06796    1.665       0.1042 
   1   rs11119938  207141792       40   -0.03544     0.1506   0.001455  -0.2353       0.8152 
   1   rs17018470  207141876       40   -0.03544     0.1506   0.001455  -0.2353       0.8152 
   1   rs13373903  207141973       40      0.226     0.1358    0.06796    1.665       0.1042 
   1   rs13374155  207141987       40      0.226     0.1358    0.06796    1.665       0.1042 
   1   rs13373916  207142251       40      0.226     0.1358    0.06796    1.665       0.1042 
   1   rs12059895  207142324       40   -0.03544     0.1506   0.001455  -0.2353       0.8152 
   1   rs12096924  207142406       40    -0.2581     0.1801    0.05129   -1.433       0.1599 
   1   rs17018488  207142507       40      0.226     0.1358    0.06796    1.665       0.1042 
   1   rs11591193  207143053       40      0.226     0.1358    0.06796    1.665       0.1042 
   1    rs1890864  207143296       40      0.226     0.1358    0.06796    1.665       0.1042 
   1    rs1856746  207143422       40     0.2263     0.2727    0.01781   0.8301       0.4117 
   1    rs1340232  207143550       40      0.226     0.1358    0.06796    1.665       0.1042 
   1   rs12066378  207144619       40     0.3302     0.1093     0.1937    3.022     0.004482 
   1    rs6663535  207146064       40    -0.2212     0.1118    0.09346   -1.979      0.05507 
   1    rs2353550  207146837       40   0.005635     0.1548  3.488e-05  0.03641       0.9711 
   1   rs56006238  207146965       40     0.7296     0.2484      0.185    2.937     0.005596 
   1   rs10863974  207146998       40     0.2422     0.2723     0.0204   0.8895       0.3793 
   1    rs1872453  207147452       40    -0.2229     0.1098    0.09788   -2.031      0.04934 
   1   rs11577686  207147521       40     0.5157     0.2621    0.09244    1.967      0.05647 
   1    rs1872452  207147621       40    -0.2229     0.1098    0.09788   -2.031      0.04934 
   1   rs61815029  207148043       40     0.5157     0.2621    0.09244    1.967      0.05647 
   1   rs74561899  207148365       40    -0.2229     0.1098    0.09788   -2.031      0.04934 
   1   rs12097910  207148459       40     0.2219     0.1223    0.07977    1.815      0.07744
[truncated: 707,478 more chars]
