# Supplementary material for: Cell-to-cell expression dispersion of B-cell surface proteins is linked to genetic variants in humans
Source: Commun Biol. 2020 Jul 3;3:346. doi: 10.1038/s42003-020-1075-1 (PMC7335051; doi:10.1038/s42003-020-1075-1)
Supplement: Supplementary file 4 — Supplementary Data 2 [file 42003_2020_1075_MOESM4_ESM.zip › Supplementary_Data_S2/plink-results-40LCLs/CD55_chr1_mean/CD55_mean_40_LCLs.qassoc.adjusted]

 CHR          SNP      UNADJ         GC       BONF       HOLM   SIDAK_SS   SIDAK_SD     FDR_BH     FDR_BY
   1    rs6658896  0.0001271  0.0004644          1          1     0.7763     0.7763     0.4992          1 
   1   rs10633187  0.0001271  0.0004644          1          1     0.7763     0.7763     0.4992          1 
   1    rs7418268  0.0001271  0.0004644          1          1     0.7763     0.7763     0.4992          1 
   1    rs7519646  0.0005462    0.00164          1          1     0.9984     0.9984     0.7342          1 
   1    rs4483409  0.0005951   0.001765          1          1     0.9991     0.9991     0.7342          1 
   1    rs7548251  0.0005951   0.001765          1          1     0.9991     0.9991     0.7342          1 
   1   rs67575336  0.0005951   0.001765          1          1     0.9991     0.9991     0.7342          1 
   1   rs11240601  0.0007788   0.002226          1          1     0.9999     0.9999     0.7342          1 
   1  rs115831115   0.000895   0.002508          1          1          1          1     0.7342          1 
   1   rs57859555   0.001117   0.003034          1          1          1          1     0.7342          1 
   1  rs114563236   0.001332   0.003529          1          1          1          1     0.7342          1 
   1   rs11240600   0.001442   0.003777          1          1          1          1     0.7342          1 
   1   rs76005485   0.001487   0.003877          1          1          1          1     0.7342          1 
   1   rs13376708   0.001499   0.003906          1          1          1          1     0.7342          1 
   1   rs74148894   0.001539   0.003995          1          1          1          1     0.7342          1 
   1    rs6692511   0.002378   0.005797          1          1          1          1     0.7342          1 
   1    rs6699203   0.002378   0.005797          1          1          1          1     0.7342          1 
   1  rs116321978   0.002399   0.005839          1          1          1          1     0.7342          1 
   1  rs138284362   0.002399   0.005839          1          1          1          1     0.7342          1 
   1  rs143365537   0.002399   0.005839          1          1          1          1     0.7342          1 
   1  rs143846526   0.002935   0.006937          1          1          1          1     0.7342          1 
   1  rs189177518   0.002935   0.006937          1          1          1          1     0.7342          1 
   1  rs570498253   0.002935   0.006937          1          1          1          1     0.7342          1 
   1   rs74149135   0.002997   0.007063          1          1          1          1     0.7342          1 
   1   rs75622728   0.002997   0.007063          1          1          1          1     0.7342          1 
   1   rs77331417   0.002997   0.007063          1          1          1          1     0.7342          1 
   1   rs61117164   0.002997   0.007063          1          1          1          1     0.7342          1 
   1    rs9659613   0.002997   0.007063          1          1          1          1     0.7342          1 
   1   rs17024731   0.002997   0.007063          1          1          1          1     0.7342          1 
   1   rs17024765   0.002997   0.007063          1          1          1          1     0.7342          1 
   1   rs10494888   0.002997   0.007063          1          1          1          1     0.7342          1 
   1   rs77075899   0.002997   0.007063          1          1          1          1     0.7342          1 
   1    rs7553839   0.002997   0.007063          1          1          1          1     0.7342          1 
   1    rs6671058   0.002997   0.007063          1          1          1          1     0.7342          1 
   1   rs17025155   0.003034   0.007137          1          1          1          1     0.7342          1 
   1   rs28738984   0.003034   0.007137          1          1          1          1     0.7342          1 
   1   rs75915269   0.003034   0.007137          1          1          1          1     0.7342          1 
   1   rs28739003   0.003034   0.007137          1          1          1          1     0.7342          1 
   1    rs6673422   0.003115   0.007299          1          1          1          1     0.7342          1 
   1   rs74148891   0.003437   0.007937          1          1          1          1     0.7342          1 
   1   rs55900543    0.00359   0.008238          1          1          1          1     0.7342          1 
   1     rs586683    0.00359   0.008238          1          1          1          1     0.7342          1 
   1   rs12139003   0.003701   0.008455          1          1          1          1     0.7342          1 
   1    rs2275529   0.003837    0.00872          1          1          1          1     0.7342          1 
   1    rs2306713   0.003845   0.008734          1          1          1          1     0.7342          1 
   1    rs2306712   0.003845   0.008734          1          1          1          1     0.7342          1 
   1    rs2306711   0.003845   0.008734          1          1          1          1     0.7342          1 
   1    rs5780382   0.003911   0.008863          1          1          1          1     0.7342          1 
   1    rs2163169   0.003928   0.008895          1          1          1          1     0.7342          1 
   1   rs11804759   0.004058   0.009147          1          1          1          1     0.7342          1 
   1  rs111733049   0.004058   0.009147          1          1          1          1     0.7342          1 
   1  rs146261514   0.004058   0.009147          1          1          1          1     0.7342          1 
   1  rs116366681   0.004058   0.009147          1          1          1          1     0.7342          1 
   1   rs76307346   0.004058   0.009147          1          1          1          1     0.7342          1 
   1  rs151318964   0.004058   0.009147          1          1          1          1     0.7342          1 
   1  rs111319244   0.004058   0.009147          1          1          1          1     0.7342          1 
   1  rs116119217   0.004058   0.009147          1          1          1          1     0.7342          1 
   1   rs79909228   0.004058   0.009147          1          1          1          1     0.7342          1 
   1   rs12066378   0.004482   0.009954          1          1          1          1     0.7342          1 
   1  rs149283546   0.004668    0.01031          1          1          1          1     0.7342          1 
   1  rs544074062   0.004692    0.01035          1          1          1          1     0.7342          1 
   1   rs16856296   0.004797    0.01055          1          1          1          1     0.7342          1 
   1  rs553869594   0.004947    0.01083          1          1          1          1     0.7342          1 
   1  rs534149449   0.004947    0.01083          1          1          1          1     0.7342          1 
   1   rs17020312   0.004969    0.01087          1          1          1          1     0.7342          1 
   1   rs79198180   0.005576    0.01199          1          1          1          1     0.7342          1 
   1   rs56006238   0.005596    0.01203          1          1          1          1     0.7342          1 
   1   rs74148899   0.005596    0.01203          1          1          1          1     0.7342          1 
   1    rs7518313   0.005617    0.01207          1          1          1          1     0.7342          1 
   1  rs569552592   0.005758    0.01232          1          1          1          1     0.7342          1 
   1    rs6593962   0.006147    0.01303          1          1          1          1     0.7342          1 
   1   rs11579605   0.006348    0.01339          1          1          1          1     0.7342          1 
   1   rs11799737   0.006387    0.01346          1          1          1          1     0.7342          1 
   1   rs55704964   0.006387    0.01346          1          1          1          1     0.7342          1 
   1   rs77660718   0.006387    0.01346          1          1          1          1     0.7342          1 
   1   rs57165632   0.006418    0.01351          1          1          1          1     0.7342          1 
   1     rs652727   0.006464     0.0136          1          1          1          1     0.7342          1 
   1     rs684431   0.006464     0.0136          1          1          1          1     0.7342          1 
   1    rs2017760    0.00658     0.0138          1          1          1          1     0.7342          1 
   1    rs1652333    0.00658     0.0138          1          1          1          1     0.7342          1 
   1    rs2802233    0.00658     0.0138          1          1          1          1     0.7342          1 
   1    rs2802234    0.00658     0.0138          1          1          1          1     0.7342          1 
   1  rs112054212    0.00658     0.0138          1          1          1          1     0.7342          1 
   1   rs77542432    0.00658     0.0138          1          1          1          1     0.7342          1 
   1    rs2435297    0.00658     0.0138          1          1          1          1     0.7342          1 
   1    rs1572275    0.00658     0.0138          1          1          1          1     0.7342          1 
   1    rs2564974    0.00658     0.0138          1          1          1          1     0.7342          1 
   1    rs2564975    0.00658     0.0138          1          1          1          1     0.7342          1 
   1   rs61104420    0.00676    0.01412          1          1          1          1     0.7342          1 
   1  rs537653344   0.006856    0.01429          1          1          1          1     0.7342          1 
   1    rs1977267   0.006935    0.01443          1          1          1          1     0.7342          1 
   1    rs1570564   0.006935    0.01443          1          1          1          1     0.7342          1 
   1    rs1570565   0.006935    0.01443          1          1          1          1     0.7342          1 
   1   rs35438924   0.006935    0.01443          1          1          1          1     0.7342          1 
   1   rs34277355   0.006935    0.01443          1          1          1          1     0.7342          1 
   1    rs6683902   0.006935    0.01443          1          1          1          1     0.7342          1 
   1    rs4147106   0.006935    0.01443          1          1          1          1     0.7342          1 
   1    rs4147105   0.006935    0.01443          1          1          1          1     0.7342          1 
   1    rs4147104   0.006935    0.01443          1          1          1          1     0.7342          1 
   1    rs7543097   0.006935    0.01443          1          1          1          1     0.7342          1 
   1   rs41296030   0.007071    0.01467          1          1          1          1     0.7342          1 
   1   rs11413726   0.007135    0.01479          1          1          1          1     0.7342          1 
   1  rs200575104   0.007355    0.01517          1          1          1          1     0.7342          1 
   1  rs558826750   0.007385    0.01523          1          1          1          1     0.7342          1 
   1   rs79007451   0.007406    0.01526          1          1          1          1     0.7342          1 
   1   rs78569370   0.007406    0.01526          1          1          1          1     0.7342          1 
   1   rs56080697   0.008009    0.01631          1          1          1          1     0.7342          1 
   1   rs77153966   0.008027    0.01634          1          1          1          1     0.7342          1 
   1  rs115339670   0.008027    0.01634          1          1          1          1     0.7342          1 
   1   rs76088462   0.008027    0.01634          1          1          1          1     0.7342          1 
   1   rs11119175   0.008027    0.01634          1          1          1          1     0.7342          1 
   1   rs12078313   0.008027    0.01634          1          1          1          1     0.7342          1 
   1   rs74676407   0.008027    0.01634          1          1          1          1     0.7342          1 
   1   rs80305693   0.008027    0.01634          1          1          1          1     0.7342          1 
   1   rs11119178   0.008027    0.01634          1          1          1          1     0.7342          1 
   1   rs78354210   0.008027    0.01634          1          1          1          1     0.7342          1 
   1   rs12034493   0.008188    0.01662          1          1          1          1     0.7342          1 
   1   rs11583394   0.008188    0.01662          1          1          1          1     0.7342          1 
   1   rs11119573   0.008188    0.01662          1          1          1          1     0.7342          1 
   1   rs56140113   0.008208    0.01666          1          1          1          1     0.7342          1 
   1  rs141508023   0.008208    0.01666          1          1          1          1     0.7342          1 
   1  rs199517935   0.008214    0.01667          1          1          1          1     0.7342          1 
   1   rs12063500   0.008368    0.01693          1          1          1          1     0.7342          1 
   1  rs143769557   0.008416    0.01702          1          1          1          1     0.7342          1 
   1   rs79696000   0.008767    0.01762          1          1          1          1     0.7342          1 
   1    rs2842704   0.008819    0.01771          1          1          1          1     0.7342          1 
   1   rs12045707   0.008839    0.01774          1          1          1          1     0.7342          1 
   1    rs3748669   0.008946    0.01792          1          1          1          1     0.7342          1 
   1    rs3093438   0.008946    0.01792          1          1          1          1     0.7342          1 
   1    rs1664250   0.009762     0.0193          1          1          1          1     0.7342          1 
   1  rs112866188    0.01015    0.01995          1          1          1          1     0.7342          1 
   1  rs367756173     0.0103     0.0202          1          1          1          1     0.7342          1 
   1    rs7528162    0.01039    0.02036          1          1          1          1     0.7342          1 
   1  rs115170237    0.01045    0.02046          1          1          1          1     0.7342          1 
   1  rs113279787    0.01045    0.02046          1          1          1          1     0.7342          1 
   1   rs75126310    0.01045    0.02046          1          1          1          1     0.7342          1 
   1   rs74652881    0.01045    0.02046          1          1          1          1     0.7342          1 
   1    rs7537001    0.01053    0.02058          1          1          1          1     0.7342          1 
   1   rs12046035    0.01053    0.02058          1          1          1          1     0.7342          1 
   1   rs11119097    0.01053    0.02058          1          1          1          1     0.7342          1 
   1    rs1934604    0.01053    0.02058          1          1          1          1     0.7342          1 
   1    rs1059704    0.01081    0.02104          1          1          1          1     0.7342          1 
   1  rs115902157    0.01117    0.02163          1          1          1          1     0.7342          1 
   1   rs78713748    0.01118    0.02165          1          1          1          1     0.7342          1 
   1   rs74878361    0.01118    0.02165          1          1          1          1     0.7342          1 
   1   rs78124752    0.01118    0.02165          1          1          1          1     0.7342          1 
   1  rs151263775    0.01118    0.02165          1          1          1          1     0.7342          1 
   1   rs11285952    0.01122    0.02173          1          1          1          1     0.7342          1 
   1   rs72468029    0.01144    0.02208          1          1          1          1     0.7342          1 
   1   rs56292499    0.01144    0.02208          1          1          1          1     0.7342          1 
   1   rs55987852    0.01144    0.02208          1          1          1          1     0.7342          1 
   1   rs17020634    0.01144    0.02208          1          1          1          1     0.7342          1 
   1   rs11120211    0.01144    0.02208          1          1          1          1     0.7342          1 
   1   rs12057769    0.01144    0.02208          1          1          1          1     0.7342          1 
   1   rs12065624    0.01144    0.02208          1          1          1          1     0.7342          1 
   1   rs11800498    0.01154    0.02225          1          1          1          1     0.7342          1 
   1    rs1044145    0.01164    0.02241          1          1          1          1     0.7342          1 
   1    rs2808454    0.01164    0.02241          1          1          1          1     0.7342          1 
   1   rs17014042    0.01165    0.02242          1          1          1          1     0.7342          1 
   1   rs12730607    0.01206     0.0231          1          1          1          1     0.7342          1 
   1    rs2267898     0.0126    0.02397          1          1          1          1     0.7342          1 
   1    rs1932823     0.0126    0.02397          1          1          1          1     0.7342          1 
   1   rs73072979     0.0126    0.02397          1          1          1          1     0.7342          1 
   1    rs2300054     0.0126    0.02397          1          1          1          1     0.7342          1 
   1    rs2267897     0.0126    0.02397          1          1          1          1     0.7342          1 
   1    rs7522146     0.0126    0.02397          1          1          1          1     0.7342          1 
   1    rs6667619     0.0126    0.02397          1          1          1          1     0.7342          1 
   1   rs11323111     0.0126    0.02397          1          1          1          1     0.7342          1 
   1    rs2267896     0.0126    0.02397          1          1          1          1     0.7342          1 
   1    rs2267895     0.0126    0.02397          1          1          1          1     0.7342          1 
   1    rs6540445     0.0126    0.02397          1          1          1          1     0.7342          1 
   1  rs148491624    0.01288    0.02441          1          1          1          1     0.7342          1 
   1  rs114255045    0.01288    0.02441          1          1          1          1     0.7342          1 
   1    rs4379675    0.01301    0.02463          1          1          1          1     0.7342          1 
   1    rs6676230    0.01301    0.02463          1          1          1          1     0.7342          1 
   1    rs4394654    0.01301    0.02463          1          1          1          1     0.7342          1 
   1   rs11119231    0.01301    0.02463          1          1          1          1     0.7342          1 
   1    rs6703480    0.01301    0.02463          1          1          1          1     0.7342          1 
   1    rs4391667    0.01301    0.02463          1          1          1          1     0.7342          1 
   1   rs12077139    0.01301    0.02463          1          1          1          1     0.7342          1 
   1   rs10863759    0.01301    0.02463          1          1          1          1     0.7342          1 
   1   rs11119239    0.01301    0.02463          1          1          1          1     0.7342          1 
   1    rs6701612    0.01301    0.02463          1          1          1          1     0.7342          1 
   1  rs144658819    0.01313    0.02481          1          1          1          1     0.7342          1 
   1   rs58368090    0.01337    0.02521          1          1          1          1     0.7342          1 
   1     rs291097    0.01337    0.02521          1          1          1          1     0.7342          1 
   1    rs6677524    0.01369    0.02571          1          1          1          1     0.7342          1 
   1   rs76413638    0.01369    0.02571          1          1          1          1     0.7342          1 
   1  rs116672304    0.01373    0.02578          1          1          1          1     0.7342          1 
   1   rs74682478    0.01373    0.02578          1          1          1          1     0.7342          1 
   1   rs12072216    0.01373    0.02578          1          1          1          1     0.7342          1 
   1   rs59862342    0.01374    0.02579          1          1          1          1     0.7342          1 
   1   rs72749001    0.01374    0.02579          1          1          1          1     0.7342          1 
   1    rs1064406    0.01374    0.02579          1          1          1          1     0.7342          1 
   1   rs35245252    0.01374    0.02579          1          1          1          1     0.7342          1 
   1   rs75822494    0.01374    0.02579          1          1          1          1     0.7342          1 
   1   rs34310773    0.01374    0.02579          1          1          1          1     0.7342          1 
   1   rs12048882    0.01374    0.02579          1          1          1          1     0.7342          1 
   1   rs12048218    0.01374    0.02579          1          1          1          1     0.7342          1 
   1   rs34193126    0.01374    0.02579          1          1          1          1     0.7342          1 
   1    rs2185811    0.01374    0.02579          1          1          1          1     0.7342          1 
   1   rs12024592    0.01374    0.02579          1          1          1          1     0.7342          1 
   1   rs12025838    0.01374    0.02579          1          1          1          1     0.7342          1 
   1  rs569272998    0.01374    0.02579          1          1          1          1     0.7342          1 
   1    rs5780421    0.01429    0.02667          1          1          1          1     0.7342          1 
   1    rs6540582     0.0144    0.02685          1          1          1          1     0.7342          1 
   1   rs34072338    0.01477    0.02742          1          1          1          1     0.7342          1 
   1   rs12042283     0.0148    0.02747          1          1          1          1     0.7342          1 
   1   rs12746159    0.01489    0.02761          1          1          1          1     0.7342          1 
   1   rs11119232     0.0154    0.02842          1          1          1          1     0.7342          1 
   1   rs11581106     0.0154    0.02842          1          1          1          1     0.7342          1 
   1   rs79275765     0.0154    0.02842          1          1          1          1     0.7342          1 
   1   rs10863761     0.0154    0.02842          1          1          1          1     0.7342          1 
   1    rs6680523    0.01566    0.02881          1          1          1          1     0.7342          1 
   1     rs311299    0.01567    0.02884          1          1          1          1     0.7342          1 
   1  rs115531304    0.01593    0.02923          1          1          1          1     0.7342          1 
   1    rs3024497    0.01593    0.02923          1          1          1          1     0.7342          1 
   1    rs6540586    0.01601    0.02936          1          1          1          1     0.7342          1 
   1    rs7556267    0.01601    0.02936          1          1          1          1     0.7342          1 
   1   rs12133684    0.01618    0.02962          1          1          1          1     0.7342          1 
   1   rs10863505    0.01626    0.02976          1          1          1          1     0.7342          1 
   1    rs4081159    0.01626    0.02976          1          1          1          1     0.7342          1 
   1    rs1819222    0.01626    0.02976          1          1          1          1     0.7342          1 
   1    rs1359147    0.01626    0.02976          1          1          1          1     0.7342          1 
   1    rs1998538    0.01626    0.02976          1          1          1          1     0.7342          1 
   1    rs1998539    0.01626    0.02976          1          1          1          1     0.7342          1 
   1   rs12733108    0.01626    0.02976          1          1          1          1     0.7342          1 
   1   rs11118451    0.01626    0.02976          1          1          1          1     0.7342          1 
   1    rs2025374    0.01626    0.02976          1          1          1          1     0.7342          1 
   1   rs11118453    0.01626    0.02976          1          1          1          1     0.7342          1 
   1    rs2796261    0.01626    0.02976          1          1          1          1     0.7342          1 
   1    rs2796280    0.01626    0.02976          1          1          1          1     0.7342          1 
   1   rs12760671    0.01626    0.02976          1          1          1          1     0.7342          1 
   1    rs2761422    0.01626    0.02976          1          1          1          1     0.7342          1 
   1    rs2761425    0.01626    0.02976          1          1          1          1     0.7342          1 
   1  rs372208938    0.01626    0.02976          1          1          1          1     0.7342          1 
   1   rs11374571    0.01626    0.02976          1          1          1          1     0.7342          1 
   1    rs2025375    0.01626    0.02976          1          1          1          1     0.7342          1 
   1    rs7518047    0.01626    0.02976          1          1          1          1     0.7342          1 
   1   rs34045391    0.01626    0.02976          1          1          1          1     0.7342          1 
   1    rs2488248    0.01626    0.02976          1          1          1          1     0.7342          1 
   1    rs2796234    0.01626    0.02976          1          1          1          1     0.7342          1 
   1    rs2796250    0.01626    0.02976          1          1          1          1     0.7342          1 
   1    rs2796251    0.01626    0.02976          1          1          1          1     0.7342          1 
   1  rs374154683    0.01626    0.02976          1          1          1          1     0.7342          1 
   1  rs371866869    0.01626    0.02976          1          1          1          1     0.7342          1 
   1    rs7535160    0.01626    0.02976          1          1          1          1     0.7342          1 
   1    rs7533250    0.01626    0.02976          1          1          1          1     0.7342          1 
   1    rs2796256    0.01626    0.02976          1          1          1          1     0.7342          1 
   1   rs35785716    0.01655    0.03019          1          1          1          1     0.7342          1 
   1   rs72741242    0.01673    0.03048          1          1          1          1     0.7342          1 
   1   rs35055034    0.01696    0.03083          1          1          1          1     0.7342          1 
   1   rs41318019    0.01696    0.03084          1          1          1          1     0.7342          1 
   1     rs311297     0.0171    0.03105          1          1          1          1     0.7342          1 
   1     rs311296     0.0171    0.03105          1          1          1          1     0.7342          1 
   1     rs115852     0.0171    0.03105          1          1          1          1     0.7342          1 
   1     rs311293     0.0171    0.03105          1          1          1          1     0.7342          1 
   1     rs509501     0.0171    0.03105          1          1          1          1     0.7342          1 
   1     rs311290     0.0171    0.03105          1          1          1          1     0.7342          1 
   1     rs311288     0.0171    0.03105          1          1          1          1     0.7342          1 
   1     rs311286     0.0171    0.03105          1          1          1          1     0.7342          1 
   1     rs188714     0.0171    0.03105          1          1          1          1     0.7342          1 
   1    rs2661364     0.0171    0.03105          1          1          1          1     0.7342          1 
   1     rs682947     0.0171    0.03105          1          1          1          1     0.7342          1 
   1   rs34769485    0.01719    0.03119          1          1          1          1     0.7342          1 
   1    rs2985105    0.01723    0.03124          1          1          1          1     0.7342          1 
   1  rs139415213    0.01723    0.03124          1          1          1          1     0.7342          1 
   1    rs4844725    0.01728    0.03133          1          1          1          1     0.7342          1 
   1   rs11119242    0.01735    0.03143          1          1          1          1     0.7342          1 
   1  rs148270168    0.01738    0.03147          1          1          1          1     0.7342          1 
   1  rs115475532    0.01738    0.03147          1          1          1          1     0.7342          1 
   1  rs138529790    0.01738    0.03147          1          1          1          1     0.7342          1 
   1   rs80153295    0.01738    0.03147          1          1          1          1     0.7342          1 
   1  rs114702033    0.01738    0.03147          1          1          1          1     0.7342          1 
   1  rs144854753    0.01738    0.03147          1          1          1          1     0.7342          1 
   1  rs200841559    0.01738    0.03147          1          1          1          1     0.7342          1 
   1  rs142262637    0.01738    0.03147          1          1          1          1     0.7342          1 
   1  rs114241540    0.01738    0.03147          1          1          1          1     0.7342          1 
   1    rs2267894    0.01739    0.03149          1          1          1          1     0.7342          1 
   1    rs2629690    0.01807    0.03253          1          1          1          1     0.7408          1 
   1    rs6684521    0.01807    0.03253          1          1          1          1     0.7408          1 
   1    rs6687771    0.01807    0.03253          1          1          1          1     0.7408          1 
   1  rs114121306    0.01814    0.03264          1          1          1          1     0.7408          1 
   1  rs371127800     0.0187    0.03349          1          1          1          1     0.7408          1 
   1   rs74147415     0.0191     0.0341          1          1          1          1     0.7408          1 
   1  rs561941502    0.01933    0.03445          1          1          1          1     0.7408          1 
   1  rs115496849    0.01962    0.03489          1          1          1          1     0.7408          1 
   1  rs115453611    0.01962    0.03489          1          1          1          1     0.7408          1 
   1  rs116156941    0.01962    0.03489          1          1          1          1     0.7408          1 
   1  rs116560095    0.01962    0.03489          1          1          1          1     0.7408          1 
   1  rs552455385    0.01975    0.03508          1          1          1          1     0.7408          1 
   1   rs35699104     0.0198    0.03516          1          1          1          1     0.7408          1 
   1   rs34247333     0.0198    0.03516          1          1          1          1     0.7408          1 
   1     rs291089     0.0198    0.03516          1          1          1          1     0.7408          1 
   1     rs574635     0.0198    0.03516          1          1          1          1     0.7408          1 
   1     rs569011     0.0198    0.03516          1          1          1          1     0.7408          1 
   1    rs1624793     0.0198    0.03516          1          1          1          1     0.7408          1 
   1    rs1624787     0.0198    0.03516          1          1          1          1     0.7408          1 
   1     rs291112     0.0198    0.03516          1          1          1          1     0.7408          1 
   1     rs291109     0.0198    0.03516          1          1          1          1     0.7408          1 
   1    rs1150257     0.0198    0.03516          1          1          1          1     0.7408          1 
   1     rs291107     0.0198    0.03516          1          1          1          1     0.7408          1 
   1   rs28371604     0.0199     0.0353          1          1          1          1     0.7408          1 
   1   rs76334154    0.01991    0.03532          1          1          1          1     0.7408          1 
   1  rs145968644    0.02004    0.03552          1          1          1          1     0.7408          1 
   1  rs114944833    0.02004    0.03552          1          1          1          1     0.7408          1 
   1    rs1150253    0.02015    0.03569          1          1          1          1     0.7408          1 
   1  rs529949355    0.02017     0.0357          1          1          1          1     0.7408          1 
   1   rs11240594    0.02017    0.03571          1          1          1          1     0.7408          1 
   1   rs58398805    0.02021    0.03578          1          1          1          1     0.7408          1 
   1   rs35906635    0.02021    0.03578          1          1          1          1     0.7408          1 
   1   rs10863784    0.02021    0.03578          1          1          1          1     0.7408          1 
   1   rs74156408    0.02063     0.0364          1          1          1          1     0.7408          1 
   1   rs36045375    0.02066    0.03644          1          1          1          1     0.7408          1 
   1   rs75427222    0.02073    0.03654          1          1          1          1     0.7408          1 
   1  rs114466087    0.02075    0.03658          1          1          1          1     0.7408          1 
   1  rs115965903    0.02075    0.03658          1          1          1          1     0.7408          1 
   1  rs143694108    0.02075    0.03658          1          1          1          1     0.7408          1 
   1    rs1152835    0.02081    0.03667          1          1          1          1     0.7408          1 
   1    rs4951018    0.02144     0.0376          1          1          1          1     0.7408          1 
   1   rs67689534    0.02145    0.03762          1          1          1          1     0.7408          1 
   1   rs10779495    0.02177    0.03809          1          1          1          1     0.7408          1 
   1   rs34110871    0.02205    0.03851          1          1          1          1     0.7408          1 
   1   rs11240527    0.02226    0.03882          1          1          1          1     0.7408          1 
   1    rs7519482    0.02262    0.03935          1          1          1          1     0.7408          1 
   1    rs2195579    0.02262    0.03935          1          1          1          1     0.7408          1 
   1   rs11581303    0.02272     0.0395          1          1          1          1     0.7408          1 
   1    rs1150255    0.02313    0.04011          1          1          1          1     0.7408          1 
   1    rs3093425    0.02313    0.04011          1          1          1          1     0.7408          1 
   1    rs1150258    0.02313    0.04011          1          1          1          1     0.7408          1 
   1  rs566837996    0.02324    0.04026          1          1          1          1     0.7408          1 
   1   rs17014010    0.02352    0.04068          1          1          1          1     0.7408          1 
   1   rs17014029    0.02352    0.04068          1          1          1          1     0.7408          1 
   1    rs6668228    0.02352    0.04068          1          1          1          1     0.7408          1 
   1    rs1590892    0.02352    0.04068          1          1          1          1     0.7408          1 
   1   rs75947682    0.02352    0.04068          1          1          1          1     0.7408          1 
   1   rs11119168    0.02352    0.04068          1          1          1          1     0.7408          1 
   1   rs17012827    0.02362    0.04081          1          1          1          1     0.7408          1 
   1   rs17012850    0.02362    0.04081          1          1          1          1     0.7408          1 
   1   rs58968496    0.02362    0.04081          1          1          1          1     0.7408          1 
   1   rs17012866    0.02362    0.04081          1          1          1          1     0.7408          1 
   1   rs55938061    0.02362    0.04081          1          1          1          1     0.7408          1 
   1    rs1971353     0.0237    0.04094          1          1          1          1     0.7408          1 
   1     rs823151    0.02384    0.04115          1          1          1          1     0.7408          1 
   1     rs823129    0.02392    0.04126          1          1          1          1     0.7408          1 
   1     rs823131    0.02392    0.04126          1          1          1          1     0.7408          1 
   1     rs823120    0.02392    0.04126          1          1          1          1     0.7408          1 
   1     rs823123    0.02392    0.04126          1          1          1          1     0.7408          1 
   1     rs823124    0.02392    0.04126          1          1          1          1     0.7408          1 
   1    rs6703540    0.02395     0.0413          1          1          1          1     0.7408          1 
   1   rs12145873    0.02404    0.04144          1          1          1          1     0.7408          1 
   1    rs6689381    0.02404    0.04144          1          1          1          1     0.7408          1 
   1   rs35066531    0.02404    0.04144          1          1          1          1     0.7408          1 
   1   rs61539906    0.02404    0.04144          1          1          1          1     0.7408          1 
   1   rs35994640    0.02404    0.04144          1          1          1          1     0.7408          1 
   1   rs12759484    0.02404    0.04144          1          1          1          1     0.7408          1 
   1   rs12740840    0.02404    0.04144          1          1          1          1     0.7408          1 
   1   rs12749341    0.02404    0.04144          1          1          1          1     0.7408          1 
   1   rs78100870    0.02416     0.0416          1          1          1          1     0.7408          1 
   1    rs3093437    0.02416     0.0416          1          1          1          1     0.7408          1 
   1    rs3093417    0.02433    0.04186          1          1          1          1     0.7408          1 
   1   rs12094031    0.02445    0.04204          1          1          1          1     0.7408          1 
   1   rs11117590    0.02445    0.04204          1          1          1          1     0.7408          1 
   1   rs55676208    0.02445    0.04204          1          1          1          1     0.7408          1 
   1    rs6692728    0.02445    0.04204          1          1          1          1     0.7408          1 
   1    rs1953654    0.02462    0.04228          1          1          1          1     0.7408          1 
   1   rs74580471    0.02512      0.043          1          1          1          1     0.7408          1 
   1   rs12063780    0.02512      0.043          1          1          1          1     0.7408          1 
   1   rs10863243     0.0253    0.04327          1          1          1          1     0.7408          1 
   1    rs1542985     0.0253    0.04327          1          1          1          1     0.7408          1 
   1    rs6685813    0.02544    0.04347          1          1          1          1     0.7408          1 
   1   rs11591025    0.02544    0.04347          1          1          1          1     0.7408          1 
   1     rs589250    0.02554    0.04361          1          1          1          1     0.7408          1 
   1     rs586030    0.02554    0.04361          1          1          1          1     0.7408          1 
   1     rs663999    0.02554    0.04361          1          1          1          1     0.7408          1 
   1    rs2209196    0.02563    0.04374          1          1          1          1     0.7408          1 
   1    rs6421774    0.02582    0.04402          1          1          1          1     0.7408          1 
   1   rs28371646     0.0259    0.04413          1          1          1          1     0.7408          1 
   1   rs74156447    0.02616    0.04451          1          1          1          1     0.7408          1 
   1    rs2300055    0.02654    0.04505          1          1          1          1     0.7408          1 
   1   rs11118825    0.02654    0.04505          1          1          1          1     0.7408          1 
   1   rs12566127    0.02654    0.04505          1          1          1          1     0.7408          1 
   1   rs60556672    0.02655    0.04506          1          1          1          1     0.7408          1 
   1   rs74459925    0.02655    0.04506          1          1          1          1     0.7408          1 
   1   rs78516310    0.02655    0.04506          1          1          1          1     0.7408          1 
   1  rs115115771    0.02655    0.04506          1          1          1          1     0.7408          1 
   1  rs114856259    0.02655    0.04506          1          1          1          1     0.7408          1 
   1  rs116770019    0.02655    0.04506          1          1          1          1     0.7408          1 
   1   rs75209196    0.02655    0.04506          1          1          1          1     0.7408          1 
   1   rs77904883    0.02655    0.04506          1          1          1          1     0.7408          1 
   1  rs150415039    0.02655    0.04506          1          1          1          1     0.7408          1 
   1   rs79809902    0.02655    0.04506          1          1          1          1     0.7408          1 
   1   rs80164410    0.02655    0.04506          1          1          1          1     0.7408          1 
   1  rs147540952    0.02655    0.04506          1          1          1          1     0.7408          1 
   1    rs6540749    0.02726    0.04609          1          1          1          1     0.7408          1 
   1   rs12080953    0.02733    0.04618          1          1          1          1     0.7408          1 
   1    rs4347211    0.02744    0.04634          1          1          1          1     0.7408          1 
   1    rs1930438    0.02747    0.04638          1          1          1          1     0.7408          1 
   1    rs4844735    0.02762     0.0466          1          1          1          1     0.7408          1 
   1   rs12738015    0.02762     0.0466          1          1          1          1     0.7408          1 
   1    rs4130547    0.02762     0.0466          1          1          1          1     0.7408          1 
   1   rs56024510    0.02809    0.04727          1          1          1          1     0.7408          1 
   1  rs115449961    0.02825    0.04749          1          1          1          1     0.7408          1 
   1   rs17017942    0.02839    0.04769          1          1          1          1     0.7408          1 
   1     rs908701    0.02843    0.04775          1          1          1          1     0.7408          1 
   1     rs908700    0.02843    0.04775          1          1          1          1     0.7408          1 
   1     rs503746    0.02843    0.04775          1          1          1          1     0.7408          1 
   1     rs291092    0.02843    0.04775          1          1          1          1     0.7408          1 
   1  rs113119275    0.02862    0.04802          1          1          1          1     0.7408          1 
   1   rs77573089    0.02862    0.04802          1          1          1          1     0.7408          1 
   1   rs75380376    0.02862    0.04802          1          1          1          1     0.7408          1 
   1  rs149806000    0.02862    0.04802          1          1          1          1     0.7408          1 
   1   rs28407337     0.0287    0.04814          1          1          1          1     0.7408          1 
   1    rs2842706    0.02891    0.04843          1          1          1          1     0.7408          1 
   1  rs113705855    0.02927    0.04894          1          1          1          1     0.7408          1 
   1    rs1150254    0.02927    0.04894          1          1          1          1     0.7408          1 
   1    rs1150256    0.02927    0.04894          1          1          1          1     0.7408          1 
   1    rs3093433    0.02927    0.04894          1          1          1          1     0.7408          1 
   1   rs78586753    0.02953    0.04931          1          1          1          1     0.7408          1 
   1   rs75879156    0.02953    0.04931          1          1          1          1     0.7408          1 
   1   rs78710261    0.02953    0.04931          1          1          1          1     0.7408          1 
   1   rs75692161    0.02953    0.04931          1          1          1          1     0.7408          1 
   1   rs17013936    0.02953    0.04931          1          1          1          1     0.7408          1 
   1    rs6667202    0.02954    0.04932          1          1          1          1     0.7408          1 
   1   rs35472316    0.02958    0.04938          1          1          1          1     0.7408          1 
   1   rs76193262    0.02975    0.04962          1          1          1          1     0.7408          1 
   1     rs823145    0.02978    0.04966          1          1          1          1     0.7408          1 
   1   rs80079380    0.02985    0.04976          1          1          1          1     0.7408          1 
   1  rs116126680    0.02985    0.04976          1          1          1          1     0.7408          1 
   1  rs114281981    0.03002       0.05          1          1          1          1     0.7408          1 
   1   rs61525336    0.03006    0.05005          1          1          1          1     0.7408          1 
   1    rs7545126     0.0304    0.05054          1          1          1          1     0.7408          1 
   1   rs74142375    0.03044    0.05059          1          1          1          1     0.7408          1 
   1   rs11800152    0.03061    0.05083          1          1          1          1     0.7408          1 
   1    rs7546880    0.03061    0.05083          1          1          1          1     0.7408          1 
   1   rs11811314    0.03061    0.05083          1          1          1          1     0.7408          1 
   1   rs11811382    0.03061    0.05083          1          1          1          1     0.7408          1 
   1  rs114671367    0.03061    0.05083          1          1          1          1     0.7408          1 
   1   rs76922039    0.03092    0.05127          1          1          1          1     0.7408          1 
   1   rs11800980    0.03092    0.05127          1          1          1          1     0.7408          1 
   1   rs11809047    0.03092    0.05127          1          1          1          1     0.7408          1 
   1   rs73077834    0.03119    0.05165          1          1          1          1     0.7408          1 
   1   rs71635192    0.03124    0.05171          1          1          1          1     0.7408          1 
   1   rs36131251    0.03124    0.05171          1          1          1          1     0.7408          1 
   1    rs1204684    0.03125    0.05172          1          1          1          1     0.7408          1 
   1     rs643930    0.03125    0.05172          1          1          1          1     0.7408          1 
   1    rs4240841    0.03139    0.05193          1          1          1          1     0.7408          1 
   1  rs115115841    0.03172    0.05239          1          1          1          1     0.7408          1 
   1   rs12747458    0.03197    0.05274          1          1          1          1     0.7408          1 
   1    rs3748735    0.03197    0.05274          1          1          1          1     0.7408          1 
   1   rs17016144     0.0322    0.05306          1          1          1          1     0.7408          1 
   1   rs74148893    0.03232    0.05322          1          1          1          1     0.7408          1 
   1     rs528653    0.03241    0.05334          1          1          1          1     0.7408          1 
   1     rs178128    0.03241    0.05334          1          1          1          1     0.7408          1 
   1     rs311294    0.03241    0.05334          1          1          1          1     0.7408          1 
   1     rs311292    0.03241    0.05334          1          1          1          1     0.7408          1 
   1     rs311289    0.03241    0.05334          1          1          1          1     0.7408          1 
   1     rs311285    0.03241    0.05334          1          1          1          1     0.7408          1 
   1    rs2745934    0.03246    0.05342          1          1          1          1     0.7408          1 
   1    rs2745935    0.03246    0.05342          1          1          1          1     0.7408          1 
   1  rs370784257    0.03247    0.05343          1          1          1          1     0.7408          1 
   1  rs573527728    0.03247    0.05343          1          1          1          1     0.7408          1 
   1    rs3043193    0.03247    0.05344          1          1          1          1     0.7408          1 
   1  rs577695638    0.03265    0.05368          1          1          1          1     0.7408          1 
   1     rs870356    0.03267    0.05371          1          1          1          1     0.7408          1 
   1   rs74383679    0.03269    0.05374          1          1          1          1     0.7408          1 
   1   rs76806887    0.03284    0.05395          1          1          1          1     0.7408          1 
   1  rs139685036    0.03284    0.05395          1          1          1          1     0.7408          1 
   1   rs76131465    0.03284    0.05395          1          1          1          1     0.7408          1 
   1    rs6699433    0.03284    0.05395          1          1          1          1     0.7408          1 
   1  rs565121457    0.03285    0.05396          1          1          1          1     0.7408          1 
   1   rs11119582    0.03293    0.05408          1          1          1          1     0.7408          1 
   1   rs76849626    0.03302     0.0542          1          1          1          1     0.7408          1 
   1   rs79272709    0.03302     0.0542          1          1          1          1     0.7408          1 
   1   rs78479500    0.03302     0.0542          1          1          1          1     0.7408          1 
   1   rs58681977    0.03302     0.0542          1          1          1          1     0.7408          1 
   1   rs17024800    0.03302     0.0542          1          1          1          1     0.7408          1 
   1    rs7534154    0.03311    0.05432          1          1          1          1     0.7408          1 
   1   rs10633836     0.0333    0.05459          1          1          1          1     0.7408          1 
   1   rs11119017    0.03335    0.05465          1          1          1          1     0.7408          1 
   1   rs76879340     0.0335    0.05486          1          1          1          1     0.7408          1 
   1   rs55951726    0.03358    0.05498          1          1          1          1     0.7408          1 
   1   rs12026494    0.03366    0.05508          1          1          1          1     0.7408          1 
   1    rs1809004    0.03373    0.05519          1          1          1          1     0.7408          1 
   1   rs17014030    0.03399    0.05554          1          1          1          1     0.7408          1 
   1   rs57061241     0.0342    0.05583          1          1          1          1     0.7408          1 
   1   rs12023412     0.0342    0.05583          1          1          1          1     0.7408          1 
   1     rs656801    0.03434    0.05603          1          1          1          1     0.7408          1 
   1   rs12087328    0.03451    0.05626          1          1          1          1     0.7408          1 
   1   rs16856082    0.03451    0.05626          1          1          1          1     0.7408          1 
   1    rs6680742    0.03451    0.05626          1          1          1          1     0.7408          1 
   1  rs113716138    0.03451    0.05626          1          1          1          1     0.7408          1 
   1   rs11240543    0.03451    0.05626          1          1          1          1     0.7408          1 
   1   rs12072212    0.03451    0.05626          1          1          1          1     0.7408          1 
   1   rs12082741    0.03451    0.05626          1          1          1          1     0.7408          1 
   1    rs6672675    0.03451    0.05626          1          1          1          1     0.7408          1 
   1   rs11240544    0.03451    0.05626          1          1          1          1     0.7408          1 
   1    rs6684271    0.03451    0.05626          1          1          1          1     0.7408          1 
   1    rs6673283    0.03451    0.05626          1          1          1          1     0.7408          1 
   1     rs713260    0.03458    0.05635          1          1          1          1     0.7408          1 
   1    rs6667500     0.0346    0.05639          1          1          1          1     0.7408          1 
   1  rs146200106    0.03483    0.05669          1          1          1          1     0.7408          1 
   1     rs729765    0.03507    0.05703          1          1          1          1     0.7408          1 
   1    rs3813948    0.03517    0.05716          1          1          1          1     0.7408          1 
   1   rs17013199    0.03531    0.05736          1          1          1          1     0.7408          1 
   1   rs78209347    0.03535    0.05742          1          1          1          1     0.7408          1 
   1   rs79295304    0.03551    0.05763          1          1          1          1     0.7408          1 
   1    rs2761426    0.03563    0.05779          1          1          1          1     0.7408          1 
   1   rs57118739    0.03563     0.0578          1          1          1          1     0.7408          1 
   1  rs181915947    0.03567    0.05786          1          1          1          1     0.7408          1 
   1   rs75367031    0.03569    0.05788          1          1          1          1     0.7408          1 
   1    rs1340236    0.03597    0.05827          1          1          1          1     0.7408          1 
   1   rs11119894    0.03597    0.05827          1          1          1          1     0.7408          1 
   1   rs11119895    0.03597    0.05827          1          1          1          1     0.7408          1 
   1   rs11119909    0.03597    0.05827          1          1          1          1     0.7408          1 
   1   rs10863962    0.03597    0.05827          1          1          1          1     0.7408          1 
   1    rs6697345    0.03597    0.05827          1          1          1          1     0.7408          1 
   1   rs68189466    0.03598    0.05828          1          1          1          1     0.7408          1 
   1   rs35648260    0.03598    0.05828          1          1          1          1     0.7408          1 
   1   rs35360452    0.03598    0.05828          1          1          1          1     0.7408          1 
   1   rs12727528    0.03598    0.05828          1          1          1          1     0.7408          1 
   1  rs575918436    0.03626    0.05866          1          1          1          1     0.7408          1 
   1  rs544545438    0.03626    0.05866          1          1          1          1     0.7408          1 
   1   rs57136568    0.03632    0.05875          1          1          1          1     0.7408          1 
   1    rs6692091    0.03639    0.05884          1          1          1          1     0.7408          1 
   1  rs113230166    0.03649    0.05898          1          1          1          1     0.7408          1 
   1   rs73077003    0.03653    0.05903          1          1          1          1     0.7408          1 
   1   rs73077082    0.03653    0.05903          1          1          1          1     0.7408          1 
   1    rs7525965    0.03653    0.05903          1          1          1          1     0.7408          1 
   1    rs1052511    0.03653    0.05903          1          1          1          1     0.7408          1 
   1   rs73077087    0.03653    0.05903          1          1          1          1     0.7408          1 
   1  rs200215351    0.03653    0.05903          1          1          1          1     0.7408          1 
   1   rs80157157    0.03654    0.05905          1          1          1          1     0.7408          1 
   1  rs111364329    0.03654    0.05905          1          1          1          1     0.7408          1 
   1  rs559704802    0.03654    0.05905          1          1          1          1     0.7408          1 
   1  rs528340288    0.03654    0.05905          1          1          1          1     0.7408          1 
   1  rs112596662    0.03654    0.05905          1          1          1          1     0.7408          1 
   1  rs112819787    0.03654    0.05905          1          1          1          1     0.7408          1 
   1  rs114049417    0.03654    0.05905          1          1          1          1     0.7408          1 
   1   rs41317063    0.03654    0.05905          1          1          1          1     0.7408          1 
   1   rs41317075    0.03654    0.05905          1          1          1          1     0.7408          1 
   1   rs61520013    0.03654    0.05905          1          1          1          1     0.7408          1 
   1   rs41317953    0.03654    0.05905          1          1          1          1     0.7408          1 
   1   rs73079141    0.03664    0.05918          1          1          1          1     0.7408          1 
   1    rs1775151    0.03668    0.05924          1          1          1          1     0.7408          1 
   1   rs73086106    0.03674    0.05932          1          1          1          1     0.7408          1 
   1   rs28412042    0.03674    0.05932          1          1          1          1     0.7408          1 
   1   rs58967900    0.03674    0.05932          1          1          1          1     0.7408          1 
   1    rs4338418    0.03678    0.05937          1          1          1          1     0.7408          1 
   1    rs1664249    0.03682    0.05943          1          1          1          1     0.7408          1 
   1   rs11581797    0.03695     0.0596          1          1          1          1     0.7408          1 
   1  rs116393205    0.03726    0.06002          1          1          1          1     0.7408          1 
   1   rs71515116    0.03739    0.06021          1          1          1          1     0.7408          1 
   1    rs1249860    0.03752    0.06039          1          1          1          1     0.7408          1 
   1  rs113608019    0.03776    0.06071          1          1          1          1     0.7408          1 
   1   rs16856083    0.03776    0.06071          1          1          1          1     0.7408          1 
   1   rs12406231    0.03776    0.06071          1          1          1          1     0.7408          1 
   1  rs113351949    0.03776    0.06071          1          1          1          1     0.7408          1 
   1   rs73078352    0.03776    0.06071          1          1          1          1     0.7408          1 
   1   rs10779398    0.03783     0.0608          1          1          1          1     0.7408          1 
   1    rs2801209    0.03794    0.06096          1          1          1          1     0.7408          1 
   1   rs75454868     0.0384    0.06157          1          1          1          1     0.7408          1 
   1   rs61729353     0.0384    0.06157          1          1          1          1     0.7408          1 
   1   rs12029239    0.03842    0.06161          1          1          1          1     0.7408          1 
   1    rs1932819    0.03842    0.06161          1          1          1          1     0.7408          1 
   1    rs1932818    0.03842    0.06161          1          1          1          1     0.7408          1 
   1    rs2218481    0.03849     0.0617          1          1          1          1     0.7408          1 
   1   rs12562923     0.0386    0.06185          1          1          1          1     0.7408          1 
   1    rs4481849     0.0386    0.06185          1          1          1          1     0.7408          1 
   1   rs11409439     0.0386    0.06185          1          1          1          1     0.7408          1 
   1  rs144918822    0.03869    0.06198          1          1          1          1     0.7408          1 
   1    rs1772145    0.03948    0.06304          1          1          1          1     0.7408          1 
   1   rs10793741    0.03958    0.06317          1          1          1          1     0.7408          1 
   1   rs11805457    0.03958    0.06317          1          1          1          1     0.7408          1 
   1    rs2842700     0.0397    0.06334          1          1          1          1     0.7408          1 
   1  rs150242286     0.0397    0.06334          1          1          1          1     0.7408          1 
   1   rs58961817    0.03982     0.0635          1          1          1          1     0.7408          1 
   1  rs150208777    0.03982     0.0635          1          1          1          1     0.7408          1 
   1   rs78907896    0.03996    0.06369          1          1          1          1     0.7408          1 
   1   rs77281342    0.03998    0.06371          1          1          1          1     0.7408          1 
   1    rs7532423    0.04059    0.06453          1          1          1          1     0.7408          1 
   1    rs7544000    0.04059    0.06453          1          1          1          1     0.7408          1 
   1   rs56940959    0.04059    0.06453          1          1          1          1     0.7408          1 
   1   rs77376099    0.04074    0.06473          1          1          1          1     0.7408          1 
   1   rs73084202    0.04074    0.06473          1          1          1          1     0.7408          1 
   1   rs73086108    0.04074    0.06473          1          1          1          1     0.7408          1 
   1   rs73086109    0.04074    0.06473          1          1          1          1     0.7408          1 
   1   rs76294455    0.04074    0.06473          1          1          1          1     0.7408          1 
   1   rs73086120    0.04074    0.06473          1          1          1          1     0.7408          1 
   1   rs28632197    0.04074    0.06473          1          1          1          1     0.7408          1 
   1    rs3849268    0.04086    0.06489          1          1          1          1     0.7408          1 
   1   rs11118475    0.04086    0.06489          1          1          1          1     0.7408          1 
   1    rs1819221    0.04086     0.0649          1          1          1          1     0.7408          1 
   1    rs3849267    0.04086     0.0649          1          1          1          1     0.7408          1 
   1   rs75385517    0.04086     0.0649          1          1          1          1     0.7408          1 
   1  rs140558226    0.04086     0.0649          1          1          1          1     0.7408          1 
   1    rs6674683    0.04088    0.06493          1          1          1          1     0.7408          1 
   1    rs7527413    0.04094      0.065          1          1          1          1     0.7408          1 
   1    rs1027541    0.04117    0.06532          1          1          1          1     0.7408          1 
   1  rs115394116    0.04145    0.06569          1          1          1          1     0.7408          1 
   1  rs540851467    0.04187    0.06625          1          1          1          1     0.7408          1 
   1  rs142030310    0.04187    0.06625          1          1          1          1     0.7408          1 
   1  rs115196889    0.04187    0.06625          1          1          1          1     0.7408          1 
   1   rs74147404    0.04193    0.06634          1          1          1          1     0.7408          1 
   1     rs291099    0.04194    0.06634          1          1          1          1     0.7408          1 
   1     rs291093    0.04194    0.06634          1          1          1          1     0.7408          1 
   1   rs60241114    0.04202    0.06645          1          1          1          1     0.7408          1 
   1  rs369489380    0.04205    0.06649          1          1          1          1     0.7408          1 
   1    rs6694004    0.04213     0.0666          1          1          1          1     0.7408          1 
   1   rs74603874    0.04213     0.0666          1          1          1          1     0.7408          1 
   1    rs4844578    0.04213     0.0666          1          1          1          1     0.7408          1 
   1    rs7516060    0.04213     0.0666          1          1          1          1     0.7408          1 
   1    rs6700746    0.04213     0.0666          1          1          1          1     0.7408          1 
   1   rs10864144    0.04213     0.0666          1          1          1          1     0.7408          1 
   1   rs60673767    0.04213     0.0666          1          1          1          1     0.7408          1 
   1    rs1019829    0.04213     0.0666          1          1          1          1     0.7408          1 
   1    rs1971761    0.04213     0.0666          1          1          1          1     0.7408          1 
   1   rs11578311    0.04213     0.0666          1          1          1          1     0.7408          1 
   1   rs11120485    0.04213     0.0666          1          1          1          1     0.7408          1 
   1    rs3033722    0.04213     0.0666          1          1          1          1     0.7408          1 
   1    rs7516640    0.04213     0.0666          1          1          1          1     0.7408          1 
   1    rs7513914    0.04213     0.0666          1          1          1          1     0.7408          1 
   1    rs1896956    0.04213     0.0666          1          1          1          1     0.7408          1 
   1    rs1019830    0.04213     0.0666          1          1          1          1     0.7408          1 
   1   rs60216014    0.04261    0.06723          1          1          1          1     0.7408          1 
   1   rs74148793    0.04263    0.06727          1          1          1          1     0.7408          1 
   1   rs28502828    0.04286    0.06757          1          1          1          1     0.7408          1 
   1    rs2985106    0.04289    0.06762          1          1          1          1     0.7408          1 
   1   rs10779386    0.04295    0.06769          1          1          1          1     0.7408          1 
   1   rs10779387    0.04295    0.06769          1          1          1          1     0.7408          1 
   1    rs1341683    0.04324    0.06807          1          1          1          1     0.7408          1 
   1   rs12032361    0.04324    0.06807          1          1          1          1     0.7408          1 
   1   rs56152579    0.04361    0.06857          1          1          1          1     0.7408          1 
   1  rs570049059    0.04362    0.06858          1          1          1          1     0.7408          1 
   1    rs3903999    0.04364    0.06861          1          1          1          1     0.7408          1 
   1     rs671131    0.04439    0.06961          1          1          1          1     0.7408          1 
   1    rs1204681    0.04439    0.06961          1          1          1          1     0.7408          1 
   1    rs1210225    0.04439    0.06961          1          1          1          1     0.7408          1 
   1    rs6684326    0.04442    0.06965          1          1          1          1     0.7408          1 
   1  rs150800270    0.04448    0.06972          1          1          1          1     0.7408          1 
   1    rs1417953    0.04458    0.06985          1          1          1          1     0.7408          1 
   1    rs4845127    0.04465    0.06995          1          1          1          1     0.7408          1 
   1   rs79574873    0.04477    0.07011          1          1          1          1     0.7408          1 
   1   rs74632563    0.04508    0.07052          1          1          1          1     0.7408          1 
   1  rs567260284    0.04508    0.07052          1          1          1          1     0.7408          1 
   1    rs9438407    0.04527    0.07077          1          1          1          1     0.7408          1 
   1   rs12741299    0.04527    0.07077          1          1          1          1     0.7408          1 
   1   rs34265780    0.04527    0.07077          1          1          1          1     0.7408          1 
   1   rs12135940    0.04535    0.07087          1          1          1          1     0.7408          1 
   1   rs12563848    0.04535    0.07088          1          1          1          1     0.7408          1 
   1   rs12562659    0.04535    0.07088          1          1          1          1     0.7408          1 
   1  rs150512101    0.04535    0.07088          1          1          1          1     0.7408          1 
   1    rs2297551    0.04535    0.07088          1          1          1          1     0.7408          1 
   1   rs45618833    0.04535    0.07088          1          1          1          1     0.7408          1 
   1   rs12724616    0.04535    0.07088          1          1          1          1     0.7408          1 
   1    rs1166862    0.04538    0.07091          1          1          1          1     0.7408          1 
   1  rs200185042    0.04553    0.07111          1          1          1          1     0.7408          1 
   1  rs369062440    0.04569    0.07133          1          1          1          1     0.7408          1 
   1   rs55793249    0.04571    0.07136          1          1          1          1     0.7408          1 
   1    rs1210226    0.04572    0.07136          1          1          1          1     0.7408          1 
   1   rs57251427    0.04583    0.07152          1          1          1          1     0.7408          1 
   1   rs56763036    0.04583    0.07152          1          1          1          1     0.7408          1 
   1   rs73081992    0.04591    0.07161          1          1          1          1     0.7408          1 
   1    rs6660522    0.04591    0.07161          1          1          1          1     0.7408          1 
   1    rs6685953    0.04591    0.07161          1          1          1          1     0.7408          1 
   1    rs6685762    0.04592    0.07163          1          1          1          1     0.7408          1 
   1  rs114825717    0.04616    0.07194          1          1          1          1     0.7408          1 
   1   rs36061603    0.04616    0.07194          1          1          1          1     0.7408          1 
   1    rs7550177    0.04616    0.07194          1          1          1          1     0.7408          1 
   1  rs150017924    0.04616    0.07194          1          1          1          1     0.7408          1 
   1   rs60078386     0.0463    0.07213          1          1          1          1     0.7408          1 
   1   rs59549162     0.0463    0.07213          1          1          1          1     0.7408          1 
   1   rs41317997     0.0463    0.07213          1          1          1          1     0.7408          1 
   1   rs75063734     0.0463    0.07213          1          1          1          1     0.7408          1 
   1   rs41318017    0.04637    0.07222          1          1          1          1     0.7408          1 
   1   rs11579621    0.04645    0.07233          1          1          1          1     0.7408          1 
   1   rs10863734    0.04645    0.07233          1          1          1          1     0.7408          1 
   1   rs34647668    0.04697    0.07301          1          1          1          1     0.7408          1 
   1     rs544172    0.04717    0.07327          1          1          1          1     0.7408          1 
   1   rs56989202    0.04719     0.0733          1          1          1          1     0.7408          1 
   1   rs78863786    0.04719     0.0733          1          1          1          1     0.7408          1 
   1    rs6658238    0.04719     0.0733          1          1          1          1     0.7408          1 
   1   rs74149298    0.04719     0.0733          1          1          1          1     0.7408          1 
   1   rs11580942    0.04756    0.07379          1          1          1          1     0.7408          1 
   1   rs12566096    0.04824    0.07468          1          1          1          1     0.7408          1 
   1   rs35268163    0.04825    0.07469          1          1          1          1     0.7408          1 
   1   rs16856489     0.0485    0.07502          1          1          1          1     0.7408          1 
   1   rs73082393     0.0485    0.07502          1          1          1          1     0.7408          1 
   1    rs1858001    0.04876    0.07536          1          1          1          1     0.7408          1 
   1    rs1891506    0.04887    0.07551          1          1          1          1     0.7408          1 
   1    rs6658344    0.04887    0.07551          1          1          1          1     0.7408          1 
   1    rs2590686    0.04901    0.07569          1          1          1          1     0.7408          1 
   1    rs2246239    0.04901    0.07569          1          1          1          1     0.7408          1 
   1    rs1872453    0.04934    0.07611          1          1          1          1     0.7408          1 
   1    rs1872452    0.04934    0.07611          1          1          1          1     0.7408          1 
   1   rs74561899    0.04934    0.07611          1          1          1          1     0.7408          1 
   1    rs7518452    0.04934    0.07611          1          1          1          1     0.7408          1 
   1    rs6540744    0.04934    0.07611          1          1          1          1     0.7408          1 
   1    rs6540745    0.04934    0.07611          1          1          1          1     0.7408          1 
   1    rs6540746    0.04934    0.07611          1          1          1          1     0.7408          1 
   1  rs115247148    0.04934    0.07611          1          1          1          1     0.7408          1 
   1   rs78826572    0.04934    0.07611          1          1          1          1     0.7408          1 
   1   rs77092782    0.04934    0.07611          1          1          1          1     0.7408          1 
   1   rs17018670    0.04934    0.07611          1          1          1          1     0.7408          1 
   1   rs77359089    0.04934    0.07611          1          1          1          1     0.7408          1 
   1   rs11800541    0.04934    0.07611          1          1          1          1     0.7408          1 
   1   rs11800591    0.04934    0.07611          1          1          1          1     0.7408          1 
   1   rs61227937    0.04934    0.07611          1          1          1          1     0.7408          1 
   1    rs2842717    0.04934    0.07611          1          1          1          1     0.7408          1 
   1    rs2842716    0.04934    0.07611          1          1          1          1     0.7408          1 
   1    rs2791714    0.04934    0.07611          1          1          1          1     0.7408          1 
   1    rs2842715    0.04934    0.07611          1          1          1          1     0.7408          1 
   1   rs28496237    0.04952    0.07634          1          1          1          1     0.7408          1 
   1   rs73088164    0.04952    0.07634          1          1          1          1     0.7408          1 
   1   rs73088166    0.04952    0.07634          1          1          1          1     0.7408          1 
   1   rs73088170    0.04952    0.07634          1          1          1          1     0.7408          1 
   1  rs191646353    0.04952    0.07634          1          1          1          1     0.7408          1 
   1    rs3860294    0.04994    0.07689          1          1          1          1     0.7408          1 
   1    rs4844424    0.05022    0.07726          1          1          1          1     0.7408          1 
   1    rs4579756    0.05022    0.07726          1          1          1          1     0.7408          1 
   1   rs11119078    0.05022    0.07726          1          1          1          1     0.7408          1 
   1   rs10779483    0.05022    0.07726          1          1          1          1     0.7408          1 
   1   rs35828910    0.05022    0.07726          1          1          1          1     0.7408          1 
   1    rs1905829    0.05047    0.07758          1          1          1          1     0.7408          1 
   1   rs57092766    0.05047    0.07758          1          1          1          1     0.7408          1 
   1   rs12075381    0.05057    0.07772          1          1          1          1     0.7408          1 
   1   rs73079112     0.0506    0.07775          1          1          1          1     0.7408          1 
   1   rs12032326    0.05066    0.07783          1          1          1          1     0.7408          1 
   1   rs12038489    0.05071     0.0779          1          1          1          1     0.7408          1 
   1   rs11119281    0.05071     0.0779          1          1          1          1     0.7408          1 
   1  rs116183781    0.05071     0.0779          1          1          1          1     0.7408          1 
   1   rs11119297    0.05071     0.0779          1          1          1          1     0.7408          1 
   1  rs115445534    0.05081    0.07802          1          1          1          1     0.7408          1 
   1  rs115584901    0.05081    0.07802          1          1          1          1     0.7408          1 
   1  rs140929284    0.05086    0.07809          1          1          1          1     0.7408          1 
   1    rs2970559    0.05097    0.07823          1          1          1          1     0.7408          1 
   1   rs74142373    0.05115    0.07847          1          1          1          1     0.7408          1 
   1   rs74142374    0.05115    0.07847          1          1          1          1     0.7408          1 
   1   rs75391399     0.0512    0.07854          1          1          1          1     0.7408          1 
   1   rs57502025    0.05124    0.07858          1          1          1          1     0.7408          1 
   1   rs79468349    0.05124    0.07858          1          1          1          1     0.7408          1 
   1   rs60274832    0.05124    0.07858          1          1          1          1     0.7408          1 
   1   rs12406407    0.05126    0.07861          1          1          1          1     0.7408          1 
   1   rs12756994    0.05133     0.0787          1          1          1          1     0.7408          1 
   1   rs56680497    0.05133     0.0787          1          1          1          1     0.7408          1 
   1    rs6684986    0.05133     0.0787          1          1          1          1     0.7408          1 
   1   rs34378656    0.05133     0.0787          1          1          1          1     0.7408          1 
   1   rs60996108    0.05155    0.07899          1          1          1          1     0.7408          1 
   1  rs186482758    0.05155    0.07899          1          1          1          1     0.7408          1 
   1     rs839641    0.05174    0.07923          1          1          1          1     0.7408          1 
   1   rs28733323    0.05179    0.07929          1          1          1          1     0.7408          1 
   1    rs3748671    0.05204    0.07962          1          1          1          1     0.7408          1 
   1   rs80271495    0.05205    0.07964          1          1          1          1     0.7408          1 
   1   rs77137072    0.05214    0.07975          1          1          1          1     0.7408          1 
   1   rs78188170    0.05214    0.07975          1          1          1          1     0.7408          1 
   1    rs9438396    0.05216    0.07978          1          1          1          1     0.7408          1 
   1   rs11811181    0.05236    0.08003          1          1          1          1     0.7408          1 
   1    rs4951249    0.05249     0.0802          1          1          1          1     0.7408          1 
   1  rs372362333    0.05252    0.08025          1          1          1          1     0.7408          1 
   1     rs585942    0.05268    0.08044          1          1          1          1     0.7408          1 
   1    rs6688760    0.05294    0.08078          1          1          1          1     0.7408          1 
   1    rs4369284    0.05294    0.08078          1          1          1          1     0.7408          1 
   1  rs147739720    0.05301    0.08087          1          1          1          1     0.7408          1 
   1   rs10652614    0.05308    0.08097          1          1          1          1     0.7408          1 
   1   rs12410473    0.05337    0.08134          1          1          1          1     0.7408          1 
   1   rs60225948    0.05363    0.08167          1          1          1          1     0.7408          1 
   1     rs885020    0.05363    0.08168          1          1          1          1     0.7408          1 
   1   rs57740120    0.05414    0.08233          1          1          1          1     0.7408          1 
   1   rs17014055    0.05414    0.08233          1          1          1          1     0.7408          1 
   1   rs73088798    0.05437    0.08262          1          1          1          1     0.7408          1 
   1     rs708723    0.05451     0.0828          1          1          1          1     0.7408          1 
   1  rs142558390    0.05459    0.08291          1          1          1          1     0.7408          1 
   1   rs77198436    0.05467    0.08301          1          1          1          1     0.7408          1 
   1  rs148305798    0.05497     0.0834          1          1          1          1     0.7408          1 
   1   rs12076257    0.05497     0.0834          1          1          1          1     0.7408          1 
   1    rs6663535    0.05507    0.08352          1          1          1          1     0.7408          1 
   1   rs12759719    0.05507    0.08352          1          1          1          1     0.7408          1 
   1     rs823094    0.05509    0.08355          1          1          1          1     0.7408          1 
   1   rs73079172    0.05521     0.0837          1          1          1          1     0.7408          1 
   1    rs4364882    0.05521     0.0837          1          1          1          1     0.7408          1 
   1   rs74149300    0.05521     0.0837          1          1          1          1     0.7408          1 
   1    rs7527217    0.05544      0.084          1          1          1          1     0.7408          1 
   1   rs11119447    0.05545    0.08401          1          1          1          1     0.7408          1 
   1    rs6540587    0.05545    0.08401          1          1          1          1     0.7408          1 
   1   rs80206714     0.0559    0.08459          1          1          1          1     0.7408          1 
   1    rs7546458     0.0559    0.08459          1          1          1          1     0.7408          1 
   1   rs75210007     0.0559    0.08459          1          1          1          1     0.7408          1 
   1   rs11801297     0.0559    0.08459          1          1          1          1     0.7408          1 
   1    rs4844419    0.05617    0.08493          1          1          1          1     0.7408          1 
   1    rs7544420    0.05617    0.08493          1          1          1          1     0.7408          1 
   1    rs5780450    0.05617    0.08493          1          1          1          1     0.7408          1 
   1   rs10900523    0.05634    0.08515          1          1          1          1     0.7408          1 
   1    rs1166920    0.05636    0.08518          1          1          1          1     0.7408          1 
   1  rs112160752    0.05647    0.08531          1          1          1          1     0.7408          1 
   1  rs116615523    0.05647    0.08531          1          1          1          1     0.7408          1 
   1   rs11577686    0.05647    0.08532          1          1          1          1     0.7408          1 
   1   rs61815029    0.05647    0.08532          1          1          1          1     0.7408          1 
   1  rs116042912    0.05647    0.08532          1          1          1          1     0.7408          1 
   1   rs75248492    0.05647    0.08532          1          1          1          1     0.7408          1 
   1  rs138861272    0.05647    0.08532          1          1          1          1     0.7408          1 
   1     rs868415    0.05654     0.0854          1          1          1          1     0.7408          1 
   1     rs645450    0.05662     0.0855          1          1          1          1     0.7408          1 
   1   rs28766023    0.05672    0.08563          1          1          1          1     0.7408          1 
   1  rs146904867    0.05677     0.0857          1          1          1          1     0.7408          1 
   1   rs11362942    0.05688    0.08583          1          1          1          1     0.7408          1 
   1     rs860311    0.05688    0.08583          1          1          1          1     0.7408          1 
   1    rs1626710    0.05688    0.08583          1          1          1          1     0.7408          1 
   1    rs1772150    0.05688    0.08583          1          1          1          1     0.7408          1 
   1     rs823125    0.05688    0.08583          1          1          1          1     0.7408          1 
   1     rs823126    0.05688    0.08583          1          1          1          1     0.7408          1 
   1    rs1588143    0.05716    0.08619          1          1          1          1     0.7408          1 
   1  rs143114722    0.05742    0.08653          1          1          1          1     0.7408          1 
   1   rs76325865    0.05742    0.08653          1          1          1          1     0.7408          1 
   1    rs6687786    0.05742    0.08653          1          1          1          1     0.7408          1 
   1    rs6697497    0.05742    0.08653          1          1          1          1     0.7408          1 
   1    rs9282739    0.05742    0.08653          1          1          1          1     0.7408          1 
   1  rs200466417    0.05769    0.08687          1          1          1          1     0.7408          1 
   1   rs74380837    0.05769    0.08687          1          1          1          1     0.7408          1 
   1  rs116494122    0.05769    0.08687          1          1          1          1     0.7408          1 
   1  rs149701454    0.05769    0.08687          1          1          1          1     0.7408          1 
   1   rs17015194    0.05769    0.08687          1          1          1          1     0.7408          1 
   1   rs74676532    0.05801    0.08728          1          1          1          1     0.7408          1 
   1    rs2153902     0.0581    0.08739          1          1          1          1     0.7408          1 
   1    rs2153903     0.0581    0.08739          1          1          1          1     0.7408          1 
   1    rs4844693    0.05813    0.08743          1          1          1          1     0.7408          1 
   1    rs5780360    0.05814    0.08744          1          1          1          1     0.7408          1 
   1  rs140168452    0.05878    0.08825          1          1          1          1     0.7408          1 
   1  rs115271888    0.05891    0.08842          1          1          1          1     0.7408          1 
   1   rs79714696    0.05891    0.08842          1          1          1          1     0.7408          1 
   1   rs78552276    0.05891    0.08842          1          1          1          1     0.7408          1 
   1   rs75938282    0.05891    0.08842          1          1          1          1     0.7408          1 
   1  rs115633994    0.05891    0.08842          1          1          1          1     0.7408          1 
   1   rs80077291    0.05891    0.08842          1          1          1          1     0.7408          1 
   1   rs77894533    0.05891    0.08842          1          1          1          1     0.7408          1 
   1   rs78535825    0.05891    0.08842          1          1          1          1     0.7408          1 
   1  rs113102921    0.05891    0.08842          1          1          1          1     0.7408          1 
   1    rs6673687    0.05892    0.08843          1          1          1          1     0.7408          1 
   1    rs1775139    0.05892    0.08843          1          1          1          1     0.7408          1 
   1    rs7539999    0.05917    0.08874          1          1          1          1     0.7408          1 
   1   rs41303982    0.05929    0.08891          1          1          1          1     0.7408          1 
   1   rs41295982    0.05929    0.08891          1          1          1          1     0.7408          1 
   1    rs6540548    0.05933    0.08895          1          1          1          1     0.7408          1 
   1    rs7530164    0.05933    0.08895          1          1          1          1     0.7408          1 
   1   rs10863812    0.05933    0.08895          1          1          1          1     0.7408          1 
   1    rs4844552    0.05933    0.08895          1          1          1          1     0.7408          1 
   1    rs2209195    0.05951    0.08917          1          1          1          1     0.7408          1 
   1   rs11119207    0.05951    0.08917          1          1          1          1     0.7408          1 
   1    rs9429893    0.05951    0.08918          1          1          1          1     0.7408          1 
   1    rs6540497    0.05952    0.08919          1          1          1          1     0.7408          1 
   1     rs737282    0.05963    0.08933          1          1          1          1     0.7408          1 
   1   rs28488850    0.05972    0.08945          1          1          1          1     0.7408          1 
   1  rs115053473    0.05983    0.08958          1          1          1          1     0.7408          1 
   1   rs78810163    0.05983    0.08958          1          1          1          1     0.7408          1 
   1   rs79304702    0.05983    0.08958          1          1          1          1     0.7408          1 
   1   rs77059333    0.05983    0.08958          1          1          1          1     0.7408          1 
   1  rs115499393    0.05983    0.08958          1          1          1          1     0.7408          1 
   1  rs116072384    0.05983    0.08958          1          1          1          1     0.7408          1 
   1   rs76679295    0.05983    0.08958          1          1          1          1     0.7408          1 
   1   rs79124158    0.05983    0.08958          1          1          1          1     0.7408          1 
   1    rs1010165    0.05983    0.08958          1          1          1          1     0.7408          1 
   1   rs76484618    0.05983    0.08958          1          1          1          1     0.7408          1 
   1    rs1010166    0.05983    0.08958          1          1          1          1     0.7408          1 
   1   rs78782496    0.05983    0.08958          1          1          1          1     0.7408          1 
   1   rs75464709    0.05983    0.08958          1          1          1          1     0.7408          1 
   1   rs76007708    0.05983    0.08958          1          1          1          1     0.7408          1 
   1   rs35809708    0.05992     0.0897          1          1          1          1     0.7408          1 
   1   rs10158940    0.06002    0.08982          1          1          1          1     0.7408          1 
   1   rs10157327    0.06002    0.08982          1          1          1          1     0.7408          1 
   1    rs7546693    0.06002    0.08982          1          1          1          1     0.7408          1 
   1    rs6659629    0.06002    0.08982          1          1          1          1     0.7408          1 
   1    rs7411168    0.06002    0.08982          1          1          1          1     0.7408          1 
   1   rs55957981    0.06002    0.08982          1          1          1          1     0.7408          1 
   1   rs10864133    0.06002    0.08982          1          1          1          1     0.7408          1 
   1  rs111843366    0.06002    0.08982          1          1          1          1     0.7408          1 
   1    rs7520270    0.06002    0.08982          1          1          1          1     0.7408          1 
   1  rs200114063    0.06002    0.08982          1          1          1          1     0.7408          1 
   1    rs6703809    0.06002    0.08982          1          1          1          1     0.7408          1 
   1    rs1963868    0.06002    0.08982          1          1          1          1     0.7408          1 
   1   rs11120492    0.06002    0.08982          1          1          1          1     0.7408          1 
   1    rs7516468    0.06002    0.08982          1          1          1          1     0.7408          1 
   1   rs12044480    0.06037    0.09027          1          1          1          1     0.7408          1 
   1    rs7517016    0.06037    0.09027          1          1          1          1     0.7408          1 
   1   rs10863701    0.06043    0.09034          1          1          1          1     0.7408          1 
   1  rs111943998    0.06045    0.09037          1          1          1          1     0.7408          1 
   1   rs10218720    0.06045    0.09037          1          1          1          1     0.7408          1 
   1   rs10864156    0.06052    0.09046          1          1          1          1     0.7408          1 
   1    rs6664815    0.06052    0.09046          1          1          1          1     0.7408          1 
   1    rs6540888    0.06052    0.09046          1          1          1          1     0.7408          1 
   1   rs10864167    0.06052    0.09046          1          1          1          1     0.7408          1 
   1    rs1966592    0.06052    0.09046          1          1          1          1     0.7408          1 
   1    rs7533825    0.06052    0.09046          1          1          1          1     0.7408          1 
   1     rs877049    0.06052    0.09046          1          1          1          1     0.7408          1 
   1    rs1835307    0.06052    0.09046          1          1          1          1     0.7408          1 
   1    rs1579484    0.06052    0.09046          1          1          1          1     0.7408          1 
   1    rs7536693    0.06052    0.09046          1          1          1          1     0.7408          1 
   1   rs11120586    0.06052    0.09046          1          1          1          1     0.7408          1 
   1  rs545206237    0.06056     0.0905          1          1          1          1     0.7408          1 
   1   rs66698736    0.06071     0.0907          1          1          1          1     0.7408          1 
   1   rs61815568    0.06088    0.09092          1          1          1          1     0.7408          1 
   1    rs4400613    0.06088    0.09092          1          1          1          1     0.7408          1 
   1   rs12568988    0.06088    0.09092          1          1          1          1     0.7408          1 
   1   rs58121045     0.0609    0.09093          1          1          1          1     0.7408          1 
   1   rs73091420    0.06096    0.09102          1          1          1          1     0.7408          1 
   1   rs57826472     0.0612    0.09132          1          1          1          1     0.7408          1 
   1  rs143303799    0.06127    0.09141          1          1          1          1     0.7408          1 
   1   rs55855501    0.06134    0.09149          1          1          1          1     0.7408          1 
   1    rs6657503    0.06142    0.09159          1          1          1          1     0.7408          1 
   1  rs140678779    0.06142    0.09159          1          1          1          1     0.7408          1 
   1  rs374532321    0.06153    0.09173          1          1          1          1     0.7408          1 
   1     rs885021    0.06167    0.09191          1          1          1          1     0.7408          1 
   1    rs4335378    0.06167    0.09191          1          1          1          1     0.7408          1 
   1    rs4515789    0.06167    0.09191          1          1          1          1     0.7408          1 
   1   rs61572117    0.06167    0.09191          1          1          1          1     0.7408          1 
   1    rs4326621    0.06167    0.09191          1          1          1          1     0.7408          1 
   1    rs6684393    0.06167    0.09191          1          1          1          1     0.7408          1 
   1  rs140547923    0.06186    0.09215          1          1          1          1     0.7408          1 
   1   rs11119449    0.06203    0.09236          1          1          1          1     0.7408          1 
   1    rs2796278    0.06228    0.09268          1          1          1          1     0.7408          1 
   1  rs150621612    0.06239    0.09281          1          1          1          1     0.7408          1 
   1  rs147170880    0.06239    0.09281          1          1          1          1     0.7408          1 
   1   rs61578772    0.06239    0.09281          1          1          1          1     0.7408          1 
   1  rs139032652    0.06239    0.09281          1          1          1          1     0.7408          1 
   1  rs146503667    0.06239    0.09281          1          1          1          1     0.7408          1 
   1   rs73077005    0.06239    0.09281          1          1          1          1     0.7408          1 
   1   rs75423022    0.06239    0.09281          1          1          1          1     0.7408          1 
   1   rs73077006    0.06239    0.09281          1          1          1          1     0.7408          1 
   1   rs73077010    0.06239    0.09281          1          1          1          1     0.7408          1 
   1   rs73077012    0.06239    0.09281          1          1          1          1     0.7408          1 
   1   rs73077014    0.06239    0.09281          1          1          1          1     0.7408          1 
   1  rs113842220    0.06239    0.09281          1          1          1          1     0.7408          1 
   1    rs1905830    0.06239    0.09281          1          1          1          1     0.7408          1 
   1   rs73077015    0.06239    0.09281          1          1          1          1     0.7408          1 
   1   rs79893511    0.06239    0.09281          1          1          1          1     0.7408          1 
   1   rs76560064    0.06239    0.09281          1          1          1          1     0.7408          1 
   1    rs7526941    0.06239    0.09281          1          1          1          1     0.7408          1 
   1    rs7524212    0.06239    0.09281          1          1          1          1     0.7408          1 
   1    rs7526458    0.06239    0.09281          1          1          1          1     0.7408          1 
   1    rs1872454    0.06239    0.09281          1          1          1          1     0.7408          1 
   1   rs76884311    0.06239    0.09281          1          1          1          1     0.7408          1 
   1   rs73077023    0.06239    0.09281          1          1          1          1     0.7408          1 
   1    rs2101313    0.06239    0.09281          1          1          1          1     0.7408          1 
   1   rs73077096    0.06239    0.09281          1          1          1          1     0.7408          1 
   1    rs7548990    0.06239    0.09281          1          1          1          1     0.7408          1 
   1   rs17020493    0.06239    0.09281          1          1          1          1     0.7408          1 
   1   rs17020498    0.06239    0.09281          1          1          1          1     0.7408          1 
   1   rs12140898    0.06246     0.0929          1          1          1          1     0.7408          1 
   1    rs4074956    0.06246     0.0929          1          1          1          1     0.7408          1 
   1    rs7522247    0.06246     0.0929          1          1          1          1     0.7408          1 
   1   rs12060808    0.06246     0.0929          1          1          1          1     0.7408          1 
   1   rs60049455    0.06251    0.09296          1          1          1          1     0.7408          1 
   1    rs6693727    0.06251    0.09296          1          1          1          1     0.7408          1 
   1  rs112990738    0.06251    0.09296          1          1          1          1     0.7408          1 
   1   rs79853352    0.06263    0.09312          1          1          1          1     0.7408          1 
   1   rs79739746    0.06263    0.09312          1          1          1          1     0.7408          1 
   1  rs530479139    0.06269     0.0932          1          1          1          1     0.7408          1 
   1  rs544240521    0.06269     0.0932          1          1          1          1     0.7408          1 
   1    rs7518870    0.06272    0.09323          1          1          1          1     0.7408          1 
   1   rs11240598    0.06303    0.09362          1          1          1          1     0.7408          1 
   1    rs4844591    0.06306    0.09365          1          1          1          1     0.7408          1 
   1    rs4844592    0.06306    0.09365          1          1          1          1     0.7408          1 
   1    rs6700079    0.06306    0.09365          1          1          1          1     0.7408          1 
   1    rs6702997    0.06306    0.09365          1          1          1          1     0.7408          1 
   1    rs6703002    0.06306    0.09365          1          1          1          1     0.7408          1 
   1    rs6700168    0.06306    0.09365          1          1          1          1     0.7408          1 
   1    rs7548463    0.06306    0.09365          1          1          1          1     0.7408          1 
   1    rs1395969    0.06306    0.09365          1          1          1          1     0.7408          1 
   1   rs28371609    0.06306    0.09365          1          1          1          1     0.7408          1 
   1     rs925130    0.06306    0.09365          1          1          1          1     0.7408          1 
   1    rs1507757    0.06306    0.09365          1          1          1          1     0.7408          1 
   1    rs6662070    0.06306    0.09365          1          1          1          1     0.7408          1 
   1   rs10864231    0.06306    0.09365          1          1          1          1     0.7408          1 
   1   rs12133548    0.06306    0.09365          1          1          1          1     0.7408          1 
   1   rs11120733    0.06306    0.09365          1          1          1          1     0.7408          1 
   1    rs1507758    0.06306    0.09365          1          1          1          1     0.7408          1 
   1    rs1507759    0.06306    0.09365          1          1          1          1     0.7408          1 
   1   rs28738985    0.06306    0.09365          1          1          1          1     0.7408          1 
   1   rs67770814    0.06306    0.09365          1          1          1          1     0.7408          1 
   1    rs7555030    0.06306    0.09365          1          1          1          1     0.7408          1 
   1    rs7512422    0.06306    0.09365          1          1          1          1     0.7408          1 
   1    rs1507760    0.06306    0.09365          1          1          1          1     0.7408          1 
   1   rs10746462    0.06306    0.09365          1          1          1          1     0.7408          1 
   1   rs10746463    0.06306    0.09365          1          1          1          1     0.7408          1 
   1    rs6673138    0.06306    0.09365          1          1          1          1     0.7408          1 
   1    rs7553211    0.06308    0.09368          1          1          1          1     0.7408          1 
   1    rs6667117    0.06324    0.09388          1          1          1          1     0.7408          1 
   1   rs60421429    0.06324    0.09388          1          1          1          1     0.7408          1 
   1   rs57426043    0.06324    0.09388          1          1          1          1     0.7408          1 
   1   rs11118880    0.06335    0.09402          1          1          1          1     0.7408          1 
   1    rs3834082    0.06335    0.09402          1          1          1          1     0.7408          1 
   1    rs3754172    0.06335    0.09402          1          1          1          1     0.7408          1 
   1    rs3754171    0.06335    0.09402          1          1          1          1     0.7408          1 
   1   rs73074818    0.06362    0.09436          1          1          1          1     0.7408          1 
   1   rs11118491    0.06364    0.09438          1          1          1          1     0.7408          1 
   1   rs80147352    0.06374     0.0945          1          1          1          1     0.7408          1 
   1  rs114533019    0.06374     0.0945          1          1          1          1     0.7408          1 
   1  rs146352395    0.06374     0.0945          1          1          1          1     0.7408          1 
   1  rs114523443    0.06374     0.0945          1          1          1          1     0.7408          1 
   1  rs149297604    0.06374     0.0945          1          1          1          1     0.7408          1 
   1   rs61822298    0.06385    0.09465          1          1          1          1     0.7408          1 
   1    rs1555138    0.06389     0.0947          1          1          1          1     0.7408          1 
   1    rs7530988    0.06399    0.09482          1          1          1          1     0.7408          1 
   1  rs147502009      0.064    0.09484          1          1          1          1     0.7408          1 
   1   rs78549451    0.06436    0.09529          1          1          1          1     0.7408          1 
   1   rs12748097    0.06449    0.09545          1          1          1          1     0.7408          1 
   1   esv3588689    0.06454    0.09551          1          1          1          1     0.7408          1 
   1    rs4528120     0.0647    0.09571          1          1          1          1     0.7408          1 
   1    rs6694118     0.0647    0.09571          1          1          1          1     0.7408          1 
   1   rs67110946     0.0647    0.09571          1          1          1          1     0.7408          1 
   1   rs72752496     0.0647    0.09571          1          1          1          1     0.7408          1 
   1  rs111820804     0.0647    0.09571          1          1          1          1     0.7408          1 
   1    rs1166913    0.06483    0.09588          1          1          1          1     0.7408          1 
   1   rs71515112    0.06487    0.09592          1          1          1          1     0.7408          1 
   1    rs7519312    0.06487    0.09592          1          1          1          1     0.7408          1 
   1   rs34907090    0.06495    0.09602          1          1          1          1     0.7408          1 
   1    rs7538856    0.06495    0.09602          1          1          1          1     0.7408          1 
   1   rs11452281    0.06495    0.09602          1          1          1          1     0.7408          1 
   1    rs6661916    0.06508    0.09618          1          1          1          1     0.7408          1 
   1    rs3929887    0.06521    0.09635          1          1          1          1     0.7408          1 
   1    rs1572808    0.06521    0.09635          1          1          1          1     0.7408          1 
   1  rs116267256    0.06523    0.09637          1          1          1          1     0.7408          1 
   1    rs3093426    0.06528    0.09643          1          1          1          1     0.7408          1 
   1    rs3093432    0.06528    0.09643          1          1          1          1     0.7408          1 
   1   rs11118999    0.06531    0.09648          1          1          1          1     0.7408          1 
   1   rs74153094    0.06531    0.09648          1          1          1          1     0.7408          1 
   1   rs74153097    0.06531    0.09648          1          1          1          1     0.7408          1 
   1   rs74153098    0.06531    0.09648          1          1          1          1     0.7408          1 
   1   rs74153099    0.06531    0.09648          1          1          1          1     0.7408          1 
   1   rs74153100    0.06531    0.09648          1          1          1          1     0.7408          1 
   1   rs74153101    0.06531    0.09648          1          1          1          1     0.7408          1 
   1   rs74153102    0.06531    0.09648          1          1          1          1     0.7408          1 
   1  rs112546582    0.06531    0.09648          1          1          1          1     0.7408          1 
   1  rs570390334    0.06531    0.09648          1          1          1          1     0.7408          1 
   1   rs11119000    0.06531    0.09648          1          1          1          1     0.7408          1 
   1   rs11119003    0.06531    0.09648          1          1          1          1     0.7408          1 
   1   rs59198200    0.06531    0.09648          1          1          1          1     0.7408          1 
   1    rs1342062    0.06557     0.0968          1          1          1          1     0.7408          1 
   1    rs7533554    0.06569    0.09695          1          1          1          1     0.7408          1 
   1    rs7533742    0.06569    0.09695          1          1          1          1     0.7408          1 
   1  rs376425952    0.06578    0.09706          1          1          1          1     0.7408          1 
   1  rs370918534    0.06578    0.09706          1          1          1          1     0.7408          1 
   1  rs199949469    0.06578    0.09706          1          1          1          1     0.7408          1 
   1   rs73076897    0.06584    0.09713          1          1          1          1     0.7408          1 
   1   rs73076898    0.06584    0.09713          1          1          1          1     0.7408          1 
   1    rs1891460    0.06605     0.0974          1          1          1          1     0.7408          1 
   1   rs73082364    0.06621     0.0976          1          1          1          1     0.7408          1 
   1    rs6663608    0.06637     0.0978          1          1          1          1     0.7408          1 
   1     rs587349    0.06645    0.09789          1          1          1          1     0.7408          1 
   1    rs5780402    0.06704    0.09863          1          1          1          1     0.7408          1 
   1     rs696985    0.06708    0.09868          1          1          1          1     0.7408          1 
   1   rs10566015    0.06728    0.09893          1          1          1          1     0.7408          1 
   1   rs12118203    0.06731    0.09897          1          1          1          1     0.7408          1 
   1    rs4844568    0.06732    0.09897          1          1          1          1     0.7408          1 
   1    rs4844569    0.06732    0.09897          1          1          1          1     0.7408          1 
   1    rs4844570    0.06732    0.09897          1          1          1          1     0.7408          1 
   1    rs4844571    0.06732    0.09897          1          1          1          1     0.7408          1 
   1    rs4844572    0.06732    0.09897          1          1          1          1     0.7408          1 
   1    rs6674684    0.06732    0.09897          1          1          1          1     0.7408          1 
   1   rs10864081    0.06732    0.09897          1          1          1          1     0.7408          1 
   1   rs12037840    0.06732    0.09897          1          1          1          1     0.7408          1 
   1   rs11119584    0.06742     0.0991          1          1          1          1     0.7408          1 
   1    rs1888184    0.06745    0.09914          1          1          1          1     0.7408          1 
   1   rs35896839    0.06745    0.09914          1          1          1          1     0.7408          1 
   1    rs1590893    0.06745    0.09914          1          1          1          1     0.7408          1 
   1   rs35665756    0.06745    0.09914          1          1          1          1     0.7408          1 
   1  rs148339195    0.06751    0.09921          1          1          1          1     0.7408          1 
   1   rs61601393     0.0676    0.09932          1          1          1          1     0.7408          1 
   1   rs56006921     0.0676    0.09932          1          1          1          1     0.7408          1 
   1    rs6693798     0.0676    0.09932          1          1          1          1     0.7408          1 
   1  rs112511515     0.0676    0.09932          1          1          1          1     0.7408          1 
   1   rs12095775     0.0676    0.09932          1          1          1          1     0.7408          1 
   1    rs6663269     0.0676    0.09932          1          1          1          1     0.7408          1 
   1  rs112149773     0.0676    0.09932          1          1          1          1     0.7408          1 
   1    rs6666666     0.0676    0.09932          1          1          1          1     0.7408          1 
   1    rs6658031     0.0676    0.09932          1          1          1          1     0.7408          1 
   1  rs570427778     0.0676    0.09932          1          1          1          1     0.7408          1 
   1   rs11545017    0.06775    0.09951          1          1          1          1      0.741          1 
   1   rs28541323    0.06775    0.09951          1          1          1          1      0.741          1 
   1  rs146131868    0.06815        0.1          1          1          1          1     0.7447          1 
   1  rs148537950    0.06861     0.1006          1          1          1          1     0.7487          1 
   1    rs7512090    0.06864     0.1006          1          1          1          1     0.7487          1 
   1    rs7520276    0.06877     0.1008          1          1          1          1     0.7488          1 
   1   rs75748168    0.06877     0.1008          1          1          1          1     0.7488          1 
   1   rs73092031      0.069     0.1011          1          1          1          1     0.7492          1 
   1   rs79465668    0.06956     0.1018          1          1          1          1     0.7492          1 
   1    rs1272034    0.06995     0.1022          1          1          1          1     0.7492          1 
   1   rs41264909    0.07001     0.1023          1          1          1          1     0.7492          1 
   1  rs116412054    0.07001     0.1023          1          1          1          1     0.7492          1 
   1  rs115066097    0.07001     0.1023          1          1          1          1     0.7492          1 
   1    rs7549173    0.07006     0.1024          1          1          1          1     0.7492          1 
   1  rs145152633    0.07006     0.1024          1          1          1          1     0.7492          1 
   1   rs10687633     0.0702     0.1025          1          1          1          1     0.7492          1 
   1   rs71635176    0.07021     0.1026          1          1          1          1     0.7492          1 
   1  rs116554401    0.07036     0.1027          1          1          1          1     0.7492          1 
   1   rs76210865    0.07036     0.1027          1          1          1          1     0.7492          1 
   1    rs7521494    0.07036     0.1027          1          1          1          1     0.7492          1 
   1   rs74993954    0.07036     0.1027          1          1          1          1     0.7492          1 
   1    rs7547090    0.07036     0.1027          1          1          1          1     0.7492          1 
   1    rs2404555    0.07052     0.1029          1          1          1          1     0.7492          1 
   1  rs201736762    0.07059      0.103          1          1          1          1     0.7492          1 
   1   rs73088167    0.07059      0.103          1          1          1          1     0.7492          1 
   1   rs11302038      0.071     0.1035          1          1          1          1     0.7492          1 
   1   rs16856470    0.07119     0.1038          1          1          1          1     0.7492          1 
   1   rs11119925     0.0716     0.1043          1          1          1          1     0.7492          1 
   1    rs2153438     0.0716     0.1043          1          1          1          1     0.7492          1 
   1   rs61815464     0.0717     0.1044          1          1          1          1     0.7492          1 
   1  rs398103622    0.07199     0.1048          1          1          1          1     0.7492          1 
   1   rs56080712    0.07202     0.1048          1          1          1          1     0.7492          1 
   1   rs55827039    0.07202     0.1048          1          1          1          1     0.7492          1 
   1    rs3093423    0.07217      0.105          1          1          1          1     0.7492          1 
   1    rs3093427    0.07217      0.105          1          1          1          1     0.7492          1 
   1  rs115834563    0.07217      0.105          1          1          1          1     0.7492          1 
   1    rs3093439    0.07217      0.105          1          1          1          1     0.7492          1 
   1   rs71570031    0.07228     0.1051          1          1          1          1     0.7492          1 
   1   rs55877885    0.07247     0.1053          1          1          1          1     0.7492          1 
   1    rs5020288    0.07268     0.1056          1          1          1          1     0.7492          1 
   1   rs11119040     0.0727     0.1056          1          1          1          1     0.7492          1 
   1   rs73087262    0.07274     0.1057          1          1          1          1     0.7492          1 
   1   rs28673217    0.07284     0.1058          1          1          1          1     0.7492          1 
   1   rs28726332    0.07284     0.1058          1          1          1          1     0.7492          1 
   1   rs13374287    0.07286     0.1058          1          1          1          1     0.7492          1 
   1   rs74151404    0.07345     0.1065          1          1          1          1     0.7492          1 
   1    rs4844670    0.07351     0.1066          1          1          1          1     0.7492          1 
   1    rs4844417    0.07351     0.1066          1          1          1          1     0.7492          1 
   1     rs931694    0.07351     0.1066          1          1          1          1     0.7492          1 
   1    rs1361774    0.07359     0.1067          1          1          1          1     0.7492          1 
   1   rs74144120    0.07376     0.1069          1          1          1          1     0.7492          1 
   1  rs570662925    0.07404     0.1073          1          1          1          1     0.7492          1 
   1   rs56849731    0.07466      0.108          1          1          1          1     0.7492          1 
   1  rs143501877    0.07466      0.108          1          1          1          1     0.7492          1 
   1   rs57767408    0.07466      0.108          1          1          1          1     0.7492          1 
   1  rs200867622    0.07466      0.108          1          1          1          1     0.7492          1 
   1    rs2498039    0.07485     0.1083          1          1          1          1     0.7492          1 
   1    rs1318277    0.07515     0.1086          1          1          1          1     0.7492          1 
   1   rs79578547    0.07544      0.109          1          1          1          1     0.7492          1 
   1   rs17046753    0.07557     0.1091          1          1          1          1     0.7492          1 
   1   rs57753369    0.07557     0.1091          1          1          1          1     0.7492          1 
   1   rs12039255    0.07587     0.1095          1          1          1          1     0.7492          1 
   1    rs7521316    0.07627       0.11          1          1          1          1     0.7492          1 
   1     rs477273    0.07636     0.1101          1          1          1          1     0.7492          1 
   1   rs67901354    0.07639     0.1101          1          1          1          1     0.7492          1 
   1    rs2440900    0.07682     0.1107          1          1          1          1     0.7492          1 
   1   rs58151370    0.07693     0.1108          1          1          1          1     0.7492          1 
   1   esv3588641    0.07738     0.1114          1          1          1          1     0.7492          1 
   1   rs12097910    0.07744     0.1114          1          1          1          1     0.7492          1 
   1    rs6670857    0.07748     0.1115          1          1          1          1     0.7492          1 
   1  rs146922991    0.07754     0.1115          1          1          1          1     0.7492          1 
   1     rs760418    0.07754     0.1115          1          1          1          1     0.7492          1 
   1   rs34296817    0.07754     0.1115          1          1          1          1     0.7492          1 
   1   rs78975419    0.07754     0.1115          1          1          1          1     0.7492          1 
   1   rs35425352    0.07754     0.1115          1          1          1          1     0.7492          1 
   1    rs6667268    0.07754     0.1115          1          1          1          1     0.7492          1 
   1  rs199564348    0.07754     0.1115          1          1          1          1     0.7492          1 
   1   rs11120148    0.07754     0.1115          1          1          1          1     0.7492          1 
   1    rs1060287    0.07754     0.1115          1          1          1          1     0.7492          1 
   1   rs80227971    0.07757     0.1116          1          1          1          1     0.7492          1 
   1    rs5780299    0.07758     0.1116          1          1          1          1     0.7492          1 
   1  rs113802994     0.0776     0.1116          1          1          1          1     0.7492          1 
   1   rs11807147    0.07778     0.1118          1          1          1          1     0.7492          1 
   1  rs112765889    0.07786     0.1119          1          1          1          1     0.7492          1 
   1   rs73079157    0.07786     0.1119          1          1          1          1     0.7492          1 
   1   rs73079159    0.07786     0.1119          1          1          1          1     0.7492          1 
   1   rs73079163    0.07786     0.1119          1          1          1          1     0.7492          1 
   1   rs73079167    0.07786     0.1119          1          1          1          1     0.7492          1 
   1   rs73079168    0.07786     0.1119          1          1          1          1     0.7492          1 
   1  rs111708468    0.07786     0.1119          1          1          1          1     0.7492          1 
   1  rs112310139    0.07786     0.1119          1          1          1          1     0.7492          1 
   1   rs60179368    0.07786     0.1119          1          1          1          1     0.7492          1 
   1   rs73079171    0.07786     0.1119          1          1          1          1     0.7492          1 
   1   rs17022070    0.07786     0.1119          1          1          1          1     0.7492          1 
   1    rs4367785    0.07786     0.1119          1          1          1          1     0.7492          1 
   1   rs73079186    0.07786     0.1119          1          1          1          1     0.7492          1 
   1   rs73079187    0.07786     0.1119          1          1          1          1     0.7492          1 
   1   rs12239583    0.07796     0.1121          1          1          1          1     0.7492          1 
   1    rs2184820    0.07801     0.1121          1          1          1          1     0.7492          1 
   1   rs11415121     0.0789     0.1132          1          1          1          1     0.7492          1 
   1    rs4339867     0.0789     0.1132          1          1          1          1     0.7492          1 
   1   rs11120314     0.0789     0.1132          1          1          1          1     0.7492          1 
   1    rs1249876    0.07905     0.1134          1          1          1          1     0.7492          1 
   1   rs74144314     0.0794     0.1138          1          1          1          1     0.7492          1 
   1  rs190226645    0.07955      0.114          1          1          1          1     0.7492          1 
   1    rs1204676     0.0796      0.114          1          1          1          1     0.7492          1 
   1   rs12046368    0.07963     0.1141          1          1          1          1     0.7492          1 
   1  rs538800890    0.07991     0.1144          1          1          1          1     0.7492          1 
   1   rs74155632       0.08     0.1145          1          1          1          1     0.7492          1 
   1  rs150665182       0.08     0.1145          1          1          1          1     0.7492          1 
   1    rs4369285    0.08014     0.1147          1          1          1          1     0.7492          1 
   1    rs2476543    0.08034     0.1149          1          1          1          1     0.7492          1 
   1    rs2491393    0.08063     0.1153          1          1          1          1     0.7492          1 
   1   rs11120690    0.08074     0.1154          1          1          1          1     0.7492          1 
   1   rs11120691    0.08074     0.1154          1          1          1          1     0.7492          1 
   1    rs4844378    0.08074     0.1154          1          1          1          1     0.7492          1 
   1    rs6685886    0.08074     0.1154          1          1          1          1     0.7492          1 
   1    rs7533852    0.08074     0.1154          1          1          1          1     0.7492          1 
   1     rs716461    0.08077     0.1155          1          1          1          1     0.7492          1 
   1     rs545947     0.0808     0.1155          1          1          1          1     0.7492          1 
   1    rs6540467    0.08107     0.1158          1          1          1          1     0.7492          1 
   1    rs6695225    0.08107     0.1158          1          1          1          1     0.7492          1 
   1  rs116504114    0.08115     0.1159          1          1          1          1     0.7492          1 
   1    rs7518986    0.08148     0.1163          1          1          1          1     0.7492          1 
   1  rs146696819    0.08151     0.1164          1          1          1          1     0.7492          1 
   1   rs12064981    0.08151     0.1164          1          1          1          1     0.7492          1 
   1    rs1924253    0.08156     0.1164          1          1          1          1     0.7492          1 
   1    rs1924252    0.08156     0.1164          1          1          1          1     0.7492          1 
   1   rs36063716    0.08156     0.1164          1          1          1          1     0.7492          1 
   1   rs35149068    0.08156     0.1164          1          1          1          1     0.7492          1 
   1   rs11119195    0.08156     0.1164          1          1          1          1     0.7492          1 
   1  rs139197451    0.08156     0.1164          1          1          1          1     0.7492          1 
   1   rs11119200    0.08156     0.1164          1          1          1          1     0.7492          1 
   1   rs79990639    0.08156     0.1164          1          1          1          1     0.7492          1 
   1   rs11119206    0.08156     0.1164          1          1          1          1     0.7492          1 
   1    rs2491394    0.08166     0.1165          1          1          1          1     0.7492          1 
   1    rs2491396    0.08166     0.1165          1          1          1          1     0.7492          1 
   1    rs6677741    0.08188     0.1168          1          1          1          1     0.7492          1 
   1   rs10735502    0.08242     0.1174          1          1          1          1     0.7492          1 
   1  rs150621205    0.08242     0.1174          1          1          1          1     0.7492          1 
   1   rs12402322    0.08242     0.1174          1          1          1          1     0.7492          1 
   1     rs672588    0.08272     0.1178          1          1          1          1     0.7492          1 
   1    rs5780468    0.08279     0.1179          1          1          1          1     0.7492          1 
   1  rs200376185    0.08289      0.118          1          1          1          1     0.7492          1 
   1   rs56141354    0.08307     0.1182          1          1          1          1     0.7492          1 
   1  rs114610339    0.08319     0.1184          1          1          1          1     0.7492          1 
   1  rs114259519    0.08319     0.1184          1          1          1          1     0.7492          1 
   1    rs1166916     0.0838     0.1191          1          1          1          1     0.7492          1 
   1   rs11799966    0.08381     0.1191          1          1          1          1     0.7492          1 
   1   rs11802037    0.08381     0.1191          1          1          1          1     0.7492          1 
   1  rs116219970    0.08381     0.1191          1          1          1          1     0.7492          1 
   1  rs114130383    0.08381     0.1191          1          1          1          1     0.7492          1 
   1  rs143803309    0.08381     0.1191          1          1          1          1     0.7492          1 
   1  rs116086996    0.08381     0.1191          1          1          1          1     0.7492          1 
   1  rs186106842    0.08385     0.1192          1          1          1          1     0.7492          1 
   1  rs116691275    0.08385     0.1192          1          1          1          1     0.7492          1 
   1   rs77273478    0.08385     0.1192          1          1          1          1     0.7492          1 
   1  rs114311826    0.08385     0.1192          1          1          1          1     0.7492          1 
   1  rs114956011    0.08385     0.1192          1          1          1          1     0.7492          1 
   1  rs116125551    0.08385     0.1192          1          1          1          1     0.7492          1 
   1    rs2440899    0.08395     0.1193          1          1          1          1     0.7492          1 
   1    rs1781027    0.08395     0.1193          1          1          1          1     0.7492          1 
   1   rs12072036    0.08407     0.1194          1          1          1          1     0.7492          1 
   1  rs141524788    0.08407     0.1194          1          1          1          1     0.7492          1 
   1   rs28589702    0.08414     0.1195          1          1          1          1     0.7492          1 
   1   rs76255786    0.08414     0.1195          1          1          1          1     0.7492          1 
   1   rs80049848    0.08414     0.1195          1          1          1          1     0.7492          1 
   1  rs116304248    0.08474     0.1202          1          1          1          1     0.7492          1 
   1   rs56079317    0.08474     0.1202          1          1          1          1     0.7492          1 
   1  rs114302861    0.08474     0.1202          1          1          1          1     0.7492          1 
   1  rs139608522    0.08474     0.1202          1          1          1          1     0.7492          1 
   1  rs112750491    0.08476     0.1203          1          1          1          1     0.7492          1 
   1     rs696961    0.08487     0.1204          1          1          1          1     0.7492          1 
   1    rs6694915    0.08498     0.1205          1          1          1          1     0.7492          1 
   1   rs79791040    0.08498     0.1205          1          1          1          1     0.7492          1 
   1   rs74560096    0.08498     0.1205          1          1          1          1     0.7492          1 
   1   rs17013797    0.08498     0.1205          1          1          1          1     0.7492          1 
   1    rs1003716    0.08524     0.1208          1          1          1          1     0.7492          1 
   1    rs2745968    0.08524     0.1208          1          1          1          1     0.7492          1 
   1  rs142670968    0.08532     0.1209          1          1          1          1     0.7492          1 
   1    rs7522701    0.08536      0.121          1          1          1          1     0.7492          1 
   1    rs1864370    0.08536      0.121          1          1          1          1     0.7492          1 
   1    rs1429906    0.08536      0.121          1          1          1          1     0.7492          1 
   1    rs6540889    0.08536      0.121          1          1          1          1     0.7492          1 
   1    rs7543250    0.08536      0.121          1          1          1          1     0.7492          1 
   1    rs4844587    0.08536      0.121          1          1          1          1     0.7492          1 
   1   rs10864175    0.08536      0.121          1          1          1          1     0.7492          1 
   1    rs7514736    0.08536      0.121          1          1          1          1     0.7492          1 
   1   rs11411940    0.08536      0.121          1          1          1          1     0.7492          1 
   1    rs4611012    0.08536      0.121          1          1          1          1     0.7492          1 
   1    rs6540896    0.08536      0.121          1          1          1          1     0.7492          1 
   1    rs6703857    0.08536      0.121          1          1          1          1     0.7492          1 
   1    rs6703860    0.08536      0.121          1          1          1          1     0.7492          1 
   1   rs10864178    0.08536      0.121          1          1          1          1     0.7492          1 
   1     rs701612    0.08543     0.1211          1          1          1          1     0.7492          1 
   1    rs1166936     0.0855     0.1212          1          1          1          1     0.7492          1 
   1  rs115232251    0.08559     0.1213          1          1          1          1     0.7492          1 
   1   rs17022932    0.08567     0.1213          1          1          1          1     0.7492          1 
   1  rs138642783    0.08567     0.1213          1          1          1          1     0.7492          1 
   1    rs6696153    0.08567     0.1213          1          1          1          1     0.7492          1 
   1  rs138712011    0.08567     0.1213          1          1          1          1     0.7492          1 
   1     rs878670    0.08572     0.1214          1          1          1          1     0.7492          1 
   1   rs79396608    0.08577     0.1215          1          1          1          1     0.7492          1 
   1  rs141010096    0.08577     0.1215          1          1          1          1     0.7492          1 
   1  rs114915979    0.08577     0.1215          1          1          1          1     0.7492          1 
   1   rs78474729    0.08577     0.1215          1          1          1          1     0.7492          1 
   1  rs542619600    0.08577     0.1215          1          1          1          1     0.7492          1 
   1   rs79771737    0.08577     0.1215          1          1          1          1     0.7492          1 
   1  rs150882174    0.08577     0.1215          1          1          1          1     0.7492          1 
   1  rs140853652    0.08577     0.1215          1          1          1          1     0.7492          1 
   1  rs115866861    0.08577     0.1215          1          1          1          1     0.7492          1 
   1   rs79520469    0.08577     0.1215          1          1          1          1     0.7492          1 
   1   rs74331628    0.08577     0.1215          1          1          1          1     0.7492          1 
   1   rs78451246    0.08577     0.1215          1          1          1          1     0.7492          1 
   1   rs78568512    0.08577     0.1215          1          1          1          1     0.7492          1 
   1     rs869054    0.08577     0.1215          1          1          1          1     0.7492          1 
   1    rs2013898    0.08577     0.1215          1          1          1          1     0.7492          1 
   1    rs7413698     0.0859     0.1216          1          1          1          1     0.7492          1 
   1   rs55828820    0.08629     0.1221          1          1          1          1     0.7492          1 
   1   rs59731192    0.08629     0.1221          1          1          1          1     0.7492          1 
   1  rs111259497    0.08629     0.1221          1          1          1          1     0.7492          1 
   1    rs1781031    0.08635     0.1222          1          1          1          1     0.7492          1 
   1  rs112814732    0.08654     0.1224          1          1          1          1     0.7492          1 
   1   rs78411687    0.08654     0.1224          1          1          1          1     0.7492          1 
   1  rs111638745    0.08654     0.1224          1          1          1          1     0.7492          1 
   1  rs149976816    0.08654     0.1224          1          1          1          1     0.7492          1 
   1   rs73078635    0.08654     0.1224          1          1          1          1     0.7492          1 
   1   rs10494917    0.08685     0.1228          1          1          1          1     0.7492          1 
   1   rs79791724    0.08687     0.1228          1          1          1          1     0.7492          1 
   1   rs11119043    0.08764     0.1237          1          1          1          1     0.7492          1 
   1   rs10442694    0.08764     0.1237          1          1          1          1     0.7492          1 
   1    rs4844540    0.08764     0.1237          1          1          1          1     0.7492          1 
   1   rs17014274    0.08765     0.1237          1          1          1          1     0.7492          1 
   1  rs115812228    0.08775     0.1238          1          1          1          1     0.7492          1 
   1  rs141730920    0.08775     0.1238          1          1          1          1     0.7492          1 
   1   rs78421560    0.08775     0.1238          1          1          1          1     0.7492          1 
   1   rs79576176    0.08775     0.1238          1          1          1          1     0.7492          1 
   1  rs371482956    0.08775     0.1238          1          1          1          1     0.7492          1 
   1  rs115984632    0.08775     0.1238          1          1          1          1     0.7492          1 
   1  rs115996906    0.08775     0.1238          1          1          1          1     0.7492          1 
   1  rs116438301    0.08775     0.1238          1          1          1          1     0.7492          1 
   1   rs80178763    0.08775     0.1238          1          1          1          1     0.7492          1 
   1  rs116300524    0.08775     0.1238          1          1          1          1     0.7492          1 
   1  rs536099273    0.08775     0.1238          1          1          1          1     0.7492          1 
   1  rs116692585    0.08775     0.1238          1          1          1          1     0.7492          1 
   1  rs146913746    0.08775     0.1238          1          1          1          1     0.7492          1 
   1   rs80290614    0.08775     0.1238          1          1          1          1     0.7492          1 
   1   rs74336727    0.08775     0.1238          1          1          1          1     0.7492          1 
   1  rs113110379    0.08784     0.1239          1          1          1          1     0.7492          1 
   1   rs75464682    0.08784     0.1239          1          1          1          1     0.7492          1 
   1  rs114619342    0.08784     0.1239          1          1          1          1     0.7492          1 
   1  rs140339440    0.08784     0.1239          1          1          1          1     0.7492          1 
   1  rs141397089    0.08797     0.1241          1          1          1          1     0.7492          1 
   1  rs149107147    0.08797     0.1241          1          1          1          1     0.7492          1 
   1  rs375849811    0.08817     0.1243          1          1          1          1     0.7492          1 
   1   rs79420253    0.08823     0.1244          1          1          1          1     0.7492          1 
   1   rs11805284    0.08823     0.1244          1          1          1          1     0.7492          1 
   1   rs79008412    0.08823     0.1244          1          1          1          1     0.7492          1 
   1  rs115001401    0.08823     0.1244          1          1          1          1     0.7492          1 
   1  rs114300771    0.08823     0.1244          1          1          1          1     0.7492          1 
   1  rs116260461    0.08823     0.1244          1          1          1          1     0.7492          1 
   1   rs75966928    0.08823     0.1244          1          1          1          1     0.7492          1 
   1   rs77633057    0.08823     0.1244          1          1          1          1     0.7492          1 
   1  rs144559291    0.08823     0.1244          1          1          1          1     0.7492          1 
   1  rs114299196    0.08823     0.1244          1          1          1          1     0.7492          1 
   1  rs114452255    0.08823     0.1244          1          1          1          1     0.7492          1 
   1  rs115648337    0.08823     0.1244          1          1          1          1     0.7492          1 
   1  rs114619314    0.08823     0.1244          1          1          1          1     0.7492          1 
   1   rs75818243    0.08823     0.1244          1          1          1          1     0.7492          1 
   1   rs79414031    0.08823     0.1244          1          1          1          1     0.7492          1 
   1  rs115360574    0.08823     0.1244          1          1          1          1     0.7492          1 
   1   rs34660159    0.08847     0.1247          1          1          1          1     0.7492          1 
   1    rs6689238    0.08912     0.1255          1          1          1          1     0.7492          1 
   1    rs1499577    0.08912     0.1255          1          1          1          1     0.7492          1 
   1   rs11400139    0.08912     0.1255          1          1          1          1     0.7492          1 
   1   rs34803033    0.08969     0.1262          1          1          1          1     0.7492          1 
   1    rs6680924    0.08996     0.1265          1          1          1          1     0.7492          1 
   1  rs112449951    0.08996     0.1265          1          1          1          1     0.7492          1 
   1  rs113453467    0.08996     0.1265          1          1          1          1     0.7492          1 
   1   rs12064516    0.08996     0.1265          1          1          1          1     0.7492          1 
   1    rs6688471    0.08996     0.1265          1          1          1          1     0.7492          1 
   1   rs11805136    0.09004     0.1266          1          1          1          1     0.7492          1 
   1   rs28371593    0.09027     0.1268          1          1          1          1     0.7492          1 
   1  rs111869572    0.09028     0.1268          1          1          1          1     0.7492          1 
   1  rs112757221    0.09072     0.1274          1          1          1          1     0.7492          1 
   1    rs6693865    0.09072     0.1274          1          1          1          1     0.7492          1 
   1    rs6693888    0.09072     0.1274          1          1          1          1     0.7492          1 
   1    rs1609842     0.0908     0.1275          1          1          1          1     0.7492          1 
   1    rs2257079     0.0908     0.1275          1          1          1          1     0.7492          1 
   1    rs2801203     0.0908     0.1275          1          1          1          1     0.7492          1 
   1    rs1249869     0.0908     0.1275          1          1          1          1     0.7492          1 
   1    rs4607882      0.091     0.1277          1          1          1          1     0.7492          1 
   1    rs4844379    0.09115     0.1279          1          1          1          1     0.7492          1 
   1  rs537338828    0.09158     0.1284          1          1          1          1     0.7492          1 
   1   rs11119079    0.09173     0.1286          1          1          1          1     0.7492          1 
   1   rs12564514    0.09183     0.1287          1          1          1          1     0.7492          1 
   1   rs74155214    0.09192     0.1288          1          1          1          1     0.7492          1 
   1   rs28670799    0.09211      0.129          1          1          1          1     0.7492          1 
   1   rs75160559    0.09214     0.1291          1          1          1          1     0.7492          1 
   1   rs74567564    0.09272     0.1297          1          1          1          1     0.7492          1 
   1  rs116819232    0.09272     0.1297          1          1          1          1     0.7492          1 
   1   rs79149205    0.09272     0.1297          1          1          1          1     0.7492          1 
   1    rs1618088    0.09304     0.1301          1          1          1          1     0.7492          1 
   1   rs57602081    0.09304     0.1301          1          1          1          1     0.7492          1 
   1   rs74153041    0.09311     0.1302          1          1          1          1     0.7492          1 
   1    rs1166917    0.09312     0.1302          1          1          1          1     0.7492          1 
   1   rs12037130    0.09348     0.1306          1          1          1          1     0.7492          1 
   1  rs544927499    0.09354     0.1307          1          1          1          1     0.7492          1 
   1    rs4844749     0.0936     0.1308          1          1          1          1     0.7492          1 
   1   rs74141242    0.09371     0.1309          1          1          1          1     0.7492          1 
   1   rs74141243    0.09371     0.1309          1          1          1          1     0.7492          1 
   1   rs74141244    0.09371     0.1309          1          1          1          1     0.7492          1 
   1   rs56378870    0.09371     0.1309          1          1          1          1     0.7492          1 
   1    rs1977268    0.09384     0.1311          1          1          1          1     0.7492          1 
   1   rs28750713    0.09394     0.1312          1          1          1          1     0.7492          1 
   1  rs200162821    0.09422     0.1315          1          1          1          1     0.7492          1 
   1   rs11119030     0.0943     0.1316          1          1          1          1     0.7492          1 
   1  rs115515598    0.09434     0.1317          1          1          1          1     0.7492          1 
   1  rs115430060    0.09434     0.1317          1          1          1          1     0.7492          1 
   1   rs41317811    0.09434     0.1317          1          1          1          1     0.7492          1 
   1   rs41317819    0.09434     0.1317          1          1          1          1     0.7492          1 
   1   rs41317825    0.09434     0.1317          1          1          1          1     0.7492          1 
   1  rs111567473     0.0949     0.1323          1          1          1          1     0.7492          1 
   1  rs545003039    0.09493     0.1324          1          1          1          1     0.7492          1 
   1  rs145724138    0.09493     0.1324          1          1          1          1     0.7492          1 
   1  rs115831689    0.09493     0.1324          1          1          1          1     0.7492          1 
   1  rs200660256    0.09495     0.1324          1          1          1          1     0.7492          1 
   1   rs75931326    0.09495     0.1324          1          1          1          1     0.7492          1 
   1    rs1971858    0.09507     0.1325          1          1          1          1     0.7492          1 
   1  rs113980058    0.09512     0.1326          1          1          1          1     0.7492          1 
   1    rs2801200    0.09533     0.1328          1          1          1          1     0.7492          1 
   1   rs11119021    0.09533     0.1328          1          1          1          1     0.7492          1 
   1  rs115049285    0.09533     0.1328          1          1          1          1     0.7492          1 
   1  rs200774229    0.09535     0.1328          1          1          1          1     0.7492          1 
   1   rs28535253     0.0956     0.1331          1          1          1          1     0.7492          1 
   1   rs34786964     0.0956     0.1331          1          1          1          1     0.7492          1 
   1  rs113285050    0.09576     0.1333          1          1          1          1     0.7492          1 
   1     rs823096     0.0959     0.1335          1          1          1          1     0.7492          1 
   1   rs73079090    0.09596     0.1336          1          1          1          1     0.7492          1 
   1  rs113887192    0.09596     0.1336          1          1          1          1     0.7492          1 
   1  rs199724293    0.09596     0.1336          1          1          1          1     0.7492          1 
   1   rs73080903    0.09596     0.1336          1          1          1          1     0.7492          1 
   1    rs6697605    0.09597     0.1336          1          1          1          1     0.7492          1 
   1   rs79133183    0.09616     0.1338          1          1          1          1     0.7492          1 
   1  rs114015903    0.09617     0.1338          1          1          1          1     0.7492          1 
   1  rs550813336    0.09617     0.1338          1          1          1          1     0.7492          1 
   1   rs59387264    0.09646     0.1342          1          1          1          1     0.7492          1 
   1   rs73088157    0.09646     0.1342          1          1          1          1     0.7492          1 
   1   rs76134576    0.09646     0.1342          1          1          1          1     0.7492          1 
   1   rs73088160    0.09646     0.1342          1          1          1          1     0.7492          1 
   1  rs199659885    0.09663     0.1344          1          1          1          1     0.7492          1 
   1    rs2970565    0.09666     0.1344          1          1          1          1     0.7492          1 
   1    rs1320542    0.09667     0.1344          1          1          1          1     0.7492          1 
   1   rs73079950     0.0968     0.1346          1          1          1          1     0.7492          1 
   1   rs73079952     0.0968     0.1346          1          1          1          1     0.7492          1 
   1   rs73082013     0.0968     0.1346          1          1          1          1     0.7492          1 
   1   rs73082018     0.0968     0.1346          1          1          1          1     0.7492          1 
   1   rs73082022     0.0968     0.1346          1          1          1          1     0.7492          1 
   1     rs671273    0.09683     0.1346          1          1          1          1     0.7492          1 
   1   rs12073026    0.09685     0.1346          1          1          1          1     0.7492          1 
   1    rs6593951    0.09685     0.1346          1          1          1          1     0.7492          1 
   1  rs541686898    0.09691     0.1347          1          1          1          1     0.7492          1 
   1   rs28415186    0.09691     0.1347          1          1          1          1     0.7492          1 
   1   rs73084142    0.09691     0.1347          1          1          1          1     0.7492          1 
   1  rs553921764    0.09705     0.1348          1          1          1          1     0.7492          1 
   1    rs1249865    0.09712     0.1349          1          1          1          1     0.7492          1 
   1    rs4951012    0.09722      0.135          1          1          1          1     0.7492          1 
   1   rs12239960    0.09736     0.1352          1          1          1          1     0.7492          1 
   1   rs12029831    0.09744     0.1353          1          1          1          1     0.7492          1 
   1   rs11809303     0.0975     0.1354          1          1          1          1     0.7492          1 
   1  rs537978918    0.09776     0.1357          1          1          1          1     0.7492          1 
   1  rs147557049    0.09856     0.1366          1          1          1          1     0.7492          1 
   1   rs17013621    0.09856     0.1366          1          1          1          1     0.7492          1 
   1   rs17013624    0.09856     0.1366          1          1          1          1     0.7492          1 
   1   rs12085152    0.09856     0.1366          1          1          1          1     0.7492          1 
   1   rs17013626    0.09856     0.1366          1          1          1          1     0.7492          1 
   1  rs148585377    0.09856     0.1366          1          1          1          1     0.7492          1 
   1   rs12070756    0.09856     0.1366          1          1          1          1     0.7492          1 
   1   rs17013633    0.09856     0.1366          1          1          1          1     0.7492          1 
   1  rs201111617    0.09856     0.1366          1          1          1          1     0.7492          1 
   1  rs114954352    0.09856     0.1366          1          1          1          1     0.7492          1 
   1    rs7555534    0.09868     0.1368          1          1          1          1     0.7492          1 
   1    rs1320540    0.09881     0.1369          1          1          1          1     0.7492          1 
   1   rs71570023    0.09883     0.1369          1          1          1          1     0.7492          1 
   1  rs142107316    0.09903     0.1372          1          1          1          1     0.7492          1 
   1   rs11119585    0.09908     0.1372          1          1          1          1     0.7492          1 
   1   rs12070301    0.09921     0.1374          1          1          1          1     0.7492          1 
   1  rs528217501    0.09938     0.1376          1          1          1          1     0.7492          1 
   1    rs4844797    0.09947     0.1377          1          1          1          1     0.7492          1 
   1    rs4844798    0.09947     0.1377          1          1          1          1     0.7492          1 
   1   rs11119149     0.0995     0.1377          1          1          1          1     0.7492          1 
   1    rs1499574    0.09955     0.1378          1          1          1          1     0.7492          1 
   1   rs79070796    0.09969     0.1379          1          1          1          1     0.7492          1 
   1   rs78378868    0.09969     0.1379          1          1          1          1     0.7492          1 
   1  rs200071942    0.09969     0.1379          1          1          1          1     0.7492          1 
   1   rs75724715    0.09969     0.1379          1          1          1          1     0.7492          1 
   1   rs76611535    0.09969     0.1379          1          1          1          1     0.7492          1 
   1   rs80336602    0.09969     0.1379          1          1          1          1     0.7492          1 
   1   rs76402360    0.09969     0.1379          1          1          1          1     0.7492          1 
   1   rs75610842    0.09969     0.1379          1          1          1          1     0.7492          1 
   1   rs77699567    0.09969     0.1379          1          1          1          1     0.7492          1 
   1  rs142831570    0.09969     0.1379          1          1          1          1     0.7492          1 
   1   rs76764131    0.09969     0.1379          1          1          1          1     0.7492          1 
   1    rs6682303    0.09969     0.1379          1          1          1          1     0.7492          1 
   1   rs75726890    0.09969     0.1379          1          1          1          1     0.7492          1 
   1   rs80321231    0.09969     0.1379          1          1          1          1     0.7492          1 
   1  rs139344068    0.09969     0.1379          1          1          1          1     0.7492          1 
   1   rs74586023    0.09969     0.1379          1          1          1          1     0.7492          1 
   1  rs146173402    0.09969     0.1379          1          1          1          1     0.7492          1 
   1    rs5780448     0.0999     0.1382          1          1          1          1     0.7492          1 
   1   rs12096904     0.1001     0.1384          1          1          1          1     0.7492          1 
   1   rs12059440     0.1001     0.1384          1          1          1          1     0.7492          1 
   1    rs2038980     0.1001     0.1384          1          1          1          1     0.7492          1 
   1    rs4844636     0.1001     0.1384          1          1          1          1     0.7492          1 
   1    rs4844637     0.1001     0.1384          1          1          1          1     0.7492          1 
   1    rs4844638     0.1001     0.1384          1          1          1          1     0.7492          1 
   1    rs4844639     0.1001     0.1384          1          1          1          1     0.7492          1 
   1   rs10863694     0.1001     0.1384          1          1          1          1     0.7492          1 
   1    rs6663787     0.1002     0.1386          1          1          1          1     0.7492          1 
   1   rs11240555     0.1002     0.1386          1          1          1          1     0.7492          1 
   1    rs6665860     0.1002     0.1386          1          1          1          1     0.7492          1 
   1   rs11240556     0.1002     0.1386          1          1          1          1     0.7492          1 
   1  rs112333099     0.1002     0.1386          1          1          1          1     0.7492          1 
   1   rs12088809     0.1002     0.1386          1          1          1          1     0.7492          1 
   1  rs112452415     0.1002     0.1386          1          1          1          1     0.7492          1 
   1   rs11240562     0.1002     0.1386          1          1          1          1     0.7492          1 
   1  rs111472894     0.1002     0.1386          1          1          1          1     0.7492          1 
   1    rs3834732     0.1002     0.1386          1          1          1          1     0.7492          1 
   1   rs12058814     0.1002     0.1386          1          1          1          1     0.7492          1 
   1   rs77578324     0.1002     0.1386          1          1          1          1     0.7492          1 
   1  rs112361116     0.1002     0.1386          1          1          1          1     0.7492          1 
   1   rs75212657     0.1002     0.1386          1          1          1          1     0.7492          1 
   1    rs2404554     0.1002     0.1386          1          1          1          1     0.7492          1 
   1   rs10864115     0.1002     0.1386          1          1          1          1     0.7492          1 
   1    rs1429909     0.1002     0.1386          1          1          1          1     0.7492          1 
   1   rs10864117     0.1002     0.1386          1          1          1          1     0.7492          1 
   1    rs3922175     0.1002     0.1386          1          1          1          1     0.7492          1 
   1    rs6686780     0.1002     0.1386          1          1          1          1     0.7492          1 
   1  rs142321516     0.1002     0.1386          1          1          1          1     0.7492          1 
   1   rs12037968     0.1002     0.1386          1          1          1          1     0.7492          1 
   1   rs11120427     0.1002     0.1386          1          1          1          1     0.7492          1 
   1   rs12092662     0.1002     0.1386          1          1          1          1     0.7492          1 
   1   rs12137680     0.1002     0.1386          1          1          1          1     0.7492          1 
   1   rs11120438     0.1002     0.1386          1          1          1          1     0.7492          1 
   1    rs6540872     0.1002     0.1386          1          1          1          1     0.7492          1 
   1   rs10746450     0.1002     0.1386          1          1          1          1     0.7492          1 
   1   rs10746451     0.1002     0.1386          1          1          1          1     0.7492          1 
   1   rs10746452     0.1002     0.1386          1          1          1          1     0.7492          1 
   1   rs17023429     0.1002     0.1386          1          1          1          1     0.7492          1 
   1   rs17023455     0.1002     0.1386          1          1          1          1     0.7492          1 
   1  rs113923481     0.1002     0.1386          1          1          1          1     0.7492          1 
   1   rs56002536     0.1004     0.1387          1          1          1          1     0.7492          1 
   1   rs60200450     0.1005     0.1389          1          1          1          1     0.7492          1 
   1  rs564691392     0.1006      0.139          1          1          1          1     0.7492          1 
   1   rs12075657     0.1006      0.139          1          1          1          1     0.7492          1 
   1   rs73078254     0.1006     0.1391          1          1          1          1     0.7492          1 
   1    rs2483058     0.1008     0.1392          1          1          1          1     0.7492          1 
   1   rs73079108     0.1009     0.1394          1          1          1          1     0.7492          1 
   1    rs2297550     0.1013     0.1399          1          1          1          1     0.7492          1 
   1   rs66574306     0.1015       0.14          1          1          1          1     0.7492          1 
   1    rs7521518     0.1015     0.1401          1          1          1          1     0.7492          1 
   1   rs11119383     0.1015     0.1401          1          1          1          1     0.7492          1 
   1    rs6673820     0.1016     0.1402          1          1          1          1     0.7492          1 
   1    rs6661355     0.1016     0.1402          1          1          1          1     0.7492          1 
   1  rs189806783     0.1018     0.1405          1          1          1          1     0.7492          1 
   1   rs77744601     0.1018     0.1405          1          1          1          1     0.7492          1 
   1   rs17021508     0.1019     0.1405          1          1          1          1     0.7492          1 
   1  rs113463700     0.1019     0.1405          1          1          1          1     0.7492          1 
   1   rs12087970     0.1019     0.1405          1          1          1          1     0.7492          1 
   1   rs11120277     0.1019     0.1405          1          1          1          1     0.7492          1 
   1   rs11120278     0.1019     0.1405          1          1          1          1     0.7492          1 
   1   rs12092509     0.1019     0.1405          1          1          1          1     0.7492          1 
   1   rs10863744     0.1021     0.1407          1          1          1          1     0.7492          1 
   1    rs6664951     0.1021     0.1408          1          1          1          1     0.7492          1 
   1    rs7522201     0.1021     0.1408          1          1          1          1     0.7492          1 
   1     rs891373     0.1021     0.1408          1          1          1          1     0.7492          1 
   1    rs2011822     0.1021     0.1408          1          1          1          1     0.7492          1 
   1   rs10864159     0.1021     0.1408          1          1          1          1     0.7492          1 
   1    rs1429905     0.1021     0.1408          1          1          1          1     0.7492          1 
   1    rs7412062     0.1021     0.1408          1          1          1          1     0.7492          1 
   1   rs12124694     0.1021     0.1408          1          1          1          1     0.7492          1 
   1   rs10864161     0.1021     0.1408          1          1          1          1     0.7492          1 
   1    rs4844582     0.1021     0.1408          1          1          1          1     0.7492          1 
   1    rs2039544     0.1021     0.1408          1          1          1          1     0.7492          1 
   1   rs56276503     0.1021     0.1408          1          1          1          1     0.7492          1 
   1    rs4844584     0.1021     0.1408          1          1          1          1     0.7492          1 
   1    rs4844585     0.1021     0.1408          1          1          1          1     0.7492          1 
   1    rs7543236     0.1021     0.1408          1          1          1          1     0.7492          1 
   1   rs11120557     0.1021     0.1408          1          1          1          1     0.7492          1 
   1    rs1583089     0.1021     0.1408          1          1          1          1     0.7492          1 
   1    rs4844375     0.1021     0.1408          1          1          1          1     0.7492          1 
   1    rs2404556     0.1021     0.1408          1          1          1          1     0.7492          1 
   1   rs28868349     0.1021     0.1408          1          1          1          1     0.7492          1 
   1    rs2217406     0.1021     0.1408          1          1          1          1     0.7492          1 
   1    rs7534297     0.1021     0.1408          1          1          1          1     0.7492          1 
   1    rs6680631     0.1021     0.1408          1          1          1          1     0.7492          1 
   1    rs2404557     0.1021     0.1408          1          1          1          1     0.7492          1 
   1   rs10864188     0.1021     0.1408          1          1          1          1     0.7492          1 
   1    rs6686201     0.1021     0.1408          1          1          1          1     0.7492          1 
   1    rs6671998     0.1021     0.1408          1          1          1          1     0.7492          1 
   1  rs148983741     0.1021     0.1408          1          1          1          1     0.7492          1 
   1    rs7537940     0.1021     0.1408          1          1          1          1     0.7492          1 
   1    rs7538414     0.1021     0.1408          1          1          1          1     0.7492          1 
   1    rs7515373     0.1021     0.1408          1          1          1          1     0.7492          1 
   1   rs72744757     0.1021     0.1408          1          1          1          1     0.7492          1 
   1   rs11120652     0.1021     0.1408          1          1          1          1     0.7492          1 
   1    rs7525530     0.1021     0.1408          1          1          1          1     0.7492          1 
   1   rs41299009     0.1024     0.1411          1          1          1          1     0.7492          1 
   1   rs67752625     0.1024     0.1411          1          1          1          1     0.7492          1 
   1   rs11119355     0.1027     0.1415          1          1          1          1     0.7492          1 
   1    rs4256810     0.1027     0.1415          1          1          1          1     0.7492          1 
   1   rs11119385     0.1027     0.1415          1          1          1          1     0.7492          1 
   1   rs11119389     0.1027     0.1415          1          1          1          1     0.7492          1 
   1   rs12754388     0.1028     0.1416          1          1          1          1     0.7492          1 
   1    rs3991751     0.1028     0.1416          1          1          1          1     0.7492          1 
   1    rs3991752     0.1028     0.1416          1          1          1          1     0.7492          1 
   1  rs141334189     0.1029     0.1417          1          1          1          1     0.7492          1 
   1  rs570921276     0.1029     0.1417          1          1          1          1     0.7492          1 
   1    rs1367068     0.1029     0.1417          1          1          1          1     0.7492          1 
   1   rs12026528     0.1029     0.1417          1          1          1          1     0.7492          1 
   1   rs28371610     0.1029     0.1417          1          1          1          1     0.7492          1 
   1   rs28738992     0.1029     0.1417          1          1          1          1     0.7492          1 
   1   rs79179460     0.1029     0.1417          1          1          1          1     0.7492          1 
   1  rs145222622     0.1029     0.1417          1          1          1          1     0.7492          1 
   1   rs34349246     0.1029     0.1417          1          1          1          1     0.7492          1 
   1   rs76651797     0.1029     0.1417          1          1          1          1     0.7492          1 
   1   rs76103621      0.103     0.1418          1          1          1          1     0.7492          1 
   1  rs111277983      0.103     0.1418          1          1          1          1     0.7492          1 
   1   rs12084935      0.103     0.1418          1          1          1          1     0.7492          1 
   1   rs57713692     0.1031     0.1419          1          1          1          1     0.7492          1 
   1   rs17012158     0.1031     0.1419          1          1          1          1     0.7492          1 
   1    rs2182913     0.1036     0.1425          1          1          1          1     0.7492          1 
   1    rs9429779     0.1036     0.1425          1          1          1          1     0.7492          1 
   1    rs9429942     0.1036     0.1425          1          1          1          1     0.7492          1 
   1    rs9429943     0.1036     0.1425          1          1          1          1     0.7492          1 
   1    rs9429944     0.1036     0.1425          1          1          1          1     0.7492          1 
   1    rs4844598     0.1036     0.1425          1          1          1          1     0.7492          1 
   1   rs10863341     0.1036     0.1425          1          1          1          1     0.7492          1 
   1   rs56166793     0.1037     0.1426          1          1          1          1     0.7492          1 
   1   rs12073016      0.104     0.1429          1          1          1          1     0.7492          1 
   1   rs77496520      0.104     0.1429          1          1          1          1     0.7492          1 
   1    rs5780346      0.104      0.143          1          1          1          1     0.7492          1 
   1   rs11588068     0.1042     0.1432          1          1          1          1     0.7492          1 
   1    rs2000060     0.1042     0.1432          1          1          1          1     0.7492          1 
   1    rs2000058     0.1042     0.1432          1          1          1          1     0.7492          1 
   1   rs17018404     0.1042     0.1432          1          1          1          1     0.7492          1 
   1   rs17018405     0.1042     0.1432          1          1          1          1     0.7492          1 
   1   rs11576146     0.1042     0.1432          1          1          1          1     0.7492          1 
   1   rs12569037     0.1042     0.1432          1          1          1          1     0.7492          1 
   1    rs2883215     0.1042     0.1432          1          1          1          1     0.7492          1 
   1   rs34367837     0.1042     0.1432          1          1          1          1     0.7492          1 
   1    rs2000056     0.1042     0.1432          1          1          1          1     0.7492          1 
   1    rs2000057     0.1042     0.1432          1          1          1          1     0.7492          1 
   1   rs12711512     0.1042     0.1432          1          1          1          1     0.7492          1 
   1   rs13373903     0.1042     0.1432          1          1          1          1     0.7492          1 
   1   rs13374155     0.1042     0.1432          1          1          1          1     0.7492          1 
   1   rs13373916     0.1042     0.1432          1          1          1          1     0.7492          1 
   1   rs17018488     0.1042     0.1432          1          1          1          1     0.7492          1 
   1   rs11591193     0.1042     0.1432          1          1          1          1     0.7492          1 
   1    rs1890864     0.1042     0.1432          1          1          1          1     0.7492          1 
   1    rs1340232     0.1042     0.1432          1          1          1          1     0.7492          1 
   1    rs2661361     0.1043     0.1433          1          1          1          1     0.7492          1 
   1    rs1257576     0.1043     0.1433          1          1          1          1     0.7492          1 
   1    rs1257572     0.1043     0.1433          1          1          1          1     0.7492          1 
   1    rs1702749     0.1043     0.1433          1          1          1          1     0.7492          1 
   1   rs17024952     0.1046     0.1437          1          1          1          1     0.7512          1 
   1   rs10863389     0.1049      0.144          1          1          1          1     0.7526          1 
   1   rs74155205      0.105     0.1441          1          1          1          1     0.7526          1 
   1  rs527673480      0.105     0.1442          1          1          1          1     0.7526          1 
   1   rs10863805     0.1051     0.1443          1          1          1          1     0.7526          1 
   1   rs79674532     0.1052     0.1443          1          1          1          1     0.7526          1 
   1  rs530154870     0.1057     0.1449          1          1          1          1     0.7531          1 
   1   rs11452067     0.1059     0.1452          1          1          1          1     0.7531          1 
   1  rs201544157     0.1062     0.1455          1          1          1          1     0.7531          1 
   1   rs10494891     0.1062     0.1455          1          1          1          1     0.7531          1 
   1   rs34327164     0.1069     0.1463          1          1          1          1     0.7531          1 
   1   rs28529127     0.1069     0.1463          1          1          1          1     0.7531          1 
   1   rs33935503     0.1069     0.1463          1          1          1          1     0.7531          1 
   1  rs115517821      0.107     0.1465          1          1          1          1     0.7531          1 
   1   rs77919401      0.107     0.1465          1          1          1          1     0.7531          1 
   1  rs111985378      0.107     0.1465          1          1          1          1     0.7531          1 
   1   rs28889651     0.1072     0.1466          1          1          1          1     0.7531          1 
   1   rs76167539     0.1072     0.1467          1          1          1          1     0.7531          1 
   1  rs551688471     0.1072     0.1467          1          1          1          1     0.7531          1 
   1  rs142004265     0.1072     0.1467          1          1          1          1     0.7531          1 
   1  rs113242187     0.1072     0.1467          1          1          1          1     0.7531          1 
   1  rs116257024     0.1072     0.1467          1          1          1          1     0.7531          1 
   1   rs56320291     0.1072     0.1467          1          1          1          1     0.7531          1 
   1  rs114055627     0.1072     0.1467          1          1          1          1     0.7531          1 
   1   rs79348638     0.1072     0.1467          1          1          1          1     0.7531          1 
   1  rs142423432     0.1072     0.1467          1          1          1          1     0.7531          1 
   1   rs76952870     0.1072     0.1467          1          1          1          1     0.7531          1 
   1  rs191329939     0.1072     0.1467          1          1          1          1     0.7531          1 
   1  rs116714176     0.1072     0.1467          1          1          1          1     0.7531          1 
   1   rs79468362     0.1072     0.1467          1          1          1          1     0.7531          1 
   1    rs1933544     0.1076     0.1472          1          1          1          1     0.7531          1 
   1  rs116554794     0.1077     0.1473          1          1          1          1     0.7531          1 
   1  rs115023184     0.1077     0.1473          1          1          1          1     0.7531          1 
   1  rs115019854     0.1077     0.1473          1          1          1          1     0.7531          1 
   1  rs116829563     0.1077     0.1473          1          1          1          1     0.7531          1 
   1   rs56867724     0.1077     0.1473          1          1          1          1     0.7531          1 
   1   rs10863730     0.1078     0.1474          1          1          1          1     0.7531          1 
   1   rs71848792     0.1079     0.1475          1          1          1          1     0.7531          1 
   1    rs3093416     0.1082     0.1478          1          1          1          1     0.7531          1 
   1    rs1118426     0.1082     0.1478          1          1          1          1     0.7531          1 
   1  rs536854236     0.1082     0.1478          1          1          1          1     0.7531          1 
   1   rs74151003     0.1082     0.1478          1          1          1          1     0.7531          1 
   1   rs17044576     0.1082     0.1478          1          1          1          1     0.7531          1 
   1   rs79441229     0.1082     0.1479          1          1          1          1     0.7531          1 
   1    rs1109588     0.1088     0.1485          1          1          1          1     0.7531          1 
   1  rs138232114     0.1089     0.1486          1          1          1          1     0.7531          1 
   1    rs2336939     0.1092      0.149          1          1          1          1     0.7531          1 
   1    rs4127124     0.1092      0.149          1          1          1          1     0.7531          1 
   1   rs11120575     0.1092      0.149          1          1          1          1     0.7531          1 
   1    rs2210518     0.1094     0.1492          1          1          1          1     0.7531          1 
   1   rs74142393     0.1095     0.1493          1          1          1          1     0.7531          1 
   1   rs16856400     0.1096     0.1494          1          1          1          1     0.7531          1 
   1  rs116065019     0.1096     0.1494          1          1          1          1     0.7531          1 
   1   rs11799508     0.1096     0.1495          1          1          1          1     0.7531          1 
   1   rs61077838     0.1096     0.1495          1          1          1          1     0.7531          1 
   1   rs11119165     0.1096     0.1495          1          1          1          1     0.7531          1 
   1   rs11119166     0.1096     0.1495          1          1          1          1     0.7531          1 
   1    rs2842711     0.1097     0.1496          1          1          1          1     0.7531          1 
   1    rs4551596     0.1097     0.1496          1          1          1          1     0.7531          1 
   1   rs12122455     0.1097     0.1496          1          1          1          1     0.7531          1 
   1   rs12119639     0.1097     0.1496          1          1          1          1     0.7531          1 
   1    rs1864369     0.1097     0.1496          1          1          1          1     0.7531          1 
   1    rs5780380     0.1097     0.1496          1          1          1          1     0.7531          1 
   1  rs112455820     0.1097     0.1496          1          1          1          1     0.7531          1 
   1    rs1583088     0.1097     0.1496          1          1          1          1     0.7531          1 
   1   rs12135236     0.1097     0.1496          1          1          1          1     0.7531          1 
   1   rs12140999     0.1097     0.1496          1          1          1          1     0.7531          1 
   1   rs56120974     0.1097     0.1496          1          1          1          1     0.7531          1 
   1   rs67600812     0.1097     0.1496          1          1          1          1     0.7531          1 
   1     rs859707     0.1101     0.1501          1          1          1          1     0.7531          1 
   1     rs859708     0.1101     0.1501          1          1          1          1     0.7531          1 
   1    rs1204709     0.1101     0.1501          1          1          1          1     0.7531          1 
   1     rs859709     0.1101     0.1501          1          1          1          1     0.7531          1 
   1    rs2724399     0.1101     0.1501          1          1          1          1     0.7531          1 
   1     rs945634     0.1101     0.1501          1          1          1          1     0.7531          1 
   1    rs1891421     0.1101     0.1501          1          1          1          1     0.7531          1 
   1    rs1891422     0.1101     0.1501          1          1          1          1     0.7531          1 
   1     rs882478     0.1103     0.1502          1          1          1          1     0.7531          1 
   1   rs72752501     0.1103     0.1502          1          1          1          1     0.7531          1 
   1   rs59852234     0.1103     0.1502          1          1          1          1     0.7531          1 
   1  rs115786088     0.1103     0.1503          1          1          1          1     0.7531          1 
   1  rs139602438     0.1103     0.1503          1          1          1          1     0.7531          1 
   1   rs76900746     0.1105     0.1505          1          1          1          1     0.7531          1 
   1   rs11403621     0.1106     0.1507          1          1          1          1     0.7531          1 
   1   rs60608658     0.1109     0.1509          1          1          1          1     0.7531          1 
   1   rs11240523     0.1111     0.1512          1          1          1          1     0.7531          1 
   1  rs376166125     0.1114     0.1515          1          1          1          1     0.7531          1 
   1  rs143792555     0.1114     0.1515          1          1          1          1     0.7531          1 
   1  rs539613038     0.1114     0.1515          1          1          1          1     0.7531          1 
   1    rs3973662     0.1119     0.1521          1          1          1          1     0.7531          1 
   1   rs74150713     0.1123     0.1526          1          1          1          1     0.7531          1 
   1   rs74150714     0.1123     0.1526          1          1          1          1     0.7531          1 
   1   rs17009221     0.1123     0.1526          1          1          1          1     0.7531          1 
   1   rs17009223     0.1123     0.1526          1          1          1          1     0.7531          1 
   1    rs4308977     0.1125     0.1529          1          1          1          1     0.7531          1 
   1    rs9429778     0.1125     0.1529          1          1          1          1     0.7531          1 
   1  rs114065085     0.1127      0.153          1          1          1          1     0.7531          1 
   1  rs182866988     0.1127      0.153          1          1          1          1     0.7531          1 
   1  rs113558043     0.1127     0.1531          1          1          1          1     0.7531          1 
   1  rs113123942     0.1128     0.1531          1          1          1          1     0.7531          1 
   1  rs113368246     0.1128     0.1531          1          1          1          1     0.7531          1 
   1   rs75379059     0.1128     0.1531          1          1          1          1     0.7531          1 
   1   rs28371595     0.1128     0.1531          1          1          1          1     0.7531          1 
   1   rs28371628     0.1128     0.1531          1          1          1          1     0.7531          1 
   1    rs2842707      0.113     0.1534          1          1          1          1     0.7531          1 
   1  rs112768883     0.1131     0.1535          1          1          1          1     0.7531          1 
   1  rs536254932     0.1131     0.1535          1          1          1          1     0.7531          1 
   1   rs71635168     0.1134     0.1539          1          1          1          1     0.7531          1 
   1   rs56125835     0.1135     0.1539          1          1          1          1     0.7531          1 
   1   rs62915160     0.1135      0.154          1          1          1          1     0.7531          1 
   1    rs4989468     0.1135      0.154          1          1          1          1     0.7531          1 
   1   rs75264496      0.114     0.1545          1          1          1          1     0.7531          1 
   1   rs17024884      0.114     0.1545          1          1          1          1     0.7531          1 
   1   rs41299874      0.114     0.1545          1          1          1          1     0.7531          1 
   1  rs116094174      0.114     0.1546          1          1          1          1     0.7531          1 
   1  rs111359667      0.114     0.1546          1          1          1          1     0.7531          1 
   1  rs142476208      0.114     0.1546          1          1          1          1     0.7531          1 
   1  rs114206987      0.114     0.1546          1          1          1          1     0.7531          1 
   1   rs12407485     0.1141     0.1547          1          1          1          1     0.7531          1 
   1   rs17016339     0.1141     0.1547          1          1          1          1     0.7531          1 
   1     rs823114     0.1144      0.155          1          1          1          1     0.7531          1 
   1     rs823116     0.1144      0.155          1          1          1          1     0.7531          1 
   1     rs823118     0.1144      0.155          1          1          1          1     0.7531          1 
   1   rs55735020     0.1144      0.155          1          1          1          1     0.7531          1 
   1  rs140801892     0.1144      0.155          1          1          1          1     0.7531          1 
   1   rs58526373     0.1148     0.1554          1          1          1          1     0.7531          1 
   1  rs141444520     0.1148     0.1554          1          1          1          1     0.7531          1 
   1    rs1935662     0.1148     0.1554          1          1          1          1     0.7531          1 
   1   rs74143155     0.1148     0.1554          1          1          1          1     0.7531          1 
   1   rs74143844     0.1148     0.1554          1          1          1          1     0.7531          1 
   1   rs59957335     0.1148     0.1554          1          1          1          1     0.7531          1 
   1   rs34455896     0.1148     0.1554          1          1          1          1     0.7531          1 
   1   rs16856215     0.1148     0.1554          1          1          1          1     0.7531          1 
   1   rs16856217     0.1148     0.1554          1          1          1          1     0.7531          1 
   1   rs10494873     0.1148     0.1554          1          1          1          1     0.7531          1 
   1   rs74143846     0.1148     0.1554          1          1          1          1     0.7531          1 
   1   rs11808642     0.1148     0.1554          1          1          1          1     0.7531          1 
   1   rs74143847     0.1148     0.1554          1          1          1          1     0.7531          1 
   1  rs138389558     0.1148     0.1554          1          1          1          1     0.7531          1 
   1   rs16856246     0.1148     0.1554          1          1          1          1     0.7531          1 
   1   rs16856251     0.1148     0.1554          1          1          1          1     0.7531          1 
   1   rs74143849     0.1148     0.1554          1          1          1          1     0.7531          1 
   1   rs74143850     0.1148     0.1554          1          1          1          1     0.7531          1 
   1   rs76542084     0.1148     0.1554          1          1          1          1     0.7531          1 
   1   rs11423873     0.1148     0.1554          1          1          1          1     0.7531          1 
   1   rs11803735     0.1148     0.1554          1          1          1          1     0.7531          1 
   1   rs16856324     0.1148     0.1554          1          1          1          1     0.7531          1 
   1   rs74143851     0.1148     0.1554          1          1          1          1     0.7531          1 
   1   rs16856348     0.1148     0.1554          1          1          1          1     0.7531          1 
   1   rs16856350     0.1148     0.1554          1          1          1          1     0.7531          1 
   1    rs1746658     0.1151     0.1558          1          1          1          1     0.7531          1 
   1  rs146755967     0.1155     0.1562          1          1          1          1     0.7531          1 
   1   rs80340653     0.1155     0.1562          1          1          1          1     0.7531          1 
   1   rs76753849     0.1155     0.1562          1          1          1          1     0.7531          1 
   1   rs76407519     0.1155     0.1562          1          1          1          1     0.7531          1 
   1   rs10157325     0.1155     0.1562          1          1          1          1     0.7531          1 
   1    rs9628705     0.1155     0.1562          1          1          1          1     0.7531          1 
   1  rs116217606     0.1155     0.1562          1          1          1          1     0.7531          1 
   1   rs80304890     0.1155     0.1562          1          1          1          1     0.7531          1 
   1  rs142864021     0.1155     0.1562          1          1          1          1     0.7531          1 
   1  rs114654051     0.1155     0.1562          1          1          1          1     0.7531          1 
   1   rs77213936     0.1155     0.1562          1          1          1          1     0.7531          1 
   1    rs7524447     0.1155     0.1562          1          1          1          1     0.7531          1 
   1   rs11581469      0.116     0.1568          1          1          1          1     0.7531          1 
   1    rs4845134      0.116     0.1568          1          1          1          1     0.7531          1 
   1    rs4845135      0.116     0.1568          1          1          1          1     0.7531          1 
   1    rs4845138      0.116     0.1568          1          1          1          1     0.7531          1 
   1   rs80043056     0.1164     0.1573          1          1          1          1     0.7531          1 
   1     rs823146     0.1164     0.1573          1          1          1          1     0.7531          1 
   1     rs823147     0.1164     0.1573          1          1          1          1     0.7531          1 
   1     rs823148     0.1164     0.1573          1          1          1          1     0.7531          1 
   1  rs199497854     0.1164     0.1573          1          1          1          1     0.7531          1 
   1   rs11353793     0.1167     0.1577          1          1          1          1     0.7531          1 
   1   rs10900518     0.1168     0.1577          1          1          1          1     0.7531          1 
   1   rs12760905     0.1168     0.1577          1          1          1          1     0.7531          1 
   1   rs11579937     0.1168     0.1577          1          1          1          1     0.7531          1 
   1    rs1174563     0.1171      0.158          1          1          1          1     0.7531          1 
   1   rs12727434     0.1172     0.1581          1          1          1          1     0.7531          1 
   1   rs56114005     0.1173     0.1583          1          1          1          1     0.7531          1 
   1   rs35223061     0.1175     0.1585          1          1          1          1     0.7531          1 
   1    rs6681853      0.118     0.1591          1          1          1          1     0.7531          1 
   1   rs11120075     0.1182     0.1593          1          1          1          1     0.7531          1 
   1    rs1354942     0.1186     0.1598          1          1          1          1     0.7531          1 
   1    rs1507761     0.1186     0.1598          1          1          1          1     0.7531          1 
   1    rs2661358     0.1186     0.1598          1          1          1          1     0.7531          1 
   1    rs2135923     0.1186     0.1598          1          1          1          1     0.7531          1 
   1   rs75620828     0.1186     0.1598          1          1          1          1     0.7531          1 
   1   rs17012838     0.1187     0.1599          1          1          1          1     0.7531          1 
   1    rs6694483     0.1187     0.1599          1          1          1          1     0.7531          1 
   1   rs17012842     0.1187     0.1599          1          1          1          1     0.7531          1 
   1  rs115491552     0.1187     0.1599          1          1          1          1     0.7531          1 
   1   rs17012846     0.1187     0.1599          1          1          1          1     0.7531          1 
   1   rs17012858     0.1187     0.1599          1          1          1          1     0.7531          1 
   1   rs58134488     0.1187     0.1599          1          1          1          1     0.7531          1 
   1   rs61660080     0.1187     0.1599          1          1          1          1     0.7531          1 
   1   rs58589700     0.1187     0.1599          1          1          1          1     0.7531          1 
   1   rs17012868     0.1187     0.1599          1          1          1          1     0.7531          1 
   1   rs17012871     0.1187     0.1599          1          1          1          1     0.7531          1 
   1   rs76324007     0.1187     0.1599          1          1          1          1     0.7531          1 
   1   rs78261241     0.1187     0.1599          1          1          1          1     0.7531          1 
   1   rs74393233     0.1187     0.1599          1          1          1          1     0.7531          1 
   1   rs76661009     0.1187     0.1599          1          1          1          1     0.7531          1 
   1   rs17012878     0.1187     0.1599          1          1          1          1     0.7531          1 
   1   rs17012879     0.1187     0.1599          1          1          1          1     0.7531          1 
   1   rs77393755     0.1187     0.1599          1          1          1          1     0.7531          1 
   1   rs17012881     0.1187     0.1599          1          1          1          1     0.7531          1 
   1  rs114091046     0.1187     0.1599          1          1          1          1     0.7531          1 
   1   rs78149860     0.1187     0.1599          1          1          1          1     0.7531          1 
   1   rs78980058     0.1187     0.1599          1          1          1          1     0.7531          1 
   1   rs17012885     0.1187     0.1599          1          1          1          1     0.7531          1 
   1   rs74347333     0.1187     0.1599          1          1          1          1     0.7531          1 
   1   rs78010568     0.1187     0.1599          1          1          1          1     0.7531          1 
   1   rs79685251     0.1187     0.1599          1          1          1          1     0.7531          1 
   1   rs58723400     0.1187     0.1599          1          1          1          1     0.7531          1 
   1   rs59613622     0.1187     0.1599          1          1          1          1     0.7531          1 
   1  rs114471707     0.1187     0.1599          1          1          1          1     0.7531          1 
   1   rs17012886     0.1187     0.1599          1          1          1          1     0.7531          1 
   1  rs112116427     0.1196     0.1609          1          1          1          1     0.7577          1 
   1    rs1152837     0.1197      0.161          1          1          1          1     0.7577          1 
   1    rs6540498     0.1198     0.1611          1          1          1          1     0.7577          1 
   1   rs11119208     0.1198     0.1611          1          1          1          1     0.7577          1 
   1    rs4562625     0.1198     0.1611          1          1          1          1     0.7577          1 
   1   rs28548020       0.12     0.1614          1          1          1          1     0.7587          1 
   1  rs139358325     0.1205     0.1619          1          1          1          1     0.7605          1 
   1  rs201177802     0.1205     0.1619          1          1          1          1     0.7605          1 
   1   rs57196402     0.1205     0.1619          1          1          1          1     0.7605          1 
   1   rs57542763     0.1207     0.1622          1          1          1          1     0.7605          1 
   1   rs55882556     0.1208     0.1623          1          1          1          1     0.7605          1 
   1     rs291111     0.1208     0.1623          1          1          1          1     0.7605          1 
   1   rs10157309     0.1211     0.1626          1          1          1          1     0.7605          1 
   1  rs115224113     0.1211     0.1627          1          1          1          1     0.7605          1 
   1    rs7533408     0.1219     0.1635          1          1          1          1     0.7605          1 
   1    rs4844729     0.1227     0.1645          1          1          1          1     0.7605          1 
   1     rs696960     0.1228     0.1645          1          1          1          1     0.7605          1 
   1     rs696959     0.1228     0.1645          1          1          1          1     0.7605          1 
   1    rs1499580     0.1232      0.165          1          1          1          1     0.7605          1 
   1   rs28517453     0.1235     0.1654          1          1          1          1     0.7605          1 
   1    rs9438437     0.1238     0.1657          1          1          1          1     0.7605          1 
   1    rs1891196     0.1239     0.1658          1          1          1          1     0.7605          1 
   1    rs7548249     0.1239     0.1658          1          1          1          1     0.7605          1 
   1   rs11449274     0.1239     0.1658          1          1          1          1     0.7605          1 
   1   rs12073260     0.1239     0.1658          1          1          1          1     0.7605          1 
   1   rs77531573     0.1239     0.1658          1          1          1          1     0.7605          1 
   1  rs116824196     0.1239     0.1658          1          1          1          1     0.7605          1 
   1   rs12079883     0.1239     0.1658          1          1          1          1     0.7605          1 
   1   rs12080089     0.1239     0.1658          1          1          1          1     0.7605          1 
   1   rs12077614     0.1239     0.1658          1          1          1          1     0.7605          1 
   1   rs12081438     0.1239     0.1658          1          1          1          1     0.7605          1 
   1   rs11119236     0.1239     0.1658          1          1          1          1     0.7605          1 
   1   rs28847625     0.1239     0.1658          1          1          1          1     0.7605          1 
   1   rs12073235     0.1239     0.1658          1          1          1          1     0.7605          1 
   1   rs12079171     0.1239     0.1658          1          1          1          1     0.7605          1 
   1   rs75845893     0.1239     0.1658          1          1          1          1     0.7605          1 
   1   rs11119243     0.1239     0.1658          1          1          1          1     0.7605          1 
   1  rs115410912     0.1239     0.1658          1          1          1          1     0.7605          1 
   1  rs116798481     0.1239     0.1658          1          1          1          1     0.7605          1 
   1   rs79761870     0.1239     0.1658          1          1          1          1     0.7605          1 
   1   rs12096528     0.1239     0.1658          1          1          1          1     0.7605          1 
   1  rs200046337     0.1239     0.1658          1          1          1          1     0.7605          1 
   1   rs12354318     0.1239     0.1658          1          1          1          1     0.7605          1 
   1  rs183232731     0.1239     0.1658          1          1          1          1     0.7605          1 
   1   rs12067172     0.1239     0.1658          1          1          1          1     0.7605          1 
   1   rs12095589     0.1239     0.1658          1          1          1          1     0.7605          1 
   1   rs12072789     0.1239     0.1658          1          1          1          1     0.7605          1 
   1   rs11119246     0.1239     0.1658          1          1          1          1     0.7605          1 
   1  rs114835890     0.1239     0.1658          1          1          1          1     0.7605          1 
   1  rs116424317     0.1239     0.1658          1          1          1          1     0.7605          1 
   1  rs544108002     0.1239     0.1658          1          1          1          1     0.7605          1 
   1   rs12071550     0.1239     0.1658          1          1          1          1     0.7605          1 
   1   rs79004302     0.1239     0.1658          1          1          1          1     0.7605          1 
   1   rs12088612     0.1239     0.1658          1          1          1          1     0.7605          1 
   1   rs11119249     0.1239     0.1658          1          1          1          1     0.7605          1 
   1  rs114313234     0.1239     0.1658          1          1          1          1     0.7605          1 
   1   rs11119250     0.1239     0.1658          1          1          1          1     0.7605          1 
   1   rs74436238     0.1239     0.1658          1          1          1          1     0.7605          1 
   1   rs12061968     0.1239     0.1658          1          1          1          1     0.7605          1 
   1   rs75957226     0.1239     0.1658          1          1          1          1     0.7605          1 
   1   rs78956621      0.124     0.1659          1          1          1          1     0.7605          1 
   1   rs28420347      0.124     0.1659          1          1          1          1     0.7605          1 
   1   rs28852078      0.124     0.1659          1          1          1          1     0.7605          1 
   1   rs28773594      0.124     0.1659          1          1          1          1     0.7605          1 
   1    rs6673596     0.1243     0.1662          1          1          1          1     0.7617          1 
   1   rs11120291     0.1244     0.1664          1          1          1          1     0.7617          1 
   1   rs61817176     0.1244     0.1664          1          1          1          1     0.7617          1 
   1    rs3813964     0.1246     0.1666          1          1          1          1     0.7619          1 
   1   esv3588657     0.1246     0.1666          1          1          1          1     0.7619          1 
   1  rs546900377     0.1246     0.1666          1          1          1          1     0.7619          1 
   1    rs6697277     0.1251     0.1671          1          1          1          1     0.7633          1 
   1   rs72145590     0.1252     0.1673          1          1          1          1     0.7633          1 
   1    rs4845136     0.1252     0.1673          1          1          1          1     0.7633          1 
   1    rs4845139     0.1252     0.1673          1          1          1          1     0.7633          1 
   1    rs4845141     0.1252     0.1673          1          1          1          1     0.7633          1 
   1   rs11406390     0.1253     0.1673          1          1          1          1     0.7633          1 
   1  rs116446522     0.1259      0.168          1          1          1          1     0.7664          1 
   1    rs4844684      0.126     0.1682          1          1          1          1     0.7664          1 
   1   rs17012706      0.126     0.1682          1          1          1          1     0.7664          1 
   1   rs35426473      0.126     0.1682          1          1          1          1     0.7664          1 
   1    rs2745946     0.1263     0.1685          1          1          1          1     0.7668          1 
   1    rs2785640     0.1263     0.1685          1          1          1          1     0.7668          1 
   1   rs75333806     0.1264     0.1687          1          1          1          1     0.7668          1 
   1   rs59386311     0.1267      0.169          1          1          1          1     0.7668          1 
   1  rs116288912     0.1267      0.169          1          1          1          1     0.7668          1 
   1    rs6664653     0.1267      0.169          1          1          1          1     0.7668          1 
   1  rs147970772     0.1267      0.169          1          1          1          1     0.7668          1 
   1    rs7529545     0.1267      0.169          1          1          1          1     0.7668          1 
   1   rs56661969     0.1267      0.169          1          1          1          1     0.7668          1 
   1    rs6668655     0.1267      0.169          1          1          1          1     0.7668          1 
   1   rs11119145     0.1268     0.1691          1          1          1          1     0.7669          1 
   1  rs114173135     0.1269     0.1692          1          1          1          1     0.7669          1 
   1   rs58727268     0.1271     0.1694          1          1          1          1     0.7678          1 
   1   rs60255052     0.1272     0.1695          1          1          1          1     0.7678          1 
   1  rs113751404     0.1273     0.1696          1          1          1          1     0.7682          1 
   1     rs493194     0.1276       0.17          1          1          1          1     0.7684          1 
   1     rs486753     0.1276       0.17          1          1          1          1     0.7684          1 
   1   rs28401652     0.1277     0.1701          1          1          1          1     0.7684          1 
   1  rs565325517     0.1278     0.1702          1          1          1          1     0.7684          1 
   1    rs7548161     0.1278     0.1703          1          1          1          1     0.7684          1 
   1    rs7548258     0.1278     0.1703          1          1          1          1     0.7684          1 
   1    rs7550548     0.1278     0.1703          1          1          1          1     0.7684          1 
   1    rs6540479     0.1278     0.1703          1          1          1          1     0.7684          1 
   1   rs71154899     0.1282     0.1706          1          1          1          1       0.77          1 
   1   rs28678435     0.1284     0.1708          1          1          1          1     0.7703          1 
   1    rs2807394     0.1284     0.1708          1          1          1          1     0.7703          1 
   1    rs2903990     0.1285      0.171          1          1          1          1     0.7709          1 
   1    rs1109587     0.1286     0.1711          1          1          1          1     0.7709          1 
   1     rs580306     0.1288     0.1714          1          1          1          1     0.7711          1 
   1     rs675592     0.1288     0.1714          1          1          1          1     0.7711          1 
   1     rs646074     0.1288     0.1714          1          1          1          1     0.7711          1 
   1    rs1713235     0.1297     0.1724          1          1          1          1     0.7754          1 
   1   rs57352267     0.1297     0.1724          1          1          1          1     0.7754          1 
   1  rs139885581     0.1298     0.1725          1          1          1          1     0.7754          1 
   1   rs41296014     0.1298     0.1725          1          1          1          1     0.7754          1 
   1   rs28396806     0.1299     0.1726          1          1          1          1     0.7756          1 
   1    rs2796267     0.1305     0.1732          1          1          1          1     0.7762          1 
   1    rs1249875     0.1305     0.1733          1          1          1          1     0.7762          1 
   1   rs11296719     0.1307     0.1735          1          1          1          1     0.7762          1 
   1   rs12075573     0.1307     0.1735          1          1          1          1     0.7762          1 
   1   rs17020983     0.1307     0.1735          1          1          1          1     0.7762          1 
   1    rs6691153     0.1308     0.1736          1          1          1          1     0.7762          1 
   1   rs10494892     0.1308     0.1736          1          1          1          1     0.7762          1 
   1   rs11120302     0.1308     0.1736          1          1          1          1     0.7762          1 
   1   rs12064433     0.1308     0.1736          1          1          1          1     0.7762          1 
   1    rs6659219     0.1308     0.1736          1          1          1          1     0.7762          1 
   1   rs73079174     0.1308     0.1736          1          1          1          1     0.7762          1 
   1    rs7550720     0.1309     0.1737          1          1          1          1     0.7762          1 
   1    rs7366689      0.131     0.1738          1          1          1          1     0.7762          1 
   1    rs4844420      0.131     0.1738          1          1          1          1     0.7762          1 
   1   rs11119058      0.131     0.1738          1          1          1          1     0.7762          1 
   1   rs34612665     0.1312      0.174          1          1          1          1     0.7768          1 
   1    rs6665709     0.1313     0.1742          1          1          1          1     0.7771          1 
   1   rs35162505     0.1313     0.1742          1          1          1          1     0.7771          1 
   1   rs73076154      0.132     0.1749          1          1          1          1       0.78          1 
   1   rs11240576     0.1321      0.175          1          1          1          1       0.78          1 
   1   rs79802634     0.1322     0.1751          1          1          1          1       0.78          1 
   1  rs139119404     0.1322     0.1751          1          1          1          1       0.78          1 
   1  rs565956305     0.1323     0.1753          1          1          1          1       0.78          1 
   1   rs10465685     0.1323     0.1753          1          1          1          1       0.78          1 
   1   rs12032382     0.1324     0.1753          1          1          1          1       0.78          1 
   1    rs2488259     0.1324     0.1753          1          1          1          1       0.78          1 
   1    rs2590687     0.1326     0.1756          1          1          1          1     0.7803          1 
   1   rs12077270     0.1327     0.1757          1          1          1          1     0.7803          1 
   1  rs189681157     0.1328     0.1758          1          1          1          1     0.7803          1 
   1    rs2590683     0.1328     0.1758          1          1          1          1     0.7803          1 
   1    rs2782935     0.1328     0.1758          1          1          1          1     0.7803          1 
   1   rs11240546     0.1328     0.1759          1          1          1          1     0.7803          1 
   1   rs11118954      0.133      0.176          1          1          1          1     0.7803          1 
   1   rs76271493     0.1331     0.1762          1          1          1          1     0.7803          1 
   1   rs59289297     0.1331     0.1762          1          1          1          1     0.7803          1 
   1   rs76988943     0.1331     0.1762          1          1          1          1     0.7803          1 
   1    rs2224822     0.1331     0.1762          1          1          1          1     0.7803          1 
   1   rs75250487     0.1335     0.1766          1          1          1          1     0.7816          1 
   1   rs75212097     0.1335     0.1766          1          1          1          1     0.7816          1 
   1   rs59054485     0.1342     0.1774          1          1          1          1     0.7823          1 
   1    rs2842713     0.1345     0.1777          1          1          1          1     0.7823          1 
   1   rs76941555     0.1346     0.1779          1          1          1          1     0.7823          1 
   1    rs1109893     0.1347      0.178          1          1          1          1     0.7823          1 
   1    rs6687995     0.1347      0.178          1          1          1          1     0.7823          1 
   1    rs6677015     0.1347      0.178          1          1          1          1     0.7823          1 
   1   rs12043779     0.1347      0.178          1          1          1          1     0.7823          1 
   1    rs1933564     0.1347      0.178          1          1          1          1     0.7823          1 
   1   rs34103393     0.1348     0.1781          1          1          1          1     0.7823          1 
   1  rs114275235     0.1353     0.1786          1          1          1          1     0.7823          1 
   1   rs72748396     0.1354     0.1787          1          1          1          1     0.7823          1 
   1   rs61817393     0.1354     0.1787          1          1          1          1     0.7823          1 
   1   rs61817395     0.1354     0.1787          1          1          1          1     0.7823          1 
   1   rs76069011     0.1355     0.1789          1          1          1          1     0.7823          1 
   1  rs143357246     0.1355     0.1789          1          1          1          1     0.7823          1 
   1  rs111364215     0.1355     0.1789          1          1          1          1     0.7823          1 
   1  rs112673017     0.1355     0.1789          1          1          1          1     0.7823          1 
   1  rs112757474     0.1355     0.1789          1          1          1          1     0.7823          1 
   1   rs77516432     0.1355     0.1789          1          1          1          1     0.7823          1 
   1  rs112245398     0.1355     0.1789          1          1          1          1     0.7823          1 
   1   rs11117948     0.1356      0.179          1          1          1          1     0.7823          1 
   1  rs115630198     0.1359     0.1793          1          1          1          1     0.7823          1 
   1   rs56188332     0.1359     0.1793          1          1          1          1     0.7823          1 
   1   rs12065315     0.1359     0.1793          1          1          1          1     0.7823          1 
   1  rs147963037     0.1359     0.1793          1          1          1          1     0.7823          1 
   1  rs112912632     0.1359     0.1793          1          1          1          1     0.7823          1 
   1   rs60618036     0.1359     0.1793          1          1          1          1     0.7823          1 
   1   rs57942992     0.1359     0.1793          1          1          1          1     0.7823          1 
   1  rs541339872     0.1365       0.18          1          1          1          1     0.7823          1 
   1    rs7550718     0.1366     0.1801          1          1          1          1     0.7823          1 
   1   rs28569773     0.1369     0.1804          1          1          1          1     0.7823          1 
   1   rs28683111     0.1369     0.1804          1          1          1          1     0.7823          1 
   1   rs34037383     0.1374      0.181          1          1          1          1     0.7823          1 
   1   rs11119212     0.1376     0.1812          1          1          1          1     0.7823          1 
   1   rs10746418     0.1376     0.1812          1          1          1          1     0.7823          1 
   1   rs11119061      0.138     0.1817          1          1          1          1     0.7823          1 
   1    rs1620298      0.138     0.1817          1          1          1          1     0.7823          1 
   1    rs1781039      0.138     0.1817          1          1          1          1     0.7823          1 
   1    rs1664248      0.138     0.1817          1          1          1          1     0.7823          1 
   1    rs1664246      0.138     0.1817          1          1          1          1     0.7823          1 
   1  rs144807922     0.1382     0.1818          1          1          1          1     0.7823          1 
   1   rs11346635     0.1383      0.182          1          1          1          1     0.7823          1 
   1    rs3131497     0.1384      0.182          1          1          1          1     0.7823          1 
   1   rs11117858     0.1388     0.1826          1          1          1          1     0.7823          1 
   1    rs1539241     0.1388     0.1826          1          1          1          1     0.7823          1 
   1   rs78324038     0.1388     0.1826          1          1          1          1     0.7823          1 
   1  rs116082145     0.1389     0.1827          1          1          1          1     0.7823          1 
   1   rs79409292     0.1389     0.1827          1          1          1          1     0.7823          1 
   1   rs79357141     0.1389     0.1827          1          1          1          1     0.7823          1 
   1  rs114701898     0.1389     0.1827          1          1          1          1     0.7823          1 
   1  rs114526998     0.1389     0.1827          1          1          1          1     0.7823          1 
   1   rs75057890     0.1389     0.1827          1          1          1          1     0.7823          1 
   1  rs114054638     0.1389     0.1827          1          1          1          1     0.7823          1 
   1  rs148492862     0.1389     0.1827          1          1          1          1     0.7823          1 
   1   rs74696124     0.1389     0.1827          1          1          1          1     0.7823          1 
   1  rs115712658     0.1389     0.1827          1          1          1          1     0.7823          1 
   1  rs143529512     0.1389     0.1827          1          1          1          1     0.7823          1 
   1    rs4288602     0.1389     0.1827          1          1          1          1     0.7823          1 
   1  rs116759597     0.1389     0.1827          1          1          1          1     0.7823          1 
   1   rs11576725     0.1389     0.1827          1          1          1          1     0.7823          1 
   1  rs116818700     0.1389     0.1827          1          1          1          1     0.7823          1 
   1  rs116820096     0.1389     0.1827          1          1          1          1     0.7823          1 
   1  rs116511509     0.1389     0.1827          1          1          1          1     0.7823          1 
   1   rs77617854     0.1389     0.1827          1          1          1          1     0.7823          1 
   1  rs114862938     0.1389     0.1827          1          1          1          1     0.7823          1 
   1    rs4307569     0.1389     0.1827          1          1          1          1     0.7823          1 
   1  rs141380001     0.1391     0.1829          1          1          1          1     0.7823          1 
   1  rs190040074     0.1391     0.1829          1          1          1          1     0.7823          1 
   1   rs74147416     0.1392      0.183          1          1          1          1     0.7823          1 
   1   rs10864180     0.1396     0.1834          1          1          1          1     0.7823          1 
   1   rs79363743     0.1396     0.1834          1          1          1          1     0.7823          1 
   1  rs537342253     0.1396     0.1834          1          1          1          1     0.7823          1 
   1     rs859713     0.1398     0.1837          1          1          1          1     0.7823          1 
   1    rs2745974     0.1398     0.1837          1          1          1          1     0.7823          1 
   1   rs10863706     0.1401      0.184          1          1          1          1     0.7823          1 
   1    rs2456811     0.1402     0.1841          1          1          1          1     0.7823          1 
   1     rs992695     0.1402     0.1841          1          1          1          1     0.7823          1 
   1    rs2843171     0.1402     0.1841          1          1          1          1     0.7823          1 
   1  rs111367086     0.1402     0.1841          1          1          1          1     0.7823          1 
   1   rs61821111     0.1403     0.1842          1          1          1          1     0.7823          1 
   1   rs61821113     0.1403     0.1842          1          1          1          1     0.7823          1 
   1   rs28584674     0.1404     0.1843          1          1          1          1     0.7823          1 
   1  rs543935702     0.1404     0.1843          1          1          1          1     0.7823          1 
   1  rs202186234     0.1405     0.1844          1          1          1          1     0.7823          1 
   1   rs61096929     0.1405     0.1845          1          1          1          1     0.7823          1 
   1   rs74152401     0.1405     0.1845          1          1          1          1     0.7823          1 
   1   rs74154104     0.1405     0.1845          1          1          1          1     0.7823          1 
   1    rs6671439     0.1406     0.1846          1          1          1          1     0.7823          1 
   1    rs6672985     0.1406     0.1846          1          1          1          1     0.7823          1 
   1   rs72731315     0.1406     0.1846          1          1          1          1     0.7823          1 
   1  rs552104062     0.1409     0.1849          1          1          1          1     0.7823          1 
   1   rs12090903     0.1409     0.1849          1          1          1          1     0.7823          1 
   1   rs12087120     0.1409     0.1849          1          1          1          1     0.7823          1 
   1  rs147535398     0.1409     0.1849          1          1          1          1     0.7823          1 
   1  rs200702527     0.1413     0.1853          1          1          1          1     0.7823          1 
   1    rs4274064     0.1415     0.1855          1          1          1          1     0.7823          1 
   1    rs4240846     0.1415     0.1855          1          1          1          1     0.7823          1 
   1    rs4845132     0.1415     0.1855          1          1          1          1     0.7823          1 
   1    rs2590696     0.1417     0.1858          1          1          1          1     0.7823          1 
   1   rs12739373     0.1417     0.1858          1          1          1          1     0.7823          1 
   1    rs5012834     0.1421     0.1862          1          1          1          1     0.7823          1 
   1   rs57844083     0.1423     0.1864          1          1          1          1     0.7823          1 
   1  rs111489456     0.1423     0.1864          1          1          1          1     0.7823          1 
   1  rs111570557     0.1423     0.1864          1          1          1          1     0.7823          1 
   1   rs41297604     0.1423     0.1865          1          1          1          1     0.7823          1 
   1   rs11809846     0.1426     0.1868          1          1          1          1     0.7823          1 
   1    rs2785653     0.1427     0.1868          1          1          1          1     0.7823          1 
   1      rs16808     0.1427     0.1868          1          1          1          1     0.7823          1 
   1   rs78466230     0.1428      0.187          1          1          1          1     0.7823          1 
   1     rs550519     0.1429     0.1871          1          1          1          1     0.7823          1 
   1    rs6696057     0.1432     0.1874          1          1          1          1     0.7823          1 
   1  rs116074932     0.1433     0.1875          1          1          1          1     0.7823          1 
   1   rs12132196     0.1434     0.1876          1          1          1          1     0.7823          1 
   1   rs10494871     0.1434     0.1876          1          1          1          1     0.7823          1 
   1    rs2590684     0.1436     0.1879          1          1          1          1     0.7823          1 
   1  rs116164676     0.1437      0.188          1          1          1          1     0.7823          1 
   1  rs115039752     0.1437      0.188          1          1          1          1     0.7823          1 
   1   rs10863720     0.1439     0.1882          1          1          1          1     0.7823          1 
   1   rs35324734      0.144     0.1884          1          1          1          1     0.7823          1 
   1   rs77276388     0.1442     0.1886          1          1          1          1     0.7823          1 
   1  rs138815559     0.1442     0.1886          1          1          1          1     0.7823          1 
   1   rs76495359     0.1445     0.1889          1          1          1          1     0.7823          1 
   1  rs114334709     0.1445     0.1889          1          1          1          1     0.7823          1 
   1   rs75236690     0.1445     0.1889          1          1          1          1     0.7823          1 
   1   rs75802305     0.1445     0.1889          1          1          1          1     0.7823          1 
   1   rs75240073     0.1448     0.1892          1          1          1          1     0.7823          1 
   1    rs1174558     0.1448     0.1892          1          1          1          1     0.7823          1 
   1   rs74153760     0.1452     0.1897          1          1          1          1     0.7823          1 
   1   rs74153762     0.1452     0.1897          1          1          1          1     0.7823          1 
   1   rs79577824     0.1453     0.1898          1          1          1          1     0.7823          1 
   1    rs6704122     0.1454     0.1899          1          1          1          1     0.7823          1 
   1  rs112453807     0.1454     0.1899          1          1          1          1     0.7823          1 
   1  rs112740170     0.1454     0.1899          1          1          1          1     0.7823          1 
   1   rs79521477     0.1454     0.1899          1          1          1          1     0.7823          1 
   1  rs111981646     0.1454     0.1899          1          1          1          1     0.7823          1 
   1  rs572836443     0.1454     0.1899          1          1          1          1     0.7823          1 
   1  rs112795777     0.1454     0.1899          1          1          1          1     0.7823          1 
   1   rs77621485     0.1454     0.1899          1          1          1          1     0.7823          1 
   1    rs4291499     0.1454     0.1899          1          1          1          1     0.7823          1 
   1   rs17014150     0.1454     0.1899          1          1          1          1     0.7823          1 
   1    rs6675735     0.1454     0.1899          1          1          1          1     0.7823          1 
   1   rs80087942     0.1454     0.1899          1          1          1          1     0.7823          1 
   1  rs113250862     0.1454     0.1899          1          1          1          1     0.7823          1 
   1    rs4433394     0.1454     0.1899          1          1          1          1     0.7823          1 
   1  rs147742533     0.1454     0.1899          1          1          1          1     0.7823          1 
   1   rs78416694     0.1454     0.1899          1          1          1          1     0.7823          1 
   1  rs566625693     0.1458     0.1903          1          1          1          1     0.7823          1 
   1    rs6540513     0.1459     0.1904          1          1          1          1     0.7823          1 
   1  rs541656242     0.1459     0.1905          1          1          1          1     0.7823          1 
   1    rs2970564      0.146     0.1905          1          1          1          1     0.7823          1 
   1    rs2970569      0.146     0.1905          1          1          1          1     0.7823          1 
   1    rs1174568      0.146     0.1905          1          1          1          1     0.7823          1 
   1    rs1174569      0.146     0.1905          1          1          1          1     0.7823          1 
   1    rs2788164      0.146     0.1905          1          1          1          1     0.7823          1 
   1    rs2788165      0.146     0.1905          1          1          1          1     0.7823          1 
   1   rs33971119      0.146     0.1906          1          1          1          1     0.7823          1 
   1       rs1980     0.1463     0.1909          1          1          1          1     0.7823          1 
   1    rs1937157     0.1464      0.191          1          1          1          1     0.7823          1 
   1   rs12085881     0.1465     0.1911          1          1          1          1     0.7823          1 
   1   rs17018252      0.147     0.1917          1          1          1          1     0.7823          1 
   1   rs61815322     0.1472     0.1918          1          1          1          1     0.7823          1 
   1  rs114119815     0.1476     0.1923          1          1          1          1     0.7823          1 
   1   rs75511845     0.1476     0.1923          1          1          1          1     0.7823          1 
   1  rs149739503     0.1476     0.1923          1          1          1          1     0.7823          1 
   1   rs74686036     0.1476     0.1923          1          1          1          1     0.7823          1 
   1   rs77876416     0.1476     0.1923          1          1          1          1     0.7823          1 
   1   rs77792189     0.1476     0.1923          1          1          1          1     0.7823          1 
   1   rs11802423     0.1476     0.1923          1          1          1          1     0.7823          1 
   1   rs72750453     0.1478     0.1926          1          1          1          1     0.7823          1 
   1     rs311317     0.1479     0.1926          1          1          1          1     0.7823          1 
   1     rs311303     0.1479     0.1926          1          1          1          1     0.7823          1 
   1   rs12096152     0.1479     0.1927          1          1          1          1     0.7823          1 
   1    rs7539969     0.1479     0.1927          1          1          1          1     0.7823          1 
   1   rs74155203     0.1481     0.1929          1          1          1          1     0.7823          1 
   1   rs17024233     0.1481     0.1929          1          1          1          1     0.7823          1 
   1   rs74149134     0.1481     0.1929          1          1          1          1     0.7823          1 
   1   rs17024772     0.1481     0.1929          1          1          1          1     0.7823          1 
   1     rs823092     0.1481     0.1929          1          1          1          1     0.7823          1 
   1  rs145449395     0.1482     0.1929          1          1          1          1     0.7823          1 
   1   rs16856421     0.1482      0.193          1          1          1          1     0.7823          1 
   1   rs17348507     0.1482      0.193          1          1          1          1     0.7823          1 
   1  rs201331568     0.1482      0.193          1          1          1          1     0.7823          1 
   1   rs56048604     0.1482      0.193          1          1          1          1     0.7823          1 
   1  rs113322677     0.1482      0.193          1          1          1          1     0.7823          1 
   1  rs145836802     0.1482      0.193          1          1          1          1     0.7823          1 
   1  rs112264505     0.1482      0.193          1          1          1          1     0.7823          1 
   1   rs11802232     0.1482      0.193          1          1          1          1     0.7823          1 
   1   rs76465173     0.1482      0.193          1          1          1          1     0.7823          1 
   1   rs74380392     0.1482      0.193          1          1          1          1     0.7823          1 
   1   rs56023583     0.1482      0.193          1          1          1          1     0.7823          1 
   1    rs7533475     0.1482      0.193          1          1          1          1     0.7823          1 
   1   rs76148834     0.1482      0.193          1          1          1          1     0.7823          1 
   1  rs113702492     0.1482      0.193          1          1          1          1     0.7823          1 
   1  rs530664983     0.1482      0.193          1          1          1          1     0.7823          1 
   1    rs7550755     0.1482      0.193          1          1          1          1     0.7823          1 
   1    rs7550960     0.1482      0.193          1          1          1          1     0.7823          1 
   1  rs113716284     0.1482      0.193          1          1          1          1     0.7823          1 
   1   rs12143192     0.1483     0.1931          1          1          1          1     0.7823          1 
   1    rs4844697     0.1483     0.1931          1          1          1          1     0.7823          1 
   1    rs1417075     0.1483     0.1931          1          1          1          1     0.7823          1 
   1    rs7526146     0.1484     0.1932          1          1          1          1     0.7823          1 
   1    rs2495253     0.1484     0.1932          1          1          1          1     0.7823          1 
   1  rs113608553     0.1484     0.1932          1          1          1          1     0.7823          1 
   1    rs6683144     0.1487     0.1935          1          1          1          1     0.7823          1 
   1    rs6540509     0.1487     0.1935          1          1          1          1     0.7823          1 
   1  rs199963660      0.149     0.1938          1          1          1          1     0.7823          1 
   1   rs12747843     0.1494     0.1943          1          1          1          1     0.7823          1 
   1    rs4844559     0.1494     0.1943          1          1          1          1     0.7823          1 
   1   rs11581299     0.1494     0.1943          1          1          1          1     0.7823          1 
   1    rs6694365     0.1494     0.1943          1          1          1          1     0.7823          1 
   1    rs9660194     0.1497     0.1947          1          1          1          1     0.7823          1 
   1    rs6684843     0.1498     0.1947          1          1          1          1     0.7823          1 
   1    rs6681869     0.1498     0.1947          1          1          1          1     0.7823          1 
   1    rs6540490     0.1498     0.1947          1          1          1          1     0.7823          1 
   1    rs6540491     0.1498     0.1947          1          1          1          1     0.7823          1 
   1    rs6540492     0.1498     0.1947          1          1          1          1     0.7823          1 
   1    rs6540493     0.1498     0.1947          1          1          1          1     0.7823          1 
   1    rs6688392     0.1498     0.1947          1          1          1          1     0.7823          1 
   1   rs78044000     0.1498     0.1947          1          1          1          1     0.7823          1 
   1    rs3813969     0.1498     0.1947          1          1          1          1     0.7823          1 
   1    rs3813967     0.1498     0.1947          1          1          1          1     0.7823          1 
   1    rs4845117     0.1498     0.1947          1          1          1          1     0.7823          1 
   1  rs147148136     0.1498     0.1947          1          1          1          1     0.7823          1 
   1    rs4844544     0.1498     0.1947          1          1          1          1     0.7823          1 
   1    rs4844545     0.1498     0.1947          1          1          1          1     0.7823          1 
   1  rs112664086     0.1498     0.1947          1          1          1          1     0.7823          1 
   1   rs56951869     0.1498     0.1947          1          1          1          1     0.7823          1 
   1   rs57096326     0.1498     0.1947          1          1          1          1     0.7823          1 
   1   rs57106552     0.1498     0.1947          1          1          1          1     0.7823          1 
   1   rs17012744     0.1498     0.1947          1          1          1          1     0.7823          1 
   1    rs6673090     0.1498     0.1947          1          1          1          1     0.7823          1 
   1    rs6681092     0.1498     0.1947          1          1          1          1     0.7823          1 
   1    rs6673105     0.1498     0.1947          1          1          1          1     0.7823          1 
   1   rs59856456     0.1498     0.1947          1          1          1          1     0.7823          1 
   1   rs58896223     0.1498     0.1947          1          1          1          1     0.7823          1 
   1  rs113519195     0.1498     0.1947          1          1          1          1     0.7823          1 
   1   rs78660080     0.1498     0.1947          1          1          1          1     0.7823          1 
   1  rs113101778     0.1498     0.1947          1          1          1          1     0.7823          1 
   1  rs533036412     0.1498     0.1947          1          1          1          1     0.7823          1 
   1   rs34253940     0.1498     0.1947          1          1          1          1     0.7823          1 
   1   rs11378256     0.1498     0.1948          1          1          1          1     0.7823          1 
   1    rs4844744     0.1498     0.1948          1          1          1          1     0.7823          1 
   1   rs12744634     0.1498     0.1948          1          1          1          1     0.7823          1 
   1    rs3795547       0.15     0.1949          1          1          1          1     0.7823          1 
   1   rs59854384       0.15      0.195          1          1          1          1     0.7823          1 
   1   rs60036572       0.15      0.195          1          1          1          1     0.7823          1 
   1  rs116045834     0.1501     0.1951          1          1          1          1     0.7823          1 
   1  rs148637054     0.1501     0.1951          1          1          1          1     0.7823          1 
   1  rs116597867     0.1501     0.1951          1          1          1          1     0.7823          1 
   1     rs696984     0.1503     0.1953          1          1          1          1     0.7826          1 
   1   rs74152329     0.1504     0.1954          1          1          1          1     0.7826          1 
   1   rs57038312     0.1504     0.1954          1          1          1          1     0.7826          1 
   1   rs28371585     0.1506     0.1956          1          1          1          1     0.7833          1 
   1   rs59745900     0.1511     0.1962          1          1          1          1     0.7844          1 
   1   rs80172840     0.1511     0.1962          1          1          1          1     0.7844          1 
   1   rs74593756     0.1511     0.1962          1          1          1          1     0.7844          1 
   1   rs79245478     0.1511     0.1962          1          1          1          1     0.7844          1 
   1     rs517011     0.1512     0.1962          1          1          1          1     0.7844          1 
   1   rs73094069     0.1517     0.1968          1          1          1          1     0.7857          1 
   1   rs74157848     0.1521     0.1973          1          1          1          1     0.7857          1 
   1   rs12060559     0.1521     0.1973          1          1          1          1     0.7857          1 
   1   rs12087561     0.1521     0.1973          1          1          1          1     0.7857          1 
   1   rs11119225     0.1521     0.1973          1          1          1          1     0.7857          1 
   1   rs79285503     0.1521     0.1973          1          1          1          1     0.7857          1 
   1   rs12090478     0.1521     0.1973          1          1          1          1     0.7857          1 
   1    rs6661599     0.1521     0.1973          1          1          1          1     0.7857          1 
   1    rs6664753     0.1521     0.1973          1          1          1          1     0.7857          1 
   1  rs181552024     0.1521     0.1973          1          1          1          1     0.7857          1 
   1   rs77467213     0.1521     0.1973          1          1          1          1     0.7857          1 
   1   rs11119085     0.1524     0.1976          1          1          1          1     0.7857          1 
   1   rs11240550     0.1525     0.1976          1          1          1          1     0.7857          1 
   1   rs61282401     0.1525     0.1977          1          1          1          1     0.7857          1 
   1     rs725528     0.1525     0.1977          1          1          1          1     0.7857          1 
   1    rs1924250     0.1525     0.1977          1          1          1          1     0.7857          1 
   1     rs880790     0.1529     0.1981          1          1          1          1     0.7857          1 
   1   rs12075255     0.1529     0.1981          1          1          1          1     0.7857          1 
   1     rs569034     0.1529     0.1982          1          1          1          1     0.7857          1 
   1    rs2791700      0.153     0.1982          1          1          1          1     0.7857          1 
   1    rs2629645      0.153     0.1982          1          1          1          1     0.7857          1 
   1    rs2842720      0.153     0.1982          1          1          1          1     0.7857          1 
   1   rs68002456     0.1531     0.1983          1          1          1          1     0.7857          1 
   1    rs6540576     0.1531     0.1983          1          1          1          1     0.7857          1 
   1    rs4073250     0.1531     0.1983          1          1          1          1     0.7857          1 
   1  rs532585991     0.1535     0.1988          1          1          1          1     0.7876          1 
   1  rs562841273     0.1537      0.199          1          1          1          1     0.7882          1 
   1   rs78448144     0.1541     0.1994          1          1          1          1     0.7893          1 
   1  rs112977696     0.1541     0.1995          1          1          1          1     0.7893          1 
   1   rs12059941     0.1541     0.1995          1          1          1          1     0.7893          1 
   1   rs55737937     0.1545     0.1999          1          1          1          1      0.791          1 
   1   rs56294765     0.1546        0.2          1          1          1          1      0.791          1 
   1    rs4593829     0.1548     0.2002          1          1          1          1     0.7914          1 
   1    rs2785633     0.1548     0.2002          1          1          1          1     0.7914          1 
   1   rs11119180     0.1551     0.2005          1          1          1          1     0.7922          1 
   1  rs140189709     0.1553     0.2008          1          1          1          1     0.7922          1 
   1   rs11119217     0.1553     0.2008          1          1          1          1     0.7922          1 
   1   rs74701149     0.1553     0.2008          1          1          1          1     0.7922          1 
   1  rs535058802     0.1554     0.2009          1          1          1          1     0.7922          1 
   1  rs565824559     0.1554     0.2009          1          1          1          1     0.7922          1 
   1  rs145648377     0.1554     0.2009          1          1          1          1     0.7922          1 
   1    rs4844748     0.1556     0.2011          1          1          1          1     0.7926          1 
   1  rs114798644     0.1559     0.2014          1          1          1          1     0.7933          1 
   1   rs76002703     0.1559     0.2014          1          1          1          1     0.7933          1 
   1   rs76424801     0.1559     0.2014          1          1          1          1     0.7933          1 
   1  rs372580744     0.1562     0.2018          1          1          1          1     0.7939          1 
   1  rs150742257     0.1566     0.2022          1          1          1          1     0.7939          1 
   1     rs521369     0.1566     0.2022          1          1          1          1     0.7939          1 
   1     rs311320     0.1566     0.2022          1          1          1          1     0.7939          1 
   1  rs147571316     0.1567     0.2023          1          1          1          1     0.7939          1 
   1  rs376934654     0.1568     0.2025          1          1          1          1     0.7939          1 
   1    rs2629650      0.157     0.2026          1          1          1          1     0.7939          1 
   1    rs2629644      0.157     0.2026          1          1          1          1     0.7939          1 
   1    rs2629643      0.157     0.2026          1          1          1          1     0.7939          1 
   1    rs2629642      0.157     0.2026          1          1          1          1     0.7939          1 
   1    rs2791698      0.157     0.2026          1          1          1          1     0.7939          1 
   1    rs2791697      0.157     0.2026          1          1          1          1     0.7939          1 
   1  rs114392069      0.157     0.2026          1          1          1          1     0.7939          1 
   1   rs77903889      0.157     0.2026          1          1          1          1     0.7939          1 
   1    rs2791693      0.157     0.2026          1          1          1          1     0.7939          1 
   1   rs11118132     0.1571     0.2028          1          1          1          1     0.7941          1 
   1   rs55961118     0.1574      0.203          1          1          1          1     0.7949          1 
   1  rs201559048     0.1576     0.2033          1          1          1          1     0.7957          1 
   1  rs139644279     0.1577     0.2033          1          1          1          1     0.7957          1 
   1   rs35289636     0.1578     0.2035          1          1          1          1      0.796          1 
   1    rs2590685      0.158     0.2037          1          1          1          1     0.7968          1 
   1   rs56317798     0.1581     0.2038          1          1          1          1     0.7968          1 
   1  rs147502584     0.1585     0.2043          1          1          1          1     0.7987          1 
   1    rs2225324     0.1587     0.2045          1          1          1          1     0.7991          1 
   1    rs3818361     0.1597     0.2055          1          1          1          1     0.7998          1 
   1    rs6701713     0.1597     0.2055          1          1          1          1     0.7998          1 
   1    rs2093760     0.1597     0.2055          1          1          1          1     0.7998          1 
   1    rs1166907     0.1598     0.2057          1          1          1          1     0.7998          1 
   1   rs11312417     0.1598     0.2057          1          1          1          1     0.7998          1 
   1    rs1166908     0.1598     0.2057          1          1          1          1     0.7998          1 
   1    rs7555514     0.1598     0.2057          1          1          1          1     0.7998          1 
   1    rs7533739     0.1598     0.2057          1          1          1          1     0.7998          1 
   1    rs1166909     0.1598     0.2057          1          1          1          1     0.7998          1 
   1   rs77336931     0.1599     0.2058          1          1          1          1     0.7998          1 
   1   rs12096924     0.1599     0.2058          1          1          1          1     0.7998          1 
   1  rs114695722     0.1599     0.2058          1          1          1          1     0.7998          1 
   1  rs116290995     0.1599     0.2058          1          1          1          1     0.7998          1 
   1   rs11799604     0.1599     0.2058          1          1          1          1     0.7998          1 
   1   rs10863713       0.16     0.2059          1          1          1          1     0.7998          1 
   1       rs2224     0.1601      0.206          1          1          1          1     0.7998          1 
   1   rs73080400     0.1601      0.206          1          1          1          1     0.7998          1 
   1   rs73080402     0.1601      0.206          1          1          1          1     0.7998          1 
   1   rs10159439     0.1601      0.206          1          1          1          1     0.7998          1 
   1  rs545977473     0.1603     0.2063          1          1          1          1     0.8003          1 
   1   rs17013661     0.1603     0.2063          1          1          1          1     0.8003          1 
   1   rs17022299      0.161      0.207          1          1          1          1     0.8024          1 
   1   rs11119259     0.1613     0.2074          1          1          1          1     0.8024          1 
   1   rs11119260     0.1613     0.2074          1          1          1          1     0.8024          1 
   1   rs11119262     0.1613     0.2074          1          1          1          1     0.8024          1 
   1   rs11119263     0.1613     0.2074          1          1          1          1     0.8024          1 
   1   rs17041922     0.1613     0.2074          1          1          1          1     0.8024          1 
   1   rs10863769     0.1613     0.2074          1          1          1          1     0.8024          1 
   1   rs34253955     0.1614     0.2075          1          1          1          1     0.8024          1 
   1   rs35489935     0.1614     0.2075          1          1          1          1     0.8024          1 
   1   rs34185135     0.1614     0.2075          1          1          1          1     0.8024          1 
   1   rs73084312     0.1616     0.2076          1          1          1          1     0.8025          1 
   1   rs80261150     0.1616     0.2077          1          1          1          1     0.8025          1 
   1    rs1775145     0.1616     0.2077          1          1          1          1     0.8025          1 
   1   rs12146010     0.1617     0.2078          1          1          1          1     0.8025          1 
   1   rs10863727     0.1626     0.2088          1          1          1          1     0.8067          1 
   1    rs7535719     0.1629     0.2091          1          1          1          1     0.8073          1 
   1    rs7527908     0.1629     0.2091          1          1          1          1     0.8073          1 
   1    rs6691187     0.1631     0.2092          1          1          1          1     0.8077          1 
   1   rs76896468     0.1632     0.2093          1          1          1          1     0.8079          1 
   1   rs76207091     0.1635     0.2097          1          1          1          1     0.8094          1 
   1   rs78168077     0.1636     0.2099          1          1          1          1     0.8096          1 
   1   rs17014035     0.1638       0.21          1          1          1          1     0.8096          1 
   1    rs4074957     0.1638       0.21          1          1          1          1     0.8096          1 
   1   rs77554986     0.1639     0.2101          1          1          1          1     0.8098          1 
   1    rs3122605      0.164     0.2103          1          1          1          1     0.8099          1 
   1   rs35701013      0.164     0.2103          1          1          1          1     0.8099          1 
   1   rs17012824     0.1642     0.2105          1          1          1          1     0.8103          1 
   1    rs4844538     0.1645     0.2108          1          1          1          1     0.8114          1 
   1    rs2405142     0.1649     0.2113          1          1          1          1     0.8129          1 
   1   rs11120074      0.165     0.2113          1          1          1          1     0.8129          1 
   1   rs57033547      0.165     0.2113          1          1          1          1     0.8129          1 
   1    rs4844384     0.1652     0.2116          1          1          1          1     0.8135          1 
   1   rs76703655     0.1653     0.2116          1          1          1          1     0.8136          1 
   1    rs2802214     0.1659     0.2123          1          1          1          1     0.8158          1 
   1   rs11587643      0.166     0.2124          1          1          1          1     0.8158          1 
   1    rs9661909      0.166     0.2124          1          1          1          1     0.8158          1 
   1   rs11118993      0.166     0.2124          1          1          1          1     0.8158          1 
   1     rs756098     0.1666     0.2131          1          1          1          1     0.8178          1 
   1    rs2773463     0.1667     0.2132          1          1          1          1     0.8178          1 
   1  rs142245823     0.1667     0.2132          1          1          1          1     0.8178          1 
   1    rs3849274     0.1671     0.2137          1          1          1          1     0.8178          1 
   1  rs535787711     0.1672     0.2137          1          1          1          1     0.8178          1 
   1   rs56658656     0.1673     0.2138          1          1          1          1     0.8178          1 
   1    rs7555105     0.1673     0.2138          1          1          1          1     0.8178          1 
   1    rs2802223     0.1681     0.2147          1          1          1          1     0.8178          1 
   1    rs2802224     0.1681     0.2147          1          1          1          1     0.8178          1 
   1    rs2940254     0.1681     0.2147          1          1          1          1     0.8178          1 
   1   rs58829189     0.1684     0.2151          1          1          1          1     0.8178          1 
   1    rs2052908     0.1685     0.2151          1          1          1          1     0.8178          1 
   1    rs6701086     0.1685     0.2151          1          1          1          1     0.8178          1 
   1   rs12025827     0.1685     0.2151          1          1          1          1     0.8178          1 
   1   rs11297961     0.1687     0.2154          1          1          1          1     0.8178          1 
   1   rs16856106     0.1688     0.2155          1          1          1          1     0.8178          1 
   1    rs3754170     0.1689     0.2156          1          1          1          1     0.8178          1 
   1    rs2153036     0.1695     0.2162          1          1          1          1     0.8178          1 
   1   rs12136204     0.1695     0.2162          1          1          1          1     0.8178          1 
   1   rs12145056     0.1695     0.2162          1          1          1          1     0.8178          1 
   1   rs12138193     0.1695     0.2162          1          1          1          1     0.8178          1 
   1    rs6659083     0.1696     0.2164          1          1          1          1     0.8178          1 
   1   rs17012566     0.1696     0.2164          1          1          1          1     0.8178          1 
   1    rs6661827     0.1697     0.2164          1          1          1          1     0.8178          1 
   1   rs57881438     0.1698     0.2166          1          1          1          1     0.8178          1 
   1   rs57024577     0.1698     0.2166          1          1          1          1     0.8178          1 
   1   rs57291226     0.1698     0.2166          1          1          1          1     0.8178          1 
   1   rs59909133     0.1698     0.2166          1          1          1          1     0.8178          1 
   1   rs74151012     0.1698     0.2166          1          1          1          1     0.8178          1 
   1   rs74151013     0.1698     0.2166          1          1          1          1     0.8178          1 
   1   rs60799840     0.1698     0.2166          1          1          1          1     0.8178          1 
   1   rs74151015     0.1698     0.2166          1          1          1          1     0.8178          1 
   1  rs149480065     0.1698     0.2166          1          1          1          1     0.8178          1 
   1   rs74151017     0.1698     0.2166          1          1          1          1     0.8178          1 
   1   rs58713623     0.1698     0.2166          1          1          1          1     0.8178          1 
   1   rs74151019     0.1698     0.2166          1          1          1          1     0.8178          1 
   1   rs11804172     0.1698     0.2166          1          1          1          1     0.8178          1 
   1   rs74705751     0.1698     0.2166          1          1          1          1     0.8178          1 
   1  rs147091838     0.1698     0.2166          1          1          1          1     0.8178          1 
   1    rs7553944     0.1699     0.2167          1          1          1          1     0.8178          1 
   1   rs17013271     0.1699     0.2167          1          1          1          1     0.8178          1 
   1   rs10399719     0.1699     0.2167          1          1          1          1     0.8178          1 
   1    rs6693011     0.1702      0.217          1          1          1          1     0.8178          1 
   1   rs12062114     0.1702      0.217          1          1          1          1     0.8178          1 
   1   rs35299018     0.1702      0.217          1          1          1          1     0.8178          1 
   1    rs1890869     0.1702      0.217          1          1          1          1     0.8178          1 
   1   rs11120077     0.1702      0.217          1          1          1          1     0.8178          1 
   1   rs55696978     0.1702      0.217          1          1          1          1     0.8178          1 
   1   rs74152404     0.1702      0.217          1          1          1          1     0.8178          1 
   1   rs74152405     0.1702      0.217          1          1          1          1     0.8178          1 
   1   rs74152406     0.1702      0.217          1          1          1          1     0.8178          1 
   1   rs17019578     0.1702      0.217          1          1          1          1     0.8178          1 
   1  rs144681498     0.1703     0.2171          1          1          1          1     0.8178          1 
   1  rs115941377     0.1703     0.2171          1          1          1          1     0.8178          1 
   1  rs189068953     0.1703     0.2171          1          1          1          1     0.8178          1 
   1   rs35629009     0.1704     0.2172          1          1          1          1     0.8178          1 
   1     rs863725     0.1704     0.2172          1          1          1          1     0.8178          1 
   1     rs885224     0.1704     0.2172          1          1          1          1     0.8178          1 
   1   rs71570007     0.1708     0.2176          1          1          1          1     0.8192          1 
   1   rs41274812     0.1713     0.2182          1          1          1          1     0.8209          1 
   1    rs1932817     0.1713     0.2182          1          1          1          1     0.8209          1 
   1   rs12093831     0.1716     0.2185          1          1          1          1     0.8221          1 
   1   rs71154842     0.1719     0.2188          1          1          1          1     0.8227          1 
   1   rs67863523      0.172     0.2189          1          1          1          1     0.8227          1 
   1   rs79918895      0.172      0.219          1          1          1          1     0.8227          1 
   1   rs76262898      0.172      0.219          1          1          1          1     0.8227          1 
   1   rs12029495     0.1724     0.2193          1          1          1          1     0.8232          1 
   1   rs58222271     0.1726     0.2195          1          1          1          1     0.8232          1 
   1    rs7522043     0.1732     0.2202          1          1          1          1     0.8232          1 
   1   rs73080374     0.1732     0.2202          1          1          1          1     0.8232          1 
   1   rs59313982     0.1732     0.2202          1          1          1          1     0.8232          1 
   1   rs72750488     0.1735     0.2205          1          1          1          1     0.8232          1 
   1   rs78836113     0.1735     0.2205          1          1          1          1     0.8232          1 
   1    rs7532450     0.1735     0.2205          1          1          1          1     0.8232          1 
   1    rs7365031     0.1742     0.2213          1          1          1          1     0.8232          1 
   1  rs113161246     0.1743     0.2214          1          1          1          1     0.8232          1 
   1    rs1986158     0.1746     0.2217          1          1          1          1     0.8232          1 
   1    rs1571344     0.1746     0.2217          1          1          1          1     0.8232          1 
   1    rs1887633     0.1746     0.2217          1          1          1          1     0.8232          1 
   1   rs61822962     0.1746     0.2217          1          1          1          1     0.8232          1 
   1   rs59179545     0.1746     0.2217          1          1          1          1     0.8232          1 
   1    rs7543742     0.1746     0.2217          1          1          1          1     0.8232          1 
   1   rs12075933     0.1746     0.2217          1          1          1          1     0.8232          1 
   1   rs34186915     0.1746     0.2218          1          1          1          1     0.8232          1 
   1    rs3813965     0.1746     0.2218          1          1          1          1     0.8232          1 
   1    rs4845123     0.1746     0.2218          1          1          1          1     0.8232          1 
   1  rs137881094     0.1746     0.2218          1          1          1          1     0.8232          1 
   1   rs12569132     0.1746     0.2218          1          1          1          1     0.8232          1 
   1   rs12568651     0.1746     0.2218          1          1          1          1     0.8232          1 
   1   rs71783773     0.1751     0.2223          1          1          1          1     0.8232          1 
   1  rs574868272     0.1752     0.2224          1          1          1          1     0.8232          1 
   1    rs1341682     0.1756     0.2228          1          1          1          1     0.8232          1 
   1   rs76787406     0.1756     0.2228          1          1          1          1     0.8232          1 
   1    rs6540526     0.1757      0.223          1          1          1          1     0.8232          1 
   1   rs75762018     0.1758     0.2231          1          1          1          1     0.8232          1 
   1   rs76640751     0.1758     0.2231          1          1          1          1     0.8232          1 
   1    rs1762463     0.1759     0.2231          1          1          1          1     0.8232          1 
   1   rs28733971     0.1759     0.2231          1          1          1          1     0.8232          1 
   1   rs61159936     0.1759     0.2231          1          1          1          1     0.8232          1 
   1    rs6666286     0.1759     0.2231          1          1          1          1     0.8232          1 
   1    rs6684581     0.1759     0.2231          1          1          1          1     0.8232          1 
   1    rs6540466     0.1759     0.2231          1          1          1          1     0.8232          1 
   1   rs12077501      0.176     0.2232          1          1          1          1     0.8232          1 
   1   rs73092056      0.176     0.2232          1          1          1          1     0.8232          1 
   1   rs73079153     0.1761     0.2234          1          1          1          1     0.8232          1 
   1  rs113051903     0.1761     0.2234          1          1          1          1     0.8232          1 
   1   rs72175730     0.1763     0.2235          1          1          1          1     0.8232          1 
   1  rs115869550     0.1766     0.2238          1          1          1          1     0.8232          1 
   1  rs114316653     0.1766     0.2238          1          1          1          1     0.8232          1 
   1  rs116523196     0.1766     0.2238          1          1          1          1     0.8232          1 
   1    rs6540876     0.1766     0.2239          1          1          1          1     0.8232          1 
   1   rs79773790     0.1766     0.2239          1          1          1          1     0.8232          1 
   1  rs139829047     0.1766     0.2239          1          1          1          1     0.8232          1 
   1    rs2014202     0.1768     0.2241          1          1          1          1     0.8232          1 
   1    rs7522056     0.1768     0.2241          1          1          1          1     0.8232          1 
   1    rs6540432     0.1768     0.2241          1          1          1          1     0.8232          1 
   1    rs2297548     0.1768     0.2241          1          1          1          1     0.8232          1 
   1    rs1890870     0.1769     0.2242          1          1          1          1     0.8232          1 
   1   rs59302403     0.1771     0.2244          1          1          1          1     0.8232          1 
   1  rs113753557     0.1772     0.2245          1          1          1          1     0.8232          1 
   1    rs1664247     0.1772     0.2245          1          1          1          1     0.8232          1 
   1    rs4518909     0.1773     0.2246          1          1          1          1     0.8232          1 
   1   rs74729855     0.1773     0.2246          1          1          1          1     0.8232          1 
   1   rs72752923     0.1774     0.2248          1          1          1          1     0.8232          1 
   1   rs16830364     0.1774     0.2248          1          1          1          1     0.8232          1 
   1   rs60644810     0.1774     0.2248          1          1          1          1     0.8232          1 
   1   rs35694044     0.1774     0.2248          1          1          1          1     0.8232          1 
   1   rs16830370     0.1774     0.2248          1          1          1          1     0.8232          1 
   1   rs16856462     0.1774     0.2248          1          1          1          1     0.8232          1 
   1   rs16856468     0.1774     0.2248          1          1          1          1     0.8232          1 
   1   rs60001177     0.1774     0.2248          1          1          1          1     0.8232          1 
   1   rs12723666     0.1774     0.2248          1          1          1          1     0.8232          1 
   1   rs16856473     0.1774     0.2248          1          1          1          1     0.8232          1 
   1   rs34628932     0.1776      0.225          1          1          1          1     0.8232          1 
   1    rs5780486     0.1779     0.2252          1          1          1          1     0.8232          1 
   1    rs6677947     0.1782     0.2256          1          1          1          1     0.8232          1 
   1   rs11119186     0.1782     0.2256          1          1          1          1     0.8232          1 
   1   rs11119188     0.1782     0.2256          1          1          1          1     0.8232          1 
   1     rs311319     0.1784     0.2258          1          1          1          1     0.8232          1 
   1     rs311313     0.1784     0.2258          1          1          1          1     0.8232          1 
   1     rs311302     0.1784     0.2258          1          1          1          1     0.8232          1 
   1     rs311304     0.1784     0.2258          1          1          1          1     0.8232          1 
   1     rs311306     0.1784     0.2258          1          1          1          1     0.8232          1 
   1     rs311307     0.1784     0.2258          1          1          1          1     0.8232          1 
   1    rs1032980     0.1784     0.2258          1          1          1          1     0.8232          1 
   1    rs1270549     0.1784     0.2258          1          1          1          1     0.8232          1 
   1  rs537860004     0.1786      0.226          1          1          1          1     0.8232          1 
   1    rs5780449     0.1786     0.2261          1          1          1          1     0.8232          1 
   1    rs2801210     0.1787     0.2261          1          1          1          1     0.8232          1 
   1   rs75715180     0.1787     0.2262          1          1          1          1     0.8232          1 
   1    rs3935564     0.1787     0.2262          1          1          1          1     0.8232          1 
   1  rs142636837     0.1787     0.2262          1          1          1          1     0.8232          1 
   1   rs12028997     0.1787     0.2262          1          1          1          1     0.8232          1 
   1   rs12030124     0.1787     0.2262          1          1          1          1     0.8232          1 
   1   rs55730781     0.1787     0.2262          1          1          1          1     0.8232          1 
   1   rs60534074     0.1787     0.2262          1          1          1          1     0.8232          1 
   1   rs67416390     0.1789     0.2264          1          1          1          1     0.8232          1 
   1    rs6671700     0.1789     0.2264          1          1          1          1     0.8232          1 
   1     rs891376     0.1789     0.2264          1          1          1          1     0.8232          1 
   1  rs150046210     0.1789     0.2264          1          1          1          1     0.8232          1 
   1    rs1977464     0.1791     0.2265          1          1          1          1     0.8232          1 
   1    rs9429946     0.1791     0.2265          1          1          1          1     0.8232          1 
   1     rs932859     0.1791     0.2265          1          1          1          1     0.8232          1 
   1    rs9429792     0.1791     0.2265          1          1          1          1     0.8232          1 
   1   rs78102031     0.1791     0.2266          1          1          1          1     0.8232          1 
   1     rs823117     0.1792     0.2267          1          1          1          1     0.8232          1 
   1  rs147360571     0.1793     0.2268          1          1          1          1     0.8232          1 
   1  rs140099530     0.1793     0.2268          1          1          1          1     0.8232          1 
   1   rs59785644     0.1793     0.2268          1          1          1          1     0.8232          1 
   1   rs74144119     0.1796     0.2271          1          1          1          1     0.8236          1 
   1     rs823098     0.1796     0.2271          1          1          1          1     0.8236          1 
   1    rs1772140     0.1796     0.2271          1          1          1          1     0.8236          1 
   1    rs4845112     0.1798     0.2274          1          1          1          1     0.8238          1 
   1   rs59036171     0.1798     0.2274          1          1          1          1     0.8238          1 
   1   rs79362557     0.1804      0.228          1          1          1          1     0.8238          1 
   1  rs114714203     0.1804      0.228          1          1          1          1     0.8238          1 
   1   rs80229444     0.1804      0.228          1          1          1          1     0.8238          1 
   1    rs2185085     0.1805      0.228          1          1          1          1     0.8238          1 
   1    rs2843174     0.1805      0.228          1          1          1          1     0.8238          1 
   1   esv3588666     0.1807     0.2283          1          1          1          1     0.8238          1 
   1     rs188334     0.1811     0.2287          1          1          1          1     0.8238          1 
   1     rs291106     0.1811     0.2287          1          1          1          1     0.8238          1 
   1     rs291105     0.1811     0.2287          1          1          1          1     0.8238          1 
   1   rs12123998     0.1811     0.2287          1          1          1          1     0.8238          1 
   1   rs12121499     0.1811     0.2287          1          1          1          1     0.8238          1 
   1   rs12124035     0.1811     0.2287          1          1          1          1     0.8238          1 
   1    rs1713231     0.1811     0.2287          1          1          1          1     0.8238          1 
   1    rs6593973     0.1812     0.2288          1          1          1          1     0.8238          1 
   1    rs6593974     0.1812     0.2288          1          1          1          1     0.8238          1 
   1  rs115331595     0.1814      0.229          1          1          1          1     0.8238          1 
   1   rs78934177     0.1814      0.229          1          1          1          1     0.8238          1 
   1  rs150528732     0.1814      0.229          1          1          1          1     0.8238          1 
   1    rs3093413     0.1814      0.229          1          1          1          1     0.8238          1 
   1   rs17041878     0.1814     0.2291          1          1          1          1     0.8238          1 
   1   rs28739009     0.1815     0.2292          1          1          1          1     0.8238          1 
   1   rs28371652     0.1815     0.2292          1          1          1          1     0.8238          1 
   1    rs7533594     0.1815     0.2292          1          1          1          1     0.8238          1 
   1   rs12080053     0.1815     0.2292          1          1          1          1     0.8238          1 
   1   rs11240533     0.1815     0.2292          1          1          1          1     0.8238          1 
   1   rs11811877     0.1817     0.2293          1          1          1          1     0.8241          1 
   1   rs74151403     0.1819     0.2296          1          1          1          1     0.8247          1 
   1    rs2210517     0.1821     0.2297          1          1          1          1     0.8252          1 
   1   rs78650821     0.1824     0.2301          1          1          1          1     0.8263          1 
   1   rs61815487     0.1826     0.2304          1          1          1          1     0.8263          1 
   1    rs2796235     0.1827     0.2304          1          1          1          1     0.8263          1 
   1    rs2724364     0.1827     0.2304          1          1          1          1     0.8263          1 
   1    rs2745976     0.1827     0.2304          1          1          1          1     0.8263          1 
   1  rs139063771     0.1829     0.2306          1          1          1          1     0.8263          1 
   1  rs145896746     0.1829     0.2306          1          1          1          1     0.8263          1 
   1   rs60614233     0.1829     0.2306          1          1          1          1     0.8263          1 
   1    rs5780303      0.183     0.2308          1          1          1          1     0.8266          1 
   1   rs17348521     0.1832     0.2309          1          1          1          1      0.827          1 
   1    rs6667140     0.1836     0.2314          1          1          1          1     0.8286          1 
   1     rs696969     0.1842      0.232          1          1          1          1      0.831          1 
   1    rs1166906     0.1846     0.2325          1          1          1          1     0.8324          1 
   1    rs7524207     0.1846     0.2325          1          1          1          1     0.8324          1 
   1   rs11305800     0.1848     0.2327          1          1          1          1     0.8328          1 
   1   rs73081166     0.1852     0.2331          1          1          1          1     0.8332          1 
   1   rs75180434     0.1852     0.2331          1          1          1          1     0.8332          1 
   1   rs73085203     0.1852     0.2331          1          1          1          1     0.8332          1 
   1   rs73085231     0.1852     0.2331          1          1          1          1     0.8332          1 
   1   rs10494877     0.1852     0.2332          1          1          1          1     0.8332          1 
   1    rs2243182     0.1855     0.2334          1          1          1          1     0.8339          1 
   1   rs61822590      0.186     0.2339          1          1          1          1     0.8355          1 
   1   rs61822593      0.186     0.2339          1          1          1          1     0.8355          1 
   1    rs3820521     0.1863     0.2343          1          1          1          1     0.8367          1 
   1   rs12568735     0.1868     0.2348          1          1          1          1     0.8381          1 
   1  rs149145524     0.1868     0.2348          1          1          1          1     0.8381          1 
   1   rs17006749     0.1868     0.2348          1          1          1          1     0.8381          1 
   1    rs6685122     0.1874     0.2355          1          1          1          1     0.8389          1 
   1  rs145486855     0.1874     0.2355          1          1          1          1     0.8389          1 
   1   rs59486265     0.1874     0.2355          1          1          1          1     0.8389          1 
   1    rs2986590     0.1874     0.2355          1          1          1          1     0.8389          1 
   1    rs6684165     0.1874     0.2355          1          1          1          1     0.8389          1 
   1   rs12048793     0.1874     0.2355          1          1          1          1     0.8389          1 
   1   rs59017632     0.1876     0.2357          1          1          1          1     0.8393          1 
   1    rs9429781     0.1879     0.2359          1          1          1          1     0.8398          1 
   1   rs11406457      0.188     0.2361          1          1          1          1     0.8398          1 
   1   rs77477276     0.1882     0.2363          1          1          1          1     0.8398          1 
   1   rs11415715     0.1884     0.2365          1          1          1          1     0.8398          1 
   1    rs7546609     0.1886     0.2367          1          1          1          1     0.8398          1 
   1   rs76133298     0.1886     0.2368          1          1          1          1     0.8398          1 
   1    rs6683517     0.1887     0.2369          1          1          1          1     0.8398          1 
   1  rs144811873     0.1887     0.2369          1          1          1          1     0.8398          1 
   1   rs10494874     0.1887     0.2369          1          1          1          1     0.8398          1 
   1    rs6661609     0.1888     0.2369          1          1          1          1     0.8398          1 
   1    rs1933571     0.1888      0.237          1          1          1          1     0.8398          1 
   1    rs1933572     0.1888      0.237          1          1          1          1     0.8398          1 
   1   rs12125596     0.1888      0.237          1          1          1          1     0.8398          1 
   1   rs73080385     0.1889     0.2371          1          1          1          1     0.8398          1 
   1   rs34936698      0.189     0.2372          1          1          1          1     0.8398          1 
   1   rs73072484     0.1894     0.2376          1          1          1          1     0.8398          1 
   1   rs12073181     0.1894     0.2376          1          1          1          1     0.8398          1 
   1    rs7546058     0.1898      0.238          1          1          1          1     0.8398          1 
   1    rs7546070     0.1898      0.238          1          1          1          1     0.8398          1 
   1    rs6540514     0.1898      0.238          1          1          1          1     0.8398          1 
   1   rs28362485     0.1898      0.238          1          1          1          1     0.8398          1 
   1   rs71515130     0.1899     0.2381          1          1          1          1     0.8398          1 
   1  rs116522878       0.19     0.2382          1          1          1          1     0.8398          1 
   1     rs680479       0.19     0.2383          1          1          1          1     0.8398          1 
   1     rs478869       0.19     0.2383          1          1          1          1     0.8398          1 
   1   rs12749470     0.1905     0.2388          1          1          1          1     0.8398          1 
   1   rs10863733     0.1907      0.239          1          1          1          1     0.8398          1 
   1   rs78978322     0.1912     0.2395          1          1          1          1     0.8398          1 
   1   rs12759507     0.1916       0.24          1          1          1          1     0.8398          1 
   1   rs57720299     0.1925     0.2408          1          1          1          1     0.8398          1 
   1   rs59563227     0.1925     0.2408          1          1          1          1     0.8398          1 
   1     rs946801     0.1925     0.2409          1          1          1          1     0.8398          1 
   1   rs73084162     0.1925     0.2409          1          1          1          1     0.8398          1 
   1   rs73084164     0.1925     0.2409          1          1          1          1     0.8398          1 
   1   rs77726881     0.1925     0.2409          1          1          1          1     0.8398          1 
   1  rs113992062     0.1925     0.2409          1          1          1          1     0.8398          1 
   1   rs61822301     0.1926      0.241          1          1          1          1     0.8398          1 
   1   rs12406966     0.1926      0.241          1          1          1          1     0.8398          1 
   1   rs12407001     0.1926      0.241          1          1          1          1     0.8398          1 
   1   rs61822866     0.1926      0.241          1          1          1          1     0.8398          1 
   1   rs61822867     0.1926      0.241          1          1          1          1     0.8398          1 
   1   rs12409912     0.1926      0.241          1          1          1          1     0.8398          1 
   1   rs12410269     0.1926      0.241          1          1          1          1     0.8398          1 
   1   rs56103713     0.1926      0.241          1          1          1          1     0.8398          1 
   1   rs61822873     0.1926      0.241          1          1          1          1     0.8398          1 
   1   rs11800846     0.1927      0.241          1          1          1          1     0.8398          1 
   1   rs12404150      0.193     0.2414          1          1          1          1     0.8398          1 
   1    rs1320543      0.193     0.2415          1          1          1          1     0.8398          1 
   1   rs11119245      0.193     0.2415          1          1          1          1     0.8398          1 
   1    rs7550487      0.193     0.2415          1          1          1          1     0.8398          1 
   1   rs61815643     0.1934     0.2418          1          1          1          1     0.8398          1 
   1    rs7529419     0.1934     0.2418          1          1          1          1     0.8398          1 
   1  rs116045287     0.1934     0.2419          1          1          1          1     0.8398          1 
   1   rs80150060     0.1934     0.2419          1          1          1          1     0.8398          1 
   1    rs4844560     0.1935     0.2419          1          1          1          1     0.8398          1 
   1   rs10746433     0.1935     0.2419          1          1          1          1     0.8398          1 
   1   rs17260014     0.1938     0.2423          1          1          1          1     0.8398          1 
   1   rs34482372     0.1939     0.2424          1          1          1          1     0.8398          1 
   1   rs12092792     0.1943     0.2427          1          1          1          1     0.8398          1 
   1    rs7512546     0.1943     0.2427          1          1          1          1     0.8398          1 
   1   rs12071363     0.1943     0.2427          1          1          1          1     0.8398          1 
   1   rs17020993     0.1948     0.2433          1          1          1          1     0.8398          1 
   1    rs4076285     0.1948     0.2433          1          1          1          1     0.8398          1 
   1    rs1905831      0.195     0.2435          1          1          1          1     0.8398          1 
   1    rs6691942     0.1951     0.2436          1          1          1          1     0.8398          1 
   1    rs6692273     0.1951     0.2436          1          1          1          1     0.8398          1 
   1    rs7544288     0.1951     0.2436          1          1          1          1     0.8398          1 
   1  rs547625232     0.1951     0.2436          1          1          1          1     0.8398          1 
   1   rs11120746     0.1951     0.2436          1          1          1          1     0.8398          1 
   1   rs12023811     0.1951     0.2436          1          1          1          1     0.8398          1 
   1   rs11307618     0.1951     0.2436          1          1          1          1     0.8398          1 
   1   rs35028790     0.1951     0.2436          1          1          1          1     0.8398          1 
   1   rs12066318     0.1951     0.2436          1          1          1          1     0.8398          1 
   1   rs10863245     0.1951     0.2436          1          1          1          1     0.8398          1 
   1   rs10746364     0.1951     0.2436          1          1          1          1     0.8398          1 
   1    rs1995717     0.1951     0.2436          1          1          1          1     0.8398          1 
   1   rs76559190     0.1953     0.2438          1          1          1          1     0.8398          1 
   1   rs79260526     0.1953     0.2438          1          1          1          1     0.8398          1 
   1   rs75910247     0.1953     0.2438          1          1          1          1     0.8398          1 
   1   rs76678158     0.1953     0.2438          1          1          1          1     0.8398          1 
   1    rs1924260     0.1954     0.2439          1          1          1          1     0.8398          1 
   1    rs7556452     0.1958     0.2443          1          1          1          1     0.8398          1 
   1  rs111766341     0.1958     0.2443          1          1          1          1     0.8398          1 
   1   rs10863752     0.1958     0.2443          1          1          1          1     0.8398          1 
   1   rs10863753     0.1958     0.2443          1          1          1          1     0.8398          1 
   1   rs10779501     0.1958     0.2443          1          1          1          1     0.8398          1 
   1    rs6540505     0.1958     0.2443          1          1          1          1     0.8398          1 
   1   rs11119213     0.1958     0.2443          1          1          1          1     0.8398          1 
   1    rs2590698      0.196     0.2445          1          1          1          1     0.8398          1 
   1     rs701616     0.1961     0.2447          1          1          1          1     0.8398          1 
   1  rs114985175     0.1962     0.2448          1          1          1          1     0.8398          1 
   1   rs75960279     0.1962     0.2448          1          1          1          1     0.8398          1 
   1    rs6687015     0.1962     0.2448          1          1          1          1     0.8398          1 
   1     rs579475     0.1963     0.2449          1          1          1          1     0.8398          1 
   1     rs651480     0.1967     0.2453          1          1          1          1     0.8398          1 
   1    rs7517671     0.1967     0.2454          1          1          1          1     0.8398          1 
   1    rs2404677     0.1968     0.2454          1          1          1          1     0.8398          1 
   1  rs574603609     0.1972     0.2459          1          1          1          1     0.8398          1 
   1    rs5014256     0.1975     0.2462          1          1          1          1     0.8398          1 
   1  rs111772807     0.1976     0.2463          1          1          1          1     0.8398          1 
   1  rs113286154     0.1976     0.2463          1          1          1          1     0.8398          1 
   1   rs73082028     0.1977     0.2464          1          1          1          1     0.8398          1 
   1   rs10863695     0.1977     0.2464          1          1          1          1     0.8398          1 
   1   rs68055819     0.1979     0.2466          1          1          1          1     0.8398          1 
   1   rs10779487      0.198     0.2467          1          1          1          1     0.8398          1 
   1   rs10863719      0.198     0.2467          1          1          1          1     0.8398          1 
   1    rs1340112      0.198     0.2467          1          1          1          1     0.8398          1 
   1    rs7530154      0.198     0.2467          1          1          1          1     0.8398          1 
   1     rs946803      0.198     0.2467          1          1          1          1     0.8398          1 
   1    rs6680087      0.198     0.2467          1          1          1          1     0.8398          1 
   1   rs28805044     0.1981     0.2469          1          1          1          1     0.8398          1 
   1   rs28801417     0.1981     0.2469          1          1          1          1     0.8398          1 
   1    rs5780426     0.1985     0.2472          1          1          1          1     0.8398          1 
   1    rs1751584     0.1985     0.2472          1          1          1          1     0.8398          1 
   1    rs1152833     0.1985     0.2472          1          1          1          1     0.8398          1 
   1  rs532169253     0.1989     0.2476          1          1          1          1     0.8398          1 
   1   rs79106975     0.1989     0.2476          1          1          1          1     0.8398          1 
   1   rs17044032     0.1991     0.2478          1          1          1          1     0.8398          1 
   1    rs7548119     0.1991     0.2479          1          1          1          1     0.8398          1 
   1  rs143339352     0.1992      0.248          1          1          1          1     0.8398          1 
   1  rs554391902     0.1992      0.248          1          1          1          1     0.8398          1 
   1    rs6682764     0.1995     0.2483          1          1          1          1     0.8398          1 
   1    rs6665307     0.1995     0.2483          1          1          1          1     0.8398          1 
   1  rs145590237     0.1995     0.2483          1          1          1          1     0.8398          1 
   1  rs569831964     0.2001      0.249          1          1          1          1     0.8398          1 
   1    rs1934603     0.2002      0.249          1          1          1          1     0.8398          1 
   1    rs1340110     0.2002      0.249          1          1          1          1     0.8398          1 
   1    rs6663318     0.2002      0.249          1          1          1          1     0.8398          1 
   1    rs7538117     0.2002      0.249          1          1          1          1     0.8398          1 
   1   rs79800876     0.2002     0.2491          1          1          1          1     0.8398          1 
   1  rs151065248     0.2002     0.2491          1          1          1          1     0.8398          1 
   1   rs10863861     0.2003     0.2491          1          1          1          1     0.8398          1 
   1    rs1878673     0.2003     0.2491          1          1          1          1     0.8398          1 
   1   rs11119622     0.2003     0.2491          1          1          1          1     0.8398          1 
   1   rs11119623     0.2003     0.2491          1          1          1          1     0.8398          1 
   1    rs7540516     0.2003     0.2491          1          1          1          1     0.8398          1 
   1    rs7536410     0.2003     0.2491          1          1          1          1     0.8398          1 
   1  rs114898236     0.2003     0.2491          1          1          1          1     0.8398          1 
   1   rs28561885     0.2003     0.2491          1          1          1          1     0.8398          1 
   1  rs115164887     0.2003     0.2491          1          1          1          1     0.8398          1 
   1  rs554226830     0.2003     0.2491          1          1          1          1     0.8398          1 
   1  rs533561645     0.2003     0.2491          1          1          1          1     0.8398          1 
   1   rs11118967     0.2003     0.2491          1          1          1          1     0.8398          1 
   1   rs11487850     0.2003     0.2491          1          1          1          1     0.8398          1 
   1   rs11806486     0.2003     0.2491          1          1          1          1     0.8398          1 
   1   rs12081892     0.2003     0.2491          1          1          1          1     0.8398          1 
   1   rs12079876     0.2003     0.2491          1          1          1          1     0.8398          1 
   1  rs114698757     0.2003     0.2491          1          1          1          1     0.8398          1 
   1   rs12082907     0.2003     0.2491          1          1          1          1     0.8398          1 
   1  rs150535726     0.2003     0.2491          1          1          1          1     0.8398          1 
   1   rs11118981     0.2003     0.2491          1          1          1          1     0.8398          1 
   1   rs11810793     0.2003     0.2491          1          1          1          1     0.8398          1 
   1  rs115098986     0.2003     0.2491          1          1          1          1     0.8398          1 
   1  rs115983873     0.2003     0.2491          1          1          1          1     0.8398          1 
   1  rs116275540     0.2003     0.2491          1          1          1          1     0.8398          1 
   1  rs116679036     0.2003     0.2491          1          1          1          1     0.8398          1 
   1   rs78062095     0.2003     0.2491          1          1          1          1     0.8398          1 
   1  rs116548392     0.2003     0.2491          1          1          1          1     0.8398          1 
   1  rs115994703     0.2003     0.2491          1          1          1          1     0.8398          1 
   1  rs115511349     0.2003     0.2491          1          1          1          1     0.8398          1 
   1  rs115802123     0.2003     0.2491          1          1          1          1     0.8398          1 
   1  rs145755793     0.2003     0.2491          1          1          1          1     0.8398          1 
   1   rs17012537     0.2003     0.2491          1          1          1          1     0.8398          1 
   1  rs115115722     0.2003     0.2491          1          1          1          1     0.8398          1 
   1   rs17012544     0.2003     0.2491          1          1          1          1     0.8398          1 
   1  rs558647811     0.2003     0.2491          1          1          1          1     0.8398          1 
   1    rs7542849     0.2003     0.2492          1          1          1          1     0.8398          1 
   1    rs4497204     0.2003     0.2492          1          1          1          1     0.8398          1 
   1    rs4845118     0.2003     0.2492          1          1          1          1     0.8398          1 
   1   rs10157125     0.2003     0.2492          1          1          1          1     0.8398          1 
   1  rs576628431     0.2004     0.2492          1          1          1          1     0.8398          1 
   1   rs35693813     0.2005     0.2493          1          1          1          1     0.8398          1 
   1   rs12135163     0.2005     0.2494          1          1          1          1     0.8398          1 
   1   rs80253033     0.2006     0.2494          1          1          1          1     0.8398          1 
   1  rs201104981     0.2006     0.2494          1          1          1          1     0.8398          1 
   1  rs202133962     0.2006     0.2494          1          1          1          1     0.8398          1 
   1  rs150577546     0.2006     0.2494          1          1          1          1     0.8398          1 
   1    rs9430095     0.2006     0.2494          1          1          1          1     0.8398          1 
   1    rs2244510     0.2006     0.2494          1          1          1          1     0.8398          1 
   1    rs2987936     0.2006     0.2494          1          1          1          1     0.8398          1 
   1   rs78408736     0.2006     0.2495          1          1          1          1     0.8398          1 
   1    rs4844546      0.201     0.2499          1          1          1          1     0.8402          1 
   1    rs6683282     0.2015     0.2504          1          1          1          1     0.8402          1 
   1   rs12061578     0.2015     0.2504          1          1          1          1     0.8402          1 
   1    rs1924248     0.2021      0.251          1          1          1          1     0.8402          1 
   1    rs6685780     0.2025     0.2515          1          1          1          1     0.8402          1 
   1  rs138123658     0.2025     0.2515          1          1          1          1     0.8402          1 
   1   rs58424821      0.203      0.252          1          1          1          1     0.8402          1 
   1   rs36057143     0.2032     0.2522          1          1          1          1     0.8402          1 
   1    rs2336942     0.2033     0.2522          1          1          1          1     0.8402          1 
   1    rs7530835     0.2033     0.2522          1          1          1          1     0.8402          1 
   1    rs4845109     0.2033     0.2522          1          1          1          1     0.8402          1 
   1  rs114328925     0.2033     0.2522          1          1          1          1     0.8402          1 
   1    rs1889064     0.2033     0.2522          1          1          1          1     0.8402          1 
   1    rs6660992     0.2036     0.2526          1          1          1          1     0.8402          1 
   1    rs6686176     0.2036     0.2526          1          1          1          1     0.8402          1 
   1   rs73073011     0.2044     0.2535          1          1          1          1     0.8402          1 
   1  rs111686236     0.2044     0.2535          1          1          1          1     0.8402          1 
   1   rs73073020     0.2044     0.2535          1          1          1          1     0.8402          1 
   1    rs2796240     0.2045     0.2536          1          1          1          1     0.8402          1 
   1   rs10629540     0.2047     0.2538          1          1          1          1     0.8402          1 
   1   rs11118991     0.2047     0.2538          1          1          1          1     0.8402          1 
   1   rs74742063     0.2047     0.2538          1          1          1          1     0.8402          1 
   1   rs78370902     0.2049      0.254          1          1          1          1     0.8402          1 
   1   rs11801522     0.2049      0.254          1          1          1          1     0.8402          1 
   1   rs74632909     0.2049      0.254          1          1          1          1     0.8402          1 
   1   rs74427791     0.2049      0.254          1          1          1          1     0.8402          1 
   1   rs11807436     0.2049      0.254          1          1          1          1     0.8402          1 
   1  rs148254062     0.2049      0.254          1          1          1          1     0.8402          1 
   1   rs77578439     0.2049      0.254          1          1          1          1     0.8402          1 
   1     rs546839     0.2052     0.2543          1          1          1          1     0.8402          1 
   1   rs72729038     0.2056     0.2548          1          1          1          1     0.8402          1 
   1   rs12073356     0.2056     0.2548          1          1          1          1     0.8402          1 
   1   rs11118665     0.2056     0.2548          1          1          1          1     0.8402          1 
   1    rs6671087     0.2058     0.2549          1          1          1          1     0.8402          1 
   1   rs79145564     0.2058     0.2549          1          1          1          1     0.8402          1 
   1    rs5780459     0.2058      0.255          1          1          1          1     0.8402          1 
   1    rs2661360     0.2061     0.2553          1          1          1          1     0.8402          1 
   1     rs311301     0.2061     0.2553          1          1          1          1     0.8402          1 
   1    rs1953090     0.2062     0.2554          1          1          1          1     0.8402          1 
   1   rs28452187     0.2064     0.2556          1          1          1          1     0.8402          1 
   1   rs34008697     0.2064     0.2556          1          1          1          1     0.8402          1 
   1    rs2867892     0.2064     0.2556          1          1          1          1     0.8402          1 
   1    rs6593958     0.2064     0.2556          1          1          1          1     0.8402          1 
   1  rs141551718     0.2064     0.2556          1          1          1          1     0.8402          1 
   1  rs546051882     0.2064     0.2556          1          1          1          1     0.8402          1 
   1    rs1809925     0.2065     0.2556          1          1          1          1     0.8402          1 
   1   rs11119233     0.2066     0.2557          1          1          1          1     0.8402          1 
   1    rs1933604     0.2066     0.2557          1          1          1          1     0.8402          1 
   1    rs1933606     0.2066     0.2557          1          1          1          1     0.8402          1 
   1    rs6540522     0.2066     0.2557          1          1          1          1     0.8402          1 
   1    rs4314884     0.2068     0.2559          1          1          1          1     0.8402          1 
   1  rs578144733     0.2068      0.256          1          1          1          1     0.8402          1 
   1    rs4575087     0.2069     0.2561          1          1          1          1     0.8402          1 
   1    rs4497205      0.207     0.2562          1          1          1          1     0.8402          1 
   1    rs1924256      0.207     0.2562          1          1          1          1     0.8402          1 
   1    rs9308407     0.2071     0.2563          1          1          1          1     0.8402          1 
   1   rs79680257     0.2072     0.2564          1          1          1          1     0.8402          1 
   1   rs79576460     0.2072     0.2564          1          1          1          1     0.8402          1 
   1   rs75447228     0.2072     0.2564          1          1          1          1     0.8402          1 
   1  rs114262408     0.2072     0.2564          1          1          1          1     0.8402          1 
   1   rs78733704     0.2072     0.2564          1          1          1          1     0.8402          1 
   1  rs114078279     0.2072     0.2564          1          1          1          1     0.8402          1 
   1   rs76120782     0.2072     0.2564          1          1          1          1     0.8402          1 
   1   rs11807028     0.2072     0.2564          1          1          1          1     0.8402          1 
   1   rs75807613     0.2072     0.2564          1          1          1          1     0.8402          1 
   1  rs115947361     0.2072     0.2564          1          1          1          1     0.8402          1 
   1  rs116838841     0.2072     0.2564          1          1          1          1     0.8402          1 
   1   rs57864756     0.2073     0.2565          1          1          1          1     0.8402          1 
   1   rs76424056     0.2073     0.2565          1          1          1          1     0.8402          1 
   1   rs78393404     0.2073     0.2565          1          1          1          1     0.8402          1 
   1    rs6686992     0.2073     0.2565          1          1          1          1     0.8402          1 
   1  rs114830452     0.2074     0.2566          1          1          1          1     0.8402          1 
   1    rs2802221     0.2075     0.2567          1          1          1          1     0.8402          1 
   1   rs35739440     0.2075     0.2567          1          1          1          1     0.8402          1 
   1     rs663135     0.2075     0.2567          1          1          1          1     0.8402          1 
   1     rs634082     0.2075     0.2567          1          1          1          1     0.8402          1 
   1    rs1257573     0.2075     0.2567          1          1          1          1     0.8402          1 
   1    rs2661365     0.2075     0.2567          1          1          1          1     0.8402          1 
   1     rs311300     0.2075     0.2567          1          1          1          1     0.8402          1 
   1   rs72742996     0.2078     0.2571          1          1          1          1     0.8402          1 
   1   rs74152403     0.2078     0.2571          1          1          1          1     0.8402          1 
   1   rs11120073     0.2078     0.2571          1          1          1          1     0.8402          1 
   1   rs12095322     0.2078     0.2571          1          1          1          1     0.8402          1 
   1   rs12061493     0.2078     0.2571          1          1          1          1     0.8402          1 
   1   rs12065946     0.2078     0.2571          1          1          1          1     0.8402          1 
   1   rs12064084     0.2078     0.2571          1          1          1          1     0.8402          1 
   1   rs74148939     0.2078     0.2571          1          1          1          1     0.8402          1 
   1    rs1843350     0.2078     0.2571          1          1          1          1     0.8402          1 
   1   rs61238361     0.2078     0.2571          1          1          1          1     0.8402          1 
   1   rs11120096     0.2078     0.2571          1          1          1          1     0.8402          1 
   1   rs11120103     0.2078     0.2571          1          1          1          1     0.8402          1 
   1   rs12068090     0.2078     0.2571          1          1          1          1     0.8402          1 
   1   rs60207276     0.2078     0.2571          1          1          1          1     0.8402          1 
   1   rs17021100     0.2079     0.2571          1          1          1          1     0.8402          1 
   1     rs696955     0.2079     0.2572          1          1          1          1     0.8402          1 
   1  rs112664902     0.2081     0.2574          1          1          1          1     0.8402          1 
   1  rs111556326     0.2081     0.2574          1          1          1          1     0.8402          1 
   1    rs6661672     0.2082     0.2574          1          1          1          1     0.8402          1 
   1   rs73087934     0.2087      0.258          1          1          1          1     0.8402          1 
   1    rs6540477     0.2089     0.2582          1          1          1          1     0.8402          1 
   1     rs823095      0.209     0.2583          1          1          1          1     0.8402          1 
   1   rs16856194      0.209     0.2583          1          1          1          1     0.8402          1 
   1     rs823097      0.209     0.2583          1          1          1          1     0.8402          1 
   1   rs71709139      0.209     0.2583          1          1          1          1     0.8402          1 
   1  rs145557339      0.209     0.2583          1          1          1          1     0.8402          1 
   1    rs1775154      0.209     0.2583          1          1          1          1     0.8402          1 
   1     rs823110      0.209     0.2583          1          1          1          1     0.8402          1 
   1     rs823111      0.209     0.2583          1          1          1          1     0.8402          1 
   1    rs1772148      0.209     0.2583          1          1          1          1     0.8402          1 
   1  rs376406180      0.209     0.2583          1          1          1          1     0.8402          1 
   1     rs864783      0.209     0.2583          1          1          1          1     0.8402          1 
   1     rs823130      0.209     0.2583          1          1          1          1     0.8402          1 
   1   rs78504890      0.209     0.2583          1          1          1          1     0.8402          1 
   1    rs7536483      0.209     0.2583          1          1          1          1     0.8402          1 
   1     rs823121      0.209     0.2583          1          1          1          1     0.8402          1 
   1     rs823137      0.209     0.2583          1          1          1          1     0.8402          1 
   1   rs12132176     0.2099     0.2592          1          1          1          1     0.8421          1 
   1   rs12132968     0.2099     0.2592          1          1          1          1     0.8421          1 
   1   rs79555539       0.21     0.2594          1          1          1          1     0.8421          1 
   1   rs74398743       0.21     0.2594          1          1          1          1     0.8421          1 
   1   rs75315843       0.21     0.2594          1          1          1          1     0.8421          1 
   1   rs75719986       0.21     0.2594          1          1          1          1     0.8421          1 
   1  rs142867727       0.21     0.2594          1          1          1          1     0.8421          1 
   1   rs78840124       0.21     0.2594          1          1          1          1     0.8421          1 
   1   rs59244034     0.2103     0.2597          1          1          1          1      0.843          1 
   1   rs17013977     0.2104     0.2598          1          1          1          1     0.8432          1 
   1    rs7547657     0.2107     0.2601          1          1          1          1     0.8433          1 
   1    rs6540478     0.2107     0.2601          1          1          1          1     0.8433          1 
   1  rs565010260     0.2109     0.2603          1          1          1          1     0.8433          1 
   1  rs529859946     0.2109     0.2603          1          1          1          1     0.8433          1 
   1  rs541756501     0.2109     0.2603          1          1          1          1     0.8433          1 
   1  rs547030485     0.2109     0.2603          1          1          1          1     0.8433          1 
   1  rs116502843     0.2112     0.2606          1          1          1          1     0.8433          1 
   1    rs5780458     0.2115     0.2609          1          1          1          1     0.8433          1 
   1    rs7525478     0.2115      0.261          1          1          1          1     0.8433          1 
   1   rs75893145     0.2116      0.261          1          1          1          1     0.8433          1 
   1   rs80005116     0.2116      0.261          1          1          1          1     0.8433          1 
   1   rs77353421     0.2116      0.261          1          1          1          1     0.8433          1 
   1  rs116506726     0.2116      0.261          1          1          1          1     0.8433          1 
   1    rs2970570     0.2117     0.2611          1          1          1          1     0.8433          1 
   1    rs6674830     0.2119     0.2614          1          1          1          1     0.8433          1 
   1    rs6540459      0.212     0.2614          1          1          1          1     0.8433          1 
   1  rs112352005      0.212     0.2614          1          1          1          1     0.8433          1 
   1   rs75816122      0.212     0.2614          1          1          1          1     0.8433          1 
   1  rs113568573      0.212     0.2614          1          1          1          1     0.8433          1 
   1  rs534839586      0.212     0.2614          1          1          1          1     0.8433          1 
   1   rs35268832      0.212     0.2614          1          1          1          1     0.8433          1 
   1    rs2785631     0.2122     0.2616          1          1          1          1     0.8439          1 
   1   rs12085015     0.2124     0.2619          1          1          1          1     0.8441          1 
   1    rs4844641     0.2124     0.2619          1          1          1          1     0.8441          1 
   1   rs11118988     0.2124     0.2619          1          1          1          1     0.8441          1 
   1    rs1166861      0.213     0.2625          1          1          1          1     0.8455          1 
   1  rs201733587     0.2131     0.2626          1          1          1          1     0.8455          1 
   1    rs1166911     0.2132     0.2627          1          1          1          1     0.8455          1 
   1    rs1166912     0.2132     0.2627          1          1          1          1     0.8455          1 
   1    rs1114126     0.2136     0.2631          1          1          1          1     0.8455          1 
   1   rs79495456     0.2136     0.2631          1          1          1          1     0.8455          1 
   1    rs7525170     0.2137     0.2632          1          1          1          1     0.8455          1 
   1   rs17015763     0.2137     0.2632          1          1          1          1     0.8455          1 
   1    rs2782845     0.2138     0.2633          1          1          1          1     0.8455          1 
   1    rs6684965     0.2138     0.2634          1          1          1          1     0.8455          1 
   1   rs17013209     0.2139     0.2634          1          1          1          1     0.8455          1 
   1   rs76563998     0.2139     0.2634          1          1          1          1     0.8455          1 
   1  rs115788024     0.2139     0.2634          1          1          1          1     0.8455          1 
   1   rs74353919     0.2139     0.2634          1          1          1          1     0.8455          1 
   1   rs79650435     0.2139     0.2634          1          1          1          1     0.8455          1 
   1  rs112645414     0.2141     0.2636          1          1          1          1      0.846          1 
   1   rs17012155     0.2149     0.2645          1          1          1          1     0.8473          1 
   1   rs75098006     0.2151     0.2646          1          1          1          1     0.8473          1 
   1     rs882307     0.2151     0.2646          1          1          1          1     0.8473          1 
   1    rs4554722     0.2151     0.2646          1          1          1          1     0.8473          1 
   1   rs10863745     0.2151     0.2646          1          1          1          1     0.8473          1 
   1   rs10863746     0.2151     0.2646          1          1          1          1     0.8473          1 
   1    rs4844456     0.2151     0.2646          1          1          1          1     0.8473          1 
   1   rs10863747     0.2151     0.2646          1          1          1          1     0.8473          1 
   1   rs55779122     0.2156     0.2652          1          1          1          1     0.8473          1 
   1   rs73072986     0.2156     0.2652          1          1          1          1     0.8473          1 
   1   rs10863764     0.2158     0.2654          1          1          1          1     0.8473          1 
   1   rs34261358     0.2158     0.2654          1          1          1          1     0.8473          1 
   1    rs4844466     0.2158     0.2654          1          1          1          1     0.8473          1 
   1    rs1507334     0.2158     0.2654          1          1          1          1     0.8473          1 
   1    rs1354849     0.2158     0.2654          1          1          1          1     0.8473          1 
   1    rs5780506     0.2158     0.2654          1          1          1          1     0.8473          1 
   1    rs6674807     0.2158     0.2654          1          1          1          1     0.8473          1 
   1    rs1933601     0.2158     0.2654          1          1          1          1     0.8473          1 
   1    rs6693967     0.2158     0.2654          1          1          1          1     0.8473          1 
   1  rs140845192     0.2161     0.2658          1          1          1          1     0.8478          1 
   1   rs11120311     0.2161     0.2658          1          1          1          1     0.8478          1 
   1   rs10715936     0.2161     0.2658          1          1          1          1     0.8478          1 
   1    rs1174552     0.2165     0.2662          1          1          1          1      0.849          1 
   1   rs78991243     0.2168     0.2665          1          1          1          1       0.85          1 
   1  rs533169403     0.2175     0.2672          1          1          1          1     0.8518          1 
   1   rs78226998     0.2175     0.2672          1          1          1          1     0.8518          1 
   1   rs57692818     0.2176     0.2673          1          1          1          1     0.8518          1 
   1   rs17011998     0.2176     0.2673          1          1          1          1     0.8518          1 
   1  rs140523566     0.2177     0.2674          1          1          1          1      0.852          1 
   1   rs74156441     0.2182     0.2679          1          1          1          1     0.8523          1 
   1    rs2788166     0.2184     0.2681          1          1          1          1     0.8523          1 
   1    rs6687960     0.2185     0.2682          1          1          1          1     0.8523          1 
   1    rs7533402     0.2185     0.2682          1          1          1          1     0.8523          1 
   1   rs17188030     0.2185     0.2682          1          1          1          1     0.8523          1 
   1   rs28602536     0.2186     0.2684          1          1          1          1     0.8523          1 
   1   rs28754987     0.2186     0.2684          1          1          1          1     0.8523          1 
   1    rs6685924      0.219     0.2687          1          1          1          1     0.8523          1 
   1   rs72750467      0.219     0.2687          1          1          1          1     0.8523          1 
   1   rs72750471      0.219     0.2687          1          1          1          1     0.8523          1 
   1  rs114129535      0.219     0.2687          1          1          1          1     0.8523          1 
   1   rs12093090      0.219     0.2687          1          1          1          1     0.8523          1 
   1  rs560182049      0.219     0.2687          1          1          1          1     0.8523          1 
   1    rs6670944      0.219     0.2687          1          1          1          1     0.8523          1 
   1   rs10494914      0.219     0.2687          1          1          1          1     0.8523          1 
   1   rs72750497      0.219     0.2687          1          1          1          1     0.8523          1 
   1   rs80068451     0.2192      0.269          1          1          1          1     0.8523          1 
   1   rs60445940     0.2192      0.269          1          1          1          1     0.8523          1 
   1  rs146511410     0.2193     0.2691          1          1          1          1     0.8523          1 
   1    rs2970562     0.2195     0.2693          1          1          1          1     0.8523          1 
   1   rs17014293     0.2199     0.2696          1          1          1          1     0.8523          1 
   1   rs17012784     0.2201     0.2699          1          1          1          1     0.8523          1 
   1   rs17012794     0.2201     0.2699          1          1          1          1     0.8523          1 
   1  rs199786099     0.2202       0.27          1          1          1          1     0.8523          1 
   1  rs555356139     0.2203     0.2701          1          1          1          1     0.8523          1 
   1   rs73092044     0.2205     0.2703          1          1          1          1     0.8523          1 
   1    rs4844683     0.2208     0.2706          1          1          1          1     0.8523          1 
   1   rs35099086     0.2208     0.2706          1          1          1          1     0.8523          1 
   1    rs7550624     0.2208     0.2707          1          1          1          1     0.8523          1 
   1   rs10863750     0.2208     0.2707          1          1          1          1     0.8523          1 
   1   rs10735505     0.2208     0.2707          1          1          1          1     0.8523          1 
   1    rs1360278     0.2208     0.2707          1          1          1          1     0.8523          1 
   1  rs143025639     0.2211     0.2709          1          1          1          1     0.8523          1 
   1     rs189752     0.2212      0.271          1          1          1          1     0.8523          1 
   1     rs291083     0.2212      0.271          1          1          1          1     0.8523          1 
   1     rs167082     0.2212      0.271          1          1          1          1     0.8523          1 
   1    rs1174561     0.2213     0.2711          1          1          1          1     0.8523          1 
   1    rs1174557     0.2213     0.2711          1          1          1          1     0.8523          1 
   1  rs532849584     0.2213     0.2712          1          1          1          1     0.8523          1 
   1  rs141753770     0.2217     0.2716          1          1          1          1     0.8523          1 
   1  rs200732416     0.2217     0.2716          1          1          1          1     0.8523          1 
   1   rs10159100     0.2218     0.2717          1          1          1          1     0.8523          1 
   1  rs538197477     0.2219     0.2718          1          1          1          1     0.8523          1 
   1  rs375766053     0.2219     0.2718          1          1          1          1     0.8523          1 
   1  rs138568057     0.2219     0.2718          1          1          1          1     0.8523          1 
   1  rs113479755     0.2221      0.272          1          1          1          1     0.8523          1 
   1  rs114539360     0.2221      0.272          1          1          1          1     0.8523          1 
   1  rs147711890     0.2221      0.272          1          1          1          1     0.8523          1 
   1     rs823122     0.2222     0.2721          1          1          1          1     0.8523          1 
   1    rs4951024     0.2222     0.2721          1          1          1          1     0.8523          1 
   1  rs587679728     0.2222     0.2721          1          1          1          1     0.8523          1 
   1   rs12143527     0.2222     0.2721          1          1          1          1     0.8523          1 
   1    rs5780419     0.2224     0.2723          1          1          1          1     0.8523          1 
   1    rs1094649     0.2228     0.2727          1          1          1          1     0.8523          1 
   1    rs6681711     0.2231      0.273          1          1          1          1     0.8523          1 
   1  rs138701851     0.2236     0.2735          1          1          1          1     0.8523          1 
   1  rs140136679     0.2236     0.2735          1          1          1          1     0.8523          1 
   1  rs116227243     0.2236     0.2735          1          1          1          1     0.8523          1 
   1    rs6680408     0.2236     0.2735          1          1          1          1     0.8523          1 
   1   rs74733948     0.2236     0.2735          1          1          1          1     0.8523          1 
   1   rs34526867     0.2236     0.2735          1          1          1          1     0.8523          1 
   1   rs71816820     0.2238     0.2737          1          1          1          1     0.8523          1 
   1   rs10863736     0.2238     0.2738          1          1          1          1     0.8523          1 
   1   rs10779498     0.2238     0.2738          1          1          1          1     0.8523          1 
   1   rs10863737     0.2238     0.2738          1          1          1          1     0.8523          1 
   1   rs34369011     0.2238     0.2738          1          1          1          1     0.8523          1 
   1   rs61048816     0.2238     0.2738          1          1          1          1     0.8523          1 
   1   rs10779499     0.2238     0.2738          1          1          1          1     0.8523          1 
   1   rs35959716     0.2238     0.2738          1          1          1          1     0.8523          1 
   1   rs59445000     0.2239     0.2739          1          1          1          1     0.8523          1 
   1   rs74154125     0.2239     0.2739          1          1          1          1     0.8523          1 
   1   rs74154126     0.2239     0.2739          1          1          1          1     0.8523          1 
   1   rs74150703     0.2239     0.2739          1          1          1          1     0.8523          1 
   1   rs59061414     0.2239     0.2739          1          1          1          1     0.8523          1 
   1    rs2243821     0.2241     0.2741          1          1          1          1     0.8523          1 
   1    rs2243816     0.2241     0.2741          1          1          1          1     0.8523          1 
   1   rs17258746     0.2243     0.2743          1          1          1          1     0.8523          1 
   1   rs16856524     0.2245     0.2744          1          1          1          1     0.8523          1 
   1   rs58191153     0.2248     0.2748          1          1          1          1     0.8523          1 
   1    rs2498036     0.2249     0.2749          1          1          1          1     0.8523          1 
   1  rs111501453     0.2253     0.2753          1          1          1          1     0.8523          1 
   1  rs572004849     0.2253     0.2753          1          1          1          1     0.8523          1 
   1  rs559996146     0.2253     0.2753          1          1          1          1     0.8523          1 
   1  rs112464403     0.2253     0.2753          1          1          1          1     0.8523          1 
   1   rs17047564     0.2253     0.2753          1          1          1          1     0.8523          1 
   1   rs77590037     0.2253     0.2753          1          1          1          1     0.8523          1 
   1   rs77029975     0.2253     0.2753          1          1          1          1     0.8523          1 
   1    rs7529836     0.2259      0.276          1          1          1          1     0.8523          1 
   1  rs112083501     0.2261     0.2762          1          1          1          1     0.8523          1 
   1  rs532838765     0.2261     0.2762          1          1          1          1     0.8523          1 
   1   rs17259394     0.2261     0.2762          1          1          1          1     0.8523          1 
   1  rs147046832     0.2265     0.2766          1          1          1          1     0.8523          1 
   1  rs112369974     0.2267     0.2767          1          1          1          1     0.8523          1 
   1   rs76831928     0.2268     0.2769          1          1          1          1     0.8523          1 
   1  rs113550512     0.2268     0.2769          1          1          1          1     0.8523          1 
   1    rs7520596     0.2268     0.2769          1          1          1          1     0.8523          1 
   1   rs12129405     0.2275     0.2776          1          1          1          1     0.8523          1 
   1    rs6661881     0.2278     0.2779          1          1          1          1     0.8523          1 
   1    rs6657263      0.228     0.2781          1          1          1          1     0.8523          1 
   1   rs80067025      0.228     0.2781          1          1          1          1     0.8523          1 
   1    rs6668844      0.228     0.2781          1          1          1          1     0.8523          1 
   1   rs67403669     0.2281     0.2783          1          1          1          1     0.8523          1 
   1   rs77629635     0.2283     0.2785          1          1          1          1     0.8523          1 
   1  rs114713738     0.2285     0.2786          1          1          1          1     0.8523          1 
   1  rs115167908     0.2286     0.2787          1          1          1          1     0.8523          1 
   1   rs11800960     0.2286     0.2787          1          1          1          1     0.8523          1 
   1    rs6540516     0.2286     0.2787          1          1          1          1     0.8523          1 
   1     rs555686     0.2288      0.279          1          1          1          1     0.8523          1 
   1     rs291087     0.2288      0.279          1          1          1          1     0.8523          1 
   1     rs574684     0.2288      0.279          1          1          1          1     0.8523          1 
   1     rs291110     0.2288      0.279          1          1          1          1     0.8523          1 
   1     rs291108     0.2288      0.279          1          1          1          1     0.8523          1 
   1   rs79958196      0.229     0.2792          1          1          1          1     0.8523          1 
   1  rs115347219     0.2291     0.2792          1          1          1          1     0.8523          1 
   1   rs77301636     0.2291     0.2792          1          1          1          1     0.8523          1 
   1  rs114639266     0.2291     0.2792          1          1          1          1     0.8523          1 
   1  rs138429954     0.2291     0.2792          1          1          1          1     0.8523          1 
   1  rs116291954     0.2291     0.2792          1          1          1          1     0.8523          1 
   1  rs115184701     0.2291     0.2792          1          1          1          1     0.8523          1 
   1  rs115347576     0.2291     0.2792          1          1          1          1     0.8523          1 
   1  rs115973575     0.2291     0.2792          1          1          1          1     0.8523          1 
   1  rs148397230     0.2291     0.2792          1          1          1          1     0.8523          1 
   1  rs142389908     0.2291     0.2792          1          1          1          1     0.8523          1 
   1  rs114760430     0.2291     0.2792          1          1          1          1     0.8523          1 
   1  rs115001867     0.2291     0.2792          1          1          1          1     0.8523          1 
   1  rs145926287     0.2291     0.2792          1          1          1          1     0.8523          1 
   1  rs114150148     0.2291     0.2792          1          1          1          1     0.8523          1 
   1  rs142299840     0.2291     0.2792          1          1          1          1     0.8523          1 
   1  rs114068032     0.2291     0.2792          1          1          1          1     0.8523          1 
   1  rs113976496     0.2291     0.2792          1          1          1          1     0.8523          1 
   1  rs111966360     0.2291     0.2792          1          1          1          1     0.8523          1 
   1  rs142410505     0.2291     0.2792          1          1          1          1     0.8523          1 
   1  rs150892672     0.2291     0.2792          1          1          1          1     0.8523          1 
   1  rs115900508     0.2291     0.2792          1          1          1          1     0.8523          1 
   1  rs112634524     0.2291     0.2792          1          1          1          1     0.8523          1 
   1   rs79332098     0.2291     0.2792          1          1          1          1     0.8523          1 
   1   rs80242070     0.2291     0.2792          1          1          1          1     0.8523          1 
   1   rs76833970     0.2291     0.2792          1          1          1          1     0.8523          1 
   1  rs116083700     0.2291     0.2792          1          1          1          1     0.8523          1 
   1  rs116355668     0.2291     0.2792          1          1          1          1     0.8523          1 
   1  rs114567178     0.2291     0.2792          1          1          1          1     0.8523          1 
   1  rs116573374     0.2291     0.2792          1          1          1          1     0.8523          1 
   1  rs150519353     0.2291     0.2792          1          1          1          1     0.8523          1 
   1    rs2869027     0.2295     0.2797          1          1          1          1     0.8523          1 
   1    rs6695092     0.2296     0.2798          1          1          1          1     0.8523          1 
   1  rs536386278     0.2301     0.2803          1          1          1          1     0.8523          1 
   1    rs5003928     0.2304     0.2806          1          1          1          1     0.8523          1 
   1    rs5780373     0.2304     0.2806          1          1          1          1     0.8523          1 
   1    rs9943268     0.2304     0.2806          1          1          1          1     0.8523          1 
   1   esv3588667     0.2304     0.2806          1          1          1          1     0.8523          1 
   1  rs112889744     0.2304     0.2806          1          1          1          1     0.8523          1 
   1    rs4436396     0.2304     0.2806          1          1          1          1     0.8523          1 
   1    rs4259650     0.2304     0.2806          1          1          1          1     0.8523          1 
   1   rs55928467     0.2304     0.2806          1          1          1          1     0.8523          1 
   1    rs4261118     0.2304     0.2806          1          1          1          1     0.8523          1 
   1    rs4446969     0.2304     0.2806          1          1          1          1     0.8523          1 
   1    rs4261119     0.2304     0.2806          1          1          1          1     0.8523          1 
   1    rs7416946     0.2304     0.2806          1          1          1          1     0.8523          1 
   1    rs4446970     0.2304     0.2806          1          1          1          1     0.8523          1 
   1    rs9943077     0.2304     0.2806          1          1          1          1     0.8523          1 
   1   rs11120235     0.2304     0.2806          1          1          1          1     0.8523          1 
   1   rs10864083     0.2304     0.2806          1          1          1          1     0.8523          1 
   1    rs7538648     0.2304     0.2806          1          1          1          1     0.8523          1 
   1    rs7538649     0.2304     0.2806          1          1          1          1     0.8523          1 
   1    rs7552030     0.2304     0.2806          1          1          1          1     0.8523          1 
   1    rs7538814     0.2304     0.2806          1          1          1          1     0.8523          1 
   1  rs142561211     0.2305     0.2807          1          1          1          1     0.8523          1 
   1  rs139965393     0.2305     0.2807          1          1          1          1     0.8523          1 
   1   rs17046987     0.2306     0.2808          1          1          1          1     0.8523          1 
   1   rs78078206     0.2307     0.2809          1          1          1          1     0.8523          1 
   1   rs56824160      0.231     0.2812          1          1          1          1     0.8523          1 
   1   rs10863574      0.231     0.2812          1          1          1          1     0.8523          1 
   1   rs12565659     0.2311     0.2813          1          1          1          1     0.8523          1 
   1   rs75794939     0.2312     0.2814          1          1          1          1     0.8523          1 
   1  rs146277243     0.2313     0.2815          1          1          1          1     0.8523          1 
   1   rs75684827     0.2313     0.2815          1          1          1          1     0.8523          1 
   1    rs4585975     0.2314     0.2816          1          1          1          1     0.8523          1 
   1   rs73078830     0.2315     0.2817          1          1          1          1     0.8523          1 
   1   rs10494879     0.2321     0.2824          1          1          1          1     0.8523          1 
   1   rs10900516     0.2322     0.2824          1          1          1          1     0.8523          1 
   1   rs34779537     0.2322     0.2824          1          1          1          1     0.8523          1 
   1  rs532392936     0.2322     0.2824          1          1          1          1     0.8523          1 
   1    rs3789461     0.2322     0.2824          1          1          1          1     0.8523          1 
   1   rs61822903     0.2322     0.2824          1          1          1          1     0.8523          1 
   1   rs34087906     0.2322     0.2824          1          1          1          1     0.8523          1 
   1   rs11240541     0.2322     0.2824          1          1          1          1     0.8523          1 
   1   rs12048270     0.2322     0.2824          1          1          1          1     0.8523          1 
   1   rs12023128     0.2322     0.2824          1          1          1          1     0.8523          1 
   1  rs527338336     0.2322     0.2825          1          1          1          1     0.8523          1 
   1   rs12119104     0.2322     0.2825          1          1          1          1     0.8523          1 
   1  rs146594566     0.2329     0.2832          1          1          1          1     0.8523          1 
   1   rs61815630     0.2329     0.2832          1          1          1          1     0.8523          1 
   1    rs4579758     0.2329     0.2832          1          1          1          1     0.8523          1 
   1   rs72756906     0.2329     0.2832          1          1          1          1     0.8523          1 
   1   rs11801815     0.2331     0.2834          1          1          1          1     0.8523          1 
   1  rs148643959     0.2331     0.2834          1          1          1          1     0.8523          1 
   1   rs75227851     0.2331     0.2834          1          1          1          1     0.8523          1 
   1    rs4951023     0.2331     0.2834          1          1          1          1     0.8523          1 
   1   rs11240565     0.2331     0.2834          1          1          1          1     0.8523          1 
   1  rs540565837     0.2335     0.2839          1          1          1          1     0.8523          1 
   1   rs59834427     0.2335     0.2839          1          1          1          1     0.8523          1 
   1   rs74143862     0.2335     0.2839          1          1          1          1     0.8523          1 
   1   rs58793663     0.2335     0.2839          1          1          1          1     0.8523          1 
   1  rs370974404     0.2337      0.284          1          1          1          1     0.8523          1 
   1  rs541097386     0.2337      0.284          1          1          1          1     0.8523          1 
   1     rs696954      0.234     0.2843          1          1          1          1     0.8523          1 
   1    rs1819718     0.2342     0.2845          1          1          1          1     0.8523          1 
   1   rs56085951     0.2344     0.2847          1          1          1          1     0.8523          1 
   1  rs200028331     0.2344     0.2848          1          1          1          1     0.8523          1 
   1     rs599644     0.2345     0.2848          1          1          1          1     0.8523          1 
   1   rs17013002     0.2345     0.2848          1          1          1          1     0.8523          1 
   1    rs1418549     0.2345     0.2849          1          1          1          1     0.8523          1 
   1   rs11119018     0.2345     0.2849          1          1          1          1     0.8523          1 
   1   rs78515681     0.2347     0.2851          1          1          1          1     0.8523          1 
   1    rs7549114     0.2347     0.2851          1          1          1          1     0.8523          1 
   1    rs6666436     0.2347     0.2851          1          1          1          1     0.8523          1 
   1  rs115701262     0.2347     0.2851          1          1          1          1     0.8523          1 
   1   rs12080114     0.2347     0.2851          1          1          1          1     0.8523          1 
   1   rs59006789     0.2347     0.2851          1          1          1          1     0.8523          1 
   1   rs77288917     0.2347     0.2851          1          1          1          1     0.8523          1 
   1  rs116217287     0.2347     0.2851          1          1          1          1     0.8523          1 
   1   rs12025522     0.2349     0.2852          1          1          1          1     0.8523          1 
   1   rs11118345     0.2349     0.2852          1          1          1          1     0.8523          1 
   1   rs10746386     0.2349     0.2852          1          1          1          1     0.8523          1 
   1   rs10779362     0.2349     0.2852          1          1          1          1     0.8523          1 
   1   rs11118354     0.2349     0.2852          1          1          1          1     0.8523          1 
   1    rs4097398     0.2349     0.2852          1          1          1          1     0.8523          1 
   1   rs12144801     0.2349     0.2852          1          1          1          1     0.8523          1 
   1   rs11118359     0.2349     0.2852          1          1          1          1     0.8523          1 
   1   rs17014203      0.235     0.2854          1          1          1          1     0.8523          1 
   1    rs6674609     0.2351     0.2855          1          1          1          1     0.8523          1 
   1   rs78246818     0.2352     0.2855          1          1          1          1     0.8523          1 
   1   rs17013608     0.2352     0.2855          1          1          1          1     0.8523          1 
   1   rs17013951     0.2352     0.2856          1          1          1          1     0.8523          1 
   1    rs2796258     0.2354     0.2857          1          1          1          1     0.8523          1 
   1    rs2796262     0.2354     0.2857          1          1          1          1     0.8523          1 
   1  rs113208992     0.2354     0.2857          1          1          1          1     0.8523          1 
   1    rs2724391     0.2354     0.2857          1          1          1          1     0.8523          1 
   1    rs1518109     0.2364     0.2868          1          1          1          1     0.8523          1 
   1    rs1713237     0.2364     0.2868          1          1          1          1     0.8523          1 
   1    rs1713238     0.2364     0.2868          1          1          1          1     0.8523          1 
   1     rs291082     0.2364     0.2868          1          1          1          1     0.8523          1 
   1     rs823090     0.2365     0.2869          1          1          1          1     0.8523          1 
   1     rs823089     0.2365     0.2869          1          1          1          1     0.8523          1 
   1     rs823088     0.2365     0.2869          1          1          1          1     0.8523          1 
   1     rs708728     0.2365     0.2869          1          1          1          1     0.8523          1 
   1     rs823086     0.2365     0.2869          1          1          1          1     0.8523          1 
   1  rs115343943     0.2365      0.287          1          1          1          1     0.8523          1 
   1   rs58771335     0.2372     0.2877          1          1          1          1     0.8523          1 
   1   rs56806458     0.2372     0.2877          1          1          1          1     0.8523          1 
   1  rs144508171     0.2372     0.2877          1          1          1          1     0.8523          1 
   1  rs139431514     0.2372     0.2877          1          1          1          1     0.8523          1 
   1  rs142527754     0.2372     0.2877          1          1          1          1     0.8523          1 
   1  rs199736061     0.2372     0.2877          1          1          1          1     0.8523          1 
   1  rs536319955     0.2372     0.2877          1          1          1          1     0.8523          1 
   1  rs116192843     0.2372     0.2877          1          1          1          1     0.8523          1 
   1  rs115530097     0.2372     0.2877          1          1          1          1     0.8523          1 
   1   rs74444104     0.2372     0.2877          1          1          1          1     0.8523          1 
   1   esv3588675     0.2372     0.2877          1          1          1          1     0.8523          1 
   1   rs79845315     0.2372     0.2877          1          1          1          1     0.8523          1 
   1   rs76987538     0.2372     0.2877          1          1          1          1     0.8523          1 
   1  rs145233513     0.2372     0.2877          1          1          1          1     0.8523          1 
   1    rs1249861     0.2376      0.288          1          1          1          1     0.8523          1 
   1   rs75297245     0.2376      0.288          1          1          1          1     0.8523          1 
   1    rs4844445     0.2377     0.2881          1          1          1          1     0.8523          1 
   1   rs12089713     0.2377     0.2881          1          1          1          1     0.8523          1 
   1   rs10714743     0.2377     0.2882          1          1          1          1     0.8523          1 
   1   rs74153186     0.2378     0.2882          1          1          1          1     0.8523          1 
   1   rs74153187     0.2378     0.2882          1          1          1          1     0.8523          1 
   1   rs74153188     0.2378     0.2882          1          1          1          1     0.8523          1 
   1   rs17012436     0.2378     0.2882          1          1          1          1     0.8523          1 
   1   rs75188529     0.2378     0.2882          1          1          1          1     0.8523          1 
   1    rs7549913     0.2378     0.2882          1          1          1          1     0.8523          1 
   1    rs7515332     0.2378     0.2882          1          1          1          1     0.8523          1 
   1    rs7540947     0.2378     0.2882          1          1          1          1     0.8523          1 
   1   rs61272237     0.2378     0.2882          1          1          1          1     0.8523          1 
   1   rs61815481     0.2384     0.2889          1          1          1          1     0.8545          1 
   1   rs28373064     0.2388     0.2893          1          1          1          1     0.8555          1 
   1   rs56129364     0.2396     0.2901          1          1          1          1     0.8581          1 
   1   rs58497333     0.2397     0.2902          1          1          1          1     0.8581          1 
   1    rs6679073     0.2401     0.2906          1          1          1          1     0.8581          1 
   1   rs12088454     0.2403     0.2908          1          1          1          1     0.8581          1 
   1    rs1775147     0.2404      0.291          1          1          1          1     0.8581          1 
   1    rs1772138     0.2404      0.291          1          1          1          1     0.8581          1 
   1    rs1772137     0.2404      0.291          1          1          1          1     0.8581          1 
   1    rs1775152     0.2404      0.291          1          1          1          1     0.8581          1 
   1    rs1775153     0.2404      0.291          1          1          1          1     0.8581          1 
   1    rs1772136     0.2404      0.291          1          1          1          1     0.8581          1 
   1    rs1772135     0.2404      0.291          1          1          1          1     0.8581          1 
   1    rs1772134     0.2404      0.291          1          1          1          1     0.8581          1 
   1    rs1772133     0.2404      0.291          1          1          1          1     0.8581          1 
   1  rs574676125     0.2406     0.2911          1          1          1          1     0.8583          1 
   1    rs6669291     0.2408     0.2914          1          1          1          1     0.8589          1 
   1  rs545072196     0.2413     0.2919          1          1          1          1     0.8595          1 
   1   rs12085906     0.2413     0.2919          1          1          1          1     0.8595          1 
   1    rs2761777     0.2417     0.2922          1          1          1          1     0.8595          1 
   1  rs368073631     0.2417     0.2923          1          1          1          1     0.8595          1 
   1  rs547771871     0.2418     0.2924          1          1          1          1     0.8595          1 
   1    rs7538010     0.2419     0.2925          1          1          1          1     0.8595          1 
   1   rs79421768      0.242     0.2926          1          1          1          1     0.8595          1 
   1   rs75272685      0.242     0.2926          1          1          1          1     0.8595          1 
   1   rs75466519      0.242     0.2926          1          1          1          1     0.8595          1 
   1   rs11804669      0.242     0.2926          1          1          1          1     0.8595          1 
   1   rs77498753      0.242     0.2926          1          1          1          1     0.8595          1 
   1   rs75803501      0.242     0.2926          1          1          1          1     0.8595          1 
   1   rs12565968     0.2422     0.2928          1          1          1          1     0.8595          1 
   1   rs12565321     0.2422     0.2928          1          1          1          1     0.8595          1 
   1   rs12567894     0.2422     0.2928          1          1          1          1     0.8595          1 
   1    rs1775146     0.2422     0.2928          1          1          1          1     0.8595          1 
   1    rs7513115     0.2422     0.2928          1          1          1          1     0.8595          1 
   1   rs17012724     0.2423     0.2929          1          1          1          1     0.8595          1 
   1  rs115737289     0.2427     0.2933          1          1          1          1     0.8606          1 
   1  rs144629191     0.2433     0.2939          1          1          1          1     0.8609          1 
   1  rs201959796     0.2434      0.294          1          1          1          1     0.8609          1 
   1   rs58251726     0.2436     0.2943          1          1          1          1     0.8609          1 
   1   rs74153139     0.2437     0.2943          1          1          1          1     0.8609          1 
   1   rs74153140     0.2437     0.2943          1          1          1          1     0.8609          1 
   1   rs56295426     0.2437     0.2943          1          1          1          1     0.8609          1 
   1   rs56882749     0.2437     0.2943          1          1          1          1     0.8609          1 
   1   rs74153142     0.2437     0.2943          1          1          1          1     0.8609          1 
   1   rs74153144     0.2437     0.2943          1          1          1          1     0.8609          1 
   1   rs74153147     0.2437     0.2943          1          1          1          1     0.8609          1 
   1   rs61185292     0.2437     0.2943          1          1          1          1     0.8609          1 
   1   rs74153176     0.2437     0.2943          1          1          1          1     0.8609          1 
   1    rs7413774     0.2438     0.2944          1          1          1          1     0.8611          1 
   1    rs9659222     0.2442     0.2948          1          1          1          1     0.8611          1 
   1  rs115430035     0.2444     0.2951          1          1          1          1     0.8611          1 
   1   rs77422737     0.2445     0.2951          1          1          1          1     0.8611          1 
   1   rs79599132     0.2445     0.2951          1          1          1          1     0.8611          1 
   1   rs78971622     0.2445     0.2951          1          1          1          1     0.8611          1 
   1   rs75983119     0.2445     0.2951          1          1          1          1     0.8611          1 
   1   rs55703016     0.2448     0.2954          1          1          1          1     0.8611          1 
   1   rs12022225     0.2449     0.2955          1          1          1          1     0.8611          1 
   1     rs949495     0.2449     0.2955          1          1          1          1     0.8611          1 
   1    rs2336938      0.245     0.2956          1          1          1          1     0.8611          1 
   1   rs11579993      0.245     0.2956          1          1          1          1     0.8611          1 
   1   rs10779631      0.245     0.2956          1          1          1          1     0.8611          1 
   1    rs3860302      0.245     0.2956          1          1          1          1     0.8611          1 
   1     rs963894      0.245     0.2956          1          1          1          1     0.8611          1 
   1     rs963893      0.245     0.2956          1          1          1          1     0.8611          1 
   1   rs59810844      0.245     0.2956          1          1          1          1     0.8611          1 
   1   rs28687282     0.2451     0.2957          1          1          1          1     0.8613          1 
   1    rs2052909     0.2453      0.296          1          1          1          1     0.8618          1 
   1    rs1539243     0.2457     0.2964          1          1          1          1     0.8618          1 
   1   rs76405995     0.2457     0.2964          1          1          1          1     0.8618          1 
   1   rs17011509     0.2457     0.2964          1          1          1          1     0.8618          1 
   1   rs57813108     0.2459     0.2966          1          1          1          1     0.8618          1 
   1   rs12064320     0.2459     0.2966          1          1          1          1     0.8618          1 
   1  rs568346248     0.2462     0.2969          1          1          1          1     0.8618          1 
   1  rs114208112     0.2463      0.297          1          1          1          1     0.8618          1 
   1   rs41299017     0.2467     0.2974          1          1          1          1     0.8618          1 
   1  rs114071812     0.2467     0.2974          1          1          1          1     0.8618          1 
   1  rs181163167     0.2467     0.2974          1          1          1          1     0.8618          1 
   1  rs115543797     0.2467     0.2974          1          1          1          1     0.8618          1 
   1  rs149350358     0.2467     0.2974          1          1          1          1     0.8618          1 
   1  rs114594913     0.2467     0.2974          1          1          1          1     0.8618          1 
   1  rs116612282     0.2467     0.2974          1          1          1          1     0.8618          1 
   1   rs76561288     0.2467     0.2974          1          1          1          1     0.8618          1 
   1  rs149102987     0.2467     0.2974          1          1          1          1     0.8618          1 
   1  rs143143414     0.2467     0.2974          1          1          1          1     0.8618          1 
   1  rs115270020     0.2467     0.2974          1          1          1          1     0.8618          1 
   1  rs116774525     0.2467     0.2974          1          1          1          1     0.8618          1 
   1   rs17014177      0.247     0.2977          1          1          1          1     0.8619          1 
   1   rs58929584     0.2471     0.2978          1          1          1          1     0.8619          1 
   1  rs113502925     0.2471     0.2978          1          1          1          1     0.8619          1 
   1   rs73083914     0.2471     0.2978          1          1          1          1     0.8619          1 
   1  rs146784791     0.2476     0.2983          1          1          1          1     0.8619          1 
   1   rs74985977     0.2478     0.2985          1          1          1          1     0.8619          1 
   1   rs59208397     0.2479     0.2987          1          1          1          1     0.8619          1 
   1  rs113948170     0.2479     0.2987          1          1          1          1     0.8619          1 
   1   rs76236650     0.2479     0.2987          1          1          1          1     0.8619          1 
   1  rs113172752     0.2479     0.2987          1          1          1          1     0.8619          1 
   1  rs112833004     0.2479     0.2987          1          1          1          1     0.8619          1 
   1  rs111331509     0.2479     0.2987          1          1          1          1     0.8619          1 
   1   rs58494809     0.2479     0.2987          1          1          1          1     0.8619          1 
   1  rs113021654     0.2479     0.2987          1          1          1          1     0.8619          1 
   1   rs76949457     0.2479     0.2987          1          1          1          1     0.8619          1 
   1   rs17011860     0.2479     0.2987          1          1          1          1     0.8619          1 
   1   rs28480002      0.248     0.2987          1          1          1          1     0.8619          1 
   1   rs17013500     0.2481     0.2988          1          1          1          1     0.8619          1 
   1   rs78986204     0.2481     0.2988          1          1          1          1     0.8619          1 
   1   rs57994498     0.2488     0.2996          1          1          1          1     0.8642          1 
   1   rs56390643     0.2501     0.3009          1          1          1          1     0.8649          1 
   1   rs28713178     0.2504     0.3012          1          1          1          1     0.8649          1 
   1   rs76307345     0.2504     0.3012          1          1          1          1     0.8649          1 
   1   rs77255896     0.2504     0.3012          1          1          1          1     0.8649          1 
   1   rs28456690     0.2504     0.3012          1          1          1          1     0.8649          1 
   1   rs76093174     0.2504     0.3012          1          1          1          1     0.8649          1 
   1   rs80007616     0.2504     0.3012          1          1          1          1     0.8649          1 
   1   rs78704984     0.2504     0.3012          1          1          1          1     0.8649          1 
   1  rs145718800     0.2504     0.3012          1          1          1          1     0.8649          1 
   1    rs1626754     0.2506     0.3014          1          1          1          1     0.8649          1 
   1    rs1626753     0.2506     0.3014          1          1          1          1     0.8649          1 
   1    rs7534677     0.2507     0.3015          1          1          1          1     0.8649          1 
   1   rs12731389     0.2507     0.3015          1          1          1          1     0.8649          1 
   1   rs73073010     0.2508     0.3016          1          1          1          1     0.8649          1 
   1   rs11119011     0.2509     0.3017          1          1          1          1     0.8649          1 
   1   rs75976306      0.251     0.3019          1          1          1          1     0.8649          1 
   1  rs140481078      0.251     0.3019          1          1          1          1     0.8649          1 
   1  rs144539420      0.251     0.3019          1          1          1          1     0.8649          1 
   1  rs559616282      0.251     0.3019          1          1          1          1     0.8649          1 
   1  rs114142651      0.251     0.3019          1          1          1          1     0.8649          1 
   1   rs79142035      0.251     0.3019          1          1          1          1     0.8649          1 
   1  rs116759397      0.251     0.3019          1          1          1          1     0.8649          1 
   1    rs2297545     0.2511     0.3019          1          1          1          1     0.8649          1 
   1   rs11119182     0.2513     0.3021          1          1          1          1     0.8649          1 
   1   rs59279746     0.2513     0.3021          1          1          1          1     0.8649          1 
   1   rs11578698     0.2517     0.3025          1          1          1          1     0.8649          1 
   1   rs73089070     0.2518     0.3027          1          1          1          1     0.8649          1 
   1   rs11800245     0.2521     0.3029          1          1          1          1     0.8649          1 
   1   rs77433005     0.2521     0.3029          1          1          1          1     0.8649          1 
   1   rs78096152     0.2522      0.303          1          1          1          1     0.8649          1 
   1  rs115416249     0.2522      0.303          1          1          1          1     0.8649          1 
   1   rs12048338     0.2522      0.303          1          1          1          1     0.8649          1 
   1  rs546962204     0.2525     0.3033          1          1          1          1     0.8649          1 
   1    rs1342064     0.2525     0.3033          1          1          1          1     0.8649          1 
   1     rs947211     0.2527     0.3036          1          1          1          1     0.8649          1 
   1    rs2404672     0.2529     0.3038          1          1          1          1     0.8649          1 
   1  rs200252473     0.2534     0.3042          1          1          1          1     0.8649          1 
   1   rs75503242     0.2534     0.3042          1          1          1          1     0.8649          1 
   1     rs311311     0.2534     0.3042          1          1          1          1     0.8649          1 
   1   rs80334635     0.2534     0.3043          1          1          1          1     0.8649          1 
   1    rs2724384     0.2545     0.3054          1          1          1          1     0.8649          1 
   1    rs2019234     0.2546     0.3055          1          1          1          1     0.8649          1 
   1  rs138481677     0.2546     0.3055          1          1          1          1     0.8649          1 
   1    rs1746657     0.2546     0.3055          1          1          1          1     0.8649          1 
   1     rs662797     0.2546     0.3055          1          1          1          1     0.8649          1 
   1     rs630875     0.2546     0.3055          1          1          1          1     0.8649          1 
   1     rs646288     0.2546     0.3055          1          1          1          1     0.8649          1 
   1     rs640486     0.2546     0.3055          1          1          1          1     0.8649          1 
   1     rs625861     0.2546     0.3055          1          1          1          1     0.8649          1 
   1     rs642690     0.2546     0.3055          1          1          1          1     0.8649          1 
   1     rs609435     0.2546     0.3055          1          1          1          1     0.8649          1 
   1    rs1257545     0.2546     0.3055          1          1          1          1     0.8649          1 
   1    rs1257544     0.2546     0.3055          1          1          1          1     0.8649          1 
   1    rs1257541     0.2546     0.3055          1          1          1          1     0.8649          1 
   1   rs74445055     0.2546     0.3055          1          1          1          1     0.8649          1 
   1  rs111601514     0.2546     0.3055          1          1          1          1     0.8649          1 
   1   rs77099760     0.2549     0.3058          1          1          1          1     0.8649          1 
   1   rs10751442     0.2549     0.3058          1          1          1          1     0.8649          1 
   1   rs10751443     0.2549     0.3058          1          1          1          1     0.8649          1 
   1    rs2096209     0.2549     0.3058          1          1          1          1     0.8649          1 
   1    rs1664221     0.2549     0.3058          1          1          1          1     0.8649          1 
   1    rs6419459     0.2555     0.3064          1          1          1          1     0.8649          1 
   1   rs10863716     0.2561      0.307          1          1          1          1     0.8649          1 
   1   rs11801521     0.2561      0.307          1          1          1          1     0.8649          1 
   1   rs10863717     0.2561      0.307          1          1          1          1     0.8649          1 
   1   rs17012764     0.2561      0.307          1          1          1          1     0.8649          1 
   1  rs137871893     0.2561      0.307          1          1          1          1     0.8649          1 
   1    rs7541223     0.2561      0.307          1          1          1          1     0.8649          1 
   1   rs41317059     0.2561      0.307          1          1          1          1     0.8649          1 
   1   rs41317073     0.2561      0.307          1          1          1          1     0.8649          1 
   1  rs146882271     0.2561      0.307          1          1          1          1     0.8649          1 
   1   rs74811364     0.2562     0.3071          1          1          1          1     0.8649          1 
   1    rs2807386     0.2562     0.3071          1          1          1          1     0.8649          1 
   1   rs28547295     0.2562     0.3071          1          1          1          1     0.8649          1 
   1  rs115503652     0.2563     0.3072          1          1          1          1     0.8649          1 
   1   rs61821133     0.2564     0.3073          1          1          1          1     0.8649          1 
   1   rs28620239     0.2564     0.3073          1          1          1          1     0.8649          1 
   1    rs1570560      0.257     0.3079          1          1          1          1     0.8649          1 
   1   rs12042887     0.2571      0.308          1          1          1          1     0.8649          1 
   1   rs11119184     0.2575     0.3085          1          1          1          1     0.8649          1 
   1   rs12074166     0.2576     0.3085          1          1          1          1     0.8649          1 
   1   rs28479231     0.2576     0.3086          1          1          1          1     0.8649          1 
   1   rs28823079     0.2576     0.3086          1          1          1          1     0.8649          1 
   1   rs28531794     0.2576     0.3086          1          1          1          1     0.8649          1 
   1  rs147105494     0.2577     0.3087          1          1          1          1     0.8649          1 
   1   rs11118992     0.2578     0.3087          1          1          1          1     0.8649          1 
   1    rs6668798     0.2581      0.309          1          1          1          1     0.8649          1 
   1   rs61821130     0.2582     0.3091          1          1          1          1     0.8649          1 
   1   rs17044525     0.2582     0.3091          1          1          1          1     0.8649          1 
   1    rs2788159     0.2582     0.3091          1          1          1          1     0.8649          1 
   1    rs2788158     0.2582     0.3091          1          1          1          1     0.8649          1 
   1    rs6679114     0.2582     0.3091          1          1          1          1     0.8649          1 
   1     rs823150     0.2584     0.3093          1          1          1          1     0.8649          1 
   1     rs823153     0.2584     0.3093          1          1          1          1     0.8649          1 
   1    rs1772152     0.2584     0.3093          1          1          1          1     0.8649          1 
   1    rs1618936     0.2584     0.3093          1          1          1          1     0.8649          1 
   1     rs844005     0.2584     0.3093          1          1          1          1     0.8649          1 
   1     rs823132     0.2584     0.3093          1          1          1          1     0.8649          1 
   1     rs823133     0.2584     0.3093          1          1          1          1     0.8649          1 
   1     rs823134     0.2584     0.3093          1          1          1          1     0.8649          1 
   1     rs823135     0.2584     0.3093          1          1          1          1     0.8649          1 
   1     rs823136     0.2584     0.3093          1          1          1          1     0.8649          1 
   1   rs34580135     0.2584     0.3093          1          1          1          1     0.8649          1 
   1     rs823138     0.2584     0.3093          1          1          1          1     0.8649          1 
   1    rs1166915     0.2584     0.3094          1          1          1          1     0.8649          1 
   1    rs1166910     0.2586     0.3096          1          1          1          1     0.8649          1 
   1   rs12082872     0.2588     0.3098          1          1          1          1     0.8649          1 
   1   rs12130305     0.2589     0.3099          1          1          1          1     0.8649          1 
   1   rs74231753     0.2591     0.3101          1          1          1          1     0.8649          1 
   1    rs7523896     0.2591     0.3101          1          1          1          1     0.8649          1 
   1  rs112358150     0.2591     0.3101          1          1          1          1     0.8649          1 
   1  rs149513069     0.2591     0.3101          1          1          1          1     0.8649          1 
   1    rs2297543     0.2592     0.3102          1          1          1          1     0.8649          1 
   1  rs112406552     0.2594     0.3104          1          1          1          1     0.8649          1 
   1  rs111407736     0.2595     0.3105          1          1          1          1     0.8649          1 
   1    rs7513259     0.2595     0.3105          1          1          1          1     0.8649          1 
   1    rs7521831     0.2595     0.3105          1          1          1          1     0.8649          1 
   1   rs60148341     0.2595     0.3105          1          1          1          1     0.8649          1 
   1   rs73078619     0.2595     0.3105          1          1          1          1     0.8649          1 
   1  rs113520313     0.2595     0.3105          1          1          1          1     0.8649          1 
   1    rs7530069     0.2595     0.3105          1          1          1          1     0.8649          1 
   1    rs3024500     0.2595     0.3105          1          1          1          1     0.8649          1 
   1    rs3024496     0.2595     0.3105          1          1          1          1     0.8649          1 
   1  rs113622778     0.2596     0.3106          1          1          1          1     0.8649          1 
   1   rs60017857     0.2597     0.3107          1          1          1          1     0.8649          1 
   1   rs10157395     0.2599     0.3109          1          1          1          1     0.8649          1 
   1   rs13376171     0.2599     0.3109          1          1          1          1     0.8649          1 
   1   rs76393114     0.2599     0.3109          1          1          1          1     0.8649          1 
   1   rs11240548     0.2599     0.3109          1          1          1          1     0.8649          1 
   1   rs78193187     0.2604     0.3114          1          1          1          1     0.8649          1 
   1    rs7525987     0.2605     0.3115          1          1          1          1     0.8649          1 
   1    rs4844656     0.2605     0.3115          1          1          1          1     0.8649          1 
   1    rs1621023     0.2606     0.3116          1          1          1          1     0.8649          1 
   1   rs12031629     0.2606     0.3116          1          1          1          1     0.8649          1 
   1    rs1032979     0.2607     0.3117          1          1          1          1     0.8649          1 
   1    rs9429936     0.2607     0.3117          1          1          1          1     0.8649          1 
   1   rs28418396     0.2607     0.3117          1          1          1          1     0.8649          1 
   1   rs60181043     0.2609     0.3119          1          1          1          1     0.8649          1 
   1  rs148143690     0.2609      0.312          1          1          1          1     0.8649          1 
   1    rs2660644     0.2609      0.312          1          1          1          1     0.8649          1 
   1    rs1257561      0.261     0.3121          1          1          1          1     0.8649          1 
   1   rs78394637     0.2611     0.3121          1          1          1          1     0.8649          1 
   1   rs58759868     0.2614     0.3125          1          1          1          1     0.8649          1 
   1   rs75709176     0.2615     0.3125          1          1          1          1     0.8649          1 
   1   rs60577726     0.2615     0.3125          1          1          1          1     0.8649          1 
   1  rs202110592     0.2615     0.3125          1          1          1          1     0.8649          1 
   1  rs202196828     0.2615     0.3125          1          1          1          1     0.8649          1 
   1  rs561834278     0.2615     0.3125          1          1          1          1     0.8649          1 
   1   rs11802104     0.2615     0.3125          1          1          1          1     0.8649          1 
   1   rs74150709     0.2615     0.3125          1          1          1          1     0.8649          1 
   1   rs59178189     0.2616     0.3127          1          1          1          1     0.8649          1 
   1   rs10900511     0.2618     0.3128          1          1          1          1     0.8649          1 
   1   rs75544871     0.2618     0.3128          1          1          1          1     0.8649          1 
   1    rs2181716      0.262     0.3131          1          1          1          1     0.8649          1 
   1   rs75545058      0.262     0.3131          1          1          1          1     0.8649          1 
   1   rs12086035      0.262     0.3131          1          1          1          1     0.8649          1 
   1   rs59919364     0.2623     0.3133          1          1          1          1     0.8649          1 
   1   rs57671489     0.2623     0.3134          1          1          1          1     0.8649          1 
   1  rs551265086     0.2629     0.3139          1          1          1          1     0.8649          1 
   1   rs80020700     0.2629     0.3139          1          1          1          1     0.8649          1 
   1   rs77467725     0.2629     0.3139          1          1          1          1     0.8649          1 
   1   rs60731826      0.263     0.3141          1          1          1          1     0.8649          1 
   1   rs74156442     0.2632     0.3143          1          1          1          1     0.8649          1 
   1    rs4240843     0.2633     0.3143          1          1          1          1     0.8649          1 
   1    rs4240844     0.2633     0.3143          1          1          1          1     0.8649          1 
   1    rs4325131     0.2633     0.3143          1          1          1          1     0.8649          1 
   1   rs11118087     0.2633     0.3144          1          1          1          1     0.8649          1 
   1    rs1664224     0.2633     0.3144          1          1          1          1     0.8649          1 
   1    rs9803921     0.2635     0.3146          1          1          1          1     0.8649          1 
   1   rs74155609     0.2639     0.3149          1          1          1          1     0.8649          1 
   1   rs61020300     0.2639     0.3149          1          1          1          1     0.8649          1 
   1   rs12075406     0.2639     0.3149          1          1          1          1     0.8649          1 
   1    rs1166880     0.2639      0.315          1          1          1          1     0.8649          1 
   1    rs1166881     0.2639      0.315          1          1          1          1     0.8649          1 
   1   rs10639734     0.2642     0.3153          1          1          1          1     0.8649          1 
   1   rs11119181     0.2645     0.3155          1          1          1          1     0.8649          1 
   1    rs1249878     0.2645     0.3156          1          1          1          1     0.8649          1 
   1    rs1249877     0.2645     0.3156          1          1          1          1     0.8649          1 
   1   rs61822602     0.2645     0.3156          1          1          1          1     0.8649          1 
   1    rs6667992     0.2645     0.3156          1          1          1          1     0.8649          1 
   1   rs60321688     0.2645     0.3156          1          1          1          1     0.8649          1 
   1   rs61822604     0.2645     0.3156          1          1          1          1     0.8649          1 
   1  rs145624283     0.2645     0.3156          1          1          1          1     0.8649          1 
   1    rs6670895     0.2645     0.3156          1          1          1          1     0.8649          1 
   1   rs73082334     0.2645     0.3156          1          1          1          1     0.8649          1 
   1    rs6694490     0.2645     0.3156          1          1          1          1     0.8649          1 
   1    rs6697375     0.2645     0.3156          1          1          1          1     0.8649          1 
   1    rs7522842     0.2651     0.3162          1          1          1          1     0.8649          1 
   1     rs958666     0.2653     0.3164          1          1          1          1     0.8649          1 
   1    rs1257577     0.2653     0.3164          1          1          1          1     0.8649          1 
   1    rs1257574     0.2653     0.3164          1          1          1          1     0.8649          1 
   1   rs28754752     0.2655     0.3166          1          1          1          1     0.8649          1 
   1   rs10900525     0.2656     0.3167          1          1          1          1     0.8649          1 
   1   rs35002254     0.2657     0.3168          1          1          1          1     0.8649          1 
   1    rs2473652     0.2657     0.3168          1          1          1          1     0.8649          1 
   1    rs2796252     0.2657     0.3168          1          1          1          1     0.8649          1 
   1    rs2724367     0.2657     0.3168          1          1          1          1     0.8649          1 
   1    rs2796253     0.2657     0.3168          1          1          1          1     0.8649          1 
   1    rs2785645     0.2657     0.3168          1          1          1          1     0.8649          1 
   1    rs2262269     0.2657     0.3168          1          1          1          1     0.8649          1 
   1  rs191007685     0.2658     0.3169          1          1          1          1     0.8649          1 
   1   rs79995276     0.2665     0.3176          1          1          1          1     0.8649          1 
   1   rs77790245     0.2665     0.3176          1          1          1          1     0.8649          1 
   1  rs114263642     0.2665     0.3176          1          1          1          1     0.8649          1 
   1   rs76419797     0.2665     0.3176          1          1          1          1     0.8649          1 
   1    rs1539394     0.2667     0.3178          1          1          1          1     0.8649          1 
   1   rs59389001     0.2667     0.3178          1          1          1          1     0.8649          1 
   1   rs56750039     0.2667     0.3178          1          1          1          1     0.8649          1 
   1    rs3935632     0.2669      0.318          1          1          1          1     0.8649          1 
   1   rs78845352      0.267     0.3181          1          1          1          1     0.8649          1 
   1    rs2025935      0.267     0.3182          1          1          1          1     0.8649          1 
   1    rs9438439     0.2672     0.3183          1          1          1          1     0.8649          1 
   1    rs9793153     0.2672     0.3183          1          1          1          1     0.8649          1 
   1    rs7367849     0.2672     0.3183          1          1          1          1     0.8649          1 
   1  rs114994405     0.2678     0.3189          1          1          1          1     0.8649          1 
   1   rs80312667     0.2678     0.3189          1          1          1          1     0.8649          1 
   1  rs549723906     0.2678     0.3189          1          1          1          1     0.8649          1 
   1  rs201455887     0.2678     0.3189          1          1          1          1     0.8649          1 
   1  rs115545509     0.2678     0.3189          1          1          1          1     0.8649          1 
   1   rs75547741     0.2678     0.3189          1          1          1          1     0.8649          1 
   1   rs75854365     0.2678     0.3189          1          1          1          1     0.8649          1 
   1   rs78156678     0.2678     0.3189          1          1          1          1     0.8649          1 
   1  rs150328201     0.2678     0.3189          1          1          1          1     0.8649          1 
   1     rs951366     0.2681     0.3192          1          1          1          1     0.8649          1 
   1    rs4951258     0.2681     0.3192          1          1          1          1     0.8649          1 
   1    rs4951261     0.2681     0.3192          1          1          1          1     0.8649          1 
   1   rs28764176     0.2685     0.3196          1          1          1          1     0.8649          1 
   1  rs561787269      0.269     0.3202          1          1          1          1     0.8649          1 
   1   rs12568586     0.2692     0.3203          1          1          1          1     0.8649          1 
   1   rs78892026     0.2693     0.3204          1          1          1          1     0.8649          1 
   1    rs3093421     0.2693     0.3204          1          1          1          1     0.8649          1 
   1    rs6540474     0.2694     0.3206          1          1          1          1     0.8649          1 
   1   rs12757540     0.2702     0.3214          1          1          1          1     0.8649          1 
   1   rs75711253     0.2703     0.3214          1          1          1          1     0.8649          1 
   1   rs71303063     0.2704     0.3215          1          1          1          1     0.8649          1 
   1   rs74519632     0.2707     0.3219          1          1          1          1     0.8649          1 
   1    rs1019831     0.2707     0.3219          1          1          1          1     0.8649          1 
   1   rs75766999     0.2707     0.3219          1          1          1          1     0.8649          1 
   1    rs2405104     0.2708     0.3219          1          1          1          1     0.8649          1 
   1  rs528902555     0.2708      0.322          1          1          1          1     0.8649          1 
   1  rs548955944     0.2708      0.322          1          1          1          1     0.8649          1 
   1    rs4844779      0.271     0.3221          1          1          1          1     0.8649          1 
   1   rs10863758      0.271     0.3221          1          1          1          1     0.8649          1 
   1    rs4844780      0.271     0.3221          1          1          1          1     0.8649          1 
   1    rs4844781      0.271     0.3221          1          1          1          1     0.8649          1 
   1   rs35716024      0.271     0.3221          1          1          1          1     0.8649          1 
   1    rs6687541      0.271     0.3221          1          1          1          1     0.8649          1 
   1    rs6694426      0.271     0.3221          1          1          1          1     0.8649          1 
   1    rs1933614      0.271     0.3221          1          1          1          1     0.8649          1 
   1   rs12140926     0.2711     0.3223          1          1          1          1     0.8649          1 
   1   rs12044844     0.2711     0.3223          1          1          1          1     0.8649          1 
   1   rs11119265     0.2711     0.3223          1          1          1          1     0.8649          1 
   1   rs11119267     0.2711     0.3223          1          1          1          1     0.8649          1 
   1   rs11119270     0.2711     0.3223          1          1          1          1     0.8649          1 
   1    rs4618969     0.2711     0.3223          1          1          1          1     0.8649          1 
   1    rs7548357     0.2712     0.3223          1          1          1          1     0.8649          1 
   1  rs115141761     0.2712     0.3223          1          1          1          1     0.8649          1 
   1   rs74362618     0.2712     0.3223          1          1          1          1     0.8649          1 
   1   rs56782027     0.2712     0.3224          1          1          1          1     0.8649          1 
   1   rs28770585     0.2715     0.3227          1          1          1          1     0.8649          1 
   1   rs59169444     0.2719      0.323          1          1          1          1     0.8649          1 
   1    rs1166905      0.272     0.3232          1          1          1          1     0.8649          1 
   1  rs116444480      0.272     0.3232          1          1          1          1     0.8649          1 
   1  rs116725031      0.272     0.3232          1          1          1          1     0.8649          1 
   1   rs12752047      0.272     0.3232          1          1          1          1     0.8649          1 
   1  rs146559116     0.2723     0.3235          1          1          1          1     0.8649          1 
   1    rs1262046     0.2724     0.3235          1          1          1          1     0.8649          1 
   1   rs59195419     0.2724     0.3235          1          1          1          1     0.8649          1 
   1   rs73080942     0.2724     0.3235          1          1          1          1     0.8649          1 
   1   rs73080943     0.2724     0.3235          1          1          1          1     0.8649          1 
   1  rs114968622     0.2724     0.3236          1          1          1          1     0.8649          1 
   1  rs146636186     0.2724     0.3236          1          1          1          1     0.8649          1 
   1  rs148063800     0.2724     0.3236          1          1          1          1     0.8649          1 
   1  rs116015277     0.2724     0.3236          1          1          1          1     0.8649          1 
   1   rs61814918     0.2725     0.3237          1          1          1          1     0.8649          1 
   1   rs10863710      0.273     0.3242          1          1          1          1     0.8649          1 
   1   rs78487994     0.2731     0.3243          1          1          1          1     0.8649          1 
   1   rs74157851     0.2731     0.3243          1          1          1          1     0.8649          1 
   1  rs532577866     0.2731     0.3243          1          1          1          1     0.8649          1 
   1  rs546820288     0.2732     0.3244          1          1          1          1     0.8649          1 
   1    rs2498040     0.2738      0.325          1          1          1          1     0.8649          1 
   1    rs5780438     0.2738      0.325          1          1          1          1     0.8649          1 
   1    rs2801192     0.2738      0.325          1          1          1          1     0.8649          1 
   1    rs1270939     0.2738      0.325          1          1          1          1     0.8649          1 
   1     rs823093      0.274     0.3253          1          1          1          1     0.8649          1 
   1     rs823108      0.274     0.3253          1          1          1          1     0.8649          1 
   1    rs1772146      0.274     0.3253          1          1          1          1     0.8649          1 
   1    rs1772147      0.274     0.3253          1          1          1          1     0.8649          1 
   1    rs1620334      0.274     0.3253          1          1          1          1     0.8649          1 
   1     rs823109      0.274     0.3253          1          1          1          1     0.8649          1 
   1     rs823112      0.274     0.3253          1          1          1          1     0.8649          1 
   1     rs823113      0.274     0.3253          1          1          1          1     0.8649          1 
   1     rs823128      0.274     0.3253          1          1          1          1     0.8649          1 
   1     rs865402      0.274     0.3253          1          1          1          1     0.8649          1 
   1     rs823115      0.274     0.3253          1          1          1          1     0.8649          1 
   1     rs823119      0.274     0.3253          1          1          1          1     0.8649          1 
   1    rs2796263     0.2742     0.3254          1          1          1          1     0.8649          1 
   1    rs1830764     0.2742     0.3254          1          1          1          1     0.8649          1 
   1    rs2761433     0.2742     0.3254          1          1          1          1     0.8649          1 
   1    rs2796264     0.2742     0.3254          1          1          1          1     0.8649          1 
   1    rs2796266     0.2742     0.3254          1          1          1          1     0.8649          1 
   1    rs1970530     0.2742     0.3254          1          1          1          1     0.8649          1 
   1    rs2724382     0.2742     0.3254          1          1          1          1     0.8649          1 
   1    rs2724383     0.2742     0.3254          1          1          1          1     0.8649          1 
   1   rs11370836     0.2742     0.3254          1          1          1          1     0.8649          1 
   1    rs2724388     0.2742     0.3254          1          1          1          1     0.8649          1 
   1    rs2724359     0.2742     0.3254          1          1          1          1     0.8649          1 
   1    rs2488254     0.2742     0.3254          1          1          1          1     0.8649          1 
   1    rs2796271     0.2742     0.3254          1          1          1          1     0.8649          1 
   1   rs10746399     0.2742     0.3254          1          1          1          1     0.8649          1 
   1  rs138685460     0.2742     0.3254          1          1          1          1     0.8649          1 
   1  rs113237088     0.2742     0.3254          1          1          1          1     0.8649          1 
   1    rs2724380     0.2742     0.3254          1          1          1          1     0.8649          1 
   1    rs2796276     0.2742     0.3254          1          1          1          1     0.8649          1 
   1    rs2274902     0.2744     0.3256          1          1          1          1     0.8649          1 
   1  rs137968061     0.2745     0.3257          1          1          1          1     0.8649          1 
   1    rs1342061     0.2745     0.3258          1          1          1          1     0.8649          1 
   1   rs41316823     0.2746     0.3258          1          1          1          1     0.8649          1 
   1   rs34918716     0.2752     0.3265          1          1          1          1     0.8649          1 
   1   rs34925312     0.2754     0.3266          1          1          1          1     0.8649          1 
   1    rs6685508     0.2757     0.3269          1          1          1          1     0.8649          1 
   1   rs10601329     0.2757     0.3269          1          1          1          1     0.8649          1 
   1   rs80072806     0.2757      0.327          1          1          1          1     0.8649          1 
   1   rs79477728     0.2761     0.3273          1          1          1          1     0.8649          1 
   1     rs749860     0.2762     0.3275          1          1          1          1     0.8649          1 
   1   rs11117901     0.2763     0.3275          1          1          1          1     0.8649          1 
   1    rs4844680     0.2763     0.3276          1          1          1          1     0.8649          1 
   1   rs75541573     0.2768      0.328          1          1          1          1     0.8649          1 
   1   rs77822322     0.2768      0.328          1          1          1          1     0.8649          1 
   1   rs12133326     0.2768      0.328          1          1          1          1     0.8649          1 
   1    rs7523059     0.2768      0.328          1          1          1          1     0.8649          1 
   1   rs16855911     0.2768      0.328          1          1          1          1     0.8649          1 
   1   rs11119128     0.2769     0.3281          1          1          1          1     0.8649          1 
   1   rs12568754     0.2769     0.3281          1          1          1          1     0.8649          1 
   1   rs60982145     0.2769     0.3281          1          1          1          1     0.8649          1 
   1    rs7516018     0.2769     0.3281          1          1          1          1     0.8649          1 
   1    rs7516028     0.2769     0.3281          1          1          1          1     0.8649          1 
   1   rs11118425     0.2771     0.3283          1          1          1          1     0.8649          1 
   1    rs1977266     0.2773     0.3285          1          1          1          1     0.8649          1 
   1       rs3020     0.2775     0.3288          1          1          1          1     0.8649          1 
   1    rs7545345     0.2776     0.3288          1          1          1          1     0.8649          1 
   1   rs12407348     0.2777      0.329          1          1          1          1     0.8649          1 
   1   rs12407361     0.2777      0.329          1          1          1          1     0.8649          1 
   1  rs112482733     0.2779     0.3291          1          1          1          1     0.8649          1 
   1  rs376634943     0.2779     0.3291          1          1          1          1     0.8649          1
[truncated: 860,602 more chars]
