# Supplementary material for: Cell-to-cell expression dispersion of B-cell surface proteins is linked to genetic variants in humans
Source: Commun Biol. 2020 Jul 3;3:346. doi: 10.1038/s42003-020-1075-1 (PMC7335051; doi:10.1038/s42003-020-1075-1)
Supplement: Supplementary file 4 — Supplementary Data 2 [file 42003_2020_1075_MOESM4_ESM.zip › Supplementary_Data_S2/plink-results-40LCLs/CD55_chr1_mean/CD55_mean_40_LCLs.qassoc.mperm]

 CHR          SNP         EMP1         EMP2 
   1   rs16855729       0.4982            1 
   1   rs74141242      0.09389            1 
   1   rs74141243      0.09389            1 
   1    rs2297837       0.7402            1 
   1   rs74141244      0.09389            1 
   1   rs56085951        0.239            1 
   1   rs56378870      0.09389            1 
   1   rs45601536       0.3663            1 
   1   rs75620828       0.1144            1 
   1    rs2297836       0.9834            1 
   1   rs74142373      0.05009            1 
   1   rs74142374      0.05009            1 
   1  rs112012045       0.3293            1 
   1   rs61822298      0.06519            1 
   1  rs113230166      0.03455            1 
   1   rs12408209       0.5881            1 
   1    rs7531230        0.826            1 
   1   rs45479796       0.6453            1 
   1  rs536358582       0.7988            1 
   1   rs12042887       0.2588            1 
   1   rs12035825       0.8571            1 
   1    rs6668356       0.3915            1 
   1   rs41264891       0.5826            1 
   1   rs41264893       0.8349            1 
   1   rs41264895       0.7988            1 
   1   rs12748821       0.8349            1 
   1   rs11240505       0.6168            1 
   1   rs11240506       0.6168            1 
   1   rs76069011       0.1359            1 
   1  rs113479755       0.2222            1 
   1   rs11240507       0.7988            1 
   1   rs74142375       0.0299            1 
   1    rs3795547        0.143            1 
   1  rs143357246       0.1359            1 
   1    rs6674683       0.0413            1 
   1    rs3820377       0.8229            1 
   1    rs1042832       0.6408            1 
   1      rs14028       0.9554            1 
   1  rs114539360       0.2222            1 
   1       rs8027       0.9554            1 
   1    rs6690686       0.9554            1 
   1   rs12133784       0.9554            1 
   1   rs12133787       0.8384            1 
   1   rs71684322       0.7448            1 
   1   rs12131221       0.9554            1 
   1   rs74142376       0.3091            1 
   1   rs74142377       0.3091            1 
   1  rs139215463       0.4868            1 
   1   rs12036582       0.9554            1 
   1   rs12727646       0.9554            1 
   1   rs34386696       0.9554            1 
   1   rs10900502       0.2984            1 
   1   rs11583698       0.5804            1 
   1   rs74142378       0.7071            1 
   1    rs1000312       0.9763            1 
   1   rs74142379       0.3872            1 
   1   rs12079317       0.3872            1 
   1   rs61822301       0.1942            1 
   1    rs6593949       0.3094            1 
   1   rs12406966       0.1942            1 
   1    rs2868564       0.6847            1 
   1    rs2868563         0.55            1 
   1   rs12407001       0.1942            1 
   1    rs6674609       0.2385            1 
   1  rs192348974        0.843            1 
   1    rs4245716       0.9479            1 
   1    rs4951012      0.09689            1 
   1    rs7532100       0.9479            1 
   1   rs10900503       0.9479            1 
   1   rs11240508       0.3872            1 
   1   rs10900504       0.9479            1 
   1   rs11240509       0.9479            1 
   1   rs11240510       0.8607            1 
   1   rs12079844       0.5202            1 
   1  rs146601646       0.6075            1 
   1  rs189304351       0.7407            1 
   1   rs12568586        0.275            1 
   1   rs12568602         0.55            1 
   1   rs56390643       0.2526            1 
   1   rs56162501       0.4207            1 
   1  rs554087336       0.8075            1 
   1  rs572571251       0.8075            1 
   1  rs546058267       0.8075            1 
   1  rs573724960       0.8075            1 
   1  rs535953609       0.8075            1 
   1  rs558653584       0.8075            1 
   1   rs12407678        0.628            1 
   1   rs11240511       0.6075            1 
   1   rs10900505       0.6075            1 
   1    rs4466706       0.5202            1 
   1  rs202004377       0.7407            1 
   1    rs6659581       0.9313            1 
   1   rs12040505       0.4686            1 
   1  rs111364215       0.1359            1 
   1  rs373505405        0.608            1 
   1   rs12751472       0.9313            1 
   1   rs12041365       0.5829            1 
   1   rs10751439       0.6312            1 
   1   rs12134296       0.9313            1 
   1   rs10900506       0.9313            1 
   1   rs10900507       0.9313            1 
   1   rs10793736       0.7103            1 
   1   rs10793737       0.7103            1 
   1   rs10793738       0.9313            1 
   1   rs78546085       0.7407            1 
   1   rs12085792       0.9313            1 
   1   rs61822866       0.1942            1 
   1  rs200572506       0.6695            1 
   1   rs11240512       0.9313            1 
   1    rs6679702       0.9313            1 
   1    rs6694713       0.9313            1 
   1   rs11273569       0.9313            1 
   1   rs16855869        0.843            1 
   1    rs4951013       0.9313            1 
   1    rs7548213       0.7103            1 
   1  rs112836946       0.6778            1 
   1  rs116404325       0.7407            1 
   1    rs7513597       0.6722            1 
   1   rs10900508       0.9313            1 
   1   rs59129749       0.3872            1 
   1   rs10751440       0.9313            1 
   1   rs10751441       0.9313            1 
   1   rs10159151       0.7103            1 
   1   rs35715927        0.641            1 
   1   rs10900509       0.7103            1 
   1   rs10900510       0.7103            1 
   1    rs4951237       0.7103            1 
   1    rs4951238       0.7103            1 
   1  rs112673017       0.1359            1 
   1    rs6703027       0.3771            1 
   1    rs4951239       0.6847            1 
   1   rs11240513        0.762            1 
   1    rs4951240       0.7103            1 
   1   rs10900511        0.268            1 
   1   rs11240514       0.7103            1 
   1    rs1338608       0.3094            1 
   1  rs143191102       0.4981            1 
   1    rs7513290       0.7103            1 
   1   rs74142382       0.3872            1 
   1    rs6660483       0.3094            1 
   1   rs11240515       0.9447            1 
   1   rs61822867       0.1942            1 
   1   rs36046745        0.641            1 
   1   rs58615888       0.3108            1 
   1   rs75032568       0.6778            1 
   1  rs112757474       0.1359            1 
   1  rs369292686       0.7679            1 
   1  rs150877192       0.9684            1 
   1  rs574868272       0.1747            1 
   1   rs56002536      0.09999            1 
   1  rs202186234       0.1392            1 
   1  rs533068636       0.6324            1 
   1  rs546820288       0.2723            1 
   1   rs11240516       0.6748            1 
   1   rs55969502       0.9447            1 
   1   rs58727268       0.1267            1 
   1    rs4592303       0.3094            1 
   1  rs146832284       0.7407            1 
   1   rs71147756       0.8069            1 
   1  rs373854717            1            1 
   1  rs116163960        0.289            1 
   1  rs114424993       0.7821            1 
   1   rs12048135       0.6847            1 
   1  rs113446555       0.5884            1 
   1   rs77516432       0.1359            1 
   1   rs10900512       0.5402            1 
   1   rs12755324       0.8866            1 
   1   rs11240517       0.9447            1 
   1  rs112634788        0.289            1 
   1   rs11809978       0.4404            1 
   1   rs10082150       0.7438            1 
   1   rs12409912       0.1942            1 
   1       rs1980       0.1489            1 
   1    rs6593950       0.5402            1 
   1  rs147711890       0.2222            1 
   1  rs563959574       0.9784            1 
   1   rs12410269       0.1942            1 
   1    rs6673676       0.7821            1 
   1  rs138662683       0.6344            1 
   1    rs4951241       0.9447            1 
   1   rs56006813       0.6312            1 
   1    rs6688499        0.762            1 
   1   rs12097092        0.289            1 
   1   rs10900513       0.8866            1 
   1  rs139921750       0.9383            1 
   1  rs112245398       0.1359            1 
   1   rs56103713       0.1942            1 
   1  rs116729828       0.7821            1 
   1   rs57102619       0.4289            1 
   1  rs144918822       0.0371            1 
   1   rs61822873       0.1942            1 
   1   rs11240520       0.4388            1 
   1   rs11240521       0.4388            1 
   1   rs61328848       0.9824            1 
   1    rs4951243       0.4388            1 
   1   rs11240522       0.7443            1 
   1  rs535160393       0.9879            1 
   1   rs11240523       0.1073            1 
   1   rs75297088       0.7477            1 
   1   rs59472925       0.7731            1 
   1   rs12069429       0.7731            1 
   1  rs199911760       0.8234            1 
   1  rs566553701       0.8234            1 
   1   rs72748975       0.6678            1 
   1   rs56814293       0.9691            1 
   1   rs12024377       0.7986            1 
   1   rs74142389       0.9168            1 
   1   rs11576414        0.396            1 
   1   rs12032788       0.4974            1 
   1   rs11240524       0.7555            1 
   1  rs113608553       0.1475            1 
   1  rs541138419       0.5859            1 
   1   rs74142390       0.4557            1 
   1    rs4090307        0.362            1 
   1   rs12026521       0.8423            1 
   1   rs12033840       0.8423            1 
   1   rs79836823       0.3174            1 
   1   rs12035608       0.8992            1 
   1  rs115170237       0.0114            1 
   1  rs533400834       0.9108            1 
   1   rs34612665       0.1258            1 
   1    rs3973662       0.1089            1 
   1   rs12036780        0.555            1 
   1   rs11240526       0.8563            1 
   1   rs12073016       0.1077            1 
   1   rs12073026      0.09389            1 
   1    rs7534154       0.0376            1 
   1    rs1891506       0.0478            1 
   1   rs74353245       0.8563            1 
   1    rs6593951      0.09389            1 
   1    rs6658336       0.8992            1 
   1    rs6658344       0.0478            1 
   1   rs55670961       0.4557            1 
   1   rs77233369       0.9691            1 
   1   rs11240527       0.0235            1 
   1   rs77496520       0.1077            1 
   1  rs139954612       0.4033            1 
   1  rs113279787       0.0114            1 
   1   rs75126310       0.0114            1 
   1   rs12759507       0.1882            1 
   1   rs59210747       0.8563            1 
   1   rs74652881       0.0114            1 
   1   rs11580210       0.6522            1 
   1  rs142558390      0.05379            1 
   1   rs12132196       0.1493            1 
   1   rs74742063       0.1996            1 
   1    rs3065071       0.5194            1 
   1   rs75541573       0.2746            1 
   1   rs35952863       0.7753            1 
   1   rs77822322       0.2746            1 
   1   rs12133326       0.2746            1 
   1   rs80229935       0.8992            1 
   1    rs4523578        0.396            1 
   1  rs114880040        0.988            1 
   1    rs2153901       0.3461            1 
   1    rs7523059       0.2746            1 
   1   rs16855911       0.2746            1 
   1    rs1361774      0.07789            1 
   1   rs74142393       0.1091            1 
   1    rs1361773       0.9114            1 
   1   rs10494871       0.1493            1 
   1  rs116393205       0.0392            1 
   1  rs141313712       0.9691            1 
   1  rs112605889       0.7309            1 
   1    rs6696057       0.1483            1 
   1   rs12754388       0.1012            1 
   1    rs7526132       0.5485            1 
   1    rs7515820        0.479            1 
   1   rs10712782       0.3533            1 
   1    rs7531623       0.5721            1 
   1   rs58679569       0.7753            1 
   1   rs55853264       0.7753            1 
   1  rs114064406       0.9108            1 
   1    rs6678238        0.574            1 
   1    rs6678253       0.7309            1 
   1    rs6703261       0.7508            1 
   1    rs6678545       0.9749            1 
   1    rs6681250       0.7309            1 
   1    rs6593954       0.8505            1 
   1    rs6670789       0.7753            1 
   1    rs7527740       0.7397            1 
   1    rs7530988      0.06449            1 
   1   rs12075406       0.2682            1 
   1    rs7533594       0.1844            1 
   1   rs59789277       0.9154            1 
   1   rs11240528       0.5235            1 
   1    rs6677703       0.7043            1 
   1   rs74701149       0.1531            1 
   1    rs6593955       0.2918            1 
   1  rs142144444       0.9691            1 
   1    rs7539751       0.5506            1 
   1  rs114916622       0.8722            1 
   1   rs66538664       0.5486            1 
   1   rs72748991       0.4957            1 
   1  rs115496849       0.0209            1 
   1    rs7529077       0.4957            1 
   1  rs201736762      0.06999            1 
   1    rs6593956       0.9473            1 
   1   rs72748993       0.4957            1 
   1   rs35117752       0.8345            1 
   1   rs12081077        0.631            1 
   1    rs7529777       0.3914            1 
   1    rs7553871       0.2943            1 
   1  rs115453611       0.0209            1 
   1   rs11805661        0.861            1 
   1  rs368393049       0.5137            1 
   1   rs60014056       0.6513            1 
   1  rs114563236    0.0009999       0.9713 
   1   rs16855935       0.4107            1 
   1  rs116156941       0.0209            1 
   1    rs3795550       0.5116            1 
   1    rs7540462       0.4352            1 
   1  rs201241707       0.3635            1 
   1    rs3747967       0.5116            1 
   1    rs3747968       0.3715            1 
   1    rs3747969       0.6855            1 
   1   rs61324339       0.8124            1 
   1  rs114103936       0.2866            1 
   1   rs11240530       0.8345            1 
   1   rs11240531       0.5116            1 
   1   rs11240532       0.5116            1 
   1   rs73078306       0.4107            1 
   1   rs74142451       0.3994            1 
   1  rs115315789       0.6079            1 
   1   rs10793740       0.5116            1 
   1  rs112232837       0.3994            1 
   1   rs56960802       0.3994            1 
   1    rs7536614       0.5116            1 
   1    rs7536698       0.5116            1 
   1  rs116560095       0.0209            1 
   1   rs74940657       0.3994            1 
   1  rs565217407       0.7098            1 
   1   rs73078311       0.5096            1 
   1   rs74142452       0.9154            1 
   1   rs74142454       0.4557            1 
   1   rs74142455       0.3994            1 
   1   rs74142456       0.3994            1 
   1   rs12728206       0.6855            1 
   1   rs55737952       0.3994            1 
   1   rs73078312       0.4107            1 
   1   rs36007652       0.8345            1 
   1  rs149478009       0.5032            1 
   1   rs10900515       0.6855            1 
   1   rs58128026       0.3994            1 
   1   rs73078313       0.5532            1 
   1   rs71689821       0.6867            1 
   1  rs147602798       0.5096            1 
   1   rs12092624       0.5854            1 
   1   rs74142460       0.4557            1 
   1   rs74142461       0.9154            1 
   1    rs2282449       0.9818            1 
   1    rs2282450       0.4867            1 
   1    rs2282451       0.9818            1 
   1    rs2282452       0.6855            1 
   1   rs34887736       0.6855            1 
   1   rs12080053       0.1844            1 
   1   rs11240533       0.1844            1 
   1   rs10494872       0.3699            1 
   1    rs3818970       0.9818            1 
   1   rs76005485       0.0015       0.9823 
   1   rs68008371       0.7143            1 
   1   rs12134829       0.9818            1 
   1   rs12041432       0.8345            1 
   1    rs7555438       0.9818            1 
   1   rs12408345       0.9691            1 
   1  rs113980058      0.09739            1 
   1  rs115571201       0.2866            1 
   1   rs16856019       0.9818            1 
   1   rs78448144       0.1569            1 
   1    rs4951014       0.9818            1 
   1  rs536710112        0.806            1 
   1    rs6669786       0.4352            1 
   1  rs372525521       0.4589            1 
   1  rs112878656       0.8158            1 
   1  rs575256994       0.5428            1 
   1  rs540226161       0.5884            1 
   1   rs11240536       0.4352            1 
   1  rs114391072       0.2866            1 
   1  rs115394116       0.0441            1 
   1   rs12048275       0.7892            1 
   1  rs145535437       0.2866            1 
   1   rs12407348       0.2802            1 
   1   rs12407361       0.2802            1 
   1   rs66532941       0.7195            1 
   1   rs76900746       0.1131            1 
   1    rs6656684       0.6038            1 
   1   rs34008697        0.205            1 
   1  rs144955181       0.2866            1 
   1    rs6668187       0.3766            1 
   1   rs34103393       0.1392            1 
   1    rs2867892        0.205            1 
   1  rs201245344       0.2813            1 
   1  rs116045834       0.1473            1 
   1    rs4573566       0.5827            1 
   1   rs75371492       0.9691            1 
   1    rs6677586       0.6423            1 
   1    rs6688760       0.0479            1 
   1   rs11240540       0.2813            1 
   1  rs148637054       0.1473            1 
   1   rs35809708      0.06029            1 
   1   rs74231753       0.2576            1 
   1   rs10900516       0.2368            1 
   1  rs115449961       0.0306            1 
   1   rs34779537       0.2368            1 
   1  rs114565068       0.2813            1 
   1  rs532392936       0.2368            1 
   1  rs116633300        0.988            1 
   1   rs10900517       0.4352            1 
   1   rs59862342       0.0165            1 
   1  rs145964752       0.2813            1 
   1   rs72749001       0.0165            1 
   1  rs115437121       0.2813            1 
   1   rs28495285       0.2813            1 
   1  rs147362219       0.2813            1 
   1  rs116507431       0.3635            1 
   1  rs113551063       0.6423            1 
   1    rs3789461       0.2368            1 
   1   rs77137072      0.05059            1 
   1    rs1064406       0.0165            1 
   1   rs11577251       0.5857            1 
   1   rs35245252       0.0165            1 
   1   rs61822903       0.2368            1 
   1  rs115702342       0.2813            1 
   1   rs75822494       0.0165            1 
   1   rs34087906       0.2368            1 
   1  rs547986684       0.3644            1 
   1   rs34310773       0.0165            1 
   1   rs12048882       0.0165            1 
   1   rs11240541       0.2368            1 
   1   rs12048218       0.0165            1 
   1   rs12048270       0.2368            1 
   1  rs140566664       0.2813            1 
   1  rs115340720       0.2813            1 
   1    rs4245717       0.9485            1 
   1   rs78275044       0.2813            1 
   1  rs114099162       0.6079            1 
   1   rs34193126       0.0165            1 
   1   rs12059129       0.2813            1 
   1    rs2185811       0.0165            1 
   1  rs116597867       0.1473            1 
   1    rs4951247       0.5827            1 
   1   rs12023128       0.2368            1 
   1   rs12024592       0.0165            1 
   1  rs147131526       0.2813            1 
   1    rs2867891       0.8404            1 
   1   rs12025838       0.0165            1 
   1  rs569272998       0.0165            1 
   1    rs7523896       0.2576            1 
   1    rs6593957       0.7395            1 
   1      rs13757       0.5857            1 
   1    rs3088136       0.5563            1 
   1  rs116624231       0.2813            1 
   1    rs6593958        0.205            1 
   1  rs112358150       0.2576            1 
   1  rs149513069       0.2576            1 
   1  rs146088191       0.6079            1 
   1   rs78188170      0.05059            1 
   1    rs4369284       0.0479            1 
   1   rs74144434       0.4646            1 
   1    rs1114126       0.2072            1 
   1    rs7518313     0.005399            1 
   1   rs12080192       0.4807            1 
   1   rs11580704       0.7176            1 
   1   rs11579421       0.5867            1 
   1   rs79392121        0.797            1 
   1   rs10900518       0.1138            1 
   1  rs115158174       0.6211            1 
   1   rs12760905       0.1138            1 
   1   rs11579937       0.1138            1 
   1   rs11581303       0.0211            1 
   1   rs10793741       0.0377            1 
   1   rs12039255      0.08009            1 
   1   rs17347710       0.3319            1 
   1   rs12746159       0.0146            1 
   1  rs113608019       0.0365            1 
   1    rs3949286       0.9645            1 
   1  rs145413616       0.6211            1 
   1    rs6661827       0.1645            1 
   1   rs12087328       0.0323            1 
   1   rs11545017      0.06279            1 
   1   rs16856082       0.0323            1 
   1    rs6680742       0.0323            1 
   1    rs6680848       0.5867            1 
   1   rs12128988       0.2866            1 
   1  rs113716138       0.0323            1 
   1   rs12406407       0.0495            1 
   1   rs11240543       0.0323            1 
   1   rs16856083       0.0365            1 
   1   rs12072212       0.0323            1 
   1  rs143846526       0.0021       0.9997 
   1   rs12082741       0.0323            1 
   1   rs28541323      0.06279            1 
   1   rs35560342       0.6135            1 
   1    rs6672675       0.0323            1 
   1    rs9726591       0.9645            1 
   1   rs11240544       0.0323            1 
   1    rs6684271       0.0323            1 
   1    rs4951249       0.0466            1 
   1    rs6673283       0.0323            1 
   1    rs4951250       0.9645            1 
   1   rs12126801       0.2866            1 
   1   esv3588641      0.07629            1 
   1  rs112984086       0.6652            1 
   1    rs1109893       0.1288            1 
   1    rs2153902      0.05789            1 
   1    rs6687995       0.1288            1 
   1    rs2153903      0.05789            1 
   1    rs6677015       0.1288            1 
   1   rs12406231       0.0365            1 
   1  rs182548625       0.9691            1 
   1   rs35250853       0.4645            1 
   1  rs112315852       0.4287            1 
   1   rs58030617       0.6652            1 
   1   rs12043685       0.4645            1 
   1   rs12036666       0.8183            1 
   1   rs12043720       0.4645            1 
   1    rs4951017       0.4645            1 
   1   rs11805457       0.0377            1 
   1   rs76763526       0.6652            1 
   1   rs74771148       0.6652            1 
   1   rs35332689       0.4645            1 
   1  rs189177518       0.0021       0.9997 
   1   rs34847373       0.4645            1 
   1  rs146210919       0.6652            1 
   1  rs181565450       0.6211            1 
   1   rs75638049       0.8183            1 
   1  rs112499582       0.6652            1 
   1   rs12565564       0.2866            1 
   1    rs7511727       0.5867            1 
   1   rs57401879       0.6652            1 
   1  rs141551718        0.205            1 
   1    rs7514718       0.6135            1 
   1   rs11589772       0.9645            1 
   1    rs6699849       0.4645            1 
   1   rs72750936       0.5867            1 
   1  rs113351949       0.0365            1 
   1  rs141639485       0.8395            1 
   1    rs4951253       0.4645            1 
   1   rs12075381       0.0442            1 
   1  rs570498253       0.0021       0.9997 
   1  rs111390179       0.8395            1 
   1   rs76571668       0.6652            1 
   1   rs56330531       0.6652            1 
   1   rs76967960       0.3651            1 
   1   rs56120517       0.6652            1 
   1   rs61159801       0.6652            1 
   1   rs36059081       0.8183            1 
   1   rs11240546       0.1292            1 
   1  rs184646916       0.6079            1 
   1   rs78978322       0.1904            1 
   1   rs73078352       0.0365            1 
   1   rs74143147       0.6652            1 
   1  rs115737289       0.2493            1 
   1   rs74143149       0.6652            1 
   1    rs7540439       0.4649            1 
   1   rs79007451     0.006799            1 
   1   rs16856094       0.4292            1 
   1    rs3761916       0.3081            1 
   1   rs16856106       0.1725            1 
   1   rs59990545       0.3275            1 
   1   rs57847589         0.58            1 
   1   rs41304251       0.3275            1 
   1   rs11240548       0.2632            1 
   1   rs72750941       0.3275            1 
   1   rs56927917       0.3275            1 
   1  rs111407522       0.4726            1 
   1    rs1123879       0.4292            1 
   1   rs10751442       0.2589            1 
   1   rs10751443       0.2589            1 
   1  rs115812228      0.08649            1 
   1   rs67403669       0.2316            1 
   1    rs2096209       0.2589            1 
   1   rs78569370     0.006799            1 
   1     rs871454         0.82            1 
   1    rs4951018       0.0199            1 
   1   rs66742105       0.3275            1 
   1  rs141141349       0.4292            1 
   1    rs1573104       0.3449            1 
   1   rs12140238       0.4292            1 
   1    rs7521095       0.3275            1 
   1    rs7529037       0.3449            1 
   1   rs57021717       0.3275            1 
   1   rs16856135       0.4726            1 
   1   rs60929190        0.965            1 
   1   rs12409639       0.7857            1 
   1   rs61111606        0.965            1 
   1   rs16856139       0.4726            1 
   1   rs55781355       0.3275            1 
   1    rs3902968       0.3449            1 
   1   rs73078374       0.5909            1 
   1  rs114246753       0.4292            1 
   1   rs73078376       0.3275            1 
   1    rs6593962     0.005499            1 
   1   rs11240550       0.1508            1 
   1    rs6685508       0.2832            1 
   1  rs186106842      0.08669            1 
   1   rs10601329       0.2832            1 
   1    rs6593963        0.546            1 
   1  rs116783335       0.2812            1 
   1  rs112479078       0.4185            1 
   1   rs55915134       0.4477            1 
   1   rs73078382       0.4679            1 
   1   rs11240551       0.7245            1 
   1    rs4951254         0.55            1 
   1    rs2153904       0.8684            1 
   1   rs73078388       0.4679            1 
   1   rs61824660       0.4477            1 
   1  rs139963187       0.4477            1 
   1  rs111337602       0.4679            1 
   1  rs116691275      0.08669            1 
   1    rs1418549       0.2343            1 
   1    rs4951255       0.7245            1 
   1   rs78590176       0.4376            1 
   1   rs77273478      0.08669            1 
   1   rs73078390       0.4679            1 
   1    rs1418652       0.7137            1 
   1     rs868844       0.2983            1 
   1  rs113563932       0.4679            1 
   1    rs1775147       0.2459            1 
   1  rs545452974       0.4015            1 
   1    rs1772138       0.2459            1 
   1    rs6689008         0.55            1 
   1    rs1772137       0.2459            1 
   1   rs58705257       0.8798            1 
   1    rs1775152       0.2459            1 
   1    rs1775153       0.2459            1 
   1  rs113058022       0.4477            1 
   1    rs1772136       0.2459            1 
   1    rs1772135       0.2459            1 
   1    rs1772134       0.2459            1 
   1    rs1772133       0.2459            1 
   1    rs4245718       0.3377            1 
   1    rs4951256       0.3377            1 
   1   rs12023314       0.3377            1 
   1   rs28721375       0.3377            1 
   1   rs11580364       0.3377            1 
   1  rs149863706       0.3377            1 
   1    rs6685188       0.3377            1 
   1    rs6693913       0.2983            1 
   1  rs115831115    0.0007999       0.9136 
   1    rs5780294       0.3573            1 
   1    rs1094648       0.3377            1 
   1  rs114311826      0.08669            1 
   1   rs16856148       0.4477            1 
   1     rs823107       0.3377            1 
   1  rs557492079       0.9724            1 
   1     rs823106       0.7899            1 
   1    rs4601639        0.712            1 
   1   rs76012422       0.8798            1 
   1   rs78443024       0.8798            1 
   1     rs823104       0.3377            1 
   1  rs141730920      0.08649            1 
   1     rs823103       0.7063            1 
   1    rs1172199       0.6024            1 
   1    rs7520276      0.06899            1 
   1   rs12132270       0.6838            1 
   1   rs16856160       0.5077            1 
   1   rs58838397       0.4851            1 
   1   rs12752037       0.4851            1 
   1   rs73078398       0.3459            1 
   1   rs12037559        0.712            1 
   1   rs10751444       0.5381            1 
   1    rs6593964       0.5381            1 
   1    rs6676110       0.5077            1 
   1   rs55858232       0.8636            1 
   1   rs72419211       0.5077            1 
   1   rs10900521       0.5077            1 
   1    rs7542712       0.5077            1 
   1  rs114956011      0.08669            1 
   1   rs75103733       0.4793            1 
   1  rs116370807       0.4793            1 
   1     rs823102       0.4793            1 
   1  rs145968644       0.0193            1 
   1   rs58785399       0.4793            1 
   1   rs59081879       0.4793            1 
   1  rs531109319       0.7617            1 
   1  rs549643128       0.4793            1 
   1   rs76968726       0.4793            1 
   1   rs79837567       0.4793            1 
   1  rs114944833       0.0193            1 
   1  rs114065085       0.1108            1 
   1  rs182866988       0.1108            1 
   1  rs147681886       0.4793            1 
   1   rs78421560      0.08649            1 
   1  rs115812113       0.4793            1 
   1    rs6673687      0.05989            1 
   1     rs823098       0.1809            1 
   1   rs11240554        0.492            1 
   1   rs11285952       0.0104            1 
   1  rs539315410       0.6351            1 
   1    rs1775139      0.05989            1 
   1    rs1772140       0.1809            1 
   1  rs113395209       0.8395            1 
   1  rs116125551      0.08669            1 
   1   rs12239960      0.09729            1 
   1   rs75869838       0.9762            1 
   1  rs115248740       0.4015            1 
   1  rs111299170       0.4793            1 
   1   rs12748961       0.4015            1 
   1    rs3747973        0.647            1 
   1   rs56675020       0.4015            1 
   1   rs12030754       0.6432            1 
   1   rs55735020       0.1133            1 
   1  rs140801892       0.1133            1 
   1     rs823095       0.2074            1 
   1     rs823096      0.09369            1 
   1   rs16856194       0.2074            1 
   1   rs79396608      0.08449            1 
   1   rs58526373       0.1106            1 
   1    rs6663787       0.1057            1 
   1     rs823097       0.2074            1 
   1  rs111987408       0.4185            1 
   1   rs11240555       0.1057            1 
   1  rs541444877       0.4015            1 
   1       rs3805       0.8027            1 
   1  rs141444520       0.1106            1 
   1    rs1935662       0.1106            1 
   1  rs144482900       0.4095            1 
   1    rs6665860       0.1057            1 
   1   rs10900522       0.6432            1 
   1  rs141010096      0.08449            1 
   1     rs951366       0.2653            1 
   1   rs74143155       0.1106            1 
   1   rs34305872       0.8173            1 
   1   rs74143844       0.1106            1 
   1   rs71709139       0.2074            1 
   1     rs823092       0.1489            1 
   1   rs16856211       0.4797            1 
   1     rs823093       0.2709            1 
   1     rs823094      0.05529            1 
   1   rs59957335       0.1106            1 
   1   rs34455896       0.1106            1 
   1    rs7545345       0.2817            1 
   1  rs145557339       0.2074            1 
   1   rs74474484       0.7595            1 
   1    rs4951258       0.2653            1 
   1   rs11240556       0.1057            1 
   1    rs4951023       0.2355            1 
   1    rs1094649       0.2224            1 
   1    rs1935025       0.6432            1 
   1   rs16856215       0.1106            1 
   1     rs823108       0.2709            1 
   1   rs16856217       0.1106            1 
   1  rs115640250       0.4015            1 
   1   rs10494873       0.1106            1 
   1    rs3761919       0.6432            1 
   1    rs1772145        0.038            1 
   1    rs1772146       0.2709            1 
   1    rs1775154       0.2074            1 
   1    rs1772147       0.2709            1 
   1    rs1620334       0.2709            1 
   1   rs74143846       0.1106            1 
   1    rs7513645       0.6432            1 
   1  rs148270168       0.0182            1 
   1  rs112333099       0.1057            1 
   1   rs11808642       0.1106            1 
   1   rs61377167       0.4015            1 
   1   rs78209347       0.0344            1 
   1     rs823109       0.2709            1 
   1   rs34936698       0.1896            1 
   1     rs823110       0.2074            1 
   1     rs823111       0.2074            1 
   1  rs114915979      0.08449            1 
   1   rs74143847       0.1106            1 
   1  rs140426021       0.6367            1 
   1  rs138389558       0.1106            1 
   1    rs1772148       0.2074            1 
   1  rs146488048       0.4015            1 
   1  rs111913572       0.4185            1 
   1  rs188236363       0.4015            1 
   1  rs111451886       0.5975            1 
   1  rs566837996       0.0232            1 
   1   rs78474729      0.08449            1 
   1   rs76269384       0.4015            1 
   1   rs12088809       0.1057            1 
   1     rs823112       0.2709            1 
   1   rs11240559       0.6432            1 
   1   rs56296722       0.5975            1 
   1  rs376406180       0.2074            1 
   1  rs115475532       0.0182            1 
   1  rs112452415       0.1057            1 
   1     rs823113       0.2709            1 
   1   rs75511917       0.5975            1 
   1   rs16856246       0.1106            1 
   1  rs138529790       0.0182            1 
   1  rs542619600      0.08449            1 
   1     rs864783       0.2074            1 
   1   rs16856251       0.1106            1 
   1   rs11240561       0.6432            1 
   1     rs823127       0.3061            1 
   1     rs823128       0.2709            1 
   1     rs823129       0.0234            1 
   1  rs192716638       0.4015            1 
   1   rs79771737      0.08449            1 
   1     rs823130       0.2074            1 
   1  rs112152328       0.4185            1 
   1     rs823131       0.0234            1 
   1   rs12046305       0.6432            1 
   1   rs55737937       0.1516            1 
   1  rs150882174      0.08449            1 
   1   rs78504890       0.2074            1 
   1  rs199882740       0.9271            1 
   1  rs146019018       0.3285            1 
   1   rs61824677       0.9464            1 
   1   rs61824678       0.9464            1 
   1   rs10900523      0.05689            1 
   1   rs80153295       0.0182            1 
   1  rs140853652      0.08449            1 
   1  rs114702033       0.0182            1 
   1   rs74143849       0.1106            1 
   1   rs56382128       0.5975            1 
   1   rs11240562       0.1057            1 
   1   rs73080333         0.39            1 
   1    rs4951261       0.2653            1 
   1   rs12047038       0.6432            1 
   1  rs115866861      0.08449            1 
   1  rs111472894       0.1057            1 
   1    rs7536483       0.2074            1 
   1    rs3834732       0.1057            1 
   1     rs823114       0.1148            1 
   1     rs865402       0.2709            1 
   1   rs79576176      0.08649            1 
   1     rs823115       0.2709            1 
   1     rs823116       0.1148            1 
   1  rs144854753       0.0182            1 
   1   rs78907896        0.039            1 
   1   rs12058814       0.1057            1 
   1   rs34838718       0.7805            1 
   1   rs12059093       0.8668            1 
   1  rs200129376       0.7805            1 
   1   rs76085273       0.4015            1 
   1   rs34072338       0.0135            1 
   1   rs11240565       0.2355            1 
   1  rs200841559       0.0182            1 
   1   rs11362942      0.05389            1 
   1     rs823117       0.1779            1 
   1     rs823118       0.1148            1 
   1     rs860311      0.05389            1 
   1     rs823119       0.2709            1 
   1    rs1891461       0.6432            1 
   1   rs74143850       0.1106            1 
   1    rs5780297       0.6432            1 
   1     rs823120       0.0234            1 
   1  rs138568057       0.2136            1 
   1   rs79520469      0.08449            1 
   1     rs823121       0.2074            1 
   1     rs823122       0.2199            1 
   1   rs74331628      0.08449            1 
   1     rs823123       0.0234            1 
   1   rs77578324       0.1057            1 
   1  rs112361116       0.1057            1 
   1  rs116536013       0.4015            1 
   1   rs75212657       0.1057            1 
   1     rs823124       0.0234            1 
   1  rs200774229      0.09089            1 
   1    rs1626710      0.05389            1 
   1    rs1772150      0.05389            1 
   1     rs823125      0.05389            1 
   1     rs823126      0.05389            1 
   1  rs142262637       0.0182            1 
   1    rs4951024       0.2199            1 
   1   rs76542084       0.1106            1 
   1  rs529875324       0.7804            1 
   1   rs56276813       0.6432            1 
   1   rs79465668      0.06739            1 
   1   rs34848415       0.7334            1 
   1   rs78451246      0.08449            1 
   1  rs114241540       0.0182            1 
   1    rs2027527       0.5975            1 
   1   rs78568512      0.08449            1 
   1  rs552104062       0.1421            1 
   1    rs5012834       0.1377            1 
   1   rs79604370       0.8763            1 
   1  rs112977696       0.1606            1 
   1    rs4338418       0.0358            1 
   1     rs823145         0.03            1 
   1     rs823146       0.1149            1 
   1     rs823147       0.1149            1 
   1  rs115997607       0.4015            1 
   1     rs869054      0.08449            1 
   1  rs371482956      0.08649            1 
   1   rs12059941       0.1606            1 
   1    rs1832775       0.6432            1 
   1    rs2013898      0.08449            1 
   1     rs823148       0.1149            1 
   1     rs823149       0.3874            1 
   1     rs823150       0.2533            1 
   1     rs823151       0.0235            1 
   1    rs2014202       0.1787            1 
   1    rs5780298       0.8342            1 
   1    rs7522043       0.1764            1 
   1    rs7522056       0.1787            1 
   1     rs823153       0.2533            1 
   1    rs1772152       0.2533            1 
   1    rs1618936       0.2533            1 
   1    rs6661916      0.06659            1 
   1     rs844005       0.2533            1 
   1  rs115984632      0.08649            1 
   1   rs56129364       0.2329            1 
   1     rs823132       0.2533            1 
   1     rs823133       0.2533            1 
   1     rs823134       0.2533            1 
   1  rs115996906      0.08649            1 
   1     rs823135       0.2533            1 
   1     rs823136       0.2533            1 
   1     rs823137       0.2074            1 
   1   rs71762778       0.7433            1 
   1   rs11807208       0.2889            1 
   1   rs34580135       0.2533            1 
   1     rs823138       0.2533            1 
   1   rs16856287       0.2889            1 
   1     rs708723      0.05439            1 
   1  rs116438301      0.08649            1 
   1     rs823139       0.3854            1 
   1   rs11423873       0.1106            1 
   1     rs823140       0.3745            1 
   1   rs58121045      0.06019            1 
   1  rs147046832       0.2255            1 
   1    rs5780299      0.07739            1 
   1     rs823141       0.2964            1 
   1     rs823142       0.4821            1 
   1   rs11286094       0.6789            1 
   1   rs80178763      0.08649            1 
   1   rs16856296       0.0036            1 
   1     rs823143       0.2964            1 
   1   rs11803735       0.1106            1 
   1     rs708724       0.2964            1 
   1  rs112606738       0.3046            1 
   1     rs708725       0.2964            1 
   1    rs1572931       0.7433            1 
   1  rs376166125       0.1099            1 
   1  rs187306487       0.8999            1 
   1   rs77138887       0.8999            1 
   1     rs823144       0.2998            1 
   1   rs16856324       0.1106            1 
   1   rs77335500       0.8999            1 
   1    rs5780300       0.9184            1 
   1    rs1775151       0.0341            1 
   1   rs79557233       0.8999            1 
   1    rs1772153       0.6953            1 
   1    rs1772154       0.6953            1 
   1    rs6683517       0.1985            1 
   1  rs138641727       0.5795            1 
   1  rs116300524      0.08649            1 
   1  rs112880684       0.9315            1 
   1  rs147302091       0.8999            1 
   1   rs74143851       0.1106            1 
   1   rs10900524       0.6953            1 
   1  rs112414579       0.9148            1 
   1  rs536099273      0.08649            1 
   1  rs112632065       0.7433            1 
   1     rs863725        0.169            1 
   1  rs144811873       0.1985            1 
   1   rs16856348       0.1106            1 
   1   rs16856350       0.1106            1 
   1     rs947211       0.2443            1 
   1   rs73080374       0.1764            1 
   1    rs1772156       0.6953            1 
   1     rs885224        0.169            1 
   1   rs78595281       0.8999            1 
   1    rs1775158       0.6463            1 
   1    rs1772157       0.7466            1 
   1    rs1775159       0.6972            1 
   1    rs1772158       0.6972            1 
   1    rs5014255       0.6463            1 
   1    rs5014256       0.1927            1 
   1  rs116692585      0.08649            1 
   1   rs77291008       0.3315            1 
   1  rs146913746      0.08649            1 
   1   rs16856356       0.3085            1 
   1   rs10494874       0.1985            1 
   1  rs114868554       0.8999            1 
   1   rs80290614      0.08649            1 
   1   rs12565968       0.2413            1 
   1   rs12565321       0.2413            1 
   1   rs12567894       0.2413            1 
   1   rs11240567       0.5335            1 
   1    rs1775143       0.7999            1 
   1    rs1775144       0.4821            1 
   1    rs1775145       0.1597            1 
   1    rs1775146       0.2413            1 
   1    rs6679073       0.2461            1 
   1  rs533549842       0.8999            1 
   1    rs7536285       0.5778            1 
   1  rs143792555       0.1099            1 
   1    rs7513115       0.2413            1 
   1  rs185317738       0.8999            1 
   1   rs10682043       0.4189            1 
   1   rs12747475        0.649            1 
   1    rs1775148       0.7692            1 
   1  rs138571126       0.3046            1 
   1   rs73080385        0.196            1 
   1   rs74336727      0.08649            1 
   1   rs61822589       0.7457            1 
   1   rs61822590       0.1892            1 
   1    rs1341249       0.3961            1 
   1  rs116555471       0.8999            1 
   1  rs144681498       0.1722            1 
   1  rs115941377       0.1722            1 
   1   rs61822592       0.7457            1 
   1   rs61822593       0.1892            1 
   1  rs539613038       0.1099            1 
   1     rs954071       0.5673            1 
   1     rs708726       0.4917            1 
   1  rs189366998       0.8999            1 
   1     rs823154       0.2964            1 
   1     rs823155       0.4917            1 
   1   rs60181043       0.2641            1 
   1   rs57320105       0.4364            1 
   1   rs58497333       0.2475            1 
   1  rs140510407       0.8999            1 
   1     rs823156       0.4879            1 
   1  rs115312209       0.2964            1 
   1  rs112312142       0.2988            1 
   1    rs5780303       0.1852            1 
   1     rs823157       0.3133            1 
   1    rs5780304       0.2866            1 
   1  rs114281298       0.8999            1 
   1    rs4396169       0.6951            1 
   1       rs2224       0.1613            1 
   1     rs823065       0.6915            1 
   1     rs823066       0.6915            1 
   1     rs823067       0.6915            1 
   1     rs823068       0.6564            1 
   1     rs823069       0.7786            1 
   1  rs202245859        0.379            1 
   1     rs823070       0.6915            1 
   1  rs183925436       0.3651            1 
   1  rs115043694       0.8999            1 
   1   rs73080400       0.1613            1 
   1  rs140199204        0.613            1 
   1   rs73080402       0.1613            1 
   1     rs823071       0.6915            1 
   1     rs708729       0.8465            1 
   1     rs823072       0.7786            1 
   1     rs823073       0.4162            1 
   1  rs115028043       0.3651            1 
   1   rs10159439       0.1613            1 
   1   rs11808790       0.8999            1 
   1   rs75794366       0.3651            1 
   1     rs823076       0.4162            1 
   1     rs823077       0.4162            1 
   1     rs823078       0.6915            1 
   1   rs79162712       0.9821            1 
   1  rs141881589       0.9153            1 
   1   rs61822600       0.8999            1 
   1     rs823079       0.3523            1 
   1  rs116759226       0.3651            1 
   1     rs708730       0.6734            1 
   1   rs76686352       0.3651            1 
   1   rs80157950       0.3651            1 
   1   rs78016499       0.8999            1 
   1  rs187543264       0.3651            1 
   1  rs535028190       0.2954            1 
   1   rs61822602       0.2621            1 
   1   rs56152218       0.4586            1 
   1  rs114868928       0.8999            1 
   1   rs80348517       0.3651            1 
   1   rs77177838       0.3651            1 
   1  rs113740521       0.3113            1 
   1  rs150354821       0.3651            1 
   1    rs6667992       0.2621            1 
   1  rs189068953       0.1722            1 
   1    rs1891092       0.9821            1 
   1    rs1891093       0.7372            1 
   1    rs1891094       0.9821            1 
   1  rs181743198       0.8999            1 
   1     rs823082       0.3227            1 
   1  rs575560408       0.7973            1 
   1   rs74735692       0.3651            1 
   1   rs60321688       0.2621            1 
   1   rs76517742       0.3651            1 
   1     rs823081       0.4586            1 
   1    rs7538321       0.6819            1 
   1  rs184461176       0.8999            1 
   1  rs200300084       0.6005            1 
   1   rs61822604       0.2621            1 
   1  rs142713114       0.3152            1 
   1  rs189615813       0.8999            1 
   1  rs145113523       0.3227            1 
   1  rs140126331       0.3651            1 
   1   rs34196524       0.3964            1 
   1  rs114572608       0.3651            1 
   1     rs844004       0.8398            1 
   1     rs823091       0.3371            1 
   1  rs145624283       0.2621            1 
   1  rs188174874       0.8999            1 
   1   rs59244034         0.21            1 
   1     rs823090       0.2365            1 
   1     rs823089       0.2365            1 
   1     rs823088       0.2365            1 
   1    rs6670895       0.2621            1 
   1     rs823087       0.4586            1 
   1  rs116207676       0.3651            1 
   1     rs708728       0.2365            1 
   1    rs7529407       0.9821            1 
   1  rs113084670       0.4604            1 
   1   rs12071261       0.7372            1 
   1  rs114132835       0.3651            1 
   1     rs823086       0.2365            1 
   1     rs823085       0.8398            1 
   1   rs78099089       0.3651            1 
   1     rs823084       0.3241            1 
   1     rs823083        0.317            1 
   1   rs77277247       0.3651            1 
   1   rs73082334       0.2621            1 
   1   rs35289636       0.1602            1 
   1    rs1361754       0.3227            1 
   1   rs75935982       0.3651            1 
   1   rs34037383       0.1386            1 
   1   rs16856400       0.1084            1 
   1    rs7546846       0.9033            1 
   1    rs6694490       0.2621            1 
   1   rs77722822       0.3651            1 
   1    rs6697375       0.2621            1 
   1    rs5780306       0.9033            1 
   1     rs954206       0.4375            1 
   1    rs4264050       0.4396            1 
   1   rs74910130       0.3651            1 
   1    rs6668798       0.2634            1 
   1   rs10900525       0.2688            1 
   1    rs7539565       0.3801            1 
   1   rs11240573       0.6629            1 
   1   rs79346203       0.2907            1 
   1    rs6663323       0.8084            1 
   1    rs4951025       0.7424            1 
   1     rs960603       0.9948            1 
   1    rs7518979       0.3459            1 
   1   rs77052023       0.3848            1 
   1   rs11240574       0.6264            1 
   1    rs4369285      0.08409            1 
   1  rs141076349       0.6927            1 
   1   rs16856421       0.1518            1 
   1    rs1104899       0.4639            1 
   1    rs1891460      0.06599            1 
   1   rs17348507       0.1518            1 
   1  rs114984993       0.3643            1 
   1    rs7517009       0.4321            1 
   1    rs4951029       0.4182            1 
   1   rs12756994      0.05239            1 
   1  rs112268616       0.9431            1 
   1   rs11240576       0.1331            1 
   1   rs11540015       0.3328            1 
   1   rs79350328       0.4005            1 
   1    rs1539394       0.2662            1 
   1   rs57904872       0.7564            1 
   1   rs74143857       0.4078            1 
   1   rs55799524       0.4005            1 
   1   rs10711483       0.8137            1 
   1   rs75015265       0.4005            1 
   1    rs6702688       0.3395            1 
   1   rs59697490       0.6013            1 
   1  rs189971772       0.4665            1 
   1    rs7550177       0.0473            1 
   1   rs76887535       0.4005            1 
   1   rs11240578       0.3131            1 
   1   rs35582184       0.4286            1 
   1    rs6667995       0.3128            1 
   1   rs61814918       0.2748            1 
   1   rs12033404       0.9586            1 
   1  rs116005836       0.6013            1 
   1    rs1935661       0.6101            1 
   1    rs2027528       0.8408            1 
   1   rs10900526       0.3128            1 
   1  rs201331568       0.1518            1 
   1    rs7532435       0.3131            1 
   1   rs76653690       0.5438            1 
   1    rs2868572       0.3128            1 
   1   rs60092747       0.8137            1 
   1    rs9438431       0.9457            1 
   1    rs6593969       0.3128            1 
   1    rs7521749       0.3209            1 
   1    rs4951265       0.3128            1 
   1   rs74600673       0.4005            1 
   1   rs57897938       0.8137            1 
   1    rs4245720       0.3131            1 
   1    rs4245721       0.3395            1 
   1    rs4951266       0.6101            1 
   1    rs7517201       0.3395            1 
   1   rs56036338       0.4005            1 
   1  rs141316749        0.343            1 
   1   rs12058425       0.3793            1 
   1  rs150017924       0.0473            1 
   1   rs55817308       0.4005            1 
   1   rs56048604       0.1518            1 
   1   rs77290895       0.8137            1 
   1  rs147865627       0.4005            1 
   1  rs112590396       0.4005            1 
   1   rs12085906       0.2442            1 
   1   rs11240581       0.5342            1 
   1   rs57347632       0.5438            1 
   1    rs9438394       0.9457            1 
   1   rs36102202       0.5619            1 
   1   rs59389001       0.2662            1 
   1  rs113322677       0.1518            1 
   1   rs12096500       0.7197            1 
   1    rs7520875       0.9457            1 
   1   rs56750039       0.2662            1 
   1   rs11240583       0.7197            1 
   1  rs147657206       0.7065            1 
   1  rs145836802       0.1518            1 
   1    rs4333900       0.9457            1 
   1    rs4623772       0.7197            1 
   1   rs12408828       0.7103            1 
   1  rs144608258       0.7065            1 
   1  rs112264505       0.1518            1 
   1   rs59644363       0.7103            1 
   1  rs148476201       0.6507            1 
   1  rs201508223       0.7161            1 
   1   rs11802232       0.1518            1 
   1    rs4951267       0.7103            1 
   1    rs7537069       0.9457            1 
   1   rs12744739       0.7197            1 
   1  rs113994726       0.3747            1 
   1   rs74143858       0.7065            1 
   1   rs71152453       0.8214            1 
   1   rs56680497      0.05239            1 
   1   rs74143860       0.4078            1 
   1   rs76465173       0.1518            1 
   1   rs80303219       0.7065            1 
   1   rs74380392       0.1518            1 
   1   rs78076922        0.897            1 
   1  rs375756247       0.5329            1 
   1  rs574783340       0.5662            1 
   1  rs543932453       0.5662            1 
   1   rs77322695       0.3466            1 
   1    rs6675675       0.9457            1 
   1   rs56023583       0.1518            1 
   1    rs7533475       0.1518            1 
   1   rs12068184       0.3466            1 
   1  rs145002906       0.4405            1 
   1  rs191007685       0.2682            1 
   1  rs540565837       0.2257            1 
   1  rs369489646         0.44            1 
   1  rs141445682       0.3466            1 
   1   rs76148834       0.1518            1 
   1  rs113702492       0.1518            1 
   1    rs1857074       0.7197            1 
   1  rs201556277       0.9457            1 
   1  rs530664983       0.1518            1 
   1   rs56080697     0.006699            1 
   1    rs7550755       0.1518            1 
   1    rs1857075       0.9135            1 
   1    rs7550960       0.1518            1 
   1  rs115630198       0.1315            1 
   1   rs12071163       0.3072            1 
   1    rs7368315       0.3466            1 
   1   rs12049590       0.9553            1 
   1   rs56188332       0.1315            1 
   1   rs11799661       0.8421            1 
   1   rs11240586       0.6873            1 
   1    rs7364618       0.8247            1 
   1    rs6684986      0.05239            1 
   1  rs116287505       0.5036            1 
   1  rs144991602       0.4143            1 
   1   rs56871474       0.7065            1 
   1   rs12028467       0.8234            1 
   1  rs113716284       0.1518            1 
   1   rs12065315       0.1315            1 
   1    rs9438396      0.05309            1 
   1  rs545225063       0.3072            1 
   1    rs6670490       0.3466            1 
   1   rs76484659       0.4318            1 
   1   rs59834427       0.2257            1 
   1    rs6593971       0.9457            1 
   1   rs34378656      0.05239            1 
   1    rs1819718         0.23            1 
   1    rs2869026       0.4603            1 
   1  rs112757221      0.09379            1 
   1    rs1857073       0.4603            1 
   1  rs558001479       0.4041            1 
   1  rs148339195      0.06929            1 
   1   rs77437752       0.7836            1 
   1    rs6693865      0.09379            1 
   1    rs6693888      0.09379            1 
   1   rs73082364      0.06899            1 
   1    rs7365031       0.1733            1 
   1    rs7367954       0.4603            1 
   1   rs57549600       0.4603            1 
   1   rs11580942       0.0487            1 
   1  rs114509225       0.5036            1 
   1    rs2869027       0.2285            1 
   1    rs2903990       0.1343            1 
   1  rs200376185      0.07599            1 
   1    rs9438434       0.3652            1 
   1  rs147963037       0.1315            1 
   1    rs9438435       0.3652            1 
   1  rs201721837       0.8137            1 
   1  rs112912632       0.1315            1 
   1  rs142614927       0.9457            1 
   1  rs199786099       0.2149            1 
   1  rs184562832       0.2924            1 
   1  rs200034747       0.9854            1 
   1  rs536505979       0.7404            1 
   1   rs73082365       0.6667            1 
   1  rs199825405       0.4437            1 
   1    rs9438436       0.6889            1 
   1  rs138601314       0.5036            1 
   1   rs74143862       0.2257            1 
   1   rs73082366       0.7492            1 
   1   rs58793663       0.2257            1 
   1    rs9438437        0.128            1 
   1  rs538504793        0.929            1 
   1   rs60618036       0.1315            1 
   1   rs56157949       0.3131            1 
   1  rs114557301       0.5036            1 
   1   rs55895605       0.3131            1 
   1    rs4951270       0.6889            1 
   1   rs57942992       0.1315            1 
   1   rs17348521       0.1853            1 
   1   rs17433088       0.4537            1 
   1    rs2282429        0.929            1 
   1    rs2282430        0.929            1 
   1   rs77367497       0.8388            1 
   1   rs16856447        0.931            1 
   1   rs76988577       0.5369            1 
   1   rs16856448       0.6659            1 
   1    rs9438399       0.5826            1 
   1    rs6669481       0.3093            1 
   1   rs57455787       0.8775            1 
   1   rs10652614      0.05239            1 
   1   rs61224910       0.7478            1 
   1  rs141867024       0.3186            1 
   1   rs72752923       0.1792            1 
   1  rs113110379      0.08949            1 
   1   rs16830364       0.1792            1 
   1    rs6593973       0.1856            1 
   1    rs6593974       0.1856            1 
   1   rs60255052       0.1317            1 
   1   rs60716530       0.3819            1 
   1  rs541039382       0.7435            1 
   1   rs60644810       0.1792            1 
   1   rs35694044       0.1792            1 
   1   rs16830370       0.1792            1 
   1    rs6421774       0.0254            1 
   1   rs16830374       0.3186            1 
   1   rs11240592       0.7478            1 
   1    rs9438401       0.6491            1 
   1   rs12757540       0.2678            1 
   1   rs35725748       0.4677            1 
   1   rs11804268       0.3186            1 
   1   rs16856462       0.1792            1 
   1    rs7366689       0.1366            1 
   1   rs16856468       0.1792            1 
   1   rs60001177       0.1792            1 
   1   rs12723666       0.1792            1 
   1   rs75464682      0.08949            1 
   1   rs16856470      0.07199            1 
   1   rs74146718       0.7478            1 
   1   rs16856473       0.1792            1 
   1    rs6697817       0.6914            1 
   1  rs114619342      0.08949            1 
   1  rs140339440      0.08949            1 
   1    rs6674850       0.4375            1 
   1    rs6674855       0.4375            1 
   1    rs6674874       0.4375            1 
   1  rs112406552        0.262            1 
   1    rs6690143       0.3516            1 
   1   rs12759719      0.05669            1 
   1   rs74146719       0.4125            1 
   1   rs68189466       0.0359            1 
   1   rs12131280       0.6957            1 
   1    rs9438439       0.2642            1 
   1   rs35648260       0.0359            1 
   1   rs12132920       0.3848            1 
   1   rs35360452       0.0359            1 
   1   rs12135510       0.3848            1 
   1    rs9793153       0.2642            1 
   1   rs12083912       0.7478            1 
   1    rs6690395       0.4848            1 
   1   rs34907090      0.06439            1 
   1   rs74146721       0.7478            1 
   1  rs146887701       0.5243            1 
   1    rs7538856      0.06439            1 
   1   rs11452281      0.06439            1 
   1    rs7366893       0.4848            1 
   1   rs12727528       0.0359            1 
   1    rs7367849       0.2642            1 
   1  rs115900365       0.8344            1 
   1   rs12133152       0.4423            1 
   1   rs77145461       0.9504            1 
   1  rs201244473       0.8344            1 
   1   rs79133183      0.09709            1 
   1    rs9438404       0.5243            1 
   1   rs16856489       0.0486            1 
   1   rs75160559      0.09159            1 
   1   rs11240594       0.0203            1 
   1   rs73082393       0.0486            1 
   1    rs7366204       0.8676            1 
   1   rs34803033      0.08949            1 
   1    rs3811424       0.3811            1 
   1   rs12143020       0.4471            1 
   1   rs12036341       0.3792            1 
   1   rs41264909      0.07129            1 
   1    rs7514410       0.3634            1 
   1    rs7514511       0.3634            1 
   1   rs16856494         0.45            1 
   1   rs12164617       0.4471            1 
   1   rs11240595         0.45            1 
   1    rs9438405       0.3792            1 
   1    rs7512462        0.764            1 
   1    rs7555185       0.6855            1 
   1   rs74144110       0.6921            1 
   1   rs12135835       0.4471            1 
   1   rs12042328       0.4725            1 
   1  rs550910585       0.4066            1 
   1   rs35427314       0.6878            1 
   1   rs33943971       0.5001            1 
   1   rs11240596       0.8311            1 
   1   rs16856505       0.9339            1 
   1    rs3811423       0.7718            1 
   1   rs75021701       0.4471            1 
   1   rs41305064       0.4326            1 
   1  rs116412054      0.07129            1 
   1   rs74774993       0.4734            1 
   1   rs79874759       0.7224            1 
   1    rs7513587       0.8125            1 
   1    rs1995006       0.8311            1 
   1    rs1891309       0.4261            1 
   1    rs1891310       0.4261            1 
   1   rs74739480       0.4729            1 
   1    rs1473537       0.6878            1 
   1    rs7520136       0.6762            1 
   1   rs12082872       0.2645            1 
   1  rs142245823       0.1654            1 
   1  rs115066097      0.07129            1 
   1   rs34190121       0.6878            1 
   1    rs7549173      0.07129            1 
   1   rs11390376       0.4255            1 
   1   rs77988810       0.9339            1 
   1    rs6696811       0.9554            1 
   1   rs76837295       0.4896            1 
   1    rs9438442       0.7133            1 
   1   rs72752927       0.6878            1 
   1  rs111348133        0.752            1 
   1    rs7521316      0.08039            1 
   1    rs1874361        0.554            1 
   1   rs11240598      0.06659            1 
   1  rs144629191       0.2462            1 
   1    rs7555534        0.105            1 
   1  rs142620570        0.981            1 
   1    rs6593975       0.6264            1 
   1    rs6593976       0.6264            1 
   1   rs11435826         0.89            1 
   1  rs149513713       0.2927            1 
   1  rs111581209       0.3133            1 
   1    rs6673820       0.1011            1 
   1    rs6661355       0.1011            1 
   1   rs76493476       0.4471            1 
   1    rs7415921       0.5882            1 
   1   rs72752928       0.9064            1 
   1   rs16856524       0.2318            1 
   1    rs1342061       0.2793            1 
   1   rs61707153       0.3287            1 
   1   rs78309324       0.4576            1 
   1   rs79698238       0.3287            1 
   1  rs116115387       0.2902            1 
   1    rs1342062      0.06609            1 
   1   rs66593238       0.3208            1 
   1    rs1342063       0.3561            1 
   1    rs1342064       0.2528            1 
   1    rs4951030        0.385            1 
   1    rs9438407       0.0443            1 
   1    rs4951271       0.6262            1 
   1   rs75851636       0.9924            1 
   1   rs12741299       0.0443            1 
   1    rs4077468       0.6262            1 
   1    rs4077469       0.6262            1 
   1    rs9661504       0.6262            1 
   1    rs9662221       0.6262            1 
   1   rs34265780       0.0443            1 
   1  rs116751685       0.9924            1 
   1   rs34301002       0.5577            1 
   1   rs12095392       0.6393            1 
   1   rs11801695       0.6262            1 
   1   rs12047830       0.9673            1 
   1  rs146371066       0.9989            1 
   1    rs7419153       0.7449            1 
   1   rs61815464      0.07244            1 
   1   rs11240599       0.9721            1 
   1   rs56034048        0.483            1 
   1    rs7418300       0.4086            1 
   1   rs12410139       0.5796            1 
   1  rs113880347       0.5259            1 
   1   rs12029024       0.4149            1 
   1    rs6603928       0.9471            1 
   1  rs114446267        0.303            1 
   1    rs6603929       0.3803            1 
   1  rs190040074       0.1393            1 
   1   rs11240600       0.0013       0.9796 
   1   rs11240601    0.0006999        0.886 
   1    rs7516593       0.8522            1 
   1    rs7413698      0.08729            1 
   1   rs75820909       0.6871            1 
   1  rs115045646       0.9305            1 
   1  rs146047214       0.8335            1 
   1  rs537934803        0.979            1 
   1  rs551575236       0.6964            1 
   1    rs1476372       0.5292            1 
   1    rs1476373       0.5292            1 
   1  rs556066739         0.71            1 
   1  rs575947513       0.6044            1 
   1  rs572111527       0.5563            1 
   1  rs146610730       0.5292            1 
   1  rs564766960         0.71            1 
   1   rs61815473       0.9819            1 
   1   rs61815474       0.5292            1 
   1  rs574519137         0.64            1 
   1  rs200142079       0.5292            1 
   1   rs61815475       0.5292            1 
   1  rs550641836       0.6964            1 
   1  rs539179894       0.3808            1 
   1    rs1856457         0.87            1 
   1  rs199948662       0.3808            1 
   1  rs566499317        0.426            1 
   1  rs149151829         0.87            1 
   1  rs114275235        0.136            1 
   1  rs145025152       0.3808            1 
   1  rs142284236       0.8072            1 
   1   rs61815476       0.4674            1 
   1    rs2019353       0.5292            1 
   1  rs558069922       0.3808            1 
   1   rs61815477       0.5988            1 
   1   rs61815478       0.5292            1 
   1   rs79000747       0.4674            1 
   1  rs527282136       0.4355            1 
   1  rs562645029       0.6964            1 
   1  rs533685295       0.6413            1 
   1  rs573292677       0.5988            1 
   1  rs536254932       0.1169            1 
   1  rs555941168       0.3849            1 
   1   rs61815481       0.2337            1 
   1   rs61815483       0.7448            1 
   1  rs565010260       0.2109            1 
   1  rs567838304       0.7138            1 
   1  rs556768859       0.6243            1 
   1  rs529859946       0.2109            1 
   1   rs61815484       0.7448            1 
   1   rs11249412       0.3829            1 
   1  rs574849282       0.6964            1 
   1  rs200321776       0.8787            1 
   1  rs199635251       0.9597            1 
   1  rs552415094        0.426            1 
   1  rs566039147       0.6964            1 
   1  rs115430035       0.2497            1 
   1  rs115893987       0.7088            1 
   1  rs561506617        0.426            1 
   1    rs4844896       0.4513            1 
   1  rs150265080       0.6964            1 
   1  rs541756501       0.2109            1 
   1  rs565121457       0.0341            1 
   1  rs551011015       0.7138            1 
   1  rs553552792       0.9178            1 
   1   rs72152960       0.3473            1 
   1   rs75794939       0.2293            1 
   1  rs150007648        0.426            1 
   1   rs61815487       0.1765            1 
   1  rs149143665       0.9178            1 
   1  rs533322205       0.5927            1 
   1  rs547030485       0.2109            1 
   1   rs71263597        0.426            1 
   1  rs181713665       0.7138            1 
   1   rs71263598       0.8279            1 
   1  rs569694954        0.426            1 
   1  rs554413462       0.7138            1 
   1  rs567885258       0.8186            1 
   1  rs185956295       0.7138            1 
   1   rs66901207       0.8879            1 
   1  rs566098835       0.7138            1 
   1  rs546117221        0.426            1 
   1  rs543935702        0.145            1 
   1  rs111738441       0.7138            1 
   1  rs546402094        0.979            1 
   1  rs200162821      0.09289            1 
   1  rs562378169       0.7138            1 
   1  rs541951668        0.791            1 
   1  rs529049298        0.426            1 
   1  rs189176486       0.6158            1 
   1  rs563298838       0.8072            1 
   1  rs199660055        0.426            1 
   1  rs146455736       0.7138            1 
   1  rs550106818       0.9481            1 
   1  rs537297220       0.6776            1 
   1  rs548705825       0.7138            1 
   1    rs9777903       0.4012            1 
   1  rs568285334       0.7039            1 
   1  rs145913317       0.8664            1 
   1  rs138398233       0.7138            1 
   1  rs577410326        0.447            1 
   1  rs570581875       0.8814            1 
   1  rs546836453        0.426            1 
   1  rs566001238       0.7718            1 
   1  rs201171859       0.5373            1 
   1  rs370784257       0.0331            1 
   1  rs573527728       0.0331            1 
   1  rs544299789        0.979            1 
   1  rs527295569       0.7138            1 
   1  rs542753839       0.6413            1 
   1  rs114856350        0.426            1 
   1  rs181002866       0.7138            1 
   1  rs368261175       0.9072            1 
   1  rs371668205        0.913            1 
   1  rs565090761       0.7138            1 
   1  rs565838500       0.6413            1 
   1  rs571778269       0.7816            1 
   1   rs61815509       0.8818            1 
   1  rs563772812       0.7138            1 
   1  rs561787269       0.2726            1 
   1  rs537978918      0.09379            1 
   1   rs28754362       0.6487            1 
   1  rs199732120       0.6413            1 
   1  rs201639794       0.6487            1 
   1  rs537441713       0.5385            1 
   1  rs536387681       0.7138            1 
   1  rs139119390       0.6583            1 
   1  rs201559048       0.1619            1 
   1   rs61815530       0.8975            1 
   1  rs546213991       0.4518            1 
   1  rs376425952      0.06509            1 
   1  rs143786349       0.9875            1 
   1   rs28496709       0.4163            1 
   1   rs56701373       0.6088            1 
   1  rs370918534      0.06509            1 
   1  rs115179166       0.7837            1 
   1  rs116347330       0.9875            1 
   1  rs143339352       0.2017            1 
   1   rs56694502       0.4518            1 
   1  rs545003039      0.09529            1 
   1  rs558624175       0.6487            1 
   1  rs143639791       0.4518            1 
   1  rs146784791       0.2383            1 
   1   rs28717691       0.6487            1 
   1  rs554391902       0.2017            1 
   1  rs200762245       0.4518            1 
   1  rs147360571        0.175            1 
   1  rs374983077       0.4518            1 
   1  rs150592977       0.6487            1 
   1  rs202244112       0.3723            1 
   1  rs139599965       0.6487            1 
   1  rs528310485       0.5361            1 
   1  rs541686898       0.1015            1 
   1  rs199949469      0.06509            1 
   1  rs575697756       0.4518            1 
   1  rs200975589       0.4518            1 
   1  rs140099530        0.175            1 
   1  rs145724138      0.09529            1 
   1   rs61374077       0.7652            1 
   1   rs28763608       0.9661            1 
   1   rs28464621       0.6487            1 
   1  rs141074255       0.9974            1 
   1  rs115831689      0.09529            1 
   1   rs28415186       0.1015            1 
   1   rs28673217      0.07149            1 
   1   rs73084140       0.7652            1 
   1   rs73084142       0.1015            1 
   1   rs59785644        0.175            1 
   1   rs74144119       0.1744            1 
   1   rs73084143       0.7652            1 
   1   rs74465596       0.6487            1 
   1   rs74144120      0.07319            1 
   1   rs74798593       0.3601            1 
   1   rs28368767       0.6487            1 
   1   rs28726332      0.07149            1 
   1  rs113081430       0.7652            1 
   1   rs79528395       0.6487            1 
   1   rs60730743       0.7525            1 
   1   rs79595378       0.3601            1 
   1   rs74383679       0.0342            1 
   1   rs28403056        0.796            1 
   1   rs28648042       0.6633            1 
   1   rs28380419        0.796            1 
   1  rs111272467       0.4518            1 
   1   rs28527399       0.9304            1 
   1   rs28562086       0.5434            1 
   1   rs28670379       0.8505            1 
   1  rs535008704       0.3563            1 
   1  rs554714387       0.5873            1 
   1  rs138457966       0.6238            1 
   1   rs73084162       0.1978            1 
   1   rs73084164       0.1978            1 
   1   rs77726881       0.1978            1 
   1  rs112211720       0.4616            1 
   1   rs28588851       0.3274            1 
   1  rs113119275       0.0265            1 
   1   rs28583801       0.5921            1 
   1   rs74361025       0.4408            1 
   1   rs55932930       0.4128            1 
   1   rs28406564       0.9435            1 
   1  rs553853035       0.6818            1 
   1  rs113992062       0.1978            1 
   1   rs79105787         0.55            1 
   1   rs73084171       0.4445            1 
   1  rs144400384       0.4408            1 
   1   rs76639883       0.4408            1 
   1   rs28498702       0.4793            1 
   1   rs28410808       0.4793            1 
   1   rs28404873       0.8424            1 
   1   rs28559752       0.4793            1 
   1  rs139470007       0.4408            1 
   1  rs554751113       0.3563            1 
   1  rs568582368       0.3563            1 
   1  rs536845831       0.3563            1 
   1    rs4073317       0.5874            1 
   1   rs28687282       0.2429            1 
   1   rs28646170       0.8707            1 
   1   rs28599623       0.8687            1 
   1   rs28395311       0.7921            1 
   1   rs28624349       0.7921            1 
   1   rs28579591       0.4461            1 
   1   rs28408041       0.8252            1 
   1   rs28459792       0.6752            1 
   1   rs28673278       0.7188            1 
   1   rs28447605       0.7188            1 
   1   rs66698736      0.06309            1 
   1   rs73084185       0.6831            1 
   1   rs73084187       0.7188            1 
   1  rs114945965       0.4461            1 
   1   rs73084189       0.7188            1 
   1  rs111296929       0.5874            1 
   1  rs113816375       0.7188            1 
   1   rs28489694        0.658            1 
   1   rs28648791       0.7188            1 
   1   rs28551622       0.7188            1 
   1   rs77376099       0.0409            1 
   1   rs28617251       0.6714            1 
   1  rs148762367       0.7188            1 
   1  rs138472483       0.5921            1 
   1   rs28480402       0.7915            1 
   1   rs58812234       0.2955            1 
   1   rs67115803       0.9838            1 
   1   rs71568080       0.9838            1 
   1  rs111882760       0.6752            1 
   1  rs112327331       0.6752            1 
   1   rs74144121       0.5921            1 
   1   rs77573089       0.0265            1 
   1   rs34031739       0.9838            1 
   1   rs28652802       0.3784            1 
   1   rs28703656       0.7478            1 
   1   rs28460228       0.7478            1 
   1   rs28427115       0.3784            1 
   1   rs35159747       0.4711            1 
   1   rs28641524       0.3784            1 
   1   rs28482458       0.7478            1 
   1   rs28414299       0.7478            1 
   1   rs73084202       0.0409            1 
   1   rs28446558       0.7478            1 
   1   rs34682356       0.7478            1 
   1   rs71568081       0.8597            1 
   1   rs28554025       0.7478            1 
   1   rs73086104       0.7478            1 
   1   rs73086106       0.0396            1 
   1   rs67583557       0.7478            1 
   1   rs73086108       0.0409            1 
   1   rs28609772       0.8317            1 
   1   rs75380376       0.0265            1 
   1   rs66588639       0.5113            1 
   1   rs73086109       0.0409            1 
   1  rs149806000       0.0265            1 
   1    rs4129013       0.8296            1 
   1    rs4129012       0.4711            1 
   1   rs28735183       0.5113            1 
   1  rs113163827       0.6752            1 
   1   rs28577905       0.5113            1 
   1  rs150749361       0.5572            1 
   1   rs28412042       0.0396            1 
   1   rs28706615       0.5113            1 
   1   rs28375468       0.5294            1 
   1   rs41288143       0.5113            1 
   1   rs76294455       0.0409            1 
   1   rs41289047       0.5113            1 
   1   rs28722070       0.5113            1 
   1   rs28613414       0.5113            1 
   1   rs79259464       0.5113            1 
   1   rs79596452       0.4461            1 
   1   rs28515616       0.5113            1 
   1   rs28460737       0.5113            1 
   1   rs28438699       0.5113            1 
   1   rs74389875       0.8245            1 
   1   rs28733518       0.5113            1 
   1   rs73086120       0.0409            1 
   1   rs28610302       0.3716            1 
   1  rs200028331       0.2413            1 
   1   rs28420868       0.5847            1 
   1   rs56782027       0.2755            1 
   1   rs73086121       0.7641            1 
   1   rs28415353       0.5113            1 
   1   rs28479800       0.6783            1 
   1   rs28444978       0.5113            1 
   1   rs55997597       0.5921            1 
   1   rs28827481       0.5113            1 
   1   rs28765448       0.9012            1 
   1   rs79630889       0.5921            1 
   1   rs28783451       0.9012            1 
   1   rs28767617       0.5738            1 
   1   rs28820098       0.6068            1 
   1   rs28762115       0.5113            1 
   1   rs56151777       0.5979            1 
   1   rs58967900       0.0396            1 
   1   rs28785182        0.663            1 
   1  rs112513220       0.8824            1 
   1   rs28889651       0.1061            1 
   1   rs28750713      0.09499            1 
   1   rs61434100       0.4543            1 
   1   rs28840712       0.8945            1 
   1   rs28517619       0.9684            1 
   1   rs35630000       0.9522            1 
   1   rs35997092       0.9684            1 
   1   rs28870717       0.4543            1 
   1   rs73086147       0.8175            1 
   1   rs28766023      0.05279            1 
   1   rs28878533       0.9684            1 
   1   rs74144310       0.4553            1 
   1  rs114825717       0.0457            1 
   1   rs28590480       0.4553            1 
   1   rs28520962       0.4543            1 
   1   rs28535253      0.09009            1 
   1   rs74144311       0.4553            1 
   1   rs36111067       0.8655            1 
   1   rs35076969       0.9522            1 
   1   rs28447645        0.443            1 
   1   rs35394684       0.8702            1 
   1   rs34786964      0.09009            1 
   1   rs34602659       0.4553            1 
   1   rs33911258       0.3861            1 
   1   rs28503926       0.9624            1 
   1   rs28728365       0.9624            1 
   1   rs28536160       0.8236            1 
   1   rs28373064       0.2328            1 
   1   rs36061603       0.0457            1 
   1   rs33932943       0.8781            1 
   1   rs35608965       0.8781            1 
   1   rs36046834       0.8781            1 
   1   rs33990840       0.8781            1 
   1    rs3891058       0.8175            1 
   1   rs28452187       0.2069            1 
   1   rs34961037       0.9011            1 
   1    rs3883899       0.6394            1 
   1   rs34253955       0.1586            1 
   1   rs28533775       0.8797            1 
   1   rs34478268       0.6123            1 
   1   rs33951888        0.292            1 
   1   rs35639737       0.8175            1 
   1   rs28588803       0.6354            1 
   1    rs3888709        0.874            1 
   1  rs142611733       0.5922            1 
   1   rs28477649       0.2984            1 
   1   rs35489935       0.1586            1 
   1   rs28592734       0.5383            1 
   1   rs33940624       0.7472            1 
   1   rs34185135       0.1586            1 
   1   rs34907569       0.5383            1 
   1   rs34482762       0.6304            1 
   1   rs34020983       0.5383            1 
   1   rs34105497       0.5383            1 
   1  rs145176259       0.5383            1 
   1   rs36096612       0.3321            1 
   1   rs34327164       0.1076            1 
   1   rs34792278       0.3713            1 
   1   rs28499431       0.7472            1 
   1   rs28575468       0.3862            1 
   1   rs33971119       0.1457            1 
   1   rs28638012       0.3555            1 
   1   rs33959978       0.3862            1 
   1   rs28483632       0.3862            1 
   1   rs28425623       0.3862            1 
   1   rs34141846       0.6123            1 
   1   rs28607590       0.7472            1 
   1   rs28733981       0.7472            1 
   1   rs35482094       0.3971            1 
   1   rs28380027       0.3862            1 
   1   rs28632197       0.0409            1 
   1   rs28676508       0.7165            1 
   1   rs28529127       0.1076            1 
   1   rs28415467       0.3862            1 
   1   rs33985287       0.7472            1 
   1   rs33933482       0.3862            1 
   1   rs34880131       0.4461            1 
   1   rs33935503       0.1076            1 
   1   rs71568084       0.7286            1 
   1   rs34079495       0.3971            1 
   1   rs28418396        0.256            1 
   1   rs28401652        0.129            1 
   1   rs28517473       0.8089            1 
   1   rs28570099       0.3724            1 
   1   rs28405931        0.617            1 
   1   rs28480002       0.2446            1 
   1   rs28733131       0.6484            1 
   1  rs115075653       0.6888            1 
   1   rs61051208       0.6784            1 
   1   rs55703016       0.2384            1 
   1  rs181114092       0.6194            1 
   1   rs28407337       0.0293            1 
   1   rs28673467       0.6951            1 
   1   rs74144314      0.08029            1 
   1   rs28547295       0.2553            1 
   1   rs77916165       0.6524            1 
   1   rs72752939       0.7574            1 
   1  rs114994405       0.2759            1 
   1  rs116446550        0.566            1 
   1   rs28391710       0.6543            1 
   1   rs58152682       0.3104            1 
   1  rs200862681       0.5289            1 
   1   rs59387264      0.09699            1 
   1   rs73088148       0.3104            1 
   1  rs113558043       0.1099            1 
   1   rs77422737       0.2411            1 
   1   rs28602496       0.7574            1 
   1   rs28391411       0.6543            1 
   1   rs57616356       0.3104            1 
   1   rs28412824       0.6179            1 
   1   rs28491603       0.6543            1 
   1   rs28628301       0.6179            1 
   1   rs57530058       0.3104            1 
   1   rs28501417       0.6543            1 
   1   rs28694304       0.7574            1 
   1   rs58488597       0.3104            1 
   1   rs75501563       0.7188            1 
   1   rs79599132       0.2411            1 
   1   rs28523378       0.3705            1 
   1   rs28592082       0.6524            1 
   1   rs58792157       0.7789            1 
   1   rs28641568       0.4656            1 
   1   rs28540967       0.7574            1 
   1   rs78971622       0.2411            1 
   1   rs74144316       0.7789            1 
   1   rs80312667       0.2759            1 
   1   rs28689766       0.8607            1 
   1   rs79800876       0.1984            1 
   1   rs73088157      0.09699            1 
   1  rs114070743       0.6194            1 
   1  rs371199699       0.9111            1 
   1  rs549723906       0.2759            1 
   1   rs74985977       0.2524            1 
   1   rs76134576      0.09699            1 
   1   rs28529450       0.9309            1 
   1   rs28430268       0.8495            1 
   1  rs554363894       0.8522            1 
   1  rs201455887       0.2759            1 
   1  rs151065248       0.1984            1 
   1   rs28509307       0.9532            1 
   1   rs78318313       0.6784            1 
   1   rs28699261       0.8863            1 
   1   rs28419084       0.9329            1 
   1   rs28551097       0.3232            1 
   1   rs34292472        0.697            1 
   1   rs73088160      0.09699            1 
   1   rs35693813       0.1977            1 
   1  rs115905993       0.6784            1 
   1   rs59298662       0.7733            1 
   1   rs55994060       0.8477            1 
   1  rs115545509       0.2759            1 
   1   rs74144318       0.7789            1 
   1   rs77434357       0.7789            1 
   1   rs74144319       0.7197            1 
   1   rs28450722       0.8495            1 
   1   rs35286804       0.4353            1 
   1   rs28670799      0.09319            1 
   1  rs148062646       0.6784            1 
   1   rs80128150       0.9212            1 
   1   rs28716644       0.6962            1 
   1   rs74144320       0.9334            1 
   1   rs75547741       0.2759            1 
   1   rs74700696       0.8477            1 
   1   rs28613322       0.7789            1 
   1   rs28545078       0.8495            1 
   1   rs75983119       0.2411            1 
   1   rs28735054       0.8495            1 
   1   rs75854365       0.2759            1 
   1   rs28396806       0.1284            1 
   1   rs28420808       0.3232            1 
   1   rs56957747       0.7789            1 
   1   rs28694676       0.8495            1 
   1   rs28558763       0.5289            1 
   1   rs28677008       0.3796            1 
   1   rs28488355       0.7789            1 
   1   rs78615823       0.7188            1 
   1   rs78156678       0.2759            1 
   1   rs80189649       0.7188            1 
   1   rs74580543        0.566            1 
   1  rs144658819        0.015            1 
   1   rs75501120       0.7188            1 
   1   rs74555838       0.6833            1 
   1   rs28542300       0.6948            1 
   1   rs28415773       0.7072            1 
   1   rs75037853       0.7188            1 
   1   rs28368464       0.2986            1 
   1  rs116326738       0.7188            1 
   1   rs28449542       0.6531            1 
   1   rs74144321       0.9212            1 
   1   rs28572205       0.5289            1 
   1   rs28595722       0.2986            1 
   1   rs28782261       0.8495            1 
   1  rs114158163       0.3127            1 
   1   rs28503228       0.8495            1 
   1  rs114284824       0.6194            1 
   1  rs552678928         0.57            1 
   1  rs116502843       0.2139            1 
   1   rs28814626       0.8495            1 
   1   rs78918191       0.3127            1 
   1   rs28839927       0.7789            1 
   1   rs28373143       0.8495            1 
   1   rs74987907       0.6784            1 
   1   rs28575679       0.5841            1 
   1   rs28684505       0.8495            1 
   1  rs116573593       0.6194            1 
   1   rs28506088       0.9212            1 
   1   rs28372537       0.9212            1 
   1   rs77760435       0.3127            1 
   1   rs77172677       0.9212            1 
   1  rs112182236       0.8477            1 
   1   rs28496237       0.0472            1 
   1   rs35419494       0.8495            1 
   1   rs75589538       0.6194            1 
   1   rs34392569       0.8495            1 
   1   rs60502047       0.3127            1 
   1   rs28372502       0.3145            1 
   1  rs150978968       0.6194            1 
   1  rs138697032       0.6194            1 
   1  rs149935405       0.6821            1 
   1  rs116563227       0.7188            1 
   1   rs73088164       0.0472            1 
   1   rs35058970       0.6872            1 
   1   rs79175076       0.7789            1 
   1  rs112394727       0.8477            1 
   1   rs77440483       0.4475            1 
   1  rs149426942       0.3232            1 
   1   rs74144328       0.9334            1 
   1   rs78273618       0.6784            1 
   1   rs74144329       0.6216            1 
   1   rs28624812       0.9212            1 
   1   rs77409792       0.3127            1 
   1   rs35643513       0.9176            1 
   1  rs142990809       0.6194            1 
   1   rs76290672       0.6194            1 
   1   rs80219221       0.8904            1 
   1   rs73088166       0.0472            1 
   1   rs73088167      0.07009            1 
   1   rs73088170       0.0472            1 
   1    rs4074313       0.3127            1 
   1  rs139885581       0.1335            1 
   1   rs59119364       0.5841            1 
   1   rs57901634       0.5836            1 
   1  rs548123855       0.8477            1 
   1  rs191646353       0.0472            1 
   1  rs377510366       0.8362            1 
   1  rs548766697       0.6887            1 
   1  rs568619100       0.6887            1 
   1  rs184713183       0.6771            1 
   1   rs28754752       0.2612            1 
   1   rs28533691       0.6887            1 
   1  rs548487781       0.6784            1 
   1  rs112082484       0.4881            1 
   1  rs200108052       0.6784            1 
   1  rs146122211       0.4881            1 
   1  rs138609493       0.4475            1 
   1   rs28546121       0.5841            1 
   1   rs57409523       0.3127            1 
   1   rs28635502       0.5841            1 
   1   rs57162056       0.3127            1 
   1  rs111732061       0.8477            1 
   1  rs149804354       0.6784            1 
   1    rs4076285       0.1973            1 
   1   rs28374971       0.9727            1 
   1   rs77787853       0.3422            1 
   1  rs201612251       0.8299            1 
   1   rs59055466       0.9422            1 
   1   rs28420347       0.1246            1 
   1   rs75699422       0.6256            1 
   1   rs28602536       0.2228            1 
   1   rs66674058       0.7263            1 
   1   rs28439348       0.7263            1 
   1   rs28529397       0.7487            1 
   1   rs28460755       0.9779            1 
   1  rs199726751       0.9156            1 
   1   rs28837425       0.9779            1 
   1   rs28754987       0.2228            1 
   1   rs61602556       0.7487            1 
   1   rs28852078       0.1246            1 
   1   rs28773594       0.1246            1 
   1   rs28812587       0.7575            1 
   1  rs145411504       0.5034            1 
   1   rs28805044       0.1907            1 
   1   rs28865893       0.5034            1 
   1   rs28801417       0.1907            1 
   1   rs28823927       0.7575            1 
   1   rs28888732       0.6971            1 
   1  rs201784051       0.4904            1 
   1  rs115153761       0.8437            1 
   1  rs115349790       0.8437            1 
   1   rs28859998       0.7141            1 
   1   rs73073010       0.2541            1 
   1   rs28625150       0.3261            1 
   1   rs73073011       0.2121            1 
   1   rs28625608       0.4145            1 
   1  rs144671304       0.9156            1 
   1  rs559788982       0.5434            1 
   1   rs75564946       0.3447            1 
   1  rs111686236       0.2121            1 
   1   rs28367120        0.349            1 
   1   rs28616647       0.6957            1 
   1  rs114645628       0.7796            1 
   1   rs61816769       0.4939            1 
   1   rs74144332       0.5434            1 
   1   rs73073020       0.2121            1 
   1   rs77741271       0.9156            1 
   1   rs74144333       0.5434            1 
   1    rs4073659       0.4382            1 
   1   rs56286001       0.3447            1 
   1   rs74690404       0.9156            1 
   1    rs4073793       0.8485            1 
   1   rs28561485       0.3067            1 
   1   rs74144334       0.9555            1 
   1  rs113100306       0.3258            1 
   1   rs77480000       0.9306            1 
   1   rs28688830       0.9555            1 
   1   rs28520855       0.3689            1 
   1   rs28393877       0.7724            1 
   1  rs113630290       0.7209            1 
   1   rs57835540       0.6224            1 
   1   rs28549966       0.6516            1 
   1   rs28668870       0.7209            1 
   1  rs138051896       0.4185            1 
   1  rs552937634       0.8901            1 
   1   rs28674119       0.6802            1 
   1   rs28706167       0.8117            1 
   1   rs73073031       0.6224            1 
   1  rs142577346       0.6224            1 
   1  rs370937470       0.4703            1 
   1   rs59919364       0.2584            1 
   1  rs114194471       0.4703            1 
   1  rs112514548       0.4113            1 
   1   rs28666469       0.8786            1 
   1  rs140220151       0.4703            1 
   1   rs28435437       0.7724            1 
   1   rs28635758       0.8786            1 
   1  rs113839720       0.9337            1 
   1  rs145480305       0.3884            1 
   1   rs73073037       0.6224            1 
   1   rs28507019       0.6157            1 
   1   rs28437925       0.6157            1 
   1   rs28725429       0.6157            1 
   1   rs28735192          0.7            1 
   1   rs79556613       0.6157            1 
   1  rs111864202       0.6157            1 
   1   rs73073045       0.7929            1 
   1   rs28657478       0.6157            1 
   1  rs555695773       0.6145            1 
   1   rs74145061       0.9413            1 
   1   rs28450935       0.8117            1 
   1   rs75115038       0.9413            1 
   1  rs143985619       0.5927            1 
   1  rs142185780       0.6864            1 
   1   rs78863276       0.4703            1 
   1   rs61175181       0.7352            1 
   1   rs55959887       0.7352            1 
   1   rs75454562       0.4703            1 
   1   rs28674525       0.6241            1 
   1   rs73073055       0.6354            1 
   1   rs28409984       0.7352            1 
   1   rs28608579       0.7352            1 
   1   rs73073059       0.7352            1 
   1  rs113814623       0.7352            1 
   1  rs112877242       0.7352            1 
   1   rs73073065       0.7352            1 
   1   rs73073069       0.7352            1 
   1   rs74145064       0.7352            1 
   1   rs73073071       0.7352            1 
   1   rs73073074       0.3393            1 
   1   rs73073077       0.7352            1 
   1   rs28406384       0.7352            1 
   1   rs28378117       0.7352            1 
   1   rs28482296       0.7352            1 
   1   rs28463351       0.7352            1 
   1   rs74145068         0.44            1 
   1   rs28569773       0.1322            1 
   1   rs28713178       0.2496            1 
   1   rs28488850      0.05789            1 
   1   rs74145069        0.577            1 
   1   rs76307345       0.2496            1 
   1   rs74145070       0.6704            1 
   1   rs77255896       0.2496            1 
   1   rs74145071       0.6704            1 
   1   rs74145072       0.6704            1 
   1   rs28435209        0.577            1 
   1   rs28456690       0.2496            1 
   1   rs28704673       0.6704            1 
   1   rs28683111       0.1322            1 
   1   rs71752856       0.6704            1 
   1   rs77848311       0.4703            1 
   1  rs112239990        0.577            1 
   1   rs28488414        0.577            1 
   1   rs73073089       0.8211            1 
   1   rs28564145       0.6704            1 
   1   rs28736463       0.7956            1 
   1   rs28478390       0.6704            1 
   1   rs28368526       0.5408            1 
   1   rs76093174       0.2496            1 
   1   rs80007616       0.2496            1 
   1  rs116527446       0.3689            1 
   1   rs78704984       0.2496            1 
   1   rs76459918       0.4703            1 
   1   rs28505598       0.7956            1 
   1   rs73073096       0.3184            1 
   1   rs76128948       0.3689            1 
   1   rs71718757       0.7956            1 
   1   rs28479231       0.2569            1 
   1  rs114898769       0.3689            1 
   1   rs79107647       0.3689            1 
   1  rs116784835       0.4703            1 
   1  rs139063771       0.1847            1 
   1   rs79276907       0.3689            1 
   1   rs77147272       0.5092            1 
   1   rs74679938       0.4703            1 
   1  rs115059821       0.3689            1 
   1  rs145718800       0.2496            1 
   1  rs140482358       0.3689            1 
   1  rs145896746       0.1847            1 
   1   rs28862612       0.7956            1 
   1   rs28797544       0.4703            1 
   1  rs557165914       0.4517            1 
   1   rs73073101       0.3361            1 
   1   rs28823079       0.2569            1 
   1  rs143301542       0.3309            1 
   1  rs111969706       0.5843            1 
   1   rs28619955       0.7956            1 
   1   rs28531794       0.2569            1 
   1  rs114895077       0.3689            1 
   1  rs143987929       0.3935            1 
   1  rs116388548       0.4329            1 
   1   rs75579019       0.4691            1 
   1  rs114677207       0.3689            1 
   1   rs57713692       0.1032            1 
   1   rs55753628       0.9814            1 
   1   rs28733323       0.0497            1 
   1   rs56214525       0.9814            1 
   1   rs74145074       0.6704            1 
   1   rs73074812       0.9814            1 
   1   rs60614233       0.1847            1 
   1   rs57621203       0.4924            1 
   1   rs74145076       0.6509            1 
   1   rs58493320       0.7088            1 
   1   rs74145077       0.5537            1 
   1   rs76092913       0.3501            1 
   1  rs147596263       0.6515            1 
   1   rs28517453       0.1248            1 
   1   rs28402776       0.5537            1 
   1   rs73074818      0.06424            1 
   1   rs28765494       0.3297            1 
   1   rs28644441       0.8232            1 
   1   rs28802578       0.5537            1 
   1   rs28813105       0.4087            1 
   1   rs28770585       0.2647            1 
   1   rs28772641       0.5119            1 
   1   rs75111328       0.6509            1 
   1  rs114182462       0.2921            1 
   1   rs28620239       0.2525            1 
   1   rs78513579       0.8745            1 
   1  rs142173749       0.6515            1 
   1   rs73074827       0.8253            1 
   1   rs55944445       0.3098            1 
   1  rs114566708       0.6515            1 
   1   rs74145080       0.5537            1 
   1   rs28410805       0.4567            1 
   1   rs61742539       0.6066            1 
   1   rs28602403       0.6953            1 
   1   rs76779310       0.6107            1 
   1  rs112196081       0.6985            1 
   1   rs55693327       0.3098            1 
   1   rs28694519        0.392            1 
   1   rs41302235       0.9757            1 
   1   rs28548020       0.1208            1 
   1   rs28711302       0.8661            1 
   1   rs28590594        0.623            1 
   1   rs28589702      0.08099            1 
   1  rs114024582       0.4231            1 
   1   rs74515393       0.5137            1 
   1   rs76255786      0.08099            1 
   1   rs80049848      0.08099            1 
   1    rs2031952       0.7732            1 
   1  rs575860984        0.903            1 
   1  rs150990167       0.5755            1 
   1  rs370620347       0.8477            1 
   1  rs538510594       0.5448            1 
   1  rs558214267       0.9178            1 
   1  rs554230021       0.9538            1 
   1  rs574146338       0.7196            1 
   1  rs562678062       0.5183            1 
   1  rs546962204       0.2501            1 
   1  rs571978143       0.9538            1 
   1  rs532254196       0.5755            1 
   1   rs61816772       0.6073            1 
   1  rs115848115       0.9538            1 
   1  rs201782582       0.7557            1 
   1    rs2790264       0.4903            1 
   1   rs61816777       0.6591            1 
   1  rs543733427       0.9178            1 
   1  rs559809871       0.5755            1 
   1  rs199933991       0.6926            1 
   1  rs552991173       0.5755            1 
   1   rs61816784       0.2865            1 
   1   rs61816786        0.768            1 
   1  rs537561251       0.4099            1 
   1  rs573200630       0.7455            1 
   1  rs201516467       0.7562            1 
   1  rs202020959        0.768            1 
   1  rs544686895       0.4903            1 
   1  rs536144801       0.4099            1 
   1  rs202113545       0.5755            1 
   1   rs61816804        0.768            1 
   1  rs549911701       0.5448            1 
   1  rs537020900       0.4133            1 
   1  rs557009690       0.5448            1 
   1  rs141380001       0.1406            1 
   1  rs369150021       0.5755            1 
   1  rs200365573       0.7953            1 
   1  rs561910780        0.903            1 
   1  rs147563377       0.7491            1 
   1  rs558245824        0.667            1 
   1    rs1928435       0.4579            1 
   1    rs4126752       0.2978            1 
   1  rs538197477       0.2169            1 
   1  rs375766053       0.2169            1 
   1  rs375849811      0.09039            1 
   1  rs112046961       0.5194            1 
   1  rs148791105       0.7369            1 
   1     rs552469       0.6591            1 
   1  rs199607206       0.4129            1 
   1  rs143587398       0.5834            1 
   1   rs76848142       0.2952            1 
   1  rs577212119       0.9097            1 
   1   rs75310111       0.3883            1 
   1   rs77530878       0.9218            1 
   1  rs143644145       0.6613            1 
   1  rs569313194        0.448            1 
   1  rs537948466       0.9249            1 
   1  rs551803355       0.9218            1 
   1  rs553581288        0.448            1 
   1   rs80253033       0.1936            1 
   1  rs566625693       0.1465            1 
   1   rs61816842       0.5686            1 
   1  rs534890334       0.3663            1 
   1  rs528626475       0.9561            1 
   1  rs532898836       0.5194            1 
   1  rs112018390       0.6413            1 
   1  rs570802807       0.6882            1 
   1  rs551535556       0.8601            1 
   1  rs375461491       0.7559            1 
   1  rs558650684       0.7338            1 
   1  rs140455104       0.8601            1 
   1  rs145456298       0.9249            1 
   1  rs149771416       0.3135            1 
   1     rs524540       0.4931            1 
   1     rs523647       0.8037            1 
   1  rs201104981       0.1936            1 
   1  rs200396069       0.5755            1 
   1  rs563817621       0.8601            1 
   1  rs554083619       0.5163            1 
   1  rs144449894       0.4811            1 
   1  rs115737384       0.7239            1 
   1  rs111293353       0.5194            1 
   1  rs202133962       0.1936            1 
   1  rs199673952        0.757            1 
   1  rs377366128       0.8525            1 
   1  rs371441386       0.7239            1 
   1  rs573681079       0.9311            1 
   1  rs150577546       0.1936            1 
   1  rs529409747        0.624            1 
   1  rs575717254       0.9249            1 
   1  rs551189255       0.8601            1 
   1   rs12062031        0.624            1 
   1  rs574302888       0.5183            1 
   1  rs201510700       0.6455            1 
   1  rs111391723       0.5194            1 
   1   rs74742451       0.9311            1 
   1    rs7522969       0.4811            1 
   1  rs559347470       0.8601            1 
   1  rs552456505       0.6888            1 
   1    rs2772069       0.5335            1 
   1   rs11485190       0.7239            1 
   1  rs577071115       0.9137            1 
   1  rs539659667       0.7837            1 
   1  rs200086863       0.5494            1 
   1  rs148880131       0.3135            1 
   1   rs12069195       0.7824            1 
   1  rs569796743       0.9881            1 
   1  rs570120625       0.5755            1 
   1  rs534456339       0.8601            1 
   1  rs114799094       0.8601            1 
   1  rs373809194       0.5065            1 
   1  rs558801334       0.5194            1 
   1  rs528214477       0.7455            1 
   1  rs369015048       0.5335            1 
   1  rs113459217       0.9698            1 
   1  rs572722679       0.5183            1 
   1  rs184663459       0.5183            1 
   1  rs138853674       0.7239            1 
   1  rs546557041       0.6455            1 
   1  rs566793991       0.7239            1 
   1  rs552430672       0.4834            1 
   1   rs11119418       0.7239            1 
   1   rs79045114       0.7837            1 
   1   rs12146010       0.1701            1 
   1  rs142548090       0.4305            1 
   1  rs531920844       0.5755            1 
   1  rs550214168       0.9909            1 
   1  rs527857878       0.5194            1 
   1  rs568267713       0.6455            1 
   1    rs3121018        0.692            1 
   1   rs12092027       0.7837            1 
   1   rs12092084       0.7837            1 
   1  rs111577909       0.5194            1 
   1   rs12089926       0.5335            1 
   1  rs115399917       0.6455            1 
   1   rs35748910       0.5335            1 
   1   rs17045115       0.7768            1 
   1   rs17045185       0.7768            1 
   1   rs12089934       0.9881            1 
   1   rs17047478       0.7768            1 
   1    rs9660435       0.5335            1 
   1   rs60581821       0.7768            1 
   1    rs9661656       0.7837            1 
   1    rs9660933       0.7837            1 
   1   rs17006055       0.7768            1 
   1   rs12062051       0.7824            1 
   1   rs58204510       0.7768            1 
   1   rs79514302       0.9249            1 
   1   rs12085911       0.5335            1 
   1   rs17007890       0.7768            1 
   1   rs10494875       0.5335            1 
   1   rs12746707       0.7837            1 
   1   rs12750710       0.7837            1 
   1  rs555748450       0.6879            1 
   1    rs9943165       0.5332            1 
   1   rs11811315       0.4668            1 
   1   rs11802034       0.6455            1 
   1   rs12097303       0.3049            1 
   1  rs372662654       0.6228            1 
   1  rs551516372       0.7912            1 
   1    rs9661663       0.4668            1 
   1   rs34810523       0.6902            1 
   1   rs11404999       0.9183            1 
   1   rs75309845       0.6455            1 
   1   rs66887912       0.5021            1 
   1  rs116167647       0.8601            1 
   1    rs9430095       0.1936            1 
   1  rs114111963       0.8601            1 
   1   rs77976200       0.8601            1 
   1   rs17012282       0.8983            1 
   1   rs76595560       0.8601            1 
   1   rs76274083       0.8601            1 
   1   rs12072062       0.7837            1 
   1    rs2244510       0.1936            1 
   1   rs12098083       0.7824            1 
   1  rs140699790       0.8601            1 
   1   rs12060726       0.5332            1 
   1   rs12098229       0.4668            1 
   1  rs114748579       0.8601            1 
   1  rs116643458       0.8601            1 
   1   rs57835087       0.5194            1 
   1   rs60055604       0.7138            1 
   1   rs11119916       0.7837            1 
   1  rs138447412       0.7837            1 
   1  rs200702527       0.1408            1 
   1   rs11119945       0.4668            1 
   1   rs12093565       0.7824            1 
   1   rs17012997        0.522            1 
   1    rs6664834       0.5755            1 
   1  rs111284890       0.5194            1 
   1   rs11799756        0.682            1 
   1   rs11810747        0.425            1 
   1   rs11799785       0.8047            1 
   1   rs11799788        0.682            1 
   1   rs73074876       0.5194            1 
   1    rs2336937        0.425            1 
   1    rs2878837        0.425            1 
   1  rs148675681        0.522            1 
   1  rs111824425       0.7138            1 
   1   rs11120009       0.6046            1 
   1   rs10863996       0.6046            1 
   1    rs9429893      0.05839            1 
   1   rs34837086       0.7824            1 
   1   rs11120040       0.5755            1 
   1   rs59106220        0.522            1 
   1  rs116340034       0.6455            1 
   1   rs73074884       0.8047            1 
   1  rs114068744       0.5183            1 
   1    rs2297539       0.4811            1 
   1   rs79976097       0.5183            1 
   1   rs34758227       0.4784            1 
   1   rs35012788        0.682            1 
   1   rs75264496       0.1157            1 
   1    rs3849275       0.4811            1 
   1   rs58474256       0.5194            1 
   1    rs2987936       0.1936            1 
   1  rs113184510       0.5194            1 
   1   rs34875742        0.682            1 
   1   rs78921679       0.6455            1 
   1   rs77065730       0.6455            1 
   1   rs11805437       0.8047            1 
   1   rs11805438       0.8047            1 
   1    rs4845104       0.4811            1 
   1   rs11412848       0.3135            1 
   1   rs77250583       0.6455            1 
   1   rs10494876       0.4784            1 
   1   rs11120206        0.682            1 
   1   rs77473581       0.6455            1 
   1    rs2309835       0.7824            1 
   1   rs75409515       0.9271            1 
   1   rs78723656       0.8988            1 
   1    rs2480403       0.5784            1 
   1    rs2483064       0.4111            1 
   1  rs116638516       0.6455            1 
   1    rs6659598       0.9271            1 
   1   rs11120291       0.1292            1 
   1    rs6681850       0.3985            1 
   1    rs2990589       0.7824            1 
   1    rs2483063       0.7824            1 
   1  rs112761030       0.7824            1 
   1    rs2483062       0.7824            1 
   1    rs6701879       0.3985            1 
   1    rs6540843       0.3157            1 
   1   rs79389222       0.7752            1 
   1  rs140158400       0.7752            1 
   1  rs116040127       0.5183            1 
   1    rs2336938       0.2433            1 
   1  rs115740681       0.7752            1 
   1   rs11579993       0.2433            1 
   1  rs114801167       0.7752            1 
   1   rs74525463       0.5183            1 
   1   rs78046976       0.6455            1 
   1   rs73074894       0.7138            1 
   1  rs116396281       0.7752            1 
   1    rs2336939       0.1103            1 
   1   rs79649920       0.7752            1 
   1   rs61817176       0.1292            1 
   1   rs77235224       0.6455            1 
   1   rs10158553       0.4504            1 
   1  rs533169403       0.2142            1 
   1   rs12129635       0.7824            1 
   1   rs12129774       0.7817            1 
   1    rs2480404       0.4446            1 
   1    rs2480405       0.4299            1 
   1   rs10779631       0.2433            1 
   1    rs2480406       0.7824            1 
   1  rs587720236       0.8598            1 
   1  rs372362333      0.05399            1 
   1   rs10158380       0.3283            1 
   1    rs2483061        0.335            1 
   1  rs114788295       0.6455            1 
   1   rs12725078       0.4504            1 
   1   rs11809494       0.3757            1 
   1    rs2483060       0.3283            1 
   1    rs2480408       0.4446            1 
   1  rs587711146       0.3757            1 
   1    rs4127124       0.1103            1 
   1   rs67862340       0.7024            1 
   1    rs3860302       0.2433            1 
   1   rs76218392       0.7752            1 
   1    rs9430143       0.3283            1 
   1   rs12751143       0.7817            1 
   1   rs35999008       0.7817            1 
   1     rs963894       0.2433            1 
   1     rs963893       0.2433            1 
   1    rs2026081       0.3985            1 
   1   rs11120575       0.1103            1 
   1    rs2483059        0.335            1 
   1    rs2483058      0.09949            1 
   1   rs59810844       0.2433            1 
   1   rs12130290       0.7817            1 
   1   rs11805306       0.6455            1 
   1  rs115901160       0.6455            1 
   1    rs3813982        0.602            1 
   1    rs7546842       0.6321            1 
   1   rs10864212       0.6713            1 
   1   rs12565311        0.602            1 
   1    rs2483057       0.3847            1 
   1    rs3849276       0.3765            1 
   1    rs3849277        0.908            1 
   1   rs71570004       0.3765            1 
   1   rs17018890       0.7817            1 
   1   rs12117082       0.6499            1 
   1  rs538826931       0.9615            1 
   1    rs7549189       0.7817            1 
   1    rs2990590       0.3765            1 
   1   rs11576488       0.7388            1 
   1   rs77974377       0.5183            1 
   1  rs587686551       0.4079            1 
   1    rs9430148       0.3765            1 
   1    rs3813981        0.908            1 
   1       rs9242       0.5039            1 
   1   rs17433769       0.6403            1 
   1    rs9429769       0.6713            1 
   1    rs4845106       0.3765            1 
   1    rs9429933       0.3765            1 
   1   rs11404243       0.4446            1 
   1   rs60081992       0.3765            1 
   1   rs11353494       0.9134            1 
   1  rs113331204       0.5183            1 
   1    rs6540430       0.4939            1 
   1   rs61817177       0.5065            1 
   1    rs7512176       0.5514            1 
   1   rs10694976       0.3765            1 
   1    rs7512394       0.7824            1 
   1   rs11584629        0.908            1 
   1    rs2480378       0.9881            1 
   1   rs17433804       0.7108            1 
   1    rs6700675        0.526            1 
   1    rs6540432       0.1733            1 
   1    rs4844538       0.1639            1 
   1   rs11406390       0.1238            1 
   1   rs41303974       0.9784            1 
   1    rs1930438       0.0298            1 
   1   rs41303982      0.06159            1 
   1   rs11807724       0.9309            1 
   1    rs2297550       0.1024            1 
   1    rs2297549         0.72            1 
   1   rs41303988       0.9309            1 
   1   rs17020312     0.005599            1 
   1    rs2297548       0.1733            1 
   1   rs41295976       0.4446            1 
   1    rs7528162       0.0118            1 
   1   rs35417888         0.72            1 
   1  rs150328201       0.2685            1 
   1    rs6673596       0.1194            1 
   1   rs41295982      0.06159            1 
   1   rs11117858       0.1387            1 
   1    rs2274902        0.277            1 
   1    rs1930437       0.2975            1 
   1   rs11807810       0.9309            1 
   1   rs12739461        0.797            1 
   1   rs41296000       0.5183            1 
   1   rs34253940       0.1484            1 
   1    rs1539241       0.1387            1 
   1    rs1539243       0.2471            1 
   1   rs12079548       0.8993            1 
   1   rs41296014       0.1324            1 
   1    rs2297546       0.9353            1 
   1    rs1953090       0.2077            1 
   1    rs1059704       0.0117            1 
   1   rs41296016       0.6103            1 
   1   rs12133684       0.0149            1 
   1  rs535787711       0.1638            1 
   1   rs11117901       0.2751            1 
   1   rs41296024       0.7724            1 
   1    rs1136841       0.4707            1 
   1   rs41296030     0.005699            1 
   1   rs11117909       0.7416            1 
   1   rs41296036       0.8133            1 
   1    rs2297545       0.2532            1 
   1    rs2297543       0.2552            1 
   1   rs11117948       0.1395            1 
   1   rs11587552       0.6401            1 
   1   rs41296042       0.9807            1 
   1   rs41297604       0.1472            1 
   1   rs17021877       0.8133            1 
   1   rs41297606       0.8554            1 
   1   rs28584674       0.1435            1 
   1  rs534675832       0.2899            1 
   1    rs2151222       0.3997            1 
   1    rs2184029       0.3718            1 
   1   rs17022427       0.3718            1 
   1   rs12724769       0.5265            1 
   1   rs12093831        0.175            1 
   1   rs41298997       0.3718            1 
   1   rs11118057        0.293            1 
   1   rs41298999       0.4707            1 
   1   rs17022816       0.5575            1 
   1   rs41299003       0.3299            1 
   1   rs10863389       0.1025            1 
   1   rs11118087       0.2678            1 
   1   rs12409804       0.3718            1 
   1   rs41299009       0.1024            1 
   1   rs12142086       0.3718            1 
   1    rs6661609       0.1948            1 
   1   rs41299017       0.2532            1 
   1   rs11118132       0.1561            1 
   1   rs60315588       0.7035            1 
   1   rs17023772       0.5575            1 
   1   rs41299247       0.3718            1 
   1    rs7540878       0.9673            1 
   1   rs41299334       0.9646            1 
   1   rs75873847       0.3718            1 
   1   rs10863430        0.689            1 
   1   rs12059562       0.5124            1 
   1   rs12096623       0.4908            1 
   1   rs41299858       0.5298            1 
   1   rs17024805       0.5298            1 
   1   rs11118256       0.5556            1 
   1    rs2336940       0.7466            1 
   1   rs41299860       0.5298            1 
   1   rs41258064       0.7639            1 
   1   rs17024884       0.1146            1 
   1   rs12026566       0.4684            1 
   1   rs17024891       0.6024            1 
   1   rs41299868        0.701            1 
   1   rs41299870        0.701            1 
   1   rs41299872        0.701            1 
   1   rs41299874       0.1146            1 
   1   rs17025011       0.5842            1 
   1   rs41299876       0.6459            1 
   1   rs74145799       0.7035            1 
   1   rs41299880       0.6183            1 
   1   rs41299886       0.5122            1 
   1    rs4844539       0.6207            1 
   1   rs33957066       0.8544            1 
   1   rs41299888       0.5515            1 
   1   rs41299890       0.5515            1 
   1   rs17025213        0.576            1 
   1   rs56150058       0.7035            1 
   1     rs944775       0.5577            1 
   1     rs944774       0.4548            1 
   1   rs41299892       0.2942            1 
   1   rs41299894       0.9965            1 
   1      rs15672       0.4548            1 
   1   rs41299896       0.9965            1 
   1      rs10836       0.4548            1 
   1   rs10649865       0.7637            1 
   1  rs140136648       0.4538            1 
   1   rs36031849       0.4548            1 
   1   rs11576885       0.4548            1 
   1   rs11578093       0.4548            1 
   1   rs12754274       0.4548            1 
   1    rs5780346       0.1063            1 
   1    rs2309833       0.4548            1 
   1    rs2309834       0.5968            1 
   1    rs7418638       0.4548            1 
   1   rs41300490       0.9965            1 
   1   rs17025985        0.963            1 
   1   rs74145800       0.7035            1 
   1    rs3897299       0.7637            1 
   1  rs143620916       0.8398            1 
   1   rs71570007       0.1721            1 
   1  rs140466431       0.4485            1 
   1  rs147266115       0.4485            1 
   1    rs4472758       0.6207            1 
   1   rs79070796      0.09869            1 
   1   rs78378868      0.09869            1 
   1  rs200071942      0.09869            1 
   1   rs79693391       0.4485            1 
   1   rs75724715      0.09869            1 
   1   rs12354075        0.449            1 
   1  rs114339618        0.963            1 
   1   rs11803278        0.835            1 
   1    rs3849269       0.8959            1 
   1    rs3849270       0.6072            1 
   1    rs3860295        0.449            1 
   1   rs76611535      0.09869            1 
   1    rs3849271        0.836            1 
   1   rs78916510        0.835            1 
   1   rs73077201       0.4625            1 
   1  rs115168093       0.2942            1 
   1    rs3849272       0.6207            1 
   1   rs80336602      0.09869            1 
   1  rs115679102       0.3285            1 
   1    rs2871360       0.6207            1 
   1    rs3849273        0.835            1 
   1   rs13374229       0.6207            1 
   1  rs114071812       0.2532            1 
   1   rs76402360      0.09869            1 
   1    rs6693843       0.5035            1 
   1  rs115068964       0.3235            1 
   1  rs116237430       0.5661            1 
   1   rs12117790       0.6207            1 
   1   rs73079005       0.4625            1 
   1   rs75610842      0.09869            1 
   1   rs13374276       0.6207            1 
   1    rs6668883       0.3161            1 
   1   rs60883783       0.7871            1 
   1   rs77466443       0.6769            1 
   1   rs77699567      0.09869            1 
   1   rs56260726       0.3886            1 
   1    rs3813976       0.3886            1 
   1  rs112199580        0.715            1 
   1   rs58378114       0.9965            1 
   1  rs181163167       0.2532            1 
   1   rs77707044       0.3923            1 
   1   rs78394637       0.2624            1 
   1   rs76267757       0.3288            1 
   1   rs10863574       0.2331            1 
   1     rs944771       0.3923            1 
   1     rs868937       0.6207            1 
   1  rs139248208        0.963            1 
   1   rs57355033       0.7871            1 
   1  rs142831570      0.09869            1 
   1    rs1108871       0.8279            1 
   1  rs115543797       0.2532            1 
   1     rs874718       0.7637            1 
   1     rs874717       0.7637            1 
   1   rs17046247       0.3288            1 
   1  rs114898236       0.2048            1 
   1   rs76764131      0.09869            1 
   1   rs17046483        0.963            1 
   1    rs6682303      0.09869            1 
   1     rs871782       0.6207            1 
   1  rs149350358       0.2532            1 
   1    rs6661526        0.715            1 
   1   rs17046753      0.07669            1 
   1   rs58462631       0.7871            1 
   1   rs74148004        0.715            1 
   1   rs57753369      0.07669            1 
   1   rs17046987        0.227            1 
   1  rs115465952       0.2942            1 
   1   rs28561885       0.2048            1 
   1   rs59365549       0.3923            1 
   1  rs114594913       0.2532            1 
   1   rs11583254       0.6302            1 
   1   rs60865507       0.3923            1 
   1  rs138791293        0.963            1 
   1  rs116612282       0.2532            1 
   1   rs76561288       0.2532            1 
   1     rs944769       0.6207            1 
   1   rs56693354       0.3923            1 
   1   rs58339772        0.937            1 
   1    rs7548639       0.9346            1 
   1    rs7544154       0.6955            1 
   1  rs149102987       0.2532            1 
   1  rs143143414       0.2532            1 
   1    rs6696388       0.4251            1 
   1   rs11118941       0.9494            1 
   1  rs548392441       0.6639            1 
   1    rs6684681       0.6207            1 
   1    rs2151223       0.7257            1 
   1  rs115270020       0.2532            1 
   1  rs116303696       0.2942            1 
   1  rs115525537        0.963            1 
   1   rs35013449       0.8619            1 
   1   rs12405921       0.9686            1 
   1  rs115164887       0.2048            1 
   1   rs75726890      0.09869            1 
   1  rs201959796       0.2486            1 
   1  rs189903366       0.4509            1 
   1  rs536386278       0.2346            1 
   1  rs189806783      0.09969            1 
   1  rs554226830       0.2048            1 
   1  rs575860853       0.6805            1 
   1  rs533561645       0.2048            1 
   1  rs200979206       0.8619            1 
   1   rs11118967       0.2048            1 
   1   rs11487850       0.2048            1 
   1   rs11118968        0.766            1 
   1    rs4559502       0.4251            1 
   1   rs11806486       0.2048            1 
   1   rs76725342       0.2942            1 
   1   rs79250278       0.2942            1 
   1   rs80140518        0.766            1 
   1    rs7546609       0.1937            1 
   1   rs76888028       0.2942            1 
   1  rs140176125       0.4331            1 
   1   rs80321231      0.09869            1 
   1    rs4532836       0.7555            1 
   1  rs114373875        0.963            1 
   1   rs12081892       0.2048            1 
   1   rs12079876       0.2048            1 
   1  rs116522878       0.1936            1 
   1   rs77744601      0.09969            1 
   1  rs115729850       0.3373            1 
   1  rs116774525       0.2532            1 
   1  rs114698757       0.2048            1 
   1    rs9660538       0.7555            1 
   1  rs142246053        0.963            1 
   1   rs12082907       0.2048            1 
   1  rs139344068      0.09869            1 
   1   rs74148005       0.9189            1 
   1   rs34769485       0.0183            1 
   1   rs74586023      0.09869            1 
   1    rs6540447       0.4251            1 
   1  rs144798002       0.8644            1 
   1    rs2151224       0.6207            1 
   1   rs73079034       0.9189            1 
   1   rs78549451      0.06409            1 
   1    rs6667587       0.9189            1 
   1  rs150535726       0.2048            1 
   1    rs7527789       0.7577            1 
   1  rs146173402      0.09869            1 
   1   rs11378863       0.6176            1 
   1    rs6540450        0.539            1 
   1  rs114939382       0.3057            1 
   1   rs79956996       0.9851            1 
   1    rs6673717       0.7774            1 
   1    rs4845108       0.4251            1 
   1   rs75541464        0.937            1 
   1   rs11118981       0.2048            1 
   1    rs6666087       0.4048            1 
   1   rs17006638        0.963            1 
   1  rs529441540        0.963            1 
   1  rs182400852       0.2942            1 
   1   rs55921196       0.8137            1 
   1   rs56407918       0.8137            1 
   1  rs576736542       0.6158            1 
   1  rs539301293        0.976            1 
   1  rs552570944        0.963            1 
   1  rs572470755        0.963            1 
   1    rs7523985       0.9691            1 
   1  rs116455514       0.8975            1 
   1  rs115289459       0.6302            1 
   1   rs17007041       0.6302            1 
   1   rs77231402       0.8975            1 
   1    rs6675640       0.9764            1 
   1   rs73079044       0.8985            1 
   1  rs150815547       0.6302            1 
   1   rs11808945       0.6302            1 
   1   rs60154000       0.7444            1 
   1   rs73079051       0.7444            1 
   1   rs74949262       0.8975            1 
   1   rs73079054       0.7444            1 
   1    rs7530746       0.4451            1 
   1  rs115678053         0.46            1 
   1    rs6540455       0.6883            1 
   1   rs11590231       0.4451            1 
   1    rs6540456       0.8076            1 
   1    rs6540457       0.6883            1 
   1    rs6686374       0.6883            1 
   1   rs11587643       0.1669            1 
   1    rs9661909       0.1669            1 
   1   rs73079064       0.9037            1 
   1   rs73079071       0.4221            1 
   1   rs10863701      0.06269            1 
   1  rs112214778       0.9691            1 
   1   rs11810793       0.2048            1 
   1   rs11118993       0.1669            1 
   1  rs116766892       0.6302            1 
   1  rs574603609       0.1929            1 
   1    rs6685780       0.2102            1 
   1  rs542068809       0.3255            1 
   1  rs148911849       0.5104            1 
   1   rs17008165       0.7548            1 
   1    rs7532705       0.9608            1 
   1    rs7525543       0.7895            1 
   1   rs11413726     0.006199            1 
   1  rs115232251      0.08029            1 
   1   rs77308943       0.5235            1 
   1  rs146755967       0.1167            1 
   1   rs67689534       0.0245            1 
   1  rs555356139       0.2234            1 
   1  rs562264167       0.5627            1 
   1    rs6685473       0.7602            1 
   1    rs6677975       0.4988            1 
   1    rs6680523       0.0161            1 
   1   rs11119006       0.3356            1 
   1   rs11119007       0.4988            1 
   1   rs11119009       0.3356            1 
   1   rs35785716       0.0154            1 
   1   rs11119012       0.7602            1 
   1   rs11119013       0.7602            1 
   1   rs12093604       0.4704            1 
   1  rs145775582       0.3561            1 
   1   rs80340653       0.1167            1 
   1    rs6675114       0.3356            1 
   1   rs73079087       0.3561            1 
   1   rs73079090      0.09739            1 
   1  rs113887192      0.09739            1 
   1    rs7548167       0.9258            1 
   1  rs138209574       0.3399            1 
   1  rs199724293      0.09739            1 
   1    rs7548357       0.2661            1 
   1   rs34803712       0.3356            1 
   1   rs35059830       0.3356            1 
   1   rs73079097       0.3561            1 
   1  rs115141761       0.2661            1 
   1   rs76753849       0.1167            1 
   1   rs11119018       0.2432            1 
   1   rs10779473       0.4988            1 
   1   rs12058254       0.4704            1 
   1   rs11811181      0.05019            1 
   1   rs17009915       0.3399            1 
   1   rs76407519       0.1167            1 
   1   rs11800677       0.7321            1 
   1   rs73079100       0.3561            1 
   1   rs11119023       0.3356            1 
   1   rs73080903      0.09739            1 
   1   rs12026542       0.8382            1 
   1   rs11119030      0.09489            1 
   1    rs7544370       0.6206            1 
   1   rs12569261       0.9262            1 
   1   rs35333073       0.6831            1 
   1   rs34167199       0.6831            1 
   1   rs10863706       0.1422            1 
   1   rs59208397        0.252            1 
   1   rs12569123       0.6831            1 
   1   rs10779474       0.9365            1 
   1   rs34681745       0.8037            1 
   1   rs72755019       0.8382            1 
   1  rs113948170        0.252            1 
   1    rs2210517       0.1841            1 
   1    rs2210518       0.1071            1 
   1   rs76236650        0.252            1 
   1   rs28362485       0.1968            1 
   1   rs71633591       0.5716            1 
   1   rs67223538       0.5716            1 
   1  rs113172752        0.252            1 
   1  rs112833004        0.252            1 
   1  rs115098986       0.2048            1 
   1   rs77197013       0.4195            1 
   1   rs75880687       0.2814            1 
   1  rs111331509        0.252            1 
   1   rs59054485       0.1336            1 
   1   rs11119043      0.08739            1 
   1   rs11579605       0.0046            1 
   1   rs10442694      0.08739            1 
   1   rs79362557       0.1764            1 
   1   rs10157325       0.1123            1 
   1    rs6669685        0.926            1 
   1  rs115983873       0.2048            1 
   1   rs12563848      0.04335            1 
   1   rs12562659      0.04335            1 
   1   rs58494809        0.252            1 
   1   rs71570013        0.786            1 
   1  rs114714203       0.1764            1 
   1   rs57844083       0.1397            1 
   1    rs1007802        0.885            1 
   1    rs2336942       0.2018            1 
   1   rs80229444       0.1764            1 
   1    rs1962350        0.885            1 
   1  rs113021654        0.252            1 
   1  rs111489456       0.1397            1 
   1    rs7530835       0.2018            1 
   1  rs111570557       0.1397            1 
   1    rs6540468       0.5945            1 
   1   rs75427222       0.0214            1 
   1    rs4844540      0.08739            1 
   1   rs76949457        0.252            1 
   1   rs59195419       0.2749            1 
   1    rs6693578       0.3172            1 
   1   rs17434403       0.6793            1 
   1  rs140821888       0.5221            1 
   1  rs116275540       0.2048            1 
   1   rs80135932        0.859            1 
   1    rs4845109       0.2018            1 
   1   rs73080942       0.2749            1 
   1   rs73080943       0.2749            1 
   1  rs114713738       0.2249            1 
   1  rs114328925       0.2018            1 
   1    rs1889064       0.2018            1 
   1   rs74744055       0.4646            1 
   1   rs11119061       0.1361            1 
   1    rs1930432       0.7909            1 
   1    rs1930433       0.3885            1 
   1  rs116679036       0.2048            1 
   1   rs11119065       0.5945            1 
   1   rs17011860        0.252            1 
   1   rs78062095       0.2048            1 
   1     rs944780       0.3885            1 
   1   rs10863710       0.2758            1 
   1    rs7555149        0.926            1 
   1    rs7555349       0.9602            1 
   1  rs116586747       0.2865            1 
   1    rs7555669       0.7976            1 
   1  rs116459198       0.5221            1 
   1   rs10779478       0.8378            1 
   1   rs75367031       0.0354            1 
   1    rs9628705       0.1123            1 
   1  rs150512101      0.04335            1 
   1   rs10863711       0.7157            1 
   1  rs114676087       0.3163            1 
   1  rs116548392       0.2048            1 
   1  rs115994703       0.2048            1 
   1   rs58579536       0.6793            1 
   1  rs115511349       0.2048            1 
   1    rs7527917       0.7301            1 
   1    rs7513444       0.8378            1 
   1  rs116773612        0.926            1 
   1    rs1930434       0.2824            1 
   1    rs1930435       0.5139            1 
   1  rs114610339      0.08154            1 
   1    rs7512541       0.5725            1 
   1    rs7517285       0.5725            1 
   1    rs6660116       0.8378            1 
   1  rs116217606       0.1123            1 
   1    rs9429987       0.5139            1 
   1  rs143846266       0.5956            1 
   1   rs36057143       0.2047            1 
   1  rs112664902       0.2146            1 
   1  rs115874412       0.5221            1 
   1    rs4845111       0.3401            1 
   1    rs9645354       0.7301            1 
   1   rs67589245        0.926            1 
   1   rs73080965       0.8966            1 
   1  rs376154311       0.7639            1 
   1   rs60557249        0.748            1 
   1   rs17012144       0.6575            1 
   1  rs111556326       0.2146            1 
   1  rs111708558       0.6575            1 
   1   rs11119083        0.381            1 
   1    rs2297551      0.04335            1 
   1    rs2297552       0.3812            1 
   1   rs59727850       0.4318            1 
   1   rs12071563       0.9595            1 
   1   rs12067561       0.9595            1 
   1     rs944779        0.381            1 
   1   rs80304890       0.1123            1 
   1    rs1930436       0.5544            1 
   1   rs45618833      0.04335            1 
   1  rs142864021       0.1123            1 
   1    rs2336943       0.5544            1 
   1  rs200979291       0.6575            1 
   1  rs114654051       0.1123            1 
   1    rs9429988       0.6931            1 
   1    rs4489558       0.4342            1 
   1    rs7528718       0.5264            1 
   1   rs79326248        0.859            1 
   1   rs77213936       0.1123            1 
   1   rs73080973       0.4318            1 
   1   rs12074681       0.9595            1 
   1   rs12724616      0.04335            1 
   1    rs7515123       0.4318            1 
   1    rs7524447       0.1123            1 
   1    rs4845112       0.1812            1 
   1    rs4418597       0.7325            1 
   1    rs4501842       0.8024            1 
   1    rs4240839        0.785            1 
   1    rs4240840        0.785            1 
   1    rs4073393       0.8341            1 
   1    rs7535580       0.8341            1 
   1    rs7531197       0.9525            1 
   1   rs10779488       0.6587            1 
   1    rs7541244       0.8341            1 
   1    rs7525135       0.9525            1 
   1    rs7541445       0.8579            1 
   1    rs7541507        0.785            1 
   1  rs116704756        0.967            1 
   1      rs11589       0.3754            1 
   1   rs77534575       0.5448            1 
   1   rs11539428       0.6335            1 
   1  rs115802123       0.2048            1 
   1   rs11119102       0.3218            1 
   1  rs115481962       0.5448            1 
   1  rs116490459       0.5448            1 
   1   rs12078387       0.7516            1 
   1  rs115159990       0.5448            1 
   1   rs80240992        0.859            1 
   1    rs4844541        0.785            1 
   1   rs12079722       0.3218            1 
   1   rs77556912       0.5448            1 
   1   rs12075916       0.4956            1 
   1   rs71816820       0.2252            1 
   1    rs7544267       0.5861            1 
   1  rs570666779       0.7804            1 
   1  rs113332386       0.3061            1 
   1   rs10533643       0.6003            1 
   1    rs4845115       0.6687            1 
   1  rs116756564       0.5448            1 
   1   rs75719374       0.5448            1 
   1   rs11119107       0.3811            1 
   1   rs75247677       0.2868            1 
   1    rs4378203        0.785            1 
   1   rs73080979       0.7191            1 
   1   rs11584983       0.5551            1 
   1  rs145755793       0.2048            1 
   1   rs74384998       0.5448            1 
   1   rs78200590       0.5448            1 
   1   rs11119113       0.5861            1 
   1  rs148895338       0.8996            1 
   1   rs12076598        0.785            1 
   1  rs143139119       0.5448            1 
   1  rs148096909       0.2868            1 
   1   rs12745991       0.5551            1 
   1  rs115579933       0.5448            1 
   1    rs6659083        0.174            1 
   1  rs138982102       0.5448            1 
   1  rs111614812       0.3811            1 
   1    rs6692936       0.8664            1 
   1  rs116769104       0.5448            1 
   1  rs146373871       0.5448            1 
   1   rs59769291       0.5861            1 
   1    rs4845116       0.6687            1 
   1    rs6658201       0.5861            1 
   1  rs116541235       0.5448            1 
   1   rs59169444       0.2711            1 
   1  rs115607180       0.5448            1 
   1  rs115765866       0.5448            1 
   1    rs3813973        0.592            1 
   1    rs3813972       0.9392            1 
   1    rs6658181       0.5861            1 
   1   rs35252702         0.65            1 
   1   rs34627483       0.5448            1 
   1   rs12077649       0.4956            1 
   1  rs116380443       0.5448            1 
   1   rs12077772       0.4956            1 
   1   rs17012537       0.2048            1 
   1    rs6701984       0.5861            1 
   1    rs6658357       0.6687            1 
   1   rs11119126       0.3811            1 
   1    rs6692859        0.785            1 
   1  rs114556332       0.5448            1 
   1  rs115115722       0.2048            1 
   1   rs17012544       0.2048            1 
   1    rs4077413       0.5551            1 
   1   rs80043056       0.1148            1 
   1  rs139289336       0.5448            1 
   1   rs17012566        0.174            1 
   1  rs116233829       0.5448            1 
   1   rs79363743       0.1385            1 
   1   rs17012590       0.9654            1 
   1    rs4844542       0.6523            1 
   1  rs116153922       0.5448            1 
   1   rs17012597       0.7516            1 
   1   rs17012600       0.9654            1 
   1    rs6674830       0.2139            1 
   1   rs75188619       0.5448            1 
   1   rs11807932        0.306            1 
   1   rs11809846       0.1443            1 
   1  rs558647811       0.2048            1 
   1   rs10863727       0.1609            1 
   1   rs11119136       0.8617            1 
   1   rs10494877       0.1832            1 
   1   rs61815568      0.06009            1 
   1    rs6684843       0.1478            1 
   1    rs6681869       0.1478            1 
   1    rs6540490       0.1478            1 
   1    rs6540491       0.1478            1 
   1  rs112897221        0.355            1 
   1    rs6540492       0.1478            1 
   1    rs6540493       0.1478            1 
   1    rs6685813       0.0241            1 
   1    rs6688392       0.1478            1 
   1   rs78044000       0.1478            1 
   1    rs3813969       0.1478            1 
   1   rs74147404       0.0433            1 
   1    rs3813967       0.1478            1 
   1  rs587660544       0.5192            1 
   1    rs4845117       0.1478            1 
   1  rs147148136       0.1478            1 
   1    rs4844544       0.1478            1 
   1  rs587679728       0.2249            1 
   1    rs4844545       0.1478            1 
   1    rs4844546       0.2096            1 
   1  rs112664086       0.1478            1 
   1    rs7542849       0.2064            1 
   1   rs56951869       0.1478            1 
   1   rs57096326       0.1478            1 
   1   rs57106552       0.1478            1 
   1   rs17012744       0.1478            1 
   1    rs6677934       0.3011            1 
   1    rs6673090       0.1478            1 
   1    rs6681092       0.1478            1 
   1    rs6673105       0.1478            1 
   1   rs59856456       0.1478            1 
   1   rs11119149       0.1008            1 
   1  rs147091838       0.1717            1 
   1   rs58896223       0.1478            1 
   1    rs4400613      0.06009            1 
   1    rs4497204       0.2064            1 
   1  rs113519195       0.1478            1 
   1    rs4845118       0.2064            1 
   1   rs12568988      0.06009            1 
   1   rs78660080       0.1478            1 
   1  rs113101778       0.1478            1 
   1   rs11119158       0.3109            1 
   1   rs56249114       0.7797            1 
   1  rs533036412       0.1478            1 
   1   rs11591025       0.0241            1 
   1  rs114259519      0.08154            1 
   1   rs12048862       0.6931            1 
   1   rs10157125       0.2064            1 
   1   rs10157309       0.1171            1 
   1   rs34628932       0.1822            1 
   1    rs7547826       0.3504            1 
   1    rs7550718        0.144            1 
   1    rs7550720       0.1411            1 
   1   rs61815600       0.8274            1 
   1   rs75832031       0.2868            1 
   1  rs113591846       0.4771            1 
   1   rs60225948      0.05399            1 
   1   rs11119177       0.6945            1 
   1   rs11800152       0.0324            1 
   1   rs11800498       0.0116            1 
   1   rs10746416       0.2767            1 
   1   rs10735504       0.3795            1 
   1  rs201615006       0.6454            1 
   1   rs12096152       0.1397            1 
   1   rs80206714      0.05669            1 
   1    rs4845119       0.6079            1 
   1  rs555522505       0.9634            1 
   1   rs12049220       0.3388            1 
   1    rs7546458      0.05669            1 
   1    rs7549621       0.6079            1 
   1    rs7546880       0.0324            1 
   1  rs541029490       0.7768            1 
   1   rs12059279       0.7765            1 
   1   rs12060431       0.7765            1 
   1    rs4845120       0.6079            1 
   1   rs75210007      0.05669            1 
   1    rs6703540       0.0241            1 
   1   rs11811314       0.0324            1 
   1    rs7539969       0.1397            1 
   1   rs11811382       0.0324            1 
   1   rs67622087       0.3554            1 
   1   rs10157569       0.3388            1 
   1  rs563113263       0.4793            1 
   1   rs11801297      0.05669            1 
   1   rs11577685       0.3388            1 
   1    rs4845121       0.6828            1 
   1   rs78515681       0.2301            1 
   1    rs7549114       0.2301            1 
   1   rs12027964       0.3388            1 
   1  rs114671367       0.0324            1 
   1    rs4844547       0.6828            1 
   1    rs6666436       0.2301            1 
   1   rs58151370      0.07999            1 
   1  rs116304248      0.07929            1 
   1    rs4240841       0.0298            1 
   1   rs34186915       0.1701            1 
   1   rs74147407       0.8868            1 
   1    rs7553944       0.1653            1 
   1    rs3813965       0.1701            1 
   1    rs3813964       0.1226            1 
   1   rs74919780       0.8868            1 
   1   rs12064385       0.8581            1 
   1   rs11412564       0.4046            1 
   1   rs17013271       0.1653            1 
   1   rs80147352      0.06369            1 
   1  rs114533019      0.06369            1 
   1   rs10863755       0.4046            1 
   1  rs146153775       0.4793            1 
   1    rs7524754         0.32            1 
   1   rs10399719       0.1653            1 
   1  rs146150145       0.8868            1 
   1   rs12073237       0.4046            1 
   1   rs12073287       0.4046            1 
   1  rs146352395      0.06369            1 
   1    rs6540512       0.4046            1 
   1    rs6674327       0.7394            1 
   1   rs11301093       0.6546            1 
   1   esv3588657       0.1226            1 
   1  rs546900377       0.1226            1 
   1   rs10633836       0.0348            1 
   1    rs4845122       0.5334            1 
   1   rs74147410       0.8581            1 
   1   rs12126682       0.8707            1 
   1  rs114523443      0.06369            1 
   1  rs556718022       0.3972            1 
   1   rs12027257       0.8707            1 
   1    rs6143589       0.5537            1 
   1   rs76920338       0.8581            1 
   1  rs115701262       0.2301            1 
   1    rs4845123       0.1701            1 
   1   rs56079317      0.07929            1 
   1   rs74147411       0.8868            1 
   1   rs11803762       0.7303            1 
   1  rs114302861      0.07929            1 
   1   rs79791040      0.08629            1 
   1   rs12080114       0.2301            1 
   1  rs137881094       0.1701            1 
   1   rs74560096      0.08629            1 
   1   rs74147412       0.8581            1 
   1   rs10863766       0.6693            1 
   1    rs7554274       0.6693            1 
   1   rs80271495      0.05299            1 
   1   rs12076938       0.8581            1 
   1      rs13208       0.6693            1 
   1   rs17013797      0.08629            1 
   1   rs11119251       0.4667            1 
   1   rs11119252       0.4667            1 
   1  rs114179880       0.4809            1 
   1  rs139608522      0.07929            1 
   1    rs6703628       0.9382            1 
   1   rs12130575       0.4667            1 
   1   rs57165632     0.006399            1 
   1   rs12135940       0.0423            1 
   1   rs74147415       0.0184            1 
   1   rs74147416       0.1331            1 
   1    rs7512726       0.7994            1 
   1  rs369489380       0.0423            1 
   1   rs59006789       0.2301            1 
   1   rs11119256       0.4279            1 
   1   rs60750259       0.4793            1 
   1   rs35508801       0.8127            1 
   1    rs5013629       0.7755            1 
   1    rs4845124       0.2726            1 
   1   rs55747439       0.8581            1 
   1   rs17435120       0.9163            1 
   1   rs34642437       0.9163            1 
   1  rs148700136       0.4793            1 
   1   rs12139068       0.9163            1 
   1   rs12140926        0.274            1 
   1   rs12044844        0.274            1 
   1   rs11119259       0.1641            1 
   1   rs34745006       0.9163            1 
   1   rs11119260       0.1641            1 
   1   rs74147140       0.4793            1 
   1    rs6678300       0.9163            1 
   1   rs12127039       0.9163            1 
   1   rs11119262       0.1641            1 
   1   rs12130108       0.9163            1 
   1   rs74147141       0.8581            1 
   1   rs12080748       0.8581            1 
   1   rs11119263       0.1641            1 
   1    rs4844548       0.9163            1 
   1    rs4845126       0.9163            1 
   1   rs35965406       0.9163            1 
   1    rs6540526       0.1725            1 
   1   rs17041922       0.1641            1 
   1   rs11119264       0.9163            1 
   1   rs11119265        0.274            1 
   1   rs11119267        0.274            1 
   1   rs34954423       0.9163            1 
   1    rs6698783       0.7994            1 
   1   rs11119270        0.274            1 
   1   rs17014035       0.1689            1 
   1    rs4618969        0.274            1 
   1   rs10863769       0.1641            1 
   1   rs11119273       0.9163            1 
   1   rs56140113     0.008499            1 
   1  rs141508023     0.008499            1 
   1  rs527623609       0.5732            1 
   1    rs4845127       0.0436            1 
   1   rs56906512       0.3978            1 
   1   rs12133580       0.4504            1 
   1   rs12038489       0.0481            1 
   1  rs149297604      0.06369            1 
   1   rs11119281       0.0481            1 
   1   rs17014090       0.4809            1 
   1   rs71570023      0.09909            1 
   1  rs527751992        0.916            1 
   1  rs200305631        0.916            1 
   1   rs12140898      0.05889            1 
   1   rs74147142        0.916            1 
   1    rs4074956      0.05889            1 
   1   rs55830990        0.916            1 
   1   rs77288917       0.2301            1 
   1  rs116217287       0.2301            1 
   1    rs6660379        0.916            1 
   1    rs4074958       0.5594            1 
   1    rs4074957       0.1689            1 
   1   rs74147145       0.4793            1 
   1    rs5780350       0.4504            1 
   1   rs11806125       0.7303            1 
   1   rs17014119        0.916            1 
   1   rs17014123       0.5345            1 
   1   rs77133925       0.5345            1 
   1   rs74147147        0.916            1 
   1   rs77599401        0.916            1 
   1  rs149058049       0.7035            1 
   1   rs79982385       0.4793            1 
   1   rs12138473       0.4504            1 
   1   rs79588167       0.5345            1 
   1   rs74147149       0.4793            1 
   1    rs7522247      0.05889            1 
   1  rs116183781       0.0481            1 
   1   rs11119297       0.0481            1 
   1   rs78231108       0.5345            1 
   1  rs112672316       0.8279            1 
   1  rs200337275       0.8279            1 
   1   rs74147150       0.4793            1 
   1    rs4844549       0.4504            1 
   1  rs144039707       0.9849            1 
   1  rs561941502       0.0212            1 
   1   rs74147151       0.4793            1 
   1    rs7531969       0.9849            1 
   1   rs58118599        0.916            1 
   1    rs4074637       0.4504            1 
   1   rs56367955       0.4793            1 
   1    rs4074636       0.5345            1 
   1    rs4240842       0.3927            1 
   1   rs57509669        0.916            1 
   1    rs4240843       0.2618            1 
   1  rs538800890      0.07769            1 
   1    rs5780354       0.5179            1 
   1    rs4845128       0.4504            1 
   1   rs78376522       0.3964            1 
   1   rs17014160       0.5345            1 
   1   rs41348452       0.5345            1 
   1  rs544015524       0.5618            1 
   1   rs17014165       0.5345            1 
   1   rs17014176       0.9849            1 
   1   rs75715180        0.182            1 
   1   rs74147154       0.4793            1 
   1   rs17838274       0.5345            1 
   1    rs4844550       0.4504            1 
   1  rs568253571       0.7592            1 
   1  rs181345810       0.6633            1 
   1  rs200466417      0.06109            1 
   1   rs74147155       0.8581            1 
   1   rs12092792       0.1965            1 
   1   rs10436961       0.4504            1 
   1    rs3935564        0.182            1 
   1   rs57653583       0.3007            1 
   1  rs116116859       0.7592            1 
   1   rs58398805       0.0183            1 
   1    rs6683282       0.1968            1 
   1   rs35906635       0.0183            1 
   1   rs74380837      0.06109            1 
   1  rs144392369       0.3007            1 
   1   rs61434251        0.656            1 
   1   rs74147157       0.4793            1 
   1   rs74147158        0.656            1 
   1  rs114787488       0.3007            1 
   1    rs4274064       0.1432            1 
   1   rs74147159       0.4793            1 
   1   rs34268218       0.5319            1 
   1   rs74147160       0.4793            1 
   1   rs74147161       0.4793            1 
   1    rs9659509        0.656            1 
   1    rs4845129        0.381            1 
   1   rs10863784       0.0183            1 
   1   rs56378020       0.4793            1 
   1    rs4845130       0.3927            1 
   1   rs59473067       0.3007            1 
   1  rs142636837        0.182            1 
   1  rs574216957       0.6702            1 
   1   rs79869894       0.3007            1 
   1   rs79247327       0.3007            1 
   1   rs17350845       0.4504            1 
   1    rs6540548      0.05999            1 
   1  rs141220860       0.4793            1 
   1    rs9661238       0.9002            1 
   1    rs4240844       0.2618            1 
   1   rs17014458       0.8581            1 
   1    rs4240845       0.3927            1 
   1   rs17014461       0.3007            1 
   1    rs7512546       0.1965            1 
   1   rs59179713       0.3007            1 
   1   rs10863787       0.3287            1 
   1   rs10863788       0.3287            1 
   1   rs12123706       0.4504            1 
   1    rs6691129       0.4504            1 
   1   rs57192369       0.3007            1 
   1    rs6691223       0.4504            1 
   1   rs12060808      0.05889            1 
   1    rs6691678        0.381            1 
   1   rs74147681       0.4793            1 
   1    rs6704372       0.3007            1 
   1   rs74147682       0.4793            1 
   1    rs4072677       0.7892            1 
   1   rs74147683       0.4793            1 
   1  rs115831461       0.7986            1 
   1   rs12028997        0.182            1 
   1   rs74147684       0.4793            1 
   1   rs74147685        0.656            1 
   1   rs74147686       0.4793            1 
   1   rs74147687       0.8581            1 
   1   rs56752768       0.3007            1 
   1   rs12030124        0.182            1 
   1   rs56182515        0.656            1 
   1   rs12127807       0.4504            1 
   1    rs7521518       0.1018            1 
   1    rs6676599       0.7498            1 
   1    rs6681711       0.2213            1 
   1   rs12071363       0.1965            1 
   1   rs74941856       0.8581            1 
   1   rs68002456       0.1491            1 
   1   rs12129007       0.4504            1 
   1   rs12127517       0.4504            1 
   1   rs11119355       0.1052            1 
   1   rs57979003       0.8581            1 
   1  rs138701851       0.2219            1 
   1   rs35551466       0.4504            1 
   1    rs7530164      0.05999            1 
   1    rs7527443       0.4504            1 
   1  rs140136679       0.2219            1 
   1  rs116227243       0.2219            1 
   1   rs57933709       0.3007            1 
   1  rs530953389       0.8743            1 
   1    rs6680408       0.2219            1 
   1    rs4325131       0.2618            1 
   1    rs4548444       0.4504            1 
   1    rs6669284       0.8121            1 
   1    rs4256810       0.1052            1 
   1  rs549668675       0.4281            1 
   1   rs79204394       0.3007            1 
   1  rs146665470       0.3007            1 
   1  rs111453830       0.6135            1 
   1  rs532849584       0.2207            1 
   1   rs77658983       0.3007            1 
   1   rs55730781        0.182            1 
   1   rs35055034       0.0193            1 
   1   rs12728594       0.7558            1 
   1   rs74147691       0.8581            1 
   1    rs4240846       0.1432            1 
   1    rs4240847       0.7923            1 
   1    rs4240848       0.7923            1 
   1    rs4845131       0.8246            1 
   1    rs4607880       0.7923            1 
   1    rs6540574       0.6143            1 
   1    rs6540576       0.1491            1 
   1    rs4845132       0.1432            1 
   1  rs570984194       0.5572            1 
   1   rs11119383       0.1018            1 
   1   rs11119385       0.1052            1 
   1   rs74147693       0.8581            1 
   1   rs78672818       0.3007            1 
   1   rs57613862       0.6135            1 
   1    rs7547594       0.4021            1 
   1   rs12132083       0.4504            1 
   1   rs11119389       0.1052            1 
   1   rs78132462       0.3007            1 
   1  rs182617104       0.8581            1 
   1   rs34647668      0.05039            1 
   1   rs11119390       0.8121            1 
   1   rs74733948       0.2219            1 
   1   rs73082921       0.6135            1 
   1    rs5780358       0.4504            1 
   1   rs10863805       0.1049            1 
   1   rs71570031      0.07339            1 
   1   rs34526867       0.2219            1 
   1    rs4073250       0.1491            1 
   1   rs75615416       0.3964            1 
   1   rs57614552       0.6135            1 
   1    rs3189439       0.3007            1 
   1   rs73082923       0.3287            1 
   1    rs7515374       0.9786            1 
   1  rs144010760       0.3007            1 
   1   rs60534074        0.182            1 
   1   rs11807715       0.8375            1 
   1  rs116494122      0.06109            1 
   1    rs9793039       0.4504            1 
   1  rs149701454      0.06109            1 
   1   rs12137120       0.4504            1 
   1   rs12137965       0.4504            1 
   1   rs17015194      0.06109            1 
   1   rs77157682       0.3007            1 
   1   rs73082925       0.8375            1 
   1   rs11809303      0.09999            1 
   1    rs4311892       0.7714            1 
   1  rs144807922       0.1415            1 
   1    rs3935632       0.2642            1 
   1   rs12142576       0.4204            1 
   1   rs10863812      0.05999            1 
   1    rs4845133        0.586            1 
   1    rs4844552      0.05999            1 
   1   rs10494878       0.7694            1 
   1    rs6540582       0.0138            1 
   1  rs113075589       0.8581            1 
   1    rs4483409    0.0007999       0.8167 
   1    rs5780360      0.05659            1 
   1  rs146200106       0.0369            1 
   1   rs17015400       0.8581            1 
   1   rs79477728        0.278            1 
   1    rs6540586       0.0157            1 
   1  rs201956870       0.8065            1 
   1   rs67618268       0.9502            1 
   1  rs544074062     0.005099            1 
   1   rs12569132       0.1821            1 
   1  rs537653344     0.006999            1 
   1   rs74147699       0.8581            1 
   1   rs76193262       0.0319            1 
   1   rs11119447      0.05709            1 
   1   rs56264205       0.8581            1 
   1   rs55682550       0.8581            1 
   1    rs6540587      0.05709            1 
   1   rs72755097       0.8065            1 
   1   rs11119449      0.06049            1 
   1   rs12568651       0.1821            1 
   1    rs7548251    0.0007999       0.8167 
   1   rs79494909       0.8581            1 
   1   rs11119451        0.846            1 
   1   rs79889536       0.8581            1 
   1    rs7556267       0.0157            1 
   1  rs146594566       0.2437            1 
   1  rs564383888       0.8581            1 
   1   rs67575336    0.0007999       0.8167 
   1  rs531460621       0.7303            1 
   1   rs75216185       0.8581            1 
   1   rs57859555       0.0016       0.9507 
   1  rs146809685        0.846            1 
   1    rs6658896       0.0003       0.3228 
   1   rs61815630       0.2437            1 
   1   rs10633187       0.0003       0.3228 
   1    rs6692511       0.0028       0.9985 
   1  rs115531304       0.0145            1 
   1   rs79707006       0.4783            1 
   1    rs7418268       0.0003       0.3228 
   1    rs6699203       0.0028       0.9985 
   1    rs4579758       0.2437            1 
   1   rs72756906       0.2437            1 
   1    rs4390174       0.9139            1 
   1   rs13376708       0.0012       0.9832 
   1  rs545072196       0.2399            1 
   1   rs79853352      0.06089            1 
   1    rs7512090      0.06999            1 
   1    rs7519318        0.539            1 
   1    rs7548373        0.539            1 
   1  rs533163402       0.5916            1 
   1    rs4844553       0.3379            1 
   1  rs143114722      0.05759            1 
   1  rs575918436       0.0369            1 
   1  rs544545438       0.0369            1 
   1   rs76325865      0.05759            1 
   1  rs140929284       0.0498            1 
   1    rs5028658        0.647            1 
   1    rs6673928       0.6671            1 
   1   rs61815632       0.6671            1 
   1    rs3024502       0.6307            1 
   1    rs3024500       0.2544            1 
   1    rs6687786      0.05759            1 
   1    rs6697497      0.05759            1 
   1    rs3024498       0.6671            1 
   1    rs9282739      0.05759            1 
   1    rs3024497       0.0145            1 
   1    rs3024496       0.2544            1 
   1    rs3024494       0.9508            1 
   1    rs1878672       0.6307            1 
   1    rs1554286       0.7646            1 
   1    rs1518111       0.7646            1 
   1    rs1518110       0.7646            1 
   1    rs3024491       0.6307            1 
   1    rs3024490       0.7646            1 
   1    rs2222202       0.6307            1 
   1    rs1800872       0.7646            1 
   1    rs1800871       0.7646            1 
   1    rs1800896       0.5576            1 
   1  rs553921764       0.1024            1 
   1    rs1800893        0.948            1 
   1    rs6693899       0.6087            1 
   1    rs1800891       0.3379            1 
   1    rs6703630        0.469            1 
   1    rs1800890       0.5026            1 
   1  rs370364166       0.6166            1 
   1    rs3001101       0.9176            1 
   1    rs2945417       0.9176            1 
   1   rs11119514       0.5165            1 
   1   rs11119515        0.339            1 
   1   rs17015763       0.2202            1 
   1   rs12122923       0.9382            1 
   1   rs17015767       0.6671            1 
   1   rs10494879       0.2281            1 
   1    rs6676671       0.5026            1 
   1   rs79739746      0.06089            1 
   1  rs542458870       0.9382            1 
   1  rs376934654       0.1537            1 
   1  rs144678023       0.6671            1 
   1  rs143623180       0.6671            1 
   1   rs12123181       0.5978            1 
   1   rs74148793       0.0438            1 
   1    rs3122605       0.1623            1 
   1  rs528902555       0.2673            1 
   1  rs548955944       0.2673            1 
   1   rs66925029       0.8482            1 
   1  rs398103622      0.07119            1 
   1    rs6669291       0.2439            1 
   1   rs79420253      0.08589            1 
   1    rs6686931       0.4852            1 
   1    rs6687015       0.1981            1 
   1   rs67901354      0.07679            1 
   1   rs61815643          0.2            1 
   1    rs6667202       0.0299            1 
   1    rs4072226       0.5041            1 
   1    rs4072227       0.9581            1 
   1   rs17015865       0.2805            1 
   1   rs17351243       0.4647            1 
   1     rs880790       0.1527            1 
   1  rs144428306       0.3964            1 
   1   rs75143582       0.3964            1 
   1   rs56317798       0.1584            1 
   1   rs12075255       0.1527            1 
   1    rs2015273        0.335            1 
   1   rs11805284      0.08589            1 
   1     rs885334       0.4619            1 
   1   rs12565617       0.8414            1 
   1   rs59262980       0.7191            1 
   1   rs11297961       0.1702            1 
   1    rs6702254       0.2782            1 
   1   rs11119564       0.4297            1 
   1    rs6689179       0.4619            1 
   1    rs6683473       0.3863            1 
   1   rs12034493     0.009299            1 
   1   rs74148796       0.5231            1 
   1   rs79008412      0.08589            1 
   1   rs28691614       0.6602            1 
   1   rs61048992       0.5231            1 
   1   rs11581469       0.1162            1 
   1   rs11583394     0.009299            1 
   1   rs11119572       0.5025            1 
   1   rs11119573     0.009299            1 
   1    rs4845134       0.1162            1 
   1    rs4845135       0.1162            1 
   1    rs4845136       0.1209            1 
   1    rs4845138       0.1162            1 
   1    rs4845139       0.1209            1 
   1   rs72756948       0.3863            1 
   1    rs4845140       0.8835            1 
   1  rs115436927       0.5855            1 
   1   rs11805136      0.09419            1 
   1    rs4845141       0.1209            1 
   1   rs11119582        0.032            1 
   1   rs11119584      0.06189            1 
   1   rs11119585      0.09369            1 
   1  rs115001401      0.08589            1 
   1  rs114300771      0.08589            1 
   1  rs116260461      0.08589            1 
   1   rs75966928      0.08589            1 
   1   rs77633057      0.08589            1 
   1  rs144559291      0.08589            1 
   1  rs368960781       0.6021            1 
   1   rs12042283       0.0137            1 
   1   rs10746433       0.1923            1 
   1   rs12040948       0.8148            1 
   1   rs17016144        0.033            1 
   1  rs114299196      0.08589            1 
   1   rs11119590       0.9431            1 
   1   rs74148799       0.5745            1 
   1   rs74148801       0.5205            1 
   1   rs11119597         0.93            1 
   1   rs11119598       0.6811            1 
   1  rs115841615        0.692            1 
   1   rs74879607        0.692            1 
   1    rs4347211       0.0278            1 
   1  rs114452255      0.08589            1 
   1   rs11119599         0.93            1 
   1   rs12082589        0.807            1 
   1   rs11119602       0.3691            1 
   1   rs11119603       0.5709            1 
   1   rs57120602       0.4021            1 
   1   rs12088521       0.5709            1 
   1   rs12085203       0.5709            1 
   1   rs57461190       0.5709            1 
   1   rs58112914       0.5709            1 
   1  rs115648337      0.08589            1 
   1   rs58609590       0.5709            1 
   1   rs11119606       0.5709            1 
   1    rs3950619       0.8707            1 
   1   rs67391201       0.5709            1 
   1   rs59700084       0.5709            1 
   1   rs12407461       0.5691            1 
   1   rs10863859       0.8707            1 
   1   rs12407485       0.1152            1 
   1   rs74148802       0.5745            1 
   1   rs74151403       0.1757            1 
   1   rs17016339       0.1152            1 
   1   rs59283464        0.521            1 
   1   rs12042745       0.4351            1 
   1   rs12409577       0.3447            1 
   1   rs10863860       0.3447            1 
   1   rs10863861       0.1983            1 
   1  rs147207226       0.6538            1 
   1    rs1878673       0.1983            1 
   1  rs142409439       0.6538            1 
   1   rs10863863       0.3447            1 
   1   rs11119619       0.3195            1 
   1   rs11119621       0.3447            1 
   1   rs74151404      0.07519            1 
   1   rs11119622       0.1983            1 
   1   rs11119623       0.1983            1 
   1    rs7540516       0.1983            1 
   1    rs7536410       0.1983            1 
   1    rs7521798       0.3192            1 
   1  rs140168452      0.05929            1 
   1    rs7529836       0.2186            1 
   1  rs114619314      0.08589            1 
   1   rs76941555       0.1369            1 
   1   rs12044804       0.3192            1 
   1   rs12046559       0.6182            1 
   1   rs17016480       0.9841            1 
   1   rs73084739        0.386            1 
   1   rs12409415       0.3171            1 
   1   rs75944240       0.7605            1 
   1    rs2176511       0.7199            1 
   1   rs75818243      0.08589            1 
   1    rs4440852       0.6062            1 
   1    rs2883034       0.7602            1 
   1  rs116292997       0.4145            1 
   1   rs11373916       0.3426            1 
   1   rs74376794       0.5589            1 
   1  rs143521280        0.848            1 
   1   rs11119629       0.6951            1 
   1  rs537824286       0.3047            1 
   1   rs11799303        0.848            1 
   1   rs74151407        0.848            1 
   1    rs2138992       0.4337            1 
   1   rs56261669        0.848            1 
   1   rs11811158       0.6119            1 
   1    rs6685379        0.472            1 
   1   rs12096695       0.6951            1 
   1   rs74802531        0.848            1 
   1  rs115763573        0.848            1 
   1   rs76577247       0.6119            1 
   1    rs6673827       0.6119            1 
   1   rs17016609       0.6119            1 
   1   rs74151408        0.848            1 
   1    rs6684086       0.6119            1 
   1    rs2056226       0.6535            1 
   1   rs79489787       0.6119            1 
   1    rs2056225       0.6951            1 
   1   rs74151409        0.848            1 
   1     rs908703       0.3426            1 
   1     rs908704       0.3088            1 
   1   rs75343928       0.7853            1 
   1  rs550765634        0.848            1 
   1    rs4240849       0.5051            1 
   1    rs2883035       0.3999            1 
   1    rs2352794       0.3241            1 
   1  rs113504700       0.5411            1 
   1    rs6540645       0.5051            1 
   1    rs1028181       0.5051            1 
   1    rs1028182       0.3999            1 
   1   rs76136426       0.6974            1 
   1  rs539922684       0.2966            1 
   1   rs57896288       0.6974            1 
   1   rs61516675       0.6974            1 
   1   rs57638384       0.6974            1 
   1   rs59919884       0.6974            1 
   1  rs182583881        0.848            1 
   1  rs144738232        0.848            1 
   1    rs4845143       0.3645            1 
   1   rs12022129       0.3999            1 
   1    rs6660520       0.3645            1 
   1    rs6663563       0.5411            1 
   1    rs6660537       0.5411            1 
   1   rs74148867       0.6974            1 
   1  rs115866860       0.6974            1 
   1  rs113193509       0.5411            1 
   1    rs7513988       0.3999            1 
   1    rs7518426       0.5411            1 
   1   rs11119670       0.5353            1 
   1   rs79414031      0.08589            1 
   1    rs2243155       0.5237            1 
   1    rs2243156       0.5411            1 
   1   rs80104423       0.6509            1 
   1    rs2243158       0.5411            1 
   1    rs2243160        0.848            1 
   1    rs2243161       0.6974            1 
   1    rs2243164       0.7306            1 
   1    rs2243165       0.5579            1 
   1    rs2243168       0.4037            1 
   1    rs2243169       0.6974            1 
   1    rs2243170       0.4037            1 
   1    rs2073186       0.5353            1 
   1    rs2243171       0.4037            1 
   1    rs2243172       0.4037            1 
   1    rs2243174       0.5353            1 
   1   rs34967806        0.848            1 
   1  rs552727474       0.9782            1 
   1    rs2243176       0.6295            1 
   1   rs11802960        0.848            1 
   1    rs2243181       0.5906            1 
   1    rs2243182       0.1859            1 
   1    rs2243183        0.848            1 
   1    rs2243188       0.7809            1 
   1     rs960326       0.6161            1 
   1    rs2243191       0.8482            1 
   1    rs2243193       0.9392            1 
   1    rs4845144       0.7809            1 
   1   rs60770365        0.848            1 
   1   rs71759559       0.8988            1 
   1    rs7532642       0.9648            1 
   1    rs7530109        0.848            1 
   1    rs7528265       0.6979            1 
   1   rs76994969       0.4914            1 
   1    rs6671809       0.7809            1 
   1    rs4313398       0.9648            1 
   1    rs6540674       0.7809            1 
   1    rs2352797       0.7809            1 
   1    rs2883036       0.4729            1 
   1   rs35994714       0.6979            1 
   1  rs115360574      0.08589            1 
   1   rs79495934       0.6974            1 
   1   rs57134843       0.6974            1 
   1  rs140387768       0.7809            1 
   1    rs2138990       0.7809            1 
   1   rs11119715       0.7809            1 
   1   rs74148870        0.848            1 
   1   rs76133298       0.1919            1 
   1   rs74148871        0.848            1 
   1   rs17017073       0.5906            1 
   1   rs34653076       0.8117            1 
   1  rs142874084        0.661            1 
   1    rs4845145       0.4498            1 
   1   rs12034873       0.8523            1 
   1   rs12757055       0.8191            1 
   1   rs55927712        0.848            1 
   1   rs41434745       0.8523            1 
   1   rs11119726        0.912            1 
   1  rs115331595       0.1845            1 
   1  rs114275712       0.4145            1 
   1     rs574773       0.8988            1 
   1    rs3860299       0.4729            1 
   1   rs11807894       0.5906            1 
   1   rs11808756       0.5906            1 
   1   rs61814970       0.8523            1 
   1    rs1770372       0.8988            1 
   1   rs71635110       0.5906            1 
   1    rs2056227       0.8523            1 
   1   rs74148874       0.6055            1 
   1    rs3024513       0.5906            1 
   1    rs3024514       0.5906            1 
   1   rs74148875        0.848            1 
   1    rs2981572       0.8523            1 
   1    rs1400986       0.7174            1 
   1   rs56292446        0.848            1 
   1    rs3024517       0.4498            1 
   1   rs35155146       0.4442            1 
   1    rs2981573       0.7985            1 
   1    rs2232360       0.7985            1 
   1    rs3024519        0.848            1 
   1    rs1109461       0.8601            1 
   1    rs3024521       0.6265            1 
   1    rs3024523         0.93            1 
   1    rs1518108       0.6315            1 
   1     rs546839       0.2143            1 
   1   rs17017224       0.9229            1 
   1   rs59698074       0.9229            1 
   1     rs555686       0.2364            1 
   1   rs73086978       0.9229            1 
   1   rs10863896       0.6315            1 
   1   rs78100870       0.0225            1 
   1   rs10779560       0.6315            1 
   1    rs1518109       0.2382            1 
   1  rs568346248       0.2417            1 
   1   rs35699104       0.0186            1 
   1   rs78934177       0.1845            1 
   1  rs116321978       0.0023       0.9986 
   1  rs112351013       0.6901            1 
   1   rs74983159       0.8003            1 
   1   rs34247333       0.0186            1 
   1   rs58000542         0.93            1 
   1    rs6677741      0.07989            1 
   1    rs6685778       0.6315            1 
   1  rs150528732       0.1845            1 
   1   rs73086988       0.6901            1 
   1  rs116504114      0.08029            1 
   1     rs291089       0.0186            1 
   1     rs291088       0.4497            1 
   1  rs138284362       0.0023       0.9986 
   1     rs291087       0.2364            1 
   1   rs73086995       0.9229            1 
   1    rs1713235       0.1274            1 
   1   rs57352267       0.1274            1 
   1    rs1713237       0.2382            1 
   1    rs1713238       0.2382            1 
   1   rs11312938       0.5608            1 
   1     rs574684       0.2364            1 
   1     rs574635       0.0186            1 
   1   rs12022348       0.4949            1 
   1    rs3860300       0.4949            1 
   1   rs73089070       0.2479            1 
   1   rs78892026       0.2708            1 
   1    rs6540701       0.5608            1 
   1    rs6540703       0.4949            1 
   1    rs4845147       0.5608            1 
   1     rs569011       0.0186            1 
   1    rs1624793       0.0186            1 
   1    rs1624787       0.0186            1 
   1   rs10863921       0.4949            1 
   1     rs291112       0.0186            1 
   1    rs1856748       0.5608            1 
   1   rs11811213       0.5908            1 
   1    rs1850570       0.4949            1 
   1    rs3762344       0.5608            1 
   1    rs3093413       0.1845            1 
   1     rs291111       0.1241            1 
   1     rs291110       0.2364            1 
   1    rs3093416        0.108            1 
   1    rs3093417       0.0256            1 
   1   rs75762018       0.1756            1 
   1  rs552455385       0.0206            1 
   1  rs537338828      0.09489            1 
   1   rs79583227       0.5059            1 
   1    rs1150253       0.0182            1 
   1     rs291109       0.0186            1 
   1    rs3093421       0.2708            1 
   1     rs291108       0.2364            1 
   1    rs1150254        0.028            1 
   1    rs1150255       0.0231            1 
   1    rs3093423      0.07009            1 
   1    rs1150256        0.028            1 
   1    rs3093425       0.0231            1 
   1    rs3093426      0.06369            1 
   1    rs1150257       0.0186            1 
   1    rs3093427      0.07009            1 
   1    rs1150258       0.0231            1 
   1     rs291107       0.0186            1 
   1    rs3093432      0.06369            1 
   1    rs3093433        0.028            1 
   1   rs11305800        0.187            1 
   1    rs3748669     0.008499            1 
   1  rs115834563      0.07009            1 
   1    rs3093437       0.0225            1 
   1    rs3093438     0.008499            1 
   1    rs3093439      0.07009            1 
   1    rs1129999       0.7009            1 
   1     rs188334       0.1819            1 
   1     rs189752       0.2247            1 
   1     rs291106       0.1819            1 
   1     rs291105       0.1819            1 
   1   rs12123998       0.1819            1 
   1   rs12121499       0.1819            1 
   1   rs12124035       0.1819            1 
   1   rs77281342         0.04            1 
   1    rs1713231       0.1819            1 
   1   rs34844419       0.4747            1 
   1    rs2306713       0.0037            1 
   1    rs2306712       0.0037            1 
   1    rs2306711       0.0037            1 
   1   rs61104420     0.006599            1 
   1   rs34410700       0.6974            1 
   1   rs79689019       0.6036            1 
   1   rs12032326      0.05419            1 
   1     rs749860        0.271            1 
   1      rs94872       0.4187            1 
   1     rs291083       0.2247            1 
   1   rs72758947       0.4187            1 
   1     rs291082       0.2382            1 
   1     rs167082       0.2247            1 
   1     rs840270       0.4187            1 
   1     rs483850       0.4187            1 
   1    rs6667117      0.06509            1 
   1   rs79543561        0.923            1 
   1   rs79238042       0.6036            1 
   1   rs71848792       0.1068            1 
   1   rs60421429      0.06509            1 
   1    rs6694769       0.4073            1 
   1  rs112683639       0.6036            1 
   1   rs11401615       0.4747            1 
   1   rs12074261       0.4073            1 
   1   rs17017836       0.4524            1 
   1     rs291084       0.8979            1 
   1    rs1400987       0.3053            1 
   1  rs115231212       0.8039            1 
   1     rs291086       0.8979            1 
   1   rs73072410        0.532            1 
   1  rs549755146       0.6036            1 
   1  rs535723537       0.8044            1 
   1  rs146511410       0.2179            1 
   1  rs143365537       0.0023       0.9986 
   1  rs566155839         0.29            1 
   1   rs73072412       0.3347            1 
   1    rs6700889       0.3345            1 
   1  rs114915081       0.8085            1 
   1   rs80350851       0.5143            1 
   1   rs76640751       0.1756            1 
   1  rs115035704       0.5143            1 
   1     rs291099       0.0399            1 
   1   rs57666853       0.9293            1 
   1   rs17017942       0.0312            1 
   1      rs13190       0.8618            1 
   1   rs12040011       0.9309            1 
   1  rs114119815       0.1448            1 
   1     rs291100       0.7164            1 
   1  rs115947858       0.4187            1 
   1  rs113282765       0.4252            1 
   1     rs908702       0.8618            1 
   1     rs172361       0.4169            1 
   1     rs291102       0.7164            1 
   1     rs291103       0.7164            1 
   1   rs76098533       0.4252            1 
   1   rs11119847       0.9722            1 
   1     rs908701       0.0259            1 
   1     rs908700       0.0259            1 
   1    rs7542760       0.9722            1 
   1   rs72570603       0.4187            1 
   1     rs291104       0.4169            1 
   1    rs2275531       0.7366            1 
   1    rs6695632       0.8618            1 
   1     rs503746       0.0259            1 
   1     rs748844       0.7366            1 
   1     rs748140       0.7366            1 
   1   rs58368090       0.0122            1 
   1     rs291097       0.0122            1 
   1     rs291096       0.4187            1 
   1     rs176704       0.4169            1 
   1   rs17018064       0.9493            1 
   1   rs74148891       0.0034       0.9998 
   1     rs291093       0.0399            1 
   1   rs56152579       0.0472            1 
   1     rs291092       0.0259            1 
   1  rs116592177       0.9722            1 
   1     rs729040       0.8243            1 
   1     rs291091       0.4187            1 
   1    rs2007272       0.7366            1 
   1     rs291090       0.4169            1 
   1   rs74148893       0.0313            1 
   1   rs78096152       0.2484            1 
   1   rs78072059        0.613            1 
   1    rs1683225       0.7366            1 
   1     rs533494       0.4388            1 
   1     rs532534       0.4187            1 
   1    rs4844369       0.7366            1 
   1   rs12136238       0.6456            1 
   1  rs115416249       0.2484            1 
   1    rs6540730       0.4187            1 
   1    rs2275529     0.005599            1 
   1    rs4844555       0.4187            1 
   1   rs74148894       0.0015       0.9844 
   1   rs75454868       0.0366            1 
   1    rs1340236       0.0373            1 
   1    rs7539999      0.06299            1 
   1   rs34639880       0.4187            1 
   1   rs10218826       0.4187            1 
   1   rs12118203      0.06879            1 
   1   rs11119894       0.0373            1 
   1   rs11119895       0.0373            1 
   1   rs11119901        0.816            1 
   1   rs11119902        0.816            1 
   1    rs1485511        0.816            1 
   1  rs370974404       0.2363            1 
   1  rs562322002       0.7209            1 
   1  rs541097386       0.2363            1 
   1   rs17018221       0.7417            1 
   1   rs75349832        0.816            1 
   1   rs17018241        0.816            1 
   1   rs79406028       0.7595            1 
   1   rs17018252       0.1458            1 
   1   rs75883501        0.816            1 
   1   rs17018276        0.816            1 
   1   rs11119909       0.0373            1 
   1   rs10863962       0.0373            1 
   1    rs6697345       0.0373            1 
   1   rs57426043      0.06509            1 
   1  rs112498986       0.3638            1 
   1   rs12119983       0.3113            1 
   1   rs61729353       0.0366            1 
   1    rs7556372       0.4187            1 
   1   rs12023562       0.3113            1 
   1   rs77336931       0.1608            1 
   1   rs17018337        0.816            1 
   1  rs372580744       0.1521            1 
   1    rs3929887      0.06829            1 
   1   rs12121714       0.3113            1 
   1    rs1572808      0.06829            1 
   1   rs11119925      0.07279            1 
   1   rs12066064        0.816            1 
   1   rs67694189        0.816            1 
   1   rs11588068       0.1081            1 
   1    rs2000060       0.1081            1 
   1   rs12145249       0.3145            1 
   1   rs11809474       0.3638            1 
   1    rs2000058       0.1081            1 
   1    rs1578279       0.4187            1 
   1    rs2153438      0.07279            1 
   1    rs6540740       0.4187            1 
   1   rs17018404       0.1081            1 
   1   rs17018405       0.1081            1 
   1   rs11576146       0.1081            1 
   1   rs12569037       0.1081            1 
   1    rs2883215       0.1081            1 
   1  rs114121306       0.0168            1 
   1   rs34367837       0.1081            1 
   1   rs11119933       0.5757            1 
   1    rs2000056       0.1081            1 
   1    rs2000057       0.1081            1 
   1   rs12711512       0.1081            1 
   1   rs11119938       0.8117            1 
   1   rs17018470       0.8117            1 
   1   rs13373903       0.1081            1 
   1   rs13374155       0.1081            1 
   1   rs13373916       0.1081            1 
   1   rs12059895       0.8117            1 
   1   rs12096924       0.1608            1 
   1   rs17018488       0.1081            1 
   1   rs11591193       0.1081            1 
   1    rs1890864       0.1081            1 
   1    rs1856746       0.4187            1 
   1    rs1340232       0.1081            1 
   1   rs12066378       0.0048            1 
   1    rs6663535      0.05639            1 
   1    rs2353550       0.9694            1 
   1   rs56006238       0.0048            1 
   1   rs10863974       0.3854            1 
   1    rs1872453      0.05139            1 
   1   rs11577686      0.05379            1 
   1    rs1872452      0.05139            1 
   1   rs61815029      0.05379            1 
   1   rs74561899      0.05139            1 
   1   rs12097910      0.07949            1 
   1   rs11577486       0.9694            1 
   1   rs11119955       0.3854            1 
   1   rs11578759       0.9694            1 
   1    rs7518452      0.05139            1 
   1    rs6540744      0.05139            1 
   1    rs6540745      0.05139            1 
   1    rs6540746      0.05139            1 
   1    rs1856747       0.9145            1 
   1  rs540851467       0.0408            1 
   1  rs115247148      0.05139            1 
   1  rs147098594       0.3854            1 
   1   rs78826572      0.05139            1 
   1   rs77092782      0.05139            1 
   1   rs17018670      0.05139            1 
   1   rs74148899       0.0048            1 
   1   rs77359089      0.05139            1 
   1   rs17018677       0.3443            1 
   1   rs11800541      0.05139            1 
   1   rs11802423       0.1503            1 
   1   rs17018710       0.3854            1 
   1   rs11800591      0.05139            1 
   1   rs61227937      0.05139            1 
   1   rs56822868       0.9405            1 
   1    rs2842717      0.05139            1 
   1    rs2842716      0.05139            1 
   1   rs56102435       0.9694            1 
   1   rs17352409       0.9694            1 
   1    rs1890865       0.4293            1 
   1   rs57555626       0.9405            1 
   1    rs2791714      0.05139            1 
   1    rs2842715      0.05139            1 
   1    rs2791713       0.9145            1 
   1  rs145383421        0.613            1 
   1    rs2842714       0.4293            1 
   1    rs6663438       0.9405            1 
   1   rs73072484       0.1865            1 
   1   rs12073181       0.1865            1 
   1   rs11119976       0.5631            1 
   1  rs114954476        0.613            1 
   1    rs2629690       0.0189            1 
   1    rs6684521       0.0189            1 
   1    rs6687771       0.0189            1 
   1   rs11119978       0.9123            1 
   1   rs11119980       0.9123            1 
   1   rs11119981       0.6941            1 
   1    rs7525458       0.8967            1 
   1    rs2842713       0.1357            1 
   1    rs6540749       0.0271            1 
   1   rs11577990       0.4801            1 
   1  rs202154375       0.6847            1 
   1    rs2842711       0.1194            1 
   1   rs12065151       0.8826            1 
   1    rs6672060       0.4801            1 
   1   rs12032229       0.6845            1 
   1    rs6683454       0.8826            1 
   1   rs12129638       0.4801            1 
   1   rs76271493       0.1325            1 
   1   rs12747843       0.1489            1 
   1    rs2791708       0.4273            1 
   1   rs79674532       0.1092            1 
   1    rs4844559       0.1489            1 
   1    rs1890867       0.4273            1 
   1    rs1890868       0.8826            1 
   1    rs2791706       0.9305            1 
   1   rs12129405       0.2328            1 
   1   rs11581299       0.1489            1 
   1   rs74148902       0.9305            1 
   1    rs6694365       0.1489            1 
   1  rs551097316       0.7999            1 
   1    rs4844560         0.19            1 
   1   rs11119991       0.8826            1 
   1    rs2629689        0.543            1 
   1    rs2791703       0.9516            1 
   1   rs17018923       0.6845            1 
   1   rs71303063       0.2647            1 
   1   rs17018929       0.6845            1 
   1   rs77593467       0.4244            1 
   1  rs150591523       0.4074            1 
   1   rs11119998       0.9986            1 
   1   rs75511845       0.1448            1 
   1    rs2629650        0.157            1 
   1    rs2629649       0.6084            1 
   1   rs12723923       0.3819            1 
   1   rs79995276       0.2668            1 
   1   rs77790245       0.2668            1 
   1    rs4844562       0.3935            1 
   1    rs2791702       0.4074            1 
   1  rs116042912      0.05379            1 
   1  rs114695722       0.1615            1 
   1   rs59911118       0.9986            1 
   1   rs74322950       0.4244            1 
   1   rs59289297       0.1325            1 
   1   rs12082368       0.9986            1 
   1    rs6685948       0.3733            1 
   1   rs34766740       0.3733            1 
   1    rs2842709       0.9651            1 
   1  rs149739503       0.1448            1 
   1    rs2246978       0.4074            1 
   1    rs6540764        0.439            1 
   1   rs12085331       0.9986            1 
   1    rs7545691       0.9014            1 
   1    rs2486924       0.4074            1 
   1    rs4844563       0.3893            1 
   1  rs114263642       0.2668            1 
   1   rs76988943       0.1325            1 
   1    rs2629647        0.666            1 
   1    rs2842718       0.4074            1 
   1    rs2842719       0.9014            1 
   1   rs76419797       0.2668            1 
   1    rs2791700       0.1555            1 
   1    rs2629646       0.9014            1 
   1    rs2153437       0.9014            1 
   1    rs4844564       0.6823            1 
   1    rs2629645       0.1555            1 
   1    rs2629644        0.157            1 
   1  rs368516655       0.8317            1 
   1    rs2629643        0.157            1 
   1    rs2629642        0.157            1 
   1  rs115588636       0.6563            1 
   1    rs2842720       0.1555            1 
   1   rs74686036       0.1448            1 
   1  rs147768871       0.4244            1 
   1   rs12407964       0.4244            1 
   1   rs11120048       0.9986            1 
   1   rs12408211       0.4244            1 
   1   rs12408214       0.4244            1 
   1    rs2629641       0.6089            1 
   1  rs113658588       0.6563            1 
   1    rs6663977       0.8039            1 
   1  rs115943671       0.9488            1 
   1    rs2791699       0.3908            1 
   1    rs2629640       0.6556            1 
   1    rs2791698        0.157            1 
   1   rs17019234       0.4244            1 
   1   rs58349686       0.6845            1 
   1   rs17019237       0.6845            1 
   1   rs12408621       0.4244            1 
   1    rs2791697        0.157            1 
   1  rs112798583       0.4244            1 
   1   rs77067004       0.4244            1 
   1   rs75399505       0.4244            1 
   1   rs79194114       0.4244            1 
   1   rs78679193       0.4244            1 
   1  rs115773331       0.7889            1 
   1   rs10641102       0.3047            1 
   1    rs7525449       0.6845            1 
   1    rs7534417       0.6845            1 
   1     rs764316       0.6845            1 
   1   rs77876416       0.1448            1 
   1     rs764317       0.4513            1 
   1   rs12139268       0.6845            1 
   1   rs10864026       0.5371            1 
   1   rs12137863       0.6845            1 
   1   rs12137921       0.6845            1 
   1   rs12139406       0.6845            1 
   1   rs12135829       0.6845            1 
   1    rs2842721       0.9257            1 
   1   rs12138841       0.6845            1 
   1    rs2883216       0.6845            1 
   1  rs114392069        0.157            1 
   1   rs12409177       0.6845            1 
   1   rs77903889        0.157            1 
   1   rs12409997       0.6845            1 
   1    rs4484924       0.6845            1 
   1    rs4484925       0.6845            1 
   1    rs4375271       0.6845            1 
   1    rs4488030       0.6845            1 
   1    rs4431843       0.6845            1 
   1    rs2791693        0.157            1 
   1    rs4301633       0.6845            1 
   1    rs2842722       0.8968            1 
   1  rs565325517       0.1294            1 
   1   rs56219201       0.6845            1 
   1    rs7534443       0.6845            1 
   1    rs2842723       0.8968            1 
   1   rs72445149       0.8374            1 
   1    rs1473459       0.7605            1 
   1  rs145214511       0.5371            1 
   1   rs12142602       0.6845            1 
   1   rs10596597       0.6845            1 
   1   rs11286735       0.6845            1 
   1   rs12141136       0.6845            1 
   1   rs12144273       0.6845            1 
   1   rs12138969       0.6845            1 
   1   rs78102031       0.1799            1 
   1   rs77792189       0.1448            1 
   1       rs3020       0.2797            1 
   1    rs1890870       0.1721            1 
   1      rs10877       0.3566            1 
   1  rs115382268       0.4333            1 
   1     rs901107       0.7071            1 
   1  rs113598915       0.7441            1 
   1  rs111757602        0.936            1 
   1   rs59099425       0.9186            1 
   1   rs74152403       0.2003            1 
   1   rs34933739       0.6881            1 
   1   rs11799966      0.08039            1 
   1   rs75834119        0.936            1 
   1    rs6693011       0.1681            1 
   1  rs111307067        0.936            1 
   1   rs12062114       0.1681            1 
   1   rs34660159      0.08789            1 
   1   rs35299018       0.1681            1 
   1   rs11120073       0.2003            1 
   1    rs1890869       0.1681            1 
   1   rs11120074       0.1664            1 
   1   rs11120075       0.1162            1 
   1   rs57949055       0.7612            1 
   1   rs78290636       0.6881            1 
   1  rs116343293       0.6881            1 
   1  rs530479139      0.06389            1 
   1  rs544240521      0.06389            1 
   1   rs11120077       0.1681            1 
   1   rs55696978       0.1681            1 
   1   rs57033547       0.1664            1 
   1  rs116290995       0.1615            1 
   1    rs6696573        0.532            1 
   1   rs74152404       0.1681            1 
   1   rs12095322       0.2003            1 
   1   rs74152405       0.1681            1 
   1   rs74152406       0.1681            1 
   1   rs17019578       0.1681            1 
   1    rs2791691       0.9157            1 
   1    rs1340235       0.5901            1 
   1    rs1340234        0.473            1 
   1    rs2629684       0.4645            1 
   1    rs2629683       0.4645            1 
   1    rs2791690       0.4645            1 
   1    rs2629682       0.4645            1 
   1   rs12061493       0.2003            1 
   1   rs12065946       0.2003            1 
   1  rs114974198       0.6881            1 
   1    rs2842727       0.4645            1 
   1    rs2629681       0.4645            1 
   1    rs2842728       0.4645            1 
   1    rs2842729       0.4645            1 
   1    rs2842730       0.4645            1 
   1    rs2629680       0.4645            1 
   1    rs2791717       0.4645            1 
   1   rs12064084       0.2003            1 
   1   rs75268919       0.6881            1 
   1    rs2842731       0.4645            1 
   1    rs2629679       0.4645            1 
   1  rs111772807        0.207            1 
   1    rs2629678       0.4645            1 
   1   rs78279822       0.6881            1 
   1    rs2629677       0.4645            1 
   1    rs2629676       0.4645            1 
   1    rs2629675       0.4645            1 
   1   rs74148939       0.2003            1 
   1    rs2842732       0.4645            1 
   1    rs1843350       0.2003            1 
   1    rs2629674       0.4645            1 
   1    rs2842733       0.4645            1 
   1    rs2629673       0.4645            1 
   1    rs2791712       0.4645            1 
   1   rs10864035       0.9896            1 
   1    rs2842734       0.4742            1 
   1    rs2842735       0.4645            1 
   1  rs112977358        0.936            1 
   1    rs2629672       0.5841            1 
   1   rs76703655       0.1652            1 
   1  rs112345013       0.4645            1 
   1    rs2842737       0.3112            1 
   1  rs115940287       0.9488            1 
   1   rs61238361       0.2003            1 
   1   rs11799614       0.7858            1 
   1    rs2842738       0.4645            1 
   1    rs2629671       0.4645            1 
   1    rs2842739       0.4645            1 
   1    rs2629670       0.4645            1 
   1    rs2791696       0.4645            1 
   1   rs11120092       0.9896            1 
   1    rs2791695       0.4645            1 
   1   rs11120093       0.9896            1 
   1    rs2791694       0.5901            1 
   1    rs2629669       0.4645            1 
   1    rs2842740       0.4645            1 
   1    rs2629668       0.5901            1 
   1   rs59574192       0.6491            1 
   1   rs12403925        0.532            1 
   1  rs111914593        0.936            1 
   1    rs6681069        0.532            1 
   1   rs11120096       0.2003            1 
   1    rs2629666       0.6689            1 
   1    rs2842741       0.6689            1 
   1   rs11802037      0.08039            1 
   1    rs1044145       0.0114            1 
   1   rs11120103       0.2003            1 
   1   rs75248492      0.05379            1 
   1    rs2495255       0.6689            1 
   1   rs17258711       0.9896            1 
   1   rs12123107       0.9896            1 
   1   rs10592048        0.936            1 
   1    rs2629665        0.442            1 
   1   rs12068090       0.2003            1 
   1    rs2054780       0.4633            1 
   1  rs146922991      0.07529            1 
   1    rs3790619       0.8855            1 
   1   rs79390089        0.936            1 
   1   rs77477276       0.1889            1 
   1    rs3123024       0.4742            1 
   1    rs2306714       0.8855            1 
   1    rs4844372       0.9896            1 
   1    rs2808449       0.4742            1 
   1  rs111432079       0.8855            1 
   1    rs2629664       0.6689            1 
   1    rs2629663       0.4742            1 
   1   rs75270349       0.9488            1 
   1    rs4844565       0.9896            1 
   1  rs574695365       0.5067            1 
   1    rs2629662       0.5386            1 
   1   rs60207276       0.2003            1 
   1  rs200362087       0.7337            1 
   1    rs2808454       0.0114            1 
   1    rs2808455       0.4742            1 
   1   rs12134333       0.9256            1 
   1   rs12135736       0.3773            1 
   1   rs11585761        0.937            1 
   1   rs67811376       0.9151            1 
   1  rs199652286        0.296            1 
   1  rs568568907       0.3683            1 
   1    rs2247227       0.3683            1 
   1    rs2842751       0.3683            1 
   1    rs2842752       0.3683            1 
   1  rs116219970      0.08039            1 
   1    rs2808459       0.3683            1 
   1    rs2808460       0.3683            1 
   1   rs80072806        0.272            1 
   1    rs2075863       0.9256            1 
   1    rs2629639       0.3683            1 
   1  rs574676125       0.2457            1 
   1  rs138861272      0.05379            1 
   1  rs114130383      0.08039            1 
   1    rs2808461       0.8927            1 
   1    rs2075864       0.3235            1 
   1    rs2075865       0.9256            1 
   1    rs2808462       0.3683            1 
   1    rs1843349       0.9256            1 
   1  rs143803309      0.08039            1 
   1    rs2016939       0.3235            1 
   1     rs873140       0.9256            1 
   1  rs139506084       0.8927            1 
   1    rs2243821       0.2243            1 
   1   rs17020154       0.7277            1 
   1    rs2243816       0.2243            1 
   1    rs2808463       0.3683            1 
   1  rs535759053       0.7001            1 
   1   rs11120132       0.3487            1 
   1  rs113286154        0.207            1 
   1     rs760418      0.07529            1 
   1   rs34296817      0.07529            1 
   1    rs6660341       0.3481            1 
   1   rs78975419      0.07529            1 
   1    rs2883211       0.6149            1 
   1   rs77563599       0.2967            1 
   1   rs17020177        0.615            1 
   1   rs11120137       0.8071            1 
   1   rs12084230        0.615            1 
   1   rs35425352      0.07529            1 
   1    rs6667268      0.07529            1 
   1  rs199564348      0.07529            1 
   1   rs56246017       0.7428            1 
   1   rs10494893       0.4903            1 
   1   rs11120148      0.07529            1 
   1  rs149458015       0.8071            1 
   1   rs12083861       0.4903            1 
   1   rs12079709       0.4903            1 
   1    rs1060286       0.3188            1 
   1    rs1060287      0.07529            1 
   1  rs191886349       0.3063            1 
   1  rs535058802       0.1496            1 
   1  rs565824559       0.1496            1 
   1  rs145648377       0.1496            1 
   1       rs1565       0.8071            1 
   1       rs1560       0.8071            1 
   1   rs74148964       0.4903            1 
   1   rs74148965        0.615            1 
   1   rs17020241       0.4903            1 
   1   rs74148966       0.4903            1 
   1    rs1564879        0.544            1 
   1   rs17020246       0.4903            1 
   1   rs12088688        0.615            1 
   1  rs116086996      0.08039            1 
   1   rs17258746       0.2271            1 
   1   rs12088135       0.4311            1 
   1    rs3748671      0.05219            1 
   1    rs6673109       0.4071            1 
   1    rs3748672       0.6631            1 
   1   rs61815044       0.8353            1 
   1    rs6673422        0.004       0.9998 
   1  rs150621612      0.06219            1 
   1  rs547567677        0.395            1 
   1    rs7533554      0.06629            1 
   1  rs144839602        0.941            1 
   1   rs12091658        0.315            1 
   1    rs7533742      0.06629            1 
   1  rs147170880      0.06219            1 
   1   rs61578772      0.06219            1 
   1   rs73077003       0.0357            1 
   1  rs139032652      0.06219            1 
   1  rs146503667      0.06219            1 
   1   rs73077005      0.06219            1 
   1   rs75423022      0.06219            1 
   1   rs12088454       0.2373            1 
   1   rs12045707     0.008199            1 
   1   rs73077006      0.06219            1 
   1   rs73077010      0.06219            1 
   1   rs73077012      0.06219            1 
   1   rs73077014      0.06219            1 
   1  rs113842220      0.06219            1 
   1    rs1905829      0.05089            1 
   1    rs1905830      0.06219            1 
   1    rs1905831       0.1974            1 
   1   rs73077015      0.06219            1 
   1   rs79893511      0.06219            1 
   1   rs76560064      0.06219            1 
   1    rs2842754       0.5479            1 
   1    rs7526941      0.06219            1 
   1    rs7524212      0.06219            1 
   1    rs7526458      0.06219            1 
   1    rs1872454      0.06219            1 
   1   rs76884311      0.06219            1 
   1   rs73077023      0.06219            1 
   1    rs6670857      0.07679            1 
   1   rs60216014       0.0435            1 
   1   rs11120172       0.4765            1 
   1   rs11809925        0.332            1 
   1   rs57092766      0.05089            1 
   1   rs10591383       0.4765            1 
   1  rs146396640       0.2914            1 
   1   rs73077082       0.0357            1 
   1    rs7536934        0.371            1 
   1    rs7525965       0.0357            1 
   1    rs2101313      0.06219            1 
   1    rs1052511       0.0357            1 
   1   rs12711513       0.6616            1 
   1   rs73077087       0.0357            1 
   1   rs11120183       0.6616            1 
   1   rs11120184       0.5369            1 
   1   rs76189514       0.4318            1 
   1  rs149283546       0.0048            1 
   1   rs73077096      0.06219            1 
   1    rs7548990      0.06219            1 
   1   rs56114005       0.1166            1 
   1   rs17020493      0.06219            1 
   1  rs200215351       0.0357            1 
   1   rs56166793       0.1047            1 
   1   rs17020498      0.06219            1 
   1   rs17020520        0.941            1 
   1    rs7542292       0.9845            1 
   1    rs7529011       0.9777            1 
   1   rs11799604       0.1615            1 
   1  rs142320520       0.6294            1 
   1   rs55779122       0.2199            1 
   1   rs55928277       0.6214            1 
   1    rs3813948       0.0357            1 
   1       rs8942       0.6544            1 
   1  rs116672304       0.0103            1 
   1   rs11799737     0.007499            1 
   1   rs11800986       0.6998            1 
   1   rs11801018       0.6998            1 
   1   rs72468029       0.0118            1 
   1  rs547002489       0.4614            1 
   1   rs72742917       0.6514            1 
   1    rs5008096       0.9714            1 
   1   rs55704964     0.007499            1 
   1   rs55793084       0.8318            1 
   1    rs2808466       0.6177            1 
   1    rs2808467       0.8019            1 
   1   rs56292499       0.0118            1 
   1   rs55987852       0.0118            1 
   1   rs17020634       0.0118            1 
   1   rs74580471       0.0224            1 
   1   rs56031408       0.7795            1 
   1   rs12063780       0.0224            1 
   1   rs73079108       0.1076            1 
   1   rs77660718     0.007499            1 
   1   rs11120211       0.0118            1 
   1   rs79711497        0.737            1 
   1  rs114597785        0.332            1 
   1    rs3841377       0.6544            1 
   1   rs11120218       0.5383            1 
   1  rs544639312       0.6495            1 
   1   rs12057769       0.0118            1 
   1  rs371127800       0.0187            1 
   1    rs2842699       0.6956            1 
   1   rs79015140        0.737            1 
   1    rs2808468       0.7227            1 
   1   rs12065624       0.0118            1 
   1   rs12063500     0.008099            1 
   1   rs77306360       0.6682            1 
   1   rs78495485        0.332            1 
   1    rs2842700       0.0393            1 
   1   rs61123868       0.6682            1 
   1  rs138799682       0.9429            1 
   1  rs113000024        0.737            1 
   1   rs78036015          0.6            1 
   1   rs17020832        0.737            1 
   1   rs74150605       0.6682            1 
   1   rs76169194       0.4972            1 
   1   rs11296719       0.1302            1 
   1    rs6672288        0.737            1 
   1  rs114007114       0.7795            1 
   1  rs150242286       0.0393            1 
   1  rs577695638       0.0344            1 
   1    rs6675093          0.6            1 
   1   rs78297332        0.737            1 
   1  rs146131868      0.06699            1 
   1   rs79213858       0.8368            1 
   1   rs12074166       0.2584            1 
   1   rs74682478       0.0103            1 
   1   rs17020904       0.6682            1 
   1   rs12072216       0.0103            1 
   1   rs74365350       0.7795            1 
   1   rs12075573       0.1302            1 
   1    rs2808470       0.8019            1 
   1   rs17020956       0.6682            1 
   1   rs56180080       0.6682            1 
   1  rs139066373       0.9429            1 
   1   rs17020983       0.1302            1 
   1   rs79498904          0.6            1 
   1   rs17020993       0.1997            1 
   1   rs12031629       0.2586            1 
   1    rs2842703       0.6499            1 
   1   rs74519632       0.2738            1 
   1    rs2842704     0.009599            1 
   1   rs76724744        0.491            1 
   1   rs61525336        0.029            1 
   1   rs11406457       0.1934            1 
   1   rs56141354      0.08289            1 
   1   rs71515112      0.06469            1 
   1    rs7519312      0.06469            1 
   1   rs73079112       0.0461            1 
   1    rs4844568      0.06579            1 
   1    rs4844569      0.06579            1 
   1    rs4844570      0.06579            1 
   1    rs4844571      0.06579            1 
   1    rs4844572      0.06579            1 
   1    rs6674684      0.06579            1 
   1    rs6682764        0.202            1 
   1    rs6665307        0.202            1 
   1   rs10864081      0.06579            1 
   1    rs5003928       0.2333            1 
   1    rs5780373       0.2333            1 
   1    rs5003929       0.2919            1 
   1   rs78168077       0.1648            1 
   1    rs9943268       0.2333            1 
   1    rs9943269       0.5702            1 
   1   esv3588666       0.1863            1 
   1   rs77071388       0.4845            1 
   1   esv3588667       0.2333            1 
   1  rs112889744       0.2333            1 
   1    rs4436396       0.2333            1 
   1    rs4259650       0.2333            1 
   1   rs11120232       0.6427            1 
   1   rs11120233       0.5668            1 
   1    rs4425986       0.5668            1 
   1  rs116794330        0.494            1 
   1   rs17021100       0.2096            1 
   1   rs55928467       0.2333            1 
   1    rs4261118       0.2333            1 
   1    rs4446969       0.2333            1 
   1    rs4261119       0.2333            1 
   1    rs7416946       0.2333            1 
   1    rs4446970       0.2333            1 
   1    rs9943077       0.2333            1 
   1   rs11120235       0.2333            1 
   1   rs10864083       0.2333            1 
   1    rs7545083       0.5668            1 
   1  rs146559116       0.2726            1 
   1    rs7538648       0.2333            1 
   1    rs7538649       0.2333            1 
   1    rs7552030       0.2333            1 
   1    rs7538814       0.2333            1 
   1    rs7555064       0.6427            1 
   1   rs12037840      0.06579            1 
   1    rs2842706        0.031            1 
   1    rs2842707        0.116            1 
   1  rs116795518       0.6071            1 
   1    rs1126618       0.6401            1 
   1   rs17021201       0.3534            1 
   1  rs113734725       0.8196            1 
   1  rs115060613       0.5198            1 
   1   rs73079130       0.3534            1 
   1   rs73079131       0.4194            1 
   1    rs2842708       0.2922            1 
   1    rs2808471       0.2922            1 
   1  rs145540771       0.5449            1 
   1    rs2491393      0.08349            1 
   1    rs2491394      0.08569            1 
   1   rs73079135       0.4194            1 
   1   rs73079137       0.4194            1 
   1    rs2495253       0.1464            1 
   1    rs2491395       0.2922            1 
   1   rs73079139       0.6572            1 
   1   rs73079140       0.4194            1 
   1    rs2491396      0.08569            1 
   1   rs71640104       0.6729            1 
   1   rs73079141       0.0401            1 
   1   rs55937600       0.9948            1 
   1   rs80334635       0.2594            1 
   1    rs2495254       0.2922            1 
   1   rs73079142       0.4194            1 
   1    rs4844573       0.7513            1 
   1    rs6663608      0.07409            1 
   1    rs4571969       0.6032            1 
   1   rs74537814       0.4273            1 
   1    rs4266889       0.6032            1 
   1   rs58222271       0.1773            1 
   1  rs114229283       0.8071            1 
   1   rs12087872       0.9124            1 
   1   rs12085881       0.1493            1 
   1   rs73079147       0.8431            1 
   1   rs75240188       0.4397            1 
   1   rs12078508       0.6251            1 
   1    rs7524207       0.1848            1 
   1   rs79887230       0.8454            1 
   1   rs12091603       0.5717            1 
   1  rs113069557         0.37            1 
   1   rs17021508       0.1041            1 
   1   rs17042124       0.5717            1 
   1  rs144615362       0.8454            1 
   1  rs113463700       0.1041            1 
   1   rs76879340       0.0353            1 
   1   rs73079153       0.1782            1 
   1  rs112160752      0.05689            1 
   1  rs547771871       0.2433            1 
   1   rs12087970       0.1041            1 
   1   rs11120276        0.332            1 
   1   rs11120277       0.1041            1 
   1   rs11120278       0.1041            1 
   1   rs12092509       0.1041            1 
   1  rs113051903       0.1782            1 
   1   rs56989202       0.0489            1 
   1  rs112765889      0.08029            1 
   1  rs143009081       0.8923            1 
   1    rs4339867      0.08179            1 
   1  rs146696819      0.08189            1 
   1  rs140845192       0.2137            1 
   1   rs74860175       0.9541            1 
   1   rs12061578       0.2003            1 
   1   rs73079157      0.08029            1 
   1    rs6691153       0.1253            1 
   1    rs6688299       0.3113            1 
   1   rs73079159      0.08029            1 
   1   rs17021736       0.5176            1 
   1   rs79974891       0.5176            1 
   1   rs10494892       0.1253            1 
   1  rs112504040       0.7538            1 
   1   rs11120302       0.1253            1 
   1   rs73079163      0.08029            1 
   1   rs12748097      0.06689            1 
   1   rs12064433       0.1253            1 
   1    rs6659219       0.1253            1 
   1  rs147360730       0.5176            1 
   1   rs75231264       0.5176            1 
   1   rs73079167      0.08029            1 
   1   rs77066824       0.5176            1 
   1   rs11120311       0.2137            1 
   1   rs11120312       0.8736            1 
   1   rs73079168      0.08029            1 
   1   rs11120314      0.08179            1 
   1  rs111708468      0.08029            1 
   1   rs68055819       0.1957            1 
   1  rs112310139      0.08029            1 
   1   rs17021887       0.3113            1 
   1  rs114568068       0.5176            1 
   1  rs114452599       0.5176            1 
   1   rs78863786       0.0489            1 
   1   rs60179368      0.08029            1 
   1   rs73079171      0.08029            1 
   1  rs149445483       0.4513            1 
   1   rs73079172      0.05579            1 
   1    rs6666604       0.6963            1 
   1   rs10715936       0.2137            1 
   1    rs6658238       0.0489            1 
   1   rs74149298       0.0489            1 
   1   rs76548940       0.7538            1 
   1   rs12064981      0.08189            1 
   1   rs17022070      0.08029            1 
   1   rs73079174       0.1253            1 
   1   rs17022113       0.5176            1 
   1    rs4364882      0.05579            1 
   1    rs4367785      0.08029            1 
   1   rs74149300      0.05579            1 
   1    rs6540849       0.3702            1 
   1    rs7529677       0.3113            1 
   1  rs116069579       0.5176            1 
   1  rs112890530       0.3702            1 
   1  rs201544157       0.1055            1 
   1   rs10494891       0.1055            1 
   1   rs17022299       0.1627            1 
   1   rs17258815       0.3059            1 
   1  rs116164676       0.1374            1 
   1  rs115039752       0.1374            1 
   1   rs17022385       0.3569            1 
   1    rs4844373       0.4418            1 
   1    rs6671439       0.1382            1 
   1   rs73079186      0.08029            1 
   1  rs374352291        0.903            1 
   1   rs73079187      0.08029            1 
   1    rs6672985       0.1382            1 
   1   rs78633783       0.5176            1 
   1    rs1429907       0.3289            1 
   1    rs4551596       0.1138            1 
   1   rs10158940      0.05989            1 
   1   rs10157327      0.05989            1 
   1    rs1019831       0.2738            1 
   1    rs7546693      0.05989            1 
   1    rs2404554       0.1016            1 
   1   rs10864115       0.1016            1 
   1   rs75689548       0.5368            1 
   1  rs112905654         0.37            1 
   1    rs1429909       0.1016            1 
   1   rs10864117       0.1016            1 
   1    rs6694004       0.0419            1 
   1  rs113678783         0.37            1 
   1   rs74603874       0.0419            1 
   1    rs3922175       0.1016            1 
   1  rs537908062       0.4922            1 
   1    rs6686780       0.1016            1 
   1    rs4844574       0.5814            1 
   1  rs111883330         0.37            1 
   1  rs147571316       0.1524            1 
   1    rs4844577        0.896            1 
   1    rs4844578       0.0419            1 
   1    rs6659629      0.05989            1 
   1  rs142321516       0.1016            1 
   1  rs141334189        0.103            1 
   1  rs190169923       0.9215            1 
   1    rs7411168      0.05989            1 
   1  rs112768883       0.1162            1 
   1   rs17022932      0.09169            1 
   1   rs12037968       0.1016            1 
   1  rs138642783      0.09169            1 
   1    rs4844579        0.896            1 
   1   rs55957981      0.05989            1 
   1    rs7519482       0.0248            1 
   1   rs11120427       0.1016            1 
   1   rs10864133      0.05989            1 
   1    rs6696153      0.09169            1 
   1  rs111843366      0.05989            1 
   1    rs6657503      0.06369            1 
   1    rs7520270      0.05989            1 
   1    rs7515924       0.5368            1 
   1    rs3002970       0.9436            1 
   1  rs374881486        0.896            1 
   1  rs543942618       0.7983            1 
   1  rs570921276        0.103            1 
   1    rs7516060       0.0419            1 
   1    rs7532422       0.5368            1 
   1    rs7532423       0.0409            1 
   1   rs12092662       0.1016            1 
   1  rs531185116       0.5396            1 
   1   rs12137680       0.1016            1 
   1  rs200114063      0.05989            1 
   1   rs11120438       0.1016            1 
   1  rs200420107       0.6797            1 
   1  rs199981239       0.7983            1 
   1  rs181915947       0.0377            1 
   1   rs75766999       0.2738            1 
   1   rs56080712      0.07579            1 
   1  rs115609080         0.37            1 
   1    rs6673080       0.5368            1 
   1    rs7530628       0.4623            1 
   1   rs79789599       0.9436            1 
   1    rs6540872       0.1016            1 
   1   rs10746450       0.1016            1 
   1   rs79507240       0.9436            1 
   1   rs78876705       0.9436            1 
   1   rs10746451       0.1016            1 
   1   rs10746452       0.1016            1 
   1  rs111705265       0.9436            1 
   1    rs1367068        0.103            1 
   1    rs6540874       0.5368            1 
   1    rs6540875       0.5814            1 
   1   rs79960600       0.9436            1 
   1   rs59031553       0.9436            1 
   1    rs7544000       0.0409            1 
   1   rs80145392       0.9215            1 
   1    rs6540876        0.176            1 
   1   rs78648445       0.9436            1 
   1   rs33935218       0.9436            1 
   1   rs78193187       0.2589            1 
   1   rs17023428       0.5396            1 
   1  rs530154870       0.1024            1 
   1   rs17023429       0.1016            1 
   1    rs6683677       0.5368            1 
   1    rs6703809      0.05989            1 
   1    rs6700746       0.0419            1 
   1   rs55827039      0.07579            1 
   1    rs6696130       0.3019            1 
   1    rs6696142       0.5814            1 
   1   rs17023455       0.1016            1 
   1   rs10864144       0.0419            1 
   1   rs80061693       0.9436            1 
   1   rs78042401       0.7983            1 
   1   rs60673767       0.0419            1 
   1  rs115789108       0.4922            1 
   1  rs199914407       0.7983            1 
   1   rs57003024       0.5814            1 
   1    rs1019829       0.0419            1 
   1    rs1963868      0.05989            1 
   1    rs1971761       0.0419            1 
   1  rs113923481       0.1016            1 
   1   rs11578311       0.0419            1 
   1   rs11120485       0.0419            1 
   1   rs12117380       0.3019            1 
   1   rs12119823       0.5368            1 
   1   rs11120492      0.05989            1 
   1   rs77520693       0.6622            1 
   1    rs7551325       0.9436            1 
   1   rs61821050       0.5814            1 
   1    rs3033722       0.0419            1 
   1   rs61821051       0.5814            1 
   1    rs7516468      0.05989            1 
   1   rs79354117       0.9436            1 
   1    rs7516640       0.0419            1 
   1    rs7513914       0.0419            1 
   1    rs1896956       0.0419            1 
   1   rs56940959       0.0409            1 
   1    rs1019830       0.0419            1 
   1    rs6664951        0.107            1 
   1   rs74756153       0.7983            1 
   1    rs7522701      0.08409            1 
   1   rs73081164       0.8636            1 
   1   rs11580394       0.5368            1 
   1   rs12122455       0.1138            1 
   1   rs12119639       0.1138            1 
   1   rs73081166       0.1855            1 
   1   rs76258276       0.5368            1 
   1    rs7522201        0.107            1 
   1    rs7526658       0.5368            1 
   1   rs11120512       0.5368            1 
   1   rs10864156      0.06079            1 
   1     rs891373        0.107            1 
   1    rs2011822        0.107            1 
   1   rs12026528        0.103            1 
   1   rs62915160       0.1171            1 
   1    rs2404555      0.07029            1 
   1    rs4989468       0.1171            1 
   1    rs7516416       0.5368            1 
   1   rs17258843       0.5996            1 
   1    rs6673890       0.5368            1 
   1    rs6664815      0.06079            1 
   1  rs150800270       0.0465            1 
   1    rs2195579       0.0248            1 
   1   rs10864159        0.107            1 
   1  rs138712011      0.09169            1 
   1    rs6682586       0.5368            1 
   1   rs77451288         0.37            1 
   1    rs6668560       0.5368            1 
   1    rs1429905        0.107            1 
   1    rs7412062        0.107            1 
   1   rs55855501      0.06389            1 
   1    rs7522618       0.5368            1 
   1   rs12124694        0.107            1 
   1   rs76025171       0.5368            1 
   1  rs150729927         0.37            1 
   1   rs11580382       0.5368            1 
   1   rs11580387       0.5368            1 
   1   rs10864161        0.107            1 
   1    rs1864369       0.1138            1 
   1    rs1864370      0.08409            1 
   1    rs5780380       0.1138            1 
   1    rs4844582        0.107            1 
   1    rs2039544        0.107            1 
   1  rs138814526        0.666            1 
   1    rs1429906      0.08409            1 
   1    rs7518565       0.5368            1 
   1    rs6540888      0.06079            1 
   1  rs200672614        0.617            1 
   1    rs6540889      0.08409            1 
   1   rs61822669       0.9874            1 
   1   rs10864167      0.06079            1 
   1  rs113753557        0.173            1 
   1   rs72742996       0.2129            1 
   1    rs1966592      0.06079            1 
   1   rs56276503        0.107            1 
   1    rs7533825      0.06079            1 
   1    rs4844584        0.107            1 
   1     rs877049      0.06079            1 
   1  rs116582554       0.4922            1 
   1   rs10494890       0.5368            1 
   1    rs4844585        0.107            1 
   1    rs7543236        0.107            1 
   1    rs7543250      0.08409            1 
   1    rs1835307      0.06079            1 
   1  rs112654095         0.37            1 
   1    rs7532664       0.5368            1 
   1  rs111437144         0.37            1 
   1  rs112455820       0.1138            1 
   1   rs55638602       0.5368            1 
   1  rs113123942       0.1182            1 
   1   rs61822673       0.5368            1 
   1    rs4844587      0.08409            1 
   1    rs4844588       0.5368            1 
   1    rs1583088       0.1138            1 
   1   rs11120557        0.107            1 
   1  rs112884551         0.37            1 
   1    rs1583089        0.107            1 
   1    rs1594284       0.3679            1 
   1    rs4844589       0.5368            1 
   1  rs111968895         0.37            1 
   1   rs10864175      0.08409            1 
   1    rs7514661       0.5368            1 
   1    rs7514736      0.08409            1 
   1   rs11411940      0.08409            1 
   1   rs76849626       0.0347            1 
   1    rs6540893       0.5368            1 
   1    rs1583090       0.9874            1 
   1    rs1579484      0.06079            1 
   1    rs1583091       0.5368            1 
   1  rs528522941       0.3667            1 
   1   rs61822674       0.5368            1 
   1    rs4611012      0.08409            1 
   1    rs7536693      0.06079            1 
   1   rs10442696       0.5368            1 
   1    rs7535532       0.5368            1 
   1  rs115000199       0.6148            1 
   1    rs7526831        0.896            1 
   1    rs7543117       0.5368            1 
   1    rs6684804       0.5368            1 
   1   rs17024233       0.1474            1 
   1    rs6540896      0.08409            1 
   1   rs11120586      0.06079            1 
   1   rs11582249       0.7103            1 
   1   rs11584921       0.6778            1 
   1    rs4844375        0.107            1 
   1    rs6703857      0.08409            1 
   1    rs6703860      0.08409            1 
   1  rs111419030         0.37            1 
   1   rs74149134       0.1474            1 
   1   rs59036171       0.1768            1 
   1  rs140678779      0.06369            1 
   1  rs111255742         0.37            1 
   1   rs10864178      0.08409            1 
   1   rs10864180         0.14            1 
   1    rs6660254       0.5996            1 
   1   rs79272709       0.0347            1 
   1   rs78479500       0.0347            1 
   1  rs149121762         0.37            1 
   1  rs113368246       0.1182            1 
   1   rs79214770         0.37            1 
   1    rs2404556        0.107            1 
   1  rs532585991       0.1554            1 
   1   rs28868349        0.107            1 
   1  rs112879203         0.37            1 
   1  rs111583738       0.3252            1 
   1    rs2163169       0.0049            1 
   1   rs74149135       0.0036       0.9997 
   1   rs75622728       0.0036       0.9997 
   1   rs12135236       0.1138            1 
   1   rs77331417       0.0036       0.9997 
   1    rs6660557       0.3599            1 
   1    rs2017760     0.007499            1 
   1   rs74149136       0.4064            1 
   1    rs7521457       0.3599            1 
   1   rs10713733       0.3599            1 
   1    rs7553157       0.3599            1 
   1    rs2217406        0.107            1 
   1    rs7553339       0.3599            1 
   1   rs12134133       0.3599            1 
   1    rs5780382       0.0041            1 
   1  rs147383809        0.666            1 
   1    rs6658718       0.3599            1 
   1  rs111919274       0.3599            1 
   1    rs6673333       0.7656            1 
   1    rs6668683       0.3599            1 
   1  rs368073631       0.2453            1 
   1   rs61117164       0.0036       0.9997 
   1   rs10494889       0.3599            1 
   1   rs75180434       0.1855            1 
   1    rs7534297        0.107            1 
   1    rs6680631        0.107            1 
   1    rs1429904       0.3599            1 
   1   rs75379059       0.1182            1 
   1    rs2782854       0.3599            1 
   1   rs78487468         0.37            1 
   1    rs2564970       0.3599            1 
   1    rs2782853       0.3599            1 
   1    rs2404557        0.107            1 
   1    rs2782852       0.4712            1 
   1    rs2564971       0.3599            1 
   1    rs2802230       0.8663            1 
   1  rs116615523      0.05689            1 
   1    rs2782851       0.3599            1 
   1  rs113023875         0.37            1 
   1   rs78568716       0.4096            1 
   1    rs2782850       0.3599            1 
   1   rs58681977       0.0347            1 
   1    rs2782848       0.3599            1 
   1    rs9659613       0.0036       0.9997 
   1   rs10864188        0.107            1 
   1    rs2039543       0.3599            1 
   1    rs6686201        0.107            1 
   1    rs2802232       0.3599            1 
   1   rs73085203       0.1855            1 
   1    rs6671998        0.107            1 
   1    rs2782847       0.3599            1 
   1    rs1762350       0.3599            1 
   1    rs1762349       0.3599            1 
   1   rs17024731       0.0036       0.9997 
   1   rs75866947       0.6622            1 
   1    rs1782468       0.4743            1 
   1    rs1652333     0.007499            1 
   1    rs2802233     0.007499            1 
   1    rs2802234     0.007499            1 
   1  rs115859890       0.7983            1 
   1    rs2802235       0.8663            1 
   1    rs2782846       0.3599            1 
   1   rs17024765       0.0036       0.9997 
   1    rs2802237       0.3599            1 
   1   rs17024769       0.5396            1 
   1   rs17024772       0.1474            1 
   1  rs112054212     0.007499            1 
   1   rs77542432     0.007499            1 
   1  rs148983741        0.107            1 
   1    rs2782845       0.2093            1 
   1   rs10494888       0.0036       0.9997 
   1   rs17024800       0.0347            1 
   1   rs73085231       0.1855            1 
   1    rs7537940        0.107            1 
   1    rs7538414        0.107            1 
   1    rs2490261       0.8663            1 
   1  rs148006790       0.8636            1 
   1    rs2435297     0.007499            1 
   1   rs11346635       0.1394            1 
   1    rs1572275     0.007499            1 
   1    rs7515373        0.107            1 
   1   rs72744757        0.107            1 
   1    rs2564973       0.3599            1 
   1   rs11120652        0.107            1 
   1   rs77075899       0.0036       0.9997 
   1    rs6698351       0.6778            1 
   1    rs7553839       0.0036       0.9997 
   1    rs7525530        0.107            1 
   1    rs6671058       0.0036       0.9997 
   1    rs2564974     0.007499            1 
   1    rs2782842       0.3599            1 
   1   rs76024293       0.5396            1 
   1  rs115651781         0.37            1 
   1    rs2661357       0.4743            1 
   1    rs2564975     0.007499            1 
   1   rs35683092       0.6919            1 
   1    rs2782840       0.3599            1 
   1    rs2782839       0.4743            1 
   1  rs112019174       0.8253            1 
   1   rs61822697       0.9316            1 
   1   rs11120690      0.08399            1 
   1   rs11120691      0.08399            1 
   1   rs77096884         0.37            1 
   1    rs1858001       0.0492            1 
   1   rs79215744         0.37            1 
   1    rs2914937       0.3486            1 
   1   rs67416390       0.1767            1 
   1  rs552405878         0.37            1 
   1   rs71909776       0.8849            1 
   1    rs6671700       0.1767            1 
   1    rs4844378      0.08399            1 
   1     rs891376       0.1767            1 
   1   rs34858744       0.3481            1 
   1  rs113859625         0.37            1 
   1   rs17024952       0.1052            1 
   1    rs6685886      0.08399            1 
   1  rs529831623       0.4729            1 
   1  rs150046210       0.1767            1 
   1   rs28371583       0.8849            1 
   1   rs28371585       0.1493            1 
   1   rs28371587       0.4922            1 
   1    rs7533852      0.08399            1 
   1    rs4844590       0.6417            1 
   1   rs28371592       0.5396            1 
   1   rs28371593      0.09499            1 
   1   rs28371595       0.1182            1 
   1   rs28371597       0.6417            1 
   1   rs28371598       0.5173            1 
   1   rs28371601       0.3481            1 
   1    rs6681853       0.1185            1 
   1   rs59606883       0.5598            1 
   1   rs28371604        0.021            1 
   1    rs4844591      0.06599            1 
   1   rs57544970        0.715            1 
   1   rs28371606       0.3754            1 
   1    rs4844592      0.06599            1 
   1    rs6691942       0.1976            1 
   1    rs6692273       0.1976            1 
   1    rs6700079      0.06599            1 
   1    rs6702997      0.06599            1 
   1    rs6703002      0.06599            1 
   1    rs6700168      0.06599            1 
   1    rs7548463      0.06599            1 
   1    rs7550793       0.5173            1 
   1    rs1395969      0.06599            1 
   1    rs7551066       0.5173            1 
   1   rs28371609      0.06599            1 
   1     rs925130      0.06599            1 
   1   rs17025155       0.0038       0.9998 
   1  rs576794122       0.6704            1 
   1   rs28371610        0.103            1 
   1    rs1507757      0.06599            1 
   1   rs28371614       0.5632            1 
   1   rs28371615       0.7983            1 
   1    rs6662070      0.06599            1 
   1   rs28371616       0.5173            1 
   1   rs10864231      0.06599            1 
   1   rs12133548      0.06599            1 
   1   rs11120733      0.06599            1 
   1  rs111910171       0.6162            1 
   1   rs76373622       0.5173            1 
   1    rs1507758      0.06599            1 
   1   rs28738984       0.0038       0.9998 
   1    rs1507759      0.06599            1 
   1   rs28371619       0.7983            1 
   1   rs28738985      0.06599            1 
   1   rs67770814      0.06599            1 
   1    rs1354942       0.1196            1 
   1   rs72518385       0.5632            1 
   1    rs7555030      0.06599            1 
   1   rs28371621       0.5173            1 
   1    rs7512422      0.06599            1 
   1    rs7544288       0.1976            1 
   1    rs1507760      0.06599            1 
   1    rs1507761       0.1196            1 
   1   rs10746462      0.06599            1 
   1   rs10746463      0.06599            1 
   1  rs547625232       0.1976            1 
   1   rs28371627       0.7697            1 
   1  rs142351092       0.4922            1 
   1   rs28371628       0.1182            1 
   1    rs4844379      0.08879            1 
   1   rs28738991       0.6162            1 
   1   rs28738992        0.103            1 
   1   rs28738993       0.6417            1 
   1    rs1507762       0.5632            1 
   1   rs28371630       0.6162            1 
   1   rs75915269       0.0038       0.9998 
   1    rs2661358       0.1196            1 
   1   rs28738998       0.8645            1 
   1   rs28739002       0.8645            1 
   1    rs6673138      0.06599            1 
   1   rs28739003       0.0038       0.9998 
   1    rs1588143      0.06219            1 
   1   rs28739005       0.7983            1 
   1    rs2404781       0.6417            1 
   1  rs113050469       0.6162            1 
   1   rs28371631       0.6162            1 
   1   rs28739006       0.5173            1 
   1   rs12140999       0.1138            1 
   1   rs28739008         0.37            1 
   1   rs11120746       0.1976            1 
   1   rs28739009       0.1789            1 
   1   rs12094031       0.0253            1 
   1   rs11120748       0.8175            1 
   1   rs12142286       0.5632            1 
   1   rs28371632         0.37            1 
   1   rs28371633       0.6162            1 
   1   rs12023811       0.1976            1 
   1    rs2135923       0.1196            1 
   1   rs28371637         0.37            1 
   1  rs577390677         0.37            1 
   1   rs11120753       0.5632            1 
   1   rs28371638       0.6162            1 
   1   rs28371639       0.5173            1 
   1   rs28371640       0.5173            1 
   1   rs28371643       0.6162            1 
   1   rs28371645       0.5632            1 
   1    rs1546431       0.5632            1 
   1   rs28371646       0.0261            1 
   1   rs28371647       0.4708            1 
   1   rs28371652       0.1789            1 
   1   rs28371653         0.37            1 
   1   rs28371655       0.5173            1 
   1   rs28371656       0.5173            1 
   1   rs11120766       0.5632            1 
   1    rs1507765       0.3585            1 
   1   rs75311997       0.6162            1 
   1   rs11307618       0.1976            1 
   1   rs35028790       0.1976            1 
   1   rs56120974       0.1138            1 
   1   rs12066318       0.1976            1 
   1   rs35109010       0.5632            1 
   1   rs73087233       0.5428            1 
   1   rs11120769       0.5632            1 
   1   rs11117564       0.5632            1 
   1   rs80319231       0.6162            1 
   1  rs115778786       0.3848            1 
   1  rs111625667       0.6162            1 
   1  rs113138486       0.5428            1 
   1  rs112423321       0.5428            1 
   1   rs61821082       0.4064            1 
   1   rs74151966       0.4064            1 
   1   rs73087237       0.5428            1 
   1   rs73087239       0.7337            1 
   1  rs140945613         0.37            1 
   1  rs545206237      0.06159            1 
   1  rs113584830       0.6162            1 
   1    rs4844594       0.4791            1 
   1   rs74854566       0.5173            1 
   1   rs73087243       0.5428            1 
   1   rs10651253       0.2893            1 
   1  rs200185042       0.0458            1 
   1  rs138253859       0.5173            1 
   1  rs113009230       0.5428            1 
   1  rs200932840       0.6162            1 
   1   rs12405364       0.5632            1 
   1   rs80226756       0.9695            1 
   1  rs199534804       0.5173            1 
   1   rs66574306       0.1021            1 
   1    rs2802214       0.1707            1 
   1   rs10863243       0.0248            1 
   1  rs111550052       0.5428            1 
   1  rs143230475       0.5173            1 
   1  rs148305798      0.05739            1 
   1  rs113496853       0.5428            1 
   1    rs1971353       0.0212            1 
   1   rs12076257      0.05739            1 
   1    rs1542985       0.0248            1 
   1  rs148053795       0.5173            1 
   1   rs78632076         0.37            1 
   1   rs11117590       0.0253            1 
   1    rs4581285       0.3075            1 
   1   rs59356912       0.5173            1 
   1   rs17026085       0.6162            1 
   1   rs73087245       0.5428            1 
   1    rs6540429       0.3585            1 
   1  rs111304943         0.37            1 
   1     rs906463       0.5632            1 
   1   rs34434437       0.5632            1 
   1   rs10863245       0.1976            1 
   1    rs6664477       0.5632            1 
   1    rs2089493       0.6417            1 
   1   rs11117607       0.5632            1 
   1   rs55676208       0.0253            1 
   1    rs5780388       0.5632            1 
   1   rs17026138       0.6162            1 
   1  rs140117561       0.3754            1 
   1   rs59692276       0.7337            1 
   1    rs2802223       0.1725            1 
   1   rs77943815       0.6162            1 
   1   rs59895473       0.7166            1 
   1   rs73087252       0.5428            1 
   1   rs58241546       0.5173            1 
   1    rs6692728       0.0253            1 
   1    rs7554172       0.5632            1 
   1   rs55893682       0.3629            1 
   1    rs2802224       0.1725            1 
   1   rs10746364       0.1976            1 
   1  rs200696100       0.5173            1 
   1   rs17026195       0.6162            1 
   1    rs4253914       0.5632            1 
   1  rs140649448       0.7697            1 
   1   rs72180297       0.8663            1 
   1  rs114688463       0.5173            1 
   1    rs2940254       0.1725            1 
   1    rs1876455       0.5632            1 
   1    rs1995717       0.1976            1 
   1    rs6660274       0.8645            1 
   1   rs73087257       0.7337            1 
   1  rs113099358       0.5428            1 
   1   rs59360853       0.3387            1 
   1   rs73087261       0.5428            1 
   1   rs73087262      0.07309            1 
   1   rs12116783       0.3445            1 
   1   rs79158223       0.4922            1 
   1   rs17026295       0.7825            1 
   1    rs2782831        0.532            1 
   1    rs2802218       0.6785            1 
   1   rs61821085       0.7648            1 
   1   rs17026300       0.6301            1 
   1   rs76771020       0.9673            1 
   1    rs2782832       0.6785            1 
   1   rs78495454       0.6301            1 
   1   rs78218948       0.5754            1 
   1   rs11117636       0.9673            1 
   1    rs1262321       0.8188            1 
   1   rs11117640       0.9673            1 
   1   rs76103621       0.1059            1 
   1   rs11117641       0.4166            1 
   1  rs112694778       0.6175            1 
   1  rs115132100       0.4922            1 
   1   rs11117651       0.9673            1 
   1    rs1702728       0.8188            1 
   1  rs116573671       0.5493            1 
   1  rs116457287       0.4922            1 
   1     rs966256       0.8074            1 
   1    rs2490254       0.7767            1 
   1   rs79063666       0.4922            1 
   1   rs72757621       0.8074            1 
   1   rs80032011       0.4922            1 
   1    rs7514648       0.7825            1 
   1  rs562841273       0.1601            1 
   1  rs111277983       0.1059            1 
   1   rs12137433       0.8074            1 
   1    rs2802216       0.5216            1 
   1  rs200078770       0.5236            1 
   1    rs4303075       0.6745            1 
   1   rs11117664       0.7825            1 
   1  rs548510922       0.4895            1 
   1   rs72757625       0.8074            1 
   1  rs149476330       0.6714            1 
   1  rs142559312       0.7825            1 
   1  rs116771265       0.6714            1 
   1   rs10779277       0.8853            1 
   1    rs6667140       0.1804            1 
   1   rs61821089       0.7648            1 
   1    rs2490255       0.7965            1 
   1   rs10708772       0.5634            1 
   1    rs1507756       0.7783            1 
   1   rs74445521       0.6301            1 
   1    rs7530682       0.4889            1 
   1   rs17186722       0.4166            1 
   1    rs7528824       0.3244            1 
   1    rs7519949       0.3244            1 
   1    rs2940252       0.9811            1 
   1  rs114683278       0.6714            1 
   1   rs77772996       0.6301            1 
   1     rs958666       0.2714            1 
   1  rs114825558       0.6301            1 
   1    rs2802221       0.2108            1 
   1  rs145367297       0.6714            1 
   1    rs6672969       0.3244            1 
   1    rs5780389       0.7889            1 
   1    rs2661360        0.209            1 
   1    rs2661361       0.1109            1 
   1    rs6664001       0.7485            1 
   1  rs542459647       0.4572            1 
   1    rs2802220       0.5772            1 
   1   rs35739440       0.2108            1 
   1  rs139358325       0.1125            1 
   1  rs201177802       0.1125            1 
   1   rs12058883       0.3244            1 
   1   rs17042474       0.5396            1 
   1   rs17042493       0.5255            1 
   1   rs17042520       0.5255            1 
   1  rs116052417       0.4693            1 
   1   rs61821090       0.5995            1 
   1   rs12058176       0.3244            1 
   1     rs663135       0.2108            1 
   1     rs576774       0.5772            1 
   1    rs1257577       0.2714            1 
   1    rs1257576       0.1109            1 
   1  rs529949355       0.0192            1 
   1    rs1118426       0.1106            1 
   1   rs55961118       0.1592            1 
   1  rs114580094       0.6301            1 
   1   rs78373794       0.4731            1 
   1     rs634082       0.2108            1 
   1     rs517011       0.1574            1 
   1     rs514345       0.9378            1 
   1    rs1257574       0.2714            1 
   1    rs1257573       0.2108            1 
   1   rs11117721       0.9811            1 
   1   rs61821107       0.5255            1 
   1   rs75468054       0.6301            1 
   1    rs1257572       0.1109            1 
   1  rs533990582       0.8301            1 
   1    rs1702749       0.1109            1 
   1   rs80131918       0.5255            1 
   1    rs2802219       0.3319            1 
   1    rs2661365       0.2108            1 
   1   rs17042767       0.6301            1 
   1   rs61821108       0.5995            1 
   1     rs311301        0.209            1 
   1  rs536854236       0.1106            1 
   1     rs311300       0.2108            1 
   1   rs74151003       0.1106            1 
   1   rs56849731      0.07489            1 
   1    rs2135924       0.7485            1 
   1    rs6656123       0.4438            1 
   1   rs61821111       0.1369            1 
   1   rs61821113       0.1369            1 
   1     rs311299       0.0163            1 
   1    rs7536767       0.4438            1 
   1  rs115354462       0.5396            1 
   1     rs528653       0.0367            1 
   1   rs79194914       0.6301            1 
   1     rs178128       0.0367            1 
   1  rs143501877      0.07489            1 
   1     rs311298       0.3818            1 
   1     rs311297        0.019            1 
   1     rs311296        0.019            1 
   1   rs79179460        0.103            1 
   1     rs311295       0.5772            1 
   1  rs115211969       0.6301            1 
   1     rs115852        0.019            1 
   1     rs311294       0.0367            1 
   1  rs114647284       0.6301            1 
   1     rs311293        0.019            1 
   1     rs311292       0.0367            1 
   1  rs145222622        0.103            1 
   1     rs569034       0.1548            1 
   1  rs191155202       0.8188            1 
   1     rs311291       0.5772            1 
   1   rs17043302       0.4731            1 
   1     rs509501        0.019            1 
   1     rs645450      0.05649            1 
   1   rs17043362       0.6301            1 
   1     rs311290        0.019            1 
   1     rs311289       0.0367            1 
   1   rs17043515       0.5995            1 
   1     rs311288        0.019            1 
   1   rs12139925       0.4166            1 
   1     rs311287       0.4438            1 
   1     rs311286        0.019            1 
   1     rs311285       0.0367            1 
   1     rs188714        0.019            1 
   1    rs6701108       0.4438            1 
   1   rs73089141       0.3244            1 
   1   rs12132034       0.7485            1 
   1    rs2661364        0.019            1 
   1     rs683801       0.5772            1 
   1     rs682947        0.019            1 
   1     rs521369       0.1576            1 
   1   rs10629540       0.2099            1 
   1   rs11117797       0.4179            1 
   1    rs1257561       0.2554            1 
   1   rs71515116       0.0382            1 
   1   rs11117799       0.9361            1 
   1   rs73089142       0.9361            1 
   1     rs311321       0.3644            1 
   1     rs311320       0.1576            1 
   1   rs73089144       0.9361            1 
   1   rs59808407       0.9361            1 
   1   rs57767408      0.07489            1 
   1   rs17044032       0.1986            1 
   1   rs12081383       0.9361            1 
   1     rs311319       0.1774            1 
   1     rs311317       0.1484            1 
   1  rs568525916       0.8877            1 
   1    rs7527218       0.6712            1 
   1   rs61240730       0.8013            1 
   1   esv3588672       0.7213            1 
   1     rs311313       0.1774            1 
   1   rs34180850       0.3047            1 
   1    rs3813946       0.4166            1 
   1    rs1876453       0.8013            1 
   1     rs311302       0.1774            1 
   1     rs311303       0.1484            1 
   1     rs311304       0.1774            1 
   1     rs311305       0.8795            1 
   1     rs311306       0.1774            1 
   1   rs61821130       0.2633            1 
   1   rs73089153       0.9361            1 
   1   rs12140602       0.4166            1 
   1   rs12139795       0.7485            1 
   1   rs80182520       0.6301            1 
   1   rs60090555       0.8907            1 
   1   rs35162505       0.1329            1 
   1     rs311307       0.1774            1 
   1   rs77276388       0.1434            1 
   1     rs311308       0.8795            1 
   1  rs547534362       0.4755            1 
   1   rs17044525       0.2633            1 
   1  rs200867622      0.07489            1 
   1   rs17044576       0.1106            1 
   1     rs311309       0.8795            1 
   1     rs311310       0.4107            1 
   1   rs73072560       0.4292            1 
   1    rs1567190       0.5524            1 
   1    rs3767934       0.4166            1 
   1    rs3767933       0.5524            1 
   1     rs311311       0.2558            1 
   1    rs1032980       0.1774            1 
   1    rs1257562       0.8795            1 
   1    rs1270549       0.1774            1 
   1    rs1032979       0.2619            1 
   1   rs73072567       0.7612            1 
   1   rs67948515       0.5218            1 
   1   rs77787441       0.5218            1 
   1    rs2063143       0.4166            1 
   1    rs1507764       0.7485            1 
   1  rs115074199       0.3754            1 
   1   rs11117872       0.6815            1 
   1     rs568515       0.5423            1 
   1   rs10863322       0.6845            1 
   1     rs511678       0.5423            1 
   1  rs116421473       0.6301            1 
   1    rs2940253       0.5423            1 
   1    rs9429774       0.5423            1 
   1    rs9429936       0.2619            1 
   1   rs34349246        0.103            1 
   1    rs1048971       0.8798            1 
   1      rs17615       0.5423            1 
   1    rs4308977       0.1121            1 
   1      rs17616       0.5423            1 
   1    rs9429775       0.2828            1 
   1    rs3991865       0.2828            1 
   1   rs61735651       0.3683            1 
   1    rs1143665       0.6301            1 
   1  rs138815559       0.1434            1 
   1    rs9429776       0.6293            1 
   1    rs9429777       0.8795            1 
   1    rs9429938       0.6293            1 
   1    rs7549152       0.3683            1 
   1    rs9429778       0.1121            1 
   1    rs4844596       0.8798            1 
   1    rs1475445       0.8795            1 
   1    rs2182909       0.7029            1 
   1   rs12032512       0.9425            1 
   1   rs17258996       0.5396            1 
   1    rs7548495       0.3361            1 
   1  rs375710228       0.5245            1 
   1   rs12117916       0.5245            1 
   1   rs57032478       0.7191            1 
   1   rs12059417       0.3361            1 
   1   rs17186771       0.5396            1 
   1   rs11117884       0.9329            1 
   1    rs1041250       0.5396            1 
   1    rs6690215       0.6838            1 
   1   rs74151010       0.9966            1 
   1    rs7543913       0.5396            1 
   1   rs76651797        0.103            1 
   1    rs6665881       0.9329            1 
   1   rs35426473       0.1328            1 
   1   rs61821133       0.2586            1 
   1   rs12021671       0.6838            1 
   1    rs1977465       0.6518            1 
   1   rs75573330       0.6011            1 
   1   rs10566015      0.07079            1 
   1    rs2182911       0.8042            1 
   1    rs2182912       0.4632            1 
   1    rs2182913        0.109            1 
   1   rs57881438       0.1699            1 
   1   rs57024577       0.1699            1 
   1    rs7519408       0.8042            1 
   1  rs115749816       0.4975            1 
   1   rs77207256       0.4622            1 
   1   rs79578547      0.07389            1 
   1    rs4618970       0.8042            1 
   1   rs12068225       0.9428            1 
   1    rs9429940       0.8042            1 
   1   rs34173717       0.3804            1 
   1   rs17045761       0.5409            1 
   1    rs4525038       0.3689            1 
   1   rs12066341       0.6258            1 
   1    rs6663887       0.4554            1 
   1    rs6700109       0.2886            1 
   1    rs9429779        0.109            1 
   1   rs57291226       0.1699            1 
   1  rs115883226       0.4975            1 
   1   rs10863336       0.3276            1 
   1    rs4618971       0.6321            1 
   1   rs59909133       0.1699            1 
   1    rs1410408       0.9764            1 
   1   rs74151012       0.1699            1 
   1    rs9429780        0.292            1 
   1    rs9429781       0.1972            1 
   1    rs9429941        0.292            1 
   1   rs12078329       0.3324            1 
   1   rs76124527       0.6903            1 
   1   rs74151013       0.1699            1 
   1   rs60799840       0.1699            1 
   1   rs11117911       0.3324            1 
   1   rs11117913       0.3324            1 
   1    rs7525160       0.3276            1 
   1    rs7525170       0.2233            1 
   1    rs9429942        0.109            1 
   1   rs74151015       0.1699            1 
   1   rs55819427       0.7392            1 
   1   rs61821138       0.5501            1 
   1    rs9429943        0.109            1 
   1    rs9429944        0.109            1 
   1    rs1831150       0.5396            1 
   1    rs1986158       0.1746            1 
   1    rs1571344       0.1746            1 
   1  rs149480065       0.1699            1 
   1    rs4274065       0.7344            1 
   1   rs74151017       0.1699            1 
   1    rs1887633       0.1746            1 
   1  rs114715994       0.5396            1 
   1    rs4844598        0.109            1 
   1   rs61822962       0.1746            1 
   1   rs59179545       0.1746            1 
   1   rs10863341        0.109            1 
   1   rs61822963       0.4622            1 
   1    rs7533408       0.1257            1 
   1   rs58713623       0.1699            1 
   1    rs7543742       0.1746            1 
   1  rs111869572      0.09209            1 
   1   rs74151019       0.1699            1 
   1   rs74151020        0.344            1 
   1   rs12089713       0.2416            1 
   1    rs2025935       0.2697            1 
   1   rs61822964        0.506            1 
   1   rs12075933       0.1746            1 
   1    rs4310446       0.7771            1 
   1    rs9429945       0.8174            1 
   1   rs77869629       0.5081            1 
   1   rs12091425       0.6884            1 
   1   rs12084935       0.1027            1 
   1  rs116760212       0.6807            1 
   1    rs7536931       0.7484            1 
   1  rs112814732      0.08299            1 
   1   rs78411687      0.08299            1 
   1  rs112765936       0.6307            1 
   1   rs11808043       0.5913            1 
   1  rs140026654       0.7794            1 
   1  rs111638745      0.08299            1 
   1   rs56326354       0.9387            1 
   1  rs114589181       0.9387            1 
   1  rs111407736       0.2622            1 
   1    rs4844599       0.3908            1 
   1   rs72124990       0.9387            1 
   1  rs150102738       0.9387            1 
   1    rs9429783       0.3783            1 
   1   rs12567990       0.3908            1 
   1   rs55727298       0.7132            1 
   1   rs11117949       0.5304            1 
   1    rs1977464       0.1791            1 
   1   rs11371768       0.2857            1 
   1    rs9429946       0.1791            1 
   1   rs12039306       0.3908            1 
   1  rs113911384       0.7521            1 
   1   rs12734315        0.574            1 
   1  rs140797504       0.9387            1 
   1   rs11117956       0.3135            1 
   1   rs11117959       0.3908            1 
   1  rs115667262       0.4316            1 
   1    rs6540435       0.3908            1 
   1  rs147269753       0.9387            1 
   1    rs7512361       0.3135            1 
   1    rs6690576       0.8668            1 
   1   rs12130494       0.3908            1 
   1   rs78608133       0.9387            1 
   1  rs550150234       0.4316            1 
   1  rs116314676       0.9387            1 
   1    rs3991751       0.1029            1 
   1    rs3991752       0.1029            1 
   1    rs4433395       0.6892            1 
   1  rs144852047       0.3542            1 
   1  rs200965804       0.7334            1 
   1  rs112750491      0.08309            1 
   1   rs11585632       0.7345            1 
   1    rs4844601       0.5181            1 
   1    rs7513259       0.2622            1 
   1   rs74151082       0.6452            1 
   1   rs10863358       0.5087            1 
   1   rs61034679       0.5913            1 
   1   rs12043913       0.5087            1 
   1  rs149506352       0.7794            1 
   1   rs61822967       0.6184            1 
   1  rs115127144       0.4316            1 
   1  rs114953760       0.9387            1 
   1     rs932859       0.1791            1 
   1  rs148227078       0.8218            1 
   1  rs147969166       0.9387            1 
   1    rs7521831       0.2622            1 
   1  rs141002462       0.7794            1 
   1  rs150131511       0.7794            1 
   1   rs74151083       0.5913            1 
   1  rs111501453       0.2245            1 
   1  rs145561344       0.9387            1 
   1    rs2019234       0.2538            1 
   1    rs3860292       0.4017            1 
   1   rs60148341       0.2622            1 
   1    rs3844496       0.9223            1 
   1  rs576410185       0.5344            1 
   1  rs140717816        0.688            1 
   1  rs572004849       0.2245            1 
   1   rs75711253       0.2701            1 
   1  rs148143690       0.2669            1 
   1  rs532169253       0.2012            1 
   1  rs559996146       0.2245            1 
   1  rs557359271       0.7045            1 
   1  rs146793221        0.413            1 
   1  rs552169640       0.6573            1 
   1   rs56232421       0.6201            1 
   1  rs200557506       0.8489            1 
   1   rs71635146       0.4446            1 
   1  rs138099366       0.9387            1 
   1    rs7521382       0.4568            1 
   1    rs7544578       0.4568            1 
   1    rs9429791       0.2885            1 
   1    rs3886100       0.3839            1 
   1  rs112610279       0.2789            1 
   1    rs9429955       0.2885            1 
   1  rs201104393         0.63            1 
   1    rs6664902       0.3839            1 
   1   rs12038575       0.9355            1 
   1   rs41274762       0.9876            1 
   1  rs148283303       0.4543            1 
   1   rs12409410       0.6019            1 
   1    rs9429792       0.1791            1 
   1    rs2476542       0.3752            1 
   1  rs138481677       0.2538            1 
   1  rs148806890       0.7576            1 
   1   rs17046851       0.6019            1 
   1    rs1746657       0.2538            1 
   1  rs145590237       0.2074            1 
   1   rs73078619       0.2622            1 
   1     rs650877       0.6693            1 
   1  rs114372207       0.9387            1 
   1     rs599644       0.2357            1 
   1   rs12757487       0.6769            1 
   1  rs376519988       0.7565            1 
   1     rs648598       0.4499            1 
   1  rs116117429       0.4316            1 
   1    rs6681449       0.6769            1 
   1   rs57554137       0.6407            1 
   1     rs662797       0.2538            1 
   1   rs74338130        0.578            1 
   1    rs6695416       0.6353            1 
   1   rs61297619        0.578            1 
   1  rs116178033       0.8481            1 
   1     rs599948       0.9677            1 
   1   rs74151084        0.578            1 
   1     rs601356       0.4017            1 
   1    rs3849266       0.9665            1 
   1     rs603237       0.4499            1 
   1     rs614709       0.4017            1 
   1    rs2274566       0.4017            1 
   1    rs2274567       0.6769            1 
   1  rs112464403       0.2245            1 
   1  rs566986437       0.8652            1 
   1  rs535976394       0.8652            1 
   1  rs540110161        0.887            1 
   1   rs35561139       0.6019            1 
   1    rs9660194       0.1573            1 
   1  rs113520313       0.2622            1 
   1  rs146066196       0.9058            1 
   1    rs9659222        0.239            1 
   1  rs115985355       0.7345            1 
   1   rs80261357       0.7132            1 
   1   rs10558393       0.4017            1 
   1  rs145297294       0.4316            1 
   1    rs1746658       0.1153            1 
   1    rs6687175       0.6769            1 
   1   rs12034598       0.7979            1 
   1   rs79106975       0.2012            1 
   1     rs646817       0.4017            1 
   1    rs1752688       0.4017            1 
   1    rs1746659       0.4017            1 
   1     rs630875       0.2538            1 
   1   rs10636258       0.6526            1 
   1   rs74820161       0.9387            1 
   1     rs595121       0.4499            1 
   1  rs114796225       0.9387            1 
   1    rs3737002       0.9665            1 
   1   rs11118131       0.6019            1 
   1    rs6663530       0.6353            1 
   1  rs140925933       0.9387            1 
   1    rs3738468       0.6019            1 
   1   rs10779330       0.6769            1 
   1     rs646288       0.2538            1 
   1  rs138975227        0.578            1 
   1     rs640486       0.2538            1 
   1   rs58330630       0.4543            1 
   1  rs138368440       0.9387            1 
   1   rs34011300       0.7979            1 
   1   rs78910054        0.578            1 
   1  rs149976816      0.08299            1 
   1     rs625861       0.2538            1 
   1  rs150793788        0.578            1 
   1   rs56122787       0.8347            1 
   1    rs9793438       0.6769            1 
   1  rs200766448       0.6769            1 
   1     rs609297       0.6693            1 
   1     rs608282       0.4017            1 
   1     rs600359       0.4543            1 
   1     rs596319       0.4017            1 
   1  rs138295866       0.3754            1 
   1  rs146525914       0.6353            1 
   1    rs6672474       0.6769            1 
   1  rs144559806       0.7132            1 
   1  rs143616521       0.6019            1 
   1  rs145924649       0.8481            1 
   1  rs547815769       0.9331            1 
   1   rs17047502       0.6353            1 
   1   rs73078635      0.08299            1 
   1   rs76675441       0.4316            1 
   1     rs642690       0.2538            1 
   1     rs609435       0.2538            1 
   1  rs113724458       0.6944            1 
   1    rs1257545       0.2538            1 
   1  rs146421909       0.6452            1 
   1    rs1257544       0.2538            1 
   1  rs549885612       0.4217            1 
   1  rs113817104       0.8463            1 
   1  rs144049915       0.8347            1 
   1    rs1257543       0.4543            1 
   1   rs11118135       0.6019            1 
   1  rs535152842       0.6963            1 
   1    rs4844608       0.6019            1 
   1    rs4844382       0.6019            1 
   1     rs594955       0.7511            1 
   1    rs1257541       0.2538            1 
   1   rs76482476       0.8347            1 
   1   rs11392366       0.8488            1 
   1   rs12141045       0.6019            1 
   1   rs11118136       0.6019            1 
   1    rs7539922       0.6019            1 
   1  rs114713133       0.9387            1 
   1    rs7530069       0.2622            1 
   1     rs677066       0.4017            1 
   1  rs111916928       0.8463            1 
   1   rs11118147       0.6019            1 
   1   rs74445055       0.2538            1 
   1   rs17047564       0.2245            1 
   1  rs111601514       0.2538            1 
   1   rs11118157       0.4017            1 
   1   rs34960892       0.4017            1 
   1   rs17047598       0.4316            1 
   1   rs74153327       0.5913            1 
   1    rs1408079       0.4017            1 
   1   rs17047631       0.4499            1 
   1   rs11118166       0.4017            1 
   1   rs74153328       0.5913            1 
   1   rs17047660       0.6353            1 
   1   rs17047661       0.3545            1 
   1    rs6691117       0.4017            1 
   1   rs12032275       0.7979            1 
   1    rs3818361       0.1559            1 
   1    rs7519119       0.4017            1 
   1   rs12403552       0.7979            1 
   1    rs7542544       0.4017            1 
   1    rs6701713       0.1559            1 
   1    rs2093761       0.8463            1 
   1   rs74994280       0.8481            1 
   1    rs2093760       0.1559            1 
   1   rs11811877       0.1798            1 
   1   rs10429953       0.6019            1 
   1   rs56176143        0.486            1 
   1   rs11576522       0.4017            1 
   1    rs6656445       0.3408            1 
   1   rs10429943       0.6019            1 
   1    rs6681756        0.486            1 
   1   rs79577824       0.1472            1 
   1    rs3811381       0.7979            1 
   1    rs3930521        0.486            1 
   1   rs41364345        0.486            1 
   1   rs41369546        0.486            1 
   1   rs61730889       0.4316            1 
   1   rs55882556       0.1175            1 
   1   rs56299185        0.486            1 
   1   rs12036785       0.4017            1 
   1   rs74153331        0.689            1 
   1   rs56105884       0.4285            1 
   1   rs12734030       0.5008            1 
   1   rs56116727       0.8816            1 
   1    rs2296160       0.7485            1 
   1   rs61822977       0.9424            1 
   1   rs74153332       0.8816            1 
   1   rs55862635       0.8816            1 
   1   rs55778931       0.8816            1 
   1   rs55756449       0.8816            1 
   1   rs11118194        0.983            1 
   1   rs74153333       0.8816            1 
   1   rs11118196       0.6481            1 
   1   rs74153335       0.8816            1 
   1   rs10779335       0.7485            1 
   1  rs112116427       0.1192            1 
   1   rs11579070       0.9424            1 
   1  rs149290411       0.5667            1 
   1   rs10863420       0.7485            1 
   1   rs12028134       0.8379            1 
   1  rs115578711        0.832            1 
   1   rs11803956       0.9424            1 
   1   rs12041437       0.7178            1 
   1    rs7517706        0.983            1 
   1   rs17048088        0.832            1 
   1   rs12034383       0.7178            1 
   1   rs74153336       0.9283            1 
   1   rs17048122        0.832            1 
   1   rs61617974       0.8088            1 
   1   rs17048124       0.9283            1 
   1   rs17048149        0.832            1 
   1   rs12044246       0.6548            1 
   1   rs75698544        0.832            1 
   1   rs11803366       0.7178            1 
   1  rs145711772        0.832            1 
   1   rs55760434        0.832            1 
   1   rs11118208         0.83            1 
   1   rs11118209         0.54            1 
   1    rs4844384       0.1632            1 
   1  rs565435702       0.6031            1 
   1   rs11118210        0.813            1 
   1   rs10863425       0.9189            1 
   1   rs10863426       0.8974            1 
   1    rs6661764        0.928            1 
   1   rs56366665       0.8438            1 
   1   rs11118216       0.9839            1 
   1  rs149308044       0.9705            1 
   1    rs7542494       0.8079            1 
   1   rs56159430       0.8079            1 
   1   rs56245865       0.8079            1 
   1   rs11118218       0.8079            1 
   1  rs139844764       0.8902            1 
   1  rs555294997       0.5735            1 
   1   rs59288092       0.9283            1 
   1   rs12075041       0.8079            1 
   1   rs11118220       0.8079            1 
   1   rs11118222       0.4877            1 
   1   rs34517499       0.8438            1 
   1  rs144569962        0.715            1 
   1   rs57994498       0.2526            1 
   1    rs4844385       0.9128            1 
   1    rs7555024       0.5479            1 
   1    rs4844386       0.8082            1 
   1  rs147338918       0.7893            1 
   1   rs10779339       0.8082            1 
   1   rs10863434       0.9128            1 
   1   rs10494885       0.8082            1 
   1  rs578144733       0.2035            1 
   1    rs7550883       0.8082            1 
   1    rs4385710       0.9128            1 
   1    rs6701416       0.8082            1 
   1   rs74150875       0.8431            1 
   1   rs12743911       0.8082            1 
   1  rs114356310       0.3329            1 
   1   rs74323095       0.3329            1 
   1  rs114470251        0.714            1 
   1   rs10779340       0.8082            1 
   1   rs10779341       0.8082            1 
   1   rs58953262       0.9128            1 
   1   rs10863437       0.9647            1 
   1    rs9651101       0.8082            1 
   1   rs34215471         0.98            1 
   1  rs138475184       0.3329            1 
   1   rs11118237       0.6203            1 
   1   rs11118238       0.4155            1 
   1  rs111551944       0.3329            1 
   1  rs113662630       0.3329            1 
   1    rs6696840       0.8264            1 
   1    rs6659617       0.5604            1 
   1   rs11118241       0.6396            1 
   1   rs11118242       0.6396            1 
   1   rs60443234       0.8264            1 
   1   rs71781396       0.8431            1 
   1   rs12080578       0.8431            1 
   1   rs12085338       0.4938            1 
   1  rs150929487       0.2856            1 
   1  rs115605131       0.8481            1 
   1  rs367777314       0.9933            1 
   1  rs200180122       0.8431            1 
   1   rs75352843       0.3329            1 
   1   rs10573245       0.6396            1 
   1    rs6666431       0.6396            1 
   1  rs116641735       0.3329            1 
   1  rs114210261       0.3329            1 
   1   rs11310916       0.8431            1 
   1    rs6704151       0.6396            1 
   1    rs7544931       0.8817            1 
   1    rs7521762       0.8431            1 
   1    rs6667118       0.5604            1 
   1    rs6540436       0.8929            1 
   1    rs6667238       0.5604            1 
   1    rs1323720       0.5604            1 
   1    rs1323721       0.6396            1 
   1   rs74150881       0.8431            1 
   1    rs1323722       0.8264            1 
   1    rs6540437       0.6396            1 
   1  rs145125617       0.5479            1 
   1  rs147416376       0.7796            1 
   1    rs6662432       0.6396            1 
   1   rs12041397       0.7247            1 
   1    rs6540438       0.9466            1 
   1  rs114970589        0.714            1 
   1   rs10635984       0.6396            1 
   1    rs7517879       0.6396            1 
   1  rs148896881       0.9466            1 
   1   rs11118253       0.7247            1 
   1   rs59204073       0.9466            1 
   1   rs57378727       0.9466            1 
   1    rs6702222       0.7247            1 
   1   rs60686677       0.9466            1 
   1   rs55972631       0.9466            1 
   1  rs370437126         0.41            1 
   1   rs59228006       0.6681            1 
   1    rs7534213       0.9466            1 
   1    rs7524058       0.9466            1 
   1  rs116437580        0.714            1 
   1    rs2181694       0.6396            1 
   1     rs960087       0.6531            1 
   1     rs960088       0.7247            1 
   1     rs960086       0.7247            1 
   1    rs4844611       0.7247            1 
   1  rs144809100       0.2859            1 
   1  rs114670454       0.2856            1 
   1   rs79902302       0.3329            1 
   1   rs10081975       0.9466            1 
   1   rs12084578       0.9466            1 
   1   rs11118268       0.9968            1 
   1   rs12084587       0.9466            1 
   1   rs12089170       0.9466            1 
   1    rs2025372       0.9275            1 
   1  rs138461840       0.3329            1 
   1   rs10082154       0.6396            1 
   1   rs80095068       0.8883            1 
   1   rs56729528       0.9466            1 
   1   rs77240764       0.3329            1 
   1   rs74152323       0.5935            1 
   1  rs201093456        0.562            1 
   1  rs115112644       0.2856            1 
   1   rs11118278       0.6531            1 
   1   rs11118280       0.6396            1 
   1   rs11118281       0.6107            1 
   1   rs10863451       0.7247            1 
   1   rs11118282       0.7247            1 
   1    rs1570567       0.6396            1 
   1   rs58771335       0.2391            1 
   1   rs56806458       0.2391            1 
   1    rs7539772       0.6107            1 
   1    rs7531923       0.6734            1 
   1    rs6686325         0.36            1 
   1  rs144508171       0.2391            1 
   1    rs9730484       0.2856            1 
   1  rs139431514       0.2391            1 
   1  rs142527754       0.2391            1 
   1    rs9727645       0.6396            1 
   1    rs9729474       0.6396            1 
   1   rs10779350       0.7474            1 
   1   rs10779351       0.6734            1 
   1  rs145152633      0.07159            1 
   1  rs199736061       0.2391            1 
   1  rs139035845        0.714            1 
   1  rs150002587       0.6734            1 
   1   rs10735495       0.8929            1 
   1    rs6682464       0.6396            1 
   1    rs6693519       0.8929            1 
   1  rs138824685       0.2856            1 
   1   rs11118288       0.3514            1 
   1    rs6685242       0.6396            1 
   1    rs6687863       0.8929            1 
   1    rs4308978       0.6734            1 
   1    rs9728503       0.6734            1 
   1    rs7416027       0.6396            1 
   1  rs140605818        0.484            1 
   1    rs4427403       0.6396            1 
   1    rs4076514       0.6734            1 
   1    rs4317806       0.6396            1 
   1  rs536319955       0.2391            1 
   1    rs7512100       0.8929            1 
   1   rs10779353       0.8929            1 
   1    rs7515149       0.6734            1 
   1    rs7515238       0.8929            1 
   1   rs11457954       0.6734            1 
   1  rs116192843       0.2391            1 
   1    rs4844387       0.6734            1 
   1    rs4844612       0.6734            1 
   1  rs115530097       0.2391            1 
   1   rs74444104       0.2391            1 
   1    rs6671969       0.6734            1 
   1   rs10863461       0.6734            1 
   1   esv3588675       0.2391            1 
   1   rs74811364       0.2581            1 
   1   rs74856277       0.4328            1 
   1   rs12409159       0.6904            1 
   1   rs66944170       0.8758            1 
   1   rs10863463       0.8174            1 
   1   rs12563520       0.8758            1 
   1   rs12045913       0.8758            1 
   1    rs6683750       0.8758            1 
   1   rs78674318        0.714            1 
   1    rs6684643       0.4753            1 
   1   rs79293349       0.8786            1 
   1  rs143410573        0.714            1 
   1  rs183516913        0.714            1 
   1    rs6657161       0.4988            1 
   1    rs6669885       0.8786            1 
   1    rs6657436       0.8786            1 
   1  rs114275766        0.484            1 
   1   rs10494884       0.8786            1 
   1   rs11118322       0.8786            1 
   1   rs79845315       0.2391            1 
   1   rs11118323       0.4271            1 
   1   rs76096193        0.714            1 
   1   rs75729926        0.283            1 
   1   rs76987538       0.2391            1 
   1   rs12143527       0.2173            1 
   1  rs145233513       0.2391            1 
   1   rs67422482        0.283            1 
   1   rs34451130        0.283            1 
   1    rs2296156        0.283            1 
   1    rs2296157        0.283            1 
   1   rs12125256        0.283            1 
   1  rs149273627        0.484            1 
   1    rs2296158       0.8016            1 
   1    rs2296159        0.283            1 
   1  rs139057306       0.7876            1 
   1   rs10779359         0.76            1 
   1    rs6687503        0.283            1 
   1   rs11118337        0.283            1 
   1  rs201711253       0.2852            1 
   1    rs1570560       0.2545            1 
   1    rs1570561       0.8344            1 
   1    rs1570562       0.7825            1 
   1    rs1570563       0.8016            1 
   1   rs12025522       0.2321            1 
   1    rs4336852       0.8016            1 
   1   rs12032970       0.3173            1 
   1    rs1853526       0.8016            1 
   1   rs11118345       0.2321            1 
   1  rs146509143        0.484            1 
   1   rs10746386       0.2321            1 
   1   rs11801603        0.714            1 
   1   rs35567385       0.8016            1 
   1   rs10779362       0.2321            1 
   1   rs11118354       0.2321            1 
   1   rs12411037       0.4426            1 
   1  rs572220168       0.7222            1 
   1    rs4097398       0.2321            1 
   1   rs12144801       0.2321            1 
   1  rs116554794       0.1067            1 
   1   rs11118359       0.2321            1 
   1   rs11118360       0.3173            1 
   1  rs115023184       0.1067            1 
   1  rs112269540       0.4011            1 
   1  rs557548194       0.4011            1 
   1   rs12022909       0.8016            1 
   1  rs116152900        0.714            1 
   1  rs115019854       0.1067            1 
   1  rs147560709         0.71            1 
   1   rs12119104       0.2408            1 
   1  rs142790051         0.71            1 
   1  rs140280994         0.41            1 
   1   rs12071859       0.5047            1 
   1   rs12068353       0.5732            1 
   1    rs7525478       0.2199            1 
   1  rs115869550       0.1797            1 
   1   rs11118387       0.9104            1 
   1  rs147210088       0.5732            1 
   1  rs116829563       0.1067            1 
   1   rs56867724       0.1067            1 
   1   rs12726522       0.3514            1 
   1   rs58817628       0.5555            1 
   1  rs112430120       0.6434            1 
   1  rs141338961       0.4463            1 
   1    rs1853527       0.8157            1 
   1   rs17046685       0.4463            1 
   1    rs1853528       0.8157            1 
   1  rs147681537       0.4463            1 
   1   rs41313728       0.6434            1 
   1  rs114968622       0.2756            1 
   1  rs146636186       0.2756            1 
   1   rs11118410        0.757            1 
   1   rs79118552         0.71            1 
   1  rs148063800       0.2756            1 
   1  rs112341897       0.8036            1 
   1   rs74152329       0.1517            1 
   1  rs114208112       0.2473            1 
   1    rs1830762        0.757            1 
   1   rs57038312       0.1517            1 
   1   rs17049196        0.757            1 
   1  rs140123007       0.7533            1 
   1  rs149829330       0.4463            1 
   1   rs34828104        0.757            1 
   1  rs116625473         0.71            1 
   1  rs116015277       0.2756            1 
   1    rs4844614       0.5323            1 
   1   rs12073783       0.6481            1 
   1    rs4306131        0.757            1 
   1   rs72644194         0.71            1 
   1    rs4335377         0.71            1 
   1   rs72644195         0.71            1 
   1  rs146144083         0.71            1 
   1   rs12135901       0.3514            1 
   1   rs13375038         0.71            1 
   1  rs114316653       0.1797            1 
   1  rs116523196       0.1797            1 
   1   rs12404815       0.7823            1 
   1    rs1924220       0.6976            1 
   1   rs11118425       0.2814            1 
   1  rs114746708       0.7437            1 
   1    rs6667500       0.0337            1 
   1   rs80157157        0.036            1 
   1    rs1977265       0.4603            1 
   1    rs1977266       0.2803            1 
   1    rs1977267     0.008999            1 
   1  rs116724523       0.2856            1 
   1    rs1977268      0.09509            1 
   1    rs1570564     0.008999            1 
   1    rs1570565     0.008999            1 
   1   rs11804759        0.004            1 
   1   rs11302038      0.07489            1 
   1   rs35438924     0.008999            1 
   1   rs34277355     0.008999            1 
   1    rs6683902     0.008999            1 
   1   rs74152375       0.4739            1 
   1    rs4147106     0.008999            1 
   1    rs4147105     0.008999            1 
   1    rs4147104     0.008999            1 
   1   rs61568663       0.8163            1 
   1    rs7543097     0.008999            1 
   1   rs60661991       0.4739            1 
   1   rs57671489       0.2582            1 
   1  rs111733049        0.004            1 
   1  rs146261514        0.004            1 
   1   rs11452067        0.109            1 
   1   rs76652470       0.5618            1 
   1    rs3927459       0.5204            1 
   1   rs10779386       0.0443            1 
   1   rs10779387       0.0443            1 
   1   rs57006663       0.3925            1 
   1   rs12132176       0.2071            1 
   1   rs12132968       0.2071            1 
   1   rs10863505       0.0174            1 
   1    rs7515009       0.6581            1 
   1    rs4081159       0.0174            1 
   1    rs1819221       0.0418            1 
   1    rs1819222       0.0174            1 
   1    rs1359147       0.0174            1 
   1  rs111364329        0.036            1 
   1    rs1998538       0.0174            1 
   1    rs1998539       0.0174            1 
   1    rs2104303       0.3094            1 
   1   rs12733108       0.0174            1 
   1   rs34355011       0.2912            1 
   1   rs11118451       0.0174            1 
   1    rs2025374       0.0174            1 
   1  rs116366681        0.004            1 
   1   rs11118453       0.0174            1 
   1    rs6677310       0.5898            1 
   1    rs2796255       0.5898            1 
   1    rs7553211      0.06499            1 
   1    rs2796261       0.0174            1 
   1  rs559704802        0.036            1 
   1  rs528340288        0.036            1 
   1    rs2761419       0.7437            1 
   1    rs3860294      0.05019            1 
   1    rs2796280       0.0174            1 
   1    rs2761420       0.3094            1 
   1    rs2761421       0.5898            1 
   1    rs3849267       0.0418            1 
   1    rs3849268       0.0416            1 
   1  rs113806677       0.5349            1 
   1    rs2796257       0.3094            1 
   1   rs74152381       0.5349            1 
   1   rs17005519       0.5349            1 
   1   rs76307346        0.004            1 
   1  rs112596662        0.036            1 
   1    rs2985104       0.3017            1 
   1    rs2985105       0.0168            1 
   1    rs2985106       0.0439            1 
   1   rs12760671       0.0174            1 
   1  rs115515598      0.09239            1 
   1    rs7555801       0.6581            1 
   1  rs116110265       0.9511            1 
   1    rs2761422       0.0174            1 
   1  rs151318964        0.004            1 
   1    rs2761424       0.5898            1 
   1    rs2761425       0.0174            1 
   1  rs145341406       0.9511            1 
   1   rs11118475       0.0416            1 
   1  rs111319244        0.004            1 
   1   rs12024209       0.8084            1 
   1  rs372208938       0.0174            1 
   1  rs570049059        0.043            1 
   1  rs559145380        0.441            1 
   1   rs12139003       0.0036            1 
   1   rs11374571       0.0174            1 
   1   rs74152382       0.9303            1 
   1  rs575551889       0.3462            1 
   1    rs2025375       0.0174            1 
   1  rs112819787        0.036            1 
   1    rs7518047       0.0174            1 
   1   rs78415199       0.7994            1 
   1   rs34045391       0.0174            1 
   1    rs2488248       0.0174            1 
   1    rs4844617       0.5898            1 
   1    rs2796232       0.3094            1 
   1    rs2796233       0.6581            1 
   1    rs2796234       0.0174            1 
   1  rs114904154       0.9511            1 
   1    rs2761426       0.0363            1 
   1   rs76922039       0.0287            1 
   1  rs113915068        0.441            1 
   1   rs11800980       0.0287            1 
   1   rs11118491      0.06489            1 
   1   rs11809047       0.0287            1 
   1   rs74152383       0.5349            1 
   1    rs2761427       0.6581            1 
   1  rs116119217        0.004            1 
   1  rs149145524        0.182            1 
   1    rs2796248       0.6581            1 
   1   rs79909228        0.004            1 
   1    rs2796250       0.0174            1 
   1    rs2796251       0.0174            1 
   1  rs112767916       0.5349            1 
   1  rs111932465        0.441            1 
   1    rs4328073       0.6581            1 
   1  rs374154683       0.0174            1 
   1  rs139415213       0.0168            1 
   1  rs143769557     0.009399            1 
   1    rs6681361       0.7704            1 
   1  rs540329045       0.4817            1 
   1  rs529263456       0.2856            1 
   1  rs371866869       0.0174            1 
   1  rs188695054       0.9511            1 
   1   rs75385517       0.0418            1 
   1  rs140558226       0.0418            1 
   1  rs553869594       0.0044            1 
   1    rs7535160       0.0174            1 
   1    rs7527217      0.05519            1 
   1    rs7527413       0.0391            1 
   1  rs149793081       0.8084            1 
   1  rs569552592     0.005399            1 
   1  rs559409985       0.4702            1 
   1  rs534149449       0.0044            1 
   1    rs7533250       0.0174            1 
   1  rs541266172       0.7994            1 
   1    rs2761429       0.6581            1 
   1    rs2796256       0.0174            1 
   1  rs112819098       0.5349            1 
   1   rs60078386       0.0475            1 
   1    rs2488251        0.551            1 
   1  rs145977659       0.8354            1 
   1   rs56095203       0.9303            1 
   1    rs2476543      0.08019            1 
   1   rs10779398       0.0389            1 
   1   rs59549162       0.0475            1 
   1   rs11382169       0.3346            1 
   1   rs60179719       0.4611            1 
   1  rs113884136       0.9887            1 
   1    rs7550273       0.5873            1 
   1    rs2761430       0.4453            1 
   1  rs137871893       0.2581            1 
   1    rs2796258       0.2333            1 
   1   rs79464306       0.4224            1 
   1    rs2796259       0.8054            1 
   1  rs113437183       0.4224            1 
   1  rs115430060      0.09239            1 
   1   rs59139422       0.4224            1 
   1  rs144269852        0.998            1 
   1    rs2796262       0.2333            1 
   1    rs2796263       0.2721            1 
   1    rs7541223       0.2581            1 
   1   rs57502025      0.05289            1 
   1    rs1830764       0.2721            1 
   1    rs2761433       0.2721            1 
   1    rs2761434        0.335            1 
   1    rs2761435       0.8054            1 
   1  rs114049417        0.036            1 
   1  rs145995688        0.335            1 
   1   rs79468349      0.05289            1 
   1  rs527673480       0.1094            1 
   1    rs2761436        0.705            1 
   1    rs2796264       0.2721            1 
   1    rs2796265        0.335            1 
   1   rs12062235       0.7547            1 
   1    rs2796266       0.2721            1 
   1    rs2761437        0.335            1 
   1    rs1970530       0.2721            1 
   1  rs146441337        0.998            1 
   1   rs11118514       0.7547            1 
   1    rs2796267       0.1296            1 
   1    rs2796268       0.5499            1 
   1   rs41316823       0.2796            1 
   1   rs41316827        0.998            1 
   1    rs5780400       0.5805            1 
   1    rs5780402      0.06829            1 
   1    rs2724382       0.2721            1 
   1   rs41316835       0.4224            1 
   1   rs11118516       0.3514            1 
   1   rs41317049       0.4644            1 
   1    rs2724383       0.2721            1 
   1   rs12067460       0.8354            1 
   1    rs2724384       0.2569            1 
   1   rs41317051       0.4224            1 
   1   rs41317059       0.2581            1 
   1   rs41317063        0.036            1 
   1    rs2724385        0.828            1 
   1    rs2724386        0.828            1 
   1    rs1891423        0.335            1 
   1   rs71994659       0.4224            1 
   1   rs41317073       0.2581            1 
   1    rs2724387       0.4519            1 
   1   rs41317075        0.036            1 
   1   rs11370836       0.2721            1 
   1    rs2724388       0.2721            1 
   1    rs2724389       0.4519            1 
   1   rs41317083       0.4224            1 
   1    rs2466572        0.335            1 
   1    rs2724359       0.2721            1 
   1   rs41317085       0.4224            1 
   1   rs17006738       0.7547            1 
   1   rs41317089       0.4224            1 
   1   rs17006749        0.182            1 
   1    rs2796269       0.2865            1 
   1   rs10661265       0.8163            1 
   1    rs2796270        0.828            1 
   1    rs2488252       0.4519            1 
   1    rs7545126        0.031            1 
   1    rs2488253       0.4519            1 
   1   rs41317811      0.09239            1 
   1    rs2466571        0.828            1 
   1   rs41317817       0.9511            1 
   1   rs41317819      0.09239            1 
   1    rs2724374        0.335            1 
   1    rs2488254       0.2721            1 
   1   rs41317825      0.09239            1 
   1    rs2488255       0.3296            1 
   1    rs2796271       0.2721            1 
   1   rs41317829       0.5608            1 
   1   rs61520013        0.036            1 
   1  rs200969969       0.3467            1 
   1    rs2724360        0.335            1 
   1  rs146882271       0.2581            1 
   1  rs111750965       0.5608            1 
   1   rs10746399       0.2721            1 
   1   rs11118557       0.7547            1 
   1   rs74428617       0.4224            1 
   1    rs2796273        0.705            1 
   1    rs2724361       0.4519            1 
   1  rs138685460       0.2721            1 
   1  rs111423212       0.4519            1 
   1  rs113208992       0.2333            1 
   1  rs115929468       0.4463            1 
   1   rs60274832      0.05289            1 
   1   rs60881002       0.3297            1 
   1  rs113237088       0.2721            1 
   1  rs144357038       0.2853            1 
   1  rs145314952       0.9511            1 
   1    rs3109808       0.5499            1 
   1    rs2724381       0.4519            1 
   1   rs55952944       0.8354            1 
   1    rs2724380       0.2721            1 
   1    rs2796275        0.335            1 
   1   rs79466289       0.4224            1 
   1   rs12138764       0.3514            1 
   1    rs2796276       0.2721            1 
   1    rs2724391       0.2333            1 
   1  rs533559950       0.9047            1 
   1   rs41317953        0.036            1 
   1   rs41317955       0.4463            1 
   1   rs34834365       0.7848            1 
   1   rs41317967        0.385            1 
   1    rs2796278      0.06179            1 
   1    rs2488259       0.1289            1 
   1   rs12081450        0.746            1 
   1   rs12086137        0.746            1 
   1   rs35223061       0.1174            1 
   1    rs1962149       0.8333            1 
   1    rs7541230       0.3859            1 
   1   rs11806810        0.998            1 
   1   rs76425939       0.7293            1 
   1   rs55828915       0.6499            1 
   1   rs56114948       0.8891            1 
   1   rs17007110       0.5216            1 
   1     rs859705       0.9674            1 
   1    rs6657476       0.3859            1 
   1    rs4844619       0.3859            1 
   1   rs10449303       0.5584            1 
   1     rs859706       0.6737            1 
   1   rs41317997       0.0475            1 
   1    rs1142469       0.3346            1 
   1   rs41318005       0.5216            1 
   1    rs2724390       0.8375            1 
   1  rs541108124       0.6769            1 
   1       rs7144       0.6363            1 
   1   rs41318015       0.6078            1 
   1  rs147730505       0.5305            1 
   1   rs41318017       0.0466            1 
   1   rs41318019        0.016            1 
   1  rs528237469       0.2856            1 
   1  rs375540904       0.2856            1 
   1   rs77741602       0.5191            1 
   1   rs75063734       0.0475            1 
   1   rs59668761       0.3196            1 
   1   rs79847439       0.7803            1 
   1   rs79680257       0.2114            1 
   1     rs761275       0.4256            1 
   1   rs80172840       0.1538            1 
   1   rs57485288       0.7109            1 
   1   rs71154837        0.858            1 
   1  rs113751404       0.1327            1 
   1  rs200311893        0.858            1 
   1   rs61096929       0.1432            1 
   1   rs74593756       0.1538            1 
   1    rs2724377       0.9885            1 
   1   rs74152401       0.1432            1 
   1   rs56075814       0.3346            1 
   1   rs12410786       0.3859            1 
   1   rs74152402       0.7109            1 
   1   rs12401619       0.3859            1 
   1   rs79245478       0.1538            1 
   1    rs1474742       0.3368            1 
   1   rs74154104       0.1432            1 
   1    rs7523273       0.6174            1 
   1    rs2796283        0.358            1 
   1   rs12184327       0.3859            1 
   1    rs2281289        0.358            1 
   1   rs11118612       0.3346            1 
   1   rs76806887       0.0358            1 
   1   rs57051423       0.5191            1 
   1    rs2745972       0.4992            1 
   1     rs761276       0.7697            1 
   1  rs145382953       0.7437            1 
   1   rs60115034       0.3196            1 
   1   rs66532523       0.3346            1 
   1   rs12057764       0.6922            1 
   1   rs79576460       0.2114            1 
   1  rs115438301        0.484            1 
   1   rs56390361       0.5869            1 
   1     rs866511       0.6017            1 
   1  rs115159629       0.5216            1 
   1   rs77081072       0.5216            1 
   1   rs12074211       0.6922            1 
   1   rs75447228       0.2114            1 
   1   rs79421768       0.2428            1 
   1    rs4844392       0.3346            1 
   1   rs75272685       0.2428            1 
   1  rs190226645      0.07879            1 
   1   rs12123251       0.3859            1 
   1     rs761277       0.2865            1 
   1    rs2235768       0.5869            1 
   1   rs59445000       0.2177            1 
   1   rs34385765       0.3859            1 
   1    rs2724398       0.3368            1 
   1    rs4844393       0.3859            1 
   1   rs72729038       0.2157            1 
   1   rs75466519       0.2428            1 
   1    rs2724375       0.3419            1 
   1   rs72729040       0.6661            1 
   1    rs2796231       0.4351            1 
   1    rs2724373       0.2865            1 
   1   rs12132780       0.3305            1 
   1    rs2488249       0.2865            1 
   1   rs78991754       0.5216            1 
   1  rs114262408       0.2114            1 
   1    rs4844394       0.3305            1 
   1  rs568224164       0.7506            1 
   1   rs78733704       0.2114            1 
   1   rs74154125       0.2177            1 
   1    rs6540443       0.3305            1 
   1  rs139904629       0.4351            1 
   1     rs859710       0.4065            1 
   1     rs859711        0.502            1 
   1  rs139685036       0.0358            1 
   1  rs113535756        0.791            1 
   1   rs11804669       0.2428            1 
   1     rs859713       0.1389            1 
   1    rs7537216       0.3305            1 
   1   rs12749612       0.3305            1 
   1   rs61821293       0.2846            1 
   1   rs12073356       0.2157            1 
   1   rs76734254       0.4463            1 
   1   rs74154126       0.2177            1 
   1    rs2724392       0.8325            1 
   1   rs35860283       0.3356            1 
   1   rs35559931       0.3356            1 
   1  rs114078279       0.2114            1 
   1     rs947658       0.4098            1 
   1    rs2745974       0.1389            1 
   1    rs2796235       0.1816            1 
   1    rs2745975       0.8377            1 
   1   rs74608959       0.9511            1 
   1    rs1318653       0.2846            1 
   1   rs10449311       0.6661            1 
   1   rs73088798      0.05339            1 
   1    rs2724364       0.1816            1 
   1   rs77498753       0.2428            1 
   1   rs11807147      0.07939            1 
   1   rs11118665       0.2157            1 
   1   rs76131465       0.0358            1 
   1    rs2724394       0.7521            1 
   1    rs2745976       0.1816            1 
   1    rs2745977       0.6674            1 
   1   rs77093005       0.5216            1 
   1    rs2745978       0.6604            1 
   1    rs2724395       0.6604            1 
   1   rs11118668       0.2846            1 
   1   rs10863593       0.3305            1 
   1    rs2745979       0.6189            1 
   1    rs2745980       0.8377            1 
   1    rs6699433       0.0358            1 
   1   rs74150703       0.2177            1 
   1   rs55935450       0.2846            1 
   1  rs115887948       0.9511            1 
   1    rs2796236       0.8948            1 
   1    rs6697277       0.1259            1 
   1  rs541170846        0.592            1 
   1    rs6694915      0.08599            1 
   1   rs11118669        0.551            1 
   1   rs56165475       0.8354            1 
   1   rs34381978       0.2865            1 
   1    rs1204706       0.9716            1 
   1   rs77672817       0.5216            1 
   1    rs3849274       0.1693            1 
   1   rs72729066       0.8354            1 
   1  rs372892306       0.3526            1 
   1  rs376104515       0.5712            1 
   1    rs1204707       0.8948            1 
   1   rs75803501       0.2428            1 
   1    rs1204708       0.9363            1 
   1   rs76120782       0.2114            1 
   1    rs6669384       0.2846            1 
   1  rs115083125       0.9511            1 
   1   rs59061414       0.2177            1 
   1    rs2796240       0.2096            1 
   1    rs7532674       0.3779            1 
   1     rs926631       0.6541            1 
   1    rs2745981       0.9994            1 
   1    rs2745982       0.9994            1 
   1    rs2796241       0.9994            1 
   1   rs61821315       0.9298            1 
   1   rs11586197       0.7111            1 
   1   rs74150705       0.6482            1 
   1   rs76196708       0.9287            1 
   1   rs12057608       0.8354            1 
   1     rs865199       0.4351            1 
   1  rs141290289       0.7661            1 
   1    rs2796242       0.9994            1 
   1    rs2796243       0.9151            1 
   1   rs12058981       0.8354            1 
   1    rs2796244       0.9994            1 
   1   rs34759394       0.6482            1 
   1    rs7550821       0.9298            1 
   1  rs116116175       0.3047            1 
   1    rs4844621       0.8627            1 
   1    rs2796245       0.8049            1 
   1    rs7551724       0.9298            1 
   1   rs12141901       0.7659            1 
   1    rs2796246       0.9994            1 
   1   rs73091111       0.7163            1 
   1     rs859707       0.1112            1 
   1     rs859708       0.1112            1 
   1    rs1204709       0.1112            1 
   1     rs859709       0.1112            1 
   1  rs147628035       0.3047            1 
   1   rs61821318       0.7659            1 
   1   rs12091943       0.7163            1 
   1   rs11802104       0.2552            1 
   1    rs4844622       0.7659            1 
   1     rs984983       0.3393            1 
   1     rs984984       0.9994            1 
   1    rs1319388       0.9994            1 
   1  rs114506368       0.4463            1 
   1    rs2724399       0.1112            1 
   1    rs4844623       0.8276            1 
   1    rs4844624       0.8276            1 
   1  rs541339872       0.1356            1 
   1   rs71154842       0.1731            1 
   1   rs55930746       0.8354            1 
   1     rs945634       0.1112            1 
   1   rs35213792        0.293            1 
   1  rs115655012        0.484            1 
   1     rs882198       0.7659            1 
   1    rs1891421       0.1112            1 
   1    rs1891422       0.1112            1 
   1    rs2796247       0.9994            1 
   1   rs60949925       0.8354            1 
   1   rs56319771       0.7163            1 
   1   rs55759625       0.6482            1 
   1   rs12145290       0.8276            1 
   1   rs71704044       0.8354            1 
   1     rs526266       0.3393            1 
   1   rs74150709       0.2552            1 
   1    rs2724362       0.9421            1 
   1   rs11118712       0.8354            1 
   1  rs543441082       0.2744            1 
   1   rs28609307       0.3393            1 
   1    rs1967689       0.7659            1 
   1     rs694874       0.6626            1 
   1     rs641783       0.4351            1 
   1    rs5780409       0.3491            1 
   1     rs643470       0.8816            1 
   1     rs926628       0.5714            1 
   1     rs672588      0.07769            1 
   1   rs79441229       0.1056            1 
   1    rs2745964       0.9248            1 
   1    rs2724376       0.9248            1 
   1   rs74360922       0.5525            1 
   1    rs1204672       0.4982            1 
   1  rs200688949        0.528            1 
   1  rs201719677        0.346            1 
   1    rs1204674       0.7617            1 
   1     rs737282      0.05809            1 
   1   rs11799642       0.6995            1 
   1     rs733177       0.6916            1 
   1   rs74150713       0.1142            1 
   1     rs677715       0.6916            1 
   1     rs558248       0.6916            1 
   1   rs12062767       0.8721            1 
   1  rs565941813       0.5592            1 
   1   rs74150714       0.1142            1 
   1     rs477273      0.06669            1 
   1   rs35591220       0.6916            1 
   1       rs2952       0.6916            1 
   1   rs59211197       0.8721            1 
   1    rs5780410        0.308            1 
   1  rs115269198        0.484            1 
   1   rs17009221       0.1142            1 
   1   rs17009223       0.1142            1 
   1    rs2745946        0.126            1 
   1    rs2785640        0.126            1 
   1    rs1204675       0.5365            1 
   1    rs1204676      0.07999            1 
   1    rs1204677       0.7937            1 
   1     rs861475       0.7937            1 
   1     rs859562       0.6916            1 
   1   rs35324734       0.1427            1 
   1   rs60200450       0.1037            1 
   1  rs147814982       0.8997            1 
   1    rs2785642       0.9066            1 
   1  rs112230716       0.5536            1 
   1     rs607952       0.9251            1 
   1     rs859564       0.7552            1 
   1    rs1204678       0.8606            1 
   1  rs111505947        0.801            1 
   1  rs114807350       0.3859            1 
   1    rs1204679       0.7552            1 
   1  rs146908457       0.3696            1 
   1   rs55657585       0.5536            1 
   1  rs116414599        0.308            1 
   1     rs694748       0.7552            1 
   1   rs56404247       0.5536            1 
   1   rs75656668       0.3696            1 
   1    rs1211538       0.7552            1 
   1   rs75470551       0.3696            1 
   1    rs6671850       0.5536            1 
   1  rs113869940        0.801            1 
   1     rs671131       0.0458            1 
   1    rs1204681       0.0458            1 
   1    rs1210225       0.0458            1 
   1     rs658347       0.9251            1 
   1    rs2785644       0.6105            1 
   1    rs3043877       0.7923            1 
   1    rs7535242       0.9826            1 
   1       rs7572       0.3059            1 
   1       rs2556       0.4495            1 
   1    rs3820521       0.1872            1 
   1    rs2745950       0.9906            1 
   1    rs2745951       0.9151            1 
   1  rs112369974       0.2246            1 
   1    rs2235766       0.4583            1 
   1    rs2745952        0.443            1 
   1    rs2073070       0.8063            1 
   1    rs2745953       0.7848            1 
   1    rs2179634       0.3139            1 
   1   rs74995187       0.3859            1 
   1    rs1009896       0.3896            1 
   1    rs2745954        0.352            1 
   1    rs2724400       0.2786            1 
   1    rs2300055       0.0266            1 
   1   rs35002254       0.2696            1 
   1    rs2473652       0.2696            1 
   1    rs1973916       0.2786            1 
   1   rs11118825       0.0266            1 
   1    rs2796252       0.2696            1 
   1    rs2724367       0.2696            1 
   1    rs2796253       0.2696            1 
   1    rs2785645       0.2696            1 
   1    rs2262269       0.2696            1 
   1    rs6690888       0.5183            1 
   1    rs2259397       0.2786            1 
   1    rs2267898       0.0134            1 
   1    rs2796254       0.7121            1 
   1    rs1932823       0.0134            1 
   1    rs1474740       0.7121            1 
   1    rs2488250       0.2786            1 
   1    rs1953654       0.0242            1 
   1   rs12566127       0.0266            1 
   1   rs11807028       0.2036            1 
   1   rs41274812       0.1721            1 
   1  rs199703238       0.8385            1 
   1     rs579475       0.1958            1 
   1   rs73072979       0.0134            1 
   1   rs12029239       0.0382            1 
   1    rs2724368       0.7121            1 
   1    rs2724369       0.7629            1 
   1    rs2300054       0.0134            1 
   1   rs73072986       0.2137            1 
   1  rs371779662       0.6671            1 
   1  rs116554401      0.07129            1 
   1   rs76210865      0.07129            1 
   1    rs2267897       0.0134            1 
   1    rs7521494      0.07129            1 
   1   rs12727434       0.1181            1 
   1    rs2785646       0.9088            1 
   1    rs2724379       0.9088            1 
   1    rs7522146       0.0134            1 
   1    rs6667619       0.0134            1 
   1     rs656801       0.0367            1 
   1   rs11323111       0.0134            1 
   1    rs1932819       0.0382            1 
   1    rs1932818       0.0382            1 
   1    rs1932817       0.1721            1 
   1     rs526254       0.6278            1 
   1    rs2785647       0.9088            1 
   1  rs142670968      0.08549            1 
   1    rs6665709       0.1329            1 
   1    rs2267896       0.0134            1 
   1    rs2267895       0.0134            1 
   1    rs6540445       0.0134            1 
   1  rs115191103        0.588            1 
   1   rs59017632       0.1851            1 
   1  rs113705855       0.0286            1 
   1    rs2745958       0.9761            1 
   1   rs11118880      0.06309            1 
   1    rs2267894       0.0181            1 
   1   rs74153760       0.1343            1 
   1    rs1555138      0.06519            1 
   1  rs113285050      0.09799            1 
   1    rs3834082      0.06309            1 
   1  rs116025643       0.6609            1 
   1    rs3754172      0.06309            1 
   1    rs3754171      0.06309            1 
   1    rs3754170       0.1696            1 
   1  rs147082381       0.9891            1 
   1   rs57826472      0.06219            1 
   1    rs2785648       0.9088            1 
   1  rs116632267       0.6609            1 
   1   rs61601393      0.06889            1 
   1   rs56006921      0.06889            1 
   1   rs59700268       0.9212            1 
   1    rs6693798      0.06889            1 
   1   rs12080292       0.6609            1 
   1    rs2785639       0.4749            1 
   1  rs112511515      0.06889            1 
   1   rs12095775      0.06889            1 
   1    rs6663269      0.06889            1 
   1    rs6663390       0.5926            1 
   1    rs6688471      0.09179            1 
   1  rs112149773      0.06889            1 
   1    rs6666666      0.06889            1 
   1    rs6658031      0.06889            1 
   1  rs570427778      0.06889            1 
   1   rs12088320       0.4055            1 
   1  rs113552928       0.3367            1 
   1    rs2745960       0.6873            1 
   1   rs75807613       0.2036            1 
   1    rs5780416       0.8834            1 
   1    rs1160530       0.8834            1 
   1    rs2724371       0.8348            1 
   1    rs2785637       0.8834            1 
   1  rs138759596       0.8834            1 
   1   rs11800201       0.4776            1 
   1   rs68037343       0.3667            1 
   1    rs1204668       0.3529            1 
   1    rs2473653       0.6182            1 
   1     rs513542       0.6483            1 
   1     rs490305       0.7364            1 
   1     rs626779       0.3003            1 
   1   rs11118935       0.4526            1 
   1     rs494790       0.7846            1 
   1     rs555211       0.3529            1 
   1     rs558872       0.6118            1 
   1     rs560752       0.3594            1 
   1  rs115187387       0.4416            1 
   1    rs6667734       0.5487            1 
   1     rs479419       0.8978            1 
   1  rs115786088       0.1134            1 
   1  rs372081080       0.8585            1 
   1   rs12095883       0.4685            1 
   1    rs2745962       0.6182            1 
   1    rs1204688        0.918            1 
   1  rs112516688       0.4776            1 
   1   rs11118954       0.1276            1 
   1    rs1204690       0.8103            1 
   1    rs5780417       0.8981            1 
   1     rs614732       0.8103            1 
   1    rs1015656       0.6988            1 
   1    rs1028400       0.3594            1 
   1   rs10717427       0.6182            1 
   1    rs2785635       0.8066            1 
   1  rs149997143       0.4526            1 
   1   rs11118957       0.4685            1 
   1   rs11576704       0.4526            1 
   1    rs1204685       0.7426            1 
   1    rs1212304       0.4332            1 
   1    rs1932827       0.4332            1 
   1    rs1204686       0.7045            1 
   1    rs1204687       0.7426            1 
   1   rs79592306       0.5487            1 
   1   rs12063025       0.7745            1 
   1   rs11579110       0.2899            1 
   1   rs11578698       0.2469            1 
   1   rs12748911       0.2899            1 
   1   rs11580436       0.2899            1 
   1   rs11580454       0.2899            1 
   1   rs11578744       0.8428            1 
   1   rs12729571       0.2899            1 
   1   rs75304322       0.8428            1 
   1  rs115271888      0.05949            1 
   1   rs34513890       0.2899            1 
   1   rs79714696      0.05949            1 
   1   rs78552276      0.05949            1 
   1   rs11118958       0.7745            1 
   1   rs79887490        0.588            1 
   1   rs35184657       0.2899            1 
   1    rs1932825       0.2899            1 
   1    rs1932824       0.8428            1 
   1  rs201885814       0.9736            1 
   1   rs75938282      0.05949            1 
   1   rs11579778       0.2899            1 
   1  rs115633994      0.05949            1 
   1   rs11580286       0.2899            1 
   1    rs7517152       0.2899            1 
   1   rs80077291      0.05949            1 
   1    rs1074328       0.2899            1 
   1    rs1074327       0.2899            1 
   1   rs11118960       0.2899            1 
   1   rs13374460       0.2899            1 
   1   rs11579772       0.2899            1 
   1   rs77894533      0.05949            1 
   1   rs11578041       0.2899            1 
   1    rs2745967       0.4004            1 
   1   rs11578506       0.2899            1 
   1   rs11579848       0.8428            1 
   1   rs11578508       0.2899            1 
   1   rs35149591       0.2899            1 
   1  rs137924615       0.2899            1 
   1   rs73076813       0.5487            1 
   1   rs35100559       0.8428            1 
   1   rs35356517       0.2899            1 
   1   rs35935287       0.2899            1 
   1   rs12065224       0.2899            1 
   1   rs78535825      0.05949            1 
   1    rs1003716      0.08449            1 
   1   rs12079386       0.2899            1 
   1   rs12066493       0.2899            1 
   1   rs12066538       0.2899            1 
   1   rs12066542       0.7745            1 
   1   rs13374332       0.8428            1 
   1    rs2745968      0.08449            1 
   1   rs11579530       0.2899            1 
   1   rs11579168       0.7745            1 
   1   rs11584869       0.2899            1 
   1    rs7519609       0.2899            1 
   1  rs113102921      0.05949            1 
   1    rs7552993       0.2899            1 
   1    rs7522233       0.2899            1 
   1    rs7519724       0.7745            1 
   1   rs11579609       0.2899            1 
   1   rs11581407       0.2899            1 
   1  rs115503652       0.2509            1 
   1   rs34461385       0.2899            1 
   1   rs35649338       0.9326            1 
   1   rs35899323       0.9951            1 
   1    rs2745969       0.7445            1 
   1  rs116701503        0.588            1 
   1    rs2785633       0.1577            1 
   1    rs7511980       0.2899            1 
   1    rs2785632       0.7445            1 
   1   rs11580769       0.2899            1 
   1  rs116380092        0.484            1 
   1   rs76334154       0.0207            1 
   1   rs11118961       0.2899            1 
   1   rs11118962       0.2899            1 
   1   rs74153762       0.1343            1 
   1   rs11583119       0.9951            1 
   1   rs11581797        0.037            1 
   1   rs75391399       0.0495            1 
   1  rs114281981       0.0286            1 
   1     rs507920       0.7445            1 
   1     rs649185       0.7445            1 
   1     rs650470       0.4501            1 
   1    rs2745934       0.0328            1 
   1   rs12753391       0.4685            1 
   1  rs139602438       0.1134            1 
   1   rs10608709       0.8859            1 
   1  rs115947361       0.2036            1 
   1    rs2745935       0.0328            1 
   1    rs7546243       0.5849            1 
   1    rs1109587        0.128            1 
   1    rs1109588       0.1101            1 
   1    rs2745938       0.4116            1 
   1  rs143196661       0.8643            1 
   1     rs878670      0.08629            1 
   1    rs3043193       0.0347            1 
   1    rs5780419       0.2286            1 
   1    rs5780421       0.0158            1 
   1   rs33921717       0.4713            1 
   1   rs11118964       0.4685            1 
   1  rs116838841       0.2036            1 
   1    rs7519156       0.5756            1 
   1    rs2785631       0.2157            1 
   1    rs7552935       0.5849            1 
   1    rs2745939       0.3651            1 
   1   rs11118965       0.4685            1 
   1    rs2184820      0.07959            1 
   1  rs116267256      0.06459            1 
   1   rs72731315       0.1477            1 
   1    rs2785630       0.4815            1 
   1   rs35303635       0.6151            1 
   1    rs2785629       0.8373            1 
   1   rs57864756       0.2082            1 
   1   rs76424056       0.2082            1 
   1  rs138631442       0.6237            1 
   1    rs2745940       0.3444            1 
   1  rs115593774       0.3641            1 
   1     rs671273      0.09849            1 
   1   rs77707925       0.4814            1 
   1    rs5780424       0.5658            1 
   1   rs10687633      0.07079            1 
   1   rs11415121      0.07889            1 
   1   rs75910132        0.588            1 
   1   rs57779824       0.6121            1 
   1  rs111985378       0.1064            1 
   1   rs71635166       0.4685            1 
   1   rs75748168      0.06749            1 
   1     rs606714       0.3444            1 
   1   rs78393404       0.2082            1 
   1   rs74993954      0.07129            1 
   1     rs859561       0.3167            1 
   1   rs77057269        0.588            1 
   1   rs74729855       0.1719            1 
   1  rs201731471       0.5356            1 
   1  rs367692232       0.5356            1 
   1    rs7547090      0.07129            1 
   1  rs112482733       0.2773            1 
   1   rs79791724      0.08799            1 
   1     rs547641       0.7799            1 
   1   rs12074341        0.618            1 
   1     rs550519       0.1441            1 
   1    rs6693889       0.8323            1 
   1  rs528825203       0.2845            1 
   1  rs376634943       0.2773            1 
   1    rs1210226       0.0462            1 
   1    rs1204684       0.0319            1 
   1   rs73076834       0.7918            1 
   1     rs643930       0.0319            1 
   1     rs475774       0.8398            1 
   1   rs77554986       0.1668            1 
   1   rs73076894       0.4248            1 
   1   rs73076897      0.06689            1 
   1   rs73076898      0.06689            1 
   1   rs57251427        0.046            1 
   1   rs56763036        0.046            1 
   1  rs111968854       0.2773            1 
   1   rs74851945        0.537            1 
   1   rs12081702       0.6708            1 
   1   rs76185157       0.4031            1 
   1     rs679373       0.6178            1 
   1   rs80079380       0.0293            1 
   1     rs637746       0.6081            1 
   1  rs116126680       0.0293            1 
   1  rs114173135        0.129            1 
   1   rs57061241       0.0344            1 
   1     rs652727     0.007399            1 
   1     rs544172       0.0481            1 
   1     rs545947      0.08289            1 
   1   rs60241114       0.0377            1 
   1   rs12023412       0.0344            1 
   1     rs684431     0.007399            1 
   1  rs147739720      0.05319            1 
   1    rs4844631       0.3675            1 
   1    rs9429804       0.3675            1 
   1   rs74632563       0.0408            1 
   1   rs79198180     0.005299            1 
   1  rs567260284       0.0408            1 
   1   rs55900543       0.0043            1 
   1   rs36045375         0.02            1 
   1  rs200660256      0.09639            1 
   1    rs1193095       0.6292            1 
   1     rs586683       0.0043            1 
   1     rs589250       0.0269            1 
   1     rs587349      0.06629            1 
   1  rs138503783       0.4652            1 
   1     rs586030       0.0269            1 
   1     rs585942      0.05219            1 
   1     rs663999       0.0269            1 
   1   rs75931326      0.09639            1 
   1    rs1152837       0.1209            1 
   1     rs651480       0.1949            1 
   1    rs7519646    0.0007999       0.7918 
   1   rs78450178        0.599            1 
   1    rs1152836       0.9038            1 
   1    rs1152835       0.0212            1 
   1    rs3903999       0.0434            1 
   1    rs1751578        0.536            1 
   1    rs1751577        0.536            1 
   1    rs7535719       0.1648            1 
   1    rs7527908       0.1648            1 
   1   rs10863691       0.9099            1 
   1   rs71635168       0.1138            1 
   1    rs6685122       0.1904            1 
   1  rs145486855       0.1904            1 
   1   rs59486265       0.1904            1 
   1     rs567125       0.3508            1 
   1   rs11118972       0.7757            1 
   1     rs694409       0.7143            1 
   1   rs11799522       0.3662            1 
   1   rs11810275       0.3662            1 
   1    rs7531752       0.7757            1 
   1    rs6666839       0.3662            1 
   1   rs73078830       0.2301            1 
   1    rs2986590       0.1904            1 
   1    rs2252008       0.6673            1 
   1   rs76405995       0.2474            1 
   1   rs17011509       0.2474            1 
   1    rs3901316       0.6465            1 
   1     rs580306       0.1272            1 
   1     rs675592       0.1272            1 
   1  rs151153024        0.752            1 
   1    rs7513435       0.6672            1 
   1    rs6684165       0.1904            1 
   1   rs58439522        0.752            1 
   1    rs6676233       0.3662            1 
   1     rs646074       0.1272            1 
   1   rs12048793       0.1904            1 
   1    rs7541704       0.6672            1 
   1     rs631802       0.5702            1 
   1   rs55727514       0.9244            1 
   1   rs73078840        0.949            1 
   1   rs78507575        0.537            1 
   1   rs74152109       0.5079            1 
   1   rs73078843       0.6689            1 
   1  rs116446522       0.1301            1 
   1   rs11811665       0.3571            1 
   1     rs510262       0.5427            1 
   1   rs80039880       0.5151            1 
   1     rs586294       0.5427            1 
   1    rs5780426       0.2008            1 
   1     rs481764       0.5427            1 
   1     rs481604       0.5427            1 
   1   rs34895261       0.6648            1 
   1     rs680479       0.1853            1 
   1     rs478869       0.1853            1 
   1   rs68077262       0.4707            1 
   1    rs7549764       0.3751            1 
   1    rs1751584       0.2008            1 
   1    rs1751583       0.4013            1 
   1    rs6684965       0.2134            1 
   1   rs61457973       0.5604            1 
   1  rs115716850       0.5151            1 
   1    rs1764507       0.3751            1 
   1    rs1751582       0.3751            1 
   1    rs1764506       0.4013            1 
   1    rs1751581       0.3751            1 
   1   rs12410765       0.4707            1 
   1    rs2785651       0.3751            1 
   1    rs2767569       0.3751            1 
   1    rs2745945       0.3751            1 
   1    rs2785652       0.4653            1 
   1    rs2745944       0.4653            1 
   1    rs2785653       0.1397            1 
   1    rs2785654       0.3459            1 
   1      rs16808       0.1397            1 
   1     rs483452        0.799            1 
   1    rs1152834       0.3459            1 
   1    rs1152833       0.2008            1 
   1    rs1152832       0.3436            1 
   1   rs56289838       0.6918            1 
   1  rs150814762       0.7174            1 
   1  rs544927499      0.09829            1 
   1  rs199591889       0.7174            1 
   1    rs1193096       0.8399            1 
   1     rs556625       0.5431            1 
   1   rs79015110       0.7202            1 
   1    rs2767567       0.4066            1 
   1   rs73078872       0.7202            1 
   1   rs11579035       0.8734            1 
   1     rs591305       0.4066            1 
   1   rs11118973       0.4963            1 
   1    rs6659522       0.6076            1 
   1   rs74152117       0.7537            1 
   1   rs73078875       0.7202            1 
   1   rs34577290       0.9434            1 
   1   rs55877527       0.8734            1 
   1     rs866833       0.4066            1 
   1     rs657778       0.2904            1 
   1    rs1193094       0.2904            1 
   1    rs1201528       0.2904            1 
   1    rs1193093       0.2904            1 
   1    rs1193092       0.2904            1 
   1     rs841862       0.4377            1 
   1    rs3811383       0.7532            1 
   1     rs685379       0.4377            1 
   1    rs3811384        0.336            1 
   1    rs3811386       0.5153            1 
   1   rs76190764       0.6409            1 
   1    rs7520548       0.8998            1 
   1   rs74152121       0.8274            1 
   1   rs11804763       0.7427            1 
   1   rs12073736       0.7373            1 
   1    rs1193091       0.4377            1 
   1   rs78000533       0.6474            1 
   1    rs1193090       0.4377            1 
   1   rs12739719       0.6734            1 
   1    rs3736963       0.8468            1 
   1    rs6540448       0.8468            1 
   1     rs600278       0.6409            1 
   1    rs4844633       0.7532            1 
   1    rs6540449       0.8468            1 
   1   rs11118975       0.8468            1 
   1     rs582573       0.4377            1 
   1   rs12087306       0.7373            1 
   1   rs12073138       0.7373            1 
   1    rs5780427        0.694            1 
   1     rs601078       0.6409            1 
   1     rs677984       0.4377            1 
   1  rs377764819       0.8468            1 
   1   rs56845410       0.7373            1 
   1   rs73078897       0.7202            1 
   1     rs905100       0.8161            1 
   1   rs73078898       0.7202            1 
   1    rs2767566       0.9895            1 
   1   rs12079512       0.7373            1 
   1    rs6686756       0.6342            1 
   1   rs12091128       0.6883            1 
   1    rs1751580       0.4377            1 
   1   rs12734403       0.6333            1 
   1    rs1536472       0.6333            1 
   1   rs76951660       0.8288            1 
   1    rs2785623       0.4377            1 
   1   rs73083023       0.9383            1 
   1   rs11118976       0.6883            1 
   1   rs74152126       0.8274            1 
   1   rs74152127       0.6549            1 
   1    rs2281913       0.9532            1 
   1    rs2274448       0.8389            1 
   1   rs12136725       0.8636            1 
   1   rs57009092       0.8895            1 
   1   rs73083027       0.8895            1 
   1   rs73083029       0.9383            1 
   1   rs57929647       0.8895            1 
   1    rs1536471       0.7804            1 
   1   rs74152180       0.4997            1 
   1  rs556914164       0.6549            1 
   1  rs371225272       0.6899            1 
   1   rs55688685       0.6135            1 
   1    rs2478823       0.8895            1 
   1    rs7514550       0.6654            1 
   1   rs11118977       0.8133            1 
   1   rs12407165       0.5764            1 
   1   rs74152181       0.6651            1 
   1   rs77558262       0.7859            1 
   1    rs1555948       0.6654            1 
   1     rs681429        0.384            1 
   1    rs6540451       0.6654            1 
   1     rs841864        0.384            1 
   1    rs1985237       0.7713            1 
   1    rs2078332       0.5907            1 
   1    rs2785625        0.384            1 
   1   rs11118978        0.734            1 
   1  rs150919451       0.6651            1 
   1   rs11118979       0.7713            1 
   1     rs753264       0.6654            1 
   1   rs74152183       0.6651            1 
   1    rs7549227       0.5333            1 
   1    rs9803859        0.734            1 
   1   rs41345951       0.6651            1 
   1    rs7552683       0.5333            1 
   1   rs74152184       0.9952            1 
   1     rs674172        0.384            1 
   1  rs369215957       0.6651            1 
   1  rs116029147       0.7443            1 
   1    rs2251465        0.629            1 
   1    rs4844634        0.734            1 
   1   rs74152186       0.6329            1 
   1    rs2478822        0.384            1 
   1     rs729765       0.0345            1 
   1   rs12057548       0.7713            1 
   1    rs2478821        0.384            1 
   1   rs74152188       0.4708            1 
   1     rs752525       0.6654            1 
   1     rs752016       0.7202            1 
   1    rs2478820        0.384            1 
   1    rs2498034       0.7202            1 
   1   rs11118980       0.6654            1 
   1   rs73083051       0.7202            1 
   1  rs116671966       0.7202            1 
   1  rs115133332       0.7202            1 
   1    rs6656034       0.3702            1 
   1   rs12057794       0.7975            1 
   1   rs12057845       0.8399            1 
   1   rs35157125       0.6654            1 
   1   rs78672513       0.4383            1 
   1    rs6662281       0.6654            1 
   1   rs80192824       0.4708            1 
   1    rs2498033        0.384            1 
   1   rs12750379       0.6654            1 
   1    rs2498032       0.4481            1 
   1   rs35010436       0.6654            1 
   1   rs12062057       0.3707            1 
   1    rs2478817       0.9043            1 
   1   rs73083065       0.3707            1 
   1   rs59435367       0.7202            1 
   1   rs77451134       0.7457            1 
   1   rs12094094       0.3707            1 
   1   rs12063673       0.3707            1 
   1   rs10863692       0.3707            1 
   1    rs6673084       0.6914            1 
   1   rs74152190       0.4708            1 
   1    rs2478816       0.9322            1 
   1   rs12410941       0.3707            1 
   1    rs2498031       0.9043            1 
   1    rs2986591       0.9043            1 
   1    rs4844635       0.3707            1 
   1  rs113566768       0.7202            1 
   1   rs73083078       0.7202            1 
   1   rs10863693       0.7713            1 
   1  rs199497854        0.119            1 
   1    rs2478813       0.9322            1 
   1    rs2478812       0.9043            1 
   1    rs6701899       0.8024            1 
   1   rs60793800       0.4708            1 
   1   rs58657866       0.7202            1 
   1  rs138862939       0.4997            1 
   1    rs6659931       0.7282            1 
   1    rs2274446       0.4219            1 
   1    rs2274445       0.7699            1 
   1    rs2274444       0.4219            1 
   1   rs76422797       0.7859            1 
   1   rs17011884       0.4708            1 
   1   rs10616498        0.908            1 
   1    rs2478809       0.7202            1 
   1    rs7540179       0.7699            1 
   1   rs73083085       0.7202            1 
   1    rs6540453       0.7699            1 
   1   rs56313609       0.6329            1 
   1   rs11327307       0.9752            1 
   1    rs2478808       0.3931            1 
   1     rs716461      0.08419            1 
   1   rs10159299       0.6802            1 
   1   rs12096904       0.1038            1 
   1   rs12059440       0.1038            1 
   1  rs555854655       0.7276            1 
   1   rs73083087       0.7202            1 
   1   rs11355579       0.5782            1 
   1  rs367739402       0.4979            1 
   1   rs61821661       0.7408            1 
   1   rs61821662       0.7408            1 
   1    rs3118514       0.4289            1 
   1  rs140006632       0.2866            1 
   1  rs531560676       0.6496            1 
   1    rs2038980       0.1038            1 
   1   rs12738587       0.6802            1 
   1    rs4844636       0.1038            1 
   1    rs2498025       0.7445            1 
   1    rs4844637       0.1038            1 
   1    rs4844638       0.1038            1 
   1    rs4844639       0.1038            1 
   1   rs10863694       0.1038            1 
   1    rs2498024       0.8288            1 
   1    rs2498023       0.3433            1 
   1    rs2478807       0.9886            1 
   1   rs10863695       0.2017            1 
   1   rs11118982       0.6802            1 
   1   rs74152191       0.6651            1 
   1   rs78946039       0.4364            1 
   1   rs41504744       0.6651            1 
   1  rs368510516       0.9177            1 
   1    rs2478806       0.9886            1 
   1    rs2478805       0.3931            1 
   1    rs2498021       0.8288            1 
   1    rs2498020       0.7445            1 
   1    rs2148699       0.6543            1 
   1    rs2249852       0.8658            1 
   1   rs10863696       0.4851            1 
   1    rs2498019       0.8288            1 
   1    rs2274443       0.6861            1 
   1   rs73084907       0.7202            1 
   1    rs3818517       0.6544            1 
   1    rs2498018       0.8288            1 
   1   rs17187086       0.6544            1 
   1   rs12069520       0.6544            1 
   1   rs12126111       0.5181            1 
   1    rs2498017       0.7118            1 
   1   rs73084909       0.7202            1 
   1   rs73084911       0.7202            1 
   1   rs55674474       0.9161            1 
   1    rs2405517       0.9161            1 
   1    rs3002313       0.9161            1 
   1   rs74152192       0.6225            1 
   1   rs78672975       0.6225            1 
   1    rs1501532       0.7131            1 
   1    rs7527482       0.5068            1 
   1    rs2478819       0.9925            1 
   1    rs4844640        0.342            1 
   1   rs74152193        0.407            1 
   1   rs80301260       0.7006            1 
   1   rs12138048        0.941            1 
   1   rs10654695       0.6228            1 
   1   rs11118984       0.9064            1 
   1   rs11118985       0.9064            1 
   1  rs116122126       0.6407            1 
   1   rs12404262       0.9064            1 
   1    rs4844405       0.4485            1 
   1   rs12083980       0.9064            1 
   1   rs12085015       0.2147            1 
   1   rs12749608       0.8421            1 
   1   rs11118986       0.9064            1 
   1    rs5780430       0.4661            1 
   1   rs11118987       0.7641            1 
   1   rs12032925       0.7735            1 
   1   rs17011949       0.7327            1 
   1   rs57692818       0.2223            1 
   1    rs4844641       0.2147            1 
   1    rs4844406       0.7327            1 
   1    rs7538533       0.6207            1 
   1    rs4240825       0.4485            1 
   1   rs12045625       0.8288            1 
   1    rs4844642       0.7327            1 
   1    rs4844407       0.7327            1 
   1    rs4844408       0.9089            1 
   1   rs17187093       0.6808            1 
   1  rs113161246       0.1764            1 
   1  rs116235753       0.4364            1 
   1    rs6684587       0.7118            1 
   1    rs6669594       0.7118            1 
   1   rs76188263        0.535            1 
   1    rs4844409       0.6877            1 
   1   rs60017857       0.2654            1 
   1    rs4253916       0.8643            1 
   1  rs115622492       0.6474            1 
   1   rs10779471       0.8716            1 
   1   rs79862404       0.3576            1 
   1   rs12136143       0.9158            1 
   1   rs10779472       0.7118            1 
   1   rs61815414       0.9679            1 
   1    rs7516841       0.7118            1 
   1    rs7540266       0.7118            1 
   1   rs36015679       0.7118            1 
   1   rs76566753       0.6286            1 
   1    rs4844645       0.7633            1 
   1   rs11799530       0.9679            1 
   1   rs55733348       0.9679            1 
   1   rs11576425       0.9679            1 
   1  rs189825295       0.8627            1 
   1    rs1972038       0.7118            1 
   1   rs11577009       0.9679            1 
   1   rs12041651       0.3577            1 
   1    rs4503346       0.7118            1 
   1   rs11118988       0.2147            1 
   1   rs12042643       0.3577            1 
   1   rs12568876       0.6824            1 
   1    rs6660047       0.6716            1 
   1   rs10863697       0.7497            1 
   1  rs112595042       0.9679            1 
   1   rs11118989       0.6877            1 
   1    rs7550491       0.7095            1 
   1    rs7515858       0.9765            1 
   1    rs7550573       0.9765            1 
   1    rs7515970       0.7174            1 
   1   rs11118990        0.866            1 
   1    rs6540454       0.7118            1 
   1    rs7553758       0.9512            1 
   1    rs4844646       0.7118            1 
   1   rs17011998       0.2223            1 
   1   rs10863698       0.7095            1 
   1   rs10863699       0.7095            1 
   1   rs11585972       0.7095            1 
   1   rs11118991         0.21            1 
   1   rs12407988       0.7095            1 
   1     rs472086       0.7118            1 
   1    rs7548352       0.7095            1 
   1   rs74520000       0.6716            1 
   1     rs681241       0.3577            1 
   1   rs10666701       0.7131            1 
   1    rs7551238       0.7095            1 
   1   rs71515127       0.7095            1 
   1   rs71515128       0.7095            1 
   1    rs7528183        0.745            1 
   1    rs7528264       0.7866            1 
   1    rs7517952       0.7095            1 
   1    rs3991423        0.745            1 
   1    rs3991422       0.7095            1 
   1    rs3958509       0.7095            1 
   1    rs5780435       0.7095            1 
   1    rs3991421       0.7983            1 
   1    rs2590690       0.6877            1 
   1     rs895239        0.745            1 
   1     rs895240        0.745            1 
   1     rs895241       0.7095            1 
   1  rs113145374       0.6716            1 
   1    rs3811387        0.745            1 
   1    rs3811388        0.745            1 
   1    rs3811389       0.9307            1 
   1    rs3811390       0.4114            1 
   1   rs11801676       0.6286            1 
   1    rs1664230       0.7118            1 
   1   rs12046154       0.3577            1 
   1    rs6688315       0.9307            1 
   1   rs17187133       0.9099            1 
   1   rs10863700       0.9307            1 
   1     rs515352       0.7118            1 
   1     rs859499       0.6247            1 
   1    rs4844410       0.7828            1 
   1    rs6540458       0.7118            1 
   1     rs668878        0.963            1 
   1  rs113326137        0.535            1 
   1   rs60447286       0.5259            1 
   1   rs11811891       0.6286            1 
   1   rs12061272       0.4364            1 
   1     rs686065       0.7906            1 
   1     rs576876       0.5976            1 
   1     rs607857       0.9962            1 
   1    rs2007188        0.963            1 
   1   rs58453088        0.963            1 
   1    rs3991420        0.963            1 
   1    rs1875431       0.3676            1 
   1   rs79198559       0.9962            1 
   1    rs4844648       0.3577            1 
   1    rs1937158       0.9962            1 
   1    rs1615976        0.963            1 
   1  rs112083501       0.2301            1 
   1     rs565908        0.963            1 
   1     rs628252       0.9736            1 
   1     rs628169       0.9962            1 
   1   rs74155863       0.5324            1 
   1     rs535846       0.3676            1 
   1   rs61257181       0.4873            1 
   1   rs12026640       0.4873            1 
   1     rs600396       0.6741            1 
   1     rs600393       0.6741            1 
   1     rs600031       0.6741            1 
   1     rs599143       0.6741            1 
   1     rs599064       0.6741            1 
   1     rs503030       0.9962            1 
   1   rs73087041       0.6093            1 
   1    rs6671923       0.9742            1 
   1   rs10564360       0.6278            1 
   1  rs139360612       0.6203            1 
   1    rs4844411        0.962            1 
   1     rs585194       0.6493            1 
   1   rs11118992       0.2591            1 
   1     rs580906       0.8489            1 
   1  rs114175342       0.3525            1 
   1    rs1781019       0.4092            1 
   1    rs1620156       0.4092            1 
   1    rs6697350       0.6702            1 
   1   rs74706885       0.4053            1 
   1    rs2651874       0.4092            1 
   1     rs677256       0.4092            1 
   1  rs190883042       0.2835            1 
   1  rs112096492       0.8489            1 
   1  rs565863423       0.4053            1 
   1     rs550948       0.8489            1 
   1     rs675894       0.8489            1 
   1  rs116470821       0.8724            1 
   1     rs493194        0.131            1 
   1   rs80300511       0.4053            1 
   1     rs664188       0.8489            1 
   1    rs7518373       0.9986            1 
   1    rs2590688       0.4092            1 
   1     rs662868       0.4092            1 
   1     rs489501       0.4257            1 
   1  rs532838765       0.2301            1 
   1     rs486753        0.131            1 
   1     rs660668       0.8489            1 
   1   rs11118994       0.9263            1 
   1     rs660221       0.8489            1 
   1     rs633000       0.8489            1 
   1   rs76687475       0.4296            1 
   1     rs632165       0.6041            1 
   1     rs570700       0.7444            1 
   1   rs11273523       0.3886            1 
   1    rs1604364        0.862            1 
   1   rs11270697       0.7444            1 
   1   rs11118995       0.6358            1 
   1   rs75852231       0.6896            1 
   1   rs10863702        0.885            1 
   1     rs510965       0.6041            1 
   1   rs11118996       0.9214            1 
   1   rs77032986       0.9986            1 
   1    rs1262049        0.928            1 
   1   rs75714319       0.2835            1 
   1    rs1626754       0.2527            1 
   1    rs1626753       0.2527            1 
   1    rs1249878        0.266            1 
   1    rs1249877        0.266            1 
   1    rs1262048       0.7763            1 
   1    rs7540657       0.4485            1 
   1    rs1781036       0.4172            1 
   1    rs1781037       0.3338            1 
   1  rs115603716       0.4114            1 
   1  rs116210764       0.3525            1 
   1   rs80035910       0.9767            1 
   1    rs1664224       0.2639            1 
   1    rs1664223       0.3275            1 
   1    rs4844649        0.549            1 
   1    rs2256712       0.8524            1 
   1    rs4844650        0.549            1 
   1    rs2801201       0.5276            1 
   1    rs2590687       0.1288            1 
   1   rs10158134        0.356            1 
   1    rs2590686       0.0477            1 
   1   rs74153038        0.356            1 
   1    rs2440900      0.07409            1 
   1    rs2590685       0.1585            1 
   1    rs2590684        0.143            1 
   1   rs11118997       0.6051            1 
   1    rs1272034      0.06969            1 
   1    rs4844412       0.5471            1 
   1   rs17259394       0.2301            1 
   1   rs73077812       0.6066            1 
   1    rs1249876      0.07909            1 
   1   rs12070301       0.1075            1 
   1     rs895237        0.588            1 
   1    rs1249875       0.1325            1 
   1    rs4844413       0.3733            1 
   1    rs1249874       0.2837            1 
   1   rs10158441       0.5471            1 
   1   rs10157787        0.588            1 
   1    rs3860297       0.8587            1 
   1    rs2246239       0.0477            1 
   1   rs17041878       0.1826            1 
   1    rs2246244       0.5903            1 
   1  rs149601797       0.9181            1 
   1    rs2078070        0.963            1 
   1   rs74153041       0.1003            1 
   1    rs2498040       0.2692            1 
   1    rs2498039      0.07519            1 
   1    rs6682437       0.8426            1 
   1    rs1249860       0.0386            1 
   1     rs874785       0.8186            1 
   1     rs874786       0.8186            1 
   1   rs11118999      0.06949            1 
   1   rs73077834       0.0335            1 
   1    rs2016717       0.8186            1 
   1   rs74153094      0.06949            1 
   1   rs74153095         0.32            1 
   1   rs74153096         0.32            1 
   1    rs5780438       0.2692            1 
   1    rs1545341         0.45            1 
   1   rs12033110         0.45            1 
   1   rs67542410        0.771            1 
   1    rs4406632        0.771            1 
   1    rs4406633       0.6695            1 
   1    rs4406634       0.6695            1 
   1   rs10557925       0.6695            1 
   1   rs56382313       0.6695            1 
   1    rs2801192       0.2692            1 
   1   rs11804526       0.7795            1 
   1    rs6673048       0.6695            1 
   1   rs74153097      0.06949            1 
   1   rs74153098      0.06949            1 
   1  rs573737941       0.3945            1 
   1  rs149203746       0.5734            1 
   1   rs74153099      0.06949            1 
   1   rs74153100      0.06949            1 
   1    rs2440899      0.08429            1 
   1   rs74153101      0.06949            1 
   1  rs113546815       0.7566            1 
   1  rs367756173     0.008699            1 
   1    rs1664250       0.0109            1 
   1  rs144998974       0.7795            1 
   1   rs74153102      0.06949            1 
   1  rs112546582      0.06949            1 
   1  rs570390334      0.06949            1 
   1    rs1781027      0.08429            1 
   1    rs1781028       0.5556            1 
   1    rs1075848        0.771            1 
   1   rs11119000      0.06949            1 
   1  rs561600792        0.576            1 
   1    rs1892286        0.771            1 
   1   rs12080953         0.03            1 
   1   rs80314002       0.7723            1 
   1  rs116103746       0.5734            1 
   1   rs11805656       0.8497            1 
   1  rs138123658       0.1976            1 
   1   rs28764176       0.2722            1 
   1   rs55941807       0.8497            1 
   1  rs372936329       0.5734            1 
   1  rs112423798        0.821            1 
   1   rs12565580       0.8277            1 
   1   rs73077842        0.821            1 
   1   rs11119003      0.06949            1 
   1    rs6656369       0.5887            1 
   1   rs11119004       0.6695            1 
   1    rs6656560       0.6695            1 
   1   rs59198200      0.06949            1 
   1    rs1270939       0.2692            1 
   1  rs112803115       0.8277            1 
   1   rs11119005       0.5758            1 
   1    rs4844414       0.4694            1 
   1  rs533048081       0.6472            1 
   1   rs72741242       0.0157            1 
   1   rs61216170       0.8277            1 
   1  rs150621205      0.08519            1 
   1    rs1971858      0.09469            1 
   1   rs75277157       0.7826            1 
   1    rs2218481         0.04            1 
   1  rs115497668        0.804            1 
   1   rs12410558       0.7826            1 
   1    rs5780440       0.8923            1 
   1    rs1609842      0.08689            1 
   1    rs1609841       0.7826            1 
   1   rs11590686       0.4294            1 
   1   rs11585595       0.8698            1 
   1  rs114032014        0.804            1 
   1   rs77463993        0.804            1 
   1   rs73079913        0.821            1 
   1    rs7520774       0.4501            1 
   1    rs7520775       0.7771            1 
   1   rs79921446       0.5423            1 
   1  rs114264326       0.3426            1 
   1   rs17012155       0.2149            1 
   1  rs143568989       0.7768            1 
   1    rs7521091       0.3808            1 
   1    rs2257079      0.08689            1 
   1    rs2801203      0.08689            1 
   1    rs6540459       0.2099            1 
   1   rs17012158       0.1042            1 
   1    rs1249869      0.08689            1 
   1    rs1249868       0.7691            1 
   1   rs11119010       0.3269            1 
   1    rs7522653       0.2979            1 
   1   rs74155203       0.1512            1 
   1   rs12402322      0.08519            1 
   1   rs11286790       0.3066            1 
   1    rs6671087       0.2013            1 
   1    rs7525987       0.2626            1 
   1   rs11119011       0.2529            1 
   1   rs79145564       0.2013            1 
   1    rs4844656       0.2626            1 
   1  rs112352005       0.2099            1 
   1   rs59313982       0.1733            1 
   1   rs10863703       0.9724            1 
   1    rs1249865      0.09519            1 
   1   rs78226998        0.223            1 
   1  rs111763763        0.821            1 
   1   rs74155205       0.1118            1 
   1   rs75816122       0.2099            1 
   1    rs2590698       0.1928            1 
   1  rs113568573       0.2099            1 
   1  rs534839586       0.2099            1 
   1   rs35268832       0.2099            1 
   1    rs2590697       0.4325            1 
   1    rs2498036       0.2392            1 
   1     rs756098       0.1763            1 
   1  rs114242603       0.8379            1 
   1    rs1075787       0.8122            1 
   1    rs2590696       0.1388            1 
   1  rs112520645        0.821            1 
   1   rs12739373       0.1388            1 
   1   rs12142104       0.9533            1 
   1  rs112770693        0.821            1 
   1   rs12094123       0.6052            1 
   1    rs1664232       0.7025            1 
   1    rs2801209       0.0364            1 
   1   rs75771724       0.9489            1 
   1    rs2801210       0.1814            1 
   1    rs1318276       0.9987            1 
   1    rs1318277      0.07489            1 
   1    rs1809925       0.2165            1 
   1  rs138393993       0.4708            1 
   1    rs7417745       0.6808            1 
   1  rs544993182       0.6808            1 
   1   rs74155208       0.3646            1 
   1   rs73079947       0.4741            1 
   1   rs73079948       0.3774            1 
   1    rs1809004       0.0341            1 
   1  rs374532321      0.06229            1 
   1     rs879047       0.3943            1 
   1   rs12747458       0.0325            1 
   1  rs201843033       0.9323            1 
   1   rs73079950      0.09559            1 
   1   rs73079952      0.09559            1 
   1    rs6684168       0.3773            1 
   1   rs55951726        0.034            1 
   1  rs116491924       0.9489            1 
   1    rs1664227       0.3773            1 
   1    rs3748735       0.0325            1 
   1   rs73082013      0.09559            1 
   1   rs76008312       0.4676            1 
   1    rs2782948       0.3773            1 
   1   rs57226775        0.821            1 
   1  rs115871120       0.5008            1 
   1  rs114365227       0.5008            1 
   1  rs145649042       0.5008            1 
   1  rs116768415       0.5008            1 
   1   rs61338501        0.821            1 
   1    rs1618088      0.09279            1 
   1   rs17259450        0.821            1 
   1    rs1781018       0.4494            1 
   1  rs114673088       0.5008            1 
   1   rs73082018      0.09559            1 
   1   rs57602081      0.09279            1 
   1   rs73082022      0.09559            1 
   1    rs1262046       0.2662            1 
   1   rs78155150       0.5008            1 
   1   rs73082028       0.1987            1 
   1   rs57124003       0.6727            1 
   1    rs1249776       0.6546            1 
   1    rs2590683       0.1284            1 
   1    rs2590682       0.7612            1 
   1    rs2782935       0.1284            1 
   1   rs11586367          0.3            1 
   1   rs11119016       0.9169            1 
   1    rs1537694       0.6546            1 
   1   rs74155212       0.9126            1 
   1    rs1537693       0.8632            1 
   1   rs74155214      0.09279            1 
   1   rs71635176      0.07079            1 
   1   rs60782145        0.821            1 
   1    rs2782933       0.9769            1 
   1   rs74155215       0.9664            1 
   1   rs73082042        0.821            1 
   1    rs2782934       0.4797            1 
   1   rs11119017       0.0314            1 
   1    rs2590680       0.8718            1 
   1   rs79001323       0.4774            1 
   1    rs1249862       0.4523            1 
   1    rs6685511        0.865            1 
   1    rs1249861       0.2322            1 
   1   rs12739500       0.3241            1 
   1   rs72741263       0.8165            1 
   1    rs1272623       0.9065            1 
   1   rs73082048       0.7539            1 
   1    rs1272033       0.3278            1 
   1   rs11119019       0.9745            1 
   1    rs4844660        0.493            1 
   1   rs60603393       0.4559            1 
   1    rs1262047       0.2976            1 
   1   rs35635470       0.3062            1 
   1   rs75333806       0.1271            1 
   1  rs116212439        0.309            1 
   1   rs59854384       0.1491            1 
   1   rs60036572       0.1491            1 
   1  rs115934806       0.5196            1 
   1    rs1335044        0.309            1 
   1    rs1335045       0.5348            1 
   1   rs76593407       0.8426            1 
   1  rs112060491       0.7534            1 
   1  rs113362367       0.4907            1 
   1    rs7533778        0.992            1 
   1    rs7547688       0.7534            1 
   1    rs2801200      0.09969            1 
   1   rs11119021      0.09969            1 
   1    rs4844661       0.3759            1 
   1    rs4844662       0.3759            1 
   1   rs58657209       0.7534            1 
   1  rs115049285      0.09969            1 
   1    rs1615146       0.5348            1 
   1  rs112232784       0.4907            1 
   1    rs1664249       0.0386            1 
   1    rs1621023       0.2656            1 
   1    rs1620298       0.1418            1 
   1     rs962657        0.309            1 
   1    rs1781039       0.1418            1 
   1    rs1664248       0.1418            1 
   1    rs1664247       0.1797            1 
   1   rs79082144         0.31            1 
   1    rs1781038       0.4939            1 
   1    rs1664246       0.1418            1 
   1   rs74155228       0.6611            1 
   1   rs74155229        0.534            1 
   1   rs72741269       0.3135            1 
   1   rs12096025       0.3459            1 
   1    rs1781033       0.3167            1 
   1    rs1664233       0.4262            1 
   1   rs71515129       0.3528            1 
   1  rs534474951       0.3411            1 
   1   rs71515130       0.1949            1 
   1  rs538246770       0.3531            1 
   1   rs17012229       0.4184            1 
   1    rs1762470       0.4262            1 
   1   rs78744525       0.3531            1 
   1    rs1781032       0.4262            1 
   1    rs1781031      0.08189            1 
   1    rs1781030       0.4262            1 
   1    rs1953329       0.4262            1 
   1   rs79011165       0.7919            1 
   1   rs12135577       0.9374            1 
   1   rs12058868       0.7412            1 
   1   rs79876825       0.8823            1 
   1   rs17012244       0.2872            1 
   1   rs73082063       0.8347            1 
   1    rs2801193       0.4895            1 
   1   rs35925214       0.4895            1 
   1    rs2801194       0.4559            1 
   1    rs2801195       0.4895            1 
   1   rs79644189        0.744            1 
   1   rs75222210        0.744            1 
   1  rs143109358       0.7674            1 
   1    rs2590700       0.3244            1 
   1    rs2801208       0.6232            1 
   1    rs1249859       0.3244            1 
   1    rs1249858       0.3244            1 
   1   rs75545058       0.2657            1 
   1     rs975968       0.3244            1 
   1    rs1269860       0.4375            1 
   1    rs1781021       0.3786            1 
   1   rs17012257       0.3531            1 
   1  rs112873090       0.7674            1 
   1  rs111491302       0.7674            1 
   1    rs1664237       0.2752            1 
   1    rs1445355       0.7088            1 
   1    rs1445354       0.2752            1 
   1    rs1445353       0.7088            1 
   1    rs1664235       0.2752            1 
   1    rs1664234       0.8543            1 
   1   rs80158407       0.6092            1 
   1   rs12140101       0.9374            1 
   1   rs35594633       0.3868            1 
   1   rs11119024       0.9374            1 
   1   rs11119025       0.8907            1 
   1   rs11119026       0.9374            1 
   1   rs11119027       0.9374            1 
   1   rs12730749       0.9374            1 
   1   rs61552871       0.4798            1 
   1    rs1664228       0.8543            1 
   1   rs12731099       0.9374            1 
   1    rs6540460       0.9374            1 
   1   rs35460039       0.9374            1 
   1    rs6540461       0.9374            1 
   1    rs6540462       0.9374            1 
   1    rs6540463       0.9374            1 
   1    rs1664229       0.2752            1 
   1   rs11119028       0.9374            1 
   1    rs2897065       0.7785            1 
   1    rs1074404       0.9374            1 
   1   rs12760062       0.9374            1 
   1    rs1664241       0.6915            1 
   1   rs78650821        0.188            1 
   1    rs1664240       0.2752            1 
   1    rs1632609       0.8543            1 
   1   rs11119029       0.9374            1 
   1   rs12086035       0.2657            1 
   1   rs80043715       0.4798            1 
   1   rs59302403       0.1743            1 
   1    rs7554537       0.9374            1 
   1    rs7519730       0.9374            1 
   1    rs9730583       0.6915            1 
   1   rs35680281       0.9374            1 
   1   rs34759533       0.9374            1 
   1   rs12085405       0.7785            1 
   1  rs572444511       0.3387            1 
   1   rs11588788       0.9374            1 
   1   rs11588790       0.9374            1 
   1   rs74721836        0.744            1 
   1   rs77411348       0.2962            1 
   1   rs11800621       0.6593            1 
   1    rs5780445       0.7727            1 
   1    rs1937156       0.7727            1 
   1    rs6703732       0.9374            1 
   1    rs2154229        0.632            1 
   1    rs6670619       0.9374            1 
   1    rs9661320       0.9374            1 
   1    rs6658776       0.8347            1 
   1   rs11809545       0.6593            1 
   1   rs10159100       0.2255            1 
   1    rs1562205       0.9296            1 
   1    rs1781017       0.9527            1 
   1   rs11119031       0.8347            1 
   1   rs17187247        0.744            1 
   1    rs2590691       0.9296            1 
   1   rs72502952       0.4899            1 
   1    rs2782939       0.9296            1 
   1    rs2782938       0.9296            1 
   1    rs1762468       0.9296            1 
   1    rs1984118       0.7367            1 
   1   rs66512708       0.8924            1 
   1  rs569231508       0.9374            1 
   1  rs536373700       0.9374            1 
   1  rs145913751       0.9374            1 
   1  rs573371406       0.4543            1 
   1  rs540396732       0.4078            1 
   1  rs558826750     0.006999            1 
   1    rs1781016       0.9527            1 
   1    rs6689034       0.6896            1 
   1    rs2440903       0.9527            1 
   1   rs59813577       0.6092            1 
   1    rs2440902       0.9296            1 
   1    rs2440901       0.9527            1 
   1   rs12735671       0.8347            1 
   1    rs1762467        0.366            1 
   1    rs1625707        0.366            1 
   1    rs1562204       0.9527            1 
   1    rs1617731       0.9527            1 
   1    rs1537697       0.9527            1 
   1    rs5780447       0.9454            1 
   1    rs1537696       0.9527            1 
   1    rs1537695       0.9296            1 
   1    rs1970199       0.9527            1 
   1  rs572164056       0.6952            1 
   1    rs1781015       0.2752            1 
   1   rs74457101       0.3319            1 
   1    rs6657354       0.8347            1 
   1    rs1781014       0.9527            1 
   1   rs75906408       0.3432            1 
   1    rs2801197       0.9296            1 
   1   rs12121098       0.8347            1 
   1   rs12122022       0.8347            1 
   1   rs11811268       0.5448            1 
   1    rs2801198       0.7918            1 
   1   rs12141735       0.8347            1 
   1   rs12752795       0.8347            1 
   1   rs35329279       0.7467            1 
   1   rs17012290       0.5448            1 
   1   rs67116579       0.7367            1 
   1    rs2801191       0.4518            1 
   1   rs11119032       0.7579            1 
   1   rs11811180       0.7735            1 
   1  rs111684156       0.5448            1 
   1   rs12030062       0.5448            1 
   1    rs1781034       0.4518            1 
   1    rs1664221       0.2479            1 
   1   rs75692604        0.544            1 
   1   rs12031984       0.5448            1 
   1  rs543393282       0.9161            1 
   1   rs74830755       0.4518            1 
   1  rs112117661       0.7985            1 
   1   rs12022467       0.5448            1 
   1    rs6681821       0.9109            1 
   1   rs10779475       0.8673            1 
   1  rs148695924       0.3432            1 
   1    rs4844668        0.319            1 
   1  rs559713791       0.7475            1 
   1  rs533544767       0.5448            1 
   1   rs72175730       0.1743            1 
   1    rs6670070       0.7167            1 
   1   rs17012301       0.3292            1 
   1  rs141702322       0.5844            1 
   1    rs1781035       0.8673            1 
   1    rs6686992       0.2062            1 
   1  rs142363108        0.618            1 
   1   rs74155258       0.6516            1 
   1  rs116406357       0.6885            1 
   1   rs35033586       0.8206            1 
   1   rs11799566       0.5975            1 
   1    rs6692970       0.5401            1 
   1    rs6704329       0.5177            1 
   1    rs6693296       0.5177            1 
   1   rs73087737       0.3082            1 
   1  rs142279815       0.4401            1 
   1  rs575638772       0.4401            1 
   1   rs10494894       0.9691            1 
   1    rs7555053       0.5388            1 
   1  rs146109250       0.5388            1 
   1    rs1781026       0.2971            1 
   1    rs3121647        0.607            1 
   1    rs1781025        0.607            1 
   1    rs1781023       0.6678            1 
   1    rs1781022        0.607            1 
   1     rs718243       0.9691            1 
   1     rs718242       0.6678            1 
   1     rs718241        0.607            1 
   1    rs2782944        0.607            1 
   1    rs2782945        0.607            1 
   1   rs76830607       0.9691            1 
   1    rs1937160       0.6678            1 
   1   rs58987217       0.8347            1 
   1   rs17012347       0.9691            1 
   1   rs76655182       0.9036            1 
   1    rs3121652       0.6314            1 
   1    rs3131496       0.7832            1 
   1    rs3131497         0.14            1 
   1    rs3121651       0.3922            1 
   1   rs76812771        0.622            1 
   1   rs74153139       0.2551            1 
   1   rs74153140       0.2551            1 
   1    rs3121649       0.2862            1 
   1   rs56295426       0.2551            1 
   1   rs56882749       0.2551            1 
   1    rs1937157       0.1483            1 
   1   rs61696294       0.5031            1 
   1   rs74153141       0.5511            1 
   1   rs74153142       0.2551            1 
   1   rs73087755       0.8347            1 
   1   rs74153144       0.2551            1 
   1   rs74611209       0.6012            1 
   1  rs537837783        0.622            1 
   1    rs2801216       0.4538            1 
   1    rs6678468        0.389            1 
   1    rs4500317       0.9691            1 
   1   rs11119035       0.6947            1 
   1    rs1762463       0.1763            1 
   1   rs11119036       0.6947            1 
   1   rs11119037       0.6947            1 
   1   rs12404032       0.4971            1 
   1   rs74153145       0.3887            1 
   1   rs11807324       0.9691            1 
   1   rs74153146       0.3887            1 
   1   rs79745118       0.9538            1 
   1   rs11119039       0.9385            1 
   1   rs11119040      0.07109            1 
   1    rs5023225       0.5341            1 
   1   rs11119041       0.9385            1 
   1    rs4844670      0.07339            1 
   1  rs143262545       0.2862            1 
   1   rs11119042       0.9691            1 
   1   rs74153147       0.2551            1 
   1   rs73087764       0.2862            1 
   1    rs6674523        0.462            1 
   1    rs6698765       0.8333            1 
   1   rs73087766       0.8064            1 
   1    rs5780448      0.09489            1 
   1   rs61185292       0.2551            1 
   1   rs12088111       0.9063            1 
   1   rs12088115       0.9385            1 
   1  rs115224113       0.1212            1 
   1   rs12089696       0.8333            1 
   1  rs148347041       0.9385            1 
   1    rs6686518       0.9385            1 
   1  rs116308144       0.9538            1 
   1    rs6689238      0.08979            1 
   1    rs6674279        0.721            1 
   1    rs2897064       0.7832            1 
   1    rs4844671       0.8333            1 
   1   rs17012369       0.2862            1 
   1   rs56042747       0.5387            1 
   1   rs77253178       0.9538            1 
   1    rs1499587       0.5308            1 
   1   rs17012371       0.9691            1 
   1   rs73089594       0.2862            1 
   1   rs58580470       0.2862            1 
   1   rs73089596       0.2862            1 
   1   rs17012379       0.9188            1 
   1   rs73089597       0.2862            1 
   1   rs79318629       0.5808            1 
   1    rs4844417      0.07339            1 
   1  rs112780775       0.2862            1 
   1     rs931694      0.07339            1 
   1   rs78318071        0.609            1 
   1     rs931695       0.3225            1 
   1   rs28733971       0.1763            1 
   1   rs76500298       0.9691            1 
   1    rs4844418       0.7453            1 
   1  rs369142756       0.3722            1 
   1    rs7518986      0.08219            1 
   1    rs5780449       0.1819            1 
   1   rs57918244       0.9691            1 
   1   rs61159936       0.1763            1 
   1   rs12044480      0.06179            1 
   1  rs114841898       0.7551            1 
   1    rs7517016      0.06179            1 
   1    rs4844673        0.832            1 
   1   rs74863177       0.8064            1 
   1   rs77342011       0.8064            1 
   1     rs727524       0.5242            1 
   1    rs6699314       0.9926            1 
   1    rs6666286       0.1763            1 
   1  rs114613822       0.5953            1 
   1    rs1499582       0.4726            1 
   1    rs1027541       0.0412            1 
   1  rs114815588       0.5953            1 
   1   rs10863707       0.7759            1 
   1   rs77732069       0.6012            1 
   1    rs6684581       0.1763            1 
   1   rs66802214       0.9672            1 
   1    rs7516392       0.9691            1 
   1    rs7528170       0.3668            1 
   1    rs4844419      0.05669            1 
   1    rs1499577      0.08979            1 
   1    rs6540466       0.1763            1 
   1    rs7544420      0.05669            1 
   1   rs80266432       0.5388            1 
   1   rs78780318       0.5325            1 
   1    rs6540467      0.08129            1 
   1    rs6695225      0.08129            1 
   1   rs77649026       0.9538            1 
   1   rs11400139      0.08979            1 
   1    rs1159754       0.8064            1 
   1   rs77561942       0.9538            1 
   1    rs5780450      0.05669            1 
   1    rs7543864       0.6283            1 
   1    rs7546272       0.5102            1 
   1  rs147859320       0.6283            1 
   1   rs77791115       0.6075            1 
   1  rs142616932       0.9691            1 
   1   rs79672288       0.5953            1 
   1   rs73091420      0.06209            1 
   1    rs1499578       0.9691            1 
   1    rs1499579       0.7832            1 
   1    rs6694253       0.5164            1 
   1   rs11119050       0.4164            1 
   1    rs2217357       0.5102            1 
   1   rs78696689       0.6012            1 
   1   rs77196512       0.6781            1 
   1   rs74619320         0.37            1 
   1    rs6658694       0.9538            1 
   1   rs74153176       0.2551            1 
   1   rs74153177       0.7401            1 
   1    rs6691187        0.165            1 
   1   rs11119051        0.616            1 
   1   rs12079333       0.3795            1 
   1   rs12406933       0.4493            1 
   1    rs6661433       0.6404            1 
   1   rs74153178       0.3313            1 
   1   rs11119053       0.8093            1 
   1    rs2065720       0.2858            1 
   1   rs17012418        0.983            1 
   1    rs2052909       0.2477            1 
   1    rs2052908       0.1689            1 
   1   rs77366650        0.443            1 
   1   rs56824160       0.2303            1 
   1    rs6701086       0.1689            1 
   1    rs7519519       0.9577            1 
   1   rs74153179        0.494            1 
   1   rs10863708       0.9577            1 
   1   rs12025827       0.1689            1 
   1   rs12239194        0.494            1 
   1  rs532999843       0.5428            1 
   1   rs60227128       0.8272            1 
   1    rs1499580       0.1226            1 
   1   rs76882578       0.6953            1 
   1   rs76768902       0.6743            1 
   1   rs11119055       0.8566            1 
   1    rs7525154       0.8566            1 
   1   rs74153184        0.494            1 
   1    rs1864270        0.494            1 
   1   rs12069657       0.8977            1 
   1    rs6677524       0.0129            1 
   1  rs111849651          0.7            1 
   1   rs61650662       0.8977            1 
   1    rs6680851       0.8566            1 
   1   rs76700780       0.9036            1 
   1   rs57274561       0.9734            1 
   1   rs79724955       0.9036            1 
   1    rs2405143       0.5151            1 
   1    rs1114775        0.983            1 
   1   rs76413638       0.0129            1 
   1    rs1864269       0.8746            1 
   1    rs1392093       0.8746            1 
   1  rs557595623       0.6909            1 
   1   rs59947985       0.9734            1 
   1   rs60255359       0.9734            1 
   1   rs61519491        0.983            1 
   1   rs74153185       0.6446            1 
   1   rs11805020       0.5887            1 
   1   rs56735054       0.9119            1 
   1   rs12749470       0.1852            1 
   1   rs72742816       0.7495            1 
   1  rs143973992       0.4204            1 
   1   rs74153186       0.2334            1 
   1   rs11119056       0.5926            1 
   1   rs74153187       0.2334            1 
   1   rs10779476        0.401            1 
   1   rs74153188       0.2334            1 
   1   rs60376441       0.5926            1 
   1   rs60769280       0.4204            1 
   1   rs17012436       0.2334            1 
   1   rs17012439       0.4109            1 
   1    rs7538010       0.2472            1 
   1   rs75188529       0.2334            1 
   1    rs7549913       0.2334            1 
   1    rs7515332       0.2334            1 
   1    rs7540947       0.2334            1 
   1   rs73076233       0.5926            1 
   1    rs1499574       0.1045            1 
   1   rs77522773       0.4204            1 
   1     rs696987       0.5922            1 
   1   rs74153189       0.4204            1 
   1     rs696985      0.06899            1 
   1     rs696984       0.1553            1 
   1     rs696983       0.7406            1 
   1    rs4844420       0.1268            1 
   1   rs61272237       0.2334            1 
   1   rs75297245       0.2289            1 
   1     rs696981       0.5252            1 
   1  rs146277243       0.2319            1 
   1    rs1499573       0.4204            1 
   1   rs74153503       0.4204            1 
   1     rs701642       0.9447            1 
   1   rs78810680        0.389            1 
   1   rs11119058       0.1268            1 
   1   rs77104331        0.389            1 
   1   rs74153504       0.5614            1 
   1     rs841496       0.5841            1 
   1   rs74153510       0.5989            1 
   1   rs17187352       0.5989            1 
   1     rs698993       0.6444            1 
   1    rs1499572       0.7493            1 
   1     rs701641       0.9725            1 
   1   rs61457416       0.7493            1 
   1   rs17259568       0.9099            1 
   1   rs12409730       0.4133            1 
   1  rs551265086       0.2661            1 
   1  rs569459535        0.933            1 
   1   rs78714535       0.4562            1 
   1   rs78147081       0.4562            1 
   1    rs1499588       0.6488            1 
   1    rs4844675       0.7274            1 
   1    rs6540469       0.9758            1 
   1     rs696979        0.805            1 
   1   rs55960429        0.675            1 
   1   rs34441944       0.9749            1 
   1   rs12040804       0.6782            1 
   1   rs77121308       0.9749            1 
   1   rs10863709        0.675            1 
   1   rs79296706       0.9234            1 
   1   rs75469889       0.4562            1 
   1   rs77915377       0.5424            1 
   1    rs2163039        0.728            1 
   1     rs701640       0.8085            1 
   1   rs58304185       0.3171            1 
   1     rs696977       0.9821            1 
   1    rs4844421       0.3384            1 
   1  rs140356192       0.5424            1 
   1    rs2405142        0.163            1 
   1     rs696976       0.3171            1 
   1   rs78845352       0.2614            1 
   1     rs961484        0.728            1 
   1   rs17187380       0.9749            1 
   1   rs80343874       0.9234            1 
   1   rs77662717        0.523            1 
   1     rs701639        0.805            1 
   1     rs701638        0.805            1 
   1    rs4844677        0.728            1 
   1     rs701637       0.3171            1 
   1     rs701636       0.8085            1 
   1   rs10712315       0.9749            1 
   1   rs78351649       0.4562            1 
   1   rs78416553       0.3044            1 
   1   rs80020700       0.2661            1 
   1   rs35767504        0.805            1 
   1   rs11119062       0.9953            1 
   1   rs12410892       0.9749            1 
   1   rs12048557       0.9953            1 
   1   rs12096711       0.8696            1 
   1  rs115829118       0.4562            1 
   1     rs701635       0.3171            1 
   1   rs75684827       0.2319            1 
   1   rs79724360       0.3171            1 
   1   rs11119063       0.9953            1 
   1   rs12025641        0.728            1 
   1   rs11119064       0.9953            1 
   1   rs58673506       0.9953            1 
   1   rs17012470       0.9445            1 
   1   rs77467725       0.2661            1 
   1  rs114740089       0.9234            1 
   1     rs696975       0.6426            1 
   1    rs1160424       0.9953            1 
   1     rs696973        0.291            1 
   1   rs59962263        0.728            1 
   1    rs6682232       0.5153            1 
   1    rs7533886       0.9749            1 
   1   rs10779477        0.728            1 
   1  rs143417943       0.5419            1 
   1  rs140083637       0.9749            1 
   1     rs701633        0.291            1 
   1  rs116718885       0.8104            1 
   1    rs6683837       0.9234            1 
   1     rs701632        0.291            1 
   1  rs139341433       0.3014            1 
   1    rs6697644       0.9234            1 
   1     rs839644        0.291            1 
   1     rs839643       0.6816            1 
   1  rs148531343       0.6159            1 
   1     rs696972       0.3171            1 
   1  rs570945383       0.3745            1 
   1     rs696971       0.7497            1 
   1  rs116189882       0.3093            1 
   1   rs75469078       0.3044            1 
   1   rs34217485        0.805            1 
   1   rs77044912       0.5424            1 
   1   rs60878322       0.5424            1 
   1     rs696970       0.8085            1 
   1  rs115942261       0.4562            1 
   1     rs696969       0.1823            1 
   1     rs696968       0.4935            1 
   1     rs696967       0.3171            1 
   1  rs530086073       0.4069            1 
   1   rs75063710       0.3171            1 
   1   rs11119066       0.8449            1 
   1   rs75544871         0.26            1 
   1     rs710417        0.291            1 
   1   rs76879278       0.4069            1 
   1     rs710418        0.291            1 
   1     rs710419       0.8085            1 
   1   rs77374740       0.9234            1 
   1     rs839642       0.5927            1 
   1  rs201863776       0.8975            1 
   1  rs374376217       0.8546            1 
   1  rs141850420       0.5543            1 
   1   rs79766964       0.7891            1 
   1   rs76768460       0.7891            1 
   1  rs148695623       0.9401            1 
   1   rs12067289       0.5543            1 
   1   rs77967779       0.7054            1 
   1     rs696944       0.3922            1 
   1  rs138027528       0.5543            1 
   1   rs12066168       0.5543            1 
   1   rs80133821       0.7054            1 
   1   rs76258710       0.5747            1 
   1   rs12080605       0.5543            1 
   1     rs696943       0.9926            1 
   1  rs115329262       0.7054            1 
   1   rs74156408       0.0223            1 
   1   rs79855045       0.4562            1 
   1  rs200252473       0.2518            1 
   1   rs75503242       0.2518            1 
   1   rs57513342       0.4242            1 
   1     rs696948       0.3286            1 
   1   rs75954154       0.4209            1 
   1   rs72742846       0.8746            1 
   1   rs73076276       0.8405            1 
   1     rs696173       0.6312            1 
   1   rs12124696       0.8648            1 
   1  rs145745119       0.5053            1 
   1     rs696949       0.5802            1 
   1   rs12135163        0.204            1 
   1   rs74156411       0.5265            1 
   1     rs696950       0.4327            1 
   1   rs17012501       0.5265            1 
   1  rs114850574       0.8451            1 
   1     rs710420       0.4327            1 
   1   rs79536743       0.8451            1 
   1   rs74156414       0.5265            1 
   1  rs115517821       0.1043            1 
   1   rs12043971       0.3545            1 
   1   rs17041881       0.9115            1 
   1    rs6684369         0.91            1 
   1  rs141184306       0.4002            1 
   1     rs696962       0.6437            1 
   1  rs368296203       0.3784            1 
   1     rs696964       0.4526            1 
   1   rs34239754       0.8458            1 
   1    rs2036258       0.4444            1 
   1  rs143912149       0.8451            1 
   1     rs696965        0.692            1 
   1   rs74156415       0.5265            1 
   1   rs17012514       0.9115            1 
   1     rs988807       0.8458            1 
   1   rs61815270         0.77            1 
   1   rs11806031       0.4444            1 
   1   rs76322338       0.9115            1 
   1   rs77467213       0.1552            1 
   1   rs74714118       0.8451            1 
   1  rs114617452       0.8451            1 
   1   rs66517049       0.8463            1 
   1    rs6662504       0.9081            1 
   1  rs144848797       0.4753            1 
   1   rs78299590       0.5813            1 
   1   rs74156417       0.5265            1 
   1   rs12037321       0.9115            1 
   1   rs17012524       0.9115            1 
   1     rs717705       0.9115            1 
   1     rs696946       0.5637            1 
   1   rs58960501       0.9115            1 
   1   rs72454706       0.5566            1 
   1   rs74156418       0.5265            1 
   1     rs696945       0.4571            1 
   1   rs17012531       0.7892            1 
   1  rs113298002       0.9829            1 
   1     rs701622       0.5637            1 
   1    rs7537358       0.7892            1 
   1   rs77470954       0.8451            1 
   1     rs701621        0.889            1 
   1     rs701620         0.76            1 
   1     rs701619       0.4623            1 
   1     rs701618        0.889            1 
   1   rs55845804       0.4444            1 
   1   rs73078254       0.1025            1 
   1   rs61815272       0.5555            1 
   1   rs55997213       0.5265            1 
   1   rs55998423       0.3911            1 
   1    rs1098688       0.4969            1 
   1  rs145830763       0.8451            1 
   1   rs34447255       0.4056            1 
   1   rs79218808       0.4444            1 
   1    rs1846544       0.9476            1 
   1  rs150180295       0.8451            1 
   1    rs2217358       0.4562            1 
   1  rs564094579       0.6106            1 
   1   rs59178189       0.2654            1 
   1   rs58420654       0.9476            1 
   1     rs841487       0.7783            1 
   1  rs115959397       0.8451            1 
   1  rs114858367       0.8451            1 
   1    rs1098649       0.7783            1 
   1  rs140944246       0.9298            1 
   1    rs1098650        0.838            1 
   1   rs79474802       0.6426            1 
   1     rs701613       0.7783            1 
   1     rs701612      0.08889            1 
   1  rs112237994        0.951            1 
   1  rs144589566       0.6153            1 
   1   rs79797338       0.8451            1 
   1   rs72742864       0.4722            1 
   1   rs60306691       0.9868            1 
   1     rs701610       0.4069            1 
   1    rs4844678        0.951            1 
   1   rs74156424       0.7875            1 
   1   rs79361384       0.9913            1 
   1    rs7520881       0.7669            1 
   1  rs535363907       0.8402            1 
   1    rs2036259       0.8043            1 
   1   rs55900890        0.623            1 
   1   rs17012542       0.7708            1 
   1   rs12025789       0.9913            1 
   1   rs76207091       0.1634            1 
   1   rs12089705       0.6901            1 
   1   rs12090822       0.6901            1 
   1   rs55943272       0.4722            1 
   1   rs12122106       0.8013            1 
   1   rs60583139        0.933            1 
   1  rs116287880       0.8451            1 
   1     rs701608       0.7512            1 
   1    rs9645353       0.8013            1 
   1  rs140119728        0.933            1 
   1  rs115541825       0.6106            1 
   1    rs1499585       0.7921            1 
   1    rs1499586       0.9603            1 
   1  rs540954782       0.6363            1 
   1   rs17012558       0.6363            1 
   1   rs78318710       0.8451            1 
   1   rs12093784       0.6106            1 
   1    rs6671813       0.6363            1 
   1   rs17012563       0.6363            1 
   1   rs17259637       0.7962            1 
   1    rs5780458       0.2123            1 
   1   rs17012564       0.7292            1 
   1     rs839641      0.05549            1 
   1  rs115890992       0.8451            1 
   1     rs696961      0.08819            1 
   1  rs114830452       0.2158            1 
   1   rs59745900       0.1538            1 
   1     rs696960       0.1236            1 
   1   rs75657955       0.7363            1 
   1     rs696959       0.1236            1 
   1   rs17012576       0.7115            1 
   1    rs7549288       0.9342            1 
   1    rs1392096       0.3155            1 
   1   rs78050785       0.8242            1 
   1   rs58941100       0.7341            1 
   1   rs55970022       0.8537            1 
   1   rs17259644       0.7807            1 
   1     rs993324       0.6451            1 
   1   rs76333618        0.586            1 
   1   rs60717843       0.5954            1 
   1  rs112717555       0.8135            1 
   1   rs73078302       0.8135            1 
   1   rs73080203        0.337            1 
   1    rs7536351       0.8229            1 
   1   rs60996108      0.05599            1 
   1  rs186482758      0.05599            1 
   1    rs5780459       0.2038            1 
   1    rs2115595       0.6002            1 
   1    rs7520798       0.7238            1 
   1    rs7520811       0.7238            1 
   1     rs696956        0.475            1 
   1   rs77175010        0.601            1 
   1   rs75098006        0.217            1 
   1   rs10863712       0.9352            1 
   1    rs6679114       0.2601            1 
   1   rs17012594        0.621            1 
   1   rs74376765        0.601            1 
   1   rs77433005       0.2504            1 
   1   rs77919401       0.1086            1 
   1     rs696955       0.2114            1 
   1    rs1499584        0.601            1 
   1   rs11403621       0.1135            1 
   1   rs11306093        0.591            1 
   1    rs2649549       0.4083            1 
   1    rs2649550       0.4083            1 
   1   rs35035719       0.4469            1 
   1   rs17012603       0.8723            1 
   1     rs701630       0.9735            1 
   1   rs78324038       0.1367            1 
   1    rs2897016       0.7347            1 
   1     rs701629       0.3799            1 
   1     rs696954       0.2307            1 
   1     rs696953        0.651            1 
   1   rs57099313       0.5523            1 
   1   rs58394083       0.5523            1 
   1   rs17012605       0.5523            1 
   1     rs696952       0.9897            1 
   1     rs696951       0.7348            1 
   1   rs11119072       0.4587            1 
   1     rs701628       0.3374            1 
   1  rs143025639       0.2193            1 
   1     rs701627       0.5527            1 
   1   rs12024584       0.4587            1 
   1  rs113367409       0.7848            1 
   1   rs57554139       0.4226            1 
   1   rs78052029       0.6747            1 
   1     rs701625       0.4462            1 
   1   rs75498350       0.4982            1 
   1     rs701624       0.6533            1 
   1   rs12048668       0.4587            1 
   1   rs76412705       0.9626            1 
   1   rs35933529       0.4234            1 
   1   rs34858422         0.43            1 
   1   rs75791414       0.4234            1 
   1   rs79445772       0.4982            1 
   1   rs59828019       0.4161            1 
   1   rs77629635       0.2303            1 
   1   rs34925312       0.2767            1 
   1   rs11119073       0.4139            1 
   1   rs12063017       0.4234            1 
   1   rs73080227       0.7848            1 
   1   rs77099760       0.2587            1 
   1   rs61815317         0.29            1 
   1   rs12064511       0.3803            1 
   1     rs841489       0.2844            1 
   1   rs34080513       0.4587            1 
   1    rs2066289       0.4587            1 
   1   rs73080234         0.88            1 
   1   rs77210158       0.7855            1 
   1   rs75098191       0.4982            1 
   1    rs1429266       0.4631            1 
   1     rs701617       0.2844            1 
   1  rs140547923      0.06359            1 
   1    rs1366755       0.9387            1 
   1     rs701616       0.1918            1 
   1   rs75958511       0.7622            1 
   1     rs701615       0.9199            1 
   1     rs701614       0.9199            1 
   1   rs73080243       0.5714            1 
   1   rs80242419       0.6747            1 
   1   rs75793418       0.6747            1 
   1   rs75180471       0.4982            1 
   1   rs78491270       0.6747            1 
   1   rs78309873       0.7855            1 
   1  rs116619785       0.4885            1 
   1   rs10779479       0.8389            1 
   1    rs1098657        0.767            1 
   1   rs58481861       0.5442            1 
   1   rs12738571       0.4081            1 
   1   rs12072036      0.08619            1 
   1  rs113838713       0.6207            1 
   1  rs141524788      0.08619            1 
   1    rs1098656       0.7369            1 
   1   rs11582053       0.4587            1 
   1  rs149177847       0.7622            1 
   1    rs7534428       0.4081            1 
   1    rs7524111       0.4081            1 
   1     rs841504       0.2844            1 
   1   rs73080256       0.7622            1 
   1     rs841503       0.9463            1 
   1   rs75250487       0.1337            1 
   1     rs841502       0.9463            1 
   1    rs1578544       0.3483            1 
   1     rs841501       0.2844            1 
   1   rs75651835       0.7622            1 
   1   rs34541766       0.6276            1 
   1   rs34528577       0.9174            1 
   1   rs76377179       0.7855            1 
   1   rs58961817       0.0391            1 
   1     rs841500       0.2844            1 
   1   rs73080263       0.4816            1 
   1    rs1098654       0.6276            1 
   1    rs1098653       0.6276            1 
   1    rs6668021       0.5203            1 
   1     rs841498       0.6276            1 
   1    rs1583017       0.5203            1 
   1     rs841497       0.7427            1 
   1    rs1072243       0.3259            1 
   1   rs35696632       0.2822            1 
   1  rs145496774       0.4552            1 
   1    rs1098652        0.483            1 
   1  rs150208777       0.0391            1 
   1    rs1098651        0.483            1 
   1   rs61660813       0.5618            1 
   1   rs56713304        0.483            1 
   1   rs61815322       0.1462            1
[truncated: 130,186 more chars]
