# Supplementary material for: Cell-to-cell expression dispersion of B-cell surface proteins is linked to genetic variants in humans
Source: Commun Biol. 2020 Jul 3;3:346. doi: 10.1038/s42003-020-1075-1 (PMC7335051; doi:10.1038/s42003-020-1075-1)
Supplement: Supplementary file 4 — Supplementary Data 2 [file 42003_2020_1075_MOESM4_ESM.zip › Supplementary_Data_S2/plink-results-40LCLs/CD63_chr12_cv/CD63_cv_40_LCLs.qassoc]

 CHR         SNP         BP    NMISS       BETA         SE         R2        T            P 
  12   rs4526807   54123187       40   0.001504   0.003701   0.004327   0.4064       0.6867 
  12  rs60047499   54123919       40  -0.001246    0.00306   0.004345  -0.4072       0.6861 
  12 rs111234080   54124021       40    0.00344   0.003015    0.03312    1.141        0.261 
  12 rs112622332   54124027       40    0.00344   0.003015    0.03312    1.141        0.261 
  12 rs138396498   54124645       40  -0.006983   0.003928    0.07677   -1.778      0.08348 
  12  rs74400196   54125093       40   -0.00127   0.003429   0.003599  -0.3705       0.7131 
  12  rs57676526   54125823       40  -0.003942   0.002599    0.05709   -1.517       0.1376 
  12 rs540672486   54125863       40 -0.0009705   0.002098   0.005601  -0.4627       0.6463 
  12  rs58855382   54126021       40  -0.003942   0.002599    0.05709   -1.517       0.1376 
  12  rs17102257   54126061       40  -0.001291   0.003703   0.003188  -0.3486       0.7293 
  12 rs116365245   54126066       40  -0.000937   0.003706    0.00168  -0.2529       0.8017 
  12 rs116204103   54126114       40  -0.000937   0.003706    0.00168  -0.2529       0.8017 
  12  rs78372483   54126150       40  0.0001411   0.003709  3.808e-05  0.03804       0.9699 
  12 rs112104282   54126450       40   -0.00127   0.003429   0.003599  -0.3705       0.7131 
  12  rs17102261   54126732       40  0.0004546   0.001716   0.001843   0.2649       0.7925 
  12  rs59029921   54127379       40  -0.003942   0.002599    0.05709   -1.517       0.1376 
  12 rs148322992   54127468       40  -0.006983   0.003928    0.07677   -1.778      0.08348 
  12   rs7131877   54127513       40  8.139e-05   0.001639   6.49e-05  0.04966       0.9607 
  12 rs139628551   54128101       40  -0.006983   0.003928    0.07677   -1.778      0.08348 
  12  rs80320295   54128150       40    0.00344   0.003015    0.03312    1.141        0.261 
  12 rs146607756   54128392       40  -0.002009   0.004076   0.006357  -0.4931       0.6248 
  12  rs75648448   54128396       40  -0.002066   0.002762    0.01451   -0.748       0.4591 
  12  rs73305435   54128702       40 -0.0001535   0.002278  0.0001196 -0.06742       0.9466 
  12  rs12228894   54128726       40  0.0004546   0.001716   0.001843   0.2649       0.7925 
  12 rs114960006   54128759       40   -0.00273   0.003682    0.01426  -0.7414        0.463 
  12  rs12227447   54128892       40  0.0004546   0.001716   0.001843   0.2649       0.7925 
  12  rs74516740   54128985       40 -0.0001276   0.003435  3.633e-05 -0.03716       0.9706 
  12  rs76611443   54129058       40  0.0009639   0.002828   0.003047   0.3408       0.7351 
  12  rs76769872   54129078       40  0.0009639   0.002828   0.003047   0.3408       0.7351 
  12  rs11170670   54129220       40  0.0004546   0.001716   0.001843   0.2649       0.7925 
  12   rs7961165   54129496       40  0.0004546   0.001716   0.001843   0.2649       0.7925 
  12 rs114693196   54129611       40  -0.002588   0.004067    0.01054  -0.6362       0.5284 
  12  rs17102356   54130427       40 -0.0007771   0.003433   0.001347  -0.2264       0.8221 
  12  rs17102368   54130757       40 -0.0001535   0.002278  0.0001196 -0.06742       0.9466 
  12  rs74091520   54130818       40  0.0001544   0.003709  4.563e-05  0.04164        0.967 
  12  rs73305442   54131647       40   0.002246   0.002378    0.02294   0.9446       0.3508 
  12  rs56820847   54132019       40 -0.0007849   0.002297   0.003064  -0.3418       0.7344 
  12  rs73305443   54132304       40 -0.0001535   0.002278  0.0001196 -0.06742       0.9466 
  12  rs80021376   54132449       40 -0.0001535   0.002278  0.0001196 -0.06742       0.9466 
  12  rs75726462   54132671       40  -0.002066   0.002762    0.01451   -0.748       0.4591 
  12  rs11170672   54133631       40 -0.0001056   0.002363  5.257e-05  -0.0447       0.9646 
  12  rs79870510   54133926       40    0.00379   0.003004     0.0402    1.262       0.2148 
  12   rs7980783   54134291       40 -0.0001056   0.002363  5.257e-05  -0.0447       0.9646 
  12   rs7980880   54134319       40 -0.0007849   0.002297   0.003064  -0.3418       0.7344 
  12  rs73305447   54134562       40   0.001306    0.00229   0.008482   0.5702       0.5719 
  12  rs79449862   54134950       40    0.00379   0.003004     0.0402    1.262       0.2148 
  12  rs76404125   54134966       40  -0.006031    0.00397    0.05727   -1.519        0.137 
  12   rs4427608   54134998       40  -0.001209   0.002775   0.004973  -0.4358       0.6654 
  12  rs77303557   54135022       40   0.002654     0.0022    0.03687    1.206       0.2352 
  12 rs540380860   54135664       40 -0.0001059   0.001618  0.0001127 -0.06546       0.9482 
  12 rs570197922   54135667       40 -0.0009654   0.002451   0.004066  -0.3939       0.6959 
  12  rs73305449   54136144       40  -0.002434   0.002373    0.02694   -1.026       0.3115 
  12  rs78058957   54136333       40  -0.006983   0.003928    0.07677   -1.778      0.08348 
  12  rs73305451   54136479       40 -2.057e-05   0.002677  1.554e-06 -0.007684       0.9939 
  12  rs74813423   54136956       40   0.001957   0.002729    0.01335   0.7171       0.4777 
  12  rs73305452   54137477       40  -0.002434   0.002373    0.02694   -1.026       0.3115 
  12  rs73305454   54137961       40 -2.057e-05   0.002677  1.554e-06 -0.007684       0.9939 
  12  rs77134077   54138300       40 -0.0004204   0.004088  0.0002782  -0.1028       0.9186 
  12   rs2078300   54138547       40 -0.0007235     0.0021   0.003113  -0.3445       0.7324 
  12    rs999678   54138742       40 -0.0008469   0.002829   0.002352  -0.2993       0.7663 
  12   rs9971777   54138748       40  0.0004301   0.002533  0.0007584   0.1698        0.866 
  12   rs2020182   54139070       40  0.0008219   0.001871   0.005051   0.4392        0.663 
  12   rs7315479   54139316       40    0.00088   0.002273   0.003929   0.3871       0.7008 
  12  rs11833460   54139318       40   0.002138   0.002222    0.02378   0.9622        0.342 
  12   rs7133633   54139932       40 -0.0008078   0.002086   0.003931  -0.3872       0.7007 
  12  rs57903200   54139948       40  -0.002382   0.003413    0.01265  -0.6979       0.4895 
  12  rs56847064   54141274       40  -0.001326   0.002824   0.005764  -0.4694       0.6415 
  12 rs116046773   54141496       40   0.006616   0.003263    0.09762    2.028      0.04966 
  12  rs60728251   54141979       40 -0.0008491   0.002076   0.004383   -0.409       0.6848 
  12   rs7963414   54142479       40  -0.001227   0.001613    0.01498  -0.7603       0.4518 
  12 rs114652563   54142782       40   0.006616   0.003263    0.09762    2.028      0.04966 
  12   rs3058906   54143075       40  -0.003152    0.00252    0.03955   -1.251       0.2186 
  12  rs61159166   54143105       40   0.006616   0.003263    0.09762    2.028      0.04966 
  12  rs79676492   54143107       40   0.006616   0.003263    0.09762    2.028      0.04966 
  12  rs59999481   54143158       40   0.006616   0.003263    0.09762    2.028      0.04966 
  12 rs115207911   54143412       40   0.006616   0.003263    0.09762    2.028      0.04966 
  12  rs56998309   54143535       40    0.00219   0.002492    0.01992   0.8789        0.385 
  12  rs75204089   54143744       40   -0.00117    0.00274   0.004774  -0.4269       0.6718 
  12 rs114295824   54144051       40   0.006616   0.003263    0.09762    2.028      0.04966 
  12  rs12422663   54144274       40   0.001854   0.002309    0.01668   0.8029        0.427 
  12 rs112535957   54144466       40  -0.002092   0.003693   0.008372  -0.5664       0.5744 
  12 rs115863331   54146202       40   0.006616   0.003263    0.09762    2.028      0.04966 
  12   rs1809005   54146451       40  -0.001837   0.002922    0.01029  -0.6285       0.5334 
  12  rs12423000   54146838       40  -0.000267   0.002533  0.0002922  -0.1054       0.9166 
  12   rs1864447   54146875       40    0.00592   0.002665      0.115    2.222      0.03234 
  12   rs4759293   54146877       40  -0.004311   0.001893     0.1201   -2.277      0.02847 
  12  rs67715155   54147863       40   0.002774   0.002903    0.02347   0.9556       0.3453 
  12  rs59370004   54147884       40   0.006967   0.001936     0.2542    3.599    0.0009097 
  12 rs114393882   54147959       40  -0.002066   0.002762    0.01451   -0.748       0.4591 
  12  rs75545910   54148032       40  -0.002066   0.002762    0.01451   -0.748       0.4591 
  12  rs11170676   54148067       40  -0.004447   0.002184    0.09837   -2.036      0.04875 
  12  rs11170677   54148165       40  -0.004612   0.002389    0.08929    -1.93      0.06107 
  12  rs67551371   54148229       40   0.001816   0.003215   0.008328   0.5649       0.5754 
  12  rs67535721   54148306       40   0.002774   0.002903    0.02347   0.9556       0.3453 
  12   rs3058893   54149092       40  0.0006531   0.002002   0.002793   0.3262        0.746 
  12  rs55666598   54149386       40 -0.0009723   0.002672   0.003472  -0.3639        0.718 
  12  rs76246638   54150818       40 -0.0006835   0.002454   0.002038  -0.2786       0.7821 
  12  rs77177006   54151088       40  -0.002066   0.002762    0.01451   -0.748       0.4591 
  12  rs78996677   54151451       40   0.006967   0.001936     0.2542    3.599    0.0009097 
  12   rs4759294   54152627       40   0.001318   0.001864    0.01299   0.7072       0.4838 
  12  rs10876494   54154133       40   0.002353   0.001908    0.03851    1.234       0.2249 
  12  rs57975245   54154429       40   0.005356   0.002198     0.1352    2.437      0.01961 
  12  rs12385813   54154477       40   0.003124   0.002028    0.05878     1.54       0.1317 
  12 rs115115629   54154646       40   -0.00272    0.00264    0.02717    -1.03       0.3094 
  12 rs116683013   54154821       40  -0.004075   0.002862    0.05066   -1.424       0.1626 
  12  rs74713353   54154959       40  -0.004075   0.002862    0.05066   -1.424       0.1626 
  12   rs4759295   54155105       40   0.002956   0.001879    0.06113    1.573        0.124 
  12  rs17102640   54155736       40  -0.004803   0.002634    0.08045   -1.823      0.07613 
  12 rs149710711   54156471       40  0.0009167   0.003225   0.002122   0.2843       0.7777 
  12  rs11432016   54156533       40   0.000361   0.003708  0.0002493  0.09734        0.923 
  12  rs35353347   54156557       40   0.003131   0.001873    0.06848    1.671       0.1029 
  12  rs60786267   54156817       40   0.009868   0.003345     0.1863     2.95     0.005419 
  12  rs74091537   54157040       40   0.004609   0.002205     0.1031     2.09      0.04337 
  12  rs12313512   54157311       40   0.003124   0.002028    0.05878     1.54       0.1317 
  12 rs116585883   54157346       40  -0.004075   0.002862    0.05066   -1.424       0.1626 
  12  rs55893761   54157786       40   0.003124   0.002028    0.05878     1.54       0.1317 
  12 rs148538617   54157828       40  -0.004075   0.002862    0.05066   -1.424       0.1626 
  12 rs112076260   54157857       40  0.0009167   0.003225   0.002122   0.2843       0.7777 
  12 rs113340396   54158016       40   0.001182    0.00343   0.003115   0.3446       0.7323 
  12   rs7299481   54158269       40  -0.003364   0.001724    0.09105   -1.951      0.05845 
  12  rs79479777   54158631       40   0.002497   0.002587    0.02393   0.9653       0.3405 
  12 rs115653106   54158913       40  -0.006031    0.00397    0.05727   -1.519        0.137 
  12   rs7968810   54158993       40   0.001014   0.002038   0.006476   0.4977       0.6216 
  12   rs7968870   54159249       40   0.003124   0.002028    0.05878     1.54       0.1317 
  12   rs7969151   54159277       40   0.001014   0.002038   0.006476   0.4977       0.6216 
  12   rs6580960   54159380       40   0.002956   0.001879    0.06113    1.573        0.124 
  12  rs77268303   54160119       40  -0.004075   0.002862    0.05066   -1.424       0.1626 
  12  rs12300969   54160738       40  0.0009167   0.003225   0.002122   0.2843       0.7777 
  12  rs11307850   54161003       40   0.002497   0.002587    0.02393   0.9653       0.3405 
  12   rs7963500   54161014       40   0.002956   0.001879    0.06113    1.573        0.124 
  12   rs7976888   54161095       40   0.000361   0.003708  0.0002493  0.09734        0.923 
  12 rs115833693   54161275       40  -0.004075   0.002862    0.05066   -1.424       0.1626 
  12  rs11170680   54161378       40   0.003124   0.002028    0.05878     1.54       0.1317 
  12  rs12321239   54161589       40   0.002894   0.002199    0.04358    1.316       0.1961 
  12  rs12309114   54161881       40   0.003124   0.002028    0.05878     1.54       0.1317 
  12 rs185023038   54161991       40  -0.004075   0.002862    0.05066   -1.424       0.1626 
  12  rs17102742   54162079       40  -0.004803   0.002634    0.08045   -1.823      0.07613 
  12  rs10783597   54162144       40   0.003301   0.001866    0.07612    1.769      0.08484 
  12  rs12309485   54162461       40   0.000313   0.001996   0.000647   0.1569       0.8762 
  12  rs12578472   54163425       40    -0.0033   0.001477     0.1161   -2.234      0.03143 
  12   rs7294513   54163892       40   0.003124   0.002028    0.05878     1.54       0.1317 
  12   rs4759296   54163956       40   0.002956   0.001879    0.06113    1.573        0.124 
  12 rs115650146   54164780       40  -0.004075   0.002862    0.05066   -1.424       0.1626 
  12  rs56249450   54164839       40   0.002086   0.001976    0.02849    1.056       0.2978 
  12   rs7315099   54164926       40   0.000361   0.003708  0.0002493  0.09734        0.923 
  12  rs10783598   54165001       40    -0.0033   0.001477     0.1161   -2.234      0.03143 
  12  rs11170681   54165013       40   0.003124   0.002028    0.05878     1.54       0.1317 
  12   rs7299000   54165159       40   0.000361   0.003708  0.0002493  0.09734        0.923 
  12  rs12303628   54166482       40   0.003931   0.002421    0.06486    1.624       0.1127 
  12   rs7315557   54167077       40   0.001119   0.001659    0.01182   0.6742       0.5043 
  12  rs10876495   54168080       40   0.004359   0.001692     0.1487    2.577      0.01398 
  12 rs201000501   54168351       40   0.003377   0.001523     0.1146    2.217      0.03266 
  12   rs4759297   54169178       40   0.002342   0.001537    0.05755    1.523        0.136 
  12  rs74871334   54171679       40 -0.0008576   0.004086   0.001158  -0.2099       0.8349 
  12  rs75328374   54171695       40   0.004635   0.002839    0.06552    1.632       0.1109 
  12  rs12229875   54172302       40  -0.004799    0.00193       0.14   -2.487       0.0174 
  12   rs7307035   54172546       40  0.0004231   0.001944   0.001245   0.2176       0.8289 
  12 rs372680132   54172758       40  -0.002465   0.002252    0.03055   -1.094       0.2807 
  12  rs75334194   54173247       40  -0.001951   0.004076   0.005995  -0.4787       0.6349 
  12   rs3847786   54174044       40   0.002748   0.001609    0.07131    1.708      0.09577 
  12  rs11170682   54175021       40   0.002748   0.001609    0.07131    1.708      0.09577 
  12   rs7955354   54175107       40  0.0008313   0.002325   0.003354   0.3576       0.7226 
  12   rs7955486   54175232       40  0.0008768   0.001824   0.006043   0.4806       0.6335 
  12 rs115211342   54175597       40  -0.001951   0.004076   0.005995  -0.4787       0.6349 
  12   rs3847785   54175873       40   0.002938   0.002067     0.0505    1.422       0.1633 
  12  rs11170683   54175925       40   0.002471   0.001608    0.05848    1.536       0.1327 
  12   rs4759298   54176433       40  -0.004456   0.001692     0.1543   -2.633      0.01216 
  12   rs3847784   54176800       40   0.002938   0.002067     0.0505    1.422       0.1633 
  12  rs10876496   54176868       40  -0.004358   0.001614     0.1609   -2.699      0.01031 
  12   rs3858602   54177548       40   0.002639   0.001601    0.06668    1.648       0.1077 
  12 rs113854012   54178098       40   0.001892   0.001528    0.03877    1.238       0.2233 
  12  rs74349459   54178422       40 -0.0007502   0.002779   0.001913  -0.2699       0.7887 
  12  rs61497467   54178834       40   0.004635   0.002839    0.06552    1.632       0.1109 
  12  rs74091557   54178835       40   0.001421   0.002062    0.01234    0.689        0.495 
  12  rs17102892   54178921       40   0.001421   0.002062    0.01234    0.689        0.495 
  12   rs1316636   54179028       40   0.001367   0.003428    0.00417   0.3989       0.6922 
  12   rs2037750   54179546       40  -0.004456   0.001692     0.1543   -2.633      0.01216 
  12  rs11170685   54179602       40  -0.001744   0.001593    0.03057   -1.095       0.2805 
  12  rs11170686   54179951       40   0.001123   0.001819   0.009932   0.6174       0.5406 
  12   rs2037749   54180407       40   0.002938   0.002067     0.0505    1.422       0.1633 
  12  rs61633953   54180698       40   0.009868   0.003345     0.1863     2.95     0.005419 
  12  rs74091561   54180841       40   0.004983   0.002319     0.1083    2.148      0.03812 
  12  rs17102909   54180866       40   0.001935   0.002066    0.02254   0.9362       0.3551 
  12  rs11170687   54181034       40 -2.967e-05   0.001678  8.227e-06 -0.01768        0.986 
  12  rs17102916   54181171       40   0.001935   0.002066    0.02254   0.9362       0.3551 
  12 rs558363512   54181437       40  -0.001634   0.002154    0.01492  -0.7587       0.4527 
  12 rs115300059   54181735       40   0.001935   0.002066    0.02254   0.9362       0.3551 
  12  rs35625178   54181802       40    -0.0013     0.0016    0.01707  -0.8123       0.4217 
  12 rs559561420   54181804       40   0.007847   0.002289     0.2363    3.429     0.001474 
  12 rs191037137   54181972       40  -0.005479   0.003103    0.07582   -1.766      0.08549 
  12  rs77075895   54182688       40  -0.006031    0.00397    0.05727   -1.519        0.137 
  12 rs138508034   54183290       40   0.000731   0.001825   0.004206   0.4006        0.691 
  12  rs79478521   54183647       40  -0.005566    0.00293    0.08672   -1.899      0.06511 
  12  rs74091564   54183763       40   0.001935   0.002066    0.02254   0.9362       0.3551 
  12  rs74091565   54184261       40   0.001935   0.002066    0.02254   0.9362       0.3551 
  12  rs60916034   54184475       40  -0.002649    0.00325    0.01718  -0.8151       0.4201 
  12  rs11170688   54184792       40  0.0005271   0.001734   0.002427   0.3041       0.7627 
  12  rs10876498   54184920       40   0.001367   0.003428    0.00417   0.3989       0.6922 
  12  rs10783599   54185879       40   0.001367   0.003428    0.00417   0.3989       0.6922 
  12  rs17102957   54186394       40  -0.004521   0.003356    0.04558   -1.347       0.1859 
  12  rs12313584   54187582       40  -0.003445   0.001625     0.1058    -2.12      0.04061 
  12  rs10506318   54188182       40   0.001175   0.001603    0.01396   0.7334       0.4678 
  12  rs71925390   54188775       40   0.006075   0.002904     0.1033    2.092      0.04316 
  12 rs114467406   54189114       40  -0.001379   0.003702    0.00364  -0.3726       0.7115 
  12  rs78465973   54189602       40  -0.005566    0.00293    0.08672   -1.899      0.06511 
  12  rs77020835   54189993       40   0.002286    0.00369   0.009997   0.6195       0.5393 
  12   rs4494339   54190181       40  -0.003566   0.001618     0.1133   -2.203      0.03371 
  12 rs112590353   54190253       40   0.005705   0.002586     0.1135    2.206      0.03352 
  12  rs12305643   54190592       40  -0.003566   0.001618     0.1133   -2.203      0.03371 
  12  rs12307091   54190733       40   0.001175   0.001603    0.01396   0.7334       0.4678 
  12  rs17103077   54191722       40   0.001175   0.001603    0.01396   0.7334       0.4678 
  12  rs11170692   54192147       40   -0.00374   0.001644     0.1199   -2.275      0.02862 
  12 rs116286841   54193373       40   0.009868   0.003345     0.1863     2.95     0.005419 
  12  rs11612817   54193583       40  -0.003343    0.00163    0.09967   -2.051      0.04721 
  12 rs138137531   54194156       40   0.001916   0.003057    0.01023   0.6268       0.5345 
  12   rs7975955   54194591       40  -0.003566   0.001618     0.1133   -2.203      0.03371 
  12  rs11170695   54195274       40  -0.003566   0.001618     0.1133   -2.203      0.03371 
  12  rs11170696   54195364       40   0.001748   0.002924   0.009318   0.5979       0.5535 
  12  rs11170697   54195450       40  -0.003566   0.001618     0.1133   -2.203      0.03371 
  12   rs1006347   54196463       40  -0.003566   0.001618     0.1133   -2.203      0.03371 
  12   rs1550778   54196595       40  -0.003566   0.001618     0.1133   -2.203      0.03371 
  12  rs77274441   54196813       40   0.006075   0.002904     0.1033    2.092      0.04316 
  12  rs74091570   54197184       40   0.002728   0.002074    0.04352    1.315       0.1964 
  12  rs56795175   54198232       40   0.006075   0.002904     0.1033    2.092      0.04316 
  12   rs2010242   54198588       40   0.003101   0.002019    0.05844    1.536       0.1329 
  12  rs74755945   54198606       40  -0.005566    0.00293    0.08672   -1.899      0.06511 
  12    rs876351   54198842       40   0.006075   0.002904     0.1033    2.092      0.04316 
  12  rs56351638   54199680       40  0.0005365   0.002588    0.00113   0.2073       0.8369 
  12  rs12826199   54200083       40   0.006075   0.002904     0.1033    2.092      0.04316 
  12 rs142314689   54200377       40    0.01025   0.003735     0.1654    2.744      0.00921 
  12  rs80254584   54201191       40   0.006075   0.002904     0.1033    2.092      0.04316 
  12  rs34983064   54201223       40   0.006075   0.002904     0.1033    2.092      0.04316 
  12  rs12811467   54201335       40   0.002671   0.001662    0.06366    1.607       0.1163 
  12  rs12423899   54202126       40   0.006075   0.002904     0.1033    2.092      0.04316 
  12 rs114815655   54202355       40  -0.001007   0.002672   0.003726   -0.377       0.7083 
  12  rs60282714   54202876       40   0.002728   0.002074    0.04352    1.315       0.1964 
  12   rs4608125   54203866       40   0.006075   0.002904     0.1033    2.092      0.04316 
  12  rs10783600   54205628       40   0.006075   0.002904     0.1033    2.092      0.04316 
  12 rs557803529   54205881       40   0.001146   0.001753    0.01113   0.6541        0.517 
  12  rs12319379   54205960       40    0.00122   0.001838    0.01145   0.6635        0.511 
  12  rs59034149   54205980       40  0.0008873   0.001844   0.006059   0.4813       0.6331 
  12  rs10876500   54206785       40   0.003326   0.001727    0.08888    1.925       0.0617 
  12 rs140046407   54207013       40 -0.0009569   0.001745   0.007847  -0.5482       0.5867 
  12  rs12304309   54207300       40   0.002632   0.003684    0.01326   0.7145       0.4793 
  12   rs7136327   54207466       40  0.0008668   0.001835    0.00584   0.4724       0.6393 
  12  rs10783602   54208576       40   0.006075   0.002904     0.1033    2.092      0.04316 
  12  rs57637575   54209511       40   0.003265   0.002105    0.05956    1.551       0.1291 
  12 rs538246032   54209570       40   0.006075   0.002904     0.1033    2.092      0.04316 
  12  rs59595983   54210767       40  0.0008873   0.001844   0.006059   0.4813       0.6331 
  12  rs11170701   54210842       40   0.003085   0.001679    0.08155    1.837      0.07406 
  12  rs56973833   54210877       40   0.006075   0.002904     0.1033    2.092      0.04316 
  12  rs73309422   54211305       40  -0.002649    0.00325    0.01718  -0.8151       0.4201 
  12 rs116354044   54212552       40   0.006075   0.002904     0.1033    2.092      0.04316 
  12  rs11170702   54212813       40   0.006075   0.002904     0.1033    2.092      0.04316 
  12  rs11170704   54213682       40   0.005658    0.00268      0.105    2.111      0.04137 
  12 rs573424891   54213954       40     0.0016     0.0037   0.004895   0.4323       0.6679 
  12  rs12423776   54214198       40   0.005658    0.00268      0.105    2.111      0.04137 
  12  rs61057882   54214621       40   0.003326   0.001727    0.08888    1.925       0.0617 
  12   rs7308843   54214731       40   0.003426   0.001747    0.09186    1.961      0.05729 
  12   rs7294561   54214989       40   0.005273   0.002385      0.114    2.211      0.03312 
  12  rs73309428   54215142       40  0.0006688   0.001837   0.003477   0.3641       0.7178 
  12   rs7309157   54215210       40   0.003426   0.001747    0.09186    1.961      0.05729 
  12  rs57371368   54215341       40  0.0006688   0.001837   0.003477   0.3641       0.7178 
  12   rs7309649   54215392       40   0.003426   0.001747    0.09186    1.961      0.05729 
  12   rs7309463   54215469       40   0.003426   0.001747    0.09186    1.961      0.05729 
  12  rs17103429   54215752       40   0.003426   0.001747    0.09186    1.961      0.05729 
  12  rs17103430   54215824       40   0.003426   0.001747    0.09186    1.961      0.05729 
  12  rs73317491   54215858       40   0.003426   0.001747    0.09186    1.961      0.05729 
  12 rs145137763   54216006       40   0.003309   0.001769    0.08429     1.87      0.06916 
  12 rs529241619   54216055       40   0.003156    0.00252    0.03963    1.252       0.2181 
  12 rs114688702   54216128       40   0.005273   0.002385      0.114    2.211      0.03312 
  12   rs9706510   54216134       40  0.0006688   0.001837   0.003477   0.3641       0.7178 
  12   rs9705895   54216288       40   0.003426   0.001747    0.09186    1.961      0.05729 
  12 rs138879969   54216546       40  0.0006688   0.001837   0.003477   0.3641       0.7178 
  12  rs57503239   54216549       40   0.004729   0.002504     0.0858    1.888      0.06661 
  12  rs74500179   54216598       40   0.005273   0.002385      0.114    2.211      0.03312 
  12   rs3858601   54216671       40  0.0006688   0.001837   0.003477   0.3641       0.7178 
  12  rs79746362   54216719       40   0.006109   0.002765     0.1138    2.209      0.03326 
  12  rs60220223   54216946       40   0.005273   0.002385      0.114    2.211      0.03312 
  12   rs7295111   54217322       40  0.0006688   0.001837   0.003477   0.3641       0.7178 
  12   rs7961482   54217630       40    0.00069   0.004087  0.0007495   0.1688       0.8668 
  12  rs75961985   54217768       40   0.006109   0.002765     0.1138    2.209      0.03326 
  12  rs79302696   54217787       40   0.005658    0.00268      0.105    2.111      0.04137 
  12 rs534420619   54218329       40   0.003426   0.001747    0.09186    1.961      0.05729 
  12  rs11835746   54218584       40   -0.00341   0.001627     0.1036   -2.096      0.04283 
  12 rs115341417   54218624       40   0.009868   0.003345     0.1863     2.95     0.005419 
  12 rs112504480   54218639       40    0.00069   0.004087  0.0007495   0.1688       0.8668 
  12 rs113596586   54218920       40   0.002286    0.00369   0.009997   0.6195       0.5393 
  12   rs7303832   54219390       40   0.005273   0.002385      0.114    2.211      0.03312 
  12 rs201532720   54219646       40   0.005044   0.003336    0.05673    1.512       0.1389 
  12   rs7304319   54219663       40   0.005535   0.001668     0.2248    3.319     0.001999 
  12 rs145401239   54219759       40  -0.001007   0.002672   0.003726   -0.377       0.7083 
  12  rs34164956   54219953       40   0.005273   0.002385      0.114    2.211      0.03312 
  12 rs116656661   54219982       40  -0.001951   0.004076   0.005995  -0.4787       0.6349 
  12  rs77645990   54220517       40   0.006109   0.002765     0.1138    2.209      0.03326 
  12   rs7308567   54220640       40   0.005273   0.002385      0.114    2.211      0.03312 
  12   rs7312036   54221022       40   0.001026   0.001801   0.008477     0.57       0.5721 
  12  rs59952927   54221117       40   0.005658    0.00268      0.105    2.111      0.04137 
  12   rs1852931   54221419       40  0.0006333   0.001772    0.00335   0.3574       0.7228 
  12 rs138851641   54221461       40   0.005239   0.002612    0.09572    2.006      0.05205 
  12 rs143979088   54221488       40  -0.003244   0.002425    0.04498   -1.338       0.1889 
  12   rs1920025   54221488       40  -0.003562   0.001654     0.1087   -2.153      0.03772 
  12 rs114603384   54221760       40  -0.001933    0.00212     0.0214  -0.9116       0.3677 
  12  rs56678278   54221973       40    0.00486   0.002497    0.09063    1.946      0.05908 
  12  rs60039490   54222093       40     0.0025   0.002105    0.03582    1.188       0.2422 
  12 rs147952231   54222334       40   0.005658    0.00268      0.105    2.111      0.04137 
  12  rs59663428   54222388       40   0.003063   0.002146    0.05089    1.427       0.1616 
  12  rs74819007   54222907       40   0.002354   0.002756    0.01885   0.8543       0.3983 
  12  rs56698238   54223060       40   0.006109   0.002765     0.1138    2.209      0.03326 
  12  rs61246014   54223068       40   0.006109   0.002765     0.1138    2.209      0.03326 
  12   rs4472979   54223129       40   0.004441   0.001527      0.182    2.907     0.006052 
  12   rs4326846   54223328       40    0.00486   0.002497    0.09063    1.946      0.05908 
  12  rs60636781   54224008       40    0.00486   0.002497    0.09063    1.946      0.05908 
  12  rs10506320   54224179       40  -0.002325   0.002562    0.02122  -0.9076       0.3698 
  12  rs10506321   54224324       40     0.0025   0.002105    0.03582    1.188       0.2422 
  12  rs74090066   54224478       40     0.0025   0.002105    0.03582    1.188       0.2422 
  12  rs74090067   54224545       40     0.0025   0.002105    0.03582    1.188       0.2422 
  12  rs12822602   54224680       40     0.0025   0.002105    0.03582    1.188       0.2422 
  12  rs34015636   54224728       40     0.0025   0.002105    0.03582    1.188       0.2422 
  12 rs140993597   54224828       40   0.006109   0.002765     0.1138    2.209      0.03326 
  12   rs2366129   54224984       40   0.003629   0.001597     0.1197    2.273      0.02878 
  12 rs138643321   54224995       40   0.002737   0.002125    0.04183    1.288       0.2055 
  12 rs113906175   54225028       40  -0.002834   0.002254    0.03995   -1.257       0.2163 
  12 rs200201475   54225040       40  -0.003015   0.002632     0.0334   -1.146        0.259 
  12  rs12423339   54225471       40     0.0025   0.002105    0.03582    1.188       0.2422 
  12   rs7302884   54225906       40   0.003629   0.001597     0.1197    2.273      0.02878 
  12  rs11170706   54226257       40     0.0025   0.002105    0.03582    1.188       0.2422 
  12  rs11170708   54226687       40   0.003582   0.001586     0.1184    2.259      0.02972 
  12  rs75419734   54226694       40   0.002632   0.003684    0.01326   0.7145       0.4793 
  12  rs74090070   54226699       40     0.0025   0.002105    0.03582    1.188       0.2422 
  12  rs74090072   54226739       40     0.0025   0.002105    0.03582    1.188       0.2422 
  12  rs61179332   54226768       40   0.003582   0.001586     0.1184    2.259      0.02972 
  12  rs74090096   54226787       40     0.0025   0.002105    0.03582    1.188       0.2422 
  12  rs11170709   54226835       40 -0.0001539    0.00184   0.000184 -0.08363       0.9338 
  12  rs61922844   54226861       40     0.0025   0.002105    0.03582    1.188       0.2422 
  12  rs60965953   54227160       40   0.005097   0.002546    0.09544    2.002      0.05242 
  12  rs57688114   54227186       40     0.0025   0.002105    0.03582    1.188       0.2422 
  12  rs12830104   54227257       40     0.0025   0.002105    0.03582    1.188       0.2422 
  12   rs7954829   54227826       40   0.003582   0.001586     0.1184    2.259      0.02972 
  12  rs74090097   54227912       40     0.0025   0.002105    0.03582    1.188       0.2422 
  12  rs78604584   54228041       40   0.002286    0.00369   0.009997   0.6195       0.5393 
  12  rs57076335   54228074       40   0.006109   0.002765     0.1138    2.209      0.03326 
  12  rs11831959   54228502       40  -0.001523   0.002287    0.01153  -0.6658       0.5095 
  12  rs57208667   54229979       40   0.003582   0.001586     0.1184    2.259      0.02972 
  12  rs74090099   54230528       40     0.0025   0.002105    0.03582    1.188       0.2422 
  12  rs12302758   54231085       40 -0.0001539    0.00184   0.000184 -0.08363       0.9338 
  12   rs1445395   54231159       40   0.002286    0.00369   0.009997   0.6195       0.5393 
  12  rs34642392   54231406       40  -0.001835   0.002463     0.0144  -0.7451       0.4608 
  12  rs12316462   54231446       40   0.002632   0.003684    0.01326   0.7145       0.4793 
  12 rs142023418   54231563       40    0.01025   0.003735     0.1654    2.744      0.00921 
  12  rs80255286   54231628       40   0.006109   0.002765     0.1138    2.209      0.03326 
  12 rs141238663   54232393       40  -0.002215   0.002491    0.02038  -0.8891       0.3796 
  12  rs74090101   54234894       40     0.0025   0.002105    0.03582    1.188       0.2422 
  12 rs186172640   54235123       40    0.01025   0.003735     0.1654    2.744      0.00921 
  12 rs116604297   54235128       40  -0.001217   0.003429   0.003303  -0.3549       0.7246 
  12  rs73319403   54235723       40  -0.003506   0.001604     0.1117   -2.186      0.03508 
  12  rs10876505   54235961       40   -0.00324   0.001605    0.09689   -2.019      0.05057 
  12  rs76599309   54235967       40   0.005583   0.002684     0.1022     2.08       0.0443 
  12   rs7305097   54237150       40 -0.0001403   0.001828   0.000155 -0.07676       0.9392 
  12    rs749531   54237433       40   0.006109   0.002765     0.1138    2.209      0.03326 
  12  rs11170721   54237569       40   0.006109   0.002765     0.1138    2.209      0.03326 
  12  rs58101934   54237694       40     0.0025   0.002105    0.03582    1.188       0.2422 
  12  rs11170722   54237716       40   -0.00341   0.001627     0.1036   -2.096      0.04283 
  12  rs35343304   54237794       40   0.006109   0.002765     0.1138    2.209      0.03326 
  12  rs61567286   54237799       40   0.006109   0.002765     0.1138    2.209      0.03326 
  12  rs34022299   54237888       40  -0.003408   0.001563     0.1112   -2.181      0.03544 
  12 rs533058285   54238146       40   0.006109   0.002765     0.1138    2.209      0.03326 
  12  rs11615252   54238441       40   0.006109   0.002765     0.1138    2.209      0.03326 
  12 rs113341343   54238617       40    0.00069   0.004087  0.0007495   0.1688       0.8668 
  12  rs79133995   54238893       40  -0.001217   0.003429   0.003303  -0.3549       0.7246 
  12  rs10876506   54238927       40   0.006109   0.002765     0.1138    2.209      0.03326 
  12  rs79741387   54239220       40   0.006109   0.002765     0.1138    2.209      0.03326 
  12  rs10783607   54239314       40   0.006109   0.002765     0.1138    2.209      0.03326 
  12  rs35201914   54239666       40   0.006109   0.002765     0.1138    2.209      0.03326 
  12  rs75572166   54239886       40   0.006109   0.002765     0.1138    2.209      0.03326 
  12 rs114351064   54241065       40  -0.001026   0.003431   0.002346  -0.2989       0.7666 
  12   rs7295811   54241772       40  -0.002834   0.002241     0.0404   -1.265       0.2136 
  12 rs373085835   54241894       40  0.0005756   0.002745   0.001155   0.2097       0.8351 
  12  rs57603894   54242001       40 -0.0004745   0.002362   0.001061  -0.2009       0.8419 
  12 rs186775748   54243064       40  -0.002451   0.004069   0.009456  -0.6023       0.5506 
  12  rs74092510   54243222       40 -0.0001059   0.002677  4.122e-05 -0.03958       0.9686 
  12   rs9669348   54243352       40  -0.001778   0.001918    0.02212  -0.9272       0.3597 
  12  rs74092519   54243712       40  -0.001784   0.003265   0.007796  -0.5464        0.588 
  12 rs573202632   54244660       40  -0.001784   0.003265   0.007796  -0.5464        0.588 
  12   rs7139280   54244762       40  -0.001698   0.001754    0.02409  -0.9686       0.3389 
  12   rs2366131   54245398       40  -0.003184   0.002865    0.03147   -1.111       0.2735 
  12 rs544780142   54245426       40  -0.003245   0.002732    0.03581   -1.188       0.2422 
  12 rs560051974   54245427       40  -0.003245   0.002732    0.03581   -1.188       0.2422 
  12   rs2166272   54245838       40  -0.003184   0.002865    0.03147   -1.111       0.2735 
  12 rs142517697   54245948       40    0.01025   0.003735     0.1654    2.744      0.00921 
  12   rs1017569   54246038       40   0.003243   0.001773    0.08096     1.83      0.07517 
  12   rs4290273   54246348       40  -0.001698   0.001754    0.02409  -0.9686       0.3389 
  12  rs11170725   54246522       40   0.001125    0.00343   0.002821   0.3279       0.7448 
  12  rs73319413   54246542       40  -0.001698   0.001754    0.02409  -0.9686       0.3389 
  12 rs191890515   54247586       40 -0.0006731   0.003433   0.001011  -0.1961       0.8456 
  12  rs74092524   54248319       40  -0.001784   0.003265   0.007796  -0.5464        0.588 
  12  rs17103867   54248361       40  0.0007373   0.002935   0.001658   0.2512        0.803 
  12   rs6580961   54248509       40  -0.003184   0.002865    0.03147   -1.111       0.2735 
  12   rs6580962   54248667       40  -0.003184   0.002865    0.03147   -1.111       0.2735 
  12  rs74092529   54248696       40  -0.001784   0.003265   0.007796  -0.5464        0.588 
  12   rs7968187   54248729       40   0.003561   0.001785    0.09482    1.995      0.05324 
  12  rs74092531   54249306       40 -0.0008185   0.004086   0.001055  -0.2003       0.8423 
  12  rs59719423   54249415       40  -0.001558   0.001812    0.01908  -0.8597       0.3954 
  12  rs57731420   54249749       40  0.0007373   0.002935   0.001658   0.2512        0.803 
  12  rs61517194   54249750       40  0.0007373   0.002935   0.001658   0.2512        0.803 
  12  rs61072486   54250394       40 -0.0008185   0.004086   0.001055  -0.2003       0.8423 
  12  rs10783608   54250685       40  -0.003184   0.002865    0.03147   -1.111       0.2735 
  12 rs201579068   54251259       40    0.00114   0.002776   0.004417   0.4106       0.6837 
  12  rs75625558   54251830       40  -0.001784   0.003265   0.007796  -0.5464        0.588 
  12  rs10783609   54252030       40  -0.003184   0.002865    0.03147   -1.111       0.2735 
  12 rs557462781   54252307       40  -0.006031    0.00397    0.05727   -1.519        0.137 
  12   rs7980690   54252364       40  -0.003184   0.002865    0.03147   -1.111       0.2735 
  12  rs77740293   54252772       40  -0.001784   0.003265   0.007796  -0.5464        0.588 
  12  rs10783610   54252875       40   0.001125    0.00343   0.002821   0.3279       0.7448 
  12  rs57515663   54253194       40  -0.001698   0.001754    0.02409  -0.9686       0.3389 
  12 rs566091441   54253282       40  0.0005527   0.002831   0.001002   0.1952       0.8463 
  12 rs182594941   54253283       40  0.0005527   0.002831   0.001002   0.1952       0.8463 
  12  rs35903476   54253349       40   0.001117    0.00245   0.005439   0.4559       0.6511 
  12 rs577636381   54253353       40  -0.002451   0.004069   0.009456  -0.6023       0.5506 
  12 rs139159013   54253492       40 -0.0005267   0.002327   0.001347  -0.2264       0.8221 
  12 rs144420379   54253522       40 -0.0005267   0.002327   0.001347  -0.2264       0.8221 
  12  rs59659404   54253970       40  0.0007893   0.002402   0.002833   0.3286       0.7443 
  12  rs59758232   54254138       40  0.0007893   0.002402   0.002833   0.3286       0.7443 
  12  rs61923719   54254259       40   -5.4e-05   0.001834  2.282e-05 -0.02945       0.9767 
  12  rs60069267   54254709       40  0.0007373   0.002935   0.001658   0.2512        0.803 
  12  rs59246922   54254829       40  0.0007569   0.001731   0.005004   0.4371       0.6645 
  12  rs59091427   54255045       40  0.0007373   0.002935   0.001658   0.2512        0.803 
  12  rs10506322   54255207       40 -8.086e-05   0.002075  3.995e-05 -0.03897       0.9691 
  12   rs7303149   54256094       40  -0.003184   0.002865    0.03147   -1.111       0.2735 
  12 rs113934100   54256196       40  -0.001026   0.003431   0.002346  -0.2989       0.7666 
  12   rs4759056   54256405       40   0.003521   0.001936    0.08012    1.819      0.07676 
  12  rs74092536   54256668       40  0.0007893   0.002402   0.002833   0.3286       0.7443 
  12 rs111451009   54256744       40  -0.001026   0.003431   0.002346  -0.2989       0.7666 
  12   rs1867604   54257327       40  -0.001038    0.00161    0.01083   -0.645       0.5228 
  12  rs76603329   54257842       40  -0.006031    0.00397    0.05727   -1.519        0.137 
  12   rs7963300   54257941       40  -0.003252   0.002624    0.03886   -1.239       0.2228 
  12  rs17712608   54258495       40 -8.086e-05   0.002075  3.995e-05 -0.03897       0.9691 
  12  rs10783611   54258980       40 -0.0009196   0.001563   0.009024  -0.5883       0.5598 
  12  rs78086205   54259298       40  0.0004451   0.002832  0.0006497   0.1572       0.8759 
  12 rs113252880   54259494       40  -0.001595   0.003218   0.006427  -0.4958       0.6229 
  12 rs113483154   54259511       40  -0.001595   0.003218   0.006427  -0.4958       0.6229 
  12    rs796720   54259609       40   -0.00255   0.002556    0.02552  -0.9976       0.3248 
  12   rs7306498   54259701       40 -0.0009196   0.001563   0.009024  -0.5883       0.5598 
  12   rs5798282   54260105       40 -0.0006204   0.001594   0.003972  -0.3893       0.6992 
  12  rs10506323   54260120       40   0.003313   0.002004    0.06706    1.653       0.1066 
  12   rs2120297   54260150       40 -0.0006204   0.001594   0.003972  -0.3893       0.6992 
  12    rs187330   54260291       40  -0.003184   0.002865    0.03147   -1.111       0.2735 
  12   rs7306963   54260294       40 -0.0006204   0.001594   0.003972  -0.3893       0.6992 
  12  rs12304969   54260368       40   0.003313   0.002004    0.06706    1.653       0.1066 
  12  rs57439861   54260434       40  0.0007893   0.002402   0.002833   0.3286       0.7443 
  12   rs6580963   54260545       40 -0.0006204   0.001594   0.003972  -0.3893       0.6992 
  12  rs12318745   54260564       40   0.003313   0.002004    0.06706    1.653       0.1066 
  12  rs61045250   54260701       40  0.0007893   0.002402   0.002833   0.3286       0.7443 
  12   rs6580964   54260709       40 -0.0006204   0.001594   0.003972  -0.3893       0.6992 
  12   rs7296201   54260770       40  -0.002774   0.001685    0.06655   -1.646        0.108 
  12   rs7296202   54260771       40  0.0002782    0.00179  0.0006352   0.1554       0.8773 
  12  rs60898933   54260784       40 -8.086e-05   0.002075  3.995e-05 -0.03897       0.9691 
  12   rs6580965   54260786       40 -0.0006204   0.001594   0.003972  -0.3893       0.6992 
  12   rs4759301   54260936       40 -0.0006204   0.001594   0.003972  -0.3893       0.6992 
  12   rs6580966   54260941       40 -0.0009196   0.001563   0.009024  -0.5883       0.5598 
  12   rs7296601   54261046       40 -0.0006204   0.001594   0.003972  -0.3893       0.6992 
  12  rs10506324   54261101       40   0.003313   0.002004    0.06706    1.653       0.1066 
  12   rs6580967   54261156       40  -0.001009   0.001578    0.01064  -0.6392       0.5266 
  12   rs6580968   54261440       40 -0.0005366   0.001616   0.002893  -0.3321       0.7417 
  12  rs58475976   54261456       40  0.0007893   0.002402   0.002833   0.3286       0.7443 
  12   rs7976114   54261600       40  -0.001239   0.001724    0.01341  -0.7187       0.4767 
  12  rs10506325   54261760       40   -0.00185   0.001627    0.03287   -1.136       0.2629 
  12   rs7979372   54261772       40  -0.001239   0.001724    0.01341  -0.7187       0.4767 
  12   rs7979996   54262212       40   -0.00255   0.002556    0.02552  -0.9976       0.3248 
  12   rs7979669   54262217       40   0.003082   0.001703    0.07935     1.81      0.07824 
  12   rs2577866   54262380       40   0.001754    0.00167    0.02823    1.051          0.3 
  12  rs74090149   54262475       40 -8.086e-05   0.002075  3.995e-05 -0.03897       0.9691 
  12   rs7133819   54262756       40   0.001125    0.00343   0.002821   0.3279       0.7448 
  12   rs7305034   54262854       40 -0.0005366   0.001616   0.002893  -0.3321       0.7417 
  12   rs7955233   54263011       40 -0.0006851   0.001732     0.0041  -0.3955       0.6947 
  12   rs2166274   54263191       40  -0.003002   0.002739    0.03064   -1.096         0.28 
  12   rs3843640   54263812       40   -0.00255   0.002556    0.02552  -0.9976       0.3248 
  12  rs12306093   54263951       40   0.007621   0.002806     0.1625    2.716     0.009896 
  12  rs12299199   54264125       40   0.007621   0.002806     0.1625    2.716     0.009896 
  12  rs12299200   54264126       40   0.006618   0.002621     0.1436    2.525      0.01587 
  12  rs57346526   54264555       40 -8.086e-05   0.002075  3.995e-05 -0.03897       0.9691 
  12 rs547663643   54264672       40  -0.002451   0.004069   0.009456  -0.6023       0.5506 
  12  rs76145779   54264876       40 -8.086e-05   0.002075  3.995e-05 -0.03897       0.9691 
  12   rs2438332   54264937       40  -0.003002   0.002739    0.03064   -1.096         0.28 
  12   rs7963390   54265254       40  0.0001661   0.002782  9.377e-05   0.0597       0.9527 
  12  rs10876510   54266738       40 -0.0005366   0.001616   0.002893  -0.3321       0.7417 
  12  rs36039669   54266992       40  -0.002483    0.00304    0.01726  -0.8169       0.4191 
  12  rs71068178   54267710       40 -0.0001604   0.001618  0.0002585 -0.09912       0.9216 
  12  rs55999173   54267808       40 -8.086e-05   0.002075  3.995e-05 -0.03897       0.9691 
  12   rs7133456   54268206       40 -0.0005366   0.001616   0.002893  -0.3321       0.7417 
  12  rs12296823   54268388       40   0.006618   0.002621     0.1436    2.525      0.01587 
  12  rs36141251   54268410       40  0.0004209   0.003434   0.000395   0.1225       0.9031 
  12   rs2699928   54268580       40  -0.003002   0.002739    0.03064   -1.096         0.28 
  12 rs562959539   54268748       40  -0.006031    0.00397    0.05727   -1.519        0.137 
  12  rs12311931   54269092       40   0.006618   0.002621     0.1436    2.525      0.01587 
  12  rs12298692   54269105       40   0.006618   0.002621     0.1436    2.525      0.01587 
  12  rs11170733   54269318       40   0.005725   0.002585     0.1143    2.214      0.03288 
  12  rs11503639   54269597       40  -0.002483    0.00304    0.01726  -0.8169       0.4191 
  12   rs4759057   54269878       40  -0.002483    0.00304    0.01726  -0.8169       0.4191 
  12  rs74829157   54269900       40  0.0004451   0.002832  0.0006497   0.1572       0.8759 
  12   rs2120991   54270228       40   0.001125    0.00343   0.002821   0.3279       0.7448 
  12  rs55930954   54270262       40 -8.086e-05   0.002075  3.995e-05 -0.03897       0.9691 
  12  rs73307390   54270438       40   0.006618   0.002621     0.1436    2.525      0.01587 
  12   rs2165901   54270780       40   0.001077    0.00182   0.009137    0.592       0.5574 
  12 rs114823184   54270836       40  -0.002451   0.004069   0.009456  -0.6023       0.5506 
  12  rs76060693   54270855       40  -0.006031    0.00397    0.05727   -1.519        0.137 
  12 rs141592170   54271116       40  -0.006031    0.00397    0.05727   -1.519        0.137 
  12   rs7300849   54271249       40 -8.086e-05   0.002075  3.995e-05 -0.03897       0.9691 
  12  rs12813809   54271802       40   0.001077    0.00182   0.009137    0.592       0.5574 
  12  rs10876511   54272155       40  -0.003184   0.002865    0.03147   -1.111       0.2735 
  12  rs11503964   54272200       40   0.007621   0.002806     0.1625    2.716     0.009896 
  12  rs10747683   54272352       40  -0.003002   0.002739    0.03064   -1.096         0.28 
  12   rs7974183   54273146       40 -8.086e-05   0.002075  3.995e-05 -0.03897       0.9691 
  12 rs146051401   54273614       40  0.0004451   0.002832  0.0006497   0.1572       0.8759 
  12  rs56398808   54273958       40  0.0007893   0.002402   0.002833   0.3286       0.7443 
  12  rs11170734   54273969       40   0.006618   0.002621     0.1436    2.525      0.01587 
  12  rs76125522   54274374       40  0.0004451   0.002832  0.0006497   0.1572       0.8759 
  12 rs139593455   54274393       40  -0.001951   0.004076   0.005995  -0.4787       0.6349 
  12 rs116672284   54274840       40  0.0007373   0.002935   0.001658   0.2512        0.803 
  12 rs145631953   54274962       40   0.008329   0.003859     0.1092    2.158      0.03727 
  12    rs188961   54274967       40   0.003581   0.002879    0.03911    1.244       0.2213 
  12  rs74974486   54275016       40    0.00114   0.002776   0.004417   0.4106       0.6837 
  12   rs2120992   54275125       40  -0.003184   0.002865    0.03147   -1.111       0.2735 
  12  rs79836571   54275274       40  0.0007893   0.002402   0.002833   0.3286       0.7443 
  12  rs76212991   54275314       40  0.0004451   0.002832  0.0006497   0.1572       0.8759 
  12   rs4492861   54275587       40  0.0003916   0.002516   0.000637   0.1556       0.8771 
  12  rs57689762   54276076       40  0.0007893   0.002402   0.002833   0.3286       0.7443 
  12    rs167775   54276098       40  -0.003002   0.002739    0.03064   -1.096         0.28 
  12   rs1550777   54276276       40   0.001626   0.001921     0.0185   0.8462       0.4027 
  12 rs551895411   54277110       40  -0.001784   0.003265   0.007796  -0.5464        0.588 
  12  rs10876512   54277756       40 -0.0005366   0.001616   0.002893  -0.3321       0.7417 
  12  rs73307393   54278177       40   0.006618   0.002621     0.1436    2.525      0.01587 
  12  rs10876513   54278222       40 -0.0005366   0.001616   0.002893  -0.3321       0.7417 
  12 rs112047761   54278346       40  -0.001558   0.001812    0.01908  -0.8597       0.3954 
  12 rs111973218   54278349       40  -0.001558   0.001812    0.01908  -0.8597       0.3954 
  12  rs11170736   54278502       40  -0.003544   0.003664    0.02402  -0.9671       0.3396 
  12  rs11170737   54279604       40   0.001125    0.00343   0.002821   0.3279       0.7448 
  12  rs59440741   54279732       40   0.006618   0.002621     0.1436    2.525      0.01587 
  12  rs58307357   54280165       40   0.006618   0.002621     0.1436    2.525      0.01587 
  12  rs75588056   54280280       40  -0.006031    0.00397    0.05727   -1.519        0.137 
  12  rs60540050   54280523       40 -8.086e-05   0.002075  3.995e-05 -0.03897       0.9691 
  12  rs10579941   54280573       40   0.003355   0.001706     0.0924    1.967      0.05653 
  12  rs76618390   54280656       40  -0.006031    0.00397    0.05727   -1.519        0.137 
  12  rs74090152   54280701       40  0.0007893   0.002402   0.002833   0.3286       0.7443 
  12  rs60735272   54281506       40   0.006618   0.002621     0.1436    2.525      0.01587 
  12  rs60191081   54281573       40 -8.086e-05   0.002075  3.995e-05 -0.03897       0.9691 
  12  rs11170738   54281725       40  -0.002483    0.00304    0.01726  -0.8169       0.4191 
  12  rs55970836   54282251       40 -8.086e-05   0.002075  3.995e-05 -0.03897       0.9691 
  12  rs11170740   54282792       40  -0.003544   0.003664    0.02402  -0.9671       0.3396 
  12  rs10876514   54282853       40  -0.001206   0.001707    0.01296  -0.7064       0.4842 
  12  rs10219686   54282980       40 -0.0009387   0.003432   0.001965  -0.2735       0.7859 
  12  rs10219687   54282993       40 -0.0009387   0.003432   0.001965  -0.2735       0.7859 
  12 rs533697394   54283075       40   0.001145   0.002583   0.005142   0.4432       0.6602 
  12  rs12315287   54283485       40   0.006618   0.002621     0.1436    2.525      0.01587 
  12  rs56298515   54283979       40  0.0007893   0.002402   0.002833   0.3286       0.7443 
  12 rs150058316   54284092       40  -0.002451   0.004069   0.009456  -0.6023       0.5506 
  12   rs4759303   54284787       40  -0.002483    0.00304    0.01726  -0.8169       0.4191 
  12  rs12299497   54285648       40   0.005043   0.002622    0.08869    1.923      0.06198 
  12  rs75094556   54285901       40  0.0004451   0.002832  0.0006497   0.1572       0.8759 
  12 rs147360645   54285958       40  -0.002483    0.00304    0.01726  -0.8169       0.4191 
  12  rs59920450   54286450       40  0.0007373   0.002935   0.001658   0.2512        0.803 
  12  rs59851150   54286948       40  0.0007893   0.002402   0.002833   0.3286       0.7443 
  12  rs56259237   54287046       40    0.00114   0.002776   0.004417   0.4106       0.6837 
  12   rs2577864   54287161       40 -0.0005366   0.001616   0.002893  -0.3321       0.7417 
  12   rs2577865   54287178       40  -0.003184   0.002865    0.03147   -1.111       0.2735 
  12   rs2590712   54287445       40 -0.0005366   0.001616   0.002893  -0.3321       0.7417 
  12 rs140543612   54287783       40 -8.086e-05   0.002075  3.995e-05 -0.03897       0.9691 
  12  rs10876517   54287790       40   0.001125    0.00343   0.002821   0.3279       0.7448 
  12   rs2204785   54288652       40  -0.003184   0.002865    0.03147   -1.111       0.2735 
  12  rs74090154   54288823       40 -8.086e-05   0.002075  3.995e-05 -0.03897       0.9691 
  12   rs2222818   54288840       40 -0.0005366   0.001616   0.002893  -0.3321       0.7417 
  12  rs61921002   54289141       40   0.002669   0.001782    0.05575    1.498       0.1424 
  12  rs12316615   54289368       40   0.007621   0.002806     0.1625    2.716     0.009896 
  12   rs7306973   54290407       40  -0.002483    0.00304    0.01726  -0.8169       0.4191 
  12  rs11170751   54290840       40   0.007621   0.002806     0.1625    2.716     0.009896 
  12  rs73309311   54291204       40  -0.001558   0.001812    0.01908  -0.8597       0.3954 
  12  rs11170752   54291351       40   0.007621   0.002806     0.1625    2.716     0.009896 
  12  rs55813914   54291431       40 -8.086e-05   0.002075  3.995e-05 -0.03897       0.9691 
  12   rs1248925   54291527       40  0.0004732   0.001751   0.001919   0.2703       0.7884 
  12  rs55672766   54291539       40 -8.086e-05   0.002075  3.995e-05 -0.03897       0.9691 
  12 rs557525370   54291698       40  0.0006691   0.002072   0.002736   0.3229       0.7486 
  12   rs1983516   54291787       40 -0.0005366   0.001616   0.002893  -0.3321       0.7417 
  12   rs2366135   54291788       40 -0.0005366   0.001616   0.002893  -0.3321       0.7417 
  12  rs56381567   54291991       40  0.0007893   0.002402   0.002833   0.3286       0.7443 
  12 rs115533868   54292636       40  0.0004451   0.002832  0.0006497   0.1572       0.8759 
  12   rs1838172   54292744       40  -0.002483    0.00304    0.01726  -0.8169       0.4191 
  12   rs1248926   54292768       40  -0.003184   0.002865    0.03147   -1.111       0.2735 
  12   rs5798285   54292772       40  -0.004326   0.002583    0.06874   -1.675       0.1022 
  12 rs145222486   54292865       40  0.0004451   0.002832  0.0006497   0.1572       0.8759 
  12  rs12297243   54293054       40  -0.002483    0.00304    0.01726  -0.8169       0.4191 
  12   rs9919682   54293218       40 -0.0005366   0.001616   0.002893  -0.3321       0.7417 
  12  rs72299083   54293290       40   0.002698   0.001777    0.05724    1.519       0.1371 
  12 rs561782258   54293666       40 -0.0004587   0.001751   0.001804   -0.262       0.7947 
  12  rs60192312   54294145       40   0.003298   0.004053    0.01712   0.8137       0.4209 
  12   rs7139337   54294595       40  -0.001934   0.004076   0.005888  -0.4744       0.6379 
  12  rs76446179   54295156       40  0.0004451   0.002832  0.0006497   0.1572       0.8759 
  12   rs2256723   54296327       40 -0.0006859   0.001741   0.004068   -0.394       0.6958 
  12  rs73309317   54296480       40  -0.001558   0.001812    0.01908  -0.8597       0.3954 
  12   rs1816828   54296660       40 -0.0006859   0.001741   0.004068   -0.394       0.6958 
  12   rs6580969   54296728       40   0.006618   0.002621     0.1436    2.525      0.01587 
  12   rs1443508   54296893       40 -0.0006859   0.001741   0.004068   -0.394       0.6958 
  12  rs75844710   54297005       40 -8.086e-05   0.002075  3.995e-05 -0.03897       0.9691 
  12   rs1443507   54297077       40 -0.0006859   0.001741   0.004068   -0.394       0.6958 
  12 rs114155148   54297343       40  0.0003916   0.002516   0.000637   0.1556       0.8771 
  12  rs66887751   54297858       40  -0.003544   0.003664    0.02402  -0.9671       0.3396 
  12  rs11170755   54297980       40  0.0003155   0.001882  0.0007388   0.1676       0.8678 
  12  rs34903046   54298000       40  -0.001258   0.001818    0.01244   -0.692       0.4931 
  12  rs11170756   54298057       40  0.0003155   0.001882  0.0007388   0.1676       0.8678 
  12 rs201537092   54298386       40  -0.004893   0.002465    0.09395   -1.985      0.05439 
  12 rs140974079   54298566       40  -0.002451   0.004069   0.009456  -0.6023       0.5506 
  12  rs10783612   54298796       40  0.0006765   0.001777   0.003798   0.3806       0.7056 
  12 rs115203664   54298797       40  -0.004051   0.002191    0.08252   -1.849       0.0723 
  12  rs10876518   54298932       40   0.002015   0.002814    0.01332   0.7161       0.4783 
  12 rs114701690   54299263       40  -0.002451   0.004069   0.009456  -0.6023       0.5506 
  12   rs7958630   54299692       40 -0.0005478   0.001943   0.002086  -0.2819       0.7796 
  12   rs7976783   54299920       40 -0.0001419   0.001953  0.0001389 -0.07266       0.9425 
  12  rs73309330   54299992       40  -0.001942    0.00305    0.01056  -0.6367       0.5281 
  12   rs2366136   54300168       40 -0.0007808   0.002117   0.003565  -0.3687       0.7144 
  12   rs2366137   54300198       40 -0.0007808   0.002117   0.003565  -0.3687       0.7144 
  12   rs2366138   54300210       40 -0.0006645   0.001858   0.003355  -0.3577       0.7226 
  12  rs58920661   54300257       40  -0.005678   0.003593    0.06169   -1.581       0.1223 
  12   rs4332565   54300295       40  -0.000498   0.002079   0.001508  -0.2395        0.812 
  12 rs112379256   54300323       40 -0.0001642   0.002103  0.0001603 -0.07806       0.9382 
  12   rs7962487   54300510       40  0.0004414   0.001668   0.001841   0.2647       0.7927 
  12  rs79016510   54300750       40 -0.0006917   0.002909   0.001486  -0.2378       0.8133 
  12   rs1947021   54300785       40  0.0002975   0.001828  0.0006968   0.1628       0.8716 
  12   rs1470321   54301044       40    0.00308   0.001627     0.0862    1.893      0.06595 
  12  rs11170759   54302230       40  -0.001952   0.001849     0.0285   -1.056       0.2977 
  12   rs2366139   54302313       40  -0.001952   0.001849     0.0285   -1.056       0.2977 
  12  rs77365451   54302392       40   0.001549   0.002065    0.01459   0.7502       0.4578 
  12  rs78241026   54302429       40   0.001549   0.002065    0.01459   0.7502       0.4578 
  12  rs60487306   54302533       40  -0.002275   0.001598    0.05062   -1.423       0.1628 
  12   rs4759305   54302849       40   0.001307   0.001612      0.017   0.8107       0.4226 
  12  rs74090163   54303169       40   0.002418    0.00256    0.02294   0.9445       0.3509 
  12  rs10747685   54303422       40   0.001307   0.001612      0.017   0.8107       0.4226 
  12 rs200722773   54303672       40   0.001096   0.001907   0.008622   0.5749       0.5688 
  12 rs201022334   54303843       40   0.001277   0.001626    0.01597   0.7853       0.4371 
  12  rs11170760   54304214       40   0.001307   0.001612      0.017   0.8107       0.4226 
  12  rs74732233   54304272       40   -0.00364   0.001674     0.1107   -2.174      0.03597 
  12 rs146007997   54304282       40   0.005697   0.002587     0.1132    2.202       0.0338 
  12  rs56766870   54304563       40   0.004047   0.004035    0.02579    1.003       0.3223 
  12  rs78024341   54304588       40   0.001315   0.002064    0.01057   0.6372       0.5278 
  12  rs12316826   54304737       40   0.003856   0.001753      0.113      2.2      0.03395 
  12  rs11170762   54304884       40   0.001886   0.001561    0.03699    1.208       0.2344 
  12  rs11612357   54304955       40   0.001886   0.001561    0.03699    1.208       0.2344 
  12  rs35390098   54305137       40   0.001307   0.001612      0.017   0.8107       0.4226 
  12   rs7953965   54305190       40   0.001307   0.001612      0.017   0.8107       0.4226 
  12   rs7953740   54305202       40   0.001886   0.001561    0.03699    1.208       0.2344 
  12  rs10747686   54305809       40  -0.002638   0.002642    0.02556  -0.9983       0.3244 
  12  rs10747687   54305811       40  -0.002638   0.002642    0.02556  -0.9983       0.3244 
  12   rs7972343   54305832       40   0.001886   0.001561    0.03699    1.208       0.2344 
  12  rs36054256   54305955       40  -0.004297   0.003203    0.04522   -1.342       0.1877 
  12  rs77357461   54306014       40  -0.004192   0.004032    0.02766    -1.04        0.305 
  12  rs35000862   54306082       40   0.001886   0.001561    0.03699    1.208       0.2344 
  12   rs7957818   54306251       40   0.001886   0.001561    0.03699    1.208       0.2344 
  12  rs57969900   54306737       40  -0.003196   0.002188    0.05314    -1.46       0.1524 
  12  rs10876519   54306841       40   0.001307   0.001612      0.017   0.8107       0.4226 
  12 rs111859180   54306952       40  -0.002411   0.003413    0.01296  -0.7064       0.4842 
  12  rs56823146   54307100       40   0.002418    0.00256    0.02294   0.9445       0.3509 
  12 rs147950721   54307408       40   0.001307   0.001612      0.017   0.8107       0.4226 
  12 rs115946540   54307522       40  -0.004192   0.004032    0.02766    -1.04        0.305 
  12  rs76545473   54307558       40  -0.004192   0.004032    0.02766    -1.04        0.305 
  12 rs140822397   54307621       40  -0.002546   0.003686    0.01241  -0.6909       0.4938 
  12  rs80239369   54308160       40  -0.002411   0.003413    0.01296  -0.7064       0.4842 
  12  rs12579832   54308178       40  0.0002163   0.001894  0.0003431   0.1142       0.9097 
  12  rs12579835   54308307       40   0.001549   0.002065    0.01459   0.7502       0.4578 
  12   rs2366140   54308515       40  0.0002163   0.001894  0.0003431   0.1142       0.9097 
  12   rs2366141   54308537       40 -0.0006753    0.00188   0.003385  -0.3592       0.7214 
  12  rs12826370   54308885       40  0.0002163   0.001894  0.0003431   0.1142       0.9097 
  12  rs71227277   54309138       40 -0.0006753    0.00188   0.003385  -0.3592       0.7214 
  12  rs11380998   54309256       40  0.0001691   0.001694  0.0002622  0.09983        0.921 
  12  rs12320942   54309321       40   0.003857   0.001637     0.1275    2.356      0.02372 
  12   rs7312664   54309406       40 -0.0006753    0.00188   0.003385  -0.3592       0.7214 
  12   rs7312914   54309622       40  0.0002163   0.001894  0.0003431   0.1142       0.9097 
  12  rs12580517   54309995       40  0.0002163   0.001894  0.0003431   0.1142       0.9097 
  12  rs34113972   54310017       40 -0.0006753    0.00188   0.003385  -0.3592       0.7214 
  12   rs7316901   54310134       40   0.002089   0.001548    0.04574     1.35       0.1851 
  12  rs12580546   54310312       40   0.001315   0.002064    0.01057   0.6372       0.5278 
  12  rs12580549   54310349       40 -0.0006753    0.00188   0.003385  -0.3592       0.7214 
  12  rs12581949   54310521       40 -0.0006753    0.00188   0.003385  -0.3592       0.7214 
  12  rs12581950   54310540       40 -0.0006753    0.00188   0.003385  -0.3592       0.7214 
  12  rs12810893   54310553       40 -0.0006753    0.00188   0.003385  -0.3592       0.7214 
  12  rs12814948   54310991       40  0.0002163   0.001894  0.0003431   0.1142       0.9097 
  12   rs2028638   54311486       40  -0.001952   0.001849     0.0285   -1.056       0.2977 
  12   rs1838170   54311936       40 -0.0006753    0.00188   0.003385  -0.3592       0.7214 
  12 rs115358681   54312061       40  -0.004192   0.004032    0.02766    -1.04        0.305 
  12  rs75093838   54312096       40   0.002418    0.00256    0.02294   0.9445       0.3509 
  12  rs59409759   54312097       40  -0.004192   0.004032    0.02766    -1.04        0.305 
  12 rs114288980   54312135       40  -0.004192   0.004032    0.02766    -1.04        0.305 
  12  rs59885854   54312153       40  -0.004192   0.004032    0.02766    -1.04        0.305 
  12  rs12822446   54312257       40  0.0002163   0.001894  0.0003431   0.1142       0.9097 
  12  rs75473466   54312479       40  -0.004192   0.004032    0.02766    -1.04        0.305 
  12  rs58547353   54312667       40  -0.004192   0.004032    0.02766    -1.04        0.305 
  12  rs59671179   54312797       40  -0.004192   0.004032    0.02766    -1.04        0.305 
  12 rs562932581   54313479       40   0.002474   0.002206    0.03206    1.122        0.269 
  12 rs113748589   54313518       40   0.004047   0.004035    0.02579    1.003       0.3223 
  12  rs58691931   54313542       40  -0.004192   0.004032    0.02766    -1.04        0.305 
  12  rs12426215   54313761       40  0.0002163   0.001894  0.0003431   0.1142       0.9097 
  12  rs80014912   54313962       40  -0.004192   0.004032    0.02766    -1.04        0.305 
  12  rs79141623   54314139       40    0.00123   0.002064    0.00927   0.5963       0.5545 
  12  rs79264414   54314360       40  -0.004192   0.004032    0.02766    -1.04        0.305 
  12  rs75393661   54314450       40  -0.004192   0.004032    0.02766    -1.04        0.305 
  12 rs114734619   54314546       40  -0.004192   0.004032    0.02766    -1.04        0.305 
  12   rs1443511   54314887       40    0.00123   0.002064    0.00927   0.5963       0.5545 
  12  rs57645636   54314936       40  -0.004192   0.004032    0.02766    -1.04        0.305 
  12  rs57294980   54315132       40  -0.004192   0.004032    0.02766    -1.04        0.305 
  12   rs3037767   54315185       40  -0.001184   0.001742    0.01201  -0.6796       0.5009 
  12 rs115221193   54315338       40  -0.004192   0.004032    0.02766    -1.04        0.305 
  12 rs149923139   54315486       40  -0.004192   0.004032    0.02766    -1.04        0.305 
  12 rs143067836   54315676       40  -0.004192   0.004032    0.02766    -1.04        0.305 
  12  rs60675193   54316015       40  -0.004192   0.004032    0.02766    -1.04        0.305 
  12   rs1443503   54316081       40  -0.004654   0.002812    0.06725   -1.655       0.1061 
  12  rs10689313   54316271       40  -0.001952   0.001849     0.0285   -1.056       0.2977 
  12   rs1443504   54316307       40   0.000152   0.001781  0.0001916  0.08534       0.9324 
  12  rs56888867   54316344       40  -0.004192   0.004032    0.02766    -1.04        0.305 
  12  rs73313119   54316622       40   0.004047   0.004035    0.02579    1.003       0.3223 
  12  rs74092718   54316753       40   0.002418    0.00256    0.02294   0.9445       0.3509 
  12  rs78878050   54316868       40  0.0001318   0.003709  3.323e-05  0.03553       0.9718 
  12  rs78902074   54317239       40  -0.004192   0.004032    0.02766    -1.04        0.305 
  12   rs7139153   54317358       40  0.0002504   0.001876  0.0004688   0.1335       0.8945 
  12   rs1443505   54317546       40  -0.001772   0.001758    0.02605   -1.008       0.3198 
  12   rs7297554   54317719       40 -0.0006287   0.001852   0.003025  -0.3396        0.736 
  12  rs75256996   54318740       40   0.001944     0.0026     0.0145   0.7479       0.4592 
  12  rs17104906   54319003       40 -3.379e-05   0.002677  4.195e-06 -0.01263         0.99 
  12  rs75486182   54319107       40   0.004723   0.004016    0.03512    1.176       0.2469 
  12    rs894734   54319727       40  0.0004235   0.001963   0.001223   0.2158       0.8303 
  12 rs140225931   54319926       40  7.837e-05   0.002075  3.753e-05  0.03777       0.9701 
  12   rs3847783   54320692       40  0.0008956   0.001633   0.007857   0.5486       0.5865 
  12    rs979013   54320805       40  0.0008956   0.001633   0.007857   0.5486       0.5865 
  12  rs58879763   54321143       40  9.856e-05   0.002517  4.035e-05  0.03916        0.969 
  12 rs114426385   54321326       40    0.00216   0.002654    0.01715   0.8142       0.4206 
  12 rs116818942   54321855       40    0.00216   0.002654    0.01715   0.8142       0.4206 
  12 rs114872212   54321879       40  -0.003143   0.004057    0.01555  -0.7748       0.4433 
  12  rs10783613   54321966       40  0.0008956   0.001633   0.007857   0.5486       0.5865 
  12 rs150573800   54322782       40   0.001253   0.004083    0.00247   0.3067       0.7607 
  12   rs2366142   54323148       40  0.0008956   0.001633   0.007857   0.5486       0.5865 
  12   rs2366143   54323256       40  0.0003397   0.002089  0.0006952   0.1626       0.8717 
  12 rs115542266   54323376       40  -0.002429   0.003688    0.01129  -0.6586       0.5141 
  12   rs2366144   54324069       40   0.000821   0.002296   0.003353   0.3576       0.7227 
  12  rs77117260   54324543       40  -0.001678    0.00282   0.009239  -0.5953       0.5552 
  12   rs7138907   54324576       40  -0.001017    0.00171   0.009232   -0.595       0.5553 
  12  rs77749719   54324709       40  -0.001678    0.00282   0.009239  -0.5953       0.5552 
  12   rs7301643   54325796       40  -0.001195   0.001456    0.01742  -0.8209       0.4168 
  12    rs995901   54327014       40   0.001359   0.001449    0.02262   0.9378       0.3543 
  12  rs74092729   54327421       40 -0.0003961   0.002781  0.0005335  -0.1424       0.8875 
  12  rs74092731   54327517       40  -0.002876   0.002473    0.03437   -1.163       0.2521 
  12  rs79068776   54328406       40  -0.003507   0.003178    0.03106   -1.104       0.2767 
  12   rs4759308   54329031       40  0.0009305   0.002085   0.005216   0.4464       0.6579 
  12  rs74092735   54329881       40 -0.0003961   0.002781  0.0005335  -0.1424       0.8875 
  12   rs1867299   54329975       40  0.0009305   0.002085   0.005216   0.4464       0.6579 
  12   rs1992563   54330441       40  0.0009305   0.002085   0.005216   0.4464       0.6579 
  12   rs2366146   54331002       40   0.001404   0.002317   0.009568   0.6059       0.5482 
  12   rs3759162   54331154       40   0.001216   0.001481    0.01744   0.8214       0.4166 
  12   rs2366147   54331730       40  -0.003141   0.002308    0.04649   -1.361       0.1815 
  12   rs2366148   54331903       40  -0.001011   0.002512   0.004242  -0.4024       0.6897 
  12  rs74092740   54331958       40 -0.0003961   0.002781  0.0005335  -0.1424       0.8875 
  12 rs116413393   54332011       40  -0.001678    0.00282   0.009239  -0.5953       0.5552 
  12  rs73313137   54332323       40   0.002474   0.003253    0.01499   0.7604       0.4517 
  12  rs74092741   54332356       40 -0.0003961   0.002781  0.0005335  -0.1424       0.8875 
  12 rs188000242   54332398       40   0.001253   0.004083    0.00247   0.3067       0.7607 
  12  rs35548497   54333471       40  -0.001678    0.00282   0.009239  -0.5953       0.5552 
  12  rs12581319   54333682       40  -0.003141   0.002308    0.04649   -1.361       0.1815 
  12  rs55673008   54334396       40  0.0006647   0.002515   0.001836   0.2644       0.7929 
  12   rs1975473   54334625       40   0.001201   0.001453    0.01765   0.8262       0.4138 
  12  rs79216850   54335044       40  -0.000877   0.002934   0.002346  -0.2989       0.7666 
  12   rs1561987   54335268       40  0.0006205   0.002454   0.001679   0.2528       0.8018 
  12   rs2044210   54335533       40  0.0006205   0.002454   0.001679   0.2528       0.8018 
  12  rs35142054   54335904       40   0.000783   0.001825   0.004819    0.429       0.6704 
  12  rs12422631   54336077       40  -0.002108   0.002252    0.02254   -0.936       0.3552 
  12 rs114099248   54336670       40  -0.000877   0.002934   0.002346  -0.2989       0.7666 
  12   rs1975470   54336841       40  0.0003084   0.002328  0.0004616   0.1325       0.8953 
  12   rs1975471   54336981       40   0.001201   0.001453    0.01765   0.8262       0.4138 
  12   rs1975472   54337083       40   -0.00156   0.001929    0.01692  -0.8087       0.4237 
  12  rs78414086   54337154       40  -0.000877   0.002934   0.002346  -0.2989       0.7666 
  12   rs3037794   54337371       40  0.0001112   0.001524    0.00014  0.07295       0.9422 
  12   rs2078098   54337527       40   0.002033   0.002919     0.0126   0.6965       0.4904 
  12   rs4759058   54339052       40  -0.001483    0.00209    0.01308  -0.7097       0.4822 
  12 rs114528288   54339987       40  -0.001352   0.002929   0.005578  -0.4617       0.6469 
  12   rs1822437   54340077       40  -0.001512   0.002076    0.01376  -0.7282       0.4709 
  12   rs1373160   54340383       40  -0.001512   0.002076    0.01376  -0.7282       0.4709 
  12  rs61138664   54340415       40   0.001364   0.002395   0.008464   0.5696       0.5723 
  12   rs1443509   54340622       40   0.001161   0.001547    0.01461   0.7506       0.4575 
  12   rs1443510   54340841       40  0.0009044   0.001545   0.008933   0.5852       0.5619 
  12  rs74714361   54341380       40  -0.002463   0.003412    0.01353  -0.7219       0.4748 
  12  rs73313144   54341684       40 -0.0009296   0.002512    0.00359    -0.37       0.7134 
  12  rs73313145   54341870       40  -0.001212   0.002355   0.006925  -0.5148       0.6097 
  12 rs150424472   54342021       40  -0.004372   0.003149    0.04828   -1.388       0.1731 
  12 rs576683643   54342223       40  -0.001286   0.001934     0.0115   -0.665         0.51 
  12   rs1822438   54342326       40  0.0002297   0.002073  0.0003231   0.1108       0.9123 
  12   rs1443512   54342684       40 -0.0001493   0.002081  0.0001355 -0.07177       0.9432 
  12   rs4759309   54342786       40 -0.0001493   0.002081  0.0001355 -0.07177       0.9432 
  12   rs1838173   54342822       40   0.001855   0.001662    0.03174    1.116       0.2714 
  12 rs149229683   54343359       40  -0.004641   0.002839    0.06571   -1.635       0.1103 
  12   rs9804784   54343472       40 -0.0001493   0.002081  0.0001355 -0.07177       0.9432 
  12  rs67107002   54343551       40  0.0001025   0.002363   4.95e-05  0.04337       0.9656 
  12  rs74089817   54343587       40  -0.003512   0.003387    0.02752   -1.037       0.3063 
  12 rs576860288   54343775       40  -0.003512   0.003387    0.02752   -1.037       0.3063 
  12  rs74089818   54345936       40  -0.003933   0.002435    0.06426   -1.615       0.1145 
  12  rs74089819   54346183       40  -0.004222   0.003155    0.04502   -1.339       0.1887 
  12  rs74089820   54346204       40  -0.004222   0.003155    0.04502   -1.339       0.1887 
  12  rs79425274   54346275       40  -0.003945   0.003653    0.02978    -1.08        0.287 
  12  rs74089821   54346284       40  -0.003933   0.002435    0.06426   -1.615       0.1145 
  12  rs10747688   54346495       40  -0.001756   0.001932    0.02128  -0.9089       0.3691 
  12    rs894739   54346869       40  0.0007802   0.002071    0.00372   0.3767       0.7085 
  12  rs61281358   54347692       40  -0.003236   0.002536     0.0411   -1.276       0.2096 
  12   rs2366149   54347698       40  -0.002078   0.001976    0.02828   -1.052       0.2996 
  12  rs59198769   54347987       40  -0.003236   0.002536     0.0411   -1.276       0.2096 
  12   rs4332564   54348153       40   0.002645   0.003684    0.01338   0.7179       0.4772 
  12  rs34540842   54348347       40  -0.002162   0.001641    0.04371   -1.318       0.1954 
  12  rs79623208   54348538       40  -0.003945   0.003653    0.02978    -1.08        0.287 
  12  rs72049639   54348554       40  -0.001181   0.001771    0.01158  -0.6671       0.5087 
  12 rs200793987   54348596       40   0.001061    0.00245   0.004912   0.4331       0.6674 
  12 rs113876684   54348610       40  0.0001363   0.002589  7.287e-05  0.05263       0.9583 
  12  rs10876524   54349365       40  -0.002076   0.001809    0.03351   -1.148       0.2582 
  12  rs74089824   54349485       40  -0.002687   0.002641    0.02653   -1.018       0.3153 
  12  rs10783615   54349773       40  0.0004326   0.001938   0.001309   0.2232       0.8246 
  12  rs74089826   54350010       40  -0.002637   0.002367    0.03163   -1.114       0.2723 
  12  rs12578555   54350037       40  -0.002637   0.002367    0.03163   -1.114       0.2723 
  12  rs76569642   54350333       40  -0.003945   0.003653    0.02978    -1.08        0.287 
  12  rs34427788   54350412       40  -0.002101   0.002432    0.01925  -0.8636       0.3932 
  12  rs79443649   54351138       40  -0.004711   0.004016    0.03494   -1.173       0.2481 
  12 rs572819039   54351157       40  -0.004711   0.004016    0.03494   -1.173       0.2481 
  12   rs1822436   54351369       40   0.001621   0.001755    0.02193   0.9231       0.3618 
  12  rs35722078   54351376       40   0.001382   0.001724    0.01662   0.8014       0.4279 
  12 rs115558166   54351489       40  -0.004711   0.004016    0.03494   -1.173       0.2481 
  12 rs114513460   54351509       40  -0.004711   0.004016    0.03494   -1.173       0.2481 
  12  rs75633626   54351662       40 -0.0006632   0.004087  0.0006925  -0.1623       0.8719 
  12 rs143500836   54351794       40  -0.004711   0.004016    0.03494   -1.173       0.2481 
  12  rs80072406   54352060       40  -0.004711   0.004016    0.03494   -1.173       0.2481 
  12  rs77801661   54352347       40  -0.002203   0.004073   0.007639  -0.5408       0.5918 
  12  rs10876525   54352626       40   0.003955   0.002866    0.04771     1.38       0.1757 
  12   rs2120296   54352645       40  -0.003334   0.002422    0.04751   -1.377       0.1766 
  12 rs114990017   54352807       40  0.0004406   0.002781  0.0006599   0.1584        0.875 
  12   rs2120295   54352836       40  -0.003162   0.001542    0.09961    -2.05      0.04728 
  12   rs4759311   54352862       40 -0.0004733   0.003065   0.000627  -0.1544       0.8781 
  12   rs7969660   54352946       40  0.0003998   0.001944   0.001111   0.2056       0.8382 
  12  rs58494653   54353102       40  -0.002109   0.003053     0.0124  -0.6908       0.4939 
  12  rs74813632   54353292       40  -0.001399   0.002395   0.008898  -0.5841       0.5626 
  12 rs113276555   54353497       40  -0.001256   0.003703   0.003017  -0.3391       0.7364 
  12   rs2366150   54353523       40  -0.001968   0.002278    0.01926  -0.8639        0.393 
  12   rs4759059   54353880       40  0.0002294   0.003435  0.0001174  0.06679       0.9471 
  12 rs200004688   54354806       40   0.002436   0.004069   0.009344   0.5987       0.5529 
  12   rs2002472   54355209       40  -0.002082   0.003048    0.01213  -0.6831       0.4987 
  12  rs74089835   54355211       40   0.001544   0.001925    0.01664    0.802       0.4275 
  12   rs2002471   54355261       40  0.0005335    0.00257   0.001133   0.2076       0.8367 
  12    rs874945   54355451       40  -0.001301   0.001871    0.01257  -0.6954        0.491 
  12  rs12826786   54355501       40  -0.001301   0.001871    0.01257  -0.6954        0.491 
  12   rs2366151   54355708       40  -0.001338   0.002447    0.00781  -0.5469       0.5876 
  12   rs2366152   54356389       40  0.0007092   0.001787    0.00413    0.397       0.6936 
  12   rs3839968   54356451       40  0.0005335    0.00257   0.001133   0.2076       0.8367 
  12   rs3839967   54356487       40  -0.001338   0.002447    0.00781  -0.5469       0.5876 
  12 rs200349340   54356488       40  -0.001338   0.002447    0.00781  -0.5469       0.5876 
  12  rs12312094   54357126       40  0.0007092   0.001787    0.00413    0.397       0.6936 
  12  rs17720428   54357198       40 -0.0004305   0.002299  0.0009218  -0.1872       0.8525 
  12   rs1838169   54357495       40   0.001177   0.001884    0.01016   0.6244       0.5361 
  12   rs7958904   54357552       40  -0.001954   0.003695   0.007305  -0.5288          0.6 
  12 rs111434707   54357756       40  -0.002082   0.003048    0.01213  -0.6831       0.4987 
  12 rs200062893   54357761       40   0.001183   0.004084   0.002202   0.2896       0.7737 
  12  rs35951424   54357996       40  0.0008602   0.001878   0.005493   0.4581       0.6495 
  12 rs547246028   54358013       40   0.001183   0.004084   0.002202   0.2896       0.7737 
  12  rs71227278   54358047       40 -0.0007385   0.001825   0.004292  -0.4047       0.6879 
  12  rs58072355   54358443       40   0.001855   0.003697   0.006585   0.5019       0.6186 
  12   rs4759313   54359074       40  -0.004884   0.004011    0.03755   -1.218       0.2309 
  12  rs10783616   54359220       40  -0.004884   0.004011    0.03755   -1.218       0.2309 
  12  rs10783617   54359387       40  -0.004884   0.004011    0.03755   -1.218       0.2309 
  12    rs920778   54360232       40  -0.001214   0.002496   0.006186  -0.4863       0.6295 
  12    rs920777   54360429       40 -0.0005472   0.002016   0.001935  -0.2714       0.7875 
  12  rs74089839   54360561       40   0.001855   0.003697   0.006585   0.5019       0.6186 
  12  rs11301759   54360612       40 -0.0005472   0.002016   0.001935  -0.2714       0.7875 
  12   rs1899663   54360994       40  0.0003254   0.002533  0.0004341   0.1285       0.8985 
  12   rs4759314   54361835       40 -0.0005472   0.002016   0.001935  -0.2714       0.7875 
  12  rs17105613   54362194       40   0.001177   0.001884    0.01016   0.6244       0.5361 
  12  rs73313155   54362432       40  -0.003507   0.003178    0.03106   -1.104       0.2767 
  12  rs71227279   54362585       40  0.0008356   0.002257   0.003596   0.3703       0.7132 
  12  rs73313156   54362915       40   0.001406   0.002063    0.01208   0.6817       0.4995 
  12  rs59401284   54363500       40   0.001406   0.002063    0.01208   0.6817       0.4995 
  12   rs3834475   54364364       40 -0.0008591   0.002296   0.003672  -0.3742       0.7103 
  12   rs4512901   54365236       40 -0.0006332   0.001961   0.002735  -0.3228       0.7486 
  12  rs10783618   54365275       40   0.001028   0.004085   0.001664   0.2517       0.8026 
  12   rs4511324   54365535       40 -0.0006332   0.001961   0.002735  -0.3228       0.7486 
  12  rs11170775   54365605       40   0.001028   0.004085   0.001664   0.2517       0.8026 
  12  rs74089843   54368227       40   0.000261   0.003066  0.0001907  0.08513       0.9326 
  12  rs78894992   54368400       40   0.000261   0.003066  0.0001907  0.08513       0.9326 
  12  rs75547142   54368560       40   0.001183   0.004084   0.002202   0.2896       0.7737 
  12  rs74089845   54369306       40   0.000261   0.003066  0.0001907  0.08513       0.9326 
  12 rs116201856   54369397       40  3.211e-05   0.002677  3.788e-06    0.012       0.9905 
  12  rs11267962   54369667       40 -0.0005472   0.002016   0.001935  -0.2714       0.7875 
  12   rs3816153   54370108       40 -0.0009556   0.002234   0.004792  -0.4277       0.6713 
  12  rs78695816   54370234       40  0.0004024   0.003227   0.000409   0.1247       0.9014 
  12  rs11613386   54370270       40 -0.0006188   0.002016   0.002474   -0.307       0.7605 
  12  rs77486630   54370431       40  0.0004024   0.003227   0.000409   0.1247       0.9014 
  12  rs11170776   54370657       40 -0.0006188   0.002016   0.002474   -0.307       0.7605 
  12   rs4142679   54371396       40 -0.0009556   0.002234   0.004792  -0.4277       0.6713 
  12  rs34439060   54371871       40 -0.0006098   0.001976   0.002501  -0.3086       0.7593 
  12  rs68095774   54372420       40 -0.0002878   0.001882  0.0006148  -0.1529       0.8793 
  12  rs35493008   54372465       40 -0.0002878   0.001882  0.0006148  -0.1529       0.8793 
  12  rs73313164   54372749       40   0.001696   0.002261    0.01459   0.7501       0.4578 
  12  rs12099933   54373045       40  0.0008427   0.002257   0.003656   0.3734       0.7109 
  12 rs137917751   54373089       40  0.0008427   0.002257   0.003656   0.3734       0.7109 
  12  rs12099642   54373117       40  0.0008427   0.002257   0.003656   0.3734       0.7109 
  12  rs12099935   54373270       40  0.0008427   0.002257   0.003656   0.3734       0.7109 
  12  rs12319068   54373389       40  0.0008427   0.002257   0.003656   0.3734       0.7109 
  12 rs549163243   54373470       40   0.006711   0.002867     0.1261    2.341      0.02457 
  12  rs12312874   54373486       40   0.004154   0.002425     0.0717    1.713      0.09483 
  12  rs73313166   54373497       40  -0.004478   0.004024    0.03156   -1.113       0.2728 
  12 rs116720725   54374836       40 -0.0002028   0.003435   9.17e-05 -0.05903       0.9532 
  12  rs78768596   54375192       40 -0.0002028   0.003435   9.17e-05 -0.05903       0.9532 
  12  rs12422555   54376264       40    0.00203   0.001778    0.03317    1.142       0.2607 
  12  rs12425213   54376564       40   -0.00179   0.001919    0.02238  -0.9327       0.3569 
  12  rs58742486   54377192       40 -0.0008728   0.003225   0.001924  -0.2706       0.7881 
  12   rs7958712   54378343       40  0.0003185   0.002277  0.0005147   0.1399       0.8895 
  12 rs116486400   54378453       40   0.004963   0.004008    0.03878    1.238       0.2233 
  12 rs180813416   54378577       40  -0.002604   0.004067    0.01068  -0.6404       0.5258 
  12 rs143248326   54378588       40   0.004963   0.004008    0.03878    1.238       0.2233 
  12   rs3782397   54380016       40   -0.00179   0.001919    0.02238  -0.9327       0.3569 
  12  rs12316004   54380200       40   0.004963   0.004008    0.03878    1.238       0.2233 
  12  rs73313169   54380693       40  -0.004852   0.003624    0.04504   -1.339       0.1886 
  12  rs72171138   54380780       40 -0.0008241   0.001992   0.004484  -0.4137       0.6814 
  12  rs66607550   54381723       40   -0.00179   0.001919    0.02238  -0.9327       0.3569 
  12 rs114024835   54381798       40 -0.0002028   0.003435   9.17e-05 -0.05903       0.9532 
  12   rs4237810   54383500       40 -6.422e-05   0.002504  1.731e-05 -0.02565       0.9797 
  12   rs3832829   54383924       40  7.212e-05   0.001618  5.226e-05  0.04456       0.9647 
  12 rs554252317   54383936       40  -0.002382   0.002806    0.01861   -0.849       0.4012 
  12 rs140519231   54384031       40  -0.001865   0.001955    0.02338  -0.9538       0.3462 
  12   rs7302243   54384204       40  9.142e-05   0.002481  3.572e-05  0.03684       0.9708 
  12   rs7302703   54384387       40  -0.002377   0.001701    0.04886   -1.397       0.1705 
  12  rs34025887   54384762       40  -0.004031    0.00243     0.0675   -1.659       0.1054 
  12  rs61230575   54384764       40   0.002054   0.002568    0.01656   0.7998       0.4288 
  12  rs35010275   54384792       40  -0.001566   0.001812    0.01929  -0.8644       0.3928 
  12 rs115399779   54384808       40 -0.0002028   0.003435   9.17e-05 -0.05903       0.9532 
  12  rs12318147   54384876       40   0.001037   0.002357   0.005066   0.4399       0.6625 
  12  rs12304647   54384947       40  -0.002377   0.001701    0.04886   -1.397       0.1705 
  12  rs11614913   54385599       40 -0.0008509   0.002402   0.003293  -0.3543       0.7251 
  12  rs17105765   54385992       40  -0.002697   0.002287     0.0353   -1.179       0.2456 
  12 rs116387809   54386148       40 -0.0002028   0.003435   9.17e-05 -0.05903       0.9532 
  12  rs67971443   54386588       40   0.002373   0.001536    0.05911    1.545       0.1306 
  12  rs76669654   54387008       40 -0.0002028   0.003435   9.17e-05 -0.05903       0.9532 
  12  rs35643724   54387102       40  -0.004516   0.002978    0.05707   -1.517       0.1376 
  12   rs1109391   54387377       40   0.002741    0.00166    0.06696    1.651       0.1069 
  12   rs1813752   54387810       40   0.001881   0.002462    0.01513    0.764       0.4496 
  12   rs3803042   54387947       40 -0.0003403   0.001701   0.001052     -0.2       0.8425 
  12   rs1813753   54388003       40  -0.004516   0.002978    0.05707   -1.517       0.1376 
  12  rs12314066   54388130       40   0.001158    0.00251   0.005574   0.4615        0.647 
  12  rs57665886   54388359       40  -0.004516   0.002978    0.05707   -1.517       0.1376 
  12 rs113326629   54388373       40  -0.005236   0.003999    0.04316   -1.309       0.1983 
  12   rs4759316   54388473       40    0.00195   0.001753    0.03156    1.113       0.2728 
  12 rs541830740   54388631       40 -0.0002028   0.003435   9.17e-05 -0.05903       0.9532 
  12 rs114758253   54389238       40 -0.0002028   0.003435   9.17e-05 -0.05903       0.9532 
  12 rs143711750   54390564       40  0.0006822    0.00278   0.001582   0.2454       0.8075 
  12  rs11170780   54390732       40   0.004758   0.004015    0.03564    1.185       0.2433 
  12 rs138542768   54390749       40 -0.0004049   0.001807   0.001319   -0.224       0.8239 
  12 rs138491002   54390861       40 -0.0008725    0.00194   0.005293  -0.4497       0.6555 
  12 rs113050491   54392170       40   0.004073   0.003649    0.03174    1.116       0.2714 
  12   rs2241938   54392449       40  -0.004516   0.002978    0.05707   -1.517       0.1376 
  12  rs56368105   54393770       40 -0.0001225   0.001678  0.0001404 -0.07304       0.9422 
  12  rs12817092   54393774       40  -0.001868   0.001712    0.03036   -1.091       0.2822 
  12  rs56154542   54393783       40   -0.00153   0.002822   0.007677  -0.5422       0.5909 
  12  rs11829948   54394337       40  -0.002547   0.003038    0.01816  -0.8384       0.4071 
  12   rs2241820   54394497       40  -0.001477   0.001672    0.02012  -0.8834       0.3826 
  12  rs67918869   54394784       40  -0.004516   0.002978    0.05707   -1.517       0.1376 
  12  rs12313705   54395054       40  -0.001868   0.001712    0.03036   -1.091       0.2822 
  12  rs12300425   54395082       40  -0.003611   0.002183    0.06716   -1.654       0.1064 
  12  rs74089872   54395662       40  -0.003962   0.004038    0.02471  -0.9811       0.3327 
  12 rs145733208   54396806       40  -0.003394   0.004051    0.01814  -0.8378       0.4074 
  12   rs1867297   54396971       40    0.00195   0.001753    0.03156    1.113       0.2728 
  12  rs11170783   54400785       40   0.004758   0.004015    0.03564    1.185       0.2433 
  12 rs371683123   54402808       40  -0.001175   0.002241   0.007186  -0.5245        0.603 
  12  rs11170785   54407290       40  -0.002716   0.002043    0.04443   -1.329       0.1917 
  12   rs4759317   54407297       40    0.00249    0.00167    0.05526    1.491       0.1443 
  12  rs11170786   54407441       40  -0.003519   0.002175    0.06443   -1.618        0.114 
  12  rs12304812   54407860       40   0.001317   0.002447   0.007571   0.5384       0.5934 
  12   rs3031471   54410007       40  -0.002551   0.002203    0.03409   -1.158       0.2541 
  12  rs74568890   54410929       40  -0.004244    0.00403    0.02836   -1.053       0.2989 
  12 rs112226681   54411241       40  -0.001701   0.002085     0.0172  -0.8155       0.4199 
  12 rs115789957   54412565       40  -0.004244    0.00403    0.02836   -1.053       0.2989 
  12 rs114026499   54412592       40  -0.004244    0.00403    0.02836   -1.053       0.2989 
  12 rs142018836   54412741       40  -0.003094   0.003398    0.02134  -0.9103       0.3684 
  12  rs73313188   54413218       40  -0.001281   0.003703   0.003138  -0.3459       0.7314 
  12  rs11170787   54414160       40   0.001424   0.002928   0.006185   0.4863       0.6295 
  12  rs56192173   54415100       40  -0.001927   0.002051    0.02269  -0.9393       0.3535 
  12 rs140525985   54416864       40   0.008029   0.003876     0.1015    2.072      0.04513 
  12    rs894738   54417525       40   0.001366   0.002824   0.006116   0.4836       0.6315 
  12    rs736825   54417576       40   0.001022   0.002451   0.004556    0.417        0.679 
  12  rs77797230   54417984       40 -0.0008282   0.003063    0.00192  -0.2704       0.7883 
  12    rs894737   54418143       40   0.001366   0.002824   0.006116   0.4836       0.6315 
  12    rs894736   54418166       40 -0.0008731    0.00207   0.004658  -0.4217       0.6756 
  12  rs79516155   54418752       40   0.001181    0.00306   0.003906    0.386       0.7016 
  12   rs2077177   54418857       40  -0.001733   0.001807    0.02365  -0.9594       0.3434 
  12    rs754133   54418920       40   0.001366   0.002824   0.006116   0.4836       0.6315 
  12 rs114089032   54419302       40  -0.001082   0.004085   0.001842  -0.2648       0.7926 
  12 rs199869895   54419319       40   0.001213   0.002292    0.00732   0.5294       0.5996 
  12  rs12426399   54419910       40   0.001366   0.002824   0.006116   0.4836       0.6315 
  12   rs4759318   54420098       40   0.001366   0.002824   0.006116   0.4836       0.6315 
  12  rs59323124   54420670       40  -0.001739   0.002898   0.009386     -0.6       0.5521 
  12 rs567704206   54420720       40  -0.003205   0.003028    0.02864   -1.058       0.2965 
  12 rs374393340   54420748       40 -0.0007976   0.001804   0.005118  -0.4422       0.6609 
  12  rs12319419   54420776       40   0.001009   0.002672   0.003737   0.3775       0.7079 
  12   rs3889697   54421255       40  -0.002676   0.002641    0.02631   -1.013       0.3173 
  12  rs55709517   54421424       40 -0.0006286   0.001891   0.002899  -0.3324       0.7414 
  12  rs10876528   54421476       40 -0.0002122   0.001939   0.000315  -0.1094       0.9134 
  12  rs10876529   54421810       40  -0.001657    0.00177    0.02255  -0.9363        0.355 
  12 rs147500259   54422045       40  -0.001917   0.001754    0.03048   -1.093       0.2812 
  12 rs150694870   54422129       40  0.0004062   0.003434   0.000368   0.1183       0.9065 
  12 rs141463318   54423940       40  -0.001773   0.004078   0.004951  -0.4348       0.6661 
  12   rs7308105   54424123       40  -0.001108   0.001825   0.009603   -0.607       0.5475 
  12   rs4759319   54424731       40 -0.0005684   0.002404    0.00147  -0.2365       0.8143 
  12  rs10876530   54424872       40  -0.001501   0.001813     0.0177  -0.8276       0.4131 
  12  rs56270790   54425000       40 -0.0002527     0.0023  0.0003176  -0.1099       0.9131 
  12  rs73313197   54425090       40   -0.00184   0.002122    0.01939  -0.8669       0.3914 
  12 rs113659413   54426579       40   0.003145   0.002893    0.03016    1.087       0.2838 
  12   rs2071449   54428011       40  0.0006681   0.003064   0.001249    0.218       0.8286 
  12 rs113264704   54428364       40 -0.0002244   0.002363  0.0002373 -0.09497       0.9248 
  12  rs58994757   54428504       40 -0.0002244   0.002363  0.0002373 -0.09497       0.9248 
  12   rs2071450   54428532       40  -0.001657    0.00177    0.02255  -0.9363        0.355 
  12  rs61921797   54428747       40  -0.002561   0.002326    0.03091   -1.101       0.2779 
  12  rs12422600   54429385       40  0.0006681   0.003064   0.001249    0.218       0.8286 
  12  rs57280190   54429963       40 -0.0002244   0.002363  0.0002373 -0.09497       0.9248 
  12  rs34092231   54430459       40 -0.0009841   0.001589   0.009995  -0.6194       0.5394 
  12  rs73313201   54431166       40   0.000142     0.0023  0.0001003  0.06175       0.9511 
  12    rs765634   54432997       40  -0.001765    0.00223    0.01621  -0.7913       0.4337 
  12   rs4759320   54433011       40     0.0052   0.003612    0.05174     1.44       0.1581 
  12  rs73313202   54433113       40  8.958e-05   0.001939  5.614e-05  0.04619       0.9634 
  12  rs12426667   54433483       40  -0.002286   0.001802    0.04064   -1.269       0.2123 
  12   rs6580970   54434277       40  -0.004518   0.002119     0.1069   -2.132      0.03949 
  12  rs11441170   54434813       40   -0.00319   0.001674     0.0872   -1.905      0.06433 
  12   rs4759062   54434908       40   -0.00319   0.001674     0.0872   -1.905      0.06433 
  12 rs114794058   54435537       40 -0.0004083   0.002937  0.0005085   -0.139       0.8902 
  12  rs67772913   54435716       40  -0.002965   0.001512    0.09189   -1.961      0.05725 
  12 rs113897279   54435811       40   0.002981   0.001475    0.09703    2.021       0.0504 
  12  rs78894268   54436345       40 -0.0004952   0.003065  0.0006862  -0.1615       0.8725 
  12  rs17106472   54436656       40 -0.0008931   0.001784   0.006548  -0.5005       0.6196 
  12  rs80067626   54437105       40 -0.0004952   0.003065  0.0006862  -0.1615       0.8725 
  12 rs140713241   54437653       40  -0.004003   0.003213    0.03924   -1.246       0.2205 
  12 rs548470246   54437750       40  -0.003425   0.001542     0.1149   -2.221      0.03239 
  12   rs7136889   54437752       40  -0.002979   0.001552    0.08837   -1.919      0.06249 
  12 rs116396543   54438024       40 -0.0004952   0.003065  0.0006862  -0.1615       0.8725 
  12 rs116268106   54438284       40 -0.0004952   0.003065  0.0006862  -0.1615       0.8725 
  12 rs552278414   54438493       40 -0.0004952   0.003065  0.0006862  -0.1615       0.8725 
  12  rs60860750   54439511       40 -0.0004952   0.003065  0.0006862  -0.1615       0.8725 
  12   rs7315688   54440348       40  -0.002979   0.001552    0.08837   -1.919      0.06249 
  12   rs7315495   54440445       40  -0.002979   0.001552    0.08837   -1.919      0.06249 
  12   rs7134677   54441498       40  -0.004518   0.002119     0.1069   -2.132      0.03949 
  12   rs7297416   54443090       40  -0.001958   0.001672    0.03482   -1.171       0.2489 
  12 rs114118598   54443257       40   0.001444   0.002317    0.01012   0.6233       0.5368 
  12  rs11418872   54443328       40  -0.004839   0.002377    0.09831   -2.035      0.04883 
  12  rs10876531   54443718       40  -0.001958   0.001672    0.03482   -1.171       0.2489 
  12 rs147271033   54443741       40  -0.003881   0.001876     0.1013   -2.069      0.04538 
  12  rs73314911   54443923       40 -6.865e-05   0.003435  1.051e-05 -0.01999       0.9842 
  12  rs74445589   54444681       40 -0.0004952   0.003065  0.0006862  -0.1615       0.8725 
  12 rs115092960   54444733       40   0.002704   0.002878     0.0227   0.9394       0.3534 
  12  rs11413924   54445218       40  -0.002649   0.001568    0.06991    -1.69      0.09921 
  12  rs60869796   54446495       40  -0.002413   0.001747    0.04782   -1.381       0.1752 
  12   rs2277371   54446802       40 -0.0006738   0.002454    0.00198  -0.2746       0.7851 
  12  rs17854635   54448643       40  -0.005218   0.003611     0.0521   -1.445       0.1566 
  12  rs72272573   54449069       40  0.0001927    0.00209  0.0002237  0.09221        0.927 
  12  rs67954156   54449421       40  -0.003905    0.00215    0.07986   -1.816      0.07726 
  12 rs539902943   54449426       40   -0.00393    0.00254    0.05926   -1.547       0.1301 
  12  rs11362454   54449531       40  -0.003025   0.002207    0.04713   -1.371       0.1784 
  12  rs45448092   54449659       40   0.006683   0.002617     0.1465    2.554      0.01479 
  12 rs139913037   54449980       40   0.002708   0.003249    0.01796   0.8335       0.4098 
  12  rs11170792   54450876       40    0.00513   0.002544    0.09666    2.016      0.05086 
  12  rs10747690   54451072       40  -0.004218   0.001816     0.1243   -2.322      0.02567 
  12  rs10876532   54451245       40  -0.002288   0.001929     0.0357   -1.186       0.2429 
  12  rs10747691   54451300       40  -0.004124   0.002592    0.06248   -1.591       0.1198 
  12  rs10747692   54451314       40  -0.004124   0.002592    0.06248   -1.591       0.1198 
  12   rs2171216   54451625       40  -0.002288   0.001929     0.0357   -1.186       0.2429 
  12   rs1386016   54452275       40  -0.004124   0.002592    0.06248   -1.591       0.1198 
  12   rs7136731   54453882       40  -0.004556   0.002482    0.08148   -1.836       0.0742 
  12  rs11608918   54454034       40    0.00513   0.002544    0.09666    2.016      0.05086 
  12  rs76320154   54454385       40  -0.003038   0.002311     0.0435   -1.315       0.1965 
  12   rs2067554   54455129       40   1.83e-05   0.001808  2.694e-06  0.01012        0.992 
  12   rs7296285   54455193       40    0.00513   0.002544    0.09666    2.016      0.05086 
  12  rs76343855   54455204       40    0.00149   0.003057   0.006213   0.4874       0.6288 
  12 rs139122239   54457090       40  -0.003577   0.002334    0.05818   -1.532       0.1338 
  12 rs560413685   54457279       40   0.002226   0.003416    0.01105   0.6517       0.5185 
  12  rs11170795   54457695       40   0.005564   0.003314    0.06906    1.679       0.1014 
  12 rs116099720   54458342       40  -0.003577   0.002334    0.05818   -1.532       0.1338 
  12  rs77484821   54458834       40   0.001739   0.003216   0.007639   0.5408       0.5918 
  12   rs1006705   54458930       40  -0.004556   0.002482    0.08148   -1.836       0.0742 
  12 rs114764257   54459630       40   0.006157   0.003965    0.05967    1.553       0.1287 
  12 rs202141190   54460746       40   0.004617    0.00257    0.07832    1.797       0.0803 
  12   rs7398731   54461325       40 -0.0001318   0.001941  0.0001214 -0.06793       0.9462 
  12 rs141727076   54461394       40  -0.002921   0.002899    0.02603   -1.008       0.3199 
  12  rs78533794   54461994       40   0.001739   0.003216   0.007639   0.5408       0.5918 
  12  rs73314926   54462368       40  0.0006446   0.002745   0.001449   0.2348       0.8156 
  12  rs76188931   54462997       40    0.00511   0.004004     0.0411    1.276       0.2096 
  12 rs114771592   54463031       40  -0.003577   0.002334    0.05818   -1.532       0.1338 
  12  rs73314928   54463208       40  -0.001362   0.004083    0.00292  -0.3336       0.7405 
  12 rs139856459   54463578       40  -0.003275   0.001976    0.06742   -1.657       0.1057 
  12 rs113673640   54463733       40  -0.003368   0.002263    0.05506   -1.488        0.145 
  12  rs79417529   54465073       40  -0.003577   0.002334    0.05818   -1.532       0.1338 
  12   rs4759322   54465664       40    0.00199   0.001914    0.02767     1.04        0.305 
  12    rs725029   54466095       40  -0.004158   0.001758     0.1283   -2.365      0.02323 
  12  rs35977933   54466337       40   0.005243   0.002612    0.09587    2.007      0.05187 
  12  rs60597847   54466864       40  -0.003577   0.002334    0.05818   -1.532       0.1338 
  12   rs7311816   54467309       40  -0.002799   0.002255    0.03898   -1.241        0.222 
  12  rs12231889   54467885       40   0.004271   0.002525    0.06999    1.691      0.09901 
  12  rs10783620   54468272       40  -0.004617   0.001763     0.1529   -2.619      0.01261 
  12   rs4999382   54469026       40   0.001132   0.001684    0.01175   0.6722       0.5055 
  12 rs139340251   54469077       40   0.003398   0.002512    0.04595    1.353       0.1841 
  12  rs58852132   54469482       40  -0.001362   0.004083    0.00292  -0.3336       0.7405 
  12  rs12304658   54469588       40   0.001883   0.001917    0.02476   0.9822       0.3322 
  12  rs12310961   54469593       40   0.003191   0.002108     0.0569    1.514       0.1383 
  12  rs78736932   54469598       40  -0.003733   0.002679    0.04859   -1.393       0.1717 
  12 rs111279412   54470018       40   0.001739   0.003216   0.007639   0.5408       0.5918 
  12 rs115496048   54470305       40  -0.003733   0.002679    0.04859   -1.393       0.1717 
  12 rs201143000   54470444       40    0.00101   0.003062   0.002854   0.3298       0.7434 
  12  rs12579000   54470921       40  -0.002616   0.001724    0.05716   -1.518       0.1373 
  12   rs4759323   54470993       40  -0.002788   0.001732     0.0638   -1.609       0.1158 
  12 rs140502103   54471068       40   0.003261   0.003394    0.02371   0.9607       0.3428 
  12   rs4759324   54471280       40  -0.002794   0.001732    0.06411   -1.613       0.1149 
  12   rs4759325   54471392       40  -0.001992   0.001714     0.0343   -1.162       0.2526 
  12   rs4759326   54471395       40  -0.001992   0.001714     0.0343   -1.162       0.2526 
  12   rs4759064   54471408       40  -0.001992   0.001714     0.0343   -1.162       0.2526 
  12  rs71455265   54471411       40  -0.001992   0.001714     0.0343   -1.162       0.2526 
  12   rs4759327   54471414       40  -0.001992   0.001714     0.0343   -1.162       0.2526 
  12 rs148599662   54471567       40  -0.003733   0.002679    0.04859   -1.393       0.1717 
  12  rs11612409   54471765       40   0.001548   0.002129    0.01373   0.7274       0.4714 
  12 rs577723207   54472206       40   0.003254   0.003394    0.02362   0.9587       0.3438 
  12 rs538787232   54472207       40    0.00127   0.002904   0.005004   0.4372       0.6645 
  12  rs11612490   54472300       40  -0.004413   0.002579    0.07155   -1.711      0.09519 
  12 rs146113129   54472332       40   0.001275   0.002774   0.005531   0.4597       0.6483 
  12 rs143859566   54472606       40  -0.001428   0.002068     0.0124  -0.6907        0.494 
  12 rs148927433   54472844       40  -0.001428   0.002068     0.0124  -0.6907        0.494 
  12  rs73315002   54472954       40  -0.001101   0.002067   0.007414  -0.5328       0.5973 
  12 rs181428594   54473395       40  3.535e-05   0.002747  4.358e-06  0.01287       0.9898 
  12 rs185678951   54473456       40  -0.003729   0.003659     0.0266   -1.019       0.3146 
  12 rs137931871   54473601       40   -0.00528   0.003609    0.05335   -1.463       0.1516 
  12 rs191838252   54474686       40   0.002207   0.003416    0.01087   0.6462       0.5221 
  12   rs1968899   54474818       40   0.001396   0.002142    0.01106   0.6519       0.5184 
  12   rs7315121   54474942       40  0.0005949   0.002936   0.001079   0.2026       0.8405 
  12   rs1968896   54475205       40  0.0008993   0.001711   0.007214   0.5255       0.6023 
  12   rs7969993   54475896       40  -0.001415   0.002062    0.01224  -0.6861       0.4968 
  12  rs11170800   54476237       40  -0.001056   0.001782   0.009162  -0.5928       0.5569 
  12 rs568662427   54476337       40  -0.004049    0.00365    0.03136   -1.109       0.2743 
  12 rs138991388   54477005       40   0.001834   0.003052   0.009412   0.6009       0.5515 
  12 rs542895211   54477084       40 -0.0008869   0.001612   0.007904  -0.5502       0.5854 
  12   rs4759328   54477797       40 -6.848e-05   0.001583  4.921e-05 -0.04324       0.9657 
  12   rs4759329   54477813       40  9.399e-05   0.002937  2.694e-05    0.032       0.9746 
  12   rs4103570   54478526       40   0.001544   0.002453    0.01032   0.6296       0.5327 
  12   rs4103571   54478618       40   0.002104   0.002432    0.01931   0.8651       0.3924 
  12  rs12821347   54478959       40  0.0008223   0.002238   0.003541   0.3675       0.7153 
  12   rs4759330   54479067       40  0.0003327   0.002074  0.0006764   0.1604       0.8734 
  12   rs4759332   54479210       40 -6.848e-05   0.001583  4.921e-05 -0.04324       0.9657 
  12 rs114964664   54479249       40  -0.005085   0.003335    0.05767   -1.525       0.1356 
  12   rs4759333   54479250       40  0.0003623   0.001617   0.001319    0.224        0.824 
  12  rs11170803   54480651       40   0.002991   0.002408    0.03903    1.242       0.2218 
  12  rs10783622   54481295       40  -0.001832   0.001692    0.02993   -1.083       0.2857 
  12  rs34490799   54481333       40  -0.001283   0.001642    0.01582  -0.7815       0.4394 
  12   rs7958304   54482206       40  0.0008223   0.002238   0.003541   0.3675       0.7153 
  12 rs115737706   54482428       40   0.001834   0.003052   0.009412   0.6009       0.5515 
  12   rs7958573   54482502       40   0.003792   0.003657    0.02751    1.037       0.3064 
  12   rs7961882   54482770       40  0.0008223   0.002238   0.003541   0.3675       0.7153 
  12   rs7961675   54482807       40  0.0008223   0.002238   0.003541   0.3675       0.7153 
  12   rs3930412   54483106       40  -0.001283   0.001642    0.01582  -0.7815       0.4394 
  12   rs4759066   54483186       40  -0.001283   0.001642    0.01582  -0.7815       0.4394 
  12  rs10747693   54483202       40  -0.001055   0.001709   0.009921  -0.6171       0.5409 
  12  rs10876533   54483518       40 -0.0006393   0.001827   0.003212  -0.3499       0.7283 
  12   rs4759067   54483685       40 -0.0006393   0.001827   0.003212  -0.3499       0.7283 
  12   rs7398130   54483738       40  -0.001283   0.001642    0.01582  -0.7815       0.4394 
  12   rs4759069   54483757       40  -0.001847   0.001804    0.02686   -1.024       0.3123 
  12 rs144596690   54483998       40  -0.002213   0.003691   0.009371  -0.5996       0.5524 
  12   rs4759070   54484451       40   0.000402   0.001717    0.00144   0.2341       0.8162 
  12 rs563779047   54484548       40  -0.005085   0.003335    0.05767   -1.525       0.1356 
  12  rs34027792   54485072       40   0.002457   0.002502    0.02474   0.9818       0.3324 
  12  rs11170805   54485126       40  -0.001452   0.001656    0.01982  -0.8767       0.3862 
  12   rs4016688   54485620       40  -0.001622   0.001618    0.02578   -1.003       0.3223 
  12   rs4016687   54485624       40  -0.001034   0.001665    0.01005  -0.6211       0.5382 
  12 rs540187717   54485687       40  -0.005085   0.003335    0.05767   -1.525       0.1356 
  12  rs12820146   54485726       40   0.002674   0.001892    0.04993    1.413       0.1657 
  12   rs9805077   54486448       40 -0.0006393   0.001827   0.003212  -0.3499       0.7283 
  12   rs7971450   54486701       40   0.002213   0.001819    0.03748    1.216       0.2313 
  12  rs35214169   54487768       40   0.002457   0.002502    0.02474   0.9818       0.3324 
  12 rs538245919   54487804       40  -0.002523   0.004068    0.01002  -0.6202       0.5388 
  12  rs17107209   54487972       40    0.00179   0.001853    0.02395   0.9655       0.3404 
  12   rs7295381   54488053       40  -0.001001   0.003062   0.002803  -0.3268       0.7456 
  12  rs11170806   54488426       40   0.001818   0.001996    0.02136   0.9108       0.3681 
  12   rs7315331   54488816       40 -0.0004254   0.001743   0.001565   -0.244       0.8085 
  12  rs11170807   54489010       40  -0.001001   0.003062   0.002803  -0.3268       0.7456 
  12  rs34490040   54489051       40   0.002227   0.001841     0.0371     1.21       0.2338 
  12 rs536972884   54489552       40  -0.005085   0.003335    0.05767   -1.525       0.1356 
  12  rs60288631   54489664       40   0.003448   0.002454     0.0494    1.405       0.1681 
  12  rs74092905   54490016       40  0.0004279   0.002746  0.0006384   0.1558        0.877 
  12  rs11170808   54490325       40 -0.0005011   0.004088  0.0003954  -0.1226       0.9031 
  12  rs61921833   54490439       40   0.003667   0.003224    0.03292    1.137       0.2625 
  12   rs7398423   54490482       40   0.006012   0.002606     0.1229    2.307      0.02657 
  12   rs4759336   54490938       40   0.001959   0.001587    0.03854    1.234       0.2247 
  12  rs12819039   54491224       40  -0.001663   0.003699   0.005288  -0.4495       0.6557 
  12  rs34997784   54491637       40 -0.0005835   0.001806    0.00274  -0.3231       0.7484 
  12  rs58706275   54492352       40 -0.0002639   0.001945  0.0004843  -0.1357       0.8928 
  12  rs61921838   54492514       40  -0.001442    0.00158    0.02146  -0.9129       0.3671 
  12  rs11170810   54492566       40  -0.001089   0.001945   0.008182  -0.5599       0.5788 
  12  rs35422042   54493264       40  -0.001663   0.003699   0.005288  -0.4495       0.6557 
  12   rs1872632   54493664       40  -0.000217   0.001833  0.0003686  -0.1184       0.9064 
  12  rs58577238   54493716       40  -0.001921   0.001914    0.02582   -1.004       0.3219 
  12  rs12308675   54496006       40 -0.0007118   0.003707  0.0009693   -0.192       0.8488 
  12   rs3195797   54496166       40 -0.0007118   0.003707  0.0009693   -0.192       0.8488 
  12   rs1133773   54496219       40  0.0009591   0.001935   0.006426   0.4957       0.6229 
  12  rs35237882   54496353       40  0.0006046   0.001699   0.003321   0.3558       0.7239 
  12 rs145374894   54496396       40  -0.002528   0.003045    0.01781  -0.8302       0.4116 
  12   rs1985586   54496487       40  0.0001636   0.003066  7.494e-05  0.05336       0.9577 
  12 rs571362142   54496657       40 -4.205e-06   0.002782   6.01e-08 -0.001511       0.9988 
  12  rs61233466   54496857       40    0.00137   0.002738   0.006543   0.5003       0.6198 
  12 rs139903268   54496916       40 -0.0004263   0.001716   0.001622  -0.2484       0.8051 
  12  rs35973551   54497017       40  -0.002265    0.00188    0.03679   -1.205       0.2357 
  12 rs138558182   54498542       40  0.0008199    0.00196   0.004586   0.4184        0.678 
  12  rs12809144   54498572       40 -0.0005704   0.002781   0.001106  -0.2051       0.8386 
  12   rs4016713   54498679       40  -0.001264    0.00306   0.004469   -0.413       0.6819 
  12  rs56134926   54499376       40 -0.0008883   0.002673   0.002898  -0.3324       0.7414 
  12   rs2087062   54499896       40 -0.0004016   0.001743   0.001395  -0.2304        0.819 
  12  rs11609186   54500070       40 -4.205e-06   0.002782   6.01e-08 -0.001511       0.9988 
  12 rs192937873   54500667       40 -0.0004696   0.002781  0.0007498  -0.1689       0.8668 
  12  rs71455268   54500746       40 -4.205e-06   0.002782   6.01e-08 -0.001511       0.9988 
  12  rs11170812   54500825       40  -0.001545   0.002129    0.01367  -0.7257       0.4725 
  12  rs60182793   54501012       40 -7.313e-05    0.00217  2.987e-05 -0.03369       0.9733 
  12  rs74217516   54501177       40 -4.205e-06   0.002782   6.01e-08 -0.001511       0.9988 
  12  rs56098072   54501180       40  -0.001383   0.001581    0.01974  -0.8747       0.3872 
  12  rs56210711   54501207       40  -0.001383   0.001581    0.01974  -0.8747       0.3872 
  12   rs4759071   54501298       40   0.001256   0.002232   0.008255   0.5624       0.5771 
  12   rs7966944   54501800       40  -0.001383   0.001581    0.01974  -0.8747       0.3872 
  12   rs1843637   54501985       40  0.0003235   0.002103  0.0006224   0.1538       0.8786 
  12  rs73317036   54502283       40  -0.001451   0.001702    0.01877  -0.8525       0.3993 
  12  rs61924178   54503793       40 -0.0005049   0.003227  0.0006438  -0.1565       0.8765 
  12  rs61696778   54503917       40   0.001238   0.002194   0.008316   0.5645       0.5757 
  12  rs56841465   54504152       40   0.001238   0.002194   0.008316   0.5645       0.5757 
  12   rs3912509   54504522       40  0.0002491   0.001669  0.0005859   0.1493       0.8821 
  12  rs10876535   54505656       40   0.001207   0.002134   0.008344   0.5655       0.5751 
  12  rs76547295   54505849       40   0.001207   0.002134   0.008344   0.5655       0.5751 
  12  rs11834093   54506499       40  -0.001413   0.001653    0.01885  -0.8544       0.3982 
  12  rs60470929   54506532       40  -0.001391   0.002824   0.006343  -0.4925       0.6252 
  12  rs56056470   54506533       40  -0.001391   0.002824   0.006343  -0.4925       0.6252 
  12  rs12426070   54507265       40   0.001256   0.002232   0.008255   0.5624       0.5771 
  12 rs150351815   54507961       40    0.00137   0.002738   0.006543   0.5003       0.6198 
  12  rs56361260   54508578       40   0.001459   0.001765    0.01767   0.8267       0.4136 
  12 rs149987957   54508581       40  -0.002372    0.00259     0.0216  -0.9159       0.3655 
  12  rs12820297   54508761       40    0.00141   0.001819    0.01557   0.7752        0.443 
  12 rs142340577   54508897       40  -0.001391   0.001932    0.01344  -0.7196       0.4762 
  12   rs1906042   54509017       40 -9.719e-05   0.002937  2.881e-05 -0.03309       0.9738 
  12 rs144659618   54509617       40  -0.001208   0.002509   0.006059  -0.4813       0.6331 
  12 rs577785454   54509819       40  0.0005029   0.004088  0.0003981    0.123       0.9027 
  12   rs3858599   54509885       40   0.002372   0.002474    0.02361   0.9586       0.3438 
  12   rs1872634   54509956       40   -0.00338   0.003668    0.02186  -0.9215       0.3626 
  12 rs150940725   54510300       40  -0.001885    0.00273    0.01239  -0.6905       0.4941 
  12  rs59825899   54510343       40 -0.0003579   0.001939  0.0008962  -0.1846       0.8545 
  12   rs7489011   54510648       40  -0.000612   0.001846   0.002883  -0.3315       0.7421 
  12 rs138268587   54510747       40   0.004828   0.003625     0.0446    1.332       0.1908 
  12  rs11170815   54510876       40 -0.0008226   0.001889   0.004963  -0.4354       0.6658 
  12 rs139987756   54511167       40   0.002873   0.003403    0.01841   0.8442       0.4038 
  12 rs141081126   54511696       40  -0.001885    0.00273    0.01239  -0.6905       0.4941 
  12 rs143179531   54511733       40   -0.00414   0.004033    0.02699   -1.027       0.3111 
  12  rs10876536   54511756       40  -0.002359   0.003205    0.01405   -0.736       0.4663 
  12   rs7136976   54511789       40   0.001726   0.001812    0.02332   0.9524       0.3469 
  12   rs7136749   54511890       40 -0.0008226   0.001889   0.004963  -0.4354       0.6658 
  12   rs7137107   54512001       40   0.002214    0.00186    0.03596    1.191       0.2412 
  12   rs7137258   54512164       40  -0.001233   0.001954    0.01037  -0.6309       0.5319 
  12  rs10876537   54512178       40  -0.001215   0.003429    0.00329  -0.3542       0.7252 
  12  rs10876538   54512383       40 -0.0008226   0.001889   0.004963  -0.4354       0.6658 
  12 rs148148900   54512402       40   0.002873   0.003403    0.01841   0.8442       0.4038 
  12  rs36075486   54512554       40   0.003831   0.001978    0.08985    1.937      0.06023 
  12 rs141031039   54512752       40  -0.003907   0.003654    0.02921   -1.069       0.2917 
  12  rs11170817   54512915       40 -1.128e-05    0.00197   8.62e-07 -0.005723       0.9955 
  12  rs10783623   54513003       40 -0.0008226   0.001889   0.004963  -0.4354       0.6658 
  12   rs4759339   54513416       40 -0.0008226   0.001889   0.004963  -0.4354       0.6658 
  12   rs4759340   54513595       40 -0.0008226   0.001889   0.004963  -0.4354       0.6658 
  12  rs11170820   54513915       40 -0.0006876    0.00195   0.003261  -0.3526       0.7263 
  12  rs11170821   54514000       40 -0.0002273   0.002044  0.0003254  -0.1112        0.912 
  12 rs201102133   54514166       40   0.004828   0.003625     0.0446    1.332       0.1908 
  12 rs551738557   54514533       40  -0.003907   0.003654    0.02921   -1.069       0.2917 
  12  rs74092915   54515578       40 -0.0002273   0.002044  0.0003254  -0.1112        0.912 
  12  rs77522577   54515708       40  -0.002133   0.004074    0.00716  -0.5235       0.6037 
  12 rs143907257   54515911       40  -0.003907   0.003654    0.02921   -1.069       0.2917 
  12   rs4759341   54516279       40 -0.0009853   0.001842   0.007471  -0.5348       0.5959 
  12  rs11170822   54516495       40  -0.001145   0.001955    0.00895  -0.5858       0.5615 
  12  rs12306235   54516499       40  -0.001863   0.003422   0.007739  -0.5444       0.5893 
  12  rs61266348   54517525       40  -0.005606   0.003313    0.07009   -1.692      0.09876 
  12   rs7960592   54517887       40  0.0008312   0.002257   0.003558   0.3683       0.7147 
  12 rs187874554   54518951       40  -0.002419    0.00407   0.009214  -0.5945       0.5557 
  12 rs202049040   54519323       40  -0.005051   0.004006    0.04017   -1.261        0.215 
  12 rs116040518   54521363       40   0.004828   0.003625     0.0446    1.332       0.1908 
  12 rs188537840   54521379       40   0.004828   0.003625     0.0446    1.332       0.1908 
  12  rs77223375   54521805       40   0.004185   0.004032    0.02758    1.038       0.3058 
  12   rs6580974   54521910       40   0.003169   0.001884    0.06928    1.682       0.1008 
  12  rs73317055   54522629       40  -0.004966   0.002092     0.1292   -2.374      0.02275 
  12 rs200258018   54522864       40   0.004828   0.003625     0.0446    1.332       0.1908 
  12  rs75791702   54522961       40  -0.004275   0.002139    0.09512   -1.999      0.05284 
  12  rs73317057   54523056       40  -0.004966   0.002092     0.1292   -2.374      0.02275 
  12  rs73317059   54523443       40  -0.002383   0.002086    0.03322   -1.143       0.2603 
  12  rs17107807   54523516       40  -0.004966   0.002092     0.1292   -2.374      0.02275 
  12 rs150165707   54523755       40   0.003407   0.002133    0.06295    1.598       0.1184 
  12  rs56242321   54523901       40  0.0002682   0.002075  0.0004396   0.1293       0.8978 
  12 rs141178006   54523912       40   0.005827   0.003302    0.07572    1.764       0.0857 
  12   rs7135283   54523913       40   0.003407   0.002133    0.06295    1.598       0.1184 
  12 rs113923615   54524151       40  -0.002253   0.003691   0.009711  -0.6104       0.5452 
  12  rs12299612   54524769       40  -0.004506   0.001948     0.1234   -2.313      0.02625 
  12  rs10506327   54525073       40  -0.004506   0.001948     0.1234   -2.313      0.02625 
  12  rs12299810   54525112       40  -0.003201   0.002218    0.05198   -1.443       0.1571 
  12  rs12299820   54525124       40  -0.004506   0.001948     0.1234   -2.313      0.02625 
  12  rs75639252   54525610       40  -0.001897   0.004077   0.005666  -0.4653       0.6443 
  12  rs11553687   54525801       40  -0.003201   0.002218    0.05198   -1.443       0.1571 
  12   rs1128385   54525812       40  -0.004506   0.001948     0.1234   -2.313      0.02625 
  12      rs8954   54526232       40  -0.003201   0.002218    0.05198   -1.443       0.1571 
  12 rs373736934   54526550       40  -0.003249   0.001926    0.06969   -1.687      0.09975 
  12  rs28529587   54527134       40  -0.003496   0.001994    0.07482   -1.753      0.08767 
  12 rs146977054   54527391       40  0.0009799   0.003068   0.002677   0.3194       0.7512 
  12  rs10876539   54527654       40    0.00524   0.002427     0.1093    2.159      0.03723 
  12  rs79976228   54527747       40  -0.003591   0.002852    0.04003   -1.259       0.2158 
  12  rs10161544   54528445       40  -0.003496   0.001994    0.07482   -1.753      0.08767 
  12  rs12310377   54528751       40  -0.003496   0.001994    0.07482   -1.753      0.08767 
  12  rs12304062   54528760       40  -0.003496   0.001994    0.07482   -1.753      0.08767 
  12  rs12297274   54529103       40  -0.001601   0.001843    0.01948  -0.8688       0.3904 
  12 rs114758549   54529562       40   0.004828   0.003625     0.0446    1.332       0.1908 
  12  rs10160917   54530156       40  -0.001876   0.002053    0.02151  -0.9139       0.3665 
  12  rs10160918   54530237       40  -0.001421   0.002068    0.01227  -0.6869       0.4963 
  12  rs79491887   54530534       40 -0.0005992   0.002936   0.001095  -0.2041       0.8394 
  12   rs7959972   54530689       40  -0.001876   0.002053    0.02151  -0.9139       0.3665 
  12 rs201937788   54530967       40   0.001844   0.001598    0.03386    1.154       0.2557 
  12 rs563387053   54530968       40   0.001844   0.001598    0.03386    1.154       0.2557 
  12 rs371299339   54530973       40  -0.001417   0.001903    0.01438  -0.7447       0.4611 
  12 rs545631580   54530973       40   0.001844   0.001598    0.03386    1.154       0.2557 
  12  rs76168289   54531029       40  -0.003961   0.003374      0.035   -1.174       0.2477 
  12    rs769372   54531264       40   0.006545   0.002394     0.1644    2.734     0.009444 
  12  rs10636748   54531351       40  -0.001876   0.002053    0.02151  -0.9139       0.3665 
  12  rs74396099   54531356       40  -0.001128   0.004084   0.002004  -0.2762       0.7839 
  12   rs7963973   54531453       40  -0.001876   0.002053    0.02151  -0.9139       0.3665 
  12  rs11170825   54531927       40  -0.001421   0.002068    0.01227  -0.6869       0.4963 
  12  rs11170826   54531952       40   -0.00136   0.001927    0.01294  -0.7057       0.4847 
  12   rs1872637   54532341       40  -0.001148   0.001679    0.01215  -0.6837       0.4983 
  12 rs111998731   54533090       40  0.0008718   0.002934   0.002318   0.2972        0.768 
  12  rs13378025   54533302       40  -0.001876   0.002053    0.02151  -0.9139       0.3665 
  12  rs13377893   54533633       40  -0.001876   0.002053    0.02151  -0.9139       0.3665 
  12   rs7310681   54534134       40   0.001511    0.00186    0.01707   0.8124       0.4216 
  12   rs7311216   54534592       40   0.004563   0.003634    0.03983    1.256       0.2169 
  12  rs10161161   54534721       40  -0.001876   0.002053    0.02151  -0.9139       0.3665 
  12   rs7966252   54535302       40   0.005539   0.001871     0.1875    2.961     0.005259 
  12   rs7979674   54535446       40  -0.000794   0.001937   0.004404    -0.41       0.6841 
  12  rs80027256   54535613       40  -0.001421   0.002068    0.01227  -0.6869       0.4963 
  12   rs7969772   54535968       40  -0.001421   0.002068    0.01227  -0.6869       0.4963 
  12 rs145648369   54536243       40 -0.0005992   0.002936   0.001095  -0.2041       0.8394 
  12  rs11345236   54536427       40      0.001   0.001783   0.008212   0.5609       0.5781 
  12   rs7970400   54536459       40   -0.00227   0.001696      0.045   -1.338       0.1888 
  12   rs1872636   54536534       40  0.0002974   0.002248  0.0004601   0.1323       0.8955 
  12  rs74092923   54538095       40  -0.001844   0.004078   0.005355  -0.4523       0.6536 
  12   rs7305512   54538162       40 -0.0005519   0.001968   0.002065  -0.2804       0.7807 
  12   rs7305517   54538172       40 -0.0007429   0.001937   0.003856  -0.3835       0.7035 
  12  rs73317067   54538555       40  -0.001436   0.001795    0.01658  -0.8004       0.4284 
  12  rs12306172   54539005       40   0.002666   0.002045    0.04282    1.304       0.2002 
  12  rs11170827   54539807       40   0.003734   0.002158    0.07301     1.73      0.09175 
  12  rs78476924   54540470       40  0.0004155   0.002746   0.000602   0.1513       0.8805 
  12  rs57601783   54540769       40  -0.005271   0.003609    0.05316   -1.461       0.1523 
  12  rs60486170   54541663       40  0.0004932   0.002259   0.001253   0.2183       0.8284 
  12 rs111948426   54543107       40  -0.004609    0.00402    0.03344   -1.147       0.2587 
  12  rs10876540   54544973       40   0.003654   0.001879    0.09048    1.944      0.05929 
  12   rs7135445   54546815       40   0.003654   0.001879    0.09048    1.944      0.05929 
  12  rs56009697   54546832       40   0.001025   0.002197   0.005699   0.4667       0.6434 
  12   rs7136158   54547210       40   0.003654   0.001879    0.09048    1.944      0.05929 
  12  rs59058282   54547338       40  0.0004155   0.002746   0.000602   0.1513       0.8805 
  12  rs12229805   54547678       40 -0.0008081   0.002238    0.00342  -0.3611         0.72 
  12  rs77463592   54550411       40  -0.001652   0.001857     0.0204  -0.8896       0.3793 
  12  rs77685403   54550687       40  -0.001652   0.001857     0.0204  -0.8896       0.3793 
  12  rs35786993   54550734       40   0.003725   0.002001    0.08359    1.862      0.07038 
  12   rs7959514   54551145       40  0.0006181   0.004087  0.0006015   0.1512       0.8806 
  12 rs201138339   54551194       40  -0.002419    0.00407   0.009214  -0.5945       0.5557 
  12  rs12319266   54551650       40   0.003725   0.002001    0.08359    1.862      0.07038 
  12  rs12322894   54553105       40  -0.001652   0.001857     0.0204  -0.8896       0.3793 
  12  rs79484923   54553897       40  0.0004155   0.002746   0.000602   0.1513       0.8805 
  12  rs12304920   54554324       40   0.002441   0.001765    0.04793    1.383       0.1747 
  12  rs74089903   54554349       40 -0.0007957   0.001804   0.005094  -0.4411       0.6617 
  12  rs12311240   54554363       40   0.004099   0.002141      0.088    1.915      0.06307 
  12  rs12299550   54554700       40   -0.00223   0.002059    0.02996   -1.083       0.2854 
  12  rs77860208   54556631       40  0.0002106    0.00226  0.0002284  0.09316       0.9263 
  12  rs75607648   54558066       40  -0.002377   0.002245    0.02865   -1.059       0.2964 
  12 rs147151372   54558117       40  -0.002377   0.002245    0.02865   -1.059       0.2964 
  12  rs57251720   54558877       40  -0.002157   0.002273    0.02315   -0.949       0.3486 
  12  rs59592634   54558918       40  -0.002157   0.002273    0.02315   -0.949       0.3486 
  12  rs77012801   54559193       40  0.0004155   0.002746   0.000602   0.1513       0.8805 
  12  rs76027119   54559327       40  -0.002099   0.002076     0.0262   -1.011       0.3183 
  12   rs7979190   54559492       40    0.01335   0.003468     0.2805    3.849    0.0004405 
  12  rs57295283   54559944       40  -0.002157   0.002273    0.02315   -0.949       0.3486 
  12  rs56863563   54560029       40  -0.002157   0.002273    0.02315   -0.949       0.3486 
  12 rs140059481   54560049       40  0.0009806   0.002358   0.004531   0.4159       0.6798 
  12  rs57015521   54560219       40  -0.002157   0.002273    0.02315   -0.949       0.3486 
  12  rs56267607   54560889       40   0.003552   0.002174    0.06565    1.634       0.1105 
  12  rs60080680   54561263       40  -0.002157   0.002273    0.02315   -0.949       0.3486 
  12   rs5798298   54561380       40   0.006066   0.002565     0.1283    2.365      0.02324 
  12   rs6580976   54561564       40 -0.0002794   0.002503  0.0003278  -0.1116       0.9117 
  12   rs6580977   54563242       40  0.0003588   0.001915  0.0009231   0.1874       0.8524 
  12  rs34452510   54563294       40  -0.001944   0.002815     0.0124  -0.6906        0.494 
  12   rs4376949   54564101       40  -0.002673   0.002236    0.03625   -1.196       0.2393 
  12  rs80017403   54564328       40  -0.002673   0.002236    0.03625   -1.196       0.2393 
  12 rs117221316   54565451       40  -0.003689    0.00366    0.02603   -1.008       0.3199 
  12 rs117514802   54565461       40  -0.003689    0.00366    0.02603   -1.008       0.3199 
  12 rs146593098   54565776       40  -0.003689    0.00366    0.02603   -1.008       0.3199 
  12  rs74900376   54566158       40  0.0004155   0.002746   0.000602   0.1513       0.8805 
  12  rs12827628   54566371       40  -0.002638   0.001634    0.06419   -1.614       0.1147 
  12  rs12827282   54566379       40  -0.002638   0.001634    0.06419   -1.614       0.1147 
  12  rs34171111   54566848       40  -0.003265   0.002022     0.0642   -1.615       0.1147 
  12  rs75168889   54567028       40    0.00704   0.001929     0.2596     3.65    0.0007859 
  12   rs1872633   54567106       40  -0.001979   0.001663    0.03592    -1.19       0.2415 
  12 rs114476505   54568003       40  -0.003689    0.00366    0.02603   -1.008       0.3199 
  12  rs57269477   54568150       40  -0.003689    0.00366    0.02603   -1.008       0.3199 
  12  rs77508193   54568978       40  0.0004155   0.002746   0.000602   0.1513       0.8805 
  12 rs115971807   54569282       40  0.0004155   0.002746   0.000602   0.1513       0.8805 
  12   rs7133717   54569592       40 -0.0008233   0.003064   0.001897  -0.2687       0.7896 
  12   rs7136988   54569777       40 -0.0008233   0.003064   0.001897  -0.2687       0.7896 
  12  rs56803270   54569883       40  -0.003475   0.003014    0.03379   -1.153       0.2562 
  12 rs146919687   54569978       40    0.00783   0.002043     0.2788    3.833    0.0004621 
  12 rs544415134   54570300       40   -0.00112   0.002827   0.004116  -0.3963       0.6941 
  12  rs60947873   54570301       40  -0.004329    0.00235    0.08195   -1.842      0.07332 
  12  rs61921385   54570457       40  -0.002135   0.003209    0.01151  -0.6652       0.5099 
  12  rs61921386   54570460       40  -0.002135   0.003209    0.01151  -0.6652       0.5099 
  12  rs61921387   54570461       40  -0.002135   0.003209    0.01151  -0.6652       0.5099 
  12  rs61921388   54570462       40  -0.002135   0.003209    0.01151  -0.6652       0.5099 
  12   rs1994356   54571165       40 -0.0008233   0.003064   0.001897  -0.2687       0.7896 
  12   rs1994355   54571197       40 -0.0008233   0.003064   0.001897  -0.2687       0.7896 
  12  rs11170837   54571270       40  -0.002491   0.002035    0.03792   -1.224       0.2286 
  12  rs11170838   54571313       40   -0.00223   0.001794    0.03908   -1.243       0.2214 
  12  rs76628943   54571770       40    0.00783   0.002043     0.2788    3.833    0.0004621 
  12   rs7131837   54572028       40 -0.0008233   0.003064   0.001897  -0.2687       0.7896 
  12   rs7300912   54572119       40  -0.001752   0.001976    0.02027  -0.8866       0.3809 
  12  rs10161425   54572990       40 -0.0008233   0.003064   0.001897  -0.2687       0.7896 
  12  rs10161263   54573343       40 -0.0008233   0.003064   0.001897  -0.2687       0.7896 
  12 rs116703323   54573610       40  -0.002419    0.00407   0.009214  -0.5945       0.5557 
  12 rs146135406   54573816       40  -0.003689    0.00366    0.02603   -1.008       0.3199 
  12 rs146810814   54573925       40  -0.003689    0.00366    0.02603   -1.008       0.3199 
  12   rs3136397   54574213       40  -0.002189   0.003692   0.009163  -0.5928       0.5568 
  12   rs3136396   54574701       40  -0.002948   0.001786    0.06687    -1.65       0.1071 
  12       rs971   54575458       40   0.009503   0.001912     0.3939    4.969     1.46e-05 
  12   rs3136392   54575546       40  -0.002516   0.002716    0.02208  -0.9263       0.3601 
  12   rs3136391   54575620       40  -0.002189   0.003692   0.009163  -0.5928       0.5568 
  12  rs11459144   54576939       40  -0.002189   0.003692   0.009163  -0.5928       0.5568 
  12   rs3136386   54577147       40  -0.001017   0.002933   0.003153  -0.3467       0.7307 
  12   rs2233920   54577681       40 -0.0005992   0.002936   0.001095  -0.2041       0.8394 
  12   rs2233919   54577718       40  -0.002189   0.003692   0.009163  -0.5928       0.5568 
  12   rs3136384   54578882       40  -0.001097   0.001679    0.01111  -0.6533       0.5175 
  12   rs3136382   54579085       40   0.001721   0.001873    0.02172   0.9186       0.3641 
  12  rs71070813   54579269       40   0.003378   0.001694    0.09466    1.993      0.05345 
  12  rs79375474   54579309       40  -0.001097   0.001679    0.01111  -0.6533       0.5175 
  12  rs60631751   54580133       40  -0.001896   0.001808    0.02814   -1.049       0.3008 
  12   rs3136378   54580273       40  -0.001097   0.001679    0.01111  -0.6533       0.5175 
  12   rs3136377   54580283       40   0.001251   0.001822    0.01226   0.6866       0.4965 
  12   rs3136376   54580691       40    0.00421   0.002588    0.06509    1.627       0.1121 
  12   rs3136375   54580936       40  -0.001097   0.001679    0.01111  -0.6533       0.5175 
  12   rs2279402   54581064       40  -0.001097   0.001679    0.01111  -0.6533       0.5175 
  12   rs2279401   54581102       40  -0.001097   0.001679    0.01111  -0.6533       0.5175 
  12   rs3136374   54581274       40  0.0006181   0.004087  0.0006015   0.1512       0.8806 
  12   rs2279400   54581314       40  -0.001097   0.001679    0.01111  -0.6533       0.5175 
  12   rs2279399   54581483       40  -0.001097   0.001679    0.01111  -0.6533       0.5175 
  12  rs60324033   54581571       40  0.0001371   0.001718  0.0001675  0.07978       0.9368 
  12   rs3087404   54581614       40  -0.001896   0.001808    0.02814   -1.049       0.3008 
  12 rs116790617   54581653       40   0.002997    0.00406    0.01414   0.7382       0.4649 
  12 rs551213710   54582091       40  -0.004967   0.002959    0.06904   -1.679       0.1014 
  12  rs55778158   54582142       40  -0.001097   0.001679    0.01111  -0.6533       0.5175 
  12   rs4759344   54583115       40  -0.001097   0.001679    0.01111  -0.6533       0.5175 
  12   rs4759345   54583204       40  7.401e-05   0.001744  4.736e-05  0.04242       0.9664 
  12   rs6580978   54583537       40  -0.001097   0.001679    0.01111  -0.6533       0.5175 
  12   rs3809159   54584028       40  0.0008729   0.001688   0.006989   0.5172        0.608 
  12 rs546531632   54584116       40  -0.003483   0.003388    0.02705   -1.028       0.3105 
  12 rs189159743   54584128       40  -0.001092   0.003705   0.002282  -0.2948       0.7698 
  12 rs375003734   54585477       40  -0.001684   0.004079   0.004464  -0.4128       0.6821 
  12  rs61921391   54588387       40   0.001382   0.004082   0.003005   0.3384       0.7369 
  12 rs546249038   54588461       40  -0.002707   0.003683    0.01402  -0.7351       0.4668 
  12  rs57727924   54588700       40  -0.002333    0.00204    0.03325   -1.143       0.2601 
  12  rs77603963   54589496       40   0.005303   0.002473     0.1079    2.144      0.03849 
  12 rs114030832   54589798       40   0.005303   0.002473     0.1079    2.144      0.03849 
  12   rs2029166   54590099       40  -0.002038   0.001917    0.02888   -1.063       0.2944 
  12   rs2029167   54590133       40   0.002733   0.001564    0.07438    1.747      0.08863 
  12   rs7967648   54590140       40   0.005303   0.002473     0.1079    2.144      0.03849 
  12 rs114566557   54590548       40 -0.0002545   0.002747  0.0002259 -0.09266       0.9267 
  12   rs7296239   54591704       40   0.005536   0.001505     0.2627    3.679    0.0007218 
  12 rs186341105   54592049       40  -0.003632   0.004046    0.02077  -0.8978       0.3749 
  12   rs7311314   54592103       40   0.005205   0.001535     0.2322     3.39     0.001643 
  12 rs191642504   54592108       40  -0.003632   0.004046    0.02077  -0.8978       0.3749 
  12  rs11170843   54592187       40   0.005635   0.001486     0.2746    3.792    0.0005201 
  12  rs10783625   54592219       40   0.004984   0.001764     0.1735    2.825     0.007502 
  12  rs28712648   54592275       40  -0.006287   0.003063    0.09983   -2.053      0.04702 
  12  rs58657256   54592394       40  -0.002142   0.001922    0.03166   -1.115        0.272 
  12  rs28653777   54592403       40  -0.006287   0.003063    0.09983   -2.053      0.04702 
  12  rs58068455   54592434       40  -0.002142   0.001922    0.03166   -1.115        0.272 
  12  rs74240633   54592472       40 -0.0002643   0.002832   0.000229  -0.0933       0.9262 
  12  rs74089931   54592613       40  -0.003632   0.004046    0.02077  -0.8978       0.3749 
  12   rs7966201   54593010       40  -0.002145   0.001588    0.04583   -1.351       0.1847 
  12  rs74754786   54593117       40 -0.0002643   0.002832   0.000229  -0.0933       0.9262 
  12   rs2087058   54593405       40   0.002775   0.002256    0.03829     1.23       0.2262 
  12   rs2087059   54593506       40  -0.001236    0.00306   0.004273  -0.4038       0.6886 
  12   rs2087060   54593512       40  -0.001236    0.00306   0.004273  -0.4038       0.6886 
  12   rs2087061   54593517       40  -0.001236    0.00306   0.004273  -0.4038       0.6886 
  12 rs185098808   54593552       40  -0.003632   0.004046    0.02077  -0.8978       0.3749 
  12  rs76821429   54594347       40  -0.006859   0.002605     0.1543   -2.633      0.01216 
  12 rs112407641   54594376       40  -0.006859   0.002605     0.1543   -2.633      0.01216 
  12 rs116455463   54594471       40 -0.0008934   0.004086   0.001256  -0.2186       0.8281 
  12 rs114351482   54595330       40  -0.006287   0.003063    0.09983   -2.053      0.04702 
  12  rs11834788   54595546       40   0.003336   0.001895    0.07542    1.761      0.08635 
  12 rs139147863   54595794       40  -0.007727   0.003892      0.094   -1.986      0.05432 
  12 rs532788985   54596517       40   0.003505   0.001829    0.08812    1.916      0.06287 
  12 rs571168607   54596795       40   0.002583   0.003038    0.01867   0.8503       0.4005 
  12 rs192043675   54596796       40   0.002583   0.003038    0.01867   0.8503       0.4005 
  12   rs9739743   54596797       40   0.003369   0.001862    0.07928    1.809      0.07839 
  12   rs9739744   54596799       40   0.003369   0.001862    0.07928    1.809      0.07839 
  12   rs9739733   54596827       40   0.002064    0.00166    0.03909    1.243       0.2214 
  12   rs9739739   54596923       40   0.002961    0.00406     0.0138   0.7293       0.4703 
  12  rs73319175   54597154       40   0.001169    0.00251    0.00568   0.4659       0.6439 
  12  rs56759204   54597317       40   0.003173   0.002189    0.05238    1.449       0.1554 
  12 rs116446057   54597359       40   0.002961    0.00406     0.0138   0.7293       0.4703 
  12  rs59334342   54597410       40   0.004728   0.002835    0.06819    1.668       0.1036 
  12  rs60129831   54597550       40   0.004728   0.002835    0.06819    1.668       0.1036 
  12  rs73319178   54597663       40  0.0004433   0.002362  0.0009259   0.1877       0.8521 
  12  rs73319181   54598294       40   0.001174   0.002398   0.006264   0.4894       0.6274 
  12  rs17109031   54598367       40   0.003407   0.002778    0.03806    1.226       0.2277 
  12  rs73114519   54598418       40   0.003173   0.002189    0.05238    1.449       0.1554 
  12 rs142594208   54598430       40   0.002961    0.00406     0.0138   0.7293       0.4703 
  12  rs73114520   54598805       40   0.004728   0.002835    0.06819    1.668       0.1036 
  12   rs2046516   54599176       40   0.003407   0.002778    0.03806    1.226       0.2277 
  12  rs78712266   54599266       40 -0.0005359   0.001687    0.00265  -0.3177       0.7524 
  12  rs73319183   54599726       40 -0.0006918   0.003707  0.0009156  -0.1866        0.853 
  12  rs73319186   54599839       40 -0.0006918   0.003707  0.0009156  -0.1866        0.853 
  12   rs1317996   54600543       40   0.004618   0.002813    0.06622    1.642       0.1089 
  12 rs115512618   54600846       40  -0.003464    0.00405    0.01889  -0.8555       0.3977 
  12    rs882383   54601031       40   0.003173   0.002189    0.05238    1.449       0.1554 
  12   rs4759347   54601828       40   0.004728   0.002835    0.06819    1.668       0.1036 
  12  rs76088355   54601965       40   0.002638     0.0032    0.01757   0.8243       0.4149 
  12 rs114611953   54602231       40   0.004714   0.003629    0.04252    1.299       0.2017 
  12  rs80193464   54602384       40   0.002961    0.00406     0.0138   0.7293       0.4703 
  12   rs7305567   54603326       40   0.005356   0.001749     0.1979    3.062     0.004023 
  12 rs536321446   54603702       40   0.005035   0.001874     0.1597    2.687      0.01064 
  12  rs10876543   54604666       40   0.003057   0.001691    0.07919    1.808      0.07857 
  12  rs28481797   54605843       40    0.00292   0.001717    0.07073    1.701      0.09718 
  12   rs7299629   54607263       40   0.003545   0.001786    0.09396    1.985      0.05438 
  12  rs10876544   54607556       40   -0.00447   0.003358    0.04455   -1.331       0.1911 
  12  rs35702231   54607603       40   0.003947   0.001714     0.1224    2.302      0.02688 
  12  rs56162312   54608556       40   0.004484   0.001683     0.1574    2.664      0.01126 
  12 rs181520187   54608668       40   0.002961    0.00406     0.0138   0.7293       0.4703 
  12   rs7308093   54608912       40   0.003947   0.001714     0.1224    2.302      0.02688 
  12 rs542684410   54608957       40  -0.004406   0.004026    0.03057   -1.095       0.2806 
  12  rs11832368   54609169       40   0.003947   0.001714     0.1224    2.302      0.02688 
  12 rs151043217   54609326       40   -0.00268   0.003035     0.0201  -0.8828       0.3829 
  12  rs11170847   54609532       40   0.003947   0.001714     0.1224    2.302      0.02688 
  12  rs73321004   54610394       40     0.0029   0.001693    0.07172    1.713      0.09477 
  12 rs116310388   54610520       40  0.0002351   0.003066  0.0001547  0.07668       0.9393 
  12 rs112639880   54611030       40   0.002089   0.002339    0.02056   0.8931       0.3774 
  12  rs59151663   54611056       40    0.00421   0.001718     0.1364     2.45      0.01899 
  12  rs11614841   54611925       40   0.004423   0.001817      0.135    2.435       0.0197 
  12   rs7294533   54612774       40   0.004929   0.001774     0.1689    2.779     0.008428 
  12  rs12425539   54612871       40   0.003027    0.00163    0.08324    1.858        0.071 
  12   rs2046517   54613265       40   0.003027    0.00163    0.08324    1.858        0.071 
  12   rs2046518   54613331       40   0.004929   0.001774     0.1689    2.779     0.008428 
  12 rs148860947   54613572       40   0.004929   0.001774     0.1689    2.779     0.008428 
  12  rs55980847   54614253       40   0.004929   0.001774     0.1689    2.779     0.008428 
  12  rs55902723   54614391       40   0.003027    0.00163    0.08324    1.858        0.071 
  12 rs147821793   54615038       40 -0.0006073   0.003434  0.0008225  -0.1769       0.8606 
  12  rs17109314   54615062       40   0.003026   0.001646    0.08169    1.839      0.07381 
  12  rs56678328   54615608       40   0.005391   0.001746     0.2005    3.087     0.003763 
  12  rs11612597   54616729       40   0.004423   0.001817      0.135    2.435       0.0197 
  12  rs11612640   54617195       40   0.003803   0.001626     0.1259    2.339      0.02469 
  12   rs7967589   54619994       40   0.003933   0.001726     0.1202    2.279       0.0284 
  12 rs193050398   54621073       40   0.002961    0.00406     0.0138   0.7293       0.4703 
  12  rs76159078   54622108       40   0.002961    0.00406     0.0138   0.7293       0.4703 
  12  rs58905411   54623132       40    0.00127   0.001818    0.01268   0.6985       0.4891 
  12 rs191682763   54623199       40   0.002961    0.00406     0.0138   0.7293       0.4703 
  12  rs12427355   54623650       40   0.004318    0.00169     0.1466    2.555      0.01476 
  12 rs191925293   54625128       40   0.002961    0.00406     0.0138   0.7293       0.4703 
  12   rs3803044   54626010       40   0.002041   0.002813    0.01367   0.7257       0.4725 
  12  rs75501906   54626414       40  0.0002024   0.004088  6.452e-05  0.04952       0.9608 
  12   rs1056010   54626752       40   0.002423   0.001819     0.0446    1.332       0.1908 
  12 rs150926693   54626772       40    -0.0005   0.001734   0.002184  -0.2884       0.7746 
  12   rs2272470   54627090       40   0.003177   0.001776     0.0777    1.789      0.08155 
  12  rs74089954   54627373       40  -0.006293   0.003959    0.06235    -1.59       0.1202 
  12  rs60127327   54627857       40   0.002267   0.002089    0.03007    1.085       0.2846 
  12  rs80140630   54633251       40 -0.0008559   0.002829   0.002403  -0.3025       0.7639 
  12  rs12425616   54634666       40  -0.003648   0.003384    0.02968   -1.078       0.2877 
  12   rs2293602   54635846       40   0.003059   0.002085    0.05362    1.467       0.1505 
  12   rs4759349   54636783       40   0.002423   0.001819     0.0446    1.332       0.1908 
  12 rs142380866   54636861       40  -0.004959    0.00362    0.04705    -1.37       0.1788 
  12 rs116138839   54637151       40   0.002961    0.00406     0.0138   0.7293       0.4703 
  12 rs143991498   54637989       40 -0.0007215   0.003226   0.001315  -0.2237       0.8242 
  12 rs141843878   54638461       40  0.0002351   0.003066  0.0001547  0.07668       0.9393 
  12  rs77067321   54639091       40  -0.001104   0.003223   0.003077  -0.3425       0.7339 
  12 rs139114741   54639313       40  -0.004959    0.00362    0.04705    -1.37       0.1788 
  12 rs112226891   54641042       40   0.002423   0.001819     0.0446    1.332       0.1908 
  12  rs77601517   54641043       40   0.002071   0.002481    0.01801   0.8348        0.409 
  12 rs140498079   54642144       40  -0.002888   0.004062    0.01313   -0.711       0.4815 
  12  rs11616073   54644572       40   0.003059   0.002085    0.05362    1.467       0.1505 
  12 rs200871220   54646035       40   0.001855   0.002221    0.01802    0.835       0.4089 
  12   rs6580979   54646921       40   0.003059   0.002085    0.05362    1.467       0.1505 
  12 rs111777773   54649764       40  -0.004959    0.00362    0.04705    -1.37       0.1788 
  12  rs76865791   54649941       40   0.004251   0.003154    0.04564    1.348       0.1856 
  12  rs79880068   54649978       40    -0.0005   0.001734   0.002184  -0.2884       0.7746 
  12 rs148093125   54650862       40  -0.003518   0.002168    0.06482   -1.623       0.1129 
  12   rs1140681   54651471       40   0.004159   0.001978     0.1042    2.102      0.04219 
  12  rs76261000   54651790       40  -0.001104   0.003223   0.003077  -0.3425       0.7339 
  12 rs141291810   54652099       40  -0.003318   0.004053    0.01733  -0.8186       0.4181 
  12 rs116463597   54652438       40   -0.00268   0.003035     0.0201  -0.8828       0.3829 
  12  rs10219739   54652654       40    0.00284   0.002318      0.038    1.225       0.2281 
  12 rs151003125   54652759       40 -0.0004475   0.002746  0.0006984   -0.163       0.8714 
  12   rs4759073   54653258       40    0.00333   0.002051    0.06486    1.623       0.1128 
  12 rs147382903   54654040       40  -0.001128   0.004084   0.002004  -0.2762       0.7839 
  12  rs59957074   54655471       40   0.003059   0.002085    0.05362    1.467       0.1505 
  12  rs76697842   54656205       40   0.002961    0.00406     0.0138   0.7293       0.4703 
  12 rs201068133   54657145       40  -0.003648   0.003384    0.02968   -1.078       0.2877 
  12  rs57281063   54660427       40   0.003059   0.002085    0.05362    1.467       0.1505 
  12 rs183104514   54660456       40   0.002961    0.00406     0.0138   0.7293       0.4703 
  12  rs17109902   54661102       40   0.003059   0.002085    0.05362    1.467       0.1505 
  12 rs116338672   54663068       40   -0.00268   0.003035     0.0201  -0.8828       0.3829 
  12 rs114463947   54663529       40   0.002961    0.00406     0.0138   0.7293       0.4703 
  12  rs76445421   54663568       40   0.002961    0.00406     0.0138   0.7293       0.4703 
  12 rs145303461   54663924       40  -0.003318   0.004053    0.01733  -0.8186       0.4181 
  12   rs4759074   54664097       40   0.003059   0.002085    0.05362    1.467       0.1505 
  12 rs115682530   54664191       40 -0.0007215   0.003226   0.001315  -0.2237       0.8242 
  12 rs560964949   54665255       40   0.002961    0.00406     0.0138   0.7293       0.4703 
  12 rs114712481   54666157       40  -0.003318   0.004053    0.01733  -0.8186       0.4181 
  12   rs4759075   54667285       40   0.002423   0.001819     0.0446    1.332       0.1908 
  12 rs114722815   54667527       40   -0.00268   0.003035     0.0201  -0.8828       0.3829 
  12 rs191888861   54668671       40   0.002961    0.00406     0.0138   0.7293       0.4703 
  12  rs17110109   54668908       40   0.003071   0.001761    0.07413    1.744       0.0892 
  12 rs148385529   54669947       40 -0.0001914   0.003709  7.007e-05  -0.0516       0.9591 
  12   rs1920046   54670055       40    0.00127   0.001818    0.01268   0.6985       0.4891 
  12   rs1920045   54670398       40   0.003191   0.001875    0.07081    1.702      0.09699 
  12   rs4237798   54670880       40   0.003059   0.002085    0.05362    1.467       0.1505 
  12  rs79396150   54672215       40   0.002961    0.00406     0.0138   0.7293       0.4703 
  12 rs113996356   54673542       40   0.002961    0.00406     0.0138   0.7293       0.4703 
  12 rs115997003   54673667       40   -0.00268   0.003035     0.0201  -0.8828       0.3829 
  12   rs3809162   54674235       40   0.003191   0.001875    0.07081    1.702      0.09699 
  12   rs7976669   54674795       40  0.0005327   0.004088  0.0004468   0.1303        0.897 
  12   rs2071391   54675113       40   0.004251   0.003154    0.04564    1.348       0.1856 
  12  rs76007712   54676748       40 -0.0002032   0.002937  0.0001259 -0.06918       0.9452 
  12 rs116723833   54677930       40   0.002961    0.00406     0.0138   0.7293       0.4703 
  12     rs12656   54680342       40   0.004251   0.003154    0.04564    1.348       0.1856 
  12  rs34869453   54682858       40   0.001904   0.001916    0.02533   0.9937       0.3267 
  12 rs147065995   54682943       40  -0.003318   0.004053    0.01733  -0.8186       0.4181 
  12  rs77736809   54683195       40   0.003059   0.002085    0.05362    1.467       0.1505 
  12  rs55947153   54683639       40   0.001604    0.00179    0.02069   0.8961       0.3759 
  12  rs76201326   54683808       40 -0.0007215   0.003226   0.001315  -0.2237       0.8242 
  12 rs150748421   54684436       40  0.0002024   0.004088  6.452e-05  0.04952       0.9608 
  12  rs35373195   54688000       40  0.0002024   0.004088  6.452e-05  0.04952       0.9608 
  12  rs34931414   54688194       40   0.002961    0.00406     0.0138   0.7293       0.4703 
  12  rs35702801   54690761       40  -0.005823   0.003978    0.05339   -1.464       0.1514 
  12  rs57073684   54691451       40  -0.001382   0.002824    0.00626  -0.4892       0.6275 
  12  rs74740948   54693266       40 -0.0008151   0.002934   0.002026  -0.2778       0.7827 
  12  rs73304540   54693558       40   0.002372   0.003048    0.01568   0.7781       0.4413 
  12 rs111541055   54694559       40  -0.001768   0.001811    0.02448  -0.9765        0.335 
  12 rs369850200   54695550       40  -0.001961   0.002461    0.01644   -0.797       0.4304 
  12  rs58513453   54696313       40  -0.005823   0.003978    0.05339   -1.464       0.1514 
  12   rs7296759   54696320       40  -0.001859   0.002149     0.0193  -0.8647       0.3926 
  12 rs114197509   54698809       40   0.002961    0.00406     0.0138   0.7293       0.4703 
  12  rs11170861   54699586       40  -0.001336   0.002238   0.009293   -0.597        0.554 
  12   rs7956877   54700092       40   0.002961    0.00406     0.0138   0.7293       0.4703 
  12  rs17110596   54701101       40  -0.001181   0.002826   0.004574  -0.4179       0.6784 
  12  rs10876549   54701896       40  0.0007013   0.003226   0.001242   0.2174       0.8291 
  12  rs78204134   54702285       40   0.009256   0.003391     0.1639    2.729     0.009563 
  12   rs7299922   54702519       40  -0.001232   0.002071   0.009221  -0.5947       0.5556 
  12 rs112025184   54702966       40  0.0007013   0.003226   0.001242   0.2174       0.8291 
  12 rs573797841   54703112       40   0.002961    0.00406     0.0138   0.7293       0.4703 
  12  rs11831724   54703302       40  -0.001853   0.003214   0.008671  -0.5765       0.5677 
  12  rs12309553   54706415       40  0.0007013   0.003226   0.001242   0.2174       0.8291 
  12 rs181608253   54707729       40   0.002961    0.00406     0.0138   0.7293       0.4703 
  12 rs112239043   54708361       40   0.001083   0.002906   0.003644   0.3728       0.7114 
  12  rs73314615   54710253       40   0.001083   0.002906   0.003644   0.3728       0.7114 
  12 rs561279913   54710676       40   0.002127   0.002725    0.01578   0.7806       0.4399 
  12  rs73114552   54710793       40   0.009256   0.003391     0.1639    2.729     0.009563 
  12 rs140855110   54710795       40 -0.0004326   0.003708   0.000358  -0.1167       0.9078 
  12  rs11559982   54711574       40   0.006684   0.003041     0.1128    2.198      0.03409 
  12 rs144673311   54712223       40   0.007729   0.003198     0.1332    2.417      0.02056 
  12  rs10876550   54712308       40   0.006684   0.003041     0.1128    2.198      0.03409 
  12  rs12231393   54712773       40   0.002707   0.002552    0.02875    1.061       0.2956 
  12  rs76153772   54714985       40  -0.003136   0.002628    0.03613   -1.193       0.2401 
  12   rs4758957   54715745       40   0.002707   0.002552    0.02875    1.061       0.2956 
  12  rs11451044   54715784       40   0.006684   0.003041     0.1128    2.198      0.03409 
  12 rs542689194   54715839       40   0.002961    0.00406     0.0138   0.7293       0.4703 
  12 rs111317631   54716043       40   0.001083   0.002906   0.003644   0.3728       0.7114 
  12 rs151302865   54716080       40 -0.0006551   0.003226   0.001084  -0.2031       0.8402 
  12  rs11170866   54716092       40    0.00311   0.002466    0.04018    1.261       0.2149 
  12  rs12812148   54717453       40   0.002874    0.00219    0.04336    1.312       0.1973 
  12 rs142841284   54717868       40  -0.001446   0.004082   0.003293  -0.3543       0.7251 
  12 rs529907105   54717895       40   0.002961    0.00406     0.0138   0.7293       0.4703 
  12   rs7297265   54719689       40   0.002738   0.002234    0.03804    1.226       0.2278 
  12 rs370722209   54720424       40 -0.0006198   0.002073   0.002348   -0.299       0.7665 
  12 rs180677677   54720811       40   0.002961    0.00406     0.0138   0.7293       0.4703 
  12 rs146237893   54721691       40  -0.001034   0.001826    0.00837  -0.5663       0.5745 
  12 rs115170901   54721777       40   0.002961    0.00406     0.0138   0.7293       0.4703 
  12  rs35785237   54722059       40   0.003103   0.002522     0.0383     1.23       0.2262 
  12 rs138136675   54722182       40  -0.003136   0.002628    0.03613   -1.193       0.2401 
  12   rs6580981   54723028       40   0.003225   0.002784    0.03411    1.159       0.2539 
  12 rs111992273   54725208       40   0.002372   0.003048    0.01568   0.7781       0.4413 
  12  rs11170874   54726475       40   0.003145   0.002243    0.04919    1.402        0.169 
  12  rs11837708   54727896       40  -0.002009    0.00182    0.03106   -1.104       0.2767 
  12  rs11170875   54728509       40   0.003776   0.002606    0.05238    1.449       0.1554 
  12 rs556631294   54728965       40   0.001318   0.001817    0.01364    0.725       0.4729 
  12 rs116206655   54729186       40   0.006684   0.003041     0.1128    2.198      0.03409 
  12   rs4759076   54729872       40   0.003145   0.002243    0.04919    1.402        0.169 
  12  rs56818309   54730754       40   0.003776   0.002606    0.05238    1.449       0.1554 
  12  rs59761210   54730796       40   0.003776   0.002606    0.05238    1.449       0.1554 
  12  rs73314647   54731992       40 -0.0003559   0.003066  0.0003545  -0.1161       0.9082 
  12  rs73314650   54732050       40 -0.0003559   0.003066  0.0003545  -0.1161       0.9082 
  12  rs12230917   54733111       40     0.0035   0.003013    0.03428    1.161       0.2527 
  12 rs113566379   54733146       40  0.0009099   0.003706   0.001584   0.2455       0.8074 
  12 rs111540921   54733294       40  0.0009099   0.003706   0.001584   0.2455       0.8074 
  12 rs113268391   54733483       40  0.0009099   0.003706   0.001584   0.2455       0.8074 
  12  rs17111028   54733954       40  0.0004006   0.003227  0.0004054   0.1241       0.9019 
  12  rs11170877   54734289       40   0.002523   0.002202     0.0334    1.146        0.259 
  12  rs35078728   54734522       40   0.003086   0.002185    0.04987    1.412        0.166 
  12 rs147293726   54734696       40 -0.0001623   0.003709  5.039e-05 -0.04376       0.9653 
  12  rs74089960   54735356       40   0.002572   0.004067    0.01042   0.6325       0.5309 
  12   rs4326844   54736470       40   0.006168   0.002899     0.1065    2.128      0.03989 
  12 rs114583399   54736631       40  -0.002323   0.003414    0.01204  -0.6805       0.5003 
  12  rs11321130   54736637       40   0.001686   0.001874    0.02085   0.8995        0.374 
  12   rs2141588   54736715       40   0.002434   0.002266    0.02948    1.074       0.2894 
  12   rs7978227   54736765       40   0.002434   0.002266    0.02948    1.074       0.2894 
  12  rs58354012   54736901       40  -0.001616    0.00408   0.004111  -0.3961       0.6943 
  12   rs2141587   54737701       40   0.004682   0.002567    0.08052    1.824      0.07599 
  12   rs2178395   54737850       40   0.002434   0.002266    0.02948    1.074       0.2894 
  12   rs7487642   54738852       40   0.003343   0.002264    0.05425    1.476       0.1481 
  12 rs143164798   54740168       40  -0.003006     0.0034    0.02015  -0.8841       0.3822 
  12   rs4758958   54740379       40   0.004682   0.002567    0.08052    1.824      0.07599 
  12 rs114053154   54742180       40   0.002961    0.00406     0.0138   0.7293       0.4703 
  12 rs141120390   54744905       40   0.004682   0.002567    0.08052    1.824      0.07599 
  12   rs1136765   54744914       40   0.003721   0.002548    0.05312     1.46       0.1525 
  12  rs74089962   54745137       40   0.002572   0.004067    0.01042   0.6325       0.5309 
  12 rs114096139   54747093       40   0.006695    0.00304     0.1132    2.202      0.03378 
  12  rs11170880   54747106       40   0.002434   0.002266    0.02948    1.074       0.2894 
  12   rs7308217   54747905       40   0.004682   0.002567    0.08052    1.824      0.07599 
  12   rs4759079   54748342       40   0.004682   0.002567    0.08052    1.824      0.07599 
  12   rs4758960   54748626       40   0.004682   0.002567    0.08052    1.824      0.07599 
  12  rs11170881   54748834       40   0.002434   0.002266    0.02948    1.074       0.2894 
  12 rs145614754   54749111       40   0.002836    0.00186    0.05767    1.525       0.1356 
  12 rs138357952   54749137       40  -0.001121   0.003704   0.002405  -0.3027       0.7638 
  12   rs1869881   54749285       40   0.002434   0.002266    0.02948    1.074       0.2894 
  12   rs4759080   54749637       40   0.002434   0.002266    0.02948    1.074       0.2894 
  12   rs4759081   54749814       40   0.002434   0.002266    0.02948    1.074       0.2894 
  12  rs60644871   54750219       40 -0.0002089   0.002619  0.0001675 -0.07979       0.9368 
  12 rs112806297   54750454       40  -0.001655   0.003425   0.006105  -0.4831       0.6318 
  12 rs111915513   54750480       40 -0.0006889   0.003226   0.001198  -0.2135       0.8321 
  12  rs12426389   54750706       40  -0.001919   0.001716    0.03184   -1.118       0.2706 
  12  rs73316338   54751965       40  -0.002342   0.003049    0.01529   -0.768       0.4472 
  12 rs115459891   54752480       40  -0.001661    0.00408   0.004345  -0.4072       0.6861 
  12   rs2007755   54752553       40  -0.004096   0.001716     0.1304   -2.387      0.02205 
  12  rs12827788   54753185       40   0.002488   0.002804    0.02031   0.8875       0.3804 
  12 rs114050121   54753404       40  -0.004742   0.004016     0.0354   -1.181        0.245 
  12 rs202225212   54753725       40  -0.002159   0.003417    0.01039  -0.6317       0.5314 
  12 rs142536077   54754053       40  -0.004775   0.003134    0.05759   -1.524       0.1358 
  12  rs10534532   54754142       40   0.004164   0.002991    0.04853    1.392        0.172 
  12  rs11829277   54754218       40   -0.00194   0.001801    0.02961   -1.077       0.2884 
  12  rs11829245   54754290       40   -0.00194   0.001801    0.02961   -1.077       0.2884 
  12  rs11829261   54754324       40   -0.00194   0.001801    0.02961   -1.077       0.2884 
  12   rs7969411   54754630       40  -0.002147   0.001922     0.0318   -1.117       0.2709 
  12  rs76807277   54754751       40  -0.003867   0.003655     0.0286   -1.058       0.2968 
  12   rs7972520   54754864       40  -0.002147   0.001922     0.0318   -1.117       0.2709 
  12  rs11170882   54755802       40    0.00181   0.001931     0.0226   0.9373       0.3545 
  12   rs3809161   54758330       40   0.001926    0.00189    0.02659    1.019       0.3147 
  12  rs10876556   54758960       40   0.004164   0.002991    0.04853    1.392        0.172 
  12   rs2370872   54759382       40   0.001075   0.001997   0.007565   0.5382       0.5936 
  12 rs116362375   54759533       40  -0.001661    0.00408   0.004345  -0.4072       0.6861 
  12  rs71444849   54759679       40   0.002343    0.00196    0.03626    1.196       0.2392 
  12  rs10876557   54760064       40   0.002487   0.001744    0.05079    1.426        0.162 
  12 rs141796660   54760420       40  -0.001811   0.002573    0.01287  -0.7038       0.4858 
  12 rs571672522   54760567       40  0.0004906   0.004088  0.0003788     0.12       0.9051 
  12 rs149355359   54760780       40  -0.001402   0.001932    0.01367  -0.7258       0.4724 
  12   rs7968720   54760824       40  0.0007318   0.001942   0.003723   0.3769       0.7084 
  12   rs7304506   54761118       40   -0.00391   0.003376     0.0341   -1.158        0.254 
  12 rs114377339   54761156       40   -0.00391   0.003376     0.0341   -1.158        0.254 
  12   rs2124531   54761917       40 -0.0003457   0.001829  0.0009391   -0.189       0.8511 
  12   rs2124530   54761931       40  -0.001652    0.00183    0.02101   -0.903       0.3722 
  12 rs115298109   54762107       40  0.0009099   0.003706   0.001584   0.2455       0.8074 
  12   rs2605492   54762150       40 -0.0007609    0.00185   0.004431  -0.4112       0.6832 
  12  rs75589580   54762338       40   -0.00391   0.003376     0.0341   -1.158        0.254 
  12     rs13514   54763227       40  0.0009099   0.003706   0.001584   0.2455       0.8074 
  12 rs115411095   54764338       40   0.003728   0.003659    0.02659    1.019       0.3147 
  12  rs77374845   54764346       40  -0.001124    0.00343   0.002817  -0.3276        0.745 
  12 rs114673110   54764512       40  0.0001876   0.003709  6.733e-05  0.05058       0.9599 
  12  rs77903203   54764699       40   -0.00286    0.00368    0.01565  -0.7774       0.4418 
  12   rs2244933   54764962       40 -0.0007091   0.001787   0.004128  -0.3969       0.6937 
  12   rs3830651   54765005       40  -0.001281   0.001864    0.01227  -0.6872       0.4962 
  12 rs116062585   54765486       40  -0.001434    0.00322   0.005195  -0.4454       0.6585 
  12   rs7960765   54765785       40 -0.0005441   0.002617   0.001136  -0.2079       0.8364 
  12   rs2700151   54766119       40  -0.001075   0.001646    0.01111  -0.6533       0.5175 
  12   rs2706247   54766230       40  -0.001064    0.00163    0.01109  -0.6528       0.5178 
  12   rs7961432   54766391       40   0.004164   0.002991    0.04853    1.392        0.172 
  12 rs149074183   54766626       40   0.005342   0.003996    0.04493    1.337       0.1892 
  12 rs143191545   54766784       40  -0.002661   0.003408    0.01579  -0.7808       0.4397 
  12 rs138754200   54766810       40  -0.002661   0.003408    0.01579  -0.7808       0.4397 
  12 rs180697515   54766937       40   -0.00286    0.00368    0.01565  -0.7774       0.4418 
  12 rs201201331   54767266       40  -0.001555    0.00162    0.02369  -0.9602        0.343 
  12   rs2700152   54767443       40  0.0006585   0.002087   0.002612   0.3155       0.7541 
  12   rs2706258   54767613       40  -0.001669    0.00164    0.02653   -1.018       0.3153 
  12   rs2887875   54767812       40  -0.001369   0.002824   0.006151  -0.4849       0.6305 
  12   rs3832831   54767981       40  -0.001639   0.001697    0.02395  -0.9656       0.3403 
  12  rs61227033   54768188       40 -0.0009502   0.001935   0.006307  -0.4911       0.6262 
  12  rs75529413   54768339       40  -0.002661   0.003408    0.01579  -0.7808       0.4397 
  12  rs73316361   54768632       40 -0.0009549   0.002084   0.005492  -0.4581       0.6495 
  12   rs1869884   54768662       40  -0.002356   0.002649    0.02039  -0.8894       0.3794 
  12  rs35300449   54768851       40   0.001961   0.001971     0.0254   0.9951        0.326 
  12   rs2700153   54769864       40  -0.001297   0.001849    0.01277  -0.7012       0.4875 
  12   rs2706257   54770837       40  0.0001776   0.002456  0.0001376  0.07231       0.9427 
  12  rs74089975   54771041       40  0.0004541    0.00248  0.0008813   0.1831       0.8557 
  12 rs140414145   54771153       40   0.001782   0.004078      0.005    0.437       0.6646 
  12   rs7294656   54771685       40   0.002394   0.002504     0.0235   0.9563        0.345 
  12  rs77253579   54771787       40  0.0001538   0.002937  7.216e-05  0.05237       0.9585 
  12   rs2605490   54772096       40  -0.001257   0.001953    0.01077  -0.6433       0.5239 
  12  rs79789648   54772138       40   0.004164   0.002991    0.04853    1.392        0.172 
  12   rs2706256   54772755       40  0.0001644   0.002517  0.0001123  0.06534       0.9482 
  12 rs115231936   54773639       40  0.0001876   0.003709  6.733e-05  0.05058       0.9599 
  12   rs2706254   54774379       40  -0.001701   0.001959    0.01946  -0.8684       0.3906 
  12  rs12426904   54774999       40   0.004164   0.002991    0.04853    1.392        0.172 
  12   rs2700156   54775632       40   0.003846   0.004041    0.02329   0.9519       0.3472 
  12   rs1881932   54775834       40   0.001536   0.004081   0.003716   0.3765       0.7086 
  12  rs35563558   54776028       40  -0.001749   0.001932     0.0211   -0.905       0.3712 
  12  rs74634182   54776627       40  -0.001155    0.00343   0.002977  -0.3368       0.7381 
  12   rs1265849   54777404       40   0.001066   0.001908   0.008153   0.5589       0.5795 
  12  rs78646907   54778384       40  -0.002308   0.002269     0.0265   -1.017       0.3156 
  12   rs3825192   54778823       40   0.001769   0.002282    0.01556   0.7751       0.4431 
  12   rs2706252   54779995       40 -0.0009302   0.002075    0.00526  -0.4483       0.6565 
  12  rs75848634   54780076       40  -0.002458   0.003203    0.01526  -0.7674       0.4476 
  12  rs58790846   54780123       40   0.001999   0.003049    0.01118   0.6554       0.5161 
  12   rs2706251   54780255       40 -0.0005243   0.001938   0.001924  -0.2706       0.7881 
  12   rs2700159   54780811       40  0.0001919   0.002073  0.0002256  0.09259       0.9267 
  12   rs2706250   54781469       40  0.0006617   0.002617    0.00168   0.2529       0.8017 
  12  rs73322216   54782207       40  1.137e-05   0.004089  2.034e-07  0.00278       0.9978 
  12  rs77379306   54782310       40 -0.0003971   0.004088  0.0002482 -0.09713       0.9231 
  12  rs56901156   54782534       40   0.000243   0.001833  0.0004623   0.1326       0.8952 
  12  rs12312269   54783301       40  0.0008024   0.001937   0.004498   0.4144       0.6809 
  12  rs12312270   54783302       40  0.0008024   0.001937   0.004498   0.4144       0.6809 
  12  rs73322217   54783498       40 -0.0008163   0.003433   0.001486  -0.2378       0.8133 
  12   rs2700160   54784218       40 -0.0009682   0.001939   0.006518  -0.4993       0.6204 
  12 rs185149959   54784990       40 -0.0003971   0.004088  0.0002482 -0.09713       0.9231 
  12  rs11574803   54785897       40  -0.001384   0.002132    0.01097  -0.6492       0.5201 
  12  rs60599774   54786095       40 -0.0009787   0.003431   0.002136  -0.2852        0.777 
  12  rs12298227   54786414       40 -0.0004065    0.00208   0.001004  -0.1955       0.8461 
  12  rs11170892   54787055       40 -0.0008133   0.004086   0.001041   -0.199       0.8433 
  12  rs73322221   54787259       40   4.53e-05   0.003228  5.182e-06  0.01403       0.9889 
  12  rs73322223   54787753       40 -0.0007024   0.002935   0.001505  -0.2393       0.8122 
  12  rs73322224   54788195       40  -0.001558   0.003218    0.00613  -0.4841       0.6311 
  12 rs114748402   54788903       40  -0.001084   0.003067   0.003275  -0.3533       0.7258 
  12      rs9653   54789156       40  -0.001174   0.002776   0.004688  -0.4231       0.6746 
  12  rs12309294   54793986       40  -0.001084   0.003067   0.003275  -0.3533       0.7258 
  12  rs12296181   54794241       40  -0.001084   0.003067   0.003275  -0.3533       0.7258 
  12 rs111752087   54794833       40  -0.001084   0.003067   0.003275  -0.3533       0.7258 
  12  rs73322228   54795410       40  -0.001174   0.002776   0.004688  -0.4231       0.6746 
  12   rs7961341   54796527       40 -0.0002665   0.003709  0.0001359 -0.07187       0.9431 
  12  rs79212587   54796643       40  0.0007143   0.002453   0.002225   0.2911       0.7725 
  12  rs17111853   54796998       40  -0.001084   0.003067   0.003275  -0.3533       0.7258 
  12  rs76150797   54798009       40  -0.002366   0.002755    0.01903  -0.8586        0.396 
  12 rs112896207   54798011       40  0.0008727   0.003432   0.001699   0.2543       0.8007 
  12  rs79092642   54798012       40  -0.002366   0.002755    0.01903  -0.8586        0.396 
  12 rs111248181   54798693       40  0.0001651   0.004088  4.291e-05  0.04038        0.968 
  12  rs74792327   54800548       40  0.0001651   0.004088  4.291e-05  0.04038        0.968 
  12  rs80302300   54800671       40  -0.001038   0.002906   0.003345  -0.3571        0.723 
  12  rs78023878   54800860       40  0.0001651   0.004088  4.291e-05  0.04038        0.968 
  12   rs2280080   54801204       40  0.0001651   0.004088  4.291e-05  0.04038        0.968 
  12  rs12312926   54801525       40  -0.001038   0.002906   0.003345  -0.3571        0.723 
  12 rs112878226   54802030       40  -0.001038   0.002906   0.003345  -0.3571        0.723 
  12  rs10876558   54802090       40 -0.0004404   0.004088  0.0003054  -0.1077       0.9148 
  12 rs111710801   54802266       40  0.0001651   0.004088  4.291e-05  0.04038        0.968 
  12 rs113535846   54802450       40  -0.001038   0.002906   0.003345  -0.3571        0.723 
  12   rs2230393   54802580       40  0.0001651   0.004088  4.291e-05  0.04038        0.968 
  12  rs12314853   54802638       40  0.0001651   0.004088  4.291e-05  0.04038        0.968 
  12  rs12301470   54802670       40  0.0001651   0.004088  4.291e-05  0.04038        0.968 
  12  rs12302891   54802767       40  0.0001651   0.004088  4.291e-05  0.04038        0.968 
  12   rs7302345   54802872       40  0.0001651   0.004088  4.291e-05  0.04038        0.968 
  12   rs1249180   54803702       40 -0.0004404   0.004088  0.0003054  -0.1077       0.9148 
  12  rs12304780   54803711       40  0.0001651   0.004088  4.291e-05  0.04038        0.968 
  12  rs12318211   54803798       40  -0.001142    0.00267   0.004787  -0.4275       0.6714 
  12   rs2700163   54803879       40 -0.0004404   0.004088  0.0003054  -0.1077       0.9148 
  12   rs1270919   54803972       40  -0.001212   0.002094   0.008741  -0.5789       0.5661 
  12  rs12304871   54804018       40  -0.001038   0.002906   0.003345  -0.3571        0.723 
  12  rs68135389   54804131       40  0.0004246   0.002017   0.001165   0.2105       0.8344 
  12  rs11170893   54804944       40  0.0001651   0.004088  4.291e-05  0.04038        0.968 
  12  rs73322239   54804993       40  -0.002356   0.002886    0.01723  -0.8162       0.4195 
  12   rs1922254   54805753       40 -0.0009012   0.002198   0.004404    -0.41       0.6841 
  12   rs1249181   54805765       40  -0.001628   0.002105     0.0155  -0.7736        0.444 
  12  rs78090427   54806067       40 -0.0006192   0.003434  0.0008552  -0.1803       0.8578 
  12   rs2091767   54806769       40 -0.0004404   0.004088  0.0003054  -0.1077       0.9148 
  12 rs151105855   54808492       40  0.0003655   0.003066  0.0003739   0.1192       0.9057 
  12 rs541394039   54808660       40  0.0007949   0.004087  0.0009947   0.1945       0.8468 
  12  rs61921452   54809399       40 -0.0004404   0.004088  0.0003054  -0.1077       0.9148 
  12  rs73322246   54809495       40  -0.001467   0.002506   0.008946  -0.5857       0.5616 
  12  rs73322250   54809584       40  -0.001467   0.002506   0.008946  -0.5857       0.5616 
  12 rs138599404   54809979       40  0.0007949   0.004087  0.0009947   0.1945       0.8468 
  12  rs55970243   54811472       40 -0.0004404   0.004088  0.0003054  -0.1077       0.9148 
  12  rs11170895   54811708       40 -0.0004404   0.004088  0.0003054  -0.1077       0.9148 
  12 rs561781528   54813179       40  0.0005429   0.001939   0.002059     0.28        0.781 
  12  rs11574796   54813761       40   0.001799   0.002818    0.01062   0.6385       0.5269 
  12  rs11574795   54813818       40  -0.001467   0.002506   0.008946  -0.5857       0.5616 
  12  rs73322252   54813835       40  -0.001467   0.002506   0.008946  -0.5857       0.5616 
  12  rs10083169   54814076       40  -0.001467   0.002506   0.008946  -0.5857       0.5616 
  12  rs10083026   54814108       40  -0.001467   0.002506   0.008946  -0.5857       0.5616 
  12  rs10082796   54814147       40  -0.001467   0.002506   0.008946  -0.5857       0.5616 
  12 rs528883009   54814220       40  -0.001612   0.002155    0.01452  -0.7481        0.459 
  12  rs10082798   54814279       40  -0.001467   0.002506   0.008946  -0.5857       0.5616 
  12  rs73322262   54817399       40  -0.003234   0.004055    0.01646  -0.7975       0.4301 
  12  rs11170897   54819290       40  -0.001185   0.002135   0.008047  -0.5552        0.582 
  12  rs78856461   54820322       40  0.0007949   0.004087  0.0009947   0.1945       0.8468 
  12  rs17112105   54822038       40 -0.0005826   0.003227  0.0008572  -0.1806       0.8577 
  12  rs17112108   54822350       40  0.0001258   0.003435  3.529e-05  0.03662        0.971 
  12  rs74574704   54823108       40  0.0003688   0.003228  0.0003435   0.1143       0.9096 
  12  rs66466113   54825091       40   0.001588   0.001928    0.01754   0.8236       0.4153 
  12  rs12307149   54826636       40 -0.0008745   0.002673   0.002809  -0.3272       0.7453 
  12  rs61621864   54827110       40 -0.0009472   0.002585   0.003521  -0.3664       0.7161 
  12 rs112682899   54828267       40  -0.001534   0.003426   0.005249  -0.4478       0.6568 
  12  rs57970385   54828375       40  -0.003277    0.00367    0.02054  -0.8927       0.3776 
  12  rs58582668   54828506       40   0.001226   0.001931    0.01049   0.6348       0.5294 
  12   rs7979588   54828761       40 -0.0001239   0.002328  7.454e-05 -0.05322       0.9578 
  12  rs11170901   54829949       40 -0.0009472   0.002585   0.003521  -0.3664       0.7161 
  12  rs12306394   54831278       40 -0.0009379   0.002401      0.004  -0.3907       0.6982 
  12 rs142344617   54834122       40    0.00442   0.002488    0.07667    1.776      0.08368 
  12  rs12312272   54834568       40  -0.001518   0.002771   0.007839  -0.5479       0.5869 
  12   rs7979707   54836257       40  -0.001301    0.00293   0.005166  -0.4442       0.6594 
  12  rs80206254   54836492       40   0.001959    0.00292    0.01171    0.671       0.5063 
  12 rs113994345   54837595       40  0.0004374   0.002248  0.0009954   0.1946       0.8468 
  12  rs11325695   54837786       40   0.001427   0.003702   0.003896   0.3855        0.702 
  12  rs58082911   54837912       40 -0.0007688   0.002236   0.003102  -0.3439       0.7329 
  12   rs7952782   54837918       40 -0.0001023   0.001953  7.219e-05 -0.05238       0.9585 
  12   rs1707481   54838062       40  0.0003662   0.002074  0.0008195   0.1765       0.8608 
  12 rs114199503   54838072       40  0.0004374   0.002248  0.0009954   0.1946       0.8468 
  12  rs12318029   54839536       40  0.0007881   0.004087  0.0009778   0.1929       0.8481 
  12  rs73308551   54842803       40   0.001004   0.003431   0.002248   0.2926       0.7714 
  12 rs535412325   54843050       40 -0.0005618   0.002404   0.001435  -0.2337       0.8165 
  12 rs114584464   54843469       40 -0.0004404   0.004088  0.0003054  -0.1077       0.9148 
  12  rs79887172   54845282       40   0.001959    0.00292    0.01171    0.671       0.5063 
  12  rs12317666   54845980       40  -8.57e-05   0.002782  2.497e-05  -0.0308       0.9756 
  12  rs77362868   54846065       40   0.000151   0.003709  4.361e-05  0.04071       0.9677 
  12  rs12297970   54846191       40 -5.519e-07   0.002405  1.385e-09 -0.0002294       0.9998 
  12  rs12317733   54846208       40 -5.519e-07   0.002405  1.385e-09 -0.0002294       0.9998 
  12  rs12322874   54846949       40 -5.519e-07   0.002405  1.385e-09 -0.0002294       0.9998 
  12 rs111973287   54847571       40 -5.519e-07   0.002405  1.385e-09 -0.0002294       0.9998 
  12 rs547292809   54847626       40 -0.0008401   0.002452   0.003079  -0.3426       0.7338 
  12  rs73308557   54847795       40 -5.519e-07   0.002405  1.385e-09 -0.0002294       0.9998 
  12  rs10600917   54848279       40  0.0004985   0.002746  0.0008668   0.1816       0.8569 
  12  rs73308558   54849241       40   0.001004   0.003431   0.002248   0.2926       0.7714 
  12  rs77225549   54849618       40   0.000151   0.003709  4.361e-05  0.04071       0.9677 
  12   rs1795839   54849876       40  -0.002971   0.002209    0.04544   -1.345       0.1866 
  12  rs73308564   54850233       40  0.0004985   0.002746  0.0008668   0.1816       0.8569 
  12  rs11418107   54851571       40  0.0004985   0.002746  0.0008668   0.1816       0.8569 
  12   rs7972761   54851857       40  0.0004985   0.002746  0.0008668   0.1816       0.8569 
  12   rs7972975   54852012       40  0.0004985   0.002746  0.0008668   0.1816       0.8569 
  12 rs537895118   54852591       40   0.001004   0.003431   0.002248   0.2926       0.7714 
  12 rs555746080   54852592       40   0.001004   0.003431   0.002248   0.2926       0.7714 
  12 rs570871995   54852593       40   0.001004   0.003431   0.002248   0.2926       0.7714 
  12 rs553626440   54852595       40   0.001004   0.003431   0.002248   0.2926       0.7714 
  12 rs201308013   54852597       40   0.001004   0.003431   0.002248   0.2926       0.7714 
  12 rs572237692   54852602       40   0.001004   0.003431   0.002248   0.2926       0.7714 
  12  rs73308566   54854647       40  0.0004985   0.002746  0.0008668   0.1816       0.8569 
  12  rs73308569   54854873       40  0.0004985   0.002746  0.0008668   0.1816       0.8569 
  12   rs7960491   54856052       40   0.000151   0.003709  4.361e-05  0.04071       0.9677 
  12 rs145528050   54856087       40  0.0004985   0.002746  0.0008668   0.1816       0.8569 
  12  rs12306947   54856358       40  0.0004985   0.002746  0.0008668   0.1816       0.8569 
  12 rs114000408   54856795       40  -0.002204   0.004073   0.007645   -0.541       0.5916 
  12   rs7304697   54857864       40  0.0004985   0.002746  0.0008668   0.1816       0.8569 
  12  rs76645535   54857916       40  -0.002204   0.004073   0.007645   -0.541       0.5916 
  12  rs57126604   54858394       40  0.0004985   0.002746  0.0008668   0.1816       0.8569 
  12  rs12312479   54859381       40  0.0004985   0.002746  0.0008668   0.1816       0.8569 
  12  rs12312643   54859617       40 -5.519e-07   0.002405  1.385e-09 -0.0002294       0.9998 
  12  rs12306350   54859645       40 -5.519e-07   0.002405  1.385e-09 -0.0002294       0.9998 
  12  rs11404162   54860600       40  -0.003588   0.002202    0.06532    -1.63       0.1115 
  12 rs567193514   54860619       40  0.0004985   0.002746  0.0008668   0.1816       0.8569 
  12 rs146429840   54860833       40  0.0004985   0.002746  0.0008668   0.1816       0.8569 
  12  rs73308583   54861059       40  0.0004985   0.002746  0.0008668   0.1816       0.8569 
  12  rs12309857   54861139       40  0.0005776   0.002675   0.001225   0.2159       0.8302 
  12 rs150966191   54862894       40  4.358e-05   0.003709  3.633e-06  0.01175       0.9907 
  12 rs111759299   54862936       40  0.0005776   0.002675   0.001225   0.2159       0.8302 
  12  rs61923472   54863141       40  0.0001926    0.00209  0.0002235  0.09217        0.927 
  12 rs111785734   54863150       40 -0.0002856   0.002937  0.0002487 -0.09723       0.9231 
  12 rs112946084   54863153       40  0.0005776   0.002675   0.001225   0.2159       0.8302 
  12 rs111230312   54863630       40  0.0005776   0.002675   0.001225   0.2159       0.8302 
  12  rs61257566   54865451       40  0.0004985   0.002746  0.0008668   0.1816       0.8569 
  12  rs58308987   54865525       40  0.0004985   0.002746  0.0008668   0.1816       0.8569 
  12 rs146066899   54865919       40  0.0004985   0.002746  0.0008668   0.1816       0.8569 
  12  rs11170917   54865988       40 -0.0005039   0.002142   0.001454  -0.2353       0.8153 
  12   rs7135347   54866969       40  0.0004985   0.002746  0.0008668   0.1816       0.8569 
  12   rs7304798   54867184       40  0.0004985   0.002746  0.0008668   0.1816       0.8569 
  12   rs7135745   54867251       40  0.0004985   0.002746  0.0008668   0.1816       0.8569 
  12  rs76147266   54867275       40   0.000151   0.003709  4.361e-05  0.04071       0.9677 
  12   rs7305617   54867576       40 -0.0005039   0.002142   0.001454  -0.2353       0.8153 
  12   rs7136235   54867641       40  0.0004985   0.002746  0.0008668   0.1816       0.8569 
  12  rs73308598   54868086       40 -5.519e-07   0.002405  1.385e-09 -0.0002294       0.9998 
  12 rs139133056   54868203       40  0.0004985   0.002746  0.0008668   0.1816       0.8569 
  12  rs73308599   54868270       40  0.0004985   0.002746  0.0008668   0.1816       0.8569 
  12 rs550142950   54868970       40  -0.003115   0.002309    0.04572   -1.349       0.1852 
  12   rs7298991   54869149       40  -0.002034   0.001969    0.02732   -1.033       0.3081 
  12  rs10783629   54869479       40  0.0003455   0.001774  0.0009967   0.1947       0.8467 
  12 rs551074636   54870200       40   0.002111   0.001934     0.0304    1.092       0.2819 
  12 rs576962940   54870328       40  -0.003366   0.001772    0.08672     -1.9       0.0651 
  12  rs11170918   54870578       40   0.001813   0.002281    0.01635   0.7946       0.4318 
  12   rs7136619   54870940       40   0.001734   0.001812    0.02355   0.9572       0.3445 
  12  rs73310303   54871406       40   0.003516   0.002615    0.04542    1.345       0.1867 
  12  rs11170920   54871657       40   0.001342   0.002062    0.01102   0.6507       0.5192 
  12  rs73310305   54871921       40   0.003516   0.002615    0.04542    1.345       0.1867 
  12   rs7299852   54872938       40   0.002012   0.002225    0.02107   0.9043       0.3715 
  12  rs73310306   54872970       40   0.006607   0.003551    0.08352    1.861      0.07051 
  12   rs7300026   54873119       40   0.001342   0.002062    0.01102   0.6507       0.5192 
  12  rs35238458   54873587       40   0.001777   0.001861    0.02343   0.9548       0.3457 
  12  rs11170922   54873844       40   0.001621    0.00249    0.01104   0.6512       0.5188 
  12  rs11170925   54874470       40  -0.001544   0.003218   0.006021  -0.4798       0.6341 
  12   rs1707489   54874839       40  -0.002842   0.002194     0.0423   -1.296       0.2029 
  12  rs11170928   54875370       40   0.001813   0.002281    0.01635   0.7946       0.4318 
  12  rs11170929   54875455       40   0.001813   0.002281    0.01635   0.7946       0.4318 
  12  rs11170931   54875990       40  -0.001544   0.003218   0.006021  -0.4798       0.6341 
  12 rs116069123   54876149       40  -0.002204   0.004073   0.007645   -0.541       0.5916 
  12   rs7313377   54876428       40   0.002012   0.002225    0.02107   0.9043       0.3715 
  12 rs113576951   54876531       40   0.006607   0.003551    0.08352    1.861      0.07051 
  12 rs112051383   54876564       40   0.001195   0.002252   0.007348   0.5304       0.5989 
  12 rs112527379   54876744       40 -0.0003496    0.00217  0.0006828  -0.1611       0.8728 
  12   rs7294423   54876859       40   0.001342   0.002062    0.01102   0.6507       0.5192 
  12  rs73310316   54876881       40   0.006607   0.003551    0.08352    1.861      0.07051 
  12  rs77078224   54877014       40   0.000295   0.001978   0.000585   0.1491       0.8822 
  12  rs75448115   54877015       40   0.000295   0.001978   0.000585   0.1491       0.8822 
  12  rs11170932   54877201       40  -0.001544   0.003218   0.006021  -0.4798       0.6341 
  12  rs10783630   54877252       40    0.00175   0.001768    0.02513   0.9898       0.3285 
  12  rs11170933   54877429       40  -0.001544   0.003218   0.006021  -0.4798       0.6341 
  12  rs10876561   54878488       40    0.00175   0.001768    0.02513   0.9898       0.3285 
  12 rs537006344   54879102       40  -0.002015   0.003049    0.01137   -0.661       0.5126 
  12   rs7311955   54881309       40    0.00175   0.001768    0.02513   0.9898       0.3285 
  12 rs534094425   54881455       40   0.003516   0.002615    0.04542    1.345       0.1867 
  12   rs7963677   54881680       40    0.00175   0.001768    0.02513   0.9898       0.3285 
  12   rs7980074   54881988       40   0.001195   0.002252   0.007348   0.5304       0.5989 
  12 rs367599310   54882097       40  0.0005093   0.001995   0.001713   0.2553       0.7998 
  12 rs143968460   54882723       40   0.002012   0.002225    0.02107   0.9043       0.3715 
  12 rs374371073   54882888       40  -0.001544   0.003218   0.006021  -0.4798       0.6341 
  12  rs12304753   54883380       40    0.00175   0.001768    0.02513   0.9898       0.3285 
  12 rs545628805   54883470       40   0.001383   0.002228    0.01003   0.6206       0.5386 
  12  rs12297847   54883524       40   0.001621    0.00249    0.01104   0.6512       0.5188 
  12  rs57693961   54883538       40   0.003516   0.002615    0.04542    1.345       0.1867 
  12 rs112232903   54883741       40   0.000295   0.001978   0.000585   0.1491       0.8822 
  12  rs59566266   54883752       40   0.003516   0.002615    0.04542    1.345       0.1867 
  12 rs192253666   54883753       40  0.0007841    0.00196   0.004194   0.4001       0.6914 
  12 rs114174634   54883909       40   0.006791   0.003937     0.0726    1.725      0.09271 
  12  rs61259970   54883925       40   0.003516   0.002615    0.04542    1.345       0.1867 
  12   rs7959882   54884015       40   0.002012   0.002225    0.02107   0.9043       0.3715 
  12  rs11170937   54884972       40   0.001813   0.002281    0.01635   0.7946       0.4318 
  12  rs11170939   54885682       40   0.001813   0.002281    0.01635   0.7946       0.4318 
  12  rs80015366   54885688       40   0.006607   0.003551    0.08352    1.861      0.07051 
  12 rs111497993   54885752       40  -0.001544   0.003218   0.006021  -0.4798       0.6341 
  12  rs77226938   54886085       40   0.006607   0.003551    0.08352    1.861      0.07051 
  12  rs73126667   54886102       40  -0.001544   0.003218   0.006021  -0.4798       0.6341 
  12  rs11170941   54886408       40   0.002246   0.001813    0.03882    1.239        0.223 
  12   rs7968505   54886409       40   0.006607   0.003551    0.08352    1.861      0.07051 
  12   rs7303656   54886689       40   0.002012   0.002225    0.02107   0.9043       0.3715 
  12 rs112762038   54886848       40  -0.001544   0.003218   0.006021  -0.4798       0.6341 
  12 rs186105942   54886976       40  -0.002204   0.004073   0.007645   -0.541       0.5916 
  12  rs10747696   54887576       40    0.00175   0.001768    0.02513   0.9898       0.3285 
  12  rs11170946   54888050       40  -0.001544   0.003218   0.006021  -0.4798       0.6341 
  12   rs7955104   54888139       40    0.00175   0.001768    0.02513   0.9898       0.3285 
  12   rs5798302   54888560       40    0.00175   0.001768    0.02513   0.9898       0.3285 
  12   rs1691607   54889020       40  -0.002584   0.002715    0.02328  -0.9518       0.3472 
  12   rs1795846   54889080       40  -0.001566   0.001866    0.01819  -0.8392       0.4066 
  12  rs11170947   54889178       40  -0.002015   0.002919    0.01238  -0.6902       0.4942 
  12  rs73310333   54889351       40   0.006607   0.003551    0.08352    1.861      0.07051 
  12  rs73109106   54889387       40  -0.001544   0.003218   0.006021  -0.4798       0.6341 
  12  rs73109108   54889399       40  -0.001544   0.003218   0.006021  -0.4798       0.6341 
  12  rs17112783   54889698       40  0.0005093   0.001995   0.001713   0.2553       0.7998 
  12   rs3782399   54889939       40   0.002373   0.002504    0.02308   0.9475       0.3494 
  12  rs17725737   54890140       40  -0.001544   0.003218   0.006021  -0.4798       0.6341 
  12   rs7305527   54891888       40    0.00374   0.001817     0.1003    2.058      0.04645 
  12    rs907711   54892119       40   0.003391   0.001928    0.07529    1.759      0.08663 
  12  rs74089999   54892220       40  0.0004577   0.001977   0.001408   0.2315       0.8182 
  12   rs1882486   54892241       40   0.006607   0.003551    0.08352    1.861      0.07051 
  12 rs113322650   54892737       40   0.006607   0.003551    0.08352    1.861      0.07051 
  12  rs60890863   54892978       40  0.0006786   0.001975   0.003097   0.3436       0.7331 
  12  rs11170949   54893000       40   0.002601   0.002221    0.03483    1.171       0.2489 
  12   rs7310321   54893027       40   0.002853    0.00175    0.06539    1.631       0.1112 
  12  rs58845746   54895294       40   0.001608   0.003425   0.005769   0.4695       0.6414 
  12 rs113508446   54895478       40   0.006607   0.003551    0.08352    1.861      0.07051 
  12   rs1249390   54895686       40  -0.002755   0.002026    0.04639    -1.36        0.182 
  12 rs142409584   54895865       40     0.0011   0.002565   0.004811   0.4286       0.6706 
  12   rs1249387   54896490       40   0.002633   0.001898    0.04819    1.387       0.1735 
  12   rs1249386   54896550       40  0.0007437   0.002238   0.002896   0.3322       0.7415 
  12  rs73310351   54897051       40   0.006607   0.003551    0.08352    1.861      0.07051 
  12  rs73109114   54897212       40  -0.001544   0.003218   0.006021  -0.4798       0.6341 
  12 rs112732974   54897551       40   0.004116   0.003158    0.04278    1.303       0.2003 
  12 rs113236749   54897558       40   0.006607   0.003551    0.08352    1.861      0.07051 
  12  rs11170954   54897579       40   0.002013   0.002482    0.01701   0.8109       0.4225 
  12  rs79062145   54898714       40  -0.004096    0.00337    0.03741   -1.215       0.2318 
  12 rs111793581   54899228       40  -0.003293   0.003393    0.02419  -0.9706       0.3379 
  12  rs60187117   54899451       40  0.0002511   0.002481  0.0002695   0.1012       0.9199 
  12 rs144170701   54899635       40   0.001444   0.002561   0.008294   0.5637       0.5762 
  12 rs111627081   54900542       40   0.004116   0.003158    0.04278    1.303       0.2003 
  12  rs57076504   54900580       40   0.001543   0.002129    0.01363   0.7247       0.4731 
  12   rs7133002   54900676       40   0.002601   0.002221    0.03483    1.171       0.2489 
  12   rs1795845   54903308       40   0.002784   0.001828    0.05753    1.523        0.136 
  12 rs114251025   54904768       40    -0.0047   0.003349    0.04926   -1.403       0.1687 
  12  rs11170960   54905021       40   0.002383   0.002245     0.0288    1.062       0.2952 
  12   rs2458409   54905815       40   0.001772    0.00223    0.01634   0.7945       0.4318 
  12  rs72286992   54906548       40   0.001975   0.002341    0.01839   0.8436       0.4041 
  12  rs74091305   54906611       40  0.0009006   0.004086   0.001277   0.2204       0.8267 
  12  rs61041667   54907454       40   0.001491   0.002287    0.01106   0.6519       0.5184 
  12   rs1707484   54907981       40 -0.0004023   0.003434  0.0003609  -0.1171       0.9074 
  12  rs35147448   54908110       40  0.0002997    0.00178  0.0007455   0.1684       0.8672 
  12   rs2643611   54908196       40   0.001125   0.001885   0.009279   0.5966       0.5543 
  12   rs1627521   54908675       40 -0.0009799   0.001933   0.006718   -0.507       0.6151 
  12   rs7303042   54908912       40 -9.904e-05   0.001739  8.535e-05 -0.05695       0.9549 
  12   rs1629826   54909144       40   0.001279   0.001828    0.01271   0.6995       0.4885 
  12  rs17113007   54909178       40 -0.0002359   0.001953  0.0003838  -0.1208       0.9045 
  12  rs17113024   54909289       40 -0.0002359   0.001953  0.0003838  -0.1208       0.9045 
  12   rs1627341   54909424       40  -0.001121   0.001821   0.009884  -0.6159       0.5416 
  12 rs139516945   54909798       40   0.001147   0.003704   0.002516   0.3096       0.7586 
  12  rs78497950   54909866       40   0.001147   0.003704   0.002516   0.3096       0.7586 
  12  rs60294924   54910234       40   0.002749   0.002197    0.03958    1.251       0.2184 
  12 rs112014882   54910278       40   0.001147   0.003704   0.002516   0.3096       0.7586 
  12   rs3825193   54910492       40  0.0001005   0.001618  0.0001016  0.06212       0.9508 
  12  rs75391935   54910783       40  -0.002364   0.004071   0.008801  -0.5809       0.5647 
  12   rs1691630   54910837       40  -0.000442   0.002202   0.001059  -0.2007        0.842 
  12   rs2270581   54911426       40  0.0001261   0.003709  3.043e-05    0.034       0.9731 
  12   rs1795838   54911768       40  -0.001715   0.001717    0.02559   -0.999       0.3241 
  12   rs3782401   54911983       40  -0.002673   0.001788    0.05554   -1.495       0.1432 
  12  rs11831997   54913136       40   0.001147   0.003704   0.002516   0.3096       0.7586 
  12 rs369890065   54913213       40   0.000849   0.002402   0.003278   0.3535       0.7256 
  12 rs201389894   54913659       40 -0.0002273   0.001915  0.0003706  -0.1187       0.9061 
  12  rs71455279   54913966       40   0.004436   0.002981    0.05507    1.488        0.145 
  12  rs11170964   54914317       40  -0.002667   0.004066     0.0112   -0.656       0.5157 
  12   rs2252132   54918239       40   -0.00222    0.00168    0.04392   -1.321       0.1943 
  12  rs73310373   54919047       40   0.001719   0.002819   0.009694   0.6099       0.5455 
  12   rs1707488   54919456       40  0.0008064   0.002908   0.002019   0.2773       0.7831 
  12  rs35733155   54919750       40  -0.001307   0.001796    0.01375   -0.728       0.4711 
  12 rs116471052   54919823       40  -0.003491   0.004049    0.01919  -0.8621        0.394 
  12  rs12369172   54920566       40  -0.002399   0.001932      0.039   -1.242       0.2219 
  12  rs12367426   54920591       40   -0.00312   0.001737    0.07824   -1.796      0.08046 
  12  rs12367451   54920663       40  -0.002399   0.001932      0.039   -1.242       0.2219 
  12  rs12369549   54920779       40  -0.002219   0.001841    0.03681   -1.205       0.2356 
  12  rs73310376   54921452       40  -0.001808   0.003697    0.00625  -0.4889       0.6277 
  12   rs4758964   54922340       40  -0.001231   0.001819    0.01192   -0.677       0.5025 
  12   rs4759087   54922486       40   0.002743   0.001968    0.04861    1.393       0.1716 
  12 rs145778802   54922581       40   0.003182    0.00208      0.058     1.53       0.1344 
  12  rs12821748   54923034       40   0.002949   0.001938    0.05744    1.522       0.1364 
  12  rs34201624   54923082       40  -0.002077   0.001911    0.03013   -1.086       0.2841 
  12  rs56291604   54923094       40  0.0008014   0.001937   0.004487   0.4138       0.6813 
  12  rs34174834   54924146       40   0.001337   0.003059      0.005    0.437       0.6646 
  12  rs12829100   54924180       40   0.001892   0.003051    0.01002   0.6203       0.5388 
  12   rs4759088   54924504       40   0.002652   0.001972    0.04545    1.345       0.1866 
  12   rs4759089   54924772       40   0.004011   0.002165    0.08283    1.852      0.07174 
  12   rs2271476   54925674       40   0.002039   0.003049    0.01163   0.6687       0.5077 
  12  rs59947538   54925871       40  -0.001717   0.001735    0.02513  -0.9897       0.3286 
  12  rs17113238   54926329       40   0.001784   0.001592    0.03199    1.121       0.2695 
  12  rs10506332   54927248       40  0.0008071   0.001949   0.004494   0.4142       0.6811 
  12 rs531666612   54927361       40    0.00147   0.003057   0.006047   0.4808       0.6334 
  12  rs57901976   54927728       40  0.0007747   0.001845   0.004619   0.4199       0.6769 
  12  rs10876565   54928046       40  -0.001115    0.00184   0.009561  -0.6057       0.5483 
  12   rs7974201   54928634       40  0.0009647   0.001909   0.006674   0.5053       0.6163 
  12 rs112377731   54928781       40   0.001952    0.00292    0.01163   0.6686       0.5078 
  12  rs17113263   54929272       40  -0.003056   0.001739    0.07517   -1.757       0.0869 
  12  rs35852203   54929364       40  -0.003056   0.001739    0.07517   -1.757       0.0869 
  12  rs34084680   54929838       40   0.001381   0.002446   0.008321   0.5647       0.5756 
  12   rs2036068   54930531       40 -0.0005224   0.001939   0.001906  -0.2694       0.7891 
  12   rs2036067   54930914       40 -0.0005224   0.001939   0.001906  -0.2694       0.7891 
  12  rs74091311   54931475       40  -0.000247   0.003066  0.0001708 -0.08056       0.9362 
  12  rs12817091   54931555       40 -0.0001102   0.001781  0.0001008 -0.06189        0.951 
  12  rs17113289   54931613       40   0.001822   0.001643    0.03136    1.109       0.2743 
  12  rs73109132   54931644       40 -0.0005224   0.001939   0.001906  -0.2694       0.7891 
  12  rs12822067   54931706       40 -0.0003416   0.001693    0.00107  -0.2018       0.8412 
  12  rs58486241   54931817       40 -0.0001806   0.002937  9.949e-05 -0.06149       0.9513 
  12  rs59433657   54931877       40 -0.0001806   0.002937  9.949e-05 -0.06149       0.9513 
  12  rs36124405   54932406       40  0.0001406   0.002676  7.257e-05  0.05251       0.9584 
  12   rs4758966   54932788       40  -0.003037   0.001876    0.06452   -1.619       0.1137 
  12   rs1512906   54933057       40   0.002046   0.002017    0.02637    1.014       0.3168 
  12  rs74091312   54933143       40   0.002579   0.002326    0.03133    1.109       0.2745 
  12 rs115476828   54933707       40 -0.0004833   0.004088  0.0003677  -0.1182       0.9065 
  12 rs114470509   54933712       40   0.004878   0.003343    0.05307    1.459       0.1527 
  12   rs7973005   54934897       40   0.001834   0.002499    0.01397   0.7337       0.4677 
  12  rs60666964   54934932       40  0.0008299   0.001803   0.005541   0.4602        0.648 
  12   rs3817412   54937360       40 -0.0001334   0.002747  6.203e-05 -0.04855       0.9615 
  12   rs2271981   54937802       40   0.001096   0.002293    0.00597   0.4777       0.6356 
  12   rs1512905   54938041       40  0.0007936   0.002616   0.002417   0.3034       0.7632 
  12 rs562953058   54940145       40  -0.001076   0.002271   0.005871  -0.4737       0.6384 
  12   rs3741670   54941839       40   -0.00115   0.001988   0.008734  -0.5786       0.5663 
  12   rs7980139   54942104       40  -0.001086   0.001853   0.008967  -0.5864       0.5611 
  12 rs191271842   54942363       40  0.0008352   0.004086   0.001098   0.2044       0.8391 
  12   rs7134688   54942886       40    0.00186   0.001852    0.02588    1.005       0.3214 
  12   rs4759090   54944156       40  -0.001086   0.001853   0.008967  -0.5864       0.5611 
  12   rs7960002   54944295       40   0.002144   0.002222    0.02392   0.9651       0.3406 
  12  rs59371382   54944309       40  -0.001981    0.00342    0.00875  -0.5792       0.5659 
  12   rs1022232   54945065       40   0.001578   0.001772    0.02044   0.8904       0.3789 
  12   rs1976823   54945847       40   0.002733   0.001894    0.05193    1.443       0.1573 
  12  rs74553446   54946453       40  -0.001981    0.00342    0.00875  -0.5792       0.5659 
  12  rs58683995   54946958       40   0.002284   0.001918    0.03597    1.191       0.2411 
  12   rs7308435   54948783       40    0.00261   0.002419    0.02972    1.079       0.2875 
  12   rs1826729   54949054       40  0.0004716   0.001716   0.001984   0.2748       0.7849 
  12   rs1826728   54949267       40   0.001095   0.001708     0.0107   0.6409       0.5254 
  12   rs1874309   54950227       40 -0.0003048   0.002533   0.000381  -0.1203       0.9048 
  12   rs7297522   54950330       40  -0.002518   0.001902    0.04409   -1.324       0.1934 
  12 rs545517277   54950433       40  -0.004156   0.004033     0.0272   -1.031       0.3092 
  12   rs3782403   54951488       40  -0.001002   0.001821   0.007902  -0.5501       0.5854 
  12   rs3782404   54951517       40   0.001054   0.002233   0.005828    0.472       0.6396 
  12   rs3782405   54951612       40 -0.0001656   0.001571  0.0002923  -0.1054       0.9166 
  12  rs10876566   54952742       40 -0.0001279   0.001614  0.0001652 -0.07923       0.9373 
  12  rs76465210   54953055       40   0.001635   0.002663   0.009814   0.6137       0.5431 
  12   rs4759092   54953100       40  -0.001106   0.001561    0.01303  -0.7083       0.4831 
  12   rs3825194   54954306       40    0.00091   0.002138   0.004744   0.4256       0.6728 
  12   rs1874308   54954356       40  -0.001106   0.001561    0.01303  -0.7083       0.4831 
  12   rs1874307   54954557       40  -0.003589    0.00272    0.04381   -1.319       0.1949 
  12   rs1874305   54954684       40  -0.003589    0.00272    0.04381   -1.319       0.1949 
  12   rs3782407   54954696       40  0.0008918   0.002244   0.004139   0.3974       0.6933 
  12  rs60520159   54955100       40  -0.005632   0.003311    0.07073   -1.701      0.09718 
  12   rs7954532   54955169       40 -0.0001671   0.001618  0.0002804  -0.1032       0.9183 
  12  rs10747699   54955324       40 -0.0009832   0.001583    0.01005  -0.6211       0.5382 
  12   rs9668037   54955461       40  0.0009968   0.002164   0.005551   0.4605       0.6477 
  12 rs149849996   54955632       40   0.006146    0.00307     0.0954    2.002      0.05247 
  12  rs74091317   54956110       40   0.006146    0.00307     0.0954    2.002      0.05247 
  12   rs2669406   54956527       40 -0.0001671   0.001618  0.0002804  -0.1032       0.9183 
  12   rs1795814   54956744       40  -0.001734   0.001768    0.02469  -0.9808       0.3329 
  12  rs58004104   54956873       40   0.001449    0.00209    0.01248    0.693       0.4925 
  12  rs35068189   54958114       40   0.001451   0.001741    0.01794   0.8333       0.4099 
  12 rs139683044   54958312       40   0.004893   0.002719    0.07853      1.8      0.07987 
  12 rs112890532   54958428       40   0.003695   0.002609    0.05016    1.417       0.1647 
  12  rs77853940   54959791       40   0.002272   0.002211    0.02703    1.027       0.3107 
  12   rs1144995   54959937       40  0.0001201   0.001915  0.0001034  0.06268       0.9504 
  12 rs548208029   54961289       40 -0.0001485   0.001894  0.0001617  -0.0784       0.9379 
  12  rs56091624   54961295       40 -0.0001485   0.001894  0.0001617  -0.0784       0.9379 
  12  rs75549459   54961469       40   0.002389    0.00407   0.008982   0.5868       0.5608 
  12  rs10161382   54961644       40  0.0005044   0.001939   0.001778   0.2601       0.7962 
  12   rs7300897   54961646       40  0.0001398   0.001854  0.0001496  0.07541       0.9403 
  12   rs2669404   54961716       40  0.0001201   0.001915  0.0001034  0.06268       0.9504 
  12  rs35023953   54961886       40   0.002272   0.002211    0.02703    1.027       0.3107 
  12 rs140191420   54961984       40  -0.004886   0.004011    0.03758   -1.218       0.2307 
  12   rs1153136   54962526       40 -0.0001453   0.001744  0.0001826 -0.08331        0.934 
  12  rs58007853   54963492       40  -0.004336   0.003641    0.03597   -1.191       0.2412 
  12   rs1153137   54963762       40 -0.0007894   0.001565   0.006649  -0.5043       0.6169 
  12   rs1153138   54963907       40 -0.0007894   0.001565   0.006649  -0.5043       0.6169 
  12   rs3782408   54964598       40   0.002045   0.001535    0.04463    1.332       0.1907 
  12  rs11170973   54965197       40 -0.0004412   0.001881   0.001445  -0.2345       0.8159 
  12 rs114262843   54966879       40   0.004411   0.002579    0.07147     1.71      0.09537 
  12   rs1619029   54967289       40   -0.00329   0.002782    0.03549   -1.183       0.2443 
  12   rs1795817   54967538       40  -0.004188    0.00299     0.0491   -1.401       0.1694 
  12 rs566301786   54967666       40  -0.001723   0.003054   0.008307  -0.5642       0.5759 
  12  rs60049770   54967702       40  -0.002802   0.003196    0.01982  -0.8766       0.3862 
  12   rs3782410   54967739       40 -0.0008318   0.001825   0.005438  -0.4558       0.6511 
  12   rs1623252   54967755       40  -0.004188    0.00299     0.0491   -1.401       0.1694 
  12   rs3782411   54967901       40 -0.0008318   0.001825   0.005438  -0.4558       0.6511 
  12   rs1249948   54968481       40  -0.004188    0.00299     0.0491   -1.401       0.1694 
  12 rs548820714   54968758       40  -0.000843   0.002402   0.003232   -0.351       0.7275 
  12  rs76539153   54969241       40   0.004544   0.002646    0.07201    1.717      0.09408 
  12  rs56106125   54969501       40  0.0001021   0.004089  1.641e-05  0.02497       0.9802 
  12   rs1249949   54969998       40  -0.001681    0.00176    0.02345  -0.9552       0.3455 
  12  rs11170976   54970236       40  -0.001776   0.004078   0.004966  -0.4355       0.6657 
  12   rs1249950   54970454       40  -0.001597   0.001682    0.02316  -0.9491       0.3485 
  12   rs1153139   54970826       40  -0.005705   0.002788    0.09926   -2.046      0.04769 
  12   rs1249951   54971347       40  -0.001683   0.001723    0.02451  -0.9771       0.3347 
  12  rs79120491   54971415       40  -0.003875   0.003377    0.03349   -1.147       0.2584 
  12  rs58563676   54971583       40   0.001556    0.00206     0.0148   0.7556       0.4545 
  12  rs72648120   54971597       40  -0.001776   0.004078   0.004966  -0.4355       0.6657 
  12  rs11170978   54972194       40  -0.001776   0.004078   0.004966  -0.4355       0.6657 
  12    rs884510   54972299       40   0.001977   0.001805    0.03058    1.095       0.2805 
  12   rs1249499   54972599       40  0.0002331   0.002277  0.0002757   0.1024        0.919 
  12   rs1144996   54972636       40  -0.005364   0.003109    0.07266   -1.725      0.09257 
  12   rs3825195   54972992       40  -0.001687   0.002769   0.009679  -0.6094       0.5459 
  12  rs67431222   54973121       40   0.001878   0.001804    0.02771    1.041       0.3046 
  12  rs61108169   54973818       40   0.004845   0.002559    0.08623    1.894      0.06589 
  12  rs77297788   54974090       40  -0.003164   0.002892    0.03053   -1.094       0.2809 
  12   rs1143960   54974471       40   0.002182   0.001932    0.03247    1.129       0.2659 
  12  rs34376731   54974798       40   0.003241   0.004055    0.01654   0.7995        0.429 
  12  rs78301099   54974838       40   0.002389    0.00407   0.008982   0.5868       0.5608 
  12   rs1249958   54975837       40   0.003023   0.002148    0.04954    1.407       0.1674 
  12   rs1533235   54976773       40   -0.00216   0.002251    0.02368  -0.9599       0.3432 
  12 rs547302705   54977037       40   0.004845   0.002559    0.08623    1.894      0.06589 
  12  rs73312574   54977274       40   0.002985   0.003677    0.01704   0.8117        0.422 
  12   rs1153141   54977341       40   0.003023   0.002148    0.04954    1.407       0.1674 
  12   rs1249682   54977844       40  -0.002355   0.002375    0.02522  -0.9915       0.3277 
  12   rs7297136   54977871       40   -0.00216   0.002251    0.02368  -0.9599       0.3432 
  12   rs2292490   54977925       40  -0.003458   0.002777    0.03922   -1.246       0.2206 
  12   rs1976821   54978225       40  -0.002202   0.003208    0.01224  -0.6863       0.4967 
  12   rs1976822   54978373       40   -0.00339   0.001771    0.08792   -1.914      0.06318 
  12 rs147154216   54978821       40  -0.001239   0.003429   0.003426  -0.3614       0.7198 
  12 rs116070754   54978823       40  3.427e-05   0.003709  2.247e-06 0.009241       0.9927 
  12   rs1144997   54978826       40   0.002593   0.002032    0.04108    1.276       0.2097 
  12   rs1144998   54979393       40  0.0008033   0.001668   0.006068   0.4816       0.6328 
  12   rs1145000   54979759       40   0.001111   0.001932   0.008626    0.575       0.5687 
  12   rs7971175   54980215       40   0.001017   0.001801   0.008315   0.5645       0.5758 
  12  rs10783632   54980730       40  -0.002552   0.001713     0.0552    -1.49       0.1445 
  12   rs1249683   54981082       40   0.001087   0.001956   0.008055   0.5555       0.5818 
  12   rs1145001   54981516       40  -0.002321   0.002138    0.03009   -1.086       0.2844 
  12 rs116594331   54981765       40 -0.0005681   0.004088   0.000508   -0.139       0.8902 
  12 rs572745860   54982040       40 -0.0005462   0.002532   0.001223  -0.2157       0.8304 
  12   rs1153142   54983337       40  -0.001615    0.00282   0.008554  -0.5726       0.5703 
  12  rs73312584   54983452       40 -0.0004064   0.002341  0.0007927  -0.1736       0.8631 
  12   rs1795825   54984333       40 -0.0005263   0.001944   0.001926  -0.2708        0.788 
  12   rs1691595   54984435       40 -0.0005263   0.001944   0.001926  -0.2708        0.788 
  12  rs76917497   54984496       40  -0.003672   0.003661    0.02579   -1.003       0.3222 
  12  rs10876568   54984562       40 -0.0008396   0.002934    0.00215  -0.2861       0.7763 
  12  rs74755553   54984950       40   0.001928   0.002321    0.01784   0.8309       0.4112 
  12   rs1795824   54985362       40   0.002397   0.001643      0.053    1.458        0.153 
  12    rs939462   54985372       40  -0.001636   0.001923     0.0187   -0.851       0.4001 
  12  rs71444860   54986617       40  0.0005478   0.001951    0.00207   0.2808       0.7804 
  12   rs1610444   54987545       40   0.002632    0.00179    0.05385    1.471       0.1496 
  12 rs539131440   54988255       40 -0.0008798   0.001634   0.007574  -0.5385       0.5933 
  12 rs145296849   54988357       40   0.002487   0.001783    0.04868    1.394       0.1713 
  12  rs75748676   54988396       40  -0.001809   0.003697    0.00626  -0.4893       0.6275 
  12   rs1249964   54989714       40  -0.001744   0.001854    0.02275  -0.9406       0.3529 
  12 rs115818019   54989820       40  -0.003672   0.003661    0.02579   -1.003       0.3222 
  12   rs1249963   54990123       40  -0.001844   0.001691    0.03032    -1.09       0.2826 
  12 rs115836597   54990278       40  -0.003672   0.003661    0.02579   -1.003       0.3222 
  12  rs10876569   54990949       40  -0.001044   0.001574    0.01143   -0.663       0.5114 
  12   rs5798314   54991848       40  -0.001145   0.002241   0.006827  -0.5111       0.6123 
  12   rs1145002   54991961       40   0.001571   0.002664   0.009067   0.5896       0.5589 
  12   rs1155925   54992016       40  -0.001145   0.002241   0.006827  -0.5111       0.6123 
  12   rs1153143   54992382       40  0.0007434   0.001494   0.006471   0.4975       0.6217 
  12 rs116755265   54992424       40 -0.0002284   0.003709  9.982e-05 -0.06159       0.9512 
  12   rs7308936   54993007       40 -0.0002826   0.002589  0.0003134  -0.1091       0.9137 
  12   rs1145003   54993168       40 -0.0008888   0.001515   0.008982  -0.5869       0.5608 
  12  rs75193700   54993182       40 -0.0005681   0.004088   0.000508   -0.139       0.8902 
  12   rs1145004   54993210       40   0.001737   0.001722    0.02611    1.009       0.3192 
  12   rs1145005   54993356       40  0.0009125   0.001517   0.009431   0.6015       0.5511 
  12 rs112417879   54993458       40   -0.00575    0.00359    0.06326   -1.602       0.1175 
  12  rs76212500   54993708       40   -0.00575    0.00359    0.06326   -1.602       0.1175 
  12  rs11170985   54993800       40  -0.000746   0.002072   0.003401  -0.3601       0.7207 
  12   rs1145006   54993840       40   0.002911   0.001834    0.06216    1.587       0.1208 
  12  rs35053912   54993959       40 -0.0008166   0.002086   0.004017  -0.3915       0.6976 
  12   rs1040013   54994150       40  -0.002576   0.001934    0.04463   -1.332       0.1907 
  12   rs1040014   54994279       40  -0.001204   0.002231   0.007612  -0.5399       0.5924 
  12 rs115202331   54994438       40   0.002389    0.00407   0.008982   0.5868       0.5608 
  12   rs7132013   54995013       40  -0.000362    0.00208  0.0007963   -0.174       0.8628 
  12   rs1716369   54995079       40   0.001737   0.001722    0.02611    1.009       0.3192 
  12   rs1631226   54995080       40   0.001737   0.001722    0.02611    1.009       0.3192 
  12   rs2101828   54995135       40 -0.0002826   0.002589  0.0003134  -0.1091       0.9137 
  12  rs58188741   54995171       40  0.0009683   0.002907   0.002911   0.3331       0.7409 
  12   rs1879396   54995204       40  -0.001145   0.002241   0.006827  -0.5111       0.6123 
  12   rs1879395   54995226       40  -0.000362    0.00208  0.0007963   -0.174       0.8628 
  12   rs1262053   54995319       40   0.001276   0.001605    0.01637   0.7953       0.4314 
  12   rs1795833   54995677       40   0.001688   0.004079   0.004484   0.4137       0.6814 
  12   rs6580983   54995768       40 -0.0002826   0.002589  0.0003134  -0.1091       0.9137 
  12   rs1691620   54995816       40  0.0008504   0.001565   0.007709   0.5433       0.5901 
  12   rs6580984   54995872       40 -0.0002826   0.002589  0.0003134  -0.1091       0.9137 
  12   rs1795832   54995895       40   0.001276   0.001605    0.01637   0.7953       0.4314 
  12  rs75058391   54996133       40   0.002389    0.00407   0.008982   0.5868       0.5608 
  12    rs925545   54996361       40   -0.00121   0.002355   0.006903  -0.5139       0.6103 
  12    rs925544   54996425       40  0.0004991   0.001838   0.001936   0.2715       0.7875 
  12  rs74562568   54996844       40   0.002389    0.00407   0.008982   0.5868       0.5608 
  12   rs1716336   54997101       40   0.001276   0.001605    0.01637   0.7953       0.4314 
  12 rs111758819   54997257       40  0.0007043    0.00161   0.005011   0.4375       0.6642 
  12   rs1157486   54997283       40  -0.001039   0.001645    0.01038  -0.6315       0.5315 
  12   rs1157485   54997372       40  -0.001145   0.002241   0.006827  -0.5111       0.6123 
  12   rs1157484   54997389       40  -0.001039   0.001645    0.01038  -0.6315       0.5315 
  12   rs1691621   54997834       40  -0.001039   0.001645    0.01038  -0.6315       0.5315 
  12   rs1691622   54997971       40   0.001737   0.001722    0.02611    1.009       0.3192 
  12   rs1691623   54998038       40  0.0008504   0.001565   0.007709   0.5433       0.5901 
  12   rs1716342   54998214       40  -0.001168   0.001643    0.01312  -0.7108       0.4815 
  12   rs2007891   54998540       40 -0.0002826   0.002589  0.0003134  -0.1091       0.9137 
  12   rs2706221   54998672       40  -0.001039   0.001645    0.01038  -0.6315       0.5315 
  12   rs1795829   54998715       40 -0.0004187   0.002142   0.001004  -0.1955       0.8461 
  12 rs111521535   54998745       40  0.0009683   0.002907   0.002911   0.3331       0.7409 
  12   rs2706222   54998835       40  0.0008504   0.001565   0.007709   0.5433       0.5901 
  12   rs2706223   54998900       40   0.001737   0.001722    0.02611    1.009       0.3192 
  12 rs139758706   54998936       40   0.000625   0.004087   0.000615   0.1529       0.8793 
  12   rs7963255   54999261       40 -0.0002793   0.001639  0.0007633  -0.1704       0.8656 
  12  rs79734076   54999675       40 -0.0007314   0.003707   0.001023  -0.1973       0.8446 
  12   rs1610839   55000289       40   0.001656   0.001667     0.0253   0.9931        0.327 
  12   rs1610819   55000313       40 -0.0004187   0.002142   0.001004  -0.1955       0.8461 
  12   rs1610820   55000458       40   0.001656   0.001667     0.0253   0.9931        0.327 
  12   rs1610821   55000463       40   0.001656   0.001667     0.0253   0.9931        0.327 
  12   rs2706225   55000609       40   0.001656   0.001667     0.0253   0.9931        0.327 
  12   rs1795821   55000906       40   0.001656   0.001667     0.0253   0.9931        0.327 
  12   rs1623481   55000973       40   0.001656   0.001667     0.0253   0.9931        0.327 
  12   rs1691624   55001201       40   0.001656   0.001667     0.0253   0.9931        0.327 
  12  rs34965264   55001244       40  -0.001145   0.002241   0.006827  -0.5111       0.6123 
  12   rs1691625   55001517       40   0.001656   0.001667     0.0253   0.9931        0.327 
  12   rs1716353   55001591       40   0.001656   0.001667     0.0253   0.9931        0.327 
  12   rs1716354   55001627       40   0.002184   0.001708    0.04123    1.278       0.2089 
  12   rs1691626   55001702       40   0.002184   0.001708    0.04123    1.278       0.2089 
  12   rs1691627   55001715       40   0.002184   0.001708    0.04123    1.278       0.2089 
  12   rs1716355   55001860       40   0.001608   0.001618    0.02532   0.9935       0.3267 
  12   rs1795820   55001917       40   0.001656   0.001667     0.0253   0.9931        0.327 
  12   rs1795819   55002014       40   0.001357   0.001648    0.01753   0.8233       0.4154 
  12   rs1795818   55002053       40   0.001357   0.001648    0.01753   0.8233       0.4154 
  12   rs1716356   55002065       40   0.002903   0.001816    0.06302    1.599       0.1182 
  12  rs56060822   55002237       40 -0.0009679   0.002778   0.003185  -0.3485       0.7294 
  12  rs11170988   55002409       40  -0.001288   0.001843    0.01269  -0.6988        0.489 
  12  rs10876570   55002670       40 -0.0008895   0.002256   0.004074  -0.3943       0.6956 
  12    rs937309   55002728       40  0.0005101   0.001939   0.001817    0.263       0.7939 
  12    rs937310   55002778       40  -0.002322   0.002137    0.03013   -1.087       0.2841 
  12  rs74091330   55002814       40 -0.0009679   0.002778   0.003185  -0.3485       0.7294 
  12 rs116694250   55003164       40  -0.001681   0.003699   0.005404  -0.4544       0.6521 
  12   rs1532371   55003286       40   0.001688   0.004079   0.004484   0.4137       0.6814 
  12  rs10588702   55003430       40   0.001695   0.001789     0.0231   0.9479       0.3492 
  12 rs115594779   55003644       40  -0.001737   0.004079   0.004748  -0.4258       0.6727 
  12  rs10876571   55003657       40   0.001695   0.001789     0.0231   0.9479       0.3492 
  12    rs939463   55003931       40  0.0006729   0.003064   0.001267   0.2196       0.8274 
  12    rs937308   55004150       40    0.00143   0.001775    0.01679   0.8055       0.4255 
  12   rs2088154   55004658       40   0.003118   0.001758     0.0764    1.773      0.08425 
  12  rs11170989   55004673       40     0.0017   0.001717    0.02514   0.9899       0.3285 
  12  rs60372234   55004712       40 -0.0009679   0.002778   0.003185  -0.3485       0.7294 
  12    rs882420   55004943       40  -0.002388    0.00194    0.03835   -1.231       0.2259 
  12    rs882419   55005341       40   0.001695   0.001789     0.0231   0.9479       0.3492 
  12  rs10644440   55005542       40  -0.001739   0.002574    0.01187  -0.6756       0.5034 
  12  rs10735854   55005977       40  0.0005967   0.002247   0.001853   0.2656        0.792 
  12  rs10747700   55006026       40  0.0006729   0.003064   0.001267   0.2196       0.8274 
  12 rs114683754   55006461       40 -0.0005681   0.004088   0.000508   -0.139       0.8902 
  12  rs61520422   55006799       40  -0.001653   0.003425   0.006091  -0.4826       0.6322 
  12  rs10876572   55007116       40   0.003412    0.00218    0.06057    1.565       0.1258 
  12   rs1153144   55007428       40   0.004029   0.002756    0.05324    1.462        0.152 
  12   rs1153145   55007645       40 -0.0007164    0.00195   0.003541  -0.3675       0.7153 
  12   rs1250272   55007901       40  -0.001938    0.00189    0.02694   -1.026       0.3115 
  12  rs11170991   55008813       40   0.002329   0.002069    0.03226    1.125       0.2674 
  12  rs78586419   55009563       40  -0.001218   0.003704   0.002839  -0.3289        0.744 
  12  rs10876573   55010894       40   0.003444   0.001997    0.07263    1.725      0.09262 
  12  rs77679681   55011516       40  -0.001218   0.003704   0.002839  -0.3289        0.744 
  12   rs7296512   55011525       40   0.005462   0.002526     0.1096    2.163      0.03692 
  12   rs7311076   55011560       40  -0.002358   0.002807    0.01824  -0.8402        0.406 
  12 rs114726083   55011832       40  -0.001218   0.003704   0.002839  -0.3289        0.744 
  12  rs59488724   55012716       40  0.0001176   0.003228  3.492e-05  0.03643       0.9711 
  12  rs74089706   55013066       40  0.0001176   0.003228  3.492e-05  0.03643       0.9711 
  12   rs1495356   55013386       40   0.003171   0.002427    0.04298    1.306       0.1993 
  12 rs149365280   55013795       40  -0.001218   0.003704   0.002839  -0.3289        0.744 
  12  rs12305690   55013816       40  -0.003412   0.001859    0.08145   -1.836      0.07425 
  12  rs12298790   55014035       40  -0.003412   0.001859    0.08145   -1.836      0.07425 
  12  rs36002349   55015075       40   0.003693   0.002167    0.07098    1.704      0.09655 
  12  rs61172092   55016495       40   0.003778   0.003169    0.03605    1.192       0.2406 
  12   rs1532372   55016563       40   0.005324   0.002422     0.1128    2.198      0.03413 
  12   rs9739874   55016707       40  -0.003129   0.003188    0.02473  -0.9816       0.3325 
  12  rs73308986   55016912       40  0.0003673   0.002911  0.0004188   0.1262       0.9003 
  12   rs1495354   55017020       40   0.003852   0.002372    0.06489    1.624       0.1127 
  12   rs7313586   55017133       40  0.0001176   0.003228  3.492e-05  0.03643       0.9711 
  12  rs17114768   55017190       40   0.005658   0.003593    0.06124    1.575       0.1237 
  12   rs1390190   55019657       40  -0.003412   0.001859    0.08145   -1.836      0.07425 
  12   rs7295772   55019912       40   0.002513   0.002717    0.02202   0.9249       0.3609 
  12   rs7295905   55020021       40   0.003852   0.002372    0.06489    1.624       0.1127 
  12 rs115446625   55020032       40   0.002306    0.00369    0.01017   0.6249       0.5357 
  12 rs116769123   55020598       40  1.282e-05   0.003435  3.665e-07 0.003732        0.997 
  12 rs112362391   55020914       40   0.007182   0.003919     0.0812    1.833      0.07472 
  12  rs10783634   55021051       40  -0.003412   0.001859    0.08145   -1.836      0.07425 
  12  rs73308995   55021617       40  0.0003673   0.002911  0.0004188   0.1262       0.9003 
  12   rs6580986   55022128       40    0.00205   0.002224    0.02188   0.9219       0.3624 
  12   rs7970032   55022663       40  -0.003412   0.001859    0.08145   -1.836      0.07425 
  12  rs74089711   55022685       40   0.003028   0.002631    0.03367    1.151        0.257 
  12  rs11170994   55023063       40  -0.003412   0.001859    0.08145   -1.836      0.07425 
  12 rs144959044   55023257       40  1.282e-05   0.003435  3.665e-07 0.003732        0.997 
  12 rs116647604   55024470       40 -0.0005681   0.004088   0.000508   -0.139       0.8902 
  12 rs143113986   55025305       40  -0.001218   0.003704   0.002839  -0.3289        0.744 
  12 rs114148570   55025804       40  -0.001218   0.003704   0.002839  -0.3289        0.744 
  12  rs74089712   55026083       40 -0.0009246   0.003432   0.001907  -0.2694       0.7891 
  12  rs59184689   55026820       40  0.0001176   0.003228  3.492e-05  0.03643       0.9711 
  12 rs115843517   55026930       40  -0.001218   0.003704   0.002839  -0.3289        0.744 
  12  rs17114865   55027212       40   0.003327   0.002693     0.0386    1.235       0.2243 
  12  rs74089713   55027699       40  0.0008515    0.00253   0.002972   0.3366       0.7383 
  12 rs114339039   55027711       40 -0.0005681   0.004088   0.000508   -0.139       0.8902 
  12 rs200546530   55028045       40  -0.001218   0.003704   0.002839  -0.3289        0.744 
  12   rs7138121   55028046       40   0.005462   0.002526     0.1096    2.163      0.03692 
  12  rs10561513   55028135       40 -0.0006193   0.001715   0.003421  -0.3612         0.72 
  12  rs11832807   55028808       40   0.001324   0.002062    0.01073   0.6419       0.5248 
  12  rs78327894   55029101       40  -0.001218   0.003704   0.002839  -0.3289        0.744 
  12  rs55932036   55029994       40  -0.002263   0.003691   0.009801  -0.6133       0.5433 
  12  rs55906304   55030330       40  0.0001176   0.003228  3.492e-05  0.03643       0.9711 
  12   rs1153146   55030920       40   0.001423   0.002667   0.007441   0.5337       0.5966 
  12  rs73310809   55031003       40  0.0003673   0.002911  0.0004188   0.1262       0.9003 
  12  rs74089715   55031264       40  -0.002263   0.003691   0.009801  -0.6133       0.5433 
  12   rs2030408   55031318       40  -0.003064   0.001881    0.06529   -1.629       0.1115 
  12 rs151208743   55031759       40  -0.001218   0.003704   0.002839  -0.3289        0.744 
  12   rs7138993   55031981       40  -0.002666   0.001844    0.05213   -1.446       0.1565 
  12  rs11830836   55033032       40   0.002009   0.004076   0.006356    0.493       0.6248 
  12 rs113139626   55033406       40   0.001037   0.003068      0.003   0.3382       0.7371 
  12 rs199655620   55033414       40  -0.003049    0.00319    0.02348  -0.9559       0.3452 
  12 rs374401501   55033416       40   0.004909   0.002827    0.07351    1.736      0.09061 
  12  rs74089716   55033811       40  -0.003049    0.00319    0.02348  -0.9559       0.3452 
  12  rs79525821   55034169       40  -0.001218   0.003704   0.002839  -0.3289        0.744 
  12 rs145122642   55034258       40  -0.002069   0.002017    0.02695   -1.026       0.3114 
  12    rs924070   55034908       40 -0.0006577   0.001805   0.003481  -0.3643       0.7176 
  12  rs74089717   55035234       40  -0.003049    0.00319    0.02348  -0.9559       0.3452 
  12 rs116247278   55036371       40  -0.001218   0.003704   0.002839  -0.3289        0.744 
  12   rs7976402   55036527       40 -0.0008195   0.001825   0.005278  -0.4491       0.6559 
  12   rs7963328   55036650       40   0.003035   0.002524    0.03666    1.203       0.2366 
  12  rs12312291   55036926       40   0.003033   0.002485    0.03771     1.22       0.2299 
  12    rs721012   55037523       40 -0.0008195   0.001825   0.005278  -0.4491       0.6559 
  12   rs1145007   55037828       40   0.004216   0.002857    0.05421    1.476       0.1482 
  12  rs73310825   55037962       40  -0.004686   0.002971    0.06144   -1.577        0.123 
  12 rs114217145   55038279       40  0.0009781   0.004085   0.001506   0.2394       0.8121 
  12  rs56013373   55038382       40 -6.593e-05   0.003066  1.217e-05  -0.0215        0.983 
  12  rs73310828   55038576       40   0.001037   0.003068      0.003   0.3382       0.7371 
  12   rs7301225   55038704       40  0.0004766   0.002832   0.000745   0.1683       0.8672 
  12  rs17114920   55038851       40  -0.001829   0.004078   0.005265  -0.4485       0.6563 
  12 rs139019728   55039742       40 -0.0005681   0.004088   0.000508   -0.139       0.8902 
  12   rs5798318   55039817       40  -0.001157   0.001969   0.009006  -0.5876       0.5602 
  12   rs4759095   55040269       40 -0.0009107   0.003225   0.002094  -0.2824       0.7792 
  12   rs1495928   55040505       40  -0.001197    0.00267   0.005262  -0.4483       0.6564 
  12    rs903768   55041079       40   0.004107   0.002267    0.07946    1.811      0.07804 
  12    rs868690   55041275       40  -0.002771   0.001967    0.04961   -1.408       0.1672 
  12   rs2029851   55041437       40   0.003288   0.001865    0.07563    1.763      0.08589 
  12  rs78394705   55042118       40  -0.004764   0.004015    0.03573   -1.187       0.2427 
  12  rs11171000   55042360       40  -0.002159   0.002214     0.0244  -0.9749       0.3358 
  12  rs11171001   55042807       40  -0.002438   0.002424    0.02594   -1.006       0.3208 
  12  rs12310165   55043035       40  -0.003305   0.002005    0.06675   -1.649       0.1075 
  12  rs10876574   55043078       40  -0.002438   0.002424    0.02594   -1.006       0.3208 
  12  rs59690962   55043123       40  0.0001176   0.003228  3.492e-05  0.03643       0.9711 
  12 rs200401419   55043155       40 -0.0009107   0.003225   0.002094  -0.2824       0.7792 
  12  rs11171002   55043157       40 -0.0009107   0.003225   0.002094  -0.2824       0.7792 
  12  rs76241475   55043159       40 -0.0009107   0.003225   0.002094  -0.2824       0.7792 
  12  rs11171003   55043163       40 -0.0009107   0.003225   0.002094  -0.2824       0.7792 
  12  rs10876575   55043233       40  -0.002438   0.002424    0.02594   -1.006       0.3208 
  12  rs10876576   55043492       40  -0.002438   0.002424    0.02594   -1.006       0.3208 
  12  rs10876577   55043598       40  -0.002438   0.002424    0.02594   -1.006       0.3208 
  12  rs10783635   55043685       40  -0.002438   0.002424    0.02594   -1.006       0.3208 
  12  rs74089720   55044117       40  0.0001176   0.003228  3.492e-05  0.03643       0.9711 
  12   rs7296446   55044837       40  0.0003879   0.001882   0.001117   0.2061       0.8378 
  12   rs7296448   55044839       40  0.0003879   0.001882   0.001117   0.2061       0.8378 
  12   rs7297285   55045207       40   0.002297   0.003257    0.01292   0.7052        0.485 
  12  rs74089722   55046063       40  0.0001176   0.003228  3.492e-05  0.03643       0.9711 
  12 rs116803545   55046345       40  0.0005596   0.003708  0.0005991   0.1509       0.8808 
  12  rs10783636   55046507       40 -0.0009938   0.003062   0.002764  -0.3245       0.7473 
  12  rs35884029   55046727       40   -0.00172   0.001944    0.02017  -0.8845        0.382 
  12  rs11171005   55047126       40  -0.006501    0.00395    0.06653   -1.646       0.1081 
  12   rs6580988   55047189       40  -0.001421   0.001794    0.01625  -0.7923       0.4331 
  12  rs74719328   55047323       40  -0.006501    0.00395    0.06653   -1.646       0.1081 
  12   rs7978145   55047329       40  -0.003234   0.003021    0.02927    -1.07       0.2911 
  12   rs7978146   55047331       40  -0.003234   0.003021    0.02927    -1.07       0.2911 
  12  rs35908817   55047805       40   0.001582   0.001858    0.01872   0.8515       0.3998 
  12  rs10783637   55047956       40  0.0004815   0.002404   0.001054   0.2003       0.8423 
  12  rs10876578   55048199       40   0.001633   0.001842    0.02025   0.8863        0.381 
  12  rs56077841   55048565       40  -0.001427   0.004082   0.003204  -0.3495       0.7286 
  12 rs140856390   55048696       40  -0.000144   0.001964  0.0001414 -0.07331       0.9419 
  12   rs2887886   55049390       40   0.001831   0.002082    0.01994   0.8794       0.3847 
  12  rs61956602   55049450       40  -0.001431   0.002352   0.009643  -0.6083       0.5466 
  12  rs59580681   55050238       40  0.0001176   0.003228  3.492e-05  0.03643       0.9711 
  12   rs1495927   55050763       40  -0.002232   0.002546    0.01982  -0.8766       0.3862 
  12  rs74089725   55050818       40  -0.001427   0.004082   0.003204  -0.3495       0.7286 
  12 rs116574032   55051051       40   0.002729   0.004065    0.01172   0.6714        0.506 
  12  rs10876579   55051647       40  -0.001027   0.002476   0.004508  -0.4148       0.6806 
  12  rs74089727   55051744       40  0.0001176   0.003228  3.492e-05  0.03643       0.9711 
  12 rs140069818   55051773       40  0.0005596   0.003708  0.0005991   0.1509       0.8808 
  12  rs74089729   55052720       40  -0.001776   0.004078   0.004966  -0.4355       0.6657 
  12   rs1145008   55052795       40 -6.684e-05   0.003066   1.25e-05  -0.0218       0.9827 
  12  rs11171007   55053543       40  -0.001431   0.002352   0.009643  -0.6083       0.5466 
  12  rs11171008   55053971       40  -0.001855   0.002053    0.02102  -0.9033       0.3721 
  12   rs9669676   55054194       40   0.002141   0.003053    0.01278   0.7013       0.4874 
  12  rs11171011   55054601       40 -0.0001887   0.002937  0.0001086 -0.06424       0.9491 
  12  rs11171012   55054733       40  -0.001606    0.00252    0.01057  -0.6373       0.5278 
  12  rs73319517   55055181       40   0.002141   0.003053    0.01278   0.7013       0.4874 
  12  rs12309633   55055200       40  0.0003299    0.00197  0.0007375   0.1675       0.8679 
  12   rs1145009   55055400       40 -0.0006322   0.002936   0.001219  -0.2154       0.8306 
  12  rs74360535   55055824       40 -0.0005276   0.004088  0.0004381  -0.1291        0.898 
  12  rs74089730   55055887       40  0.0001176   0.003228  3.492e-05  0.03643       0.9711 
  12  rs17796632   55056011       40  -0.003879   0.003655    0.02879   -1.061       0.2952 
  12  rs59579390   55056852       40  -0.001606    0.00252    0.01057  -0.6373       0.5278 
  12   rs7312630   55057442       40 -0.0009869   0.002323   0.004727  -0.4248       0.6733 
  12  rs74089731   55057559       40  0.0001176   0.003228  3.492e-05  0.03643       0.9711 
  12  rs58410015   55057739       40   0.001549   0.002504   0.009969   0.6186       0.5399 
  12 rs112887008   55058104       40  0.0006202   0.003707  0.0007358   0.1673        0.868 
  12  rs34823448   55058213       40  0.0002002   0.001964  0.0002735    0.102       0.9193 
  12 rs561794624   55058301       40  -0.001441   0.002608   0.007969  -0.5525       0.5838 
  12  rs28482828   55058311       40  -0.001511    0.00256   0.009081  -0.5901       0.5586 
  12   rs7131793   55058323       40  -0.001511    0.00256   0.009081  -0.5901       0.5586 
  12  rs11831474   55058451       40   -0.00108   0.002242   0.006071  -0.4818       0.6327 
  12 rs141768819   55058502       40  -0.001427   0.004082   0.003204  -0.3495       0.7286 
  12   rs6580989   55058711       40  -0.000383   0.002248  0.0007635  -0.1704       0.8656 
  12   rs7956419   55058902       40   0.002552   0.004068    0.01026   0.6275       0.5341 
  12   rs6580990   55058906       40  -0.001639   0.001864    0.01994  -0.8792       0.3848 
  12  rs57497660   55059155       40  -0.002947   0.003192    0.02193   -0.923       0.3618 
  12  rs61466643   55059181       40   0.004367   0.003361    0.04253    1.299       0.2017 
  12   rs1153147   55059273       40  -0.001325   0.001821    0.01374  -0.7276       0.4713 
  12   rs7135772   55059308       40 -0.0004249    0.00178   0.001498  -0.2388       0.8126 
  12  rs74089733   55059986       40  -0.001427   0.004082   0.003204  -0.3495       0.7286 
  12  rs75442469   55060057       40   0.002552   0.004068    0.01026   0.6275       0.5341 
  12 rs147235249   55060395       40   0.007243   0.003518     0.1004    2.059       0.0464 
  12   rs2030407   55060548       40  0.0001607   0.002504  0.0001085  0.06421       0.9491 
  12 rs115358876   55060587       40   0.007243   0.003518     0.1004    2.059       0.0464 
  12  rs10783638   55061207       40 -9.469e-07   0.003066  2.509e-09 -0.0003088       0.9998 
  12  rs11835636   55061471       40  3.256e-05   0.002121    6.2e-06  0.01535       0.9878 
  12  rs35545120   55061495       40   0.001828   0.003052   0.009352   0.5989       0.5528 
  12  rs11835669   55061596       40  0.0006212   0.003707  0.0007383   0.1676       0.8678 
  12   rs1153148   55061698       40   0.001886   0.001921    0.02472   0.9814       0.3326 
  12   rs1390191   55062032       40   0.006355   0.002888      0.113    2.201      0.03391 
  12   rs1145012   55062497       40  -0.003111   0.002736     0.0329   -1.137       0.2627 
  12   rs1969016   55062656       40   0.003559   0.002773    0.04154    1.283       0.2071 
  12  rs77543619   55062854       40   0.002552   0.004068    0.01026   0.6275       0.5341 
  12 rs113839924   55063196       40 -0.0007937   0.004087  0.0009918  -0.1942        0.847 
  12   rs1249989   55063344       40 -0.0006322   0.002936   0.001219  -0.2154       0.8306 
  12   rs1153150   55063481       40 -0.0006322   0.002936   0.001219  -0.2154       0.8306 
  12   rs1249961   55064114       40  -0.003111   0.002736     0.0329   -1.137       0.2627 
  12   rs1153152   55064356       40 -0.0006322   0.002936   0.001219  -0.2154       0.8306 
  12  rs11611653   55064489       40   0.006355   0.002888      0.113    2.201      0.03391 
  12  rs10783639   55065114       40  0.0009505   0.001827   0.007072   0.5203       0.6059 
  12  rs76371651   55065395       40  -0.002132   0.003693   0.008697  -0.5774       0.5671 
  12   rs1153154   55065533       40 -0.0006322   0.002936   0.001219  -0.2154       0.8306 
  12 rs114926542   55065819       40  0.0005596   0.003708  0.0005991   0.1509       0.8808 
  12  rs78307455   55066930       40 -0.0007937   0.004087  0.0009918  -0.1942        0.847 
  12    rs924069   55067027       40  -0.002896   0.003403     0.0187   -0.851       0.4001 
  12 rs112629681   55067034       40 -0.0007937   0.004087  0.0009918  -0.1942        0.847 
  12  rs79445959   55067228       40 -0.0006322   0.002936   0.001219  -0.2154       0.8306 
  12   rs1153158   55067467       40   0.001055   0.001997   0.007286   0.5281       0.6005 
  12   rs1153159   55067923       40   0.001055   0.001997   0.007286   0.5281       0.6005 
  12   rs1716360   55068162       40   0.001055   0.001997   0.007286   0.5281       0.6005 
  12   rs1153160   55068235       40   0.001055   0.001997   0.007286   0.5281       0.6005 
  12 rs139142078   55068308       40 -9.469e-07   0.003066  2.509e-09 -0.0003088       0.9998 
  12   rs1153162   55068390       40   0.001055   0.001997   0.007286   0.5281       0.6005 
  12  rs12423933   55068596       40   0.000956   0.002075   0.005555   0.4607       0.6476 
  12 rs112523089   55068597       40 -0.0003027   0.001882    0.00068  -0.1608       0.8731 
  12  rs58132729   55068611       40  0.0007451    0.00215    0.00315   0.3465       0.7309 
  12   rs1145013   55068702       40   0.001055   0.001997   0.007286   0.5281       0.6005 
  12 rs138254146   55068886       40 -0.0007937   0.004087  0.0009918  -0.1942        0.847 
  12 rs116441444   55069060       40   0.002552   0.004068    0.01026   0.6275       0.5341 
  12   rs1145014   55069198       40   0.001055   0.001997   0.007286   0.5281       0.6005 
  12   rs1249962   55069619       40   0.001055   0.001997   0.007286   0.5281       0.6005 
  12   rs3034607   55070244       40   0.000956   0.002075   0.005555   0.4607       0.6476 
  12   rs1153163   55070784       40   0.001055   0.001997   0.007286   0.5281       0.6005 
  12   rs1153164   55070833       40   0.001055   0.001997   0.007286   0.5281       0.6005 
  12  rs11322278   55070859       40   0.001157   0.002497   0.005623   0.4636       0.6456 
  12   rs7305015   55071126       40 -0.0006122   0.002675   0.001377  -0.2289       0.8202 
  12  rs10747701   55071890       40 -0.0007654   0.001912   0.004202  -0.4004       0.6911 
  12  rs78859116   55072013       40 -0.0007937   0.004087  0.0009918  -0.1942        0.847 
  12  rs12819070   55072066       40  0.0003955   0.001693   0.001435   0.2337       0.8165 
  12  rs11834660   55072214       40   0.006355   0.002888      0.113    2.201      0.03391 
  12  rs75346949   55072436       40   0.002552   0.004068    0.01026   0.6275       0.5341 
  12  rs11171016   55072593       40   -0.00235   0.002055    0.03328   -1.144       0.2599 
  12  rs61956612   55072703       40   0.001347   0.002929   0.005538     0.46       0.6481 
  12   rs1153165   55073005       40 -0.0001615   0.001591  0.0002713  -0.1015       0.9197 
  12   rs1153166   55073161       40 -0.0002038    0.00164  0.0004063  -0.1243       0.9017 
  12   rs7314116   55073579       40  0.0008049   0.002673    0.00238   0.3011        0.765 
  12   rs1153167   55073848       40   0.001705   0.001639    0.02768     1.04       0.3049 
  12  rs61956613   55073975       40   0.004681   0.002729    0.07188    1.715       0.0944 
  12   rs1153168   55074006       40 -0.0006322   0.002936   0.001219  -0.2154       0.8306 
  12    rs931587   55074305       40   0.003485   0.002012    0.07316    1.732      0.09141 
  12    rs931586   55074436       40   0.003485   0.002012    0.07316    1.732      0.09141 
  12   rs6580991   55074587       40   0.003485   0.002012    0.07316    1.732      0.09141 
  12  rs17115607   55074663       40   0.002175   0.004073    0.00745   0.5341       0.5964 
  12 rs114248532   55075005       40  0.0005596   0.003708  0.0005991   0.1509       0.8808 
  12  rs78121887   55075039       40   0.004681   0.002729    0.07188    1.715       0.0944 
  12  rs79874393   55075120       40   0.002552   0.004068    0.01026   0.6275       0.5341 
  12   rs1153170   55075214       40 -0.0001203    0.00217  8.081e-05 -0.05542       0.9561 
  12   rs4759097   55075774       40   0.003485   0.002012    0.07316    1.732      0.09141 
  12    rs931585   55076596       40   0.003485   0.002012    0.07316    1.732      0.09141 
  12  rs12817212   55076937       40   -0.00235   0.002055    0.03328   -1.144       0.2599 
  12   rs1153172   55077061       40 -0.0006322   0.002936   0.001219  -0.2154       0.8306 
  12    rs903767   55077159       40   0.001705   0.001639    0.02768     1.04       0.3049 
  12   rs1153173   55077315       40   0.001705   0.001639    0.02768     1.04       0.3049 
  12   rs2887885   55077399       40  -0.002253   0.001803    0.03946   -1.249       0.2192 
  12   rs2370892   55077425       40  -0.002412   0.001901    0.04063   -1.269       0.2123 
  12  rs34652453   55077655       40   0.001491   0.003701   0.004251   0.4028       0.6894 
  12  rs73114661   55078784       40  -0.002632   0.002046    0.04172   -1.286       0.2061 
  12  rs17115699   55079182       40  -0.003415    0.00217     0.0612   -1.574       0.1238 
  12  rs17115701   55079354       40   0.004681   0.002729    0.07188    1.715       0.0944 
  12 rs114363933   55079711       40  0.0008049   0.002673    0.00238   0.3011        0.765 
  12   rs1250448   55079989       40   0.002114   0.001742    0.03732    1.214       0.2323 
  12  rs10161050   55080381       40  -0.003415    0.00217     0.0612   -1.574       0.1238 
  12 rs140769078   55080606       40  -0.001427   0.004082   0.003204  -0.3495       0.7286 
  12 rs372027515   55080723       40  -0.003506   0.002386    0.05376   -1.469         0.15 
  12 rs540450878   55080833       40  -0.001316   0.002739    0.00604  -0.4805       0.6336 
  12  rs11171019   55080862       40   0.001984   0.001663    0.03609    1.193       0.2403 
  12  rs35587976   55081448       40  0.0004385   0.002362  0.0009059   0.1856       0.8537 
  12  rs79847315   55081536       40   0.001717   0.003216   0.007446   0.5339       0.5965 
  12   rs7964380   55082084       40  -0.001955   0.001672    0.03472   -1.169       0.2497 
  12  rs74773330   55082118       40   0.001717   0.003216   0.007446   0.5339       0.5965 
  12  rs74089740   55082833       40  0.0003891   0.002455  0.0006604   0.1585       0.8749 
  12   rs7953231   55083020       40  0.0005184   0.002073   0.001643     0.25       0.8039 
  12  rs60085022   55083109       40  -0.004668   0.002838    0.06647   -1.645       0.1082 
  12 rs116716942   55083205       40 -0.0002534   0.002832  0.0002106 -0.08947       0.9292 
  12  rs35646632   55083279       40   0.002175   0.004073    0.00745   0.5341       0.5964 
  12  rs11439368   55083283       40  -0.001813   0.001631    0.03148   -1.111       0.2734 
  12  rs11171021   55083349       40 -0.0003842   0.002618  0.0005664  -0.1467       0.8841 
  12 rs115908836   55083474       40  -0.006513    0.00305     0.1071   -2.135      0.03926 
  12  rs57339239   55083911       40 -0.0003842   0.002618  0.0005664  -0.1467       0.8841 
  12    rs768126   55084256       40 -0.0008567    0.00207   0.004485  -0.4138       0.6814 
  12  rs12298445   55084278       40 -0.0003842   0.002618  0.0005664  -0.1467       0.8841 
  12    rs768125   55084471       40   0.001069   0.003705   0.002185   0.2885       0.7745 
  12 rs139067866   55084841       40  0.0006234   0.002936   0.001186   0.2124        0.833 
  12      rs2350   55085208       40  -0.002335   0.001837    0.04076   -1.271       0.2115 
  12      rs2349   55085322       40   0.002175   0.004073    0.00745   0.5341       0.5964 
  12  rs73114667   55085478       40  -0.004668   0.002838    0.06647   -1.645       0.1082 
  12   rs1153175   55085833       40 -0.0008567    0.00207   0.004485  -0.4138       0.6814 
  12   rs1153176   55086117       40   0.003918   0.001981    0.09329    1.977      0.05529 
  12   rs1153177   55086138       40   0.003063   0.001739    0.07548    1.761      0.08622 
  12 rs528776360   55086279       40  0.0006234   0.002936   0.001186   0.2124        0.833 
  12   rs1249944   55086281       40   0.003918   0.001981    0.09329    1.977      0.05529 
  12  rs73114669   55086317       40  -0.004668   0.002838    0.06647   -1.645       0.1082 
  12   rs1249945   55086321       40 -0.0008567    0.00207   0.004485  -0.4138       0.6814 
  12  rs76483153   55086496       40 -0.0002534   0.002832  0.0002106 -0.08947       0.9292 
  12  rs12831294   55086594       40   0.002175   0.004073    0.00745   0.5341       0.5964 
  12 rs201225806   55087056       40 -0.0002534   0.002832  0.0002106 -0.08947       0.9292 
  12   rs5798321   55087059       40   0.001408   0.001678    0.01818   0.8388       0.4068 
  12  rs57259982   55087078       40 -0.0002534   0.002832  0.0002106 -0.08947       0.9292 
  12  rs35213449   55087201       40   0.001069   0.003705   0.002185   0.2885       0.7745 
  12    rs884499   55087216       40   0.003063   0.001739    0.07548    1.761      0.08622 
  12 rs202093725   55087736       40  0.0005596   0.003708  0.0005991   0.1509       0.8808 
  12 rs552337670   55087739       40  0.0005596   0.003708  0.0005991   0.1509       0.8808 
  12 rs199593563   55087741       40  0.0005596   0.003708  0.0005991   0.1509       0.8808 
  12   rs1153179   55087797       40   0.003918   0.001981    0.09329    1.977      0.05529 
  12   rs1153180   55088434       40   0.003918   0.001981    0.09329    1.977      0.05529 
  12   rs1153181   55088677       40 -0.0008567    0.00207   0.004485  -0.4138       0.6814 
  12   rs1249946   55088695       40   0.003063   0.001739    0.07548    1.761      0.08622 
  12   rs1249947   55088720       40 -0.0008567    0.00207   0.004485  -0.4138       0.6814 
  12 rs143159680   55088748       40 -0.0002534   0.002832  0.0002106 -0.08947       0.9292 
  12   rs4016645   55089190       40  -0.001006   0.001939   0.007042  -0.5191       0.6067 
  12  rs71818561   55089251       40   0.002797   0.002023    0.04791    1.383       0.1748 
  12  rs11171023   55089323       40   0.004666   0.001871     0.1407    2.494      0.01709 
  12  rs10876580   55089540       40   0.000753    0.00245   0.002479   0.3073       0.7603 
  12  rs28484970   55089705       40 -0.0002534   0.002832  0.0002106 -0.08947       0.9292 
  12  rs11609313   55090196       40   0.002175   0.004073    0.00745   0.5341       0.5964 
  12  rs61588001   55090276       40  -0.001091   0.002565   0.004733  -0.4251       0.6732 
  12  rs60702951   55090296       40  -0.001091   0.002565   0.004733  -0.4251       0.6732 
  12  rs73114676   55090510       40  -0.004668   0.002838    0.06647   -1.645       0.1082 
  12   rs1153182   55090572       40   0.003063   0.001739    0.07548    1.761      0.08622 
  12  rs10876581   55091053       40   0.000445   0.002746  0.0006905    0.162       0.8721 
  12  rs10506330   55091281       40  -0.001234   0.002611   0.005841  -0.4725       0.6393 
  12  rs73114678   55091357       40  -0.004668   0.002838    0.06647   -1.645       0.1082 
  12   rs1153183   55091438       40   0.001257   0.002825   0.005185    0.445       0.6588 
  12  rs17115919   55091889       40   -0.00156   0.002607   0.009341  -0.5986        0.553 
  12   rs1153184   55092024       40  0.0004398   0.002746  0.0006746   0.1602       0.8736 
  12   rs1153185   55092305       40 -0.0008065   0.002615   0.002496  -0.3083       0.7595 
  12  rs12316925   55092374       40  -0.001226   0.002036   0.009455  -0.6023       0.5506 
  12 rs113032751   55092702       40   0.002509   0.004068   0.009908   0.6167       0.5411 
  12   rs1250445   55092899       40   0.002376   0.002374    0.02567    1.001       0.3234 
  12  rs35645565   55092927       40   0.002175   0.004073    0.00745   0.5341       0.5964 
  12  rs11171025   55092950       40 -0.0008068   0.001949    0.00449   -0.414       0.6812 
  12   rs1250446   55093316       40 -0.0008065   0.002615   0.002496  -0.3083       0.7595 
  12   rs7308080   55093389       40 -0.0008068   0.001949    0.00449   -0.414       0.6812 
  12   rs1250447   55093429       40 -0.0008065   0.002615   0.002496  -0.3083       0.7595 
  12  rs74089744   55094312       40  -0.001427   0.004082   0.003204  -0.3495       0.7286 
  12 rs115424156   55094429       40 -0.0002534   0.002832  0.0002106 -0.08947       0.9292 
  12  rs17115965   55094540       40  0.0005596   0.003708  0.0005991   0.1509       0.8808 
  12 rs139078649   55094762       40  -0.002523    0.00237    0.02896   -1.065       0.2938 
  12  rs12308895   55094840       40 -0.0008068   0.001949    0.00449   -0.414       0.6812 
  12  rs61956623   55094842       40  -0.001905   0.001665    0.03329   -1.144       0.2598 
  12  rs73114686   55094948       40 -0.0005836   0.002675   0.001251  -0.2182       0.8284 
  12  rs73114687   55095008       40 -0.0005836   0.002675   0.001251  -0.2182       0.8284 
  12   rs1692109   55095537       40   0.003746   0.002158     0.0735    1.736      0.09063 
  12  rs12316531   55095646       40  -0.001234   0.002611   0.005841  -0.4725       0.6393 
  12   rs1692108   55095662       40 -0.0008065   0.002615   0.002496  -0.3083       0.7595 
  12  rs77235357   55095740       40 -0.0008065   0.002615   0.002496  -0.3083       0.7595 
  12  rs73114689   55095893       40 -0.0005836   0.002675   0.001251  -0.2182       0.8284 
  12  rs12297503   55096028       40  -0.001234   0.002611   0.005841  -0.4725       0.6393 
  12   rs1716329   55096104       40 -0.0008065   0.002615   0.002496  -0.3083       0.7595 
  12  rs74089745   55096112       40  -0.001306   0.004083   0.002687  -0.3199       0.7508 
  12   rs4533128   55096511       40 -0.0005836   0.002675   0.001251  -0.2182       0.8284 
  12 rs371657184   55096540       40  -0.006335   0.003278     0.0895   -1.933      0.06075 
  12  rs10569718   55096573       40   0.002376   0.002374    0.02567    1.001       0.3234 
  12   rs2706214   55096689       40  -0.001126   0.002932    0.00387  -0.3842        0.703 
  12   rs1272038   55096915       40 -0.0004668   0.002676  0.0008005  -0.1745       0.8624 
  12   rs1153186   55096974       40   0.002376   0.002374    0.02567    1.001       0.3234 
  12   rs1153187   55097162       40 -0.0004668   0.002676  0.0008005  -0.1745       0.8624 
  12  rs73114692   55097405       40  -0.001327   0.002824   0.005776  -0.4699       0.6411 
  12  rs73114694   55097655       40 -0.0005836   0.002675   0.001251  -0.2182       0.8284 
  12 rs111544791   55097853       40  -0.001306   0.004083   0.002687  -0.3199       0.7508 
  12  rs79163301   55098107       40 -0.0005088   0.002675  0.0009509  -0.1902       0.8502 
  12  rs75203589   55098205       40 -0.0009024   0.001843   0.006268  -0.4896       0.6273 
  12  rs73114695   55098307       40 -0.0005836   0.002675   0.001251  -0.2182       0.8284 
  12  rs77699131   55098439       40 -0.0002534   0.002832  0.0002106 -0.08947       0.9292 
  12  rs12304989   55098515       40 -0.0008068   0.001949    0.00449   -0.414       0.6812 
  12   rs1153188   55098996       40  -0.002117   0.002274    0.02229  -0.9307       0.3579 
  12  rs75623996   55099160       40 -0.0005088   0.002675  0.0009509  -0.1902       0.8502 
  12  rs74967668   55099476       40 -0.0005836   0.002675   0.001251  -0.2182       0.8284 
  12  rs75623133   55099763       40 -0.0005836   0.002675   0.001251  -0.2182       0.8284 
  12  rs75161506   55100325       40 -0.0002534   0.002832  0.0002106 -0.08947       0.9292 
  12   rs1153189   55100491       40  -0.002348   0.002246    0.02796   -1.045       0.3024 
  12   rs1153190   55100536       40  -0.002348   0.002246    0.02796   -1.045       0.3024 
  12  rs77269759   55100624       40  -0.001234   0.002611   0.005841  -0.4725       0.6393 
  12 rs114401974   55100904       40   0.002151   0.003046    0.01295    0.706       0.4845 
  12 rs140582752   55101191       40   0.002384   0.003042    0.01591   0.7837       0.4381 
  12  rs71457250   55101207       40  0.0006234   0.002936   0.001186   0.2124        0.833 
  12 rs191342924   55101275       40 -0.0002534   0.002832  0.0002106 -0.08947       0.9292 
  12 rs138652011   55101335       40 -0.0005088   0.002675  0.0009509  -0.1902       0.8502 
  12   rs1250444   55101400       40  -0.002117   0.002274    0.02229  -0.9307       0.3579 
  12   rs5798323   55101421       40 -0.0009568   0.001784   0.007516  -0.5364       0.5948 
  12  rs73114699   55101601       40   0.002384   0.003042    0.01591   0.7837       0.4381 
  12  rs78482308   55101633       40  0.0006234   0.002936   0.001186   0.2124        0.833 
  12 rs113288949   55101913       40  -0.001234   0.002611   0.005841  -0.4725       0.6393 
  12  rs11436609   55102466       40  0.0008699   0.001878   0.005618   0.4633       0.6458 
  12   rs7309558   55102484       40    0.00073   0.002072   0.003257   0.3524       0.7265 
  12   rs1249956   55102578       40 -0.0004974   0.002089   0.001491  -0.2382        0.813 
  12  rs73114701   55102829       40   0.002384   0.003042    0.01591   0.7837       0.4381 
  12  rs12321181   55102834       40 -0.0005088   0.002675  0.0009509  -0.1902       0.8502 
  12  rs77844657   55103079       40   0.002384   0.003042    0.01591   0.7837       0.4381 
  12   rs7963026   55103123       40 -3.809e-05   0.001916   1.04e-05 -0.01988       0.9842 
  12   rs7963050   55103154       40  0.0003492   0.001882  0.0009053   0.1856       0.8538 
  12   rs7963147   55103198       40 -3.809e-05   0.001916   1.04e-05 -0.01988       0.9842 
  12 rs116244097   55103902       40  0.0001799   0.002937  9.876e-05  0.06126       0.9515 
  12 rs115307147   55103977       40  0.0005596   0.003708  0.0005991   0.1509       0.8808 
  12 rs576095864   55104364       40  -0.002602   0.003685    0.01295  -0.7062       0.4844 
  12   rs1249955   55104503       40 -0.0004974   0.002089   0.001491  -0.2382        0.813 
  12  rs60775241   55104530       40   0.003135   0.002699    0.03427    1.161       0.2528 
  12  rs74878273   55104594       40 -0.0005088   0.002675  0.0009509  -0.1902       0.8502 
  12  rs11377390   55104750       40  -0.003112   0.002204    0.04988   -1.412        0.166 
  12  rs56149626   55104836       40   0.004207   0.002749    0.05805     1.53       0.1342 
  12  rs61956627   55105005       40   0.003135   0.002699    0.03427    1.161       0.2528 
  12  rs11171028   55105163       40  0.0001462   0.002747  7.459e-05  0.05324       0.9578 
  12 rs113305120   55105293       40  -0.001022   0.003062   0.002923  -0.3337       0.7404 
  12   rs1153191   55105335       40   -0.00085   0.002117   0.004226  -0.4016       0.6903 
  12   rs1249988   55105458       40   -0.00174   0.002556    0.01205  -0.6807       0.5002 
  12   rs1249954   55106085       40 -0.0005783   0.002298   0.001664  -0.2516       0.8027 
  12  rs75489732   55106392       40  0.0005646   0.002588   0.001251   0.2182       0.8285 
  12   rs7957551   55107001       40  -0.002582   0.002239    0.03383   -1.153       0.2559 
  12   rs1250437   55107035       40   0.001211   0.003429   0.003271   0.3532       0.7259 
  12   rs1262052   55107103       40 -0.0004574   0.002238   0.001098  -0.2044       0.8392 
  12   rs1249953   55107674       40   -0.00046   0.001853    0.00162  -0.2483       0.8053 
  12 rs112466237   55107728       40  -0.001924   0.002307    0.01798   -0.834       0.4095 
  12   rs1249952   55107765       40 -0.0002115   0.001883  0.0003322  -0.1124       0.9111 
  12 rs142226253   55107885       40 -0.0001244   0.002517  6.431e-05 -0.04944       0.9608 
  12 rs146316489   55107963       40   0.007532   0.002988     0.1433    2.521      0.01603 
  12 rs111582687   55108698       40   0.002509   0.004068   0.009908   0.6167       0.5411 
  12   rs1249987   55109089       40  -0.001076   0.002114   0.006777  -0.5092       0.6136 
  12  rs11829069   55109641       40  -0.001924   0.002307    0.01798   -0.834       0.4095 
  12  rs79330032   55109670       40 -0.0001244   0.002517  6.431e-05 -0.04944       0.9608 
  12  rs10219571   55111560       40 -0.0004184   0.002405  0.0007961   -0.174       0.8628 
  12 rs368588382   55111650       40    -0.0021   0.001949    0.02964   -1.077       0.2881 
  12   rs1250433   55111771       40  -0.001076   0.002114   0.006777  -0.5092       0.6136 
  12   rs1250432   55111807       40 -0.0002654   0.002676  0.0002587 -0.09915       0.9215 
  12  rs73311812   55112003       40   0.002509   0.004068   0.009908   0.6167       0.5411 
  12   rs7313430   55112338       40   0.002509   0.004068   0.009908   0.6167       0.5411 
  12  rs60338426   55114272       40  -0.001924   0.002307    0.01798   -0.834       0.4095 
  12  rs73314787   55114468       40   0.007532   0.002988     0.1433    2.521      0.01603 
  12  rs61956631   55114569       40    0.00112   0.002776   0.004263   0.4034       0.6889 
  12  rs73314789   55114776       40   0.007532   0.002988     0.1433    2.521      0.01603 
  12 rs150926367   55115242       40  0.0005596   0.003708  0.0005991   0.1509       0.8808 
  12  rs12315337   55116063       40  -0.000203   0.002405  0.0001874 -0.08439       0.9332 
  12  rs73116610   55116479       40   0.002384   0.003042    0.01591   0.7837       0.4381 
  12 rs370165472   55116734       40  -0.001127   0.002741    0.00443  -0.4112       0.6832 
  12 rs140126546   55116753       40   0.004985   0.002319     0.1084    2.149      0.03805 
  12  rs73116613   55117061       40   0.002384   0.003042    0.01591   0.7837       0.4381 
  12 rs547427931   55117072       40  0.0009763   0.002255   0.004908   0.4329       0.6675 
  12    rs266676   55117176       40  -0.001076   0.002114   0.006777  -0.5092       0.6136 
  12 rs530329134   55117469       40   0.004907   0.002134     0.1221    2.299      0.02707 
  12 rs112047677   55117532       40   0.004985   0.002319     0.1084    2.149      0.03805 
  12    rs266675   55117795       40  -0.001076   0.002114   0.006777  -0.5092       0.6136 
  12  rs35802451   55118076       40  -0.002892   0.002199    0.04353   -1.315       0.1964 
  12    rs266674   55118682       40  -0.001076   0.002114   0.006777  -0.5092       0.6136 
  12  rs60975017   55119190       40   0.002509   0.004068   0.009908   0.6167       0.5411 
  12  rs76371413   55119787       40   0.002001    0.00342   0.008934   0.5853       0.5618 
  12  rs77840925   55120127       40  -0.001924   0.002307    0.01798   -0.834       0.4095 
  12  rs78453587   55120460       40  -0.002116   0.002062    0.02696   -1.026       0.3113 
  12  rs11171031   55120588       40 -0.0009198    0.00194   0.005882  -0.4742       0.6381 
  12  rs11513971   55121588       40  -0.001223   0.002931   0.004564  -0.4174       0.6787 
  12 rs111420852   55121604       40  -0.001924   0.002307    0.01798   -0.834       0.4095 
  12  rs11514140   55121831       40 -0.0009198    0.00194   0.005882  -0.4742       0.6381 
  12  rs73314793   55121873       40   0.002509   0.004068   0.009908   0.6167       0.5411 
  12 rs112968458   55121922       40   0.006624   0.002872     0.1228    2.306      0.02663 
  12    rs903769   55122002       40  3.249e-05   0.001757  9.003e-06   0.0185       0.9853 
  12   rs7972806   55123634       40  -0.001924   0.002307    0.01798   -0.834       0.4095 
  12   rs7975926   55123941       40  -0.001924   0.002307    0.01798   -0.834       0.4095 
  12   rs2706215   55124720       40  -0.001665   0.002575    0.01088  -0.6465       0.5218 
  12   rs2644411   55124733       40  -0.001665   0.002575    0.01088  -0.6465       0.5218 
  12   rs2706216   55124777       40  -0.001973   0.002226    0.02025  -0.8863       0.3811 
  12   rs2706217   55124802       40   6.79e-05   0.001964  3.145e-05  0.03457       0.9726 
  12   rs2706218   55124918       40  -0.001076   0.002114   0.006777  -0.5092       0.6136 
  12   rs1716341   55124974       40  -0.001311   0.003059   0.004811  -0.4286       0.6706 
  12  rs57280187   55125152       40   0.001799   0.003052   0.009058   0.5894       0.5591 
  12   rs1716340   55125172       40  -0.001649   0.002226    0.01424  -0.7409       0.4633 
  12  rs73116622   55125374       40  -0.001047   0.002613    0.00421  -0.4008       0.6908 
  12  rs73116624   55125432       40  -0.002082   0.002549    0.01724  -0.8165       0.4193 
  12  rs73116625   55125440       40  -0.002082   0.002549    0.01724  -0.8165       0.4193 
  12   rs1799632   55125787       40   0.001198   0.002095   0.008533   0.5719       0.5708 
  12   rs1692097   55125799       40 -0.0005389   0.002455   0.001267  -0.2195       0.8274 
  12   rs1692096   55125808       40   0.002455     0.0019     0.0421    1.292        0.204 
  12  rs10506329   55126225       40  0.0002743   0.003709   0.000144  0.07397       0.9414 
  12   rs1795811   55126449       40  0.0004741   0.003227  0.0005677   0.1469        0.884 
  12   rs1692100   55126486       40  0.0004741   0.003227  0.0005677   0.1469        0.884 
  12   rs1795812   55126596       40  0.0004741   0.003227  0.0005677   0.1469        0.884 
  12   rs1692102   55126631       40  0.0004741   0.003227  0.0005677   0.1469        0.884 
  12   rs2706219   55126755       40   0.002472    0.00291    0.01863   0.8494        0.401 
  12   rs2644415   55126921       40   0.002472    0.00291    0.01863   0.8494        0.401 
  12   rs1795813   55127187       40   0.001215   0.002669   0.005426   0.4553       0.6515 
  12   rs1495929   55127285       40   0.001215   0.002669   0.005426   0.4553       0.6515 
  12   rs2603575   55128171       40    0.00111    0.00343   0.002747   0.3235       0.7481 
  12  rs73314801   55128225       40  -0.001243   0.003703   0.002955  -0.3356        0.739 
  12  rs74089763   55129616       40   0.002392   0.003688    0.01095   0.6486       0.5205 
  12  rs73316403   55129730       40  -0.001243   0.003703   0.002955  -0.3356        0.739 
  12 rs116364799   55129751       40       0.01    0.00279     0.2528    3.585     0.000946 
  12  rs12371055   55130241       40  0.0005395   0.002327   0.001413   0.2319       0.8179 
  12   rs4759101   55130529       40    0.00111    0.00343   0.002747   0.3235       0.7481 
  12   rs1268978   55130672       40    0.00111    0.00343   0.002747   0.3235       0.7481 
  12  rs77519085   55130885       40  0.0008921   0.003432   0.001775   0.2599       0.7963 
  12  rs11171033   55130898       40 -0.0005606   0.002455   0.001371  -0.2284       0.8206 
  12  rs11171034   55131084       40  -0.001961   0.002894    0.01194  -0.6777       0.5021 
  12 rs114651171   55131501       40       0.01    0.00279     0.2528    3.585     0.000946 
  12 rs111657551   55131696       40   0.001083    0.00245   0.005112   0.4419       0.6611 
  12 rs540283303   55132069       40  -0.001243   0.003703   0.002955  -0.3356        0.739 
  12 rs111663460   55133268       40  -0.001243   0.003703   0.002955  -0.3356        0.739 
  12 rs112643394   55133332       40  -0.001243   0.003703   0.002955  -0.3356        0.739 
  12   rs1823904   55133392       40  -0.003689   0.001871    0.09282   -1.972      0.05594 
  12  rs11495288   55133419       40 -0.0005606   0.002455   0.001371  -0.2284       0.8206 
  12  rs59862439   55133517       40  -0.003689   0.001871    0.09282   -1.972      0.05594 
  12  rs57224964   55135345       40   0.003719   0.004044    0.02178   0.9197       0.3635 
  12    rs266656   55135382       40    0.00111    0.00343   0.002747   0.3235       0.7481 
  12 rs145488615   55135980       40       0.01    0.00279     0.2528    3.585     0.000946 
  12    rs266655   55136404       40    0.00111    0.00343   0.002747   0.3235       0.7481 
  12  rs11171038   55136447       40  -0.003689   0.001871    0.09282   -1.972      0.05594 
  12 rs144314268   55136629       40 -0.0005606   0.002455   0.001371  -0.2284       0.8206 
  12 rs111474814   55136870       40  -0.001243   0.003703   0.002955  -0.3356        0.739 
  12 rs144839723   55137716       40  0.0003954   0.004088  0.0002461  0.09671       0.9235 
  12 rs115401344   55137882       40       0.01    0.00279     0.2528    3.585     0.000946 
  12   rs7296402   55138507       40  -0.003689   0.001871    0.09282   -1.972      0.05594 
  12  rs78089251   55138508       40   0.008053   0.002236     0.2545    3.602    0.0009015 
  12  rs12232025   55139519       40 -0.0007193   0.003226   0.001307   -0.223       0.8248 
  12 rs145879176   55140143       40    0.01225   0.003573     0.2363    3.429     0.001473 
  12   rs2198600   55140402       40  -0.003689   0.001871    0.09282   -1.972      0.05594 
  12 rs113942538   55140800       40   0.003719   0.004044    0.02178   0.9197       0.3635 
  12    rs266673   55141026       40    0.00111    0.00343   0.002747   0.3235       0.7481 
  12 rs111519540   55141039       40  -0.001243   0.003703   0.002955  -0.3356        0.739 
  12  rs10876590   55141623       40  -0.003689   0.001871    0.09282   -1.972      0.05594 
  12    rs266671   55141990       40    0.00111    0.00343   0.002747   0.3235       0.7481 
  12 rs147630215   55142368       40       0.01    0.00279     0.2528    3.585     0.000946 
  12 rs140969327   55142544       40  -0.004123   0.002502    0.06673   -1.648       0.1075 
  12  rs74089768   55143307       40  -0.001856   0.004077   0.005422  -0.4552       0.6516 
  12 rs114710713   55143572       40   0.002482   0.004069   0.009695   0.6099       0.5455 
  12  rs74089769   55144674       40  -0.001856   0.004077   0.005422  -0.4552       0.6516 
  12    rs266669   55144748       40  -0.001464   0.001879    0.01573  -0.7793       0.4406 
  12  rs74089770   55144796       40  -0.001856   0.004077   0.005422  -0.4552       0.6516 
  12    rs266668   55144943       40  -0.001464   0.001879    0.01573  -0.7793       0.4406 
  12  rs61081404   55146078       40 -0.0003185   0.003708   0.000194 -0.08587        0.932 
  12    rs266667   55146157       40   0.002204   0.003692   0.009292    0.597       0.5541 
  12 rs116155813   55146422       40    0.01225   0.003573     0.2363    3.429     0.001473 
  12  rs79938824   55146481       40  -0.004232   0.002421    0.07442   -1.748      0.08855 
  12  rs74089772   55146781       40  0.0009827   0.002933   0.002946   0.3351       0.7394 
  12  rs12372290   55146978       40   0.001446   0.002394   0.009514   0.6042       0.5493 
  12   rs7963067   55147106       40   0.003646   0.001546     0.1278    2.359      0.02355 
  12    rs266666   55147133       40 -0.0002086   0.002589  0.0001707 -0.08055       0.9362 
  12    rs266665   55147184       40  -0.001135   0.001753    0.01092  -0.6476       0.5211 
  12    rs266664   55147355       40  -0.006732    0.00394    0.07135   -1.709      0.09566 
  12  rs11171040   55147550       40   0.003349   0.001677    0.09502    1.997      0.05297 
  12    rs266663   55147900       40  -0.001374   0.002667   0.006934  -0.5151       0.6095 
  12    rs266661   55148308       40  -0.006732    0.00394    0.07135   -1.709      0.09566 
  12   rs9788293   55148535       40  0.0007642   0.002297   0.002905   0.3327       0.7412 
  12    rs266660   55149029       40  -0.001374   0.002667   0.006934  -0.5151       0.6095 
  12 rs149121940   55149125       40   0.005346   0.002471     0.1097    2.163      0.03686 
  12   rs2370890   55149260       40   0.001205   0.002269   0.007368   0.5311       0.5984 
  12  rs59879462   55149485       40 -0.0009088   0.001769   0.006898  -0.5137       0.6104 
  12   rs2168137   55149563       40   0.001205   0.002269   0.007368   0.5311       0.5984 
  12    rs266659   55150277       40  -0.001374   0.002667   0.006934  -0.5151       0.6095 
  12    rs266658   55150448       40  -0.006732    0.00394    0.07135   -1.709      0.09566 
  12   rs7964430   55151405       40  -0.003353   0.003669    0.02151  -0.9141       0.3664 
  12  rs11171042   55152288       40  0.0007642   0.002297   0.002905   0.3327       0.7412 
  12    rs266653   55152457       40  -0.008508   0.003442     0.1385   -2.471      0.01805 
  12  rs35471822   55152525       40  -0.007127   0.003235     0.1133   -2.203      0.03372 
  12    rs266652   55152554       40  -0.000625   0.003065   0.001093  -0.2039       0.8395 
  12  rs11171043   55152911       40  0.0007642   0.002297   0.002905   0.3327       0.7412 
  12    rs266651   55153221       40  -0.000625   0.003065   0.001093  -0.2039       0.8395 
  12    rs266650   55153651       40  -0.008508   0.003442     0.1385   -2.471      0.01805 
  12   rs7488388   55153858       40   0.001205   0.002269   0.007368   0.5311       0.5984 
  12  rs10459245   55153862       40    0.00306   0.002571    0.03593     1.19       0.2414 
  12    rs266649   55153871       40 -0.0004927   0.003227  0.0006131  -0.1527       0.8795 
  12  rs74089775   55153898       40  -0.003078   0.004058    0.01492  -0.7585       0.4528 
  12   rs7311744   55154098       40   0.003631   0.001674     0.1101    2.168      0.03647 
  12  rs11171044   55154292       40   0.001162   0.002826   0.004431   0.4113       0.6832 
  12 rs183549111   55154868       40  0.0003954   0.004088  0.0002461  0.09671       0.9235 
  12    rs166477   55155067       40  -0.008508   0.003442     0.1385   -2.471      0.01805 
  12   rs6421178   55155150       40  -0.008508   0.003442     0.1385   -2.471      0.01805 
  12   rs2198601   55155151       40 -0.0004927   0.003227  0.0006131  -0.1527       0.8795 
  12 rs151120203   55155198       40  -0.004455   0.003358    0.04426   -1.327       0.1925 
  12 rs150199774   55155269       40   0.001308   0.002739   0.005969   0.4777       0.6356 
  12 rs200599872   55155343       40  -0.002985   0.002356    0.04053   -1.267       0.2129 
  12  rs67629212   55155395       40   0.002925   0.001962    0.05527    1.491       0.1442 
  12  rs11171046   55155435       40  -0.000625   0.003065   0.001093  -0.2039       0.8395 
  12  esv3629559   55155738       40  -0.004456   0.004024    0.03126   -1.107       0.2751 
  12  rs80235057   55156487       40   -0.00328   0.002623    0.03952    -1.25       0.2188 
  12    rs266689   55156531       40  -0.008508   0.003442     0.1385   -2.471      0.01805 
  12  rs74089778   55156664       40  -0.003331   0.002004    0.06779   -1.662       0.1047 
  12  rs75855546   55156701       40  -0.003078   0.004058    0.01492  -0.7585       0.4528 
  12    rs266688   55157021       40  -0.000625   0.003065   0.001093  -0.2039       0.8395 
  12  rs11171047   55157146       40   -0.00186   0.001973    0.02285  -0.9426       0.3518 
  12  rs76937488   55157195       40   0.001308   0.002739   0.005969   0.4777       0.6356 
  12 rs149230839   55158148       40  -0.003078   0.004058    0.01492  -0.7585       0.4528 
  12   rs7315218   55158192       40   -0.00186   0.001973    0.02285  -0.9426       0.3518 
  12  rs61494491   55158640       40   0.003975    0.00167     0.1297     2.38      0.02243 
  12    rs266687   55158709       40 -0.0004927   0.003227  0.0006131  -0.1527       0.8795 
  12  rs74089779   55158962       40  -0.003078   0.004058    0.01492  -0.7585       0.4528 
  12   rs2124048   55159374       40 -0.0006472   0.002361   0.001974  -0.2741       0.7855 
  12 rs143476330   55159764       40   0.001603   0.001865    0.01906   0.8594       0.3955 
  12  rs34928037   55160183       40 -0.0006472   0.002361   0.001974  -0.2741       0.7855 
  12    rs266686   55160327       40  -0.008508   0.003442     0.1385   -2.471      0.01805 
  12 rs150992088   55160445       40  -0.003078   0.004058    0.01492  -0.7585       0.4528 
  12  rs77334267   55160510       40 -0.0006472   0.002361   0.001974  -0.2741       0.7855 
  12 rs112841086   55160553       40  -0.002985   0.002356    0.04053   -1.267       0.2129 
  12  rs17116299   55160710       40   -0.00186   0.001973    0.02285  -0.9426       0.3518 
  12    rs266685   55160890       40  -0.008508   0.003442     0.1385   -2.471      0.01805 
  12 rs139891890   55161069       40   -0.00328   0.002623    0.03952    -1.25       0.2188 
  12  rs12229201   55161088       40   -0.00186   0.001973    0.02285  -0.9426       0.3518 
  12 rs147961374   55161200       40   0.003858   0.003656    0.02848    1.055       0.2979 
  12    rs266684   55161325       40    0.00197    0.00305    0.01087   0.6461       0.5221 
  12    rs266683   55161701       40  -0.008508   0.003442     0.1385   -2.471      0.01805 
  12    rs266682   55161731       40  -0.005384   0.003108     0.0732   -1.732       0.0913 
  12   rs7967049   55161938       40  -0.008508   0.003442     0.1385   -2.471      0.01805 
  12   rs7966838   55161940       40  -0.008508   0.003442     0.1385   -2.471      0.01805 
  12  rs10876594   55162824       40   0.000951   0.003063   0.002531   0.3105       0.7579 
  12    rs266681   55162909       40    0.00197    0.00305    0.01087   0.6461       0.5221 
  12    rs266680   55162959       40    0.00197    0.00305    0.01087   0.6461       0.5221 
  12   rs4759196   55163130       40   0.005645   0.002403     0.1268    2.349      0.02412 
  12   rs4759009   55163229       40   -0.00186   0.001973    0.02285  -0.9426       0.3518 
  12 rs137895127   55163283       40  -0.003047   0.004059    0.01461  -0.7507       0.4574 
  12    rs266679   55163317       40    0.00197    0.00305    0.01087   0.6461       0.5221 
  12    rs166478   55163425       40    0.00197    0.00305    0.01087   0.6461       0.5221 
  12  rs10876596   55163757       40 -0.0006472   0.002361   0.001974  -0.2741       0.7855 
  12 rs145770926   55164041       40   -0.00328   0.002623    0.03952    -1.25       0.2188 
  12    rs266677   55164532       40    0.00197    0.00305    0.01087   0.6461       0.5221 
  12  rs11171052   55164615       40    0.00197    0.00305    0.01087   0.6461       0.5221 
  12  rs11171053   55164632       40    0.00197    0.00305    0.01087   0.6461       0.5221 
  12  rs11171055   55164744       40    0.00197    0.00305    0.01087   0.6461       0.5221 
  12  rs77924583   55164812       40    0.00197    0.00305    0.01087   0.6461       0.5221 
  12  rs79818450   55164813       40    0.00197    0.00305    0.01087   0.6461       0.5221 
  12   rs2644410   55165072       40  -0.008508   0.003442     0.1385   -2.471      0.01805 
  12   rs2644409   55165150       40  -0.008508   0.003442     0.1385   -2.471      0.01805 
  12   rs2603576   55165384       40    0.00197    0.00305    0.01087   0.6461       0.5221 
  12   rs7966183   55165493       40  -0.003331   0.002004    0.06779   -1.662       0.1047 
  12  rs77248628   55166821       40   0.001308   0.002739   0.005969   0.4777       0.6356 
  12 rs116312001   55166868       40   0.005346   0.002471     0.1097    2.163      0.03686 
  12 rs114833275   55167986       40  -0.007576   0.003499     0.1098   -2.165      0.03673 
  12   rs1390447   55168125       40  -0.008508   0.003442     0.1385   -2.471      0.01805 
  12  rs12304107   55168129       40  0.0007865    0.00283   0.002029    0.278       0.7826 
  12   rs7136414   55168624       40  -0.002683   0.003199    0.01819   -0.839       0.4067 
  12  rs79639752   55168628       40   0.003975    0.00167     0.1297     2.38      0.02243 
  12 rs144115200   55168662       40  0.0003954   0.004088  0.0002461  0.09671       0.9235 
  12   rs1378070   55169467       40    0.00197    0.00305    0.01087   0.6461       0.5221 
  12  rs12307718   55169738       40 -0.0006098   0.002119   0.002175  -0.2878       0.7751 
  12   rs2603570   55170002       40  -0.008508   0.003442     0.1385   -2.471      0.01805 
  12   rs2644412   55170120       40    0.00197    0.00305    0.01087   0.6461       0.5221 
  12   rs1378069   55170462       40 -0.0006472   0.002361   0.001974  -0.2741       0.7855 
  12  rs60110834   55170548       40  -0.003078   0.004058    0.01492  -0.7585       0.4528 
  12   rs2220935   55170708       40  -0.008508   0.003442     0.1385   -2.471      0.01805 
  12   rs2603569   55171033       40    0.00197    0.00305    0.01087   0.6461       0.5221 
  12 rs141425907   55171316       40    0.00197    0.00305    0.01087   0.6461       0.5221 
  12   rs2603567   55171380       40    0.00197    0.00305    0.01087   0.6461       0.5221 
  12   rs2168138   55171730       40    0.00197    0.00305    0.01087   0.6461       0.5221 
  12   rs7307692   55171921       40  -0.003533   0.001992    0.07643   -1.773      0.08419 
  12   rs2201583   55172071       40  -0.008508   0.003442     0.1385   -2.471      0.01805 
  12 rs138818498   55172079       40    0.00197    0.00305    0.01087   0.6461       0.5221 
  12 rs139289501   55172133       40    0.00197    0.00305    0.01087   0.6461       0.5221 
  12   rs4508291   55172312       40  -0.001595   0.001936    0.01756  -0.8241        0.415 
  12   rs2644414   55172415       40    0.00197    0.00305    0.01087   0.6461       0.5221 
  12   rs2924816   55172563       40    0.00197    0.00305    0.01087   0.6461       0.5221 
  12 rs148611931   55172700       40   -0.00328   0.002623    0.03952    -1.25       0.2188 
  12   rs2603552   55173107       40  -0.008508   0.003442     0.1385   -2.471      0.01805 
  12   rs4363708   55173331       40    0.00197    0.00305    0.01087   0.6461       0.5221 
  12 rs187079693   55173335       40 -0.0002753   0.003709   0.000145 -0.07424       0.9412 
  12  rs11171059   55173383       40  -0.008508   0.003442     0.1385   -2.471      0.01805 
  12 rs142534261   55173428       40  -0.005864   0.002915    0.09623   -2.011      0.05141 
  12 rs150928291   55173429       40  -0.005864   0.002915    0.09623   -2.011      0.05141 
  12  rs12313868   55173481       40  -0.006376   0.002887     0.1138   -2.209      0.03328 
  12  rs12313869   55173482       40  -0.006376   0.002887     0.1138   -2.209      0.03328 
  12 rs202215851   55173504       40   -0.00627   0.002756     0.1199   -2.275      0.02862 
  12  rs12313923   55173509       40   -0.00627   0.002756     0.1199   -2.275      0.02862 
  12 rs199833288   55173546       40  -0.005378   0.003108    0.07304    -1.73      0.09168 
  12 rs200589515   55173549       40  -0.005378   0.003108    0.07304    -1.73      0.09168 
  12 rs374980019   55173581       40  -0.002438   0.003041    0.01663  -0.8016       0.4277 
  12 rs368862770   55173582       40  -0.002438   0.003041    0.01663  -0.8016       0.4277 
  12 rs201662652   55173662       40  -0.006795   0.002861     0.1292   -2.375      0.02271 
  12 rs199854409   55173665       40  -0.006795   0.002861     0.1292   -2.375      0.02271 
  12 rs201142450   55173675       40  -0.006423   0.002746     0.1258   -2.339      0.02471 
  12 rs201782266   55173683       40  -0.006423   0.002746     0.1258   -2.339      0.02471 
  12 rs199637075   55173691       40  -0.006423   0.002746     0.1258   -2.339      0.02471 
  12  rs11503973   55173706       40  -0.007127   0.003235     0.1133   -2.203      0.03372 
  12 rs138914778   55173824       40   -0.00921   0.003093     0.1892   -2.978     0.005035 
  12 rs183419213   55173843       40   0.005346   0.002471     0.1097    2.163      0.03686 
  12 rs140324620   55174075       40    0.00197    0.00305    0.01087   0.6461       0.5221 
  12 rs147414905   55174096       40   -0.00328   0.002623    0.03952    -1.25       0.2188 
  12 rs368094965   55174374       40    -0.0056   0.003986    0.04937   -1.405       0.1682 
  12 rs146525361   55174377       40 -0.0006472   0.002361   0.001974  -0.2741       0.7855 
  12  rs11495292   55174462       40    0.00197    0.00305    0.01087   0.6461       0.5221 
  12   rs7300989   55174670       40  0.0001811   0.001762   0.000278   0.1028       0.9187 
  12 rs141902476   55174733       40 -0.0006098   0.002119   0.002175  -0.2878       0.7751 
  12  rs11513973   55174742       40    0.00197    0.00305    0.01087   0.6461       0.5221 
  12  rs78751033   55174834       40  0.0007865    0.00283   0.002029    0.278       0.7826 
  12   rs7304609   55174870       40  -0.002683   0.003199    0.01819   -0.839       0.4067 
  12   rs9739566   55175088       40    0.00197    0.00305    0.01087   0.6461       0.5221 
  12   rs2198610   55175604       40    0.00197    0.00305    0.01087   0.6461       0.5221 
  12  rs11171068   55175832       40 -0.0006472   0.002361   0.001974  -0.2741       0.7855 
  12  rs11524986   55175890       40    0.00197    0.00305    0.01087   0.6461       0.5221 
  12  rs78143681   55176698       40  -0.003078   0.004058    0.01492  -0.7585       0.4528 
  12   rs7135422   55176810       40    0.00197    0.00305    0.01087   0.6461       0.5221 
  12 rs113782504   55177566       40    0.00197    0.00305    0.01087   0.6461       0.5221 
  12    rs266657   55177909       40    0.00197    0.00305    0.01087   0.6461       0.5221 
  12  rs61956658   55177949       40  -0.003533   0.001992    0.07643   -1.773      0.08419 
  12  rs74089790   55179043       40  -0.003078   0.004058    0.01492  -0.7585       0.4528 
  12 rs114201195   55179906       40   0.001571   0.002926   0.007528   0.5369       0.5945 
  12 rs114954692   55179923       40   0.001571   0.002926   0.007528   0.5369       0.5945 
  12  rs74240644   55180666       40   0.003975    0.00167     0.1297     2.38      0.02243 
  12  rs10783648   55181099       40  0.0006039   0.002675    0.00134   0.2258       0.8226 
  12   rs4638405   55181267       40  0.0008803   0.002934   0.002364   0.3001       0.7658 
  12  rs61959260   55181336       40  0.0003954   0.004088  0.0002461  0.09671       0.9235 
  12   rs1454644   55181499       40  0.0008803   0.002934   0.002364   0.3001       0.7658 
  12   rs4758972   55182068       40  0.0001819   0.001689  0.0003054   0.1077       0.9148 
  12   rs4758973   55182118       40  0.0008803   0.002934   0.002364   0.3001       0.7658 
  12   rs4758974   55182161       40  -0.008915   0.003116     0.1772   -2.861     0.006825 
  12   rs4758975   55182259       40  0.0008803   0.002934   0.002364   0.3001       0.7658 
  12  rs11171070   55182483       40    -0.0018   0.001786    0.02605   -1.008       0.3198 
  12  rs11171071   55182536       40  0.0006039   0.002675    0.00134   0.2258       0.8226 
  12  rs11171072   55182598       40  0.0006039   0.002675    0.00134   0.2258       0.8226 
  12  rs10783653   55182668       40  0.0008803   0.002934   0.002364   0.3001       0.7658 
  12  rs11171073   55182733       40  -0.008915   0.003116     0.1772   -2.861     0.006825 
  12 rs139246929   55187863       40  0.0006039   0.002675    0.00134   0.2258       0.8226 
  12 rs144021559   55187864       40  0.0006039   0.002675    0.00134   0.2258       0.8226 
  12  rs12372642   55188281       40  -0.008915   0.003116     0.1772   -2.861     0.006825 
  12  rs11171075   55188375       40  0.0006039   0.002675    0.00134   0.2258       0.8226 
  12 rs548892380   55188387       40  -0.004109   0.001651     0.1401   -2.488      0.01734 
  12  rs10783655   55188872       40  0.0006039   0.002675    0.00134   0.2258       0.8226 
  12  rs11171076   55188940       40  -0.008915   0.003116     0.1772   -2.861     0.006825 
  12   rs4759104   55189235       40  -0.008915   0.003116     0.1772   -2.861     0.006825 
  12  rs34029305   55189335       40  0.0008803   0.002934   0.002364   0.3001       0.7658 
  12 rs115593677   55189566       40    -0.0056   0.003986    0.04937   -1.405       0.1682 
  12   rs4759105   55189643       40   0.005645   0.002403     0.1268    2.349      0.02412 
  12  rs11171077   55189662       40  0.0007865    0.00283   0.002029    0.278       0.7826 
  12  rs11171078   55189723       40  -0.002932   0.002035     0.0518   -1.441       0.1578 
  12   rs7139161   55190650       40  0.0008803   0.002934   0.002364   0.3001       0.7658 
  12  rs76440403   55190935       40  -0.009476   0.003375     0.1718   -2.808     0.007833 
  12   rs7313658   55191133       40  0.0008803   0.002934   0.002364   0.3001       0.7658 
  12  rs78651099   55191303       40   0.005645   0.002403     0.1268    2.349      0.02412 
  12  rs11171079   55191842       40  -0.001397   0.001869    0.01449  -0.7475       0.4594 
  12  rs11171083   55192689       40  0.0008803   0.002934   0.002364   0.3001       0.7658 
  12  rs61959267   55193345       40  -0.001026   0.001821   0.008282  -0.5633       0.5765 
  12  rs11171084   55193594       40  0.0007865    0.00283   0.002029    0.278       0.7826 
  12  rs61959268   55193746       40   0.002939   0.001716    0.07167    1.713      0.09489 
  12 rs147504963   55194172       40  -0.004156     0.0025     0.0678   -1.663       0.1046 
  12  rs56997573   55194272       40   0.003691   0.001785     0.1011    2.068      0.04554 
  12  rs74717892   55194347       40   0.003632   0.001674     0.1102    2.169      0.03637 
  12  rs75131063   55194514       40   0.003632   0.001674     0.1102    2.169      0.03637 
  12  rs76755717   55194515       40   0.003632   0.001674     0.1102    2.169      0.03637 
  12  rs74240645   55194867       40   0.003632   0.001674     0.1102    2.169      0.03637 
  12   rs2168142   55195165       40    0.00197    0.00305    0.01087   0.6461       0.5221 
  12   rs2124055   55195373       40  0.0007865    0.00283   0.002029    0.278       0.7826 
  12   rs7979678   55195645       40  0.0008803   0.002934   0.002364   0.3001       0.7658 
  12 rs552086499   55195657       40  -0.004521   0.002736    0.06704   -1.653       0.1067 
  12  rs10876601   55195999       40  0.0008803   0.002934   0.002364   0.3001       0.7658 
  12   rs7304707   55196062       40  -0.004838   0.002964    0.06551   -1.632       0.1109 
  12   rs7304810   55196121       40  0.0008803   0.002934   0.002364   0.3001       0.7658 
  12  rs36119697   55196318       40  -0.004838   0.002964    0.06551   -1.632       0.1109 
  12   rs4237799   55196723       40  -0.001397   0.001869    0.01449  -0.7475       0.4594 
  12   rs4759106   55197122       40  0.0008803   0.002934   0.002364   0.3001       0.7658 
  12  rs11171086   55197244       40  0.0007865    0.00283   0.002029    0.278       0.7826 
  12  rs11171087   55197284       40  -0.004156     0.0025     0.0678   -1.663       0.1046 
  12 rs139810565   55197485       40   0.003975    0.00167     0.1297     2.38      0.02243 
  12  rs10747704   55197646       40  0.0008803   0.002934   0.002364   0.3001       0.7658 
  12  rs80242834   55198036       40  -0.004156     0.0025     0.0678   -1.663       0.1046 
  12  rs76283255   55198644       40  0.0001334   0.004088  2.804e-05  0.03264       0.9741 
  12   rs7309258   55199039       40  0.0008803   0.002934   0.002364   0.3001       0.7658 
  12 rs116747968   55199059       40  -0.004455   0.003358    0.04426   -1.327       0.1925 
  12   rs7294716   55199071       40  -0.001397   0.001869    0.01449  -0.7475       0.4594 
  12   rs7309180   55199198       40  -0.004587   0.002206     0.1021   -2.079      0.04442 
  12   rs2168143   55199235       40  0.0008803   0.002934   0.002364   0.3001       0.7658 
  12  rs75986410   55199550       40  0.0001334   0.004088  2.804e-05  0.03264       0.9741 
  12  rs67183127   55199787       40  -0.004838   0.002964    0.06551   -1.632       0.1109 
  12   rs7977420   55199869       40  0.0008803   0.002934   0.002364   0.3001       0.7658 
  12 rs113553686   55200481       40  -0.004156     0.0025     0.0678   -1.663       0.1046 
  12   rs4759107   55200626       40  0.0008803   0.002934   0.002364   0.3001       0.7658 
  12   rs9634270   55200749       40  0.0008803   0.002934   0.002364   0.3001       0.7658 
  12  rs78362111   55200869       40  0.0001334   0.004088  2.804e-05  0.03264       0.9741 
  12   rs7132185   55200890       40  0.0008803   0.002934   0.002364   0.3001       0.7658 
  12 rs150646858   55200927       40  0.0001334   0.004088  2.804e-05  0.03264       0.9741 
  12   rs2100467   55201181       40  0.0008803   0.002934   0.002364   0.3001       0.7658 
  12   rs9634273   55201245       40  0.0008803   0.002934   0.002364   0.3001       0.7658 
  12 rs140650448   55201291       40  0.0001334   0.004088  2.804e-05  0.03264       0.9741 
  12  rs12369678   55201443       40 -6.892e-06   0.001702  4.316e-07 -0.00405       0.9968 
  12 rs140767253   55201710       40  0.0001334   0.004088  2.804e-05  0.03264       0.9741 
  12  rs12370077   55201765       40  0.0006698   0.001826   0.003526   0.3667       0.7159 
  12 rs145897934   55202032       40  0.0001334   0.004088  2.804e-05  0.03264       0.9741 
  12   rs1813796   55202279       40  0.0008803   0.002934   0.002364   0.3001       0.7658 
  12   rs6580993   55202414       40    0.00197    0.00305    0.01087   0.6461       0.5221 
  12  rs11171090   55202771       40 -6.892e-06   0.001702  4.316e-07 -0.00405       0.9968 
  12   rs7961419   55202848       40  0.0007865    0.00283   0.002029    0.278       0.7826 
  12  rs10876604   55202961       40  0.0008803   0.002934   0.002364   0.3001       0.7658 
  12  rs11561352   55203039       40  0.0007865    0.00283   0.002029    0.278       0.7826 
  12   rs7961689   55203202       40  0.0008803   0.002934   0.002364   0.3001       0.7658 
  12   rs4641575   55204063       40  0.0008803   0.002934   0.002364   0.3001       0.7658 
  12   rs4469993   55204094       40   0.003975    0.00167     0.1297     2.38      0.02243 
  12   rs4363707   55204281       40  0.0008803   0.002934   0.002364   0.3001       0.7658 
  12 rs148916338   55204305       40  -0.004455   0.003358    0.04426   -1.327       0.1925 
  12   rs7965799   55204359       40  0.0008803   0.002934   0.002364   0.3001       0.7658 
  12   rs2371050   55204477       40  0.0008803   0.002934   0.002364   0.3001       0.7658 
  12  rs11525629   55204486       40  -0.001397   0.001869    0.01449  -0.7475       0.4594 
  12 rs138244045   55204531       40   0.003858   0.003656    0.02848    1.055       0.2979 
  12   rs2198605   55204820       40  0.0008803   0.002934   0.002364   0.3001       0.7658 
  12   rs2198606   55204891       40  0.0008803   0.002934   0.002364   0.3001       0.7658 
  12   rs2085131   55205207       40  0.0008803   0.002934   0.002364   0.3001       0.7658 
  12   rs2085132   55205324       40  0.0008803   0.002934   0.002364   0.3001       0.7658 
  12 rs111456049   55205438       40  -0.004838   0.002964    0.06551   -1.632       0.1109 
  12   rs2100468   55205521       40  0.0008803   0.002934   0.002364   0.3001       0.7658 
  12   rs2371048   55205557       40  0.0007865    0.00283   0.002029    0.278       0.7826 
  12  rs12371557   55205571       40  -0.004838   0.002964    0.06551   -1.632       0.1109 
  12   rs2371047   55205607       40  0.0008803   0.002934   0.002364   0.3001       0.7658 
  12   rs2371046   55205682       40  0.0008803   0.002934   0.002364   0.3001       0.7658 
  12   rs2887923   55205686       40  0.0006145   0.002361   0.001779   0.2602       0.7961 
  12   rs2371045   55205696       40  0.0008803   0.002934   0.002364   0.3001       0.7658 
  12   rs2887922   55205760       40  0.0008803   0.002934   0.002364   0.3001       0.7658 
  12   rs4411354   55205779       40  0.0008803   0.002934   0.002364   0.3001       0.7658 
  12  rs56413116   55205908       40  -0.001397   0.001869    0.01449  -0.7475       0.4594 
  12  rs56766359   55205974       40  0.0001334   0.004088  2.804e-05  0.03264       0.9741 
  12  rs11514146   55206051       40  -0.004838   0.002964    0.06551   -1.632       0.1109 
  12  rs79259105   55206239       40  0.0001334   0.004088  2.804e-05  0.03264       0.9741 
  12  rs10876605   55206244       40  0.0008803   0.002934   0.002364   0.3001       0.7658 
  12  rs10876606   55206309       40  0.0008803   0.002934   0.002364   0.3001       0.7658 
  12  rs71070838   55206356       40  0.0007385   0.002514   0.002266   0.2938       0.7705 
  12  rs10876607   55206465       40  0.0008803   0.002934   0.002364   0.3001       0.7658 
  12   rs4759108   55206488       40  0.0008803   0.002934   0.002364   0.3001       0.7658 
  12  rs61363819   55206503       40  0.0001334   0.004088  2.804e-05  0.03264       0.9741 
  12 rs141169105   55206517       40   0.003975    0.00167     0.1297     2.38      0.02243 
  12  rs61959273   55206584       40  -0.002969    0.00406    0.01388  -0.7313       0.4691 
  12  rs11171091   55206586       40  0.0007865    0.00283   0.002029    0.278       0.7826 
  12 rs551125535   55206610       40  0.0007865    0.00283   0.002029    0.278       0.7826 
  12   rs4759109   55206634       40  0.0008803   0.002934   0.002364   0.3001       0.7658 
  12   rs4759110   55206668       40  0.0008803   0.002934   0.002364   0.3001       0.7658 
  12  rs36147873   55206972       40  -0.004838   0.002964    0.06551   -1.632       0.1109 
  12  rs55730971   55207128       40  0.0001334   0.004088  2.804e-05  0.03264       0.9741 
  12 rs184689614   55207148       40  -0.009476   0.003375     0.1718   -2.808     0.007833 
  12 rs374102906   55207302       40 -0.0006303   0.004087  0.0006255  -0.1542       0.8783 
  12  rs10876608   55207348       40  0.0008466   0.002829   0.002351   0.2992       0.7664 
  12  rs11171092   55207471       40  0.0008803   0.002934   0.002364   0.3001       0.7658 
  12  rs11171093   55207522       40  0.0008803   0.002934   0.002364   0.3001       0.7658 
  12 rs202009581   55207708       40  0.0008803   0.002934   0.002364   0.3001       0.7658 
  12   rs9795824   55207740       40  0.0008466   0.002829   0.002351   0.2992       0.7664 
  12   rs9795822   55207741       40  0.0008466   0.002829   0.002351   0.2992       0.7664 
  12  rs11171095   55207906       40  0.0007865    0.00283   0.002029    0.278       0.7826 
  12   rs9795826   55207910       40  0.0008803   0.002934   0.002364   0.3001       0.7658 
  12  rs11513980   55208146       40  -0.004838   0.002964    0.06551   -1.632       0.1109 
  12  rs11171098   55208148       40  0.0004564   0.002516  0.0008654   0.1814        0.857 
  12 rs112430390   55208338       40  0.0008803   0.002934   0.002364   0.3001       0.7658 
  12 rs138664036   55208360       40  -0.001397   0.001869    0.01449  -0.7475       0.4594 
  12 rs368337421   55208414       40   -0.00328   0.002623    0.03952    -1.25       0.2188 
  12 rs570483869   55208538       40  0.0001334   0.004088  2.804e-05  0.03264       0.9741 
  12   rs6580998   55208586       40 -6.892e-06   0.001702  4.316e-07 -0.00405       0.9968 
  12  rs11503982   55208647       40  0.0007865    0.00283   0.002029    0.278       0.7826 
  12   rs6580999   55208895       40  0.0008803   0.002934   0.002364   0.3001       0.7658 
  12   rs4444176   55209207       40  0.0002878   0.002832  0.0002717   0.1016       0.9196 
  12   rs4489842   55209228       40  0.0007865    0.00283   0.002029    0.278       0.7826 
  12 rs145973841   55209302       40  0.0001334   0.004088  2.804e-05  0.03264       0.9741 
  12  rs61959274   55209320       40  -0.004587   0.002206     0.1021   -2.079      0.04442 
  12   rs4448776   55209353       40  0.0008803   0.002934   0.002364   0.3001       0.7658 
  12   rs4572231   55209355       40  0.0008803   0.002934   0.002364   0.3001       0.7658 
  12 rs534236130   55209415       40  -0.000344   0.004088  0.0001863 -0.08415       0.9334 
  12   rs4296119   55209454       40  0.0008803   0.002934   0.002364   0.3001       0.7658 
  12 rs141535239   55209522       40   0.003975    0.00167     0.1297     2.38      0.02243 
  12 rs150876421   55209539       40  -0.001397   0.001869    0.01449  -0.7475       0.4594 
  12  rs79418951   55209587       40  0.0008803   0.002934   0.002364   0.3001       0.7658 
  12  rs12878095   55209712       40  0.0008803   0.002934   0.002364   0.3001       0.7658 
  12  rs11503984   55209817       40  0.0007865    0.00283   0.002029    0.278       0.7826 
  12 rs201577334   55209855       40  0.0007865    0.00283   0.002029    0.278       0.7826 
  12  rs11503985   55209875       40  -0.002212   0.002081    0.02888   -1.063       0.2945 
  12  rs11171100   55210243       40  0.0005735   0.002675   0.001208   0.2144       0.8314 
  12  rs11514151   55210244       40  0.0005735   0.002675   0.001208   0.2144       0.8314 
  12 rs200145480   55210269       40  0.0008803   0.002934   0.002364   0.3001       0.7658 
  12  rs11171103   55210452       40  0.0001477   0.001739  0.0001898  0.08493       0.9328 
  12   rs7303883   55210543       40   0.001538   0.002822   0.007758   0.5451       0.5889 
  12   rs7303793   55210544       40   0.001538   0.002822   0.007758   0.5451       0.5889 
  12 rs111285529   55211054       40  0.0001334   0.004088  2.804e-05  0.03264       0.9741 
  12 rs141422628   55211067       40  0.0008803   0.002934   0.002364   0.3001       0.7658 
  12   rs4558251   55211309       40  0.0008803   0.002934   0.002364   0.3001       0.7658 
  12   rs4480634   55211438       40  0.0008803   0.002934   0.002364   0.3001       0.7658 
  12  rs10783664   55211584       40  0.0008803   0.002934   0.002364   0.3001       0.7658 
  12   rs4429153   55211745       40  0.0008803   0.002934   0.002364   0.3001       0.7658 
  12   rs4307799   55211766       40  0.0008803   0.002934   0.002364   0.3001       0.7658 
  12   rs4625574   55211955       40  0.0007865    0.00283   0.002029    0.278       0.7826 
  12   rs2371044   55211994       40    0.00197    0.00305    0.01087   0.6461       0.5221 
  12   rs2198607   55212223       40  0.0008803   0.002934   0.002364   0.3001       0.7658 
  12   rs2198608   55212248       40  0.0008803   0.002934   0.002364   0.3001       0.7658 
  12  rs10783666   55212290       40  0.0008803   0.002934   0.002364   0.3001       0.7658 
  12   rs2198609   55212294       40  0.0008803   0.002934   0.002364   0.3001       0.7658 
  12  rs10783667   55212322       40  0.0008803   0.002934   0.002364   0.3001       0.7658 
  12  rs10783668   55212343       40  0.0008803   0.002934   0.002364   0.3001       0.7658 
  12   rs2219144   55212357       40  0.0008803   0.002934   0.002364   0.3001       0.7658 
  12  rs56122995   55212507       40   0.001809   0.001871      0.024   0.9668       0.3398 
  12   rs7316010   55212795       40  0.0008803   0.002934   0.002364   0.3001       0.7658 
  12   rs7301997   55213206       40  0.0008803   0.002934   0.002364   0.3001       0.7658 
  12 rs114121090   55213273       40  -0.004156     0.0025     0.0678   -1.663       0.1046 
  12  rs10876615   55213321       40  0.0007865    0.00283   0.002029    0.278       0.7826 
  12  rs10876616   55213420       40    0.00197    0.00305    0.01087   0.6461       0.5221 
  12  rs10747708   55213428       40  0.0008803   0.002934   0.002364   0.3001       0.7658 
  12  rs12832469   55213439       40 -6.892e-06   0.001702  4.316e-07 -0.00405       0.9968 
  12   rs1542361   55213552       40  0.0008803   0.002934   0.002364   0.3001       0.7658 
  12   rs1542362   55213634       40  0.0007865    0.00283   0.002029    0.278       0.7826 
  12   rs1542363   55213678       40  0.0008803   0.002934   0.002364   0.3001       0.7658 
  12  rs74092214   55213687       40  0.0001334   0.004088  2.804e-05  0.03264       0.9741 
  12   rs1542364   55213701       40  0.0008803   0.002934   0.002364   0.3001       0.7658 
  12   rs1542365   55213743       40  0.0008803   0.002934   0.002364   0.3001       0.7658 
  12   rs1542366   55213744       40  0.0008803   0.002934   0.002364   0.3001       0.7658 
  12   rs6581004   55214028       40  0.0008803   0.002934   0.002364   0.3001       0.7658 
  12   rs6581005   55214107       40  0.0008803   0.002934   0.002364   0.3001       0.7658 
  12   rs7971094   55214145       40  -0.002969    0.00406    0.01388  -0.7313       0.4691 
  12  rs12297669   55214165       40  0.0007865    0.00283   0.002029    0.278       0.7826 
  12   rs4758979   55214279       40  -0.001397   0.001869    0.01449  -0.7475       0.4594 
  12   rs2129812   55214470       40  0.0008803   0.002934   0.002364   0.3001       0.7658 
  12   rs3947594   55214478       40  0.0008803   0.002934   0.002364   0.3001       0.7658 
  12   rs4758980   55214637       40    0.00197    0.00305    0.01087   0.6461       0.5221 
  12   rs4758981   55214641       40  0.0008803   0.002934   0.002364   0.3001       0.7658 
  12   rs4758982   55214678       40  -0.004838   0.002964    0.06551   -1.632       0.1109 
  12 rs202033548   55214939       40  0.0001334   0.004088  2.804e-05  0.03264       0.9741 
  12   rs7975078   55215117       40  0.0008803   0.002934   0.002364   0.3001       0.7658 
  12 rs115269282   55215121       40   0.001571   0.002926   0.007528   0.5369       0.5945 
  12  rs10783669   55215314       40  0.0007865    0.00283   0.002029    0.278       0.7826 
  12  rs10732738   55215378       40  0.0008803   0.002934   0.002364   0.3001       0.7658 
  12  rs10783670   55215401       40  0.0007865    0.00283   0.002029    0.278       0.7826 
  12  rs11171110   55215754       40  -0.004838   0.002964    0.06551   -1.632       0.1109 
  12  rs10747709   55215839       40  0.0008803   0.002934   0.002364   0.3001       0.7658 
  12 rs146851592   55215850       40  0.0001334   0.004088  2.804e-05  0.03264       0.9741 
  12 rs114810256   55215858       40  -0.004455   0.003358    0.04426   -1.327       0.1925 
  12 rs371980947   55215867       40   0.003975    0.00167     0.1297     2.38      0.02243 
  12  rs34761757   55215874       40  0.0008803   0.002934   0.002364   0.3001       0.7658 
  12  rs11171112   55215889       40  0.0008803   0.002934   0.002364   0.3001       0.7658 
  12  rs10783671   55215897       40  0.0008803   0.002934   0.002364   0.3001       0.7658 
  12  rs11171113   55216033       40  -0.004838   0.002964    0.06551   -1.632       0.1109 
  12   rs7298952   55216415       40  0.0008803   0.002934   0.002364   0.3001       0.7658 
  12  rs78618567   55216558       40   0.003975    0.00167     0.1297     2.38      0.02243 
  12  rs10735855   55216698       40  0.0008803   0.002934   0.002364   0.3001       0.7658 
  12 rs376802727   55216765       40   0.008944   0.003114     0.1784    2.872      0.00663 
  12  rs36111352   55216772       40  0.0007865    0.00283   0.002029    0.278       0.7826 
  12  rs10747710   55216897       40  0.0008803   0.002934   0.002364   0.3001       0.7658 
  12   rs4758983   55217243       40  0.0008803   0.002934   0.002364   0.3001       0.7658 
  12  rs10783672   55217317       40  0.0007865    0.00283   0.002029    0.278       0.7826 
  12  rs34083047   55217543       40  0.0007865    0.00283   0.002029    0.278       0.7826 
  12   rs2371043   55217893       40  0.0008803   0.002934   0.002364   0.3001       0.7658 
  12 rs182050524   55218544       40   -0.00328   0.002623    0.03952    -1.25       0.2188 
  12  rs56379189   55218578       40  0.0001334   0.004088  2.804e-05  0.03264       0.9741 
  12  rs59915357   55218618       40  0.0001334   0.004088  2.804e-05  0.03264       0.9741 
  12   rs2887921   55218700       40   0.002263   0.003207    0.01294   0.7057       0.4847 
  12 rs532639433   55218750       40 -6.892e-06   0.001702  4.316e-07 -0.00405       0.9968 
  12   rs1121896   55219066       40  0.0008803   0.002934   0.002364   0.3001       0.7658 
  12  rs55710306   55219167       40  0.0001334   0.004088  2.804e-05  0.03264       0.9741 
  12  rs71457271   55219402       40  0.0007865    0.00283   0.002029    0.278       0.7826 
  12  rs11612573   55219403       40  0.0008803   0.002934   0.002364   0.3001       0.7658 
  12  rs57369043   55219629       40  0.0001334   0.004088  2.804e-05  0.03264       0.9741 
  12  rs10876617   55219662       40   0.002273    0.00249    0.02147   0.9131       0.3669 
  12  rs10876618   55219672       40  0.0008803   0.002934   0.002364   0.3001       0.7658 
  12  rs11171114   55219769       40  0.0008803   0.002934   0.002364   0.3001       0.7658 
  12   rs1454645   55220024       40  0.0008803   0.002934   0.002364   0.3001       0.7658 
  12   rs1454646   55220070       40   0.001411   0.002737   0.006947   0.5156       0.6091 
  12 rs201418357   55220075       40  0.0002878   0.002832  0.0002717   0.1016       0.9196 
  12  rs10876619   55220251       40  0.0008803   0.002934   0.002364   0.3001       0.7658 
  12  rs10783673   55220384       40  0.0008803   0.002934   0.002364   0.3001       0.7658 
  12  rs10876620   55220799       40  0.0007865    0.00283   0.002029    0.278       0.7826 
  12   rs1378077   55220917       40  0.0008803   0.002934   0.002364   0.3001       0.7658 
  12   rs1378078   55220922       40  0.0008803   0.002934   0.002364   0.3001       0.7658 
  12   rs5798324   55220977       40  0.0009564   0.002672    0.00336   0.3579       0.7224 
  12   rs2198611   55220978       40   0.005611   0.002281     0.1373     2.46      0.01857 
  12 rs114377068   55220979       40  0.0009564   0.002672    0.00336   0.3579       0.7224 
  12   rs7297445   55221019       40  -0.004838   0.002964    0.06551   -1.632       0.1109 
  12  rs74793419   55221093       40  -0.004156     0.0025     0.0678   -1.663       0.1046 
  12    rs921723   55221359       40  0.0008803   0.002934   0.002364   0.3001       0.7658 
  12   rs7314053   55221524       40  -0.004838   0.002964    0.06551   -1.632       0.1109 
  12   rs2371041   55221569       40  0.0008803   0.002934   0.002364   0.3001       0.7658 
  12   rs2054074   55222005       40  0.0007865    0.00283   0.002029    0.278       0.7826 
  12   rs2054075   55222011       40  0.0008803   0.002934   0.002364   0.3001       0.7658 
  12   rs7301753   55222074       40  0.0008803   0.002934   0.002364   0.3001       0.7658 
  12   rs7967076   55222156       40  -0.004838   0.002964    0.06551   -1.632       0.1109 
  12  rs74316923   55222329       40  0.0001334   0.004088  2.804e-05  0.03264       0.9741 
  12   rs6581006   55222656       40  0.0008803   0.002934   0.002364   0.3001       0.7658 
  12  rs11171116   55222672       40  0.0007865    0.00283   0.002029    0.278       0.7826 
  12  rs10747712   55222984       40  0.0008803   0.002934   0.002364   0.3001       0.7658 
  12  rs10783674   55223012       40  0.0008803   0.002934   0.002364   0.3001       0.7658 
  12 rs140119273   55223263       40  0.0008803   0.002934   0.002364   0.3001       0.7658 
  12 rs145302846   55223280       40  0.0008803   0.002934   0.002364   0.3001       0.7658 
  12  rs10783675   55223318       40  0.0007865    0.00283   0.002029    0.278       0.7826 
  12  rs10747714   55223388       40  0.0008803   0.002934   0.002364   0.3001       0.7658 
  12  rs35577065   55223487       40  -0.004838   0.002964    0.06551   -1.632       0.1109 
  12  rs11171117   55223580       40  0.0007865    0.00283   0.002029    0.278       0.7826 
  12 rs137923525   55223614       40  -0.004838   0.002964    0.06551   -1.632       0.1109 
  12  rs10876622   55223712       40  0.0007865    0.00283   0.002029    0.278       0.7826 
  12   rs1107746   55224256       40  0.0007865    0.00283   0.002029    0.278       0.7826 
  12  rs60670835   55224780       40  0.0001334   0.004088  2.804e-05  0.03264       0.9741 
  12  rs78600587   55225368       40  0.0008914   0.003063   0.002224    0.291       0.7726 
  12   rs4635172   55225615       40   -0.00213   0.001922    0.03129   -1.108       0.2749 
  12   rs4525329   55225703       40  -0.001703   0.001921    0.02026  -0.8865       0.3809 
  12  rs67970496   55225764       40  -0.002275   0.002089    0.03026   -1.089       0.2831 
  12 rs144083162   55226417       40  -0.001134   0.003704   0.002459   -0.306       0.7612 
  12  rs10783676   55226563       40  -0.000748   0.002015   0.003615  -0.3713       0.7125 
  12  rs74092237   55227019       40   0.003559   0.002166    0.06631    1.643       0.1087 
  12  rs79313036   55227277       40   0.003559   0.002166    0.06631    1.643       0.1087 
  12  rs10735856   55227381       40  -0.000748   0.002015   0.003615  -0.3713       0.7125 
  12  rs10735857   55227567       40  -0.001949    0.00208    0.02259  -0.9372       0.3546 
  12  rs10747715   55227591       40  -0.000748   0.002015   0.003615  -0.3713       0.7125 
  12  rs11476066   55227755       40  -0.001836   0.002281    0.01677   -0.805       0.4258 
  12   rs7358570   55228026       40  -0.000748   0.002015   0.003615  -0.3713       0.7125 
  12   rs4759111   55228436       40  -0.000748   0.002015   0.003615  -0.3713       0.7125 
  12   rs4759112   55228514       40  -0.000748   0.002015   0.003615  -0.3713       0.7125 
  12   rs4758984   55228524       40   0.003559   0.002166    0.06631    1.643       0.1087 
  12   rs7970410   55228586       40   0.004903    0.00401    0.03785    1.223        0.229 
  12  rs10747716   55228743       40   0.002553   0.003686    0.01247   0.6926       0.4928 
  12  rs10747717   55228794       40   0.002553   0.003686    0.01247   0.6926       0.4928 
  12  rs10735858   55228861       40  -0.000748   0.002015   0.003615  -0.3713       0.7125 
  12   rs2124053   55229117       40  -0.000748   0.002015   0.003615  -0.3713       0.7125 
  12 rs114044956   55229643       40  0.0003954   0.004088  0.0002461  0.09671       0.9235 
  12   rs7488173   55229653       40   0.004903    0.00401    0.03785    1.223        0.229 
  12   rs1840361   55229746       40  -0.000748   0.002015   0.003615  -0.3713       0.7125 
  12  rs75084451   55230356       40   0.005052   0.002397     0.1046    2.107      0.04174 
  12  rs12366282   55230833       40  -0.007294   0.002829     0.1489   -2.578      0.01392 
  12  rs10876624   55231188       40  -0.000748   0.002015   0.003615  -0.3713       0.7125 
  12  rs12296376   55231255       40  -0.003017   0.002087    0.05216   -1.446       0.1564 
  12  rs10747718   55231287       40  0.0007404   0.002674   0.002014   0.2769       0.7833 
  12  rs10876625   55231290       40  -0.001005   0.002074   0.006143  -0.4846       0.6307 
  12  rs11171120   55231538       40   0.002553   0.003686    0.01247   0.6926       0.4928 
  12  rs10876626   55231539       40 -0.0003558   0.001945  0.0008801   -0.183       0.8558 
  12  rs10876627   55231553       40 -0.0003558   0.001945  0.0008801   -0.183       0.8558 
  12 rs527508084   55231573       40  0.0008914   0.003063   0.002224    0.291       0.7726 
  12   rs1378075   55231793       40   0.002553   0.003686    0.01247   0.6926       0.4928 
  12  rs76564049   55232323       40   -0.00328   0.002623    0.03952    -1.25       0.2188 
  12   rs7958024   55232624       40  -0.000748   0.002015   0.003615  -0.3713       0.7125 
  12   rs7958025   55232625       40   0.002553   0.003686    0.01247   0.6926       0.4928 
  12  rs11559983   55232854       40   0.004903    0.00401    0.03785    1.223        0.229 
  12   rs9788018   55232924       40  -0.000748   0.002015   0.003615  -0.3713       0.7125 
  12  rs78623411   55232936       40  -0.004156     0.0025     0.0678   -1.663       0.1046 
  12   rs9788019   55232961       40  -0.000748   0.002015   0.003615  -0.3713       0.7125 
  12  rs78092954   55233296       40  -0.004156     0.0025     0.0678   -1.663       0.1046 
  12   rs1598203   55233517       40  -0.000748   0.002015   0.003615  -0.3713       0.7125 
  12  rs79182472   55233540       40  -0.004156     0.0025     0.0678   -1.663       0.1046 
  12   rs7299872   55233823       40  -0.000748   0.002015   0.003615  -0.3713       0.7125 
  12   rs2168141   55234418       40   0.002553   0.003686    0.01247   0.6926       0.4928 
  12  rs74090516   55234589       40   0.003559   0.002166    0.06631    1.643       0.1087 
  12  rs78192294   55234782       40   0.001091   0.002357   0.005613   0.4631       0.6459 
  12   rs2085130   55234845       40  0.0007404   0.002674   0.002014   0.2769       0.7833 
  12 rs150654766   55234850       40   0.004903    0.00401    0.03785    1.223        0.229 
  12   rs2085129   55234958       40  -0.001005   0.002074   0.006143  -0.4846       0.6307 
  12  rs75832708   55235073       40  -0.004156     0.0025     0.0678   -1.663       0.1046 
  12  rs10876630   55235075       40  -0.001123    0.00197   0.008484  -0.5702       0.5719 
  12   rs2371092   55235152       40  -0.000748   0.002015   0.003615  -0.3713       0.7125 
  12  rs76629773   55235719       40  -0.004156     0.0025     0.0678   -1.663       0.1046 
  12   rs1542360   55235771       40   0.001091   0.002357   0.005613   0.4631       0.6459 
  12   rs1378074   55236043       40  -0.000748   0.002015   0.003615  -0.3713       0.7125 
  12  rs79192192   55236701       40  -0.004156     0.0025     0.0678   -1.663       0.1046 
  12    rs970818   55236937       40  0.0007404   0.002674   0.002014   0.2769       0.7833 
  12   rs6581007   55237034       40  -0.000748   0.002015   0.003615  -0.3713       0.7125 
  12   rs1454643   55237263       40  -0.000748   0.002015   0.003615  -0.3713       0.7125 
  12   rs6581008   55237371       40  -0.000748   0.002015   0.003615  -0.3713       0.7125 
  12   rs7956890   55237467       40  -0.004156     0.0025     0.0678   -1.663       0.1046 
  12   rs9788234   55237492       40   0.002553   0.003686    0.01247   0.6926       0.4928 
  12   rs9788257   55237869       40  -0.000748   0.002015   0.003615  -0.3713       0.7125 
  12   rs1454641   55238617       40 -0.0003558   0.001945  0.0008801   -0.183       0.8558 
  12   rs1378072   55238692       40  0.0004099   0.002746   0.000586   0.1493       0.8821 
  12  rs12230433   55238743       40   0.004903    0.00401    0.03785    1.223        0.229 
  12  rs75552507   55238775       40  -0.004455   0.003358    0.04426   -1.327       0.1925 
  12   rs5798325   55238786       40  -0.002625   0.002031    0.04209   -1.292       0.2041 
  12  rs77628241   55238800       40   0.004715   0.002455    0.08846     1.92      0.06235 
  12 rs116812711   55238827       40  0.0003954   0.004088  0.0002461  0.09671       0.9235 
  12   rs1454640   55238922       40  -0.002625   0.002031    0.04209   -1.292       0.2041 
  12   rs3062464   55238991       40  0.0006566   0.002531   0.001768   0.2594       0.7967 
  12   rs1378071   55239108       40   0.002349   0.003414    0.01231   0.6881       0.4956 
  12  rs76575032   55239511       40   0.002912   0.001727     0.0696    1.686      0.09999 
  12 rs115688997   55239570       40  -0.007576   0.003499     0.1098   -2.165      0.03673 
  12  rs10747720   55239698       40   0.002553   0.003686    0.01247   0.6926       0.4928 
  12   rs1948141   55239864       40  -0.003017   0.002022    0.05531   -1.492       0.1441 
  12   rs1948142   55239900       40  -0.003017   0.002022    0.05531   -1.492       0.1441 
  12  rs10876631   55240140       40  -0.003017   0.002022    0.05531   -1.492       0.1441 
  12  rs10783678   55240210       40  -0.003017   0.002022    0.05531   -1.492       0.1441 
  12  rs12317004   55240425       40  -0.002832   0.002039    0.04831   -1.389        0.173 
  12  rs12317090   55240449       40  -0.002832   0.002039    0.04831   -1.389        0.173 
  12 rs150981800   55240531       40  -0.002832   0.002039    0.04831   -1.389        0.173 
  12  rs61956770   55240534       40   0.002791   0.003681    0.01491   0.7583        0.453 
  12   rs2046687   55240944       40  6.504e-05   0.003228  1.068e-05  0.02015        0.984 
  12   rs7972137   55241005       40  -0.003017   0.002022    0.05531   -1.492       0.1441 
  12 rs149486300   55241357       40   -0.00328   0.002623    0.03952    -1.25       0.2188 
  12  rs10783679   55241500       40  -0.003017   0.002022    0.05531   -1.492       0.1441 
  12  rs10783680   55241502       40  -0.003017   0.002022    0.05531   -1.492       0.1441 
  12  rs10876632   55241606       40  -0.003017   0.002022    0.05531   -1.492       0.1441 
  12  rs56357108   55241879       40  -0.003017   0.002022    0.05531   -1.492       0.1441 
  12  rs12825989   55242119       40  -0.007294   0.002829     0.1489   -2.578      0.01392 
  12   rs7311777   55242230       40   0.002553   0.003686    0.01247   0.6926       0.4928 
  12   rs1378065   55242411       40   0.002553   0.003686    0.01247   0.6926       0.4928 
  12  rs10876633   55243094       40  -0.001229   0.001706    0.01347  -0.7202       0.4758 
  12   rs1378066   55243409       40  -0.002832   0.002039    0.04831   -1.389        0.173 
  12  rs12422500   55244093       40   0.002553   0.003686    0.01247   0.6926       0.4928 
  12  rs11171128   55244279       40  -0.003017   0.002022    0.05531   -1.492       0.1441 
  12  rs11171129   55244332       40  -0.002832   0.002039    0.04831   -1.389        0.173 
  12 rs557788863   55244349       40  -0.004387   0.004026     0.0303    -1.09       0.2827 
  12   rs7398561   55244392       40  0.0007404   0.002674   0.002014   0.2769       0.7833 
  12  rs12367018   55244952       40  -0.007294   0.002829     0.1489   -2.578      0.01392 
  12 rs140673916   55245046       40   -0.00328   0.002623    0.03952    -1.25       0.2188 
  12   rs2200678   55245155       40   0.002553   0.003686    0.01247   0.6926       0.4928 
  12  rs10747721   55245655       40   -0.00236   0.002055    0.03356   -1.149       0.2578 
  12  rs10747722   55245673       40   -0.00236   0.002055    0.03356   -1.149       0.2578 
  12  rs10747723   55245677       40  -0.002176   0.002074    0.02816   -1.049       0.3007 
  12  rs10783682   55246022       40  -0.003017   0.002022    0.05531   -1.492       0.1441 
  12  rs10783683   55246173       40  -0.002832   0.002039    0.04831   -1.389        0.173 
  12  rs10876634   55246365       40   0.002553   0.003686    0.01247   0.6926       0.4928 
  12  rs10876635   55246629       40  -0.003017   0.002022    0.05531   -1.492       0.1441 
  12 rs536067808   55246648       40   -0.00328   0.002623    0.03952    -1.25       0.2188 
  12    rs979523   55246843       40  -0.002832   0.002039    0.04831   -1.389        0.173 
  12   rs1349909   55247080       40   0.002553   0.003686    0.01247   0.6926       0.4928 
  12  rs78453621   55247284       40   -0.00328   0.002623    0.03952    -1.25       0.2188 
  12   rs1378068   55247508       40  -0.001113   0.001644    0.01191  -0.6768       0.5026 
  12   rs5798326   55247854       40  -0.002832   0.002039    0.04831   -1.389        0.173 
  12  rs76969159   55248134       40   0.003864   0.002455    0.06121    1.574       0.1238 
  12   rs2306851   55248206       40   0.004903    0.00401    0.03785    1.223        0.229 
  12   rs1048371   55248357       40  -0.002832   0.002039    0.04831   -1.389        0.173 
  12  rs76543974   55248362       40   -0.00328   0.002623    0.03952    -1.25       0.2188 
  12  rs10876637   55248622       40   0.002553   0.003686    0.01247   0.6926       0.4928 
  12  rs10783684   55248739       40   0.002553   0.003686    0.01247   0.6926       0.4928 
  12   rs7133564   55249002       40  -0.001229   0.001706    0.01347  -0.7202       0.4758 
  12  rs10876638   55249593       40  -0.003017   0.002022    0.05531   -1.492       0.1441 
  12   rs6581009   55250090       40  -0.001158   0.002741   0.004678  -0.4226        0.675 
  12   rs7309221   55250196       40  -0.001481   0.001824    0.01705  -0.8119       0.4219 
  12   rs1349910   55250612       40  -0.001158   0.002741   0.004678  -0.4226        0.675 
  12  rs10876639   55250714       40   0.001974    0.00342   0.008689   0.5771       0.5673 
  12  rs75832892   55251656       40   -0.00031   0.002456  0.0004193  -0.1263       0.9002 
  12   rs2168139   55251784       40 -0.0003229   0.002911  0.0003237  -0.1109       0.9123 
  12   rs2306849   55251834       40  -0.003115   0.004057    0.01527  -0.7677       0.4474 
  12   rs1948139   55252202       40   0.004903    0.00401    0.03785    1.223        0.229 
  12  rs76751755   55252203       40   0.002367   0.002245    0.02841    1.054       0.2984 
  12  rs60749539   55252212       40  -0.003115   0.004057    0.01527  -0.7677       0.4474 
  12   rs1948138   55252549       40   0.002918   0.002472    0.03537     1.18       0.2452 
  12  rs73324470   55252594       40  -0.003115   0.004057    0.01527  -0.7677       0.4474 
  12  rs11171133   55253626       40   0.002918   0.002472    0.03537     1.18       0.2452 
  12  rs67993969   55253767       40  -0.003115   0.004057    0.01527  -0.7677       0.4474 
  12  rs74716519   55253916       40   -0.00328   0.002623    0.03952    -1.25       0.2188 
  12  rs76894048   55254020       40   -0.00328   0.002623    0.03952    -1.25       0.2188 
  12 rs114764232   55254754       40    -0.0056   0.003986    0.04937   -1.405       0.1682 
  12   rs4758985   55254846       40  -0.001934   0.001807    0.02928   -1.071       0.2911 
  12   rs4758986   55254941       40  -0.003115   0.004057    0.01527  -0.7677       0.4474 
  12   rs4759114   55254958       40  -0.003115   0.004057    0.01527  -0.7677       0.4474 
  12  rs75597967   55254988       40  0.0009435   0.002358   0.004194   0.4001       0.6913 
  12   rs4759115   55255328       40  -0.003115   0.004057    0.01527  -0.7677       0.4474 
  12  rs57174988   55255626       40  -0.003115   0.004057    0.01527  -0.7677       0.4474 
  12  rs76086112   55255911       40   -0.00031   0.002456  0.0004193  -0.1263       0.9002 
  12  rs73324484   55256061       40  -0.003115   0.004057    0.01527  -0.7677       0.4474 
  12  rs12369766   55256390       40 -0.0002337   0.002075  0.0003337  -0.1126       0.9109 
  12  rs76452731   55256413       40  -0.003115   0.004057    0.01527  -0.7677       0.4474 
  12  rs11615203   55256705       40  -0.003115   0.004057    0.01527  -0.7677       0.4474 
  12  rs78016157   55256791       40   -0.00328   0.002623    0.03952    -1.25       0.2188 
  12   rs2710714   55257525       40  -0.001371   0.001761    0.01571  -0.7788       0.4409 
  12   rs4759116   55257705       40  -0.003115   0.004057    0.01527  -0.7677       0.4474 
  12   rs4759117   55257790       40  -0.003115   0.004057    0.01527  -0.7677       0.4474 
  12  rs80209166   55258315       40   0.002668   0.002799    0.02334   0.9529       0.3467 
  12  rs17116487   55258470       40   0.001801   0.002242     0.0167   0.8033       0.4268 
  12  rs11611891   55258664       40  -0.003115   0.004057    0.01527  -0.7677       0.4474 
  12  rs17116496   55258710       40   0.001801   0.002242     0.0167   0.8033       0.4268 
  12  rs11608396   55258918       40  -0.003115   0.004057    0.01527  -0.7677       0.4474 
  12  rs17116500   55259129       40  -0.003115   0.004057    0.01527  -0.7677       0.4474 
  12  rs17116505   55259211       40  -0.003115   0.004057    0.01527  -0.7677       0.4474 
  12  rs67032270   55259233       40  -0.003115   0.004057    0.01527  -0.7677       0.4474 
  12  rs17116507   55259343       40  -0.003115   0.004057    0.01527  -0.7677       0.4474 
  12  rs66601971   55259782       40  -0.003115   0.004057    0.01527  -0.7677       0.4474 
  12  rs73324496   55260148       40  -0.003115   0.004057    0.01527  -0.7677       0.4474 
  12  rs80307886   55260494       40   -0.00031   0.002456  0.0004193  -0.1263       0.9002 
  12   rs2264785   55260633       40  -0.001158   0.002741   0.004678  -0.4226        0.675 
  12 rs116005857   55261041       40  -0.003115   0.004057    0.01527  -0.7677       0.4474 
  12   rs7296324   55261053       40   0.004903    0.00401    0.03785    1.223        0.229 
  12  rs11613588   55261685       40  -0.003115   0.004057    0.01527  -0.7677       0.4474 
  12  rs17116513   55262465       40  -0.003115   0.004057    0.01527  -0.7677       0.4474 
  12   rs2034765   55262687       40  -0.001158   0.002741   0.004678  -0.4226        0.675 
  12   rs2034766   55262861       40  0.0009435   0.002358   0.004194   0.4001       0.6913 
  12  rs73324501   55263191       40  -0.003115   0.004057    0.01527  -0.7677       0.4474 
  12  rs80080400   55263516       40   0.001801   0.002242     0.0167   0.8033       0.4268 
  12  rs58433936   55263661       40   0.001801   0.002242     0.0167   0.8033       0.4268 
  12  rs11615108   55263744       40  -0.003115   0.004057    0.01527  -0.7677       0.4474 
  12  rs11611214   55264067       40  -0.003115   0.004057    0.01527  -0.7677       0.4474 
  12  rs10876640   55264072       40   0.002918   0.002472    0.03537     1.18       0.2452 
  12  rs58581501   55264194       40   0.001801   0.002242     0.0167   0.8033       0.4268 
  12  rs78242166   55264377       40  0.0009435   0.002358   0.004194   0.4001       0.6913 
  12  rs76576455   55264542       40   0.001801   0.002242     0.0167   0.8033       0.4268 
  12  rs34777249   55265276       40  -0.003115   0.004057    0.01527  -0.7677       0.4474 
  12  rs36029023   55265462       40  -0.003115   0.004057    0.01527  -0.7677       0.4474 
  12  rs67696454   55265675       40  -0.003115   0.004057    0.01527  -0.7677       0.4474 
  12  rs67959367   55265847       40  -0.003115   0.004057    0.01527  -0.7677       0.4474 
  12  rs67232955   55266034       40  -0.003115   0.004057    0.01527  -0.7677       0.4474 
  12  rs67935363   55266159       40  -0.003115   0.004057    0.01527  -0.7677       0.4474 
  12   rs1454639   55266207       40   0.002918   0.002472    0.03537     1.18       0.2452 
  12  rs59854897   55266290       40  0.0009435   0.002358   0.004194   0.4001       0.6913 
  12  rs57180854   55266554       40  0.0009435   0.002358   0.004194   0.4001       0.6913 
  12  rs11613852   55266867       40  -0.003115   0.004057    0.01527  -0.7677       0.4474 
  12  rs67708010   55267245       40  -0.003115   0.004057    0.01527  -0.7677       0.4474 
  12   rs2370973   55267528       40   0.002918   0.002472    0.03537     1.18       0.2452 
  12  rs73124515   55267654       40  -0.003115   0.004057    0.01527  -0.7677       0.4474 
  12  rs11171137   55268160       40   0.004903    0.00401    0.03785    1.223        0.229 
  12   rs1598199   55268314       40  -0.001158   0.002741   0.004678  -0.4226        0.675 
  12   rs1598200   55268407       40  -0.001352   0.001777    0.01501  -0.7609       0.4514 
  12  rs78124158   55268438       40   0.001801   0.002242     0.0167   0.8033       0.4268 
  12  rs80334130   55269137       40   0.001801   0.002242     0.0167   0.8033       0.4268 
  12  rs66862076   55269302       40  -0.003115   0.004057    0.01527  -0.7677       0.4474 
  12  rs12368601   55269425       40   -0.00031   0.002456  0.0004193  -0.1263       0.9002 
  12  rs57394093   55269972       40  0.0007151   0.002072   0.003125   0.3451       0.7319 
  12  rs58620805   55270050       40  -0.003115   0.004057    0.01527  -0.7677       0.4474 
  12  rs60756066   55270052       40  -0.003115   0.004057    0.01527  -0.7677       0.4474 
  12  rs11611717   55270644       40  -0.003115   0.004057    0.01527  -0.7677       0.4474 
  12  rs61255458   55271382       40   0.001801   0.002242     0.0167   0.8033       0.4268 
  12   rs1114068   55271451       40  -0.003115   0.004057    0.01527  -0.7677       0.4474 
  12   rs3903146   55271534       40  -0.003115   0.004057    0.01527  -0.7677       0.4474 
  12   rs1318051   55271549       40  -0.003115   0.004057    0.01527  -0.7677       0.4474 
  12  rs78942098   55272127       40   0.001801   0.002242     0.0167   0.8033       0.4268 
  12   rs2887909   55272184       40   0.002918   0.002472    0.03537     1.18       0.2452 
  12  rs67189009   55272533       40  -0.003115   0.004057    0.01527  -0.7677       0.4474 
  12  rs10506333   55272662       40   -0.00031   0.002456  0.0004193  -0.1263       0.9002 
  12  rs10876641   55272683       40   0.001974    0.00342   0.008689   0.5771       0.5673 
  12  rs67666468   55272756       40  0.0007151   0.002072   0.003125   0.3451       0.7319 
  12  rs11171139   55273390       40   -0.00031   0.002456  0.0004193  -0.1263       0.9002 
  12  rs11615452   55273454       40  -0.003115   0.004057    0.01527  -0.7677       0.4474 
  12   rs2198604   55273926       40  -0.001352   0.001777    0.01501  -0.7609       0.4514 
  12  rs67924472   55274063       40  -0.003115   0.004057    0.01527  -0.7677       0.4474 
  12   rs4759118   55274103       40  -0.003115   0.004057    0.01527  -0.7677       0.4474 
  12   rs2603572   55274169       40  -0.001371   0.001761    0.01571  -0.7788       0.4409 
  12  rs78309265   55274514       40  -0.004283   0.003643     0.0351   -1.176        0.247 
  12  rs67922295   55274782       40  -0.003115   0.004057    0.01527  -0.7677       0.4474 
  12  rs67944831   55274978       40  -0.003115   0.004057    0.01527  -0.7677       0.4474 
  12  rs11608590   55275265       40  -0.003115   0.004057    0.01527  -0.7677       0.4474 
  12  rs11614482   55275286       40  -0.003115   0.004057    0.01527  -0.7677       0.4474 
  12  rs11610447   55275389       40  -0.003115   0.004057    0.01527  -0.7677       0.4474 
  12  rs11608625   55275571       40  -0.003115   0.004057    0.01527  -0.7677       0.4474 
  12  rs67194986   55275679       40  -0.003115   0.004057    0.01527  -0.7677       0.4474 
  12  rs73124545   55275689       40  -0.003115   0.004057    0.01527  -0.7677       0.4474 
  12   rs1454642   55275704       40   0.002918   0.002472    0.03537     1.18       0.2452 
  12  rs76640907   55275927       40   0.002367   0.002245    0.02841    1.054       0.2984 
  12  rs17116556   55275971       40  0.0009435   0.002358   0.004194   0.4001       0.6913 
  12   rs2633421   55276097       40  -0.001158   0.002741   0.004678  -0.4226        0.675 
  12   rs2710712   55276098       40  -0.001158   0.002741   0.004678  -0.4226        0.675 
  12  rs80304588   55276185       40   0.001801   0.002242     0.0167   0.8033       0.4268 
  12  rs77362617   55276186       40   0.001801   0.002242     0.0167   0.8033       0.4268 
  12  rs66513860   55276208       40  -0.003115   0.004057    0.01527  -0.7677       0.4474 
  12  rs17116558   55276250       40  0.0004208   0.001914    0.00127   0.2198       0.8272 
  12   rs2603573   55276396       40  -0.001158   0.002741   0.004678  -0.4226        0.675 
  12  rs17116561   55276469       40  -0.003115   0.004057    0.01527  -0.7677       0.4474 
  12  rs17116562   55276527       40   -0.00031   0.002456  0.0004193  -0.1263       0.9002 
  12  rs73124548   55276652       40  -0.003115   0.004057    0.01527  -0.7677       0.4474 
  12  rs73124549   55276653       40  -0.003115   0.004057    0.01527  -0.7677       0.4474 
  12   rs2465113   55276788       40  -0.001352   0.001777    0.01501  -0.7609       0.4514 
  12 rs150648456   55276830       40  -0.003115   0.004057    0.01527  -0.7677       0.4474 
  12  rs36154359   55276936       40  -0.001846   0.003214   0.008605  -0.5743       0.5691 
  12  rs10783686   55276976       40  -0.001371   0.001761    0.01571  -0.7788       0.4409 
  12 rs117082516   55277132       40  0.0007151   0.002072   0.003125   0.3451       0.7319 
  12 rs112143348   55277194       40   0.002918   0.002472    0.03537     1.18       0.2452 
  12 rs143442715   55277476       40   0.002367   0.002245    0.02841    1.054       0.2984 
  12  rs10783688   55277947       40   0.002918   0.002472    0.03537     1.18       0.2452 
  12 rs138315750   55278137       40  0.0004956   0.002276   0.001246   0.2177       0.8288 
  12 rs149574889   55278368       40   0.002367   0.002245    0.02841    1.054       0.2984 
  12 rs148707291   55278388       40   -0.00031   0.002456  0.0004193  -0.1263       0.9002 
  12  rs11514155   55279081       40   -0.00031   0.002456  0.0004193  -0.1263       0.9002 
  12 rs560310026   55279542       40   0.002367   0.002245    0.02841    1.054       0.2984 
  12 rs201884241   55279575       40 -8.733e-06   0.002833  2.501e-07 -0.003083       0.9976 
  12  rs61475003   55279819       40  0.0007151   0.002072   0.003125   0.3451       0.7319 
  12 rs149057102   55279913       40   0.002918   0.002472    0.03537     1.18       0.2452 
  12  rs11503644   55280283       40    0.00126   0.002134   0.009095   0.5906       0.5583 
  12  rs28821866   55280296       40  -0.001158   0.002741   0.004678  -0.4226        0.675 
  12 rs544110479   55280414       40   0.002668   0.002799    0.02334   0.9529       0.3467 
  12  rs11171143   55280760       40   0.002918   0.002472    0.03537     1.18       0.2452 
  12  rs75111482   55280859       40  -0.003115   0.004057    0.01527  -0.7677       0.4474 
  12 rs141786032   55280891       40  -0.003115   0.004057    0.01527  -0.7677       0.4474 
  12   rs4545646   55280968       40   0.002918   0.002472    0.03537     1.18       0.2452 
  12 rs192844989   55281105       40  -0.003115   0.004057    0.01527  -0.7677       0.4474 
  12  rs11171145   55281149       40   0.004903    0.00401    0.03785    1.223        0.229 
  12 rs150579569   55281151       40  -0.003115   0.004057    0.01527  -0.7677       0.4474 
  12 rs141219729   55281461       40   0.002367   0.002245    0.02841    1.054       0.2984 
  12 rs145091110   55281593       40  0.0007151   0.002072   0.003125   0.3451       0.7319 
  12 rs149184542   55281717       40  0.0009435   0.002358   0.004194   0.4001       0.6913 
  12  rs73315837   55281975       40  -0.003115   0.004057    0.01527  -0.7677       0.4474 
  12 rs143402955   55281979       40   0.001801   0.002242     0.0167   0.8033       0.4268 
  12 rs148370453   55282046       40  -0.003115   0.004057    0.01527  -0.7677       0.4474 
  12 rs138175638   55282267       40  0.0007151   0.002072   0.003125   0.3451       0.7319 
  12 rs112527608   55282429       40  -0.003115   0.004057    0.01527  -0.7677       0.4474 
  12  rs12825067   55282502       40  -0.003115   0.004057    0.01527  -0.7677       0.4474 
  12  rs12823630   55282522       40  -0.003115   0.004057    0.01527  -0.7677       0.4474 
  12 rs147355066   55282538       40   0.002367   0.002245    0.02841    1.054       0.2984 
  12   rs7296846   55282546       40  -0.001934   0.001807    0.02928   -1.071       0.2911 
  12  rs12825265   55282614       40  -0.003115   0.004057    0.01527  -0.7677       0.4474 
  12  rs12823857   55282656       40  -0.003115   0.004057    0.01527  -0.7677       0.4474 
  12  rs12825300   55282659       40  -0.003115   0.004057    0.01527  -0.7677       0.4474 
  12 rs117309799   55282747       40  -0.003115   0.004057    0.01527  -0.7677       0.4474 
  12  rs11171147   55282762       40   -0.00031   0.002456  0.0004193  -0.1263       0.9002 
  12  rs66839005   55282960       40  -0.003115   0.004057    0.01527  -0.7677       0.4474 
  12  rs73124553   55283080       40  -0.003115   0.004057    0.01527  -0.7677       0.4474 
  12  rs73315848   55283186       40  -0.003115   0.004057    0.01527  -0.7677       0.4474 
  12  rs17116570   55283552       40  -0.003115   0.004057    0.01527  -0.7677       0.4474 
  12  rs60041506   55283810       40  0.0009435   0.002358   0.004194   0.4001       0.6913 
  12   rs4759119   55284292       40  -0.003115   0.004057    0.01527  -0.7677       0.4474 
  12  rs66619695   55284309       40  -0.003115   0.004057    0.01527  -0.7677       0.4474 
  12  rs79987592   55285012       40   0.002319    0.00265    0.01976   0.8752        0.387 
  12  rs78821612   55285203       40  -0.002436   0.002308    0.02849   -1.056       0.2978 
  12   rs1531030   55285381       40  -0.001158   0.002741   0.004678  -0.4226        0.675 
  12  rs17116573   55285502       40 -2.701e-05   0.003066  2.042e-06 -0.008808        0.993 
  12   rs1531031   55285601       40   0.001974    0.00342   0.008689   0.5771       0.5673 
  12  rs79261845   55286755       40  0.0009435   0.002358   0.004194   0.4001       0.6913 
  12  rs67111441   55286973       40  -0.003115   0.004057    0.01527  -0.7677       0.4474 
  12  rs17116576   55287145       40   -0.00031   0.002456  0.0004193  -0.1263       0.9002 
  12  rs17116579   55287169       40  0.0007151   0.002072   0.003125   0.3451       0.7319 
  12  rs11171149   55287203       40   0.001801   0.002242     0.0167   0.8033       0.4268 
  12  rs11171150   55287321       40   0.002918   0.002472    0.03537     1.18       0.2452 
  12  rs11171152   55287814       40   -0.00031   0.002456  0.0004193  -0.1263       0.9002 
  12   rs9943768   55287990       40  -0.001934   0.001807    0.02928   -1.071       0.2911 
  12  rs59730401   55288350       40   0.001801   0.002242     0.0167   0.8033       0.4268 
  12 rs114352615   55288534       40  -0.004455   0.003358    0.04426   -1.327       0.1925 
  12  rs61601856   55288758       40  -0.005527   0.002522     0.1122   -2.191      0.03463 
  12  rs57141259   55288883       40  -0.005527   0.002522     0.1122   -2.191      0.03463 
  12 rs116568980   55289854       40  -0.002185   0.003417    0.01065  -0.6395       0.5263 
  12  rs11171153   55290119       40   0.004903    0.00401    0.03785    1.223        0.229 
  12   rs1598201   55290350       40   0.001081   0.001945   0.008066   0.5559       0.5815 
  12   rs1488034   55290453       40 -0.0005304   0.002588   0.001104   -0.205       0.8387 
  12   rs1598202   55290468       40  -0.001123   0.001824   0.009878  -0.6157       0.5417 
  12  rs75980873   55290495       40 -0.0002539   0.002328  0.0003129  -0.1091       0.9137 
  12   rs1349911   55291474       40   0.002191   0.001716    0.04114    1.277       0.2094 
  12  rs75663499   55291940       40  0.0006909   0.002246   0.002484   0.3076       0.7601 
  12  rs80344566   55292236       40   -0.00328   0.002623    0.03952    -1.25       0.2188 
  12  rs34064792   55292246       40 -0.0008087   0.002513   0.002717  -0.3218       0.7494 
  12  rs10747726   55292357       40   0.002191   0.001716    0.04114    1.277       0.2094 
  12  rs66907180   55292516       40 -0.0005304   0.002588   0.001104   -0.205       0.8387 
  12   rs2100466   55292586       40  -0.001941   0.001609    0.03691   -1.207        0.235 
  12   rs1993317   55292870       40   0.002918   0.002472    0.03537     1.18       0.2452 
  12   rs7305021   55293106       40   0.001028   0.001822    0.00831   0.5643       0.5759 
  12  rs75487950   55293285       40  0.0006909   0.002246   0.002484   0.3076       0.7601 
  12  rs76170416   55293352       40 -0.0002539   0.002328  0.0003129  -0.1091       0.9137 
  12  rs78751210   55293408       40 -0.0002539   0.002328  0.0003129  -0.1091       0.9137 
  12  rs12814795   55293687       40  -0.000617   0.002515   0.001582  -0.2454       0.8075 
  12  rs76358840   55293994       40  -0.001844    0.00266    0.01248  -0.6931       0.4925 
  12   rs2124051   55294233       40   0.000415   0.002202  0.0009338   0.1885       0.8515 
  12 rs113905711   55294258       40 -0.0003972   0.002277  0.0008002  -0.1745       0.8624 
  12 rs115767616   55294260       40  5.751e-05   0.003435  7.375e-06  0.01674       0.9867 
  12  rs10783690   55294849       40  -0.001597   0.001562    0.02678   -1.022        0.313 
  12 rs192640267   55294850       40 -0.0003972   0.002277  0.0008002  -0.1745       0.8624 
  12  rs10747727   55295036       40  -0.001597   0.001562    0.02678   -1.022        0.313 
  12   rs4597154   55295078       40  -0.001186    0.00182    0.01106  -0.6519       0.5184 
  12  rs10876645   55295827       40 -0.0008849   0.001823   0.006163  -0.4854       0.6301 
  12 rs549796230   55296047       40 -0.0002539   0.002328  0.0003129  -0.1091       0.9137 
  12 rs191919028   55296398       40   -0.00328   0.002623    0.03952    -1.25       0.2188 
  12 rs145639595   55296408       40  -0.001597   0.001562    0.02678   -1.022        0.313 
  12 rs141514052   55296607       40  -0.001158   0.002741   0.004678  -0.4226        0.675 
  12 rs147245663   55296816       40 -0.0003972   0.002277  0.0008002  -0.1745       0.8624 
  12 rs528424758   55297117       40  -0.001951   0.002497    0.01582  -0.7814       0.4394 
  12 rs141900056   55297182       40   0.002918   0.002472    0.03537     1.18       0.2452 
  12 rs537350893   55297227       40 -0.0002539   0.002328  0.0003129  -0.1091       0.9137 
  12 rs144710657   55298106       40  -0.001158   0.002741   0.004678  -0.4226        0.675 
  12   rs7968742   55298189       40   0.002918   0.002472    0.03537     1.18       0.2452 
  12   rs7968984   55298381       40   0.002918   0.002472    0.03537     1.18       0.2452 
  12   rs7303976   55298456       40 -0.0002539   0.002328  0.0003129  -0.1091       0.9137 
  12   rs6581011   55298463       40  -0.001597   0.001562    0.02678   -1.022        0.313 
  12  rs10747729   55298586       40 -0.0008849   0.001823   0.006163  -0.4854       0.6301 
  12   rs7971990   55298715       40 -0.0008849   0.001823   0.006163  -0.4854       0.6301 
  12 rs150863427   55298856       40  -0.002185   0.003417    0.01065  -0.6395       0.5263 
  12 rs199733945   55299102       40   0.006853   0.003935    0.07392    1.742      0.08966 
  12  rs78392849   55299218       40   0.000415   0.002202  0.0009338   0.1885       0.8515 
  12  rs11171157   55299265       40  -0.001941   0.001609    0.03691   -1.207        0.235 
  12 rs140831703   55299470       40  -0.001158   0.002741   0.004678  -0.4226        0.675 
  12   rs7297250   55299747       40  0.0001443     0.0023  0.0001036  0.06275       0.9503 
  12   rs7312078   55300094       40 -0.0008849   0.001823   0.006163  -0.4854       0.6301 
  12  rs11171158   55300442       40  -0.001941   0.001609    0.03691   -1.207        0.235 
  12  rs35918249   55300516       40  -0.006887   0.002688     0.1473   -2.562      0.01451 
  12 rs115658175   55300818       40  -0.009781   0.003768     0.1506   -2.596      0.01335 
  12  rs10161180   55300856       40   0.002918   0.002472    0.03537     1.18       0.2452 
  12  rs76963468   55301307       40 -0.0003972   0.002277  0.0008002  -0.1745       0.8624 
  12   rs9634275   55301359       40   0.002191   0.001716    0.04114    1.277       0.2094 
  12   rs2029308   55302813       40 -0.0008849   0.001823   0.006163  -0.4854       0.6301 
  12   rs4382991   55302819       40  -0.001597   0.001562    0.02678   -1.022        0.313 
  12   rs7294515   55302955       40 -0.0003972   0.002277  0.0008002  -0.1745       0.8624 
  12   rs1968927   55303200       40   0.002191   0.001716    0.04114    1.277       0.2094 
  12 rs115829397   55303508       40   -0.00328   0.002623    0.03952    -1.25       0.2188 
  12   rs1968926   55303594       40   0.001974    0.00342   0.008689   0.5771       0.5673 
  12   rs2129814   55303680       40  -0.001846   0.003214   0.008605  -0.5743       0.5691 
  12   rs2171499   55304311       40  -0.001941   0.001609    0.03691   -1.207        0.235 
  12  rs76089239   55304805       40   -0.00328   0.002623    0.03952    -1.25       0.2188 
  12  rs78162085   55304906       40  -0.001158   0.002741   0.004678  -0.4226        0.675 
  12  rs55678475   55304923       40   0.001275   0.001605    0.01634   0.7946       0.4318 
  12   rs7955272   55305342       40 -0.0008849   0.001823   0.006163  -0.4854       0.6301 
  12  rs76473608   55305368       40   0.002191   0.001716    0.04114    1.277       0.2094 
  12   rs4569095   55305839       40   0.004903    0.00401    0.03785    1.223        0.229 
  12   rs2887907   55306494       40   0.002918   0.002472    0.03537     1.18       0.2452 
  12 rs115230625   55306748       40    -0.0056   0.003986    0.04937   -1.405       0.1682 
  12  rs78938530   55307161       40 -0.0003972   0.002277  0.0008002  -0.1745       0.8624 
  12  rs12312220   55307749       40   0.002918   0.002472    0.03537     1.18       0.2452 
  12 rs147936014   55307750       40  -0.002185   0.003417    0.01065  -0.6395       0.5263 
  12  rs12312325   55307764       40   0.002918   0.002472    0.03537     1.18       0.2452 
  12  rs12319322   55307774       40   0.002918   0.002472    0.03537     1.18       0.2452 
  12  rs10876648   55307899       40   0.001028   0.001822    0.00831   0.5643       0.5759 
  12 rs149647690   55308550       40  -0.009781   0.003768     0.1506   -2.596      0.01335 
  12  rs78300534   55308728       40  0.0001443     0.0023  0.0001036  0.06275       0.9503 
  12  rs11171161   55309116       40   0.002918   0.002472    0.03537     1.18       0.2452 
  12  rs12828072   55309370       40   0.000415   0.002202  0.0009338   0.1885       0.8515 
  12 rs138607884   55309842       40   -0.00328   0.002623    0.03952    -1.25       0.2188 
  12  rs75051002   55310125       40  -0.001158   0.002741   0.004678  -0.4226        0.675 
  12   rs6581012   55310485       40   0.001028   0.001822    0.00831   0.5643       0.5759 
  12   rs6581013   55310666       40 -0.0009688   0.001939   0.006525  -0.4996       0.6202 
  12 rs111886183   55311259       40 -0.0004612   0.002832  0.0006977  -0.1629       0.8715 
  12  rs71070853   55311432       40  0.0006737   0.002239   0.002377   0.3009       0.7651 
  12   rs4759122   55311433       40  -0.002469   0.002558    0.02392   -0.965       0.3406 
  12  rs35341749   55311559       40   0.002154   0.001966    0.03064    1.096         0.28 
  12  rs10876649   55312244       40   0.001974    0.00342   0.008689   0.5771       0.5673 
  12  rs12823365   55312338       40   0.002154   0.001966    0.03064    1.096         0.28 
  12  rs71444888   55312449       40   0.002154   0.001966    0.03064    1.096         0.28 
  12  rs58031591   55312571       40  -0.000526   0.002936  0.0008438  -0.1791       0.8588 
  12  rs35973934   55312800       40  0.0006737   0.002239   0.002377   0.3009       0.7651 
  12  rs34901437   55312831       40   0.002154   0.001966    0.03064    1.096         0.28 
  12  rs77774615   55312968       40  -0.001335   0.001722    0.01556   -0.775       0.4431 
  12  rs35995867   55313020       40   0.002154   0.001966    0.03064    1.096         0.28 
  12 rs146256539   55313053       40   0.002154   0.001966    0.03064    1.096         0.28 
  12  rs78472071   55313059       40   0.002154   0.001966    0.03064    1.096         0.28 
  12  rs35986499   55313196       40   0.002154   0.001966    0.03064    1.096         0.28 
  12  rs71444890   55313393       40   0.002154   0.001966    0.03064    1.096         0.28 
  12  rs17116592   55313511       40  -0.000732   0.002077   0.003257  -0.3524       0.7265 
  12  rs12811887   55313993       40   0.002154   0.001966    0.03064    1.096         0.28 
  12  rs12812206   55314013       40   0.002154   0.001966    0.03064    1.096         0.28 
  12  rs12813658   55314026       40   0.002154   0.001966    0.03064    1.096         0.28 
  12  rs74090569   55314119       40  -0.000526   0.002936  0.0008438  -0.1791       0.8588 
  12   rs2371056   55314289       40  -0.001186    0.00182    0.01106  -0.6519       0.5184 
  12   rs2371055   55314302       40  -0.001941   0.001609    0.03691   -1.207        0.235 
  12  rs11831847   55314346       40   0.002154   0.001966    0.03064    1.096         0.28 
  12  rs11831849   55314361       40   0.002154   0.001966    0.03064    1.096         0.28 
  12  rs11831889   55314508       40  0.0006737   0.002239   0.002377   0.3009       0.7651 
  12  rs17116606   55314601       40 -0.0008069   0.002071   0.003979  -0.3896        0.699 
  12  rs17116608   55314679       40 -0.0008069   0.002071   0.003979  -0.3896        0.699 
  12  rs11829986   55314829       40   0.002154   0.001966    0.03064    1.096         0.28 
  12  rs12824969   55315793       40   0.002154   0.001966    0.03064    1.096         0.28 
  12  rs10876651   55316051       40  -0.001832   0.001662    0.03096   -1.102       0.2775 
  12  rs57697765   55316093       40  0.0009771   0.003705   0.001827   0.2637       0.7934 
  12  rs17116615   55316099       40   0.001926   0.001954    0.02493   0.9857       0.3305 
  12  rs17116618   55316123       40   0.002154   0.001966    0.03064    1.096         0.28 
  12  rs34082483   55316578       40  0.0006092   0.001623   0.003696   0.3755       0.7094 
  12  rs10783694   55316752       40  0.0006092   0.001623   0.003696   0.3755       0.7094 
  12  rs10783695   55316753       40   0.002586   0.002369    0.03042    1.092       0.2818 
  12  rs10783696   55316786       40  0.0004583   0.001585   0.002195   0.2891       0.7741 
  12  rs10783697   55316862       40  0.0003936   0.001617   0.001556   0.2434        0.809 
  12  rs10783698   55316888       40  0.0006092   0.001623   0.003696   0.3755       0.7094 
  12  rs10783699   55316976       40  0.0003936   0.001617   0.001556   0.2434        0.809 
  12  rs10783700   55316977       40  0.0006092   0.001623   0.003696   0.3755       0.7094 
  12  rs57132219   55317286       40  -0.001072   0.002066   0.007035  -0.5189       0.6069 
  12 rs567150696   55317640       40  -0.001072   0.002066   0.007035  -0.5189       0.6069 
  12  rs11611284   55317668       40   0.002154   0.001966    0.03064    1.096         0.28 
  12   rs1463651   55318066       40   0.002154   0.001966    0.03064    1.096         0.28 
  12   rs5798329   55318171       40   0.002154   0.001966    0.03064    1.096         0.28 
  12   rs1463650   55318238       40   0.002154   0.001966    0.03064    1.096         0.28 
  12  rs75094177   55318285       40  -0.004455   0.003358    0.04426   -1.327       0.1925 
  12   rs7313723   55318319       40  -0.001276    0.00196    0.01103  -0.6511       0.5189 
  12  rs74090576   55318335       40  -0.001322   0.002824   0.005735  -0.4682       0.6423 
  12   rs2248445   55318485       40   -0.00011   0.002677  4.448e-05 -0.04111       0.9674 
  12  rs11608302   55318765       40   0.002129   0.001948    0.03048    1.093       0.2813 
  12   rs2371054   55318814       40  0.0003936   0.001617   0.001556   0.2434        0.809 
  12   rs2243442   55319061       40   0.001203   0.001954   0.009876   0.6157       0.5418 
  12  rs35709654   55319137       40   0.001037   0.002097   0.006392   0.4944       0.6238 
  12 rs116568103   55319154       40  -0.004628    0.00314    0.05409   -1.474       0.1487 
  12   rs2248482   55319240       40   0.001434   0.001815    0.01616   0.7901       0.4344 
  12   rs2248566   55319391       40   0.005518   0.002233     0.1385    2.471      0.01806 
  12   rs2264787   55319449       40   0.000278   0.002832  0.0002535  0.09817       0.9223 
  12 rs115363168   55319694       40   0.007947    0.00388    0.09943    2.048      0.04749 
  12 rs145149206   55319833       40  -0.002971   0.003401    0.01968  -0.8735       0.3879 
  12 rs115603330   55320338       40    0.00618   0.002387     0.1499    2.588      0.01359 
  12  rs73126562   55320461       40  -0.003769   0.002873    0.04333   -1.312       0.1974 
  12  rs61956801   55320555       40  -6.02e-05   0.001775  3.027e-05 -0.03392       0.9731 
  12   rs7295884   55321014       40  -0.003476   0.002617    0.04438   -1.328        0.192 
  12   rs4623997   55321044       40  0.0008757   0.002513   0.003186   0.3485       0.7294 
  12 rs142954574   55321330       40 -1.748e-05   0.003066   8.55e-07  -0.0057       0.9955 
  12 rs574406790   55321368       40 -0.0002105   0.001941  0.0003094  -0.1084       0.9142 
  12  rs79864532   55321657       40  -0.005244   0.003999     0.0433   -1.311       0.1976 
  12  rs59872891   55321958       40  -0.001495   0.001645    0.02129  -0.9092        0.369 
  12  rs11171168   55321978       40  -0.001151   0.001729    0.01153  -0.6657       0.5096 
  12  rs61956803   55322253       40  -0.003769   0.002873    0.04333   -1.312       0.1974 
  12  rs61956804   55322284       40  -0.003769   0.002873    0.04333   -1.312       0.1974 
  12 rs148548136   55322285       40  -0.003769   0.002873    0.04333   -1.312       0.1974 
  12  rs58200145   55322290       40  -0.001151   0.001729    0.01153  -0.6657       0.5096 
  12   rs7966034   55322295       40  -0.001202   0.001741    0.01238  -0.6901       0.4943 
  12  rs58108997   55322303       40  0.0006063   0.001938   0.002568   0.3128       0.7562 
  12   rs1488035   55322376       40  -0.001151   0.001729    0.01153  -0.6657       0.5096 
  12  rs12309398   55322426       40   0.001588     0.0037   0.004825   0.4292       0.6702 
  12   rs1488036   55322525       40  -0.001151   0.001729    0.01153  -0.6657       0.5096 
  12  rs12369902   55322767       40  -0.001151   0.001729    0.01153  -0.6657       0.5096 
  12  rs12368165   55322785       40   0.001256   0.001645    0.01512   0.7637       0.4498 
  12 rs564029014   55322786       40 -0.0008538   0.003706   0.001395  -0.2304        0.819 
  12  rs12368135   55322787       40   0.001256   0.001645    0.01512   0.7637       0.4498 
  12 rs115457790   55322794       40  -0.002645   0.003408     0.0156  -0.7759       0.4426 
  12  rs10876653   55323172       40   -0.00011   0.002456  5.279e-05 -0.04479       0.9645 
  12 rs114663449   55323216       40    0.00618   0.002387     0.1499    2.588      0.01359 
  12  rs10876654   55323236       40   -0.00011   0.002456  5.279e-05 -0.04479       0.9645 
  12  rs11171169   55323435       40  -0.003769   0.002873    0.04333   -1.312       0.1974 
  12   rs2245028   55323513       40 -0.0003497   0.002589  0.0004801  -0.1351       0.8932 
  12   rs4553443   55323545       40  -0.001151   0.001729    0.01153  -0.6657       0.5096 
  12  rs67461414   55323581       40 -0.0008538   0.003706   0.001395  -0.2304        0.819 
  12   rs1817687   55324035       40  -0.003769   0.002873    0.04333   -1.312       0.1974 
  12  rs57844178   55324226       40  -0.001151   0.001729    0.01153  -0.6657       0.5096 
  12 rs116446583   55324256       40  -0.001551   0.003426   0.005364  -0.4527       0.6533 
  12  rs58133630   55324281       40  -0.001495   0.001645    0.02129  -0.9092        0.369 
  12  rs12369097   55324804       40  -0.001495   0.001645    0.02129  -0.9092        0.369 
  12 rs115234930   55324967       40  0.0003954   0.004088  0.0002461  0.09671       0.9235 
  12 rs112367858   55324993       40  -0.001151   0.001729    0.01153  -0.6657       0.5096 
  12   rs7977569   55325045       40  -0.001151   0.001729    0.01153  -0.6657       0.5096 
  12   rs2087247   55325418       40   -0.00011   0.002456  5.279e-05 -0.04479       0.9645 
  12  rs58728216   55325632       40  -0.001151   0.001729    0.01153  -0.6657       0.5096 
  12  rs56916103   55325660       40  -0.001151   0.001729    0.01153  -0.6657       0.5096 
  12  rs57155504   55325758       40  0.0005998   0.002088   0.002167   0.2873       0.7755 
  12  rs12371306   55325784       40  -0.001151   0.001729    0.01153  -0.6657       0.5096 
  12  rs11171171   55325812       40   -0.00011   0.002456  5.279e-05 -0.04479       0.9645 
  12  rs61956809   55326086       40  -0.003769   0.002873    0.04333   -1.312       0.1974 
  12  rs10876655   55326150       40   -0.00011   0.002456  5.279e-05 -0.04479       0.9645 
  12  rs10876656   55326160       40   0.001423   0.002237    0.01054   0.6363       0.5284 
  12  rs11171172   55326295       40  -0.003769   0.002873    0.04333   -1.312       0.1974 
  12   rs2245346   55326655       40 -0.0003497   0.002589  0.0004801  -0.1351       0.8932 
  12  rs12301417   55326699       40   -0.00011   0.002456  5.279e-05 -0.04479       0.9645 
  12   rs2101438   55326765       40  -0.001151   0.001729    0.01153  -0.6657       0.5096 
  12   rs2087246   55326928       40  -0.002947   0.003029     0.0243  -0.9729       0.3368 
  12  rs61593562   55327051       40  5.997e-05   0.002081  2.186e-05  0.02882       0.9772 
  12 rs115172245   55327263       40    0.00618   0.002387     0.1499    2.588      0.01359 
  12 rs114920814   55327317       40    0.00618   0.002387     0.1499    2.588      0.01359 
  12  rs10876657   55327402       40  0.0005306   0.002455   0.001228   0.2161         0.83 
  12   rs7303230   55327830       40  -0.001151   0.001729    0.01153  -0.6657       0.5096 
  12 rs115752071   55327843       40  -0.001596   0.003218   0.006436  -0.4961       0.6227 
  12  rs12303393   55327946       40   -0.00011   0.002456  5.279e-05 -0.04479       0.9645 
  12  rs58558190   55327980       40  5.997e-05   0.002081  2.186e-05  0.02882       0.9772 
  12 rs111849806   55328031       40  0.0003954   0.004088  0.0002461  0.09671       0.9235 
  12   rs7303807   55328236       40  -0.001202   0.001741    0.01238  -0.6901       0.4943 
  12  rs78810612   55328388       40    0.00618   0.002387     0.1499    2.588      0.01359 
  12   rs7304166   55328501       40   0.003109   0.002204    0.04976    1.411       0.1665 
  12 rs116345474   55328586       40    0.00618   0.002387     0.1499    2.588      0.01359 
  12   rs7307237   55328777       40  9.014e-05   0.002747  2.833e-05  0.03281        0.974 
  12   rs2887924   55328814       40   0.002483   0.001851    0.04522    1.342       0.1877 
  12   rs7307349   55328847       40  9.014e-05   0.002747  2.833e-05  0.03281        0.974 
  12   rs2087245   55328954       40  9.014e-05   0.002747  2.833e-05  0.03281        0.974 
  12  rs11171174   55329575       40  -0.001868   0.002257     0.0177  -0.8274       0.4132 
  12   rs6581015   55329617       40  7.682e-05   0.001941  4.123e-05  0.03958       0.9686 
  12   rs7973266   55329618       40  2.215e-05   0.002619  1.883e-06 0.008459       0.9933 
  12  rs12307166   55330085       40   -0.00011   0.002456  5.279e-05 -0.04479       0.9645 
  12  rs11171175   55330331       40  9.014e-05   0.002747  2.833e-05  0.03281        0.974 
  12 rs137931368   55330378       40  0.0003954   0.004088  0.0002461  0.09671       0.9235 
  12  rs10735859   55330696       40 -9.999e-05   0.001828   7.87e-05 -0.05469       0.9567 
  12  rs12369400   55330865       40   0.004332   0.004028    0.02955    1.076       0.2889 
  12  rs11838203   55330915       40   0.001329   0.001993    0.01156   0.6666       0.5091 
  12 rs144994979   55330985       40  -0.001892   0.002221    0.01875  -0.8522       0.3995 
  12 rs114692051   55331219       40  -0.006043   0.003969    0.05748   -1.522       0.1362 
  12 rs115819381   55331298       40  -0.006043   0.003969    0.05748   -1.522       0.1362 
  12 rs138954282   55331354       40    0.00618   0.002387     0.1499    2.588      0.01359 
  12  rs12309387   55331584       40  -0.000579   0.004087  0.0005278  -0.1417       0.8881 
  12  rs75499394   55331641       40   -0.00455   0.002646     0.0722    -1.72      0.09363 
  12  rs11834210   55332263       40    0.00618   0.002387     0.1499    2.588      0.01359 
  12   rs7135506   55332313       40  0.0001603   0.001833  0.0002012  0.08744       0.9308 
  12   rs7135783   55332547       40   0.001329   0.001993    0.01156   0.6666       0.5091 
  12   rs7139262   55332929       40   0.001329   0.001993    0.01156   0.6666       0.5091 
  12  rs75473915   55332969       40    0.00618   0.002387     0.1499    2.588      0.01359 
  12  rs11171177   55332987       40   0.001329   0.001993    0.01156   0.6666       0.5091 
  12  rs10783701   55333553       40 -9.999e-05   0.001828   7.87e-05 -0.05469       0.9567 
  12  rs12367106   55333569       40  9.014e-05   0.002747  2.833e-05  0.03281        0.974 
  12  rs12372543   55333695       40   0.001329   0.001993    0.01156   0.6666       0.5091 
  12 rs114780847   55333704       40  -0.001551   0.003426   0.005364  -0.4527       0.6533 
  12  rs61956810   55333714       40  9.014e-05   0.002747  2.833e-05  0.03281        0.974 
  12 rs114158543   55333799       40  -0.006043   0.003969    0.05748   -1.522       0.1362 
  12  rs36163119   55333979       40   -0.00011   0.002456  5.279e-05 -0.04479       0.9645 
  12 rs539056172   55334067       40  0.0002109   0.002249  0.0002314  0.09379       0.9258 
  12   rs7298674   55334158       40  9.014e-05   0.002747  2.833e-05  0.03281        0.974 
  12  rs57084180   55334531       40  -0.002001   0.002814    0.01313  -0.7112       0.4813 
  12  rs11836145   55334865       40  0.0008757   0.002513   0.003186   0.3485       0.7294 
  12 rs115589161   55334874       40  -0.006043   0.003969    0.05748   -1.522       0.1362 
  12   rs7967980   55335003       40 -0.0008364   0.002402   0.003181  -0.3482       0.7296 
  12   rs7968175   55335024       40 -9.999e-05   0.001828   7.87e-05 -0.05469       0.9567 
  12   rs7968246   55335383       40 -9.999e-05   0.001828   7.87e-05 -0.05469       0.9567 
  12 rs114539796   55335550       40  0.0003954   0.004088  0.0002461  0.09671       0.9235 
  12  rs11171178   55335866       40   0.003773   0.001735     0.1107    2.174      0.03597 
  12  rs58685285   55335892       40  -0.002001   0.002814    0.01313  -0.7112       0.4813 
  12   rs4759123   55335999       40   0.002804   0.001716    0.06567    1.634       0.1105 
  12 rs141234268   55336104       40   0.007037   0.002304      0.197    3.054     0.004115 
  12  rs73108819   55336128       40   0.008348   0.002488     0.2286    3.355     0.001808 
  12   rs7307681   55336327       40  0.0008807   0.001656   0.007385   0.5317        0.598 
  12  rs11836977   55336442       40  -0.000896   0.002829   0.002633  -0.3167       0.7532 
  12  rs11832272   55336661       40   0.001163   0.001851    0.01027   0.6279       0.5338 
  12 rs570849549   55336675       40 -1.748e-05   0.003066   8.55e-07  -0.0057       0.9955 
  12 rs535170234   55336676       40 -1.748e-05   0.003066   8.55e-07  -0.0057       0.9955 
  12 rs141480397   55336678       40 -1.748e-05   0.003066   8.55e-07  -0.0057       0.9955 
  12   rs2264369   55337155       40  -0.001577   0.002065    0.01511  -0.7635       0.4499 
  12   rs2264368   55337198       40  -0.001093   0.001743    0.01024  -0.6271       0.5343 
  12 rs151164551   55337707       40 -1.748e-05   0.003066   8.55e-07  -0.0057       0.9955 
  12   rs2264789   55337993       40  -0.001093   0.001743    0.01024  -0.6271       0.5343 
  12   rs2264367   55338028       40  -0.001093   0.001743    0.01024  -0.6271       0.5343 
  12  rs11609101   55338218       40  -0.001093   0.001743    0.01024  -0.6271       0.5343 
  12  rs11613140   55338219       40  -0.001093   0.001743    0.01024  -0.6271       0.5343 
  12   rs2465114   55338240       40  -0.001093   0.001743    0.01024  -0.6271       0.5343 
  12   rs2264366   55338405       40  -0.001093   0.001743    0.01024  -0.6271       0.5343 
  12   rs2264790   55338505       40  -0.001093   0.001743    0.01024  -0.6271       0.5343 
  12   rs4758989   55338517       40    0.00113   0.001831   0.009927   0.6173       0.5407 
  12   rs2264365   55338651       40  -0.001093   0.001743    0.01024  -0.6271       0.5343 
  12   rs2264364   55339100       40  -0.001093   0.001743    0.01024  -0.6271       0.5343 
  12 rs115453861   55339424       40   0.007144   0.003523    0.09765    2.028      0.04963 
  12   rs2264791   55339531       40  -0.001093   0.001743    0.01024  -0.6271       0.5343 
  12   rs2264363   55340148       40  -0.001093   0.001743    0.01024  -0.6271       0.5343 
  12   rs2264792   55340182       40  -0.001093   0.001743    0.01024  -0.6271       0.5343 
  12   rs2264362   55340204       40  -0.001093   0.001743    0.01024  -0.6271       0.5343 
  12   rs2264361   55340326       40  -0.001093   0.001743    0.01024  -0.6271       0.5343 
  12   rs2264360   55340399       40  -0.001267    0.00174    0.01376   -0.728       0.4711 
  12   rs9971888   55340942       40   0.002028   0.002049    0.02513   0.9898       0.3285 
  12 rs147725739   55340983       40 -0.0003493   0.003435   0.000272  -0.1017       0.9195 
  12   rs9971892   55340995       40   0.002028   0.002049    0.02513   0.9898       0.3285 
  12   rs2264793   55341071       40   -0.00113   0.001747    0.01088  -0.6465       0.5218 
  12  rs11171184   55341342       40   0.002028   0.002049    0.02513   0.9898       0.3285 
  12   rs2264359   55341416       40  -0.001118   0.001766    0.01044  -0.6333       0.5303 
  12  rs12318423   55341670       40   0.002028   0.002049    0.02513   0.9898       0.3285 
  12  rs12306269   55341787       40   0.002028   0.002049    0.02513   0.9898       0.3285 
  12  rs10876661   55342027       40   0.001556   0.002058    0.01483   0.7563       0.4542 
  12  rs10876662   55342070       40   0.001556   0.002058    0.01483   0.7563       0.4542 
  12   rs4758990   55342114       40   0.001556   0.002058    0.01483   0.7563       0.4542 
  12   rs4758991   55342115       40   0.001556   0.002058    0.01483   0.7563       0.4542 
  12   rs2264358   55342369       40 -2.035e-05   0.001689  3.821e-06 -0.01205       0.9904 
  12   rs4758992   55342383       40 -0.0005498   0.003434  0.0006742  -0.1601       0.8736 
  12  rs35744508   55342872       40  -0.001775   0.001984    0.02064   -0.895       0.3764 
  12  rs10876663   55342895       40 -0.0006343   0.001976   0.002705   -0.321         0.75 
  12  rs11171185   55342935       40   0.002047   0.002495    0.01741   0.8206        0.417 
  12  rs73317987   55342967       40  -0.003048   0.004059    0.01463  -0.7511       0.4572 
  12   rs2252690   55343083       40  -0.002394   0.001748    0.04707    -1.37       0.1787 
  12  rs11171186   55343150       40   0.003496   0.004049    0.01924   0.8634       0.3933 
  12  rs10580548   55343163       40   0.001098   0.001931   0.008436   0.5686        0.573 
  12   rs2252698   55343261       40   0.002114   0.001748    0.03707     1.21       0.2339 
  12   rs2252786   55343316       40   0.002993   0.001819     0.0665    1.645       0.1082 
  12   rs2252795   55343628       40   0.003136   0.002012    0.06009    1.559       0.1274 
  12  rs79263526   55343641       40  -0.003379   0.002886    0.03482   -1.171        0.249 
  12  rs74967086   55343741       40  -0.002787   0.003196    0.01961  -0.8718       0.3888 
  12   rs1047039   55343928       40  -0.003891    0.00186     0.1033   -2.092      0.04314 
  12   rs1801876   55344024       40  -0.003803   0.003004    0.04047   -1.266       0.2132 
  12   rs1386806   55344194       40   -0.00297   0.001798    0.06701   -1.652       0.1068 
  12   rs5004227   55344606       40   -0.00297   0.001798    0.06701   -1.652       0.1068 
  12 rs141573531   55344740       40   -0.00297   0.001798    0.06701   -1.652       0.1068 
  12    rs960983   55344764       40  -0.003891    0.00186     0.1033   -2.092      0.04314 
  12   rs1386805   55344864       40   -0.00297   0.001798    0.06701   -1.652       0.1068 
  12   rs1386804   55344914       40   -0.00297   0.001798    0.06701   -1.652       0.1068 
  12  rs10783703   55344989       40   -0.00297   0.001798    0.06701   -1.652       0.1068 
  12 rs141194896   55345003       40  -0.004907   0.002555    0.08843    -1.92      0.06239 
  12  rs12579909   55345350       40   -0.00297   0.001798    0.06701   -1.652       0.1068 
  12 rs143138909   55345412       40  -0.003788   0.002427    0.06025   -1.561       0.1268 
  12  rs77660641   55345558       40   -0.00297   0.001798    0.06701   -1.652       0.1068 
  12  rs72648122   55345647       40   -0.00297   0.001798    0.06701   -1.652       0.1068 
  12  rs10876664   55345711       40   -0.00297   0.001798    0.06701   -1.652       0.1068 
  12  rs10876665   55345734       40   -0.00297   0.001798    0.06701   -1.652       0.1068 
  12  rs75304300   55345760       40   -0.00297   0.001798    0.06701   -1.652       0.1068 
  12  rs10876666   55345923       40   -0.00297   0.001798    0.06701   -1.652       0.1068 
  12   rs7962451   55345997       40  -0.001495   0.001719    0.01953    -0.87       0.3898 
  12   rs7962763   55346058       40  -0.003788   0.002427    0.06025   -1.561       0.1268 
  12   rs7962801   55346235       40   -0.00297   0.001798    0.06701   -1.652       0.1068 
  12   rs4466933   55346297       40   -0.00297   0.001798    0.06701   -1.652       0.1068 
  12   rs2371053   55346421       40   -0.00297   0.001798    0.06701   -1.652       0.1068 
  12  rs74700698   55346468       40  -0.002787   0.003196    0.01961  -0.8718       0.3888 
  12   rs2371052   55346488       40   -0.00297   0.001798    0.06701   -1.652       0.1068 
  12   rs5798331   55346624       40  -0.001456   0.001793    0.01707  -0.8123       0.4217 
  12   rs4499085   55346768       40  -0.005197   0.002389     0.1107   -2.175      0.03591 
  12   rs2371051   55346814       40   -0.00297   0.001798    0.06701   -1.652       0.1068 
  12  rs61479160   55346928       40   -0.00297   0.001798    0.06701   -1.652       0.1068 
  12  rs12228758   55346992       40   -0.00297   0.001798    0.06701   -1.652       0.1068 
  12  rs12231357   55347011       40   -0.00297   0.001798    0.06701   -1.652       0.1068 
  12  rs12231359   55347040       40   -0.00297   0.001798    0.06701   -1.652       0.1068 
  12  rs12231376   55347180       40  -0.001456   0.001793    0.01707  -0.8123       0.4217 
  12  rs11171188   55347250       40   -0.00297   0.001798    0.06701   -1.652       0.1068 
  12  rs57267448   55347350       40   -0.00297   0.001798    0.06701   -1.652       0.1068 
  12  rs56096009   55347395       40   -0.00297   0.001798    0.06701   -1.652       0.1068 
  12  rs58214668   55347452       40   -0.00297   0.001798    0.06701   -1.652       0.1068 
  12  rs60780435   55347463       40   -0.00297   0.001798    0.06701   -1.652       0.1068 
  12  rs60142886   55347546       40   -0.00297   0.001798    0.06701   -1.652       0.1068 
  12  rs10876667   55347632       40   -0.00297   0.001798    0.06701   -1.652       0.1068 
  12  rs11171189   55347651       40   -0.00297   0.001798    0.06701   -1.652       0.1068 
  12  rs11171190   55347718       40   -0.00297   0.001798    0.06701   -1.652       0.1068 
  12  rs10783704   55348250       40   -0.00297   0.001798    0.06701   -1.652       0.1068 
  12  rs75398831   55348521       40   -0.00297   0.001798    0.06701   -1.652       0.1068 
  12  rs10876668   55348609       40   -0.00297   0.001798    0.06701   -1.652       0.1068 
  12  rs10876669   55348618       40  -0.001183   0.002612   0.005374  -0.4531        0.653 
  12  rs10876670   55348628       40   -0.00297   0.001798    0.06701   -1.652       0.1068 
  12  rs11171192   55348692       40   -0.00297   0.001798    0.06701   -1.652       0.1068 
  12  rs36121574   55348729       40   -0.00297   0.001798    0.06701   -1.652       0.1068 
  12  rs34912744   55348793       40   -0.00297   0.001798    0.06701   -1.652       0.1068 
  12  rs34082086   55348873       40   -0.00297   0.001798    0.06701   -1.652       0.1068 
  12  rs34772274   55348898       40   -0.00297   0.001798    0.06701   -1.652       0.1068 
  12  rs34186857   55348958       40   -0.00297   0.001798    0.06701   -1.652       0.1068 
  12  rs35238655   55349003       40   -0.00297   0.001798    0.06701   -1.652       0.1068 
  12  rs72648123   55349009       40   -0.00297   0.001798    0.06701   -1.652       0.1068 
  12  rs34651384   55349115       40   -0.00297   0.001798    0.06701   -1.652       0.1068 
  12  rs72648124   55349128       40   -0.00297   0.001798    0.06701   -1.652       0.1068 
  12  rs72648125   55349145       40   -0.00297   0.001798    0.06701   -1.652       0.1068 
  12  rs72648126   55349150       40   -0.00297   0.001798    0.06701   -1.652       0.1068 
  12   rs2253412   55349190       40  0.0003567   0.002299  0.0006329   0.1551       0.8775 
  12 rs111502155   55349245       40   -0.00297   0.001798    0.06701   -1.652       0.1068 
  12 rs201267094   55349252       40  -0.003704    0.00185    0.09541   -2.002      0.05246 
  12  rs72648127   55349318       40   -0.00297   0.001798    0.06701   -1.652       0.1068 
  12  rs72648128   55349413       40   -0.00297   0.001798    0.06701   -1.652       0.1068 
  12  rs72648130   55349458       40   -0.00297   0.001798    0.06701   -1.652       0.1068 
  12  rs72648131   55349478       40   -0.00297   0.001798    0.06701   -1.652       0.1068 
  12  rs72648132   55349544       40   -0.00297   0.001798    0.06701   -1.652       0.1068 
  12  rs72648133   55349647       40   -0.00297   0.001798    0.06701   -1.652       0.1068 
  12  rs72648134   55349652       40   -0.00297   0.001798    0.06701   -1.652       0.1068 
  12  rs17116695   55349712       40   -0.00297   0.001798    0.06701   -1.652       0.1068 
  12 rs146120651   55349744       40  -0.001495   0.001719    0.01953    -0.87       0.3898 
  12   rs7136501   55349794       40   -0.00297   0.001798    0.06701   -1.652       0.1068 
  12  rs79377309   55349852       40  -0.002787   0.003196    0.01961  -0.8718       0.3888 
  12  rs11829862   55350080       40   0.003881   0.003217    0.03688    1.206       0.2352 
  12  rs11829907   55350426       40   0.003881   0.003217    0.03688    1.206       0.2352 
  12 rs150593595   55350431       40   0.003881   0.003217    0.03688    1.206       0.2352 
  12  rs34614777   55350435       40   0.003881   0.003217    0.03688    1.206       0.2352 
  12  rs12305555   55350577       40  0.0007066   0.002745   0.001741   0.2575       0.7982 
  12   rs1532049   55351103       40  -0.001456   0.001793    0.01707  -0.8123       0.4217 
  12  rs76289458   55351165       40  -0.002787   0.003196    0.01961  -0.8718       0.3888 
  12   rs1463652   55351215       40 -0.0001734   0.002571  0.0001196 -0.06742       0.9466 
  12 rs199748040   55352278       40  0.0004589    0.00224   0.001103   0.2048       0.8388 
  12 rs535952640   55352282       40   0.000216   0.002075  0.0002852   0.1041       0.9176 
  12 rs554196145   55352284       40   0.000216   0.002075  0.0002852   0.1041       0.9176 
  12 rs114148244   55352285       40   0.000216   0.002075  0.0002852   0.1041       0.9176 
  12 rs543961424   55352286       40  0.0002791    0.00209  0.0004693   0.1336       0.8944 
  12  rs79700585   55352393       40  -0.003551   0.002506    0.05017   -1.417       0.1647 
  12   rs2450849   55352513       40   0.001315   0.002093    0.01029   0.6285       0.5334 
  12  rs11171195   55352605       40 -0.0001675   0.003709   5.37e-05 -0.04517       0.9642 
  12  rs10876671   55352925       40  -0.001374   0.001863    0.01412  -0.7377       0.4652 
  12   rs2264786   55352932       40  0.0008814   0.001746   0.006658   0.5047       0.6167 
  12  rs75500361   55352947       40  -0.002789   0.003196    0.01964  -0.8726       0.3884 
  12 rs115367814   55353121       40  -0.002787   0.003196    0.01961  -0.8718       0.3888 
  12   rs2256865   55353559       40 -0.0004857   0.002003   0.001545  -0.2425       0.8097 
  12   rs2256870   55353687       40  0.0004255   0.002017    0.00117    0.211        0.834 
  12  rs77394200   55354130       40  -0.003754   0.003381    0.03143   -1.111       0.2738 
  12   rs2256890   55354192       40  0.0003567   0.002299  0.0006329   0.1551       0.8775 
  12  rs77390050   55354877       40   0.003376   0.002474    0.04672    1.365       0.1804 
  12    rs997173   55355033       40  0.0006607   0.004087  0.0006872   0.1617       0.8724 
  12    rs998401   55355233       40  0.0006607   0.004087  0.0006872   0.1617       0.8724 
  12  rs12827464   55355518       40  0.0009661   0.001935    0.00652   0.4994       0.6204 
  12  rs11833742   55355947       40 -0.0009791   0.002098   0.005701  -0.4668       0.6433 
  12  rs61733024   55356404       40  -0.005586   0.003098     0.0788   -1.803      0.07933 
  12  rs75045906   55357249       40  0.0006428   0.003065   0.001156   0.2097        0.835 
  12   rs7973023   55357264       40  0.0003161   0.001915  0.0007166   0.1651       0.8698 
  12   rs7973141   55357382       40 -0.0005062   0.001995   0.001692  -0.2538        0.801 
  12  rs79307364   55357948       40  -0.003558   0.003012    0.03543   -1.182       0.2447 
  12  rs34239716   55358220       40   0.001536   0.002029    0.01485   0.7568       0.4538 
  12  rs80150107   55358520       40  -0.001787   0.002818    0.01048  -0.6343       0.5297 
  12  rs75671299   55358683       40   -0.00228   0.002808    0.01705  -0.8119       0.4219 
  12  rs12301448   55358691       40 -0.0009791   0.002098   0.005701  -0.4668       0.6433 
  12 rs115486485   55358950       40   0.007144   0.003523    0.09765    2.028      0.04963 
  12 rs143446177   55359342       40  0.0003954   0.004088  0.0002461  0.09671       0.9235 
  12  rs57441559   55359364       40   0.005269   0.003113    0.07012    1.693      0.09868 
  12  rs61733028   55359854       40  -0.001787   0.002818    0.01048  -0.6343       0.5297 
  12   rs2279450   55360045       40  -0.001433   0.002266    0.01042  -0.6325       0.5308 
  12  rs74092415   55360123       40   0.005269   0.003113    0.07012    1.693      0.09868 
  12  rs12304999   55360316       40   0.001073   0.003223   0.002905   0.3327       0.7412 
  12 rs200108307   55360485       40  -0.001364   0.002738   0.006489  -0.4982       0.6212 
  12   rs1532051   55361294       40  -0.001787   0.002818    0.01048  -0.6343       0.5297 
  12   rs1532052   55361314       40 -0.0005922   0.002119   0.002051  -0.2795       0.7814 
  12  rs35798949   55361418       40  0.0006198   0.002936   0.001172   0.2111       0.8339 
  12  rs78809714   55361883       40  0.0006428   0.003065   0.001156   0.2097        0.835 
  12  rs10783706   55362002       40 -0.0001523   0.002018  0.0001498 -0.07545       0.9403 
  12  rs10876674   55362156       40 -0.0001523   0.002018  0.0001498 -0.07545       0.9403 
  12  rs79216942   55362255       40   0.003381   0.004052      0.018   0.8346       0.4092 
  12  rs11171198   55362787       40  -0.001364   0.002738   0.006489  -0.4982       0.6212 
  12   rs7954972   55362877       40 -0.0001523   0.002018  0.0001498 -0.07545       0.9403 
  12 rs142163397   55362905       40   0.003381   0.004052      0.018   0.8346       0.4092 
  12   rs7968620   55363069       40 -0.0001523   0.002018  0.0001498 -0.07545       0.9403 
  12   rs7968860   55363213       40 -0.0001523   0.002018  0.0001498 -0.07545       0.9403 
  12   rs7968652   55363232       40 -0.0005561   0.001773   0.002583  -0.3137       0.7554 
  12  rs11171199   55363379       40  -0.001364   0.002738   0.006489  -0.4982       0.6212 
  12  rs10747731   55363475       40 -0.0001523   0.002018  0.0001498 -0.07545       0.9403 
  12   rs2046688   55363593       40 -0.0001523   0.002018  0.0001498 -0.07545       0.9403 
  12  rs75205196   55363613       40  -0.002787   0.003196    0.01961  -0.8718       0.3888 
  12   rs2046689   55363873       40 -0.0001523   0.002018  0.0001498 -0.07545       0.9403 
  12   rs2046690   55363915       40 -0.0001523   0.002018  0.0001498 -0.07545       0.9403 
  12   rs4759125   55364480       40 -0.0001523   0.002018  0.0001498 -0.07545       0.9403 
  12   rs4759126   55364494       40  0.0006607   0.004087  0.0006872   0.1617       0.8724 
  12   rs4759127   55364594       40 -0.0001523   0.002018  0.0001498 -0.07545       0.9403 
  12  rs10747732   55364953       40 -0.0001523   0.002018  0.0001498 -0.07545       0.9403 
  12  rs10747733   55364970       40 -0.0001523   0.002018  0.0001498 -0.07545       0.9403 
  12  rs10876676   55365134       40  -0.001433   0.002266    0.01042  -0.6325       0.5308 
  12   rs4759128   55365220       40  0.0006607   0.004087  0.0006872   0.1617       0.8724 
  12   rs4759129   55365335       40 -0.0001523   0.002018  0.0001498 -0.07545       0.9403 
  12   rs4759130   55365358       40 -0.0001523   0.002018  0.0001498 -0.07545       0.9403 
  12  rs11171201   55365468       40  -0.001364   0.002738   0.006489  -0.4982       0.6212 
  12   rs7312737   55365479       40 -0.0005922   0.002119   0.002051  -0.2795       0.7814 
  12   rs7298237   55365509       40  0.0006198   0.002936   0.001172   0.2111       0.8339 
  12 rs145630263   55365516       40  -0.001364   0.002738   0.006489  -0.4982       0.6212 
  12  rs78565966   55365842       40  -0.001787   0.002818    0.01048  -0.6343       0.5297 
  12   rs7316195   55365947       40   0.001931   0.002461    0.01594   0.7845       0.4376 
  12  rs11171202   55365973       40  4.629e-05   0.002833  7.029e-06  0.01634        0.987 
  12   rs1532053   55366175       40 -0.0001523   0.002018  0.0001498 -0.07545       0.9403 
  12   rs3782414   55366303       40 -0.0001523   0.002018  0.0001498 -0.07545       0.9403 
  12  rs74092426   55366568       40   0.005269   0.003113    0.07012    1.693      0.09868 
  12   rs3825196   55366692       40 -0.0001523   0.002018  0.0001498 -0.07545       0.9403 
  12   rs3741673   55367178       40   0.001931   0.002461    0.01594   0.7845       0.4376 
  12   rs3759165   55367715       40 -0.0001523   0.002018  0.0001498 -0.07545       0.9403 
  12   rs3759166   55367741       40 -0.0002459   0.002143  0.0003463  -0.1147       0.9093 
  12   rs4758993   55368245       40  0.0002045   0.002103  0.0002488  0.09724        0.923 
  12 rs113518906   55368339       40  -0.001787   0.002818    0.01048  -0.6343       0.5297 
  12   rs4758994   55368368       40 -0.0005561   0.001773   0.002583  -0.3137       0.7554 
  12  rs74092430   55368395       40   0.001742   0.002465    0.01297   0.7066       0.4841 
  12   rs4759131   55368441       40 -0.0007334    0.00183   0.004211  -0.4008       0.6908 
  12  rs12810984   55368521       40  0.0006198   0.002936   0.001172   0.2111       0.8339 
  12   rs4759132   55368528       40  0.0002045   0.002103  0.0002488  0.09724        0.923 
  12  rs11171203   55368588       40   0.001075   0.002235    0.00605    0.481       0.6333 
  12  rs12303211   55368605       40 -0.0005561   0.001773   0.002583  -0.3137       0.7554 
  12  rs12318106   55368813       40 -0.0004617   0.001779   0.001769  -0.2595       0.7967 
  12  rs12311888   55368902       40  0.0006607   0.004087  0.0006872   0.1617       0.8724 
  12  rs10876678   55369024       40 -0.0009852   0.002148   0.005507  -0.4587        0.649 
  12  rs79493056   55369459       40   0.003381   0.004052      0.018   0.8346       0.4092 
  12   rs1565170   55369858       40 -4.933e-05   0.002205  1.317e-05 -0.02237       0.9823 
  12 rs116353374   55369926       40  -0.002787   0.003196    0.01961  -0.8718       0.3888 
  12   rs1565171   55369960       40 -4.933e-05   0.002205  1.317e-05 -0.02237       0.9823 
  12  rs76151299   55369985       40   0.003381   0.004052      0.018   0.8346       0.4092 
  12  rs74650070   55370129       40   0.001256   0.003703   0.003016    0.339       0.7365 
  12   rs1565172   55370164       40 -4.933e-05   0.002205  1.317e-05 -0.02237       0.9823 
  12  rs12823359   55370246       40  0.0006198   0.002936   0.001172   0.2111       0.8339 
  12   rs7311161   55370479       40 -0.0005922   0.002119   0.002051  -0.2795       0.7814 
  12   rs7314905   55370782       40 -0.0009852   0.002148   0.005507  -0.4587        0.649 
  12  rs10783707   55370891       40  -0.001707   0.002283     0.0145  -0.7477       0.4592 
  12  rs34995014   55371191       40  0.0006198   0.002936   0.001172   0.2111       0.8339 
  12  rs10876679   55371263       40 -4.933e-05   0.002205  1.317e-05 -0.02237       0.9823 
  12   rs7315419   55371307       40 -4.933e-05   0.002205  1.317e-05 -0.02237       0.9823 
  12 rs116455361   55371359       40 -0.0009533   0.003432   0.002027  -0.2778       0.7827 
  12 rs115385386   55371421       40   0.003381   0.004052      0.018   0.8346       0.4092 
  12   rs2046686   55371671       40 -4.933e-05   0.002205  1.317e-05 -0.02237       0.9823 
  12  rs17116705   55372064       40   0.005176   0.002815    0.08171    1.839      0.07376 
  12  rs11171205   55372239       40 -0.0009852   0.002148   0.005507  -0.4587        0.649 
  12   rs1488039   55373112       40 -0.0009852   0.002148   0.005507  -0.4587        0.649 
  12   rs7959474   55373354       40   0.005176   0.002815    0.08171    1.839      0.07376 
  12   rs4374022   55373780       40 -0.0009852   0.002148   0.005507  -0.4587        0.649 
  12   rs1488040   55373986       40  0.0007637   0.002616   0.002238    0.292       0.7719 
  12   rs1488041   55373994       40  0.0007637   0.002616   0.002238    0.292       0.7719 
  12 rs147507904   55374741       40  -0.002787   0.003196    0.01961  -0.8718       0.3888 
  12  rs75726574   55374919       40   0.003381   0.004052      0.018   0.8346       0.4092 
  12  rs74678562   55375258       40   0.005176   0.002815    0.08171    1.839      0.07376 
  12 rs111952836   55375268       40   0.001256   0.003703   0.003016    0.339       0.7365 
  12  rs11365319   55375359       40   0.001244   0.002269   0.007847   0.5482       0.5867 
  12 rs114429736   55375366       40   0.002554    0.00341    0.01455    0.749       0.4585 
  12   rs7302823   55375676       40  -0.002373    0.00407   0.008863  -0.5829       0.5634 
  12  rs80089711   55375724       40   0.001256   0.003703   0.003016    0.339       0.7365 
  12   rs3863362   55376124       40  -0.001677   0.002057    0.01718   -0.815       0.4202 
  12 rs149142991   55376152       40   0.003381   0.004052      0.018   0.8346       0.4092 
  12  rs74653379   55376162       40  -0.002787   0.003196    0.01961  -0.8718       0.3888 
  12   rs2251055   55376736       40  -0.001219   0.002826    0.00487  -0.4312       0.6687 
  12  rs11171207   55376810       40  -0.001369   0.002132    0.01074  -0.6423       0.5245 
  12   rs1386808   55377042       40  -0.001348   0.002079    0.01095  -0.6485       0.5206 
  12   rs1872935   55377494       40  -0.001677   0.002057    0.01718   -0.815       0.4202 
  12  rs75761351   55377509       40   0.003381   0.004052      0.018   0.8346       0.4092 
  12 rs116755383   55377555       40   0.003381   0.004052      0.018   0.8346       0.4092 
  12  rs11171208   55377777       40  -0.004525   0.002977    0.05731    -1.52       0.1368 
  12  rs10506334   55377875       40   0.002273    0.00197    0.03382    1.153        0.256 
  12 rs114954100   55378027       40  -0.002787   0.003196    0.01961  -0.8718       0.3888 
  12 rs114210860   55378333       40  -0.002787   0.003196    0.01961  -0.8718       0.3888 
  12   rs1906496   55378627       40   0.002554    0.00341    0.01455    0.749       0.4585 
  12   rs1906495   55378671       40  -0.002534   0.001921    0.04379   -1.319        0.195 
  12  rs74509981   55379710       40   0.003381   0.004052      0.018   0.8346       0.4092 
  12   rs7966243   55380263       40  -0.002534   0.001921    0.04379   -1.319        0.195 
  12  rs78570023   55380328       40  -0.002787   0.003196    0.01961  -0.8718       0.3888 
  12  rs57362183   55380373       40   0.005176   0.002815    0.08171    1.839      0.07376 
  12   rs7953131   55380577       40   0.002273    0.00197    0.03382    1.153        0.256 
  12  rs10876681   55380769       40  -0.002534   0.001921    0.04379   -1.319        0.195 
  12 rs116031425   55380934       40  -0.002787   0.003196    0.01961  -0.8718       0.3888 
  12 rs150672838   55381104       40  0.0006428   0.003065   0.001156   0.2097        0.835 
  12   rs4758995   55381156       40  -0.002534   0.001921    0.04379   -1.319        0.195 
  12  rs75773636   55381490       40  -0.002787   0.003196    0.01961  -0.8718       0.3888 
  12 rs146340000   55381523       40   0.002822   0.002362    0.03622    1.195       0.2395 
  12   rs4082699   55381861       40  -0.001526   0.002736   0.008116  -0.5576       0.5804 
  12   rs3851604   55381991       40  -0.002534   0.001921    0.04379   -1.319        0.195 
  12  rs11171210   55382209       40  -0.001364   0.002738   0.006489  -0.4982       0.6212 
  12   rs3863363   55382583       40  -0.001526   0.002736   0.008116  -0.5576       0.5804 
  12   rs3863364   55382629       40  -0.001677   0.002057    0.01718   -0.815       0.4202 
  12  rs79266245   55382786       40 -0.0009533   0.003432   0.002027  -0.2778       0.7827 
  12   rs7313456   55383028       40 -0.0001703   0.002405  0.0001319 -0.07081       0.9439 
  12  rs75468119   55383042       40 -0.0009533   0.003432   0.002027  -0.2778       0.7827 
  12   rs2371098   55383055       40  -0.001526   0.002736   0.008116  -0.5576       0.5804 
  12  rs75042764   55383363       40  -0.002787   0.003196    0.01961  -0.8718       0.3888 
  12  rs76594008   55383400       40  -0.002787   0.003196    0.01961  -0.8718       0.3888 
  12  rs79367313   55383401       40  -0.002787   0.003196    0.01961  -0.8718       0.3888 
  12  rs75668213   55383462       40  -0.002787   0.003196    0.01961  -0.8718       0.3888 
  12   rs7953291   55383894       40   0.002518   0.001872    0.04547    1.345       0.1865 
  12   rs3912598   55384110       40   0.002554    0.00341    0.01455    0.749       0.4585 
  12  rs11171211   55384308       40  -0.001278   0.002065   0.009986  -0.6191       0.5395 
  12 rs115486904   55384752       40   0.003381   0.004052      0.018   0.8346       0.4092 
  12 rs141195544   55385233       40   0.003381   0.004052      0.018   0.8346       0.4092 
  12  rs11171212   55385395       40  -0.001337   0.002064    0.01093   -0.648       0.5208 
  12  rs12578859   55386069       40   0.001884   0.002553    0.01412   0.7377       0.4652 
  12  rs11171213   55386634       40 -0.0007458   0.001804   0.004475  -0.4133       0.6817 
  12   rs2710695   55386681       40  0.0006407   0.002935   0.001252   0.2183       0.8284 
  12  rs80121860   55386749       40   0.001263   0.002448   0.006959    0.516       0.6088 
  12  rs79520254   55387846       40   0.002571   0.002802    0.02167   0.9175       0.3647 
  12  rs74092435   55388672       40 -0.0008887   0.003063   0.002211  -0.2901       0.7733 
  12  rs79929550   55388720       40   0.003381   0.004052      0.018   0.8346       0.4092 
  12 rs116289579   55389063       40   0.006394   0.003057     0.1033    2.092      0.04319 
  12   rs7967803   55389433       40  0.0005084   0.002238   0.001356   0.2272       0.8215 
  12  rs10876682   55389667       40   0.001287    0.00216   0.009253   0.5957       0.5549 
  12 rs114322151   55389809       40   0.006394   0.003057     0.1033    2.092      0.04319 
  12  rs10876683   55390177       40  0.0006679   0.002168   0.002492   0.3081       0.7597 
  12  rs10876684   55390214       40  0.0006679   0.002168   0.002492   0.3081       0.7597 
  12  rs75270246   55390329       40  -0.002373    0.00407   0.008863  -0.5829       0.5634 
  12    rs747867   55390875       40  0.0006428   0.003065   0.001156   0.2097        0.835 
  12   rs2887935   55391096       40  -0.002267   0.002219    0.02673   -1.022       0.3134 
  12    rs880982   55391259       40   0.001772   0.002186      0.017   0.8106       0.4227 
  12    rs880981   55391308       40  0.0005084   0.002238   0.001356   0.2272       0.8215 
  12  rs75213630   55391312       40   0.003381   0.004052      0.018   0.8346       0.4092 
  12    rs880980   55391416       40  -0.001171   0.001845    0.01049  -0.6346       0.5295 
  12  rs12313357   55391634       40   0.002554    0.00341    0.01455    0.749       0.4585 
  12  rs73319765   55391872       40   0.002554    0.00341    0.01455    0.749       0.4585 
  12 rs112007745   55391892       40  -0.002373    0.00407   0.008863  -0.5829       0.5634 
  12  rs34835334   55392433       40  0.0006428   0.003065   0.001156   0.2097        0.835 
  12  rs75636683   55392438       40  0.0006428   0.003065   0.001156   0.2097        0.835 
  12  rs74357088   55392536       40  -0.002373    0.00407   0.008863  -0.5829       0.5634 
  12   rs1107585   55392729       40   -0.00281   0.002195    0.04135    -1.28       0.2082 
  12   rs2371093   55393081       40    0.00292   0.002036    0.05134    1.434       0.1597 
  12   rs1320019   55393273       40   -0.00281   0.002195    0.04135    -1.28       0.2082 
  12   rs1320020   55393289       40    0.00292   0.002036    0.05134    1.434       0.1597 
  12    rs937758   55393390       40  0.0006428   0.003065   0.001156   0.2097        0.835 
  12   rs2087248   55393528       40  0.0001655   0.002261   0.000141   0.0732        0.942 
  12  rs17116752   55393840       40   0.000472   0.002516  0.0009256   0.1876       0.8522 
  12 rs113386089   55394379       40 -0.0009533   0.003432   0.002027  -0.2778       0.7827 
  12 rs113465396   55394570       40 -0.0009533   0.003432   0.002027  -0.2778       0.7827 
  12 rs112708725   55394593       40 -0.0009533   0.003432   0.002027  -0.2778       0.7827 
  12 rs112141159   55394601       40 -0.0009533   0.003432   0.002027  -0.2778       0.7827 
  12 rs115714680   55394664       40  -0.002373    0.00407   0.008863  -0.5829       0.5634 
  12   rs2087249   55394721       40   0.002554    0.00341    0.01455    0.749       0.4585 
  12  rs76046542   55394979       40  -0.002373    0.00407   0.008863  -0.5829       0.5634 
  12 rs115090299   55395677       40   0.001391   0.003428   0.004316   0.4059       0.6871 
  12   rs7312668   55395690       40 -0.0009533   0.003432   0.002027  -0.2778       0.7827 
  12   rs7315993   55395712       40 -0.0009513   0.001611   0.009093  -0.5905       0.5584 
  12   rs7315938   55395876       40  -0.001787   0.002818    0.01048  -0.6343       0.5297 
  12   rs7301657   55395897       40  -0.001787   0.002818    0.01048  -0.6343       0.5297 
  12   rs7315952   55395948       40  -0.001787   0.002818    0.01048  -0.6343       0.5297 
  12 rs115201345   55396044       40   0.003381   0.004052      0.018   0.8346       0.4092 
  12   rs7301839   55396064       40  -0.001787   0.002818    0.01048  -0.6343       0.5297 
  12   rs7316640   55396207       40  -0.001787   0.002818    0.01048  -0.6343       0.5297 
  12  rs11171216   55396339       40   -0.00281   0.002195    0.04135    -1.28       0.2082 
  12 rs113588407   55396348       40 -0.0009533   0.003432   0.002027  -0.2778       0.7827 
  12 rs113171238   55396561       40  -0.002373    0.00407   0.008863  -0.5829       0.5634 
  12 rs111799561   55396694       40  -0.001787   0.002818    0.01048  -0.6343       0.5297 
  12 rs111309577   55396766       40  -0.001787   0.002818    0.01048  -0.6343       0.5297 
  12  rs17116764   55396983       40   0.001822   0.002052    0.02032   0.8879       0.3802 
  12  rs75673223   55396986       40  -0.001787   0.002818    0.01048  -0.6343       0.5297 
  12   rs2710696   55397074       40   0.001858   0.003214   0.008718   0.5781       0.5666 
  12 rs112323226   55397083       40  -0.002373    0.00407   0.008863  -0.5829       0.5634 
  12 rs140825156   55397086       40   0.003381   0.004052      0.018   0.8346       0.4092 
  12 rs148657923   55397152       40  -0.002373    0.00407   0.008863  -0.5829       0.5634 
  12 rs112615998   55397181       40 -0.0009533   0.003432   0.002027  -0.2778       0.7827 
  12  rs76968079   55397575       40  -0.002373    0.00407   0.008863  -0.5829       0.5634 
  12  rs78905784   55397613       40  -0.001787   0.002818    0.01048  -0.6343       0.5297 
  12   rs7978952   55397643       40  0.0001845   0.002249  0.0001771  0.08205        0.935 
  12 rs112506229   55397728       40  -0.002373    0.00407   0.008863  -0.5829       0.5634 
  12   rs7953523   55397736       40   -0.00281   0.002195    0.04135    -1.28       0.2082 
  12  rs79405909   55397845       40   0.000172   0.003435  6.595e-05  0.05006       0.9603 
  12 rs150097116   55397861       40  -0.002373    0.00407   0.008863  -0.5829       0.5634 
  12   rs7967002   55397931       40   -0.00281   0.002195    0.04135    -1.28       0.2082 
  12  rs74660851   55398354       40  -0.001787   0.002818    0.01048  -0.6343       0.5297 
  12  rs77301123   55398394       40  -0.001787   0.002818    0.01048  -0.6343       0.5297 
  12 rs113380866   55398466       40  -0.001787   0.002818    0.01048  -0.6343       0.5297 
  12  rs76293943   55398857       40  -0.003227    0.00289    0.03177   -1.117       0.2712 
  12  rs11610792   55398863       40  -0.000631   0.002239   0.002085  -0.2818       0.7796 
  12  rs76380112   55398904       40   0.003381   0.004052      0.018   0.8346       0.4092 
  12 rs112505109   55399028       40 -0.0009533   0.003432   0.002027  -0.2778       0.7827 
  12  rs79431900   55399061       40  -0.002373    0.00407   0.008863  -0.5829       0.5634 
  12  rs77852323   55399126       40  -0.003227    0.00289    0.03177   -1.117       0.2712 
  12  rs75200930   55399127       40  -0.003227    0.00289    0.03177   -1.117       0.2712 
  12  rs78764975   55399213       40  -0.003227    0.00289    0.03177   -1.117       0.2712 
  12  rs75483348   55399235       40  -0.003227    0.00289    0.03177   -1.117       0.2712 
  12 rs113690443   55399744       40  -0.003227    0.00289    0.03177   -1.117       0.2712 
  12  rs75930914   55399765       40  -0.003227    0.00289    0.03177   -1.117       0.2712 
  12 rs111315843   55399833       40 -0.0009533   0.003432   0.002027  -0.2778       0.7827 
  12 rs112805997   55399914       40 -0.0009533   0.003432   0.002027  -0.2778       0.7827 
  12  rs77874325   55399930       40  -0.003227    0.00289    0.03177   -1.117       0.2712 
  12 rs113041413   55399997       40  -0.003227    0.00289    0.03177   -1.117       0.2712 
  12  rs10876685   55400001       40  -0.001278   0.002065   0.009986  -0.6191       0.5395
[truncated: 758,989 more chars]
