# Supplementary material for: Cell-to-cell expression dispersion of B-cell surface proteins is linked to genetic variants in humans
Source: Commun Biol. 2020 Jul 3;3:346. doi: 10.1038/s42003-020-1075-1 (PMC7335051; doi:10.1038/s42003-020-1075-1)
Supplement: Supplementary file 4 — Supplementary Data 2 [file 42003_2020_1075_MOESM4_ESM.zip › Supplementary_Data_S2/plink-results-40LCLs/CD63_chr12_cv/CD63_cv_40_LCLs.qassoc.adjusted]

 CHR         SNP      UNADJ         GC       BONF       HOLM   SIDAK_SS   SIDAK_SD     FDR_BH     FDR_BY
  12       rs971   1.46e-05  3.818e-05      0.182      0.182     0.1664     0.1664     0.1484          1 
  12 rs116739774  6.333e-05  0.0001483     0.7891     0.7891     0.5458     0.5457     0.1484          1 
  12 rs112692825  0.0001667  0.0003618          1          1     0.8748     0.8748     0.1484          1 
  12 rs112817076  0.0001667  0.0003618          1          1     0.8748     0.8748     0.1484          1 
  12  rs73349954  0.0001667  0.0003618          1          1     0.8748     0.8748     0.1484          1 
  12  rs73349983  0.0001667  0.0003618          1          1     0.8748     0.8748     0.1484          1 
  12 rs143228719  0.0001667  0.0003618          1          1     0.8748     0.8748     0.1484          1 
  12  rs55849950  0.0001667  0.0003618          1          1     0.8748     0.8748     0.1484          1 
  12  rs73351680  0.0001667  0.0003618          1          1     0.8748     0.8748     0.1484          1 
  12  rs34299538  0.0001667  0.0003618          1          1     0.8748     0.8748     0.1484          1 
  12  rs73335910  0.0001667  0.0003618          1          1     0.8748     0.8748     0.1484          1 
  12 rs113498498  0.0001667  0.0003618          1          1     0.8748     0.8748     0.1484          1 
  12 rs111505240  0.0001667  0.0003618          1          1     0.8748     0.8748     0.1484          1 
  12 rs199546118  0.0001667  0.0003618          1          1     0.8748     0.8748     0.1484          1 
  12 rs115740740  0.0002347  0.0004953          1          1     0.9463     0.9462     0.1539          1 
  12 rs114606877  0.0002347  0.0004953          1          1     0.9463     0.9462     0.1539          1 
  12  rs79130148  0.0002347  0.0004953          1          1     0.9463     0.9462     0.1539          1 
  12  rs76548287  0.0002347  0.0004953          1          1     0.9463     0.9462     0.1539          1 
  12 rs114782601  0.0002347  0.0004953          1          1     0.9463     0.9462     0.1539          1 
  12   rs7979190  0.0004405  0.0008824          1          1     0.9959     0.9958     0.2617          1 
  12 rs146919687  0.0004621   0.000922          1          1     0.9968     0.9968     0.2617          1 
  12  rs76628943  0.0004621   0.000922          1          1     0.9968     0.9968     0.2617          1 
  12  rs11170843  0.0005201   0.001027          1          1     0.9985     0.9985     0.2818          1 
  12  rs11171710  0.0006559   0.001271          1          1     0.9997     0.9997     0.3186          1 
  12 rs113897087  0.0006669    0.00129          1          1     0.9998     0.9998     0.3186          1 
  12 rs112473782  0.0006669    0.00129          1          1     0.9998     0.9998     0.3186          1 
  12   rs7296239  0.0007218   0.001387          1          1     0.9999     0.9999     0.3186          1 
  12  rs75168889  0.0007859   0.001499          1          1     0.9999     0.9999     0.3186          1 
  12  esv3629574   0.000796   0.001517          1          1          1     0.9999     0.3186          1 
  12  rs78089251  0.0009015   0.001699          1          1          1          1     0.3186          1 
  12  rs59370004  0.0009097   0.001714          1          1          1          1     0.3186          1 
  12  rs78996677  0.0009097   0.001714          1          1          1          1     0.3186          1 
  12 rs116364799   0.000946   0.001776          1          1          1          1     0.3186          1 
  12 rs114651171   0.000946   0.001776          1          1          1          1     0.3186          1 
  12 rs145488615   0.000946   0.001776          1          1          1          1     0.3186          1 
  12 rs115401344   0.000946   0.001776          1          1          1          1     0.3186          1 
  12 rs147630215   0.000946   0.001776          1          1          1          1     0.3186          1 
  12   rs3001426   0.001063   0.001975          1          1          1          1     0.3484          1 
  12    rs324012   0.001175   0.002165          1          1          1          1     0.3754          1 
  12 rs145879176   0.001473   0.002662          1          1          1          1     0.4373          1 
  12 rs116155813   0.001473   0.002662          1          1          1          1     0.4373          1 
  12 rs559561420   0.001474   0.002663          1          1          1          1     0.4373          1 
  12   rs7311314   0.001643    0.00294          1          1          1          1     0.4761          1 
  12  rs59476756   0.001728   0.003079          1          1          1          1     0.4895          1 
  12 rs114149183   0.001789   0.003177          1          1          1          1     0.4897          1 
  12  rs73108819   0.001808   0.003208          1          1          1          1     0.4897          1 
  12   rs7304319   0.001999   0.003516          1          1          1          1     0.5248          1 
  12 rs143398234   0.002502   0.004314          1          1          1          1     0.5248          1 
  12  rs73344077   0.002527   0.004353          1          1          1          1     0.5248          1 
  12  rs73344079   0.002527   0.004353          1          1          1          1     0.5248          1 
  12  rs59108082   0.002527   0.004353          1          1          1          1     0.5248          1 
  12 rs564974626   0.002527   0.004353          1          1          1          1     0.5248          1 
  12 rs112714462   0.002527   0.004353          1          1          1          1     0.5248          1 
  12  rs73344100   0.002527   0.004353          1          1          1          1     0.5248          1 
  12  rs73344102   0.002527   0.004353          1          1          1          1     0.5248          1 
  12  rs73346010   0.002527   0.004353          1          1          1          1     0.5248          1 
  12  rs73346013   0.002527   0.004353          1          1          1          1     0.5248          1 
  12  rs73346014   0.002527   0.004353          1          1          1          1     0.5248          1 
  12 rs111762466   0.002527   0.004353          1          1          1          1     0.5248          1 
  12  rs73346023   0.002527   0.004353          1          1          1          1     0.5248          1 
  12    rs324014   0.002842   0.004844          1          1          1          1     0.5508          1 
  12   rs7484981   0.002873   0.004892          1          1          1          1     0.5508          1 
  12   rs4451814   0.002873   0.004892          1          1          1          1     0.5508          1 
  12 rs147307990   0.002873   0.004892          1          1          1          1     0.5508          1 
  12  rs73324736   0.002873   0.004892          1          1          1          1     0.5508          1 
  12  rs11514192   0.003331   0.005597          1          1          1          1     0.6194          1 
  12  rs11514193   0.003331   0.005597          1          1          1          1     0.6194          1 
  12  rs74616095   0.003716   0.006183          1          1          1          1     0.6714          1 
  12  rs56678328   0.003763   0.006255          1          1          1          1     0.6714          1 
  12  rs11321648   0.003772   0.006268          1          1          1          1     0.6714          1 
  12 rs137967717   0.003991   0.006598          1          1          1          1     0.6867          1 
  12  rs57462268   0.003991   0.006598          1          1          1          1     0.6867          1 
  12   rs7305567   0.004023   0.006647          1          1          1          1     0.6867          1 
  12 rs141234268   0.004115   0.006785          1          1          1          1     0.6929          1 
  12   rs2228224   0.004384   0.007186          1          1          1          1     0.7283          1 
  12 rs138914778   0.005035    0.00815          1          1          1          1     0.7904          1 
  12   rs7966252   0.005259    0.00848          1          1          1          1     0.7904          1 
  12  rs60786267   0.005419   0.008713          1          1          1          1     0.7904          1 
  12  rs61633953   0.005419   0.008713          1          1          1          1     0.7904          1 
  12 rs116286841   0.005419   0.008713          1          1          1          1     0.7904          1 
  12 rs115341417   0.005419   0.008713          1          1          1          1     0.7904          1 
  12   rs4472979   0.006052   0.009633          1          1          1          1     0.7904          1 
  12 rs376802727    0.00663    0.01046          1          1          1          1     0.7904          1 
  12 rs138691849   0.006786    0.01069          1          1          1          1     0.7904          1 
  12 rs115018655   0.006786    0.01069          1          1          1          1     0.7904          1 
  12 rs114142016   0.006786    0.01069          1          1          1          1     0.7904          1 
  12   rs4758974   0.006825    0.01075          1          1          1          1     0.7904          1 
  12  rs11171073   0.006825    0.01075          1          1          1          1     0.7904          1 
  12  rs12372642   0.006825    0.01075          1          1          1          1     0.7904          1 
  12  rs11171076   0.006825    0.01075          1          1          1          1     0.7904          1 
  12   rs4759104   0.006825    0.01075          1          1          1          1     0.7904          1 
  12  rs10783625   0.007502    0.01171          1          1          1          1     0.7904          1 
  12  rs76440403   0.007833    0.01218          1          1          1          1     0.7904          1 
  12 rs184689614   0.007833    0.01218          1          1          1          1     0.7904          1 
  12   rs6581084   0.008129    0.01259          1          1          1          1     0.7904          1 
  12   rs7294533   0.008428    0.01301          1          1          1          1     0.7904          1 
  12   rs2046518   0.008428    0.01301          1          1          1          1     0.7904          1 
  12 rs148860947   0.008428    0.01301          1          1          1          1     0.7904          1 
  12  rs55980847   0.008428    0.01301          1          1          1          1     0.7904          1 
  12 rs147052096   0.009199    0.01409          1          1          1          1     0.7904          1 
  12 rs142314689    0.00921     0.0141          1          1          1          1     0.7904          1 
  12 rs142023418    0.00921     0.0141          1          1          1          1     0.7904          1 
  12 rs186172640    0.00921     0.0141          1          1          1          1     0.7904          1 
  12 rs142517697    0.00921     0.0141          1          1          1          1     0.7904          1 
  12    rs769372   0.009444    0.01443          1          1          1          1     0.7904          1 
  12  rs78204134   0.009563    0.01459          1          1          1          1     0.7904          1 
  12  rs73114552   0.009563    0.01459          1          1          1          1     0.7904          1 
  12  rs12306093   0.009896    0.01505          1          1          1          1     0.7904          1 
  12  rs12299199   0.009896    0.01505          1          1          1          1     0.7904          1 
  12  rs11503964   0.009896    0.01505          1          1          1          1     0.7904          1 
  12  rs12316615   0.009896    0.01505          1          1          1          1     0.7904          1 
  12  rs11170751   0.009896    0.01505          1          1          1          1     0.7904          1 
  12  rs11170752   0.009896    0.01505          1          1          1          1     0.7904          1 
  12  rs10876496    0.01031    0.01562          1          1          1          1     0.7904          1 
  12   rs3001425    0.01043    0.01578          1          1          1          1     0.7904          1 
  12 rs536321446    0.01064    0.01607          1          1          1          1     0.7904          1 
  12  rs61649746    0.01065    0.01609          1          1          1          1     0.7904          1 
  12  rs56162312    0.01126    0.01693          1          1          1          1     0.7904          1 
  12 rs113160896    0.01141    0.01713          1          1          1          1     0.7904          1 
  12   rs7305943    0.01142    0.01714          1          1          1          1     0.7904          1 
  12  rs10747757    0.01142    0.01714          1          1          1          1     0.7904          1 
  12   rs4759298    0.01216    0.01814          1          1          1          1     0.7904          1 
  12   rs2037750    0.01216    0.01814          1          1          1          1     0.7904          1 
  12  rs76821429    0.01216    0.01815          1          1          1          1     0.7904          1 
  12 rs112407641    0.01216    0.01815          1          1          1          1     0.7904          1 
  12 rs527923816    0.01229    0.01833          1          1          1          1     0.7904          1 
  12 rs549544313    0.01229    0.01833          1          1          1          1     0.7904          1 
  12 rs567689070    0.01229    0.01833          1          1          1          1     0.7904          1 
  12  rs10783620    0.01261    0.01875          1          1          1          1     0.7904          1 
  12   rs3024961    0.01266    0.01882          1          1          1          1     0.7904          1 
  12 rs115658175    0.01335    0.01974          1          1          1          1     0.7904          1 
  12 rs149647690    0.01335    0.01974          1          1          1          1     0.7904          1 
  12 rs115603330    0.01359    0.02007          1          1          1          1     0.7904          1 
  12 rs114663449    0.01359    0.02007          1          1          1          1     0.7904          1 
  12 rs115172245    0.01359    0.02007          1          1          1          1     0.7904          1 
  12 rs114920814    0.01359    0.02007          1          1          1          1     0.7904          1 
  12  rs78810612    0.01359    0.02007          1          1          1          1     0.7904          1 
  12 rs116345474    0.01359    0.02007          1          1          1          1     0.7904          1 
  12 rs138954282    0.01359    0.02007          1          1          1          1     0.7904          1 
  12  rs11834210    0.01359    0.02007          1          1          1          1     0.7904          1 
  12  rs75473915    0.01359    0.02007          1          1          1          1     0.7904          1 
  12  rs12366282    0.01392    0.02051          1          1          1          1     0.7904          1 
  12  rs12825989    0.01392    0.02051          1          1          1          1     0.7904          1 
  12  rs12367018    0.01392    0.02051          1          1          1          1     0.7904          1 
  12  rs10876495    0.01398    0.02059          1          1          1          1     0.7904          1 
  12  rs73324770    0.01401    0.02063          1          1          1          1     0.7904          1 
  12  rs11171412    0.01401    0.02063          1          1          1          1     0.7904          1 
  12  rs12318092    0.01401    0.02063          1          1          1          1     0.7904          1 
  12  rs73324802    0.01401    0.02063          1          1          1          1     0.7904          1 
  12 rs572907767    0.01401    0.02063          1          1          1          1     0.7904          1 
  12  rs12308063    0.01401    0.02063          1          1          1          1     0.7904          1 
  12  rs12296761    0.01401    0.02063          1          1          1          1     0.7904          1 
  12 rs144758825    0.01401    0.02063          1          1          1          1     0.7904          1 
  12   rs7135830    0.01401    0.02063          1          1          1          1     0.7904          1 
  12   rs7294460    0.01401    0.02063          1          1          1          1     0.7904          1 
  12 rs112434065    0.01401    0.02063          1          1          1          1     0.7904          1 
  12   rs7301667    0.01401    0.02063          1          1          1          1     0.7904          1 
  12 rs113436240    0.01401    0.02063          1          1          1          1     0.7904          1 
  12   rs7968130    0.01401    0.02063          1          1          1          1     0.7904          1 
  12  rs11171440    0.01401    0.02063          1          1          1          1     0.7904          1 
  12  rs11171445    0.01401    0.02063          1          1          1          1     0.7904          1 
  12  rs12317998    0.01401    0.02063          1          1          1          1     0.7904          1 
  12  rs12308022    0.01401    0.02063          1          1          1          1     0.7904          1 
  12  rs11171446    0.01401    0.02063          1          1          1          1     0.7904          1 
  12  rs12313802    0.01401    0.02063          1          1          1          1     0.7904          1 
  12  rs73325766    0.01401    0.02063          1          1          1          1     0.7904          1 
  12  rs12309328    0.01401    0.02063          1          1          1          1     0.7904          1 
  12  rs12322736    0.01401    0.02063          1          1          1          1     0.7904          1 
  12  rs12309458    0.01401    0.02063          1          1          1          1     0.7904          1 
  12  rs12316946    0.01401    0.02063          1          1          1          1     0.7904          1 
  12  rs11171484    0.01401    0.02063          1          1          1          1     0.7904          1 
  12  rs12297108    0.01401    0.02063          1          1          1          1     0.7904          1 
  12  rs12309784    0.01401    0.02063          1          1          1          1     0.7904          1 
  12 rs146249176    0.01401    0.02063          1          1          1          1     0.7904          1 
  12 rs111360841    0.01401    0.02063          1          1          1          1     0.7904          1 
  12  rs10161416    0.01401    0.02063          1          1          1          1     0.7904          1 
  12 rs145481174    0.01401    0.02063          1          1          1          1     0.7904          1 
  12  rs11504015    0.01401    0.02063          1          1          1          1     0.7904          1 
  12  rs11504016    0.01401    0.02063          1          1          1          1     0.7904          1 
  12  rs11171571    0.01401    0.02063          1          1          1          1     0.7904          1 
  12  rs61322729    0.01401    0.02063          1          1          1          1     0.7904          1 
  12   rs7312989    0.01401    0.02063          1          1          1          1     0.7904          1 
  12 rs113908602    0.01401    0.02063          1          1          1          1     0.7904          1 
  12  rs59480824    0.01401    0.02063          1          1          1          1     0.7904          1 
  12   rs2122692     0.0144    0.02115          1          1          1          1     0.7904          1 
  12    rs324013     0.0144    0.02115          1          1          1          1     0.7904          1 
  12  rs71962651    0.01445    0.02121          1          1          1          1     0.7904          1 
  12  rs35918249    0.01451     0.0213          1          1          1          1     0.7904          1 
  12  rs12427355    0.01476    0.02163          1          1          1          1     0.7904          1 
  12  rs45448092    0.01479    0.02167          1          1          1          1     0.7904          1 
  12  rs62872661    0.01487    0.02178          1          1          1          1     0.7904          1 
  12  rs11171567     0.0158    0.02301          1          1          1          1     0.7904          1 
  12  rs12299200    0.01587    0.02311          1          1          1          1     0.7904          1 
  12  rs12296823    0.01587    0.02311          1          1          1          1     0.7904          1 
  12  rs12311931    0.01587    0.02311          1          1          1          1     0.7904          1 
  12  rs12298692    0.01587    0.02311          1          1          1          1     0.7904          1 
  12  rs73307390    0.01587    0.02311          1          1          1          1     0.7904          1 
  12  rs11170734    0.01587    0.02311          1          1          1          1     0.7904          1 
  12  rs73307393    0.01587    0.02311          1          1          1          1     0.7904          1 
  12  rs59440741    0.01587    0.02311          1          1          1          1     0.7904          1 
  12  rs58307357    0.01587    0.02311          1          1          1          1     0.7904          1 
  12  rs60735272    0.01587    0.02311          1          1          1          1     0.7904          1 
  12  rs12315287    0.01587    0.02311          1          1          1          1     0.7904          1 
  12   rs6580969    0.01587    0.02311          1          1          1          1     0.7904          1 
  12 rs146316489    0.01603    0.02331          1          1          1          1     0.7904          1 
  12  rs73314787    0.01603    0.02331          1          1          1          1     0.7904          1 
  12  rs73314789    0.01603    0.02331          1          1          1          1     0.7904          1 
  12 rs138865943    0.01616    0.02348          1          1          1          1     0.7904          1 
  12   rs2046292    0.01616    0.02349          1          1          1          1     0.7904          1 
  12  rs12312252    0.01665    0.02412          1          1          1          1     0.7904          1 
  12  rs11171023    0.01709     0.0247          1          1          1          1     0.7904          1 
  12 rs548892380    0.01734    0.02503          1          1          1          1     0.7904          1 
  12  rs12229875     0.0174     0.0251          1          1          1          1     0.7904          1 
  12  rs56818653    0.01744    0.02516          1          1          1          1     0.7904          1 
  12  rs56987022    0.01744    0.02516          1          1          1          1     0.7904          1 
  12  rs77298381    0.01776    0.02558          1          1          1          1     0.7904          1 
  12 rs142755298     0.0178    0.02563          1          1          1          1     0.7904          1 
  12    rs266653    0.01805    0.02596          1          1          1          1     0.7904          1 
  12    rs266650    0.01805    0.02596          1          1          1          1     0.7904          1 
  12    rs166477    0.01805    0.02596          1          1          1          1     0.7904          1 
  12   rs6421178    0.01805    0.02596          1          1          1          1     0.7904          1 
  12    rs266689    0.01805    0.02596          1          1          1          1     0.7904          1 
  12    rs266686    0.01805    0.02596          1          1          1          1     0.7904          1 
  12    rs266685    0.01805    0.02596          1          1          1          1     0.7904          1 
  12    rs266683    0.01805    0.02596          1          1          1          1     0.7904          1 
  12   rs7967049    0.01805    0.02596          1          1          1          1     0.7904          1 
  12   rs7966838    0.01805    0.02596          1          1          1          1     0.7904          1 
  12   rs2644410    0.01805    0.02596          1          1          1          1     0.7904          1 
  12   rs2644409    0.01805    0.02596          1          1          1          1     0.7904          1 
  12   rs1390447    0.01805    0.02596          1          1          1          1     0.7904          1 
  12   rs2603570    0.01805    0.02596          1          1          1          1     0.7904          1 
  12   rs2220935    0.01805    0.02596          1          1          1          1     0.7904          1 
  12   rs2201583    0.01805    0.02596          1          1          1          1     0.7904          1 
  12   rs2603552    0.01805    0.02596          1          1          1          1     0.7904          1 
  12  rs11171059    0.01805    0.02596          1          1          1          1     0.7904          1 
  12   rs2248566    0.01806    0.02597          1          1          1          1     0.7904          1 
  12  rs12318697    0.01817    0.02612          1          1          1          1     0.7904          1 
  12  rs11171508    0.01817    0.02612          1          1          1          1     0.7904          1 
  12  rs11171510    0.01817    0.02612          1          1          1          1     0.7904          1 
  12  rs58332875    0.01817    0.02612          1          1          1          1     0.7904          1 
  12   rs7975388    0.01817    0.02612          1          1          1          1     0.7904          1 
  12  rs11495501    0.01817    0.02612          1          1          1          1     0.7904          1 
  12  rs73326021    0.01817    0.02612          1          1          1          1     0.7904          1 
  12  rs11171544    0.01817    0.02612          1          1          1          1     0.7904          1 
  12  rs73326032    0.01817    0.02612          1          1          1          1     0.7904          1 
  12  rs12367025    0.01817    0.02612          1          1          1          1     0.7904          1 
  12  rs12314701    0.01817    0.02612          1          1          1          1     0.7904          1 
  12  rs12318271    0.01817    0.02612          1          1          1          1     0.7904          1 
  12  rs11171547    0.01817    0.02612          1          1          1          1     0.7904          1 
  12  rs10876810    0.01817    0.02612          1          1          1          1     0.7904          1 
  12 rs112201253    0.01817    0.02612          1          1          1          1     0.7904          1 
  12 rs112464863    0.01817    0.02612          1          1          1          1     0.7904          1 
  12   rs6581068    0.01817    0.02612          1          1          1          1     0.7904          1 
  12  rs11171552    0.01817    0.02612          1          1          1          1     0.7904          1 
  12   rs7964803    0.01817    0.02612          1          1          1          1     0.7904          1 
  12  rs10161246    0.01817    0.02612          1          1          1          1     0.7904          1 
  12  rs73326093    0.01817    0.02612          1          1          1          1     0.7904          1 
  12   rs4759005    0.01817    0.02612          1          1          1          1     0.7904          1 
  12 rs199632675    0.01817    0.02612          1          1          1          1     0.7904          1 
  12 rs117243693    0.01817    0.02612          1          1          1          1     0.7904          1 
  12  rs11520036    0.01817    0.02612          1          1          1          1     0.7904          1 
  12  rs11171558    0.01817    0.02612          1          1          1          1     0.7904          1 
  12  rs11520037    0.01817    0.02612          1          1          1          1     0.7904          1 
  12  rs12367518    0.01817    0.02612          1          1          1          1     0.7904          1 
  12   rs7954714    0.01817    0.02612          1          1          1          1     0.7904          1 
  12   rs7954846    0.01817    0.02612          1          1          1          1     0.7904          1 
  12  rs12316886    0.01817    0.02612          1          1          1          1     0.7904          1 
  12 rs113847040    0.01817    0.02612          1          1          1          1     0.7904          1 
  12  rs11171565    0.01817    0.02612          1          1          1          1     0.7904          1 
  12   rs7959566    0.01817    0.02612          1          1          1          1     0.7904          1 
  12  rs10450789    0.01817    0.02612          1          1          1          1     0.7904          1 
  12  rs12372076     0.0182    0.02615          1          1          1          1     0.7904          1 
  12   rs2198611    0.01857    0.02663          1          1          1          1     0.7904          1 
  12  rs34528307    0.01878    0.02691          1          1          1          1     0.7904          1 
  12  rs59151663    0.01899    0.02718          1          1          1          1     0.7904          1 
  12 rs113249378    0.01945    0.02777          1          1          1          1     0.7904          1 
  12  rs57975245    0.01961    0.02798          1          1          1          1     0.7904          1 
  12  rs11614841     0.0197     0.0281          1          1          1          1     0.7904          1 
  12  rs11612597     0.0197     0.0281          1          1          1          1     0.7904          1 
  12  rs10783831    0.01977    0.02819          1          1          1          1     0.7904          1 
  12    rs775321    0.01977    0.02819          1          1          1          1     0.7904          1 
  12  rs12312813    0.02008    0.02859          1          1          1          1     0.7904          1 
  12  rs60860183    0.02008    0.02859          1          1          1          1     0.7904          1 
  12 rs535276699    0.02008    0.02859          1          1          1          1     0.7904          1 
  12 rs553589973    0.02008    0.02859          1          1          1          1     0.7904          1 
  12 rs150936032    0.02016    0.02869          1          1          1          1     0.7904          1 
  12 rs116067490    0.02016    0.02869          1          1          1          1     0.7904          1 
  12 rs116238237    0.02016    0.02869          1          1          1          1     0.7904          1 
  12 rs116319947    0.02016    0.02869          1          1          1          1     0.7904          1 
  12 rs142038333    0.02016    0.02869          1          1          1          1     0.7904          1 
  12 rs144673311    0.02056    0.02921          1          1          1          1     0.7904          1 
  12    rs799267    0.02068    0.02936          1          1          1          1     0.7904          1 
  12  rs79076218    0.02196      0.031          1          1          1          1     0.7904          1 
  12   rs2007755    0.02205    0.03112          1          1          1          1     0.7904          1 
  12  rs61494491    0.02243     0.0316          1          1          1          1     0.7904          1 
  12  rs79639752    0.02243     0.0316          1          1          1          1     0.7904          1 
  12  rs74240644    0.02243     0.0316          1          1          1          1     0.7904          1 
  12 rs139810565    0.02243     0.0316          1          1          1          1     0.7904          1 
  12   rs4469993    0.02243     0.0316          1          1          1          1     0.7904          1 
  12 rs141169105    0.02243     0.0316          1          1          1          1     0.7904          1 
  12 rs141535239    0.02243     0.0316          1          1          1          1     0.7904          1 
  12 rs371980947    0.02243     0.0316          1          1          1          1     0.7904          1 
  12  rs78618567    0.02243     0.0316          1          1          1          1     0.7904          1 
  12 rs201662652    0.02271    0.03196          1          1          1          1     0.7904          1 
  12 rs199854409    0.02271    0.03196          1          1          1          1     0.7904          1 
  12  rs73317055    0.02275    0.03201          1          1          1          1     0.7904          1 
  12  rs73317057    0.02275    0.03201          1          1          1          1     0.7904          1 
  12  rs17107807    0.02275    0.03201          1          1          1          1     0.7904          1 
  12  rs61937826    0.02279    0.03206          1          1          1          1     0.7904          1 
  12  rs76280168    0.02279    0.03206          1          1          1          1     0.7904          1 
  12  rs10876849    0.02291    0.03222          1          1          1          1     0.7904          1 
  12   rs2694009    0.02291    0.03222          1          1          1          1     0.7904          1 
  12    rs725029    0.02323    0.03262          1          1          1          1     0.7904          1 
  12   rs5798298    0.02324    0.03263          1          1          1          1     0.7904          1 
  12 rs200295634    0.02326    0.03266          1          1          1          1     0.7904          1 
  12   rs1689595    0.02353    0.03301          1          1          1          1     0.7904          1 
  12   rs1689594    0.02353    0.03301          1          1          1          1     0.7904          1 
  12   rs1689592    0.02353    0.03301          1          1          1          1     0.7904          1 
  12  rs12314562    0.02353    0.03301          1          1          1          1     0.7904          1 
  12 rs112314469    0.02353    0.03301          1          1          1          1     0.7904          1 
  12   rs2928059    0.02353    0.03301          1          1          1          1     0.7904          1 
  12   rs7963067    0.02355    0.03302          1          1          1          1     0.7904          1 
  12  rs10876695    0.02363    0.03312          1          1          1          1     0.7904          1 
  12  rs12320942    0.02372    0.03324          1          1          1          1     0.7904          1 
  12   rs4759196    0.02412    0.03374          1          1          1          1     0.7904          1 
  12   rs4759105    0.02412    0.03374          1          1          1          1     0.7904          1 
  12  rs78651099    0.02412    0.03374          1          1          1          1     0.7904          1 
  12 rs549163243    0.02457    0.03431          1          1          1          1     0.7904          1 
  12  rs11612640    0.02469    0.03447          1          1          1          1     0.7904          1 
  12 rs201142450    0.02471     0.0345          1          1          1          1     0.7904          1 
  12 rs201782266    0.02471     0.0345          1          1          1          1     0.7904          1 
  12 rs199637075    0.02471     0.0345          1          1          1          1     0.7904          1 
  12  rs10747690    0.02567    0.03571          1          1          1          1     0.7904          1 
  12   rs4301049    0.02584    0.03592          1          1          1          1     0.7904          1 
  12  rs12299612    0.02625    0.03643          1          1          1          1     0.7904          1 
  12  rs10506327    0.02625    0.03643          1          1          1          1     0.7904          1 
  12  rs12299820    0.02625    0.03643          1          1          1          1     0.7904          1 
  12   rs1128385    0.02625    0.03643          1          1          1          1     0.7904          1 
  12   rs7398423    0.02657    0.03684          1          1          1          1     0.7904          1 
  12 rs112968458    0.02663    0.03691          1          1          1          1     0.7904          1 
  12  rs35702231    0.02688    0.03723          1          1          1          1     0.7904          1 
  12   rs7308093    0.02688    0.03723          1          1          1          1     0.7904          1 
  12  rs11832368    0.02688    0.03723          1          1          1          1     0.7904          1 
  12  rs11170847    0.02688    0.03723          1          1          1          1     0.7904          1 
  12 rs530329134    0.02707    0.03747          1          1          1          1     0.7904          1 
  12  rs11519824    0.02763    0.03817          1          1          1          1     0.7904          1 
  12   rs7138335    0.02763    0.03817          1          1          1          1     0.7904          1 
  12  rs73347918     0.0281    0.03875          1          1          1          1     0.7904          1 
  12 rs564063054    0.02827    0.03897          1          1          1          1     0.7904          1 
  12   rs7967589     0.0284    0.03912          1          1          1          1     0.7904          1 
  12   rs4759293    0.02847    0.03922          1          1          1          1     0.7904          1 
  12 rs202215851    0.02862     0.0394          1          1          1          1     0.7904          1 
  12  rs12313923    0.02862     0.0394          1          1          1          1     0.7904          1 
  12  rs11170692    0.02862    0.03941          1          1          1          1     0.7904          1 
  12   rs7965333    0.02877    0.03959          1          1          1          1     0.7904          1 
  12   rs2366129    0.02878     0.0396          1          1          1          1     0.7904          1 
  12   rs7302884    0.02878     0.0396          1          1          1          1     0.7904          1 
  12 rs142806227    0.02901    0.03989          1          1          1          1     0.7904          1 
  12  rs11171451    0.02901    0.03989          1          1          1          1     0.7904          1 
  12  rs11170708    0.02972    0.04077          1          1          1          1     0.7904          1 
  12  rs61179332    0.02972    0.04077          1          1          1          1     0.7904          1 
  12   rs7954829    0.02972    0.04077          1          1          1          1     0.7904          1 
  12  rs57208667    0.02972    0.04077          1          1          1          1     0.7904          1 
  12 rs541808026    0.03052    0.04177          1          1          1          1     0.7904          1 
  12 rs113468492    0.03094    0.04228          1          1          1          1     0.7904          1 
  12  rs57151828    0.03121    0.04261          1          1          1          1     0.7904          1 
  12  rs17116859    0.03121    0.04261          1          1          1          1     0.7904          1 
  12  rs79480453    0.03123    0.04265          1          1          1          1     0.7904          1 
  12  rs12578472    0.03143    0.04289          1          1          1          1     0.7904          1 
  12  rs10783598    0.03143    0.04289          1          1          1          1     0.7904          1 
  12 rs374497108    0.03171    0.04323          1          1          1          1     0.7904          1 
  12   rs1864447    0.03234    0.04401          1          1          1          1     0.7904          1 
  12 rs548470246    0.03239    0.04406          1          1          1          1     0.7904          1 
  12 rs113318027    0.03243    0.04412          1          1          1          1     0.7904          1 
  12   rs2640610    0.03256    0.04428          1          1          1          1     0.7904          1 
  12 rs201000501    0.03266     0.0444          1          1          1          1     0.7904          1 
  12  rs11170733    0.03288    0.04467          1          1          1          1     0.7904          1 
  12   rs7311160    0.03307    0.04491          1          1          1          1     0.7904          1 
  12  rs10876799     0.0331    0.04495          1          1          1          1     0.7904          1 
  12   rs7397901     0.0331    0.04495          1          1          1          1     0.7904          1 
  12   rs7138699     0.0331    0.04495          1          1          1          1     0.7904          1 
  12  rs56375822     0.0331    0.04495          1          1          1          1     0.7904          1 
  12  rs11171537     0.0331    0.04495          1          1          1          1     0.7904          1 
  12  rs72335300     0.0331    0.04495          1          1          1          1     0.7904          1 
  12  rs11171542     0.0331    0.04495          1          1          1          1     0.7904          1 
  12   rs7294561    0.03312    0.04497          1          1          1          1     0.7904          1 
  12 rs114688702    0.03312    0.04497          1          1          1          1     0.7904          1 
  12  rs74500179    0.03312    0.04497          1          1          1          1     0.7904          1 
  12  rs60220223    0.03312    0.04497          1          1          1          1     0.7904          1 
  12   rs7303832    0.03312    0.04497          1          1          1          1     0.7904          1 
  12  rs34164956    0.03312    0.04497          1          1          1          1     0.7904          1 
  12   rs7308567    0.03312    0.04497          1          1          1          1     0.7904          1 
  12  rs79746362    0.03326    0.04514          1          1          1          1     0.7904          1 
  12  rs75961985    0.03326    0.04514          1          1          1          1     0.7904          1 
  12  rs77645990    0.03326    0.04514          1          1          1          1     0.7904          1 
  12  rs56698238    0.03326    0.04514          1          1          1          1     0.7904          1 
  12  rs61246014    0.03326    0.04514          1          1          1          1     0.7904          1 
  12 rs140993597    0.03326    0.04514          1          1          1          1     0.7904          1 
  12  rs57076335    0.03326    0.04514          1          1          1          1     0.7904          1 
  12  rs80255286    0.03326    0.04514          1          1          1          1     0.7904          1 
  12    rs749531    0.03326    0.04514          1          1          1          1     0.7904          1 
  12  rs11170721    0.03326    0.04514          1          1          1          1     0.7904          1 
  12  rs35343304    0.03326    0.04514          1          1          1          1     0.7904          1 
  12  rs61567286    0.03326    0.04514          1          1          1          1     0.7904          1 
  12 rs533058285    0.03326    0.04514          1          1          1          1     0.7904          1 
  12  rs11615252    0.03326    0.04514          1          1          1          1     0.7904          1 
  12  rs10876506    0.03326    0.04514          1          1          1          1     0.7904          1 
  12  rs79741387    0.03326    0.04514          1          1          1          1     0.7904          1 
  12  rs10783607    0.03326    0.04514          1          1          1          1     0.7904          1 
  12  rs35201914    0.03326    0.04514          1          1          1          1     0.7904          1 
  12  rs75572166    0.03326    0.04514          1          1          1          1     0.7904          1 
  12  rs12313868    0.03328    0.04517          1          1          1          1     0.7904          1 
  12  rs12313869    0.03328    0.04517          1          1          1          1     0.7904          1 
  12   rs2887968    0.03336    0.04526          1          1          1          1     0.7904          1 
  12  rs74093254    0.03336    0.04526          1          1          1          1     0.7904          1 
  12  rs57652434    0.03336    0.04526          1          1          1          1     0.7904          1 
  12  rs17117706    0.03336    0.04526          1          1          1          1     0.7904          1 
  12 rs150893894    0.03336    0.04526          1          1          1          1     0.7904          1 
  12  rs76239923    0.03336    0.04526          1          1          1          1     0.7904          1 
  12  rs74093256    0.03336    0.04526          1          1          1          1     0.7904          1 
  12  rs77658576    0.03336    0.04526          1          1          1          1     0.7904          1 
  12  rs17117726    0.03336    0.04526          1          1          1          1     0.7904          1 
  12 rs150421433    0.03336    0.04526          1          1          1          1     0.7904          1 
  12  rs58695662    0.03336    0.04526          1          1          1          1     0.7904          1 
  12  rs60764221    0.03336    0.04526          1          1          1          1     0.7904          1 
  12 rs200815357    0.03336    0.04526          1          1          1          1     0.7904          1 
  12 rs142952419    0.03336    0.04526          1          1          1          1     0.7904          1 
  12  rs60327355    0.03336    0.04526          1          1          1          1     0.7904          1 
  12  rs60500022    0.03336    0.04526          1          1          1          1     0.7904          1 
  12 rs551857902    0.03336    0.04526          1          1          1          1     0.7904          1 
  12 rs142476119    0.03336    0.04526          1          1          1          1     0.7904          1 
  12  rs55864933    0.03336    0.04526          1          1          1          1     0.7904          1 
  12  rs57437178    0.03336    0.04526          1          1          1          1     0.7904          1 
  12  rs74934359    0.03336    0.04526          1          1          1          1     0.7904          1 
  12 rs142400476    0.03336    0.04526          1          1          1          1     0.7904          1 
  12 rs537100299    0.03336    0.04526          1          1          1          1     0.7904          1 
  12 rs148202889    0.03336    0.04526          1          1          1          1     0.7904          1 
  12 rs144658279    0.03336    0.04526          1          1          1          1     0.7904          1 
  12 rs538412928    0.03336    0.04526          1          1          1          1     0.7904          1 
  12 rs190674110    0.03336    0.04526          1          1          1          1     0.7904          1 
  12 rs556672477    0.03336    0.04526          1          1          1          1     0.7904          1 
  12 rs530213140    0.03336    0.04526          1          1          1          1     0.7904          1 
  12 rs145720081    0.03336    0.04526          1          1          1          1     0.7904          1 
  12  rs61376353    0.03336    0.04526          1          1          1          1     0.7904          1 
  12 rs112590353    0.03352    0.04546          1          1          1          1     0.7904          1 
  12  rs34343116    0.03354    0.04548          1          1          1          1     0.7904          1 
  12  rs34950222    0.03354    0.04548          1          1          1          1     0.7904          1 
  12  rs34248177    0.03354    0.04548          1          1          1          1     0.7904          1 
  12   rs4494339    0.03371    0.04569          1          1          1          1     0.7904          1 
  12  rs12305643    0.03371    0.04569          1          1          1          1     0.7904          1 
  12   rs7975955    0.03371    0.04569          1          1          1          1     0.7904          1 
  12  rs11170695    0.03371    0.04569          1          1          1          1     0.7904          1 
  12  rs11170697    0.03371    0.04569          1          1          1          1     0.7904          1 
  12   rs1006347    0.03371    0.04569          1          1          1          1     0.7904          1 
  12   rs1550778    0.03371    0.04569          1          1          1          1     0.7904          1 
  12  rs35471822    0.03372     0.0457          1          1          1          1     0.7904          1 
  12  rs11503973    0.03372     0.0457          1          1          1          1     0.7904          1 
  12 rs114096139    0.03378    0.04578          1          1          1          1     0.7904          1 
  12 rs146007997     0.0338     0.0458          1          1          1          1     0.7904          1 
  12   rs1390191    0.03391    0.04593          1          1          1          1     0.7904          1 
  12  rs11611653    0.03391    0.04593          1          1          1          1     0.7904          1 
  12  rs11834660    0.03391    0.04593          1          1          1          1     0.7904          1 
  12  rs12316826    0.03395    0.04599          1          1          1          1     0.7904          1 
  12  rs11559982    0.03409    0.04616          1          1          1          1     0.7904          1 
  12  rs10876550    0.03409    0.04616          1          1          1          1     0.7904          1 
  12  rs11451044    0.03409    0.04616          1          1          1          1     0.7904          1 
  12 rs116206655    0.03409    0.04616          1          1          1          1     0.7904          1 
  12   rs1532372    0.03413     0.0462          1          1          1          1     0.7904          1 
  12   rs7132217    0.03426    0.04636          1          1          1          1     0.7904          1 
  12  rs61601856    0.03463    0.04682          1          1          1          1     0.7904          1 
  12  rs57141259    0.03463    0.04682          1          1          1          1     0.7904          1 
  12 rs529587947    0.03482    0.04705          1          1          1          1     0.7904          1 
  12  rs12813384    0.03485    0.04709          1          1          1          1     0.7904          1 
  12  rs73319403    0.03508    0.04736          1          1          1          1     0.7904          1 
  12  rs34022299    0.03544    0.04781          1          1          1          1     0.7904          1 
  12  rs11171409    0.03566    0.04807          1          1          1          1     0.7904          1 
  12  rs11171410    0.03566    0.04807          1          1          1          1     0.7904          1 
  12  rs73324760    0.03566    0.04807          1          1          1          1     0.7904          1 
  12  rs12579030    0.03586    0.04833          1          1          1          1     0.7904          1 
  12  rs12582734    0.03586    0.04833          1          1          1          1     0.7904          1 
  12  rs12580194    0.03586    0.04833          1          1          1          1     0.7904          1 
  12   rs7971451    0.03586    0.04833          1          1          1          1     0.7904          1 
  12   rs7308316    0.03586    0.04833          1          1          1          1     0.7904          1 
  12  rs58332180    0.03586    0.04833          1          1          1          1     0.7904          1 
  12   rs4262806    0.03586    0.04833          1          1          1          1     0.7904          1 
  12   rs4499085    0.03591    0.04838          1          1          1          1     0.7904          1 
  12  rs73327793    0.03596    0.04844          1          1          1          1     0.7904          1 
  12  rs12322458    0.03596    0.04844          1          1          1          1     0.7904          1 
  12  rs73327795    0.03596    0.04844          1          1          1          1     0.7904          1 
  12  rs12307839    0.03596    0.04844          1          1          1          1     0.7904          1 
  12 rs138213608    0.03596    0.04844          1          1          1          1     0.7904          1 
  12 rs190727463    0.03596    0.04844          1          1          1          1     0.7904          1 
  12 rs182953071    0.03596    0.04844          1          1          1          1     0.7904          1 
  12  rs11171459    0.03596    0.04844          1          1          1          1     0.7904          1 
  12  rs73330004    0.03596    0.04844          1          1          1          1     0.7904          1 
  12  rs73330005    0.03596    0.04844          1          1          1          1     0.7904          1 
  12  rs11171460    0.03596    0.04844          1          1          1          1     0.7904          1 
  12  rs11171461    0.03596    0.04844          1          1          1          1     0.7904          1 
  12 rs113012803    0.03596    0.04844          1          1          1          1     0.7904          1 
  12  rs73330007    0.03596    0.04844          1          1          1          1     0.7904          1 
  12 rs149991209    0.03596    0.04844          1          1          1          1     0.7904          1 
  12 rs139135822    0.03596    0.04844          1          1          1          1     0.7904          1 
  12  rs12309484    0.03596    0.04844          1          1          1          1     0.7904          1 
  12  rs11171463    0.03596    0.04844          1          1          1          1     0.7904          1 
  12  rs12299422    0.03596    0.04844          1          1          1          1     0.7904          1 
  12  rs74732233    0.03597    0.04845          1          1          1          1     0.7904          1 
  12  rs11171178    0.03597    0.04845          1          1          1          1     0.7904          1 
  12  rs74717892    0.03637    0.04894          1          1          1          1     0.7904          1 
  12  rs75131063    0.03637    0.04894          1          1          1          1     0.7904          1 
  12  rs76755717    0.03637    0.04894          1          1          1          1     0.7904          1 
  12  rs74240645    0.03637    0.04894          1          1          1          1     0.7904          1 
  12  rs57862109    0.03643    0.04901          1          1          1          1     0.7904          1 
  12   rs7311744    0.03647    0.04907          1          1          1          1     0.7904          1 
  12   rs2656806    0.03649    0.04908          1          1          1          1     0.7904          1 
  12   rs2633417    0.03649    0.04908          1          1          1          1     0.7904          1 
  12  rs58212469    0.03662    0.04925          1          1          1          1     0.7904          1 
  12 rs116155875    0.03662    0.04925          1          1          1          1     0.7904          1 
  12 rs114737821    0.03662    0.04925          1          1          1          1     0.7904          1 
  12 rs116811300    0.03662    0.04925          1          1          1          1     0.7904          1 
  12  rs61739642    0.03662    0.04925          1          1          1          1     0.7904          1 
  12 rs141957095    0.03662    0.04925          1          1          1          1     0.7904          1 
  12 rs139608263    0.03662    0.04925          1          1          1          1     0.7904          1 
  12  rs59705555    0.03662    0.04925          1          1          1          1     0.7904          1 
  12 rs115674317    0.03662    0.04925          1          1          1          1     0.7904          1 
  12  rs59228800    0.03662    0.04925          1          1          1          1     0.7904          1 
  12 rs562806943    0.03662    0.04925          1          1          1          1     0.7904          1 
  12 rs145451934    0.03662    0.04925          1          1          1          1     0.7904          1 
  12 rs115946464    0.03662    0.04925          1          1          1          1     0.7904          1 
  12  rs79821882    0.03662    0.04925          1          1          1          1     0.7904          1 
  12  rs57189472    0.03662    0.04925          1          1          1          1     0.7904          1 
  12  rs60784549    0.03662    0.04925          1          1          1          1     0.7904          1 
  12 rs115072382    0.03662    0.04925          1          1          1          1     0.7904          1 
  12 rs114570988    0.03662    0.04925          1          1          1          1     0.7904          1 
  12 rs143705613    0.03662    0.04925          1          1          1          1     0.7904          1 
  12   rs4073818    0.03662    0.04925          1          1          1          1     0.7904          1 
  12 rs116665915    0.03662    0.04925          1          1          1          1     0.7904          1 
  12 rs149634195    0.03662    0.04925          1          1          1          1     0.7904          1 
  12 rs200179603    0.03662    0.04925          1          1          1          1     0.7904          1 
  12 rs115585882    0.03662    0.04925          1          1          1          1     0.7904          1 
  12  rs57408658    0.03662    0.04925          1          1          1          1     0.7904          1 
  12 rs116639970    0.03662    0.04925          1          1          1          1     0.7904          1 
  12 rs193167158    0.03662    0.04925          1          1          1          1     0.7904          1 
  12  rs57502749    0.03662    0.04925          1          1          1          1     0.7904          1 
  12 rs146616757    0.03662    0.04925          1          1          1          1     0.7904          1 
  12 rs151327031    0.03662    0.04925          1          1          1          1     0.7904          1 
  12 rs115500975    0.03662    0.04925          1          1          1          1     0.7904          1 
  12 rs115149241    0.03662    0.04925          1          1          1          1     0.7904          1 
  12 rs116577640    0.03662    0.04925          1          1          1          1     0.7904          1 
  12 rs114082608    0.03662    0.04925          1          1          1          1     0.7904          1 
  12   rs7488040    0.03662    0.04925          1          1          1          1     0.7904          1 
  12 rs187096571    0.03662    0.04925          1          1          1          1     0.7904          1 
  12 rs147946379    0.03662    0.04925          1          1          1          1     0.7904          1 
  12 rs145520093    0.03662    0.04925          1          1          1          1     0.7904          1 
  12 rs149159030    0.03662    0.04925          1          1          1          1     0.7904          1 
  12  rs58368506    0.03662    0.04925          1          1          1          1     0.7904          1 
  12  rs57245995    0.03662    0.04925          1          1          1          1     0.7904          1 
  12 rs115875734    0.03662    0.04925          1          1          1          1     0.7904          1 
  12 rs149118007    0.03662    0.04925          1          1          1          1     0.7904          1 
  12 rs116002655    0.03662    0.04925          1          1          1          1     0.7904          1 
  12 rs181913351    0.03662    0.04925          1          1          1          1     0.7904          1 
  12 rs116545753    0.03662    0.04925          1          1          1          1     0.7904          1 
  12 rs139748174    0.03662    0.04925          1          1          1          1     0.7904          1 
  12  rs57411817    0.03662    0.04925          1          1          1          1     0.7904          1 
  12 rs116769351    0.03662    0.04925          1          1          1          1     0.7904          1 
  12 rs114927547    0.03662    0.04925          1          1          1          1     0.7904          1 
  12 rs115655561    0.03662    0.04925          1          1          1          1     0.7904          1 
  12 rs115176543    0.03662    0.04925          1          1          1          1     0.7904          1 
  12 rs145232226    0.03662    0.04925          1          1          1          1     0.7904          1 
  12 rs151046230    0.03662    0.04925          1          1          1          1     0.7904          1 
  12 rs114338583    0.03662    0.04925          1          1          1          1     0.7904          1 
  12 rs138997130    0.03662    0.04925          1          1          1          1     0.7904          1 
  12  rs61065660    0.03662    0.04925          1          1          1          1     0.7904          1 
  12 rs114939673    0.03662    0.04925          1          1          1          1     0.7904          1 
  12 rs150187081    0.03662    0.04925          1          1          1          1     0.7904          1 
  12 rs190997655    0.03662    0.04925          1          1          1          1     0.7904          1 
  12 rs114833275    0.03673    0.04938          1          1          1          1     0.7904          1 
  12 rs115688997    0.03673    0.04938          1          1          1          1     0.7904          1 
  12 rs149121940    0.03686    0.04954          1          1          1          1     0.7904          1 
  12 rs116312001    0.03686    0.04954          1          1          1          1     0.7904          1 
  12 rs183419213    0.03686    0.04954          1          1          1          1     0.7904          1 
  12   rs7296512    0.03692    0.04961          1          1          1          1     0.7904          1 
  12   rs7138121    0.03692    0.04961          1          1          1          1     0.7904          1 
  12 rs373037769     0.0371    0.04983          1          1          1          1     0.7929          1 
  12  rs10876539    0.03723    0.04999          1          1          1          1     0.7939          1 
  12 rs145631953    0.03727    0.05004          1          1          1          1     0.7939          1 
  12  rs57700869    0.03752    0.05033          1          1          1          1     0.7963          1 
  12  rs73328680    0.03752    0.05033          1          1          1          1     0.7963          1 
  12   rs1920025    0.03772    0.05058          1          1          1          1     0.7978          1 
  12 rs140126546    0.03805    0.05098          1          1          1          1     0.7978          1 
  12 rs112047677    0.03805    0.05098          1          1          1          1     0.7978          1 
  12   rs7296597    0.03806      0.051          1          1          1          1     0.7978          1 
  12  rs74091561    0.03812    0.05107          1          1          1          1     0.7978          1 
  12   rs7305787    0.03829    0.05127          1          1          1          1     0.7978          1 
  12  rs10876851    0.03829    0.05127          1          1          1          1     0.7978          1 
  12  rs10876852    0.03829    0.05127          1          1          1          1     0.7978          1 
  12   rs7954839    0.03829    0.05127          1          1          1          1     0.7978          1 
  12   rs7954619    0.03829    0.05127          1          1          1          1     0.7978          1 
  12   rs2291268    0.03829    0.05127          1          1          1          1     0.7978          1 
  12  rs77603963    0.03849    0.05152          1          1          1          1     0.7981          1 
  12 rs114030832    0.03849    0.05152          1          1          1          1     0.7981          1 
  12   rs7967648    0.03849    0.05152          1          1          1          1     0.7981          1 
  12 rs115908836    0.03926    0.05245          1          1          1          1     0.8127          1 
  12   rs6580970    0.03949    0.05273          1          1          1          1     0.8147          1 
  12   rs7134677    0.03949    0.05273          1          1          1          1     0.8147          1 
  12   rs4326844    0.03989     0.0532          1          1          1          1     0.8214          1 
  12 rs560819046    0.04015    0.05352          1          1          1          1     0.8231          1 
  12   rs3024963    0.04032    0.05372          1          1          1          1     0.8231          1 
  12  rs12313584    0.04061    0.05407          1          1          1          1     0.8231          1 
  12 rs200703209    0.04133    0.05494          1          1          1          1     0.8231          1 
  12  rs11170704    0.04137      0.055          1          1          1          1     0.8231          1 
  12  rs12423776    0.04137      0.055          1          1          1          1     0.8231          1 
  12  rs79302696    0.04137      0.055          1          1          1          1     0.8231          1 
  12  rs59952927    0.04137      0.055          1          1          1          1     0.8231          1 
  12 rs147952231    0.04137      0.055          1          1          1          1     0.8231          1 
  12  rs75084451    0.04174    0.05543          1          1          1          1     0.8231          1 
  12  rs73344067    0.04191    0.05564          1          1          1          1     0.8231          1 
  12  rs79700476    0.04191    0.05564          1          1          1          1     0.8231          1 
  12   rs6581026    0.04203    0.05578          1          1          1          1     0.8231          1 
  12   rs1140681    0.04219    0.05598          1          1          1          1     0.8231          1 
  12   rs1678528    0.04236    0.05618          1          1          1          1     0.8231          1 
  12  rs11835746    0.04283    0.05675          1          1          1          1     0.8231          1 
  12  rs11170722    0.04283    0.05675          1          1          1          1     0.8231          1 
  12   rs1047039    0.04314    0.05711          1          1          1          1     0.8231          1 
  12    rs960983    0.04314    0.05711          1          1          1          1     0.8231          1 
  12  rs71925390    0.04316    0.05714          1          1          1          1     0.8231          1 
  12  rs77274441    0.04316    0.05714          1          1          1          1     0.8231          1 
  12  rs56795175    0.04316    0.05714          1          1          1          1     0.8231          1 
  12    rs876351    0.04316    0.05714          1          1          1          1     0.8231          1 
  12  rs12826199    0.04316    0.05714          1          1          1          1     0.8231          1 
  12  rs80254584    0.04316    0.05714          1          1          1          1     0.8231          1 
  12  rs34983064    0.04316    0.05714          1          1          1          1     0.8231          1 
  12  rs12423899    0.04316    0.05714          1          1          1          1     0.8231          1 
  12   rs4608125    0.04316    0.05714          1          1          1          1     0.8231          1 
  12  rs10783600    0.04316    0.05714          1          1          1          1     0.8231          1 
  12  rs10783602    0.04316    0.05714          1          1          1          1     0.8231          1 
  12 rs538246032    0.04316    0.05714          1          1          1          1     0.8231          1 
  12  rs56973833    0.04316    0.05714          1          1          1          1     0.8231          1 
  12 rs116354044    0.04316    0.05714          1          1          1          1     0.8231          1 
  12  rs11170702    0.04316    0.05714          1          1          1          1     0.8231          1 
  12 rs116289579    0.04319    0.05717          1          1          1          1     0.8231          1 
  12 rs114322151    0.04319    0.05717          1          1          1          1     0.8231          1 
  12  rs58624721    0.04327    0.05727          1          1          1          1     0.8231          1 
  12   rs7138601    0.04332    0.05733          1          1          1          1     0.8231          1 
  12   rs7960547    0.04332    0.05733          1          1          1          1     0.8231          1 
  12  rs74091537    0.04337    0.05739          1          1          1          1     0.8231          1 
  12  rs76599309     0.0443     0.0585          1          1          1          1     0.8231          1 
  12   rs7309180    0.04442    0.05864          1          1          1          1     0.8231          1 
  12  rs61959274    0.04442    0.05864          1          1          1          1     0.8231          1 
  12   rs1689596    0.04513    0.05949          1          1          1          1     0.8231          1 
  12   rs1678513    0.04513    0.05949          1          1          1          1     0.8231          1 
  12   rs1678538    0.04513    0.05949          1          1          1          1     0.8231          1 
  12 rs140525985    0.04513     0.0595          1          1          1          1     0.8231          1 
  12 rs147271033    0.04538    0.05979          1          1          1          1     0.8231          1 
  12  rs10161514    0.04553    0.05996          1          1          1          1     0.8231          1 
  12  rs61377717    0.04553    0.05997          1          1          1          1     0.8231          1 
  12  rs56997573    0.04554    0.05998          1          1          1          1     0.8231          1 
  12  rs58668629    0.04621    0.06078          1          1          1          1     0.8231          1 
  12 rs112116601    0.04621    0.06078          1          1          1          1     0.8231          1 
  12 rs147235249     0.0464      0.061          1          1          1          1     0.8231          1 
  12 rs115358876     0.0464      0.061          1          1          1          1     0.8231          1 
  12   rs7305527    0.04645    0.06107          1          1          1          1     0.8231          1 
  12  rs12303638    0.04676    0.06143          1          1          1          1     0.8231          1 
  12 rs566319228    0.04676    0.06143          1          1          1          1     0.8231          1 
  12 rs533880290    0.04676    0.06143          1          1          1          1     0.8231          1 
  12  rs12308559    0.04676    0.06143          1          1          1          1     0.8231          1 
  12   rs7977273    0.04701    0.06173          1          1          1          1     0.8231          1 
  12  rs28712648    0.04702    0.06174          1          1          1          1     0.8231          1 
  12  rs28653777    0.04702    0.06174          1          1          1          1     0.8231          1 
  12 rs114351482    0.04702    0.06174          1          1          1          1     0.8231          1 
  12  rs11612817    0.04721    0.06197          1          1          1          1     0.8231          1 
  12   rs2120295    0.04728    0.06205          1          1          1          1     0.8231          1 
  12 rs562475743    0.04737    0.06216          1          1          1          1     0.8231          1 
  12 rs115363168    0.04749     0.0623          1          1          1          1     0.8231          1 
  12  rs11171511    0.04763    0.06246          1          1          1          1     0.8231          1 
  12   rs4759003    0.04763    0.06246          1          1          1          1     0.8231          1 
  12  rs11171512    0.04763    0.06246          1          1          1          1     0.8231          1 
  12  rs10876795    0.04763    0.06246          1          1          1          1     0.8231          1 
  12 rs148844877    0.04763    0.06246          1          1          1          1     0.8231          1 
  12   rs7975417    0.04763    0.06246          1          1          1          1     0.8231          1 
  12  rs10876803    0.04763    0.06246          1          1          1          1     0.8231          1 
  12  rs12302935    0.04763    0.06246          1          1          1          1     0.8231          1 
  12  rs11519828    0.04763    0.06246          1          1          1          1     0.8231          1 
  12   rs7489066    0.04763    0.06246          1          1          1          1     0.8231          1 
  12   rs4334684    0.04763    0.06246          1          1          1          1     0.8231          1 
  12  rs11171526    0.04763    0.06246          1          1          1          1     0.8231          1 
  12  rs11171528    0.04763    0.06246          1          1          1          1     0.8231          1 
  12 rs572391912    0.04763    0.06246          1          1          1          1     0.8231          1 
  12   rs1153139    0.04769    0.06253          1          1          1          1     0.8231          1 
  12    rs775244    0.04796    0.06286          1          1          1          1     0.8231          1 
  12   rs7297662     0.0481    0.06303          1          1          1          1     0.8231          1 
  12   rs1478731    0.04834    0.06331          1          1          1          1     0.8231          1 
  12  rs12307333    0.04834    0.06331          1          1          1          1     0.8231          1 
  12  rs12302477    0.04834    0.06331          1          1          1          1     0.8231          1 
  12  rs77709312    0.04834    0.06331          1          1          1          1     0.8231          1 
  12  rs56687665    0.04834    0.06331          1          1          1          1     0.8231          1 
  12  rs59114247    0.04834    0.06331          1          1          1          1     0.8231          1 
  12  rs74090625    0.04834    0.06331          1          1          1          1     0.8231          1 
  12  rs10876731    0.04834    0.06331          1          1          1          1     0.8231          1 
  12  rs10876732    0.04834    0.06331          1          1          1          1     0.8231          1 
  12  rs10467119    0.04834    0.06331          1          1          1          1     0.8231          1 
  12  rs10467120    0.04834    0.06331          1          1          1          1     0.8231          1 
  12   rs4400895    0.04834    0.06331          1          1          1          1     0.8231          1 
  12  rs11171397    0.04834    0.06331          1          1          1          1     0.8231          1 
  12  rs12310079    0.04834    0.06331          1          1          1          1     0.8231          1 
  12  rs11171398    0.04834    0.06331          1          1          1          1     0.8231          1 
  12  rs73119287    0.04849    0.06349          1          1          1          1     0.8231          1 
  12  rs11170676    0.04875    0.06379          1          1          1          1     0.8231          1 
  12  rs11418872    0.04883    0.06388          1          1          1          1     0.8231          1 
  12   rs1612041    0.04887    0.06393          1          1          1          1     0.8231          1 
  12  rs12317155     0.0492    0.06433          1          1          1          1     0.8231          1 
  12  rs12317052     0.0492    0.06433          1          1          1          1     0.8231          1 
  12   rs6581147    0.04962    0.06482          1          1          1          1     0.8231          1 
  12 rs115453861    0.04963    0.06483          1          1          1          1     0.8231          1 
  12 rs115486485    0.04963    0.06483          1          1          1          1     0.8231          1 
  12 rs116046773    0.04966    0.06487          1          1          1          1     0.8231          1 
  12 rs114652563    0.04966    0.06487          1          1          1          1     0.8231          1 
  12  rs61159166    0.04966    0.06487          1          1          1          1     0.8231          1 
  12  rs79676492    0.04966    0.06487          1          1          1          1     0.8231          1 
  12  rs59999481    0.04966    0.06487          1          1          1          1     0.8231          1 
  12 rs115207911    0.04966    0.06487          1          1          1          1     0.8231          1 
  12 rs114295824    0.04966    0.06487          1          1          1          1     0.8231          1 
  12 rs115863331    0.04966    0.06487          1          1          1          1     0.8231          1 
  12  rs10876698    0.04998    0.06525          1          1          1          1     0.8231          1 
  12 rs113897279     0.0504    0.06574          1          1          1          1     0.8231          1 
  12  rs10876505    0.05057    0.06594          1          1          1          1     0.8231          1 
  12  rs73334784     0.0508    0.06622          1          1          1          1     0.8231          1 
  12  rs11170792    0.05086    0.06629          1          1          1          1     0.8231          1 
  12  rs11608918    0.05086    0.06629          1          1          1          1     0.8231          1 
  12   rs7296285    0.05086    0.06629          1          1          1          1     0.8231          1 
  12 rs142534261    0.05141    0.06693          1          1          1          1     0.8231          1 
  12 rs150928291    0.05141    0.06693          1          1          1          1     0.8231          1 
  12  rs34032182    0.05141    0.06693          1          1          1          1     0.8231          1 
  12   rs7977271    0.05141    0.06693          1          1          1          1     0.8231          1 
  12   rs1678525    0.05141    0.06693          1          1          1          1     0.8231          1 
  12  rs10876812    0.05149    0.06702          1          1          1          1     0.8231          1 
  12  rs10747761    0.05174    0.06732          1          1          1          1     0.8231          1 
  12  rs35977933    0.05187    0.06747          1          1          1          1     0.8231          1 
  12 rs138851641    0.05205    0.06769          1          1          1          1     0.8231          1 
  12  rs56963700    0.05218    0.06785          1          1          1          1     0.8231          1 
  12  rs12302345    0.05234    0.06803          1          1          1          1     0.8231          1 
  12   rs5798339    0.05234    0.06803          1          1          1          1     0.8231          1 
  12 rs141243077    0.05234    0.06803          1          1          1          1     0.8231          1 
  12 rs116541298    0.05234    0.06803          1          1          1          1     0.8231          1 
  12 rs575864870    0.05234    0.06803          1          1          1          1     0.8231          1 
  12  rs11171245    0.05234    0.06803          1          1          1          1     0.8231          1 
  12  rs11171248    0.05234    0.06803          1          1          1          1     0.8231          1 
  12  rs12314117    0.05234    0.06803          1          1          1          1     0.8231          1 
  12  rs12298018    0.05234    0.06803          1          1          1          1     0.8231          1 
  12 rs113086766    0.05234    0.06803          1          1          1          1     0.8231          1 
  12 rs111846743    0.05234    0.06803          1          1          1          1     0.8231          1 
  12  rs11171254    0.05234    0.06803          1          1          1          1     0.8231          1 
  12  rs13377768    0.05234    0.06803          1          1          1          1     0.8231          1 
  12  rs41398244    0.05234    0.06803          1          1          1          1     0.8231          1 
  12  rs12309071    0.05234    0.06803          1          1          1          1     0.8231          1 
  12  rs12322719    0.05234    0.06803          1          1          1          1     0.8231          1 
  12  rs12322723    0.05234    0.06803          1          1          1          1     0.8231          1 
  12  rs12303007    0.05234    0.06803          1          1          1          1     0.8231          1 
  12 rs141888868    0.05234    0.06803          1          1          1          1     0.8231          1 
  12  rs75086317    0.05234    0.06803          1          1          1          1     0.8231          1 
  12  rs17116905    0.05234    0.06803          1          1          1          1     0.8231          1 
  12  rs78903467    0.05234    0.06803          1          1          1          1     0.8231          1 
  12  rs60965953    0.05242    0.06813          1          1          1          1     0.8231          1 
  12 rs201267094    0.05246    0.06817          1          1          1          1     0.8231          1 
  12 rs149849996    0.05247    0.06818          1          1          1          1     0.8231          1 
  12  rs74091317    0.05247    0.06818          1          1          1          1     0.8231          1 
  12  rs10783793    0.05253    0.06826          1          1          1          1     0.8231          1 
  12  rs75791702    0.05284    0.06861          1          1          1          1     0.8231          1 
  12  rs11171040    0.05297    0.06877          1          1          1          1     0.8231          1 
  12  rs58783875    0.05316    0.06899          1          1          1          1     0.8231          1 
  12   rs7968187    0.05324    0.06908          1          1          1          1     0.8231          1 
  12  rs71070813    0.05345    0.06933          1          1          1          1     0.8231          1 
  12 rs555344344      0.054    0.06997          1          1          1          1     0.8231          1 
  12 rs137881595    0.05407    0.07005          1          1          1          1     0.8231          1 
  12 rs139147863    0.05432    0.07036          1          1          1          1     0.8231          1 
  12   rs7299629    0.05438    0.07043          1          1          1          1     0.8231          1 
  12 rs201537092    0.05439    0.07044          1          1          1          1     0.8231          1 
  12 rs537862314    0.05484    0.07096          1          1          1          1     0.8231          1 
  12  rs28382852    0.05484    0.07096          1          1          1          1     0.8231          1 
  12  rs28382843    0.05484    0.07096          1          1          1          1     0.8231          1 
  12  rs11171238    0.05506    0.07122          1          1          1          1     0.8231          1 
  12 rs191923869    0.05507    0.07124          1          1          1          1     0.8231          1 
  12   rs1153176    0.05529    0.07149          1          1          1          1     0.8231          1 
  12   rs1249944    0.05529    0.07149          1          1          1          1     0.8231          1 
  12   rs1153179    0.05529    0.07149          1          1          1          1     0.8231          1 
  12   rs1153180    0.05529    0.07149          1          1          1          1     0.8231          1 
  12  rs10876993    0.05556     0.0718          1          1          1          1     0.8231          1 
  12  rs56012703    0.05574    0.07202          1          1          1          1     0.8231          1 
  12 rs140665169    0.05574    0.07202          1          1          1          1     0.8231          1 
  12  rs12306358    0.05585    0.07214          1          1          1          1     0.8231          1 
  12   rs1823904    0.05594    0.07225          1          1          1          1     0.8231          1 
  12  rs59862439    0.05594    0.07225          1          1          1          1     0.8231          1 
  12  rs11171038    0.05594    0.07225          1          1          1          1     0.8231          1 
  12   rs7296402    0.05594    0.07225          1          1          1          1     0.8231          1 
  12   rs2198600    0.05594    0.07225          1          1          1          1     0.8231          1 
  12  rs10876590    0.05594    0.07225          1          1          1          1     0.8231          1 
  12  rs10579941    0.05653    0.07293          1          1          1          1     0.8231          1 
  12  rs67772913    0.05725    0.07377          1          1          1          1     0.8231          1 
  12   rs7308843    0.05729    0.07382          1          1          1          1     0.8231          1 
  12   rs7309157    0.05729    0.07382          1          1          1          1     0.8231          1 
  12   rs7309649    0.05729    0.07382          1          1          1          1     0.8231          1 
  12   rs7309463    0.05729    0.07382          1          1          1          1     0.8231          1 
  12  rs17103429    0.05729    0.07382          1          1          1          1     0.8231          1 
  12  rs17103430    0.05729    0.07382          1          1          1          1     0.8231          1 
  12  rs73317491    0.05729    0.07382          1          1          1          1     0.8231          1 
  12   rs9705895    0.05729    0.07382          1          1          1          1     0.8231          1 
  12 rs534420619    0.05729    0.07382          1          1          1          1     0.8231          1 
  12 rs143199793    0.05733    0.07387          1          1          1          1     0.8231          1 
  12   rs7299481    0.05845    0.07517          1          1          1          1     0.8231          1 
  12   rs6581121    0.05874    0.07551          1          1          1          1     0.8231          1 
  12 rs574948140    0.05889    0.07569          1          1          1          1     0.8231          1 
  12   rs2030909    0.05891    0.07571          1          1          1          1     0.8231          1 
  12   rs1896039    0.05898    0.07579          1          1          1          1     0.8231          1 
  12  rs56678278    0.05908     0.0759          1          1          1          1     0.8231          1 
  12   rs4326846    0.05908     0.0759          1          1          1          1     0.8231          1 
  12  rs60636781    0.05908     0.0759          1          1          1          1     0.8231          1 
  12  rs10876540    0.05929    0.07615          1          1          1          1     0.8231          1 
  12   rs7135445    0.05929    0.07615          1          1          1          1     0.8231          1 
  12   rs7136158    0.05929    0.07615          1          1          1          1     0.8231          1 
  12  rs35830890    0.05984    0.07679          1          1          1          1     0.8231          1 
  12  rs36075486    0.06023    0.07724          1          1          1          1     0.8231          1 
  12 rs371657184    0.06075    0.07785          1          1          1          1     0.8231          1 
  12  rs11170677    0.06107    0.07822          1          1          1          1     0.8231          1 
  12 rs550859239    0.06122    0.07838          1          1          1          1     0.8231          1 
  12 rs368020823    0.06132     0.0785          1          1          1          1     0.8231          1 
  12  rs10876500     0.0617    0.07894          1          1          1          1     0.8231          1 
  12  rs61057882     0.0617    0.07894          1          1          1          1     0.8231          1 
  12 rs113231704    0.06186    0.07912          1          1          1          1     0.8231          1 
  12  rs11504012    0.06186    0.07912          1          1          1          1     0.8231          1 
  12 rs528875663    0.06186    0.07912          1          1          1          1     0.8231          1 
  12  rs12299497    0.06198    0.07927          1          1          1          1     0.8231          1 
  12  rs10876808    0.06226     0.0796          1          1          1          1     0.8231          1 
  12   rs6581065    0.06226     0.0796          1          1          1          1     0.8231          1 
  12   rs7305830    0.06226     0.0796          1          1          1          1     0.8231          1 
  12 rs147188288    0.06231    0.07965          1          1          1          1     0.8231          1 
  12  rs77628241    0.06235    0.07969          1          1          1          1     0.8231          1 
  12 rs141194896    0.06239    0.07974          1          1          1          1     0.8231          1 
  12   rs7136889    0.06249    0.07985          1          1          1          1     0.8231          1 
  12   rs7315688    0.06249    0.07985          1          1          1          1     0.8231          1 
  12   rs7315495    0.06249    0.07985          1          1          1          1     0.8231          1 
  12 rs532788985    0.06287     0.0803          1          1          1          1     0.8231          1 
  12 rs575867270    0.06304    0.08049          1          1          1          1     0.8231          1 
  12  rs12311240    0.06307    0.08053          1          1          1          1     0.8231          1 
  12   rs1976822    0.06318    0.08066          1          1          1          1     0.8231          1 
  12   rs2555032    0.06332    0.08082          1          1          1          1     0.8231          1 
  12 rs201583405    0.06396    0.08156          1          1          1          1     0.8231          1 
  12  rs11441170    0.06433    0.08199          1          1          1          1     0.8231          1 
  12   rs4759062    0.06433    0.08199          1          1          1          1     0.8231          1 
  12   rs1048103    0.06503    0.08278          1          1          1          1     0.8231          1 
  12 rs576962940     0.0651    0.08287          1          1          1          1     0.8231          1 
  12  rs79478521    0.06511    0.08288          1          1          1          1     0.8231          1 
  12  rs78465973    0.06511    0.08288          1          1          1          1     0.8231          1 
  12  rs74755945    0.06511    0.08288          1          1          1          1     0.8231          1 
  12   rs1910761    0.06521    0.08299          1          1          1          1     0.8231          1 
  12   rs7296830    0.06563    0.08347          1          1          1          1     0.8231          1 
  12  rs61108169    0.06589    0.08378          1          1          1          1     0.8231          1 
  12 rs547302705    0.06589    0.08378          1          1          1          1     0.8231          1 
  12   rs1470321    0.06595    0.08385          1          1          1          1     0.8231          1 
  12  rs11838017    0.06598    0.08388          1          1          1          1     0.8231          1 
  12  rs11171242    0.06598    0.08388          1          1          1          1     0.8231          1 
  12 rs148048061    0.06598    0.08388          1          1          1          1     0.8231          1 
  12  rs10783842    0.06598    0.08388          1          1          1          1     0.8231          1 
  12   rs2710710    0.06647    0.08445          1          1          1          1     0.8231          1 
  12  rs57503239    0.06661    0.08461          1          1          1          1     0.8231          1 
  12  rs61957868    0.06679    0.08481          1          1          1          1     0.8231          1 
  12 rs566831202    0.06704     0.0851          1          1          1          1     0.8231          1 
  12   rs1527140    0.06819    0.08641          1          1          1          1     0.8231          1 
  12  rs12312913    0.06819    0.08641          1          1          1          1     0.8231          1 
  12  rs12314491    0.06819    0.08641          1          1          1          1     0.8231          1 
  12  rs11171909    0.06819    0.08641          1          1          1          1     0.8231          1 
  12  rs12321649    0.06819    0.08641          1          1          1          1     0.8231          1 
  12  rs10876912    0.06819    0.08641          1          1          1          1     0.8231          1 
  12  rs11171910    0.06819    0.08641          1          1          1          1     0.8231          1 
  12   rs7958539    0.06819    0.08641          1          1          1          1     0.8231          1 
  12  rs56179535     0.0682    0.08643          1          1          1          1     0.8231          1 
  12  rs11171991    0.06895    0.08729          1          1          1          1     0.8231          1 
  12 rs145137763    0.06916    0.08753          1          1          1          1     0.8231          1 
  12   rs1678529    0.06941    0.08782          1          1          1          1     0.8231          1 
  12   rs1678530    0.06941    0.08782          1          1          1          1     0.8231          1 
  12   rs1678531    0.06941    0.08782          1          1          1          1     0.8231          1 
  12   rs1678532    0.06941    0.08782          1          1          1          1     0.8231          1 
  12   rs1678534    0.06941    0.08782          1          1          1          1     0.8231          1 
  12  rs12302451    0.06941    0.08782          1          1          1          1     0.8231          1 
  12  rs12809742    0.06941    0.08782          1          1          1          1     0.8231          1 
  12  rs79969666    0.06941    0.08782          1          1          1          1     0.8231          1 
  12   rs1678511    0.06941    0.08782          1          1          1          1     0.8231          1 
  12   rs2619471    0.06941    0.08782          1          1          1          1     0.8231          1 
  12   rs1678539    0.06941    0.08782          1          1          1          1     0.8231          1 
  12 rs112410467    0.06984     0.0883          1          1          1          1     0.8231          1 
  12 rs116566779    0.07024    0.08877          1          1          1          1     0.8231          1 
  12 rs114480707    0.07024    0.08877          1          1          1          1     0.8231          1 
  12  rs35786993    0.07038    0.08893          1          1          1          1     0.8231          1 
  12  rs12319266    0.07038    0.08893          1          1          1          1     0.8231          1 
  12  rs73310306    0.07051    0.08907          1          1          1          1     0.8231          1 
  12 rs113576951    0.07051    0.08907          1          1          1          1     0.8231          1 
  12  rs73310316    0.07051    0.08907          1          1          1          1     0.8231          1 
  12  rs80015366    0.07051    0.08907          1          1          1          1     0.8231          1 
  12  rs77226938    0.07051    0.08907          1          1          1          1     0.8231          1 
  12   rs7968505    0.07051    0.08907          1          1          1          1     0.8231          1 
  12  rs73310333    0.07051    0.08907          1          1          1          1     0.8231          1 
  12   rs1882486    0.07051    0.08907          1          1          1          1     0.8231          1 
  12 rs113322650    0.07051    0.08907          1          1          1          1     0.8231          1 
  12 rs113508446    0.07051    0.08907          1          1          1          1     0.8231          1 
  12  rs73310351    0.07051    0.08907          1          1          1          1     0.8231          1 
  12 rs113236749    0.07051    0.08907          1          1          1          1     0.8231          1 
  12   rs3024955    0.07058    0.08915          1          1          1          1     0.8231          1 
  12   rs4419419    0.07082    0.08942          1          1          1          1     0.8231          1 
  12  rs59677035    0.07082    0.08942          1          1          1          1     0.8231          1 
  12  rs10783755    0.07082    0.08942          1          1          1          1     0.8231          1 
  12  rs10876807    0.07082    0.08942          1          1          1          1     0.8231          1 
  12  rs12425539      0.071    0.08963          1          1          1          1     0.8231          1 
  12   rs2046517      0.071    0.08963          1          1          1          1     0.8231          1 
  12  rs55902723      0.071    0.08963          1          1          1          1     0.8231          1 
  12  rs74092648      0.071    0.08964          1          1          1          1     0.8231          1 
  12  rs79119014      0.071    0.08964          1          1          1          1     0.8231          1 
  12  rs56830251      0.071    0.08964          1          1          1          1     0.8231          1 
  12 rs149991878      0.071    0.08964          1          1          1          1     0.8231          1 
  12   rs7136558    0.07101    0.08964          1          1          1          1     0.8231          1 
  12   rs7307776    0.07101    0.08964          1          1          1          1     0.8231          1 
  12   rs7136704    0.07101    0.08964          1          1          1          1     0.8231          1 
  12   rs4759089    0.07174    0.09047          1          1          1          1     0.8231          1 
  12  rs55948320    0.07186    0.09061          1          1          1          1     0.8231          1 
  12 rs541052711    0.07186    0.09061          1          1          1          1     0.8231          1 
  12  rs73324259    0.07186    0.09061          1          1          1          1     0.8231          1 
  12  rs60753157    0.07186    0.09061          1          1          1          1     0.8231          1 
  12  rs73324275    0.07186    0.09061          1          1          1          1     0.8231          1 
  12  rs73324276    0.07186    0.09061          1          1          1          1     0.8231          1 
  12  rs73324278    0.07186    0.09061          1          1          1          1     0.8231          1 
  12  rs55718406    0.07186    0.09061          1          1          1          1     0.8231          1 
  12  rs73324296    0.07186    0.09061          1          1          1          1     0.8231          1 
  12  rs55978845    0.07186    0.09061          1          1          1          1     0.8231          1 
  12  rs60315289    0.07186    0.09061          1          1          1          1     0.8231          1 
  12  rs57097726    0.07186    0.09061          1          1          1          1     0.8231          1 
  12  rs76900054    0.07186    0.09061          1          1          1          1     0.8231          1 
  12 rs141612261    0.07186    0.09061          1          1          1          1     0.8231          1 
  12  rs73326048    0.07186    0.09061          1          1          1          1     0.8231          1 
  12 rs113814463    0.07186    0.09061          1          1          1          1     0.8231          1 
  12  rs74093222    0.07186    0.09061          1          1          1          1     0.8231          1 
  12  rs73326062    0.07186    0.09061          1          1          1          1     0.8231          1 
  12  rs73326066    0.07186    0.09061          1          1          1          1     0.8231          1 
  12  rs55699283    0.07186    0.09061          1          1          1          1     0.8231          1 
  12 rs113217794    0.07186    0.09061          1          1          1          1     0.8231          1 
  12 rs144296345    0.07186    0.09061          1          1          1          1     0.8231          1 
  12 rs146721094    0.07186    0.09061          1          1          1          1     0.8231          1 
  12 rs567660928    0.07186    0.09061          1          1          1          1     0.8231          1 
  12 rs147539535    0.07186    0.09061          1          1          1          1     0.8231          1 
  12 rs150631057    0.07186    0.09061          1          1          1          1     0.8231          1 
  12  rs55843551    0.07186    0.09061          1          1          1          1     0.8231          1 
  12  rs73327920    0.07186    0.09061          1          1          1          1     0.8231          1 
  12  rs60515893    0.07186    0.09061          1          1          1          1     0.8231          1 
  12  rs57059397    0.07215    0.09095          1          1          1          1     0.8231          1 
  12  rs73332691    0.07215    0.09095          1          1          1          1     0.8231          1 
  12  rs59138221    0.07215    0.09095          1          1          1          1     0.8231          1 
  12  rs73334764    0.07215    0.09095          1          1          1          1     0.8231          1 
  12 rs115203664     0.0723    0.09111          1          1          1          1     0.8231          1 
  12   rs4759156    0.07296    0.09186          1          1          1          1     0.8231          1 
  12   rs7308594    0.07302    0.09193          1          1          1          1     0.8231          1 
  12   rs4760148     0.0732    0.09214          1          1          1          1     0.8231          1 
  12  rs60947873    0.07332    0.09227          1          1          1          1     0.8231          1 
  12  rs74094742    0.07352    0.09251          1          1          1          1     0.8231          1 
  12  rs17116705    0.07376    0.09277          1          1          1          1     0.8231          1 
  12   rs7959474    0.07376    0.09277          1          1          1          1     0.8231          1 
  12  rs74678562    0.07376    0.09277          1          1          1          1     0.8231          1 
  12  rs57362183    0.07376    0.09277          1          1          1          1     0.8231          1 
  12  rs17109314    0.07381    0.09284          1          1          1          1     0.8231          1 
  12  rs12312940    0.07394    0.09298          1          1          1          1     0.8231          1 
  12 rs546479977    0.07394    0.09298          1          1          1          1     0.8231          1 
  12  rs11170701    0.07406    0.09312          1          1          1          1     0.8231          1 
  12  rs11615467    0.07412    0.09318          1          1          1          1     0.8231          1 
  12   rs7136731     0.0742    0.09328          1          1          1          1     0.8231          1 
  12   rs1006705     0.0742    0.09328          1          1          1          1     0.8231          1 
  12  rs12305690    0.07425    0.09333          1          1          1          1     0.8231          1 
  12  rs12298790    0.07425    0.09333          1          1          1          1     0.8231          1 
  12   rs1390190    0.07425    0.09333          1          1          1          1     0.8231          1 
  12  rs10783634    0.07425    0.09333          1          1          1          1     0.8231          1 
  12   rs7970032    0.07425    0.09333          1          1          1          1     0.8231          1 
  12  rs11170994    0.07425    0.09333          1          1          1          1     0.8231          1 
  12 rs112362391    0.07472    0.09387          1          1          1          1     0.8231          1 
  12  rs12296335    0.07496    0.09414          1          1          1          1     0.8231          1 
  12   rs1017569    0.07517    0.09438          1          1          1          1     0.8231          1 
  12    rs774025    0.07551    0.09477          1          1          1          1     0.8231          1 
  12  rs34305778    0.07572      0.095          1          1          1          1     0.8231          1 
  12   rs2141587    0.07599    0.09532          1          1          1          1     0.8231          1 
  12   rs4758958    0.07599    0.09532          1          1          1          1     0.8231          1 
  12 rs141120390    0.07599    0.09532          1          1          1          1     0.8231          1 
  12   rs7308217    0.07599    0.09532          1          1          1          1     0.8231          1 
  12   rs4759079    0.07599    0.09532          1          1          1          1     0.8231          1 
  12   rs4758960    0.07599    0.09532          1          1          1          1     0.8231          1 
  12  rs11171250    0.07604    0.09537          1          1          1          1     0.8231          1 
  12   rs7968128    0.07604    0.09537          1          1          1          1     0.8231          1 
  12   rs7967831    0.07604    0.09537          1          1          1          1     0.8231          1 
  12  rs17102640    0.07613    0.09547          1          1          1          1     0.8231          1 
  12  rs17102742    0.07613    0.09547          1          1          1          1     0.8231          1 
  12  rs12307272    0.07642    0.09579          1          1          1          1     0.8231          1 
  12 rs144250105    0.07654    0.09594          1          1          1          1     0.8231          1 
  12  rs10876690    0.07654    0.09594          1          1          1          1     0.8231          1 
  12   rs7315472    0.07655    0.09594          1          1          1          1     0.8231          1 
  12  rs11171917    0.07655    0.09594          1          1          1          1     0.8231          1 
  12  rs11837319    0.07655    0.09594          1          1          1          1     0.8231          1 
  12 rs141517219    0.07656    0.09596          1          1          1          1     0.8231          1 
  12 rs141392751    0.07664    0.09605          1          1          1          1     0.8231          1 
  12  rs74090607    0.07671    0.09612          1          1          1          1     0.8231          1 
  12  rs12314859    0.07671    0.09612          1          1          1          1     0.8231          1 
  12  rs12315027    0.07671    0.09612          1          1          1          1     0.8231          1 
  12  rs11831471    0.07671    0.09612          1          1          1          1     0.8231          1 
  12  rs11171386    0.07671    0.09612          1          1          1          1     0.8231          1 
  12  rs11171387    0.07671    0.09612          1          1          1          1     0.8231          1 
  12  rs11171388    0.07671    0.09612          1          1          1          1     0.8231          1 
  12  rs11171389    0.07671    0.09612          1          1          1          1     0.8231          1 
  12  rs12298466    0.07671    0.09612          1          1          1          1     0.8231          1 
  12 rs539842872    0.07671    0.09612          1          1          1          1     0.8231          1 
  12  rs11171391    0.07671    0.09612          1          1          1          1     0.8231          1 
  12 rs144114283    0.07671    0.09612          1          1          1          1     0.8231          1 
  12 rs529315186    0.07671    0.09612          1          1          1          1     0.8231          1 
  12   rs4759056    0.07676    0.09618          1          1          1          1     0.8231          1 
  12  rs67954156    0.07726    0.09675          1          1          1          1     0.8231          1 
  12 rs113807084     0.0775    0.09702          1          1          1          1     0.8231          1 
  12    rs903768    0.07804    0.09763          1          1          1          1     0.8231          1 
  12  rs73326641     0.0781     0.0977          1          1          1          1     0.8231          1 
  12   rs4511311     0.0781     0.0977          1          1          1          1     0.8231          1 
  12   rs7979669    0.07824    0.09786          1          1          1          1     0.8231          1 
  12   rs9739743    0.07839    0.09803          1          1          1          1     0.8231          1 
  12   rs9739744    0.07839    0.09803          1          1          1          1     0.8231          1 
  12  rs10876543    0.07857    0.09823          1          1          1          1     0.8231          1 
  12 rs144780031    0.07862    0.09829          1          1          1          1     0.8231          1 
  12  rs10459247    0.07862    0.09829          1          1          1          1     0.8231          1 
  12   rs4277148    0.07862    0.09829          1          1          1          1     0.8231          1 
  12  rs28570079    0.07862    0.09829          1          1          1          1     0.8231          1 
  12 rs188996579    0.07862    0.09829          1          1          1          1     0.8231          1 
  12 rs182787278    0.07862    0.09829          1          1          1          1     0.8231          1 
  12 rs140943483    0.07862    0.09829          1          1          1          1     0.8231          1 
  12   rs7136025    0.07862    0.09829          1          1          1          1     0.8231          1 
  12   rs7136039    0.07862    0.09829          1          1          1          1     0.8231          1 
  12   rs6581102    0.07862    0.09829          1          1          1          1     0.8231          1 
  12   rs6581103    0.07862    0.09829          1          1          1          1     0.8231          1 
  12  rs12370142    0.07862    0.09829          1          1          1          1     0.8231          1 
  12   rs9706074    0.07862    0.09829          1          1          1          1     0.8231          1 
  12   rs9706160    0.07862    0.09829          1          1          1          1     0.8231          1 
  12   rs6581105    0.07862    0.09829          1          1          1          1     0.8231          1 
  12   rs2888095    0.07862    0.09829          1          1          1          1     0.8231          1 
  12   rs2888096    0.07862    0.09829          1          1          1          1     0.8231          1 
  12   rs7134494    0.07862    0.09829          1          1          1          1     0.8231          1 
  12   rs7487633    0.07862    0.09829          1          1          1          1     0.8231          1 
  12  rs10783797    0.07862    0.09829          1          1          1          1     0.8231          1 
  12   rs7139214    0.07862    0.09829          1          1          1          1     0.8231          1 
  12   rs6581106    0.07862    0.09829          1          1          1          1     0.8231          1 
  12   rs1813108    0.07862    0.09829          1          1          1          1     0.8231          1 
  12   rs7303265    0.07862    0.09829          1          1          1          1     0.8231          1 
  12   rs7307148    0.07862    0.09829          1          1          1          1     0.8231          1 
  12   rs7306849    0.07862    0.09829          1          1          1          1     0.8231          1 
  12   rs7306857    0.07862    0.09829          1          1          1          1     0.8231          1 
  12  rs11171978    0.07862    0.09829          1          1          1          1     0.8231          1 
  12   rs7311381    0.07862    0.09829          1          1          1          1     0.8231          1 
  12  rs11171979    0.07862    0.09829          1          1          1          1     0.8231          1 
  12  rs67808059    0.07862    0.09829          1          1          1          1     0.8231          1 
  12  rs35021926    0.07902    0.09874          1          1          1          1     0.8231          1 
  12   rs2293412    0.07907     0.0988          1          1          1          1     0.8231          1 
  12  rs61733024    0.07933     0.0991          1          1          1          1     0.8231          1 
  12 rs139683044    0.07987     0.0997          1          1          1          1     0.8231          1 
  12  rs11520032    0.07991    0.09975          1          1          1          1     0.8231          1 
  12 rs374504055    0.07999    0.09984          1          1          1          1     0.8231          1 
  12  rs11171525    0.08011    0.09997          1          1          1          1     0.8231          1 
  12  rs11833289    0.08024     0.1001          1          1          1          1     0.8231          1 
  12  rs74092468    0.08024     0.1001          1          1          1          1     0.8231          1 
  12 rs577726307    0.08024     0.1001          1          1          1          1     0.8231          1 
  12  rs60044327    0.08024     0.1001          1          1          1          1     0.8231          1 
  12  rs74090405    0.08024     0.1001          1          1          1          1     0.8231          1 
  12  rs74090406    0.08024     0.1001          1          1          1          1     0.8231          1 
  12  rs11834032    0.08024     0.1001          1          1          1          1     0.8231          1 
  12  rs11834709    0.08024     0.1001          1          1          1          1     0.8231          1 
  12  rs74090409    0.08024     0.1001          1          1          1          1     0.8231          1 
  12  rs11835944    0.08024     0.1001          1          1          1          1     0.8231          1 
  12  rs76012102    0.08024     0.1001          1          1          1          1     0.8231          1 
  12 rs202141190     0.0803     0.1002          1          1          1          1     0.8231          1 
  12  rs12367426    0.08046     0.1004          1          1          1          1     0.8231          1 
  12  rs61325316    0.08086     0.1008          1          1          1          1     0.8231          1 
  12  rs10876806     0.0814     0.1014          1          1          1          1     0.8231          1 
  12  rs10783756     0.0814     0.1014          1          1          1          1     0.8231          1 
  12   rs6581066     0.0814     0.1014          1          1          1          1     0.8231          1 
  12  rs11171550     0.0814     0.1014          1          1          1          1     0.8231          1 
  12   rs7963839     0.0814     0.1014          1          1          1          1     0.8231          1 
  12   rs4302411     0.0814     0.1014          1          1          1          1     0.8231          1 
  12   rs7297323     0.0814     0.1014          1          1          1          1     0.8231          1 
  12   rs1896045     0.0814     0.1014          1          1          1          1     0.8231          1 
  12   rs1896044     0.0814     0.1014          1          1          1          1     0.8231          1 
  12   rs7964180     0.0814     0.1014          1          1          1          1     0.8231          1 
  12  rs11543034     0.0814     0.1014          1          1          1          1     0.8231          1 
  12    rs809593     0.0814     0.1014          1          1          1          1     0.8231          1 
  12   rs2272470    0.08155     0.1016          1          1          1          1     0.8231          1 
  12    rs747339    0.08168     0.1017          1          1          1          1     0.8231          1 
  12 rs573263806    0.08168     0.1017          1          1          1          1     0.8231          1 
  12  rs60309607    0.08204     0.1022          1          1          1          1     0.8231          1 
  12  rs11171367    0.08204     0.1022          1          1          1          1     0.8231          1 
  12  rs57789009    0.08204     0.1022          1          1          1          1     0.8231          1 
  12 rs548447791    0.08204     0.1022          1          1          1          1     0.8231          1 
  12  rs12306239    0.08204     0.1022          1          1          1          1     0.8231          1 
  12  rs55663415    0.08204     0.1022          1          1          1          1     0.8231          1 
  12 rs149086698    0.08204     0.1022          1          1          1          1     0.8231          1 
  12  rs55726164    0.08204     0.1022          1          1          1          1     0.8231          1 
  12  rs61066007    0.08204     0.1022          1          1          1          1     0.8231          1 
  12  rs74092656    0.08204     0.1022          1          1          1          1     0.8231          1 
  12  rs74092657    0.08204     0.1022          1          1          1          1     0.8231          1 
  12  rs58862951    0.08204     0.1022          1          1          1          1     0.8231          1 
  12  rs58737967    0.08204     0.1022          1          1          1          1     0.8231          1 
  12 rs144739385    0.08204     0.1022          1          1          1          1     0.8231          1 
  12  rs59149814    0.08204     0.1022          1          1          1          1     0.8231          1 
  12 rs147916095    0.08204     0.1022          1          1          1          1     0.8231          1 
  12  rs11171373    0.08204     0.1022          1          1          1          1     0.8231          1 
  12  rs12320240    0.08204     0.1022          1          1          1          1     0.8231          1 
  12  rs17117146    0.08204     0.1022          1          1          1          1     0.8231          1 
  12 rs145570706    0.08204     0.1022          1          1          1          1     0.8231          1 
  12  rs11171375    0.08204     0.1022          1          1          1          1     0.8231          1 
  12 rs551897937     0.0823     0.1024          1          1          1          1     0.8231          1 
  12   rs4760255    0.08255     0.1027          1          1          1          1     0.8231          1 
  12 rs114353788    0.08266     0.1028          1          1          1          1     0.8231          1 
  12 rs145625711    0.08266     0.1028          1          1          1          1     0.8231          1 
  12  rs78211535    0.08266     0.1028          1          1          1          1     0.8231          1 
  12  rs55666835    0.08272     0.1029          1          1          1          1     0.8231          1 
  12  rs56803734    0.08297     0.1032          1          1          1          1     0.8231          1 
  12  rs11836813    0.08297     0.1032          1          1          1          1     0.8231          1 
  12  rs60960844    0.08337     0.1036          1          1          1          1     0.8231          1 
  12   rs7971289    0.08337     0.1036          1          1          1          1     0.8231          1 
  12 rs533068735    0.08346     0.1038          1          1          1          1     0.8231          1 
  12 rs138396498    0.08348     0.1038          1          1          1          1     0.8231          1 
  12 rs148322992    0.08348     0.1038          1          1          1          1     0.8231          1 
  12 rs139628551    0.08348     0.1038          1          1          1          1     0.8231          1 
  12  rs78058957    0.08348     0.1038          1          1          1          1     0.8231          1 
  12 rs142344617    0.08368      0.104          1          1          1          1     0.8231          1 
  12  rs12370238    0.08373      0.104          1          1          1          1     0.8231          1 
  12  rs73338912    0.08397     0.1043          1          1          1          1     0.8231          1 
  12  rs74961210    0.08417     0.1045          1          1          1          1     0.8231          1 
  12  rs79252594    0.08417     0.1045          1          1          1          1     0.8231          1 
  12 rs138099447    0.08417     0.1045          1          1          1          1     0.8231          1 
  12  rs77316730    0.08417     0.1045          1          1          1          1     0.8231          1 
  12 rs201130076    0.08417     0.1045          1          1          1          1     0.8231          1 
  12  rs78583464    0.08417     0.1045          1          1          1          1     0.8231          1 
  12  rs80148883    0.08417     0.1045          1          1          1          1     0.8231          1 
  12  rs77737166    0.08417     0.1045          1          1          1          1     0.8231          1 
  12  rs76838567    0.08417     0.1045          1          1          1          1     0.8231          1 
  12   rs7296081    0.08417     0.1045          1          1          1          1     0.8231          1 
  12  rs75604337    0.08417     0.1045          1          1          1          1     0.8231          1 
  12  rs78389209    0.08417     0.1045          1          1          1          1     0.8231          1 
  12  rs79573832    0.08417     0.1045          1          1          1          1     0.8231          1 
  12   rs7964661    0.08417     0.1045          1          1          1          1     0.8231          1 
  12 rs114387539    0.08417     0.1045          1          1          1          1     0.8231          1 
  12   rs7965895    0.08417     0.1045          1          1          1          1     0.8231          1 
  12   rs7307692    0.08419     0.1046          1          1          1          1     0.8231          1 
  12  rs61956658    0.08419     0.1046          1          1          1          1     0.8231          1 
  12   rs2088154    0.08425     0.1046          1          1          1          1     0.8231          1 
  12  rs75653482    0.08434     0.1047          1          1          1          1     0.8231          1 
  12  rs56380243    0.08437     0.1048          1          1          1          1     0.8231          1 
  12   rs7968881    0.08437     0.1048          1          1          1          1     0.8231          1 
  12  rs12579915    0.08437     0.1048          1          1          1          1     0.8231          1 
  12   rs4491341    0.08437     0.1048          1          1          1          1     0.8231          1 
  12  rs58408480    0.08437     0.1048          1          1          1          1     0.8231          1 
  12  rs61539173    0.08437     0.1048          1          1          1          1     0.8231          1 
  12  rs10783597    0.08484     0.1053          1          1          1          1     0.8231          1 
  12 rs140982898    0.08492     0.1054          1          1          1          1     0.8231          1 
  12 rs191037137    0.08549      0.106          1          1          1          1     0.8231          1 
  12  rs11171521    0.08555     0.1061          1          1          1          1     0.8231          1 
  12  rs11171522    0.08555     0.1061          1          1          1          1     0.8231          1 
  12 rs141178006     0.0857     0.1063          1          1          1          1     0.8231          1 
  12   rs2029851    0.08589     0.1065          1          1          1          1     0.8231          1 
  12    rs473465    0.08603     0.1066          1          1          1          1     0.8231          1 
  12   rs1153177    0.08622     0.1068          1          1          1          1     0.8231          1 
  12    rs884499    0.08622     0.1068          1          1          1          1     0.8231          1 
  12   rs1249946    0.08622     0.1068          1          1          1          1     0.8231          1 
  12   rs1153182    0.08622     0.1068          1          1          1          1     0.8231          1 
  12  rs11834788    0.08635      0.107          1          1          1          1     0.8231          1 
  12    rs907711    0.08663     0.1073          1          1          1          1     0.8231          1 
  12  rs17113263     0.0869     0.1076          1          1          1          1     0.8231          1 
  12  rs35852203     0.0869     0.1076          1          1          1          1     0.8231          1 
  12   rs1488038    0.08702     0.1077          1          1          1          1     0.8231          1 
  12 rs201953127     0.0871     0.1078          1          1          1          1     0.8231          1 
  12   rs7958018     0.0872     0.1079          1          1          1          1     0.8231          1 
  12  rs28529587    0.08767     0.1085          1          1          1          1     0.8231          1 
  12  rs10161544    0.08767     0.1085          1          1          1          1     0.8231          1 
  12  rs12310377    0.08767     0.1085          1          1          1          1     0.8231          1 
  12  rs12304062    0.08767     0.1085          1          1          1          1     0.8231          1 
  12  rs12229899    0.08808     0.1089          1          1          1          1     0.8231          1 
  12   rs2371628    0.08808     0.1089          1          1          1          1     0.8231          1 
  12   rs6581107    0.08808     0.1089          1          1          1          1     0.8231          1 
  12   rs7974526    0.08822     0.1091          1          1          1          1     0.8231          1 
  12  rs11171362    0.08822     0.1091          1          1          1          1     0.8231          1 
  12  rs11171364    0.08822     0.1091          1          1          1          1     0.8231          1 
  12  rs12321750    0.08822     0.1091          1          1          1          1     0.8231          1 
  12   rs1394587    0.08822     0.1091          1          1          1          1     0.8231          1 
  12  rs59144958    0.08822     0.1091          1          1          1          1     0.8231          1 
  12  rs57907829    0.08822     0.1091          1          1          1          1     0.8231          1 
  12  rs79938824    0.08855     0.1095          1          1          1          1     0.8231          1 
  12   rs2029167    0.08863     0.1095          1          1          1          1     0.8231          1 
  12 rs140373108    0.08869     0.1096          1          1          1          1     0.8231          1 
  12  rs76758508    0.08876     0.1097          1          1          1          1     0.8231          1 
  12  rs17110109     0.0892     0.1102          1          1          1          1     0.8231          1 
  12 rs199733945    0.08966     0.1107          1          1          1          1     0.8231          1 
  12  rs11277928    0.09024     0.1113          1          1          1          1     0.8231          1 
  12   rs7978555    0.09024     0.1113          1          1          1          1     0.8231          1 
  12  rs75511909    0.09042     0.1115          1          1          1          1     0.8231          1 
  12 rs374401501    0.09061     0.1118          1          1          1          1     0.8231          1 
  12   rs1692109    0.09063     0.1118          1          1          1          1     0.8231          1 
  12   rs7486057    0.09125     0.1125          1          1          1          1     0.8231          1 
  12    rs266682     0.0913     0.1125          1          1          1          1     0.8231          1 
  12   rs3825078    0.09139     0.1126          1          1          1          1     0.8231          1 
  12   rs7979246    0.09139     0.1126          1          1          1          1     0.8231          1 
  12  rs11172304    0.09139     0.1126          1          1          1          1     0.8231          1 
  12  rs10783844    0.09139     0.1126          1          1          1          1     0.8231          1 
  12  rs10877007    0.09139     0.1126          1          1          1          1     0.8231          1 
  12  rs34511080    0.09139     0.1126          1          1          1          1     0.8231          1 
  12  rs10082911    0.09139     0.1126          1          1          1          1     0.8231          1 
  12  rs34653863    0.09139     0.1126          1          1          1          1     0.8231          1 
  12   rs1633360    0.09139     0.1126          1          1          1          1     0.8231          1 
  12    rs931587    0.09141     0.1126          1          1          1          1     0.8231          1 
  12    rs931586    0.09141     0.1126          1          1          1          1     0.8231          1 
  12   rs6580991    0.09141     0.1126          1          1          1          1     0.8231          1 
  12   rs4759097    0.09141     0.1126          1          1          1          1     0.8231          1 
  12    rs931585    0.09141     0.1126          1          1          1          1     0.8231          1 
  12  rs11171539    0.09162     0.1129          1          1          1          1     0.8231          1 
  12 rs199833288    0.09168     0.1129          1          1          1          1     0.8231          1 
  12 rs200589515    0.09168     0.1129          1          1          1          1     0.8231          1 
  12  rs11170827    0.09175      0.113          1          1          1          1     0.8231          1 
  12   rs3024950    0.09211     0.1134          1          1          1          1     0.8231          1 
  12   rs3024948    0.09211     0.1134          1          1          1          1     0.8231          1 
  12  rs11375162    0.09218     0.1135          1          1          1          1     0.8231          1 
  12   rs4759141    0.09226     0.1136          1          1          1          1     0.8231          1 
  12   rs1144996    0.09257     0.1139          1          1          1          1     0.8231          1 
  12  rs10876573    0.09262      0.114          1          1          1          1     0.8231          1 
  12 rs114174634    0.09271     0.1141          1          1          1          1     0.8231          1 
  12  rs10876891    0.09295     0.1144          1          1          1          1     0.8231          1 
  12   rs2950388    0.09317     0.1146          1          1          1          1     0.8231          1 
  12  rs67046307    0.09317     0.1146          1          1          1          1     0.8231          1 
  12  rs10876915    0.09317     0.1146          1          1          1          1     0.8231          1 
  12  rs11300958    0.09317     0.1146          1          1          1          1     0.8231          1 
  12 rs146982360    0.09317     0.1146          1          1          1          1     0.8231          1 
  12      rs4788    0.09317     0.1146          1          1          1          1     0.8231          1 
  12  rs75499394    0.09363     0.1151          1          1          1          1     0.8231          1 
  12  rs11171541    0.09372     0.1152          1          1          1          1     0.8231          1 
  12  rs36003896    0.09388     0.1154          1          1          1          1     0.8231          1 
  12  rs17116895    0.09388     0.1154          1          1          1          1     0.8231          1 
  12  rs11833916    0.09388     0.1154          1          1          1          1     0.8231          1 
  12 rs147025281    0.09388     0.1154          1          1          1          1     0.8231          1 
  12 rs146447221    0.09388     0.1154          1          1          1          1     0.8231          1 
  12   rs4502069    0.09388     0.1154          1          1          1          1     0.8231          1 
  12 rs576963562    0.09388     0.1154          1          1          1          1     0.8231          1 
  12 rs139948113    0.09388     0.1154          1          1          1          1     0.8231          1 
  12 rs548471587    0.09388     0.1154          1          1          1          1     0.8231          1 
  12 rs111500377    0.09388     0.1154          1          1          1          1     0.8231          1 
  12  rs74090417    0.09388     0.1154          1          1          1          1     0.8231          1 
  12  rs17116897    0.09388     0.1154          1          1          1          1     0.8231          1 
  12  rs17116900    0.09388     0.1154          1          1          1          1     0.8231          1 
  12 rs148070853    0.09388     0.1154          1          1          1          1     0.8231          1 
  12  rs55662163    0.09388     0.1154          1          1          1          1     0.8231          1 
  12  rs58141359    0.09388     0.1154          1          1          1          1     0.8231          1 
  12  rs74090419    0.09388     0.1154          1          1          1          1     0.8231          1 
  12  rs74090421    0.09388     0.1154          1          1          1          1     0.8231          1 
  12 rs138536027    0.09388     0.1154          1          1          1          1     0.8231          1 
  12  rs74090422    0.09388     0.1154          1          1          1          1     0.8231          1 
  12  rs74090423    0.09388     0.1154          1          1          1          1     0.8231          1 
  12 rs529747817    0.09388     0.1154          1          1          1          1     0.8231          1 
  12  rs76539153    0.09408     0.1156          1          1          1          1     0.8231          1 
  12  rs75690371    0.09422     0.1158          1          1          1          1     0.8231          1 
  12  rs74326596    0.09422     0.1158          1          1          1          1     0.8231          1 
  12  rs77754250    0.09422     0.1158          1          1          1          1     0.8231          1 
  12  rs75117430    0.09422     0.1158          1          1          1          1     0.8231          1 
  12 rs116691790    0.09422     0.1158          1          1          1          1     0.8231          1 
  12 rs150111706    0.09422     0.1158          1          1          1          1     0.8231          1 
  12 rs539297229    0.09422     0.1158          1          1          1          1     0.8231          1 
  12  rs74757096    0.09422     0.1158          1          1          1          1     0.8231          1 
  12 rs143776759    0.09422     0.1158          1          1          1          1     0.8231          1 
  12 rs116233202    0.09422     0.1158          1          1          1          1     0.8231          1 
  12 rs145957143    0.09422     0.1158          1          1          1          1     0.8231          1 
  12 rs116658149    0.09422     0.1158          1          1          1          1     0.8231          1 
  12 rs116023528    0.09422     0.1158          1          1          1          1     0.8231          1 
  12 rs144040746    0.09422     0.1158          1          1          1          1     0.8231          1 
  12  rs78150362    0.09422     0.1158          1          1          1          1     0.8231          1 
  12 rs114010552    0.09422     0.1158          1          1          1          1     0.8231          1 
  12  rs79091575    0.09422     0.1158          1          1          1          1     0.8231          1 
  12  rs80011245    0.09422     0.1158          1          1          1          1     0.8231          1 
  12 rs114008065    0.09422     0.1158          1          1          1          1     0.8231          1 
  12 rs115832226    0.09422     0.1158          1          1          1          1     0.8231          1 
  12 rs114763328    0.09422     0.1158          1          1          1          1     0.8231          1 
  12 rs114278914    0.09422     0.1158          1          1          1          1     0.8231          1 
  12 rs114611985    0.09422     0.1158          1          1          1          1     0.8231          1 
  12 rs116178903    0.09422     0.1158          1          1          1          1     0.8231          1 
  12 rs142183195    0.09422     0.1158          1          1          1          1     0.8231          1 
  12 rs111592882    0.09422     0.1158          1          1          1          1     0.8231          1 
  12 rs114140857    0.09422     0.1158          1          1          1          1     0.8231          1 
  12 rs149587632    0.09422     0.1158          1          1          1          1     0.8231          1 
  12 rs142626829    0.09422     0.1158          1          1          1          1     0.8231          1 
  12 rs202218811    0.09422     0.1158          1          1          1          1     0.8231          1 
  12 rs138289271    0.09422     0.1158          1          1          1          1     0.8231          1 
  12  rs78735377    0.09422     0.1158          1          1          1          1     0.8231          1 
  12  rs80323686    0.09422     0.1158          1          1          1          1     0.8231          1 
  12   rs7295538    0.09422     0.1158          1          1          1          1     0.8231          1 
  12  rs75273258    0.09422     0.1158          1          1          1          1     0.8231          1 
  12 rs114705174    0.09422     0.1158          1          1          1          1     0.8231          1 
  12  rs78534471    0.09422     0.1158          1          1          1          1     0.8231          1 
  12  rs75522251    0.09422     0.1158          1          1          1          1     0.8231          1 
  12  rs78766969    0.09422     0.1158          1          1          1          1     0.8231          1 
  12 rs116414868    0.09422     0.1158          1          1          1          1     0.8231          1 
  12 rs116769224    0.09422     0.1158          1          1          1          1     0.8231          1 
  12 rs559835324    0.09422     0.1158          1          1          1          1     0.8231          1 
  12 rs538235027    0.09422     0.1158          1          1          1          1     0.8231          1 
  12 rs551611152    0.09422     0.1158          1          1          1          1     0.8231          1 
  12   rs7300356    0.09422     0.1158          1          1          1          1     0.8231          1 
  12  rs76443662    0.09422     0.1158          1          1          1          1     0.8231          1 
  12 rs114316570    0.09422     0.1158          1          1          1          1     0.8231          1 
  12  rs61956613     0.0944      0.116          1          1          1          1     0.8231          1 
  12  rs78121887     0.0944      0.116          1          1          1          1     0.8231          1 
  12  rs17115701     0.0944      0.116          1          1          1          1     0.8231          1 
  12  rs12306723    0.09469     0.1163          1          1          1          1     0.8231          1 
  12  rs12308290    0.09469     0.1163          1          1          1          1     0.8231          1 
  12  rs12313811    0.09469     0.1163          1          1          1          1     0.8231          1 
  12  rs58014783    0.09469     0.1163          1          1          1          1     0.8231          1 
  12  rs10219697    0.09469     0.1163          1          1          1          1     0.8231          1 
  12  rs11171939    0.09469     0.1163          1          1          1          1     0.8231          1 
  12  rs59583982    0.09469     0.1163          1          1          1          1     0.8231          1 
  12  rs73321004    0.09477     0.1164          1          1          1          1     0.8231          1 
  12  rs12312874    0.09483     0.1165          1          1          1          1     0.8231          1 
  12  rs61959268    0.09489     0.1165          1          1          1          1     0.8231          1 
  12  rs11612490    0.09519     0.1169          1          1          1          1     0.8231          1 
  12  rs34449430    0.09528      0.117          1          1          1          1     0.8231          1 
  12 rs114262843    0.09537     0.1171          1          1          1          1     0.8231          1 
  12 rs112125150    0.09563     0.1173          1          1          1          1     0.8231          1 
  12    rs266664    0.09566     0.1174          1          1          1          1     0.8231          1 
  12    rs266661    0.09566     0.1174          1          1          1          1     0.8231          1 
  12    rs266658    0.09566     0.1174          1          1          1          1     0.8231          1 
  12   rs3847786    0.09577     0.1175          1          1          1          1     0.8231          1 
  12  rs11170682    0.09577     0.1175          1          1          1          1     0.8231          1 
  12   rs7980521    0.09579     0.1175          1          1          1          1     0.8231          1 
  12  rs11171989    0.09607     0.1178          1          1          1          1     0.8231          1 
  12   rs1466383    0.09607     0.1178          1          1          1          1     0.8231          1 
  12   rs5798396    0.09607     0.1178          1          1          1          1     0.8231          1 
  12  rs60262411    0.09607     0.1178          1          1          1          1     0.8231          1 
  12  rs12309413     0.0961     0.1179          1          1          1          1     0.8231          1 
  12  rs11172110     0.0961     0.1179          1          1          1          1     0.8231          1 
  12  rs11172111     0.0961     0.1179          1          1          1          1     0.8231          1 
  12  rs36002349    0.09655     0.1184          1          1          1          1     0.8231          1 
  12   rs1920045    0.09699     0.1188          1          1          1          1     0.8231          1 
  12   rs3809162    0.09699     0.1188          1          1          1          1     0.8231          1 
  12   rs2694010    0.09711      0.119          1          1          1          1     0.8231          1 
  12 rs115022756    0.09711      0.119          1          1          1          1     0.8231          1 
  12 rs115800752    0.09711      0.119          1          1          1          1     0.8231          1 
  12 rs143470400    0.09711      0.119          1          1          1          1     0.8231          1 
  12  rs79621307    0.09711      0.119          1          1          1          1     0.8231          1 
  12 rs144250296    0.09711      0.119          1          1          1          1     0.8231          1 
  12  rs58651868    0.09711      0.119          1          1          1          1     0.8231          1 
  12  rs58373580    0.09711      0.119          1          1          1          1     0.8231          1 
  12 rs570728321    0.09711      0.119          1          1          1          1     0.8231          1 
  12 rs534875552    0.09711      0.119          1          1          1          1     0.8231          1 
  12 rs114052440    0.09711      0.119          1          1          1          1     0.8231          1 
  12 rs552837732    0.09711      0.119          1          1          1          1     0.8231          1 
  12  rs60520159    0.09718     0.1191          1          1          1          1     0.8231          1 
  12  rs28481797    0.09718     0.1191          1          1          1          1     0.8231          1 
  12  rs57441559    0.09868     0.1207          1          1          1          1     0.8231          1 
  12  rs74092415    0.09868     0.1207          1          1          1          1     0.8231          1 
  12  rs74092426    0.09868     0.1207          1          1          1          1     0.8231          1 
  12  rs11171523    0.09868     0.1207          1          1          1          1     0.8231          1 
  12   rs7133826    0.09868     0.1207          1          1          1          1     0.8231          1 
  12 rs138768638    0.09871     0.1207          1          1          1          1     0.8231          1 
  12  rs61266348    0.09876     0.1208          1          1          1          1     0.8231          1 
  12 rs374443069    0.09896      0.121          1          1          1          1     0.8231          1 
  12  rs12231889    0.09901     0.1211          1          1          1          1     0.8231          1 
  12 rs560184731    0.09907     0.1212          1          1          1          1     0.8231          1 
  12 rs140900614    0.09907     0.1212          1          1          1          1     0.8231          1 
  12 rs186073688    0.09907     0.1212          1          1          1          1     0.8231          1 
  12 rs191318009    0.09907     0.1212          1          1          1          1     0.8231          1 
  12  rs56951470    0.09907     0.1212          1          1          1          1     0.8231          1 
  12 rs201715120    0.09907     0.1212          1          1          1          1     0.8231          1 
  12 rs141849533    0.09907     0.1212          1          1          1          1     0.8231          1 
  12 rs141713250    0.09907     0.1212          1          1          1          1     0.8231          1 
  12  rs11171977    0.09907     0.1212          1          1          1          1     0.8231          1 
  12  rs12316351    0.09907     0.1212          1          1          1          1     0.8231          1 
  12  rs60728909    0.09907     0.1212          1          1          1          1     0.8231          1 
  12  rs12306516    0.09907     0.1212          1          1          1          1     0.8231          1 
  12  rs12299901    0.09907     0.1212          1          1          1          1     0.8231          1 
  12 rs144526313    0.09908     0.1212          1          1          1          1     0.8231          1 
  12  rs11413924    0.09921     0.1213          1          1          1          1     0.8231          1 
  12  rs56195216    0.09936     0.1215          1          1          1          1     0.8231          1 
  12  rs12314526    0.09943     0.1216          1          1          1          1     0.8231          1 
  12   rs7487069    0.09951     0.1216          1          1          1          1     0.8231          1 
  12 rs373736934    0.09975     0.1219          1          1          1          1     0.8231          1 
  12  rs74667026    0.09997     0.1222          1          1          1          1     0.8231          1 
  12  rs76575032    0.09999     0.1222          1          1          1          1     0.8231          1 
  12   rs6580974     0.1008     0.1231          1          1          1          1     0.8231          1 
  12  rs11171399     0.1011     0.1234          1          1          1          1     0.8231          1 
  12  rs12311289     0.1013     0.1236          1          1          1          1     0.8231          1 
  12  rs11170795     0.1014     0.1237          1          1          1          1     0.8231          1 
  12 rs551213710     0.1014     0.1237          1          1          1          1     0.8231          1 
  12  rs12321043     0.1018     0.1242          1          1          1          1     0.8231          1 
  12   rs5798285     0.1022     0.1246          1          1          1          1     0.8231          1 
  12  rs11171953     0.1022     0.1246          1          1          1          1     0.8231          1 
  12 rs111787795     0.1022     0.1246          1          1          1          1     0.8231          1 
  12  rs12299402     0.1022     0.1246          1          1          1          1     0.8231          1 
  12  rs11514185     0.1022     0.1246          1          1          1          1     0.8231          1 
  12  rs73337095     0.1022     0.1246          1          1          1          1     0.8231          1 
  12  rs11171963     0.1022     0.1246          1          1          1          1     0.8231          1 
  12  rs11171964     0.1022     0.1246          1          1          1          1     0.8231          1 
  12  rs12306275     0.1022     0.1246          1          1          1          1     0.8231          1 
  12 rs112017975     0.1022     0.1246          1          1          1          1     0.8231          1 
  12  rs56115949     0.1024     0.1248          1          1          1          1     0.8231          1 
  12  rs35353347     0.1029     0.1253          1          1          1          1     0.8231          1 
  12  rs11171687     0.1034     0.1259          1          1          1          1     0.8231          1 
  12  rs59334342     0.1036     0.1262          1          1          1          1     0.8231          1 
  12  rs60129831     0.1036     0.1262          1          1          1          1     0.8231          1 
  12  rs73114520     0.1036     0.1262          1          1          1          1     0.8231          1 
  12   rs4759347     0.1036     0.1262          1          1          1          1     0.8231          1 
  12  rs73114872     0.1039     0.1264          1          1          1          1     0.8231          1 
  12  rs34723922      0.104     0.1266          1          1          1          1     0.8231          1 
  12   rs2643632     0.1044     0.1271          1          1          1          1     0.8231          1 
  12   rs2643631     0.1044     0.1271          1          1          1          1     0.8231          1 
  12   rs2131097     0.1044     0.1271          1          1          1          1     0.8231          1 
  12   rs2643630     0.1044     0.1271          1          1          1          1     0.8231          1 
  12   rs2638326     0.1044     0.1271          1          1          1          1     0.8231          1 
  12   rs2643629     0.1044     0.1271          1          1          1          1     0.8231          1 
  12   rs2643627     0.1044     0.1271          1          1          1          1     0.8231          1 
  12  rs10783784     0.1044     0.1271          1          1          1          1     0.8231          1 
  12  rs11171841     0.1044     0.1271          1          1          1          1     0.8231          1 
  12 rs147504963     0.1046     0.1273          1          1          1          1     0.8231          1 
  12  rs11171087     0.1046     0.1273          1          1          1          1     0.8231          1 
  12  rs80242834     0.1046     0.1273          1          1          1          1     0.8231          1 
  12 rs113553686     0.1046     0.1273          1          1          1          1     0.8231          1 
  12 rs114121090     0.1046     0.1273          1          1          1          1     0.8231          1 
  12  rs74793419     0.1046     0.1273          1          1          1          1     0.8231          1 
  12  rs78623411     0.1046     0.1273          1          1          1          1     0.8231          1 
  12  rs78092954     0.1046     0.1273          1          1          1          1     0.8231          1 
  12  rs79182472     0.1046     0.1273          1          1          1          1     0.8231          1 
  12  rs75832708     0.1046     0.1273          1          1          1          1     0.8231          1 
  12  rs76629773     0.1046     0.1273          1          1          1          1     0.8231          1 
  12  rs79192192     0.1046     0.1273          1          1          1          1     0.8231          1 
  12   rs7956890     0.1046     0.1273          1          1          1          1     0.8231          1 
  12  rs28426080     0.1046     0.1273          1          1          1          1     0.8231          1 
  12  rs74089778     0.1047     0.1273          1          1          1          1     0.8231          1 
  12   rs7966183     0.1047     0.1273          1          1          1          1     0.8231          1 
  12  rs17116863     0.1049     0.1275          1          1          1          1     0.8231          1 
  12  rs60926711      0.105     0.1277          1          1          1          1     0.8231          1 
  12  rs58586282      0.105     0.1277          1          1          1          1     0.8231          1 
  12  rs57991804      0.105     0.1277          1          1          1          1     0.8231          1 
  12   rs4759157      0.105     0.1277          1          1          1          1     0.8231          1 
  12   rs4759004      0.105     0.1277          1          1          1          1     0.8231          1 
  12   rs4759158      0.105     0.1277          1          1          1          1     0.8231          1 
  12   rs7304599      0.105     0.1277          1          1          1          1     0.8231          1 
  12   rs7138879      0.105     0.1277          1          1          1          1     0.8231          1 
  12  rs10783752      0.105     0.1277          1          1          1          1     0.8231          1 
  12  rs10876794      0.105     0.1277          1          1          1          1     0.8231          1 
  12  rs11171513      0.105     0.1277          1          1          1          1     0.8231          1 
  12  rs11171514      0.105     0.1277          1          1          1          1     0.8231          1 
  12  rs73341461      0.105     0.1277          1          1          1          1     0.8231          1 
  12 rs149064777      0.105     0.1277          1          1          1          1     0.8231          1 
  12  rs10876796      0.105     0.1277          1          1          1          1     0.8231          1 
  12  rs10876797      0.105     0.1277          1          1          1          1     0.8231          1 
  12  rs10783753      0.105     0.1277          1          1          1          1     0.8231          1 
  12   rs7135420      0.105     0.1277          1          1          1          1     0.8231          1 
  12   rs7960409      0.105     0.1277          1          1          1          1     0.8231          1 
  12  rs10876798      0.105     0.1277          1          1          1          1     0.8231          1 
  12  rs10876800      0.105     0.1277          1          1          1          1     0.8231          1 
  12  rs10876801      0.105     0.1277          1          1          1          1     0.8231          1 
  12  rs10876802      0.105     0.1277          1          1          1          1     0.8231          1 
  12 rs541870213      0.105     0.1277          1          1          1          1     0.8231          1 
  12 rs139623454      0.105     0.1277          1          1          1          1     0.8231          1 
  12  rs11520031      0.105     0.1277          1          1          1          1     0.8231          1 
  12   rs4299522      0.105     0.1277          1          1          1          1     0.8231          1 
  12   rs7397890      0.105     0.1277          1          1          1          1     0.8231          1 
  12  rs10876804      0.105     0.1277          1          1          1          1     0.8231          1 
  12  rs57791834      0.105     0.1277          1          1          1          1     0.8231          1 
  12  rs59301794      0.105     0.1277          1          1          1          1     0.8231          1 
  12   rs9738913      0.105     0.1277          1          1          1          1     0.8231          1 
  12   rs9738337      0.105     0.1277          1          1          1          1     0.8231          1 
  12  rs11171527      0.105     0.1277          1          1          1          1     0.8231          1 
  12   rs7961849      0.105     0.1277          1          1          1          1     0.8231          1 
  12  rs10876805      0.105     0.1277          1          1          1          1     0.8231          1 
  12   rs7304677      0.105     0.1277          1          1          1          1     0.8231          1 
  12  rs11171530      0.105     0.1277          1          1          1          1     0.8231          1 
  12  rs11171531      0.105     0.1277          1          1          1          1     0.8231          1 
  12   rs4759159      0.105     0.1277          1          1          1          1     0.8231          1 
  12 rs111400014     0.1051     0.1278          1          1          1          1     0.8231          1 
  12  rs11171533     0.1051     0.1278          1          1          1          1     0.8231          1 
  12  rs11171534     0.1051     0.1278          1          1          1          1     0.8231          1 
  12  rs11171536     0.1051     0.1278          1          1          1          1     0.8231          1 
  12  rs10876809     0.1051     0.1278          1          1          1          1     0.8231          1 
  12  rs12321472     0.1052      0.128          1          1          1          1     0.8231          1 
  12  rs34025887     0.1054     0.1282          1          1          1          1     0.8231          1 
  12 rs115847355     0.1055     0.1282          1          1          1          1     0.8231          1 
  12 rs139856459     0.1057     0.1284          1          1          1          1     0.8231          1 
  12  rs11171486     0.1059     0.1287          1          1          1          1     0.8231          1 
  12  rs78035312     0.1059     0.1287          1          1          1          1     0.8231          1 
  12  rs12318699     0.1059     0.1287          1          1          1          1     0.8231          1 
  12 rs192108530     0.1059     0.1287          1          1          1          1     0.8231          1 
  12   rs7965411     0.1059     0.1287          1          1          1          1     0.8231          1 
  12   rs1443503     0.1061     0.1289          1          1          1          1     0.8231          1 
  12   rs7138041     0.1061     0.1289          1          1          1          1     0.8231          1 
  12   rs4450867     0.1061     0.1289          1          1          1          1     0.8231          1 
  12  rs12310138     0.1061     0.1289          1          1          1          1     0.8231          1 
  12  rs11171482     0.1061     0.1289          1          1          1          1     0.8231          1 
  12  rs76320954     0.1062      0.129          1          1          1          1     0.8231          1 
  12 rs116613689     0.1062      0.129          1          1          1          1     0.8231          1 
  12  rs75204149     0.1062      0.129          1          1          1          1     0.8231          1 
  12  rs75555563     0.1062      0.129          1          1          1          1     0.8231          1 
  12  rs79372766     0.1062      0.129          1          1          1          1     0.8231          1 
  12  rs78639642     0.1062      0.129          1          1          1          1     0.8231          1 
  12 rs200619034     0.1062      0.129          1          1          1          1     0.8231          1 
  12  rs77296491     0.1062      0.129          1          1          1          1     0.8231          1 
  12  rs76082774     0.1062      0.129          1          1          1          1     0.8231          1 
  12  rs73338947     0.1062     0.1291          1          1          1          1     0.8231          1 
  12  rs12304710     0.1062     0.1291          1          1          1          1     0.8231          1 
  12   rs4760168     0.1063     0.1292          1          1          1          1     0.8231          1 
  12  rs12300425     0.1064     0.1292          1          1          1          1     0.8231          1 
  12  rs75144492     0.1066     0.1295          1          1          1          1     0.8231          1 
  12  rs10506323     0.1066     0.1295          1          1          1          1     0.8231          1 
  12  rs12304969     0.1066     0.1295          1          1          1          1     0.8231          1 
  12  rs12318745     0.1066     0.1295          1          1          1          1     0.8231          1 
  12  rs10506324     0.1066     0.1295          1          1          1          1     0.8231          1 
  12 rs552086499     0.1067     0.1295          1          1          1          1     0.8231          1 
  12   rs1386806     0.1068     0.1296          1          1          1          1     0.8231          1 
  12   rs5004227     0.1068     0.1296          1          1          1          1     0.8231          1 
  12 rs141573531     0.1068     0.1296          1          1          1          1     0.8231          1 
  12   rs1386805     0.1068     0.1296          1          1          1          1     0.8231          1 
  12   rs1386804     0.1068     0.1296          1          1          1          1     0.8231          1 
  12  rs10783703     0.1068     0.1296          1          1          1          1     0.8231          1 
  12  rs12579909     0.1068     0.1296          1          1          1          1     0.8231          1 
  12  rs77660641     0.1068     0.1296          1          1          1          1     0.8231          1 
  12  rs72648122     0.1068     0.1296          1          1          1          1     0.8231          1 
  12  rs10876664     0.1068     0.1296          1          1          1          1     0.8231          1 
  12  rs10876665     0.1068     0.1296          1          1          1          1     0.8231          1 
  12  rs75304300     0.1068     0.1296          1          1          1          1     0.8231          1 
  12  rs10876666     0.1068     0.1296          1          1          1          1     0.8231          1 
  12   rs7962801     0.1068     0.1296          1          1          1          1     0.8231          1 
  12   rs4466933     0.1068     0.1296          1          1          1          1     0.8231          1 
  12   rs2371053     0.1068     0.1296          1          1          1          1     0.8231          1 
  12   rs2371052     0.1068     0.1296          1          1          1          1     0.8231          1 
  12   rs2371051     0.1068     0.1296          1          1          1          1     0.8231          1 
  12  rs61479160     0.1068     0.1296          1          1          1          1     0.8231          1 
  12  rs12228758     0.1068     0.1296          1          1          1          1     0.8231          1 
  12  rs12231357     0.1068     0.1296          1          1          1          1     0.8231          1 
  12  rs12231359     0.1068     0.1296          1          1          1          1     0.8231          1 
  12  rs11171188     0.1068     0.1296          1          1          1          1     0.8231          1 
  12  rs57267448     0.1068     0.1296          1          1          1          1     0.8231          1 
  12  rs56096009     0.1068     0.1296          1          1          1          1     0.8231          1 
  12  rs58214668     0.1068     0.1296          1          1          1          1     0.8231          1 
  12  rs60780435     0.1068     0.1296          1          1          1          1     0.8231          1 
  12  rs60142886     0.1068     0.1296          1          1          1          1     0.8231          1 
  12  rs10876667     0.1068     0.1296          1          1          1          1     0.8231          1 
  12  rs11171189     0.1068     0.1296          1          1          1          1     0.8231          1 
  12  rs11171190     0.1068     0.1296          1          1          1          1     0.8231          1 
  12  rs10783704     0.1068     0.1296          1          1          1          1     0.8231          1 
  12  rs75398831     0.1068     0.1296          1          1          1          1     0.8231          1 
  12  rs10876668     0.1068     0.1296          1          1          1          1     0.8231          1 
  12  rs10876670     0.1068     0.1296          1          1          1          1     0.8231          1 
  12  rs11171192     0.1068     0.1296          1          1          1          1     0.8231          1 
  12  rs36121574     0.1068     0.1296          1          1          1          1     0.8231          1 
  12  rs34912744     0.1068     0.1296          1          1          1          1     0.8231          1 
  12  rs34082086     0.1068     0.1296          1          1          1          1     0.8231          1 
  12  rs34772274     0.1068     0.1296          1          1          1          1     0.8231          1 
  12  rs34186857     0.1068     0.1296          1          1          1          1     0.8231          1 
  12  rs35238655     0.1068     0.1296          1          1          1          1     0.8231          1 
  12  rs72648123     0.1068     0.1296          1          1          1          1     0.8231          1 
  12  rs34651384     0.1068     0.1296          1          1          1          1     0.8231          1 
  12  rs72648124     0.1068     0.1296          1          1          1          1     0.8231          1 
  12  rs72648125     0.1068     0.1296          1          1          1          1     0.8231          1 
  12  rs72648126     0.1068     0.1296          1          1          1          1     0.8231          1 
  12 rs111502155     0.1068     0.1296          1          1          1          1     0.8231          1 
  12  rs72648127     0.1068     0.1296          1          1          1          1     0.8231          1 
  12  rs72648128     0.1068     0.1296          1          1          1          1     0.8231          1 
  12  rs72648130     0.1068     0.1296          1          1          1          1     0.8231          1 
  12  rs72648131     0.1068     0.1296          1          1          1          1     0.8231          1 
  12  rs72648132     0.1068     0.1296          1          1          1          1     0.8231          1 
  12  rs72648133     0.1068     0.1296          1          1          1          1     0.8231          1 
  12  rs72648134     0.1068     0.1296          1          1          1          1     0.8231          1 
  12  rs17116695     0.1068     0.1296          1          1          1          1     0.8231          1 
  12   rs7136501     0.1068     0.1296          1          1          1          1     0.8231          1 
  12   rs1109391     0.1069     0.1298          1          1          1          1     0.8231          1 
  12   rs1050045      0.107     0.1299          1          1          1          1     0.8231          1 
  12   rs3136396     0.1071       0.13          1          1          1          1     0.8231          1 
  12  rs12310165     0.1075     0.1304          1          1          1          1     0.8231          1 
  12 rs140969327     0.1075     0.1305          1          1          1          1     0.8231          1 
  12  rs12301041     0.1076     0.1305          1          1          1          1     0.8231          1 
  12  rs11171411     0.1076     0.1305          1          1          1          1     0.8231          1 
  12   rs4511372     0.1076     0.1305          1          1          1          1     0.8231          1 
  12   rs7958843     0.1076     0.1305          1          1          1          1     0.8231          1 
  12   rs3858602     0.1077     0.1306          1          1          1          1     0.8231          1 
  12   rs7296201      0.108      0.131          1          1          1          1     0.8231          1 
  12  rs11171005     0.1081     0.1311          1          1          1          1     0.8231          1 
  12  rs74719328     0.1081     0.1311          1          1          1          1     0.8231          1 
  12   rs4349540     0.1081     0.1312          1          1          1          1     0.8231          1 
  12   rs2252786     0.1082     0.1312          1          1          1          1     0.8231          1 
  12  rs73338962     0.1082     0.1312          1          1          1          1     0.8231          1 
  12  rs11504019     0.1082     0.1312          1          1          1          1     0.8231          1 
  12   rs7305681     0.1082     0.1312          1          1          1          1     0.8231          1 
  12  rs60085022     0.1082     0.1313          1          1          1          1     0.8231          1 
  12  rs73114667     0.1082     0.1313          1          1          1          1     0.8231          1 
  12  rs73114669     0.1082     0.1313          1          1          1          1     0.8231          1 
  12  rs73114676     0.1082     0.1313          1          1          1          1     0.8231          1 
  12  rs73114678     0.1082     0.1313          1          1          1          1     0.8231          1 
  12   rs3024967     0.1085     0.1315          1          1          1          1     0.8231          1 
  12   rs3024953     0.1085     0.1315          1          1          1          1     0.8231          1 
  12  rs12318649     0.1085     0.1315          1          1          1          1     0.8231          1 
  12  rs10876779     0.1086     0.1316          1          1          1          1     0.8231          1 
  12  rs10783744     0.1086     0.1316          1          1          1          1     0.8231          1 
  12  rs74092237     0.1087     0.1317          1          1          1          1     0.8231          1 
  12  rs79313036     0.1087     0.1317          1          1          1          1     0.8231          1 
  12   rs4758984     0.1087     0.1317          1          1          1          1     0.8231          1 
  12  rs74090516     0.1087     0.1317          1          1          1          1     0.8231          1 
  12   rs4759160     0.1088     0.1319          1          1          1          1     0.8231          1 
  12   rs1317996     0.1089      0.132          1          1          1          1     0.8231          1 
  12  rs73340330      0.109     0.1321          1          1          1          1     0.8231          1 
  12  rs60378437      0.109     0.1321          1          1          1          1     0.8231          1 
  12   rs2638323     0.1092     0.1323          1          1          1          1     0.8231          1 
  12    rs877636     0.1095     0.1326          1          1          1          1     0.8231          1 
  12   rs3024962     0.1096     0.1327          1          1          1          1     0.8231          1 
  12  rs71074868     0.1102     0.1334          1          1          1          1     0.8231          1 
  12  rs12828668     0.1102     0.1334          1          1          1          1     0.8231          1 
  12  rs12817350     0.1102     0.1334          1          1          1          1     0.8231          1 
  12  rs35642216     0.1102     0.1334          1          1          1          1     0.8231          1 
  12 rs149229683     0.1103     0.1336          1          1          1          1     0.8231          1 
  12   rs4759123     0.1105     0.1337          1          1          1          1     0.8231          1 
  12  rs56267607     0.1105     0.1337          1          1          1          1     0.8231          1 
  12 rs560972877     0.1107     0.1339          1          1          1          1     0.8231          1 
  12  rs75328374     0.1109     0.1342          1          1          1          1     0.8231          1 
  12  rs61497467     0.1109     0.1342          1          1          1          1     0.8231          1 
  12   rs7304707     0.1109     0.1342          1          1          1          1     0.8231          1 
  12  rs36119697     0.1109     0.1342          1          1          1          1     0.8231          1 
  12  rs67183127     0.1109     0.1342          1          1          1          1     0.8231          1 
  12 rs111456049     0.1109     0.1342          1          1          1          1     0.8231          1 
  12  rs12371557     0.1109     0.1342          1          1          1          1     0.8231          1 
  12  rs11514146     0.1109     0.1342          1          1          1          1     0.8231          1 
  12  rs36147873     0.1109     0.1342          1          1          1          1     0.8231          1 
  12  rs11513980     0.1109     0.1342          1          1          1          1     0.8231          1 
  12   rs4758982     0.1109     0.1342          1          1          1          1     0.8231          1 
  12  rs11171110     0.1109     0.1342          1          1          1          1     0.8231          1 
  12  rs11171113     0.1109     0.1342          1          1          1          1     0.8231          1 
  12   rs7297445     0.1109     0.1342          1          1          1          1     0.8231          1 
  12   rs7314053     0.1109     0.1342          1          1          1          1     0.8231          1 
  12   rs7967076     0.1109     0.1342          1          1          1          1     0.8231          1 
  12  rs35577065     0.1109     0.1342          1          1          1          1     0.8231          1 
  12 rs137923525     0.1109     0.1342          1          1          1          1     0.8231          1 
  12   rs7310321     0.1112     0.1345          1          1          1          1     0.8231          1 
  12  rs11404162     0.1115     0.1348          1          1          1          1     0.8231          1 
  12   rs2030408     0.1115     0.1349          1          1          1          1     0.8231          1 
  12   rs4387385     0.1121     0.1354          1          1          1          1     0.8231          1 
  12   rs3136376     0.1121     0.1355          1          1          1          1     0.8231          1 
  12   rs1495354     0.1127     0.1361          1          1          1          1     0.8231          1 
  12   rs7295905     0.1127     0.1361          1          1          1          1     0.8231          1 
  12  rs12303628     0.1127     0.1362          1          1          1          1     0.8231          1 
  12   rs4759073     0.1128     0.1362          1          1          1          1     0.8231          1 
  12  rs11838178     0.1128     0.1363          1          1          1          1     0.8231          1 
  12  rs11835712     0.1128     0.1363          1          1          1          1     0.8231          1 
  12 rs148093125     0.1129     0.1363          1          1          1          1     0.8231          1 
  12    rs941210     0.1129     0.1364          1          1          1          1     0.8231          1 
  12  rs11835018     0.1136     0.1371          1          1          1          1     0.8231          1 
  12  rs75064496     0.1136     0.1371          1          1          1          1     0.8231          1 
  12 rs190031571     0.1136     0.1371          1          1          1          1     0.8231          1 
  12   rs4758966     0.1137     0.1373          1          1          1          1     0.8231          1 
  12  rs61748694     0.1138     0.1373          1          1          1          1     0.8231          1 
  12  rs10783833     0.1139     0.1375          1          1          1          1     0.8231          1 
  12   rs1284464     0.1139     0.1375          1          1          1          1     0.8231          1 
  12   rs6581126      0.114     0.1376          1          1          1          1     0.8231          1 
  12   rs6581129      0.114     0.1376          1          1          1          1     0.8231          1 
  12   rs7488264      0.114     0.1376          1          1          1          1     0.8231          1 
  12   rs7308552      0.114     0.1376          1          1          1          1     0.8231          1 
  12   rs7308698      0.114     0.1376          1          1          1          1     0.8231          1 
  12  rs34504828      0.114     0.1376          1          1          1          1     0.8231          1 
  12  rs11170786      0.114     0.1376          1          1          1          1     0.8231          1 
  12  rs10783719     0.1142     0.1378          1          1          1          1     0.8231          1 
  12  rs74089818     0.1145     0.1381          1          1          1          1     0.8231          1 
  12  rs74089821     0.1145     0.1381          1          1          1          1     0.8231          1 
  12 rs116645348     0.1145     0.1381          1          1          1          1     0.8231          1 
  12 rs148649498     0.1145     0.1381          1          1          1          1     0.8231          1 
  12 rs147753854     0.1145     0.1381          1          1          1          1     0.8231          1 
  12 rs187514742     0.1145     0.1381          1          1          1          1     0.8231          1 
  12 rs139327209     0.1145     0.1381          1          1          1          1     0.8231          1 
  12 rs140201172     0.1145     0.1381          1          1          1          1     0.8231          1 
  12 rs145577162     0.1145     0.1381          1          1          1          1     0.8231          1 
  12 rs143810248     0.1145     0.1381          1          1          1          1     0.8231          1 
  12 rs142683413     0.1145     0.1381          1          1          1          1     0.8231          1 
  12  rs34327663     0.1145     0.1381          1          1          1          1     0.8231          1 
  12 rs146743156     0.1145     0.1381          1          1          1          1     0.8231          1 
  12 rs111595280     0.1145     0.1381          1          1          1          1     0.8231          1 
  12 rs192232814     0.1145     0.1381          1          1          1          1     0.8231          1 
  12 rs144278210     0.1145     0.1381          1          1          1          1     0.8231          1 
  12  rs36085406     0.1145     0.1381          1          1          1          1     0.8231          1 
  12  rs34911609     0.1145     0.1381          1          1          1          1     0.8231          1 
  12 rs114376850     0.1145     0.1381          1          1          1          1     0.8231          1 
  12 rs187383232     0.1145     0.1381          1          1          1          1     0.8231          1 
  12 rs537137009     0.1145     0.1381          1          1          1          1     0.8231          1 
  12  rs11834857     0.1145     0.1381          1          1          1          1     0.8231          1 
  12 rs542776584     0.1146     0.1383          1          1          1          1     0.8231          1 
  12  rs34171111     0.1147     0.1383          1          1          1          1     0.8231          1 
  12  rs12827628     0.1147     0.1383          1          1          1          1     0.8231          1 
  12  rs12827282     0.1147     0.1383          1          1          1          1     0.8231          1 
  12   rs4759324     0.1149     0.1386          1          1          1          1     0.8231          1 
  12   rs7974512     0.1156     0.1393          1          1          1          1     0.8231          1 
  12   rs4759323     0.1158     0.1396          1          1          1          1     0.8231          1 
  12  rs35141913      0.116     0.1397          1          1          1          1     0.8231          1 
  12  rs74093290     0.1161     0.1399          1          1          1          1     0.8231          1 
  12  rs12811467     0.1163       0.14          1          1          1          1     0.8231          1 
  12  rs12313602     0.1164     0.1402          1          1          1          1     0.8231          1 
  12  rs55874825     0.1164     0.1402          1          1          1          1     0.8231          1 
  12  rs55927117     0.1164     0.1402          1          1          1          1     0.8231          1 
  12   rs4759187     0.1164     0.1402          1          1          1          1     0.8231          1 
  12  rs80001263     0.1166     0.1404          1          1          1          1     0.8231          1 
  12     rs11472     0.1166     0.1404          1          1          1          1     0.8231          1 
  12  rs11829345     0.1174     0.1413          1          1          1          1     0.8231          1 
  12  rs78633215     0.1174     0.1413          1          1          1          1     0.8231          1 
  12  rs57742941     0.1174     0.1413          1          1          1          1     0.8231          1 
  12  rs17118651     0.1174     0.1413          1          1          1          1     0.8231          1 
  12  rs17118655     0.1174     0.1413          1          1          1          1     0.8231          1 
  12  rs34390068     0.1174     0.1413          1          1          1          1     0.8231          1 
  12 rs112417879     0.1175     0.1413          1          1          1          1     0.8231          1 
  12  rs76212500     0.1175     0.1413          1          1          1          1     0.8231          1 
  12 rs140175250     0.1176     0.1415          1          1          1          1     0.8231          1 
  12   rs1478732     0.1176     0.1415          1          1          1          1     0.8231          1 
  12  rs10599389     0.1176     0.1415          1          1          1          1     0.8231          1 
  12  rs10047532     0.1176     0.1415          1          1          1          1     0.8231          1 
  12   rs1382489     0.1176     0.1415          1          1          1          1     0.8231          1 
  12    rs999132     0.1176     0.1415          1          1          1          1     0.8231          1 
  12    rs999131     0.1176     0.1415          1          1          1          1     0.8231          1 
  12  rs10161205     0.1176     0.1415          1          1          1          1     0.8231          1 
  12   rs2086174     0.1176     0.1415          1          1          1          1     0.8231          1 
  12  rs11171377     0.1176     0.1415          1          1          1          1     0.8231          1 
  12   rs7976185     0.1176     0.1415          1          1          1          1     0.8231          1 
  12   rs1617196     0.1177     0.1416          1          1          1          1     0.8231          1 
  12   rs1284606     0.1177     0.1416          1          1          1          1     0.8231          1 
  12 rs114732927     0.1177     0.1416          1          1          1          1     0.8231          1 
  12    rs773113     0.1178     0.1417          1          1          1          1     0.8231          1 
  12   rs1702881     0.1178     0.1417          1          1          1          1     0.8231          1 
  12   rs1274497     0.1178     0.1417          1          1          1          1     0.8231          1 
  12   rs2695781     0.1178     0.1417          1          1          1          1     0.8231          1 
  12   rs1716356     0.1182     0.1421          1          1          1          1     0.8231          1 
  12   rs5798360     0.1182     0.1421          1          1          1          1     0.8231          1 
  12 rs150165707     0.1184     0.1423          1          1          1          1     0.8231          1 
  12   rs7135283     0.1184     0.1423          1          1          1          1     0.8231          1 
  12 rs370400350     0.1185     0.1425          1          1          1          1     0.8231          1 
  12 rs114412488     0.1192     0.1432          1          1          1          1     0.8231          1 
  12  rs10747691     0.1198     0.1439          1          1          1          1     0.8231          1 
  12  rs10747692     0.1198     0.1439          1          1          1          1     0.8231          1 
  12   rs1386016     0.1198     0.1439          1          1          1          1     0.8231          1 
  12  rs10876934     0.1199      0.144          1          1          1          1     0.8231          1 
  12  rs10876935     0.1199      0.144          1          1          1          1     0.8231          1 
  12 rs144247456     0.1199      0.144          1          1          1          1     0.8231          1 
  12  rs10876936     0.1199      0.144          1          1          1          1     0.8231          1 
  12  rs74089954     0.1202     0.1443          1          1          1          1     0.8231          1 
  12   rs4759276     0.1204     0.1445          1          1          1          1     0.8231          1 
  12   rs1145006     0.1208      0.145          1          1          1          1     0.8231          1 
  12  rs71074873     0.1209     0.1451          1          1          1          1     0.8231          1 
  12   rs1709871      0.121     0.1451          1          1          1          1     0.8231          1 
  12  rs10876707     0.1212     0.1454          1          1          1          1     0.8231          1 
  12   rs7135648     0.1212     0.1454          1          1          1          1     0.8231          1 
  12   rs7306869     0.1212     0.1454          1          1          1          1     0.8231          1 
  12  rs12302350     0.1221     0.1464          1          1          1          1     0.8231          1 
  12  rs12302351     0.1221     0.1464          1          1          1          1     0.8231          1 
  12  rs58774049     0.1221     0.1464          1          1          1          1     0.8231          1 
  12  rs58920661     0.1223     0.1466          1          1          1          1     0.8231          1 
  12 rs144669404     0.1226     0.1469          1          1          1          1     0.8231          1 
  12 rs139809822     0.1226     0.1469          1          1          1          1     0.8231          1 
  12 rs116085458     0.1226     0.1469          1          1          1          1     0.8231          1 
  12   rs1082502     0.1226      0.147          1          1          1          1     0.8231          1 
  12    rs774888     0.1226      0.147          1          1          1          1     0.8231          1 
  12   rs1092472     0.1226      0.147          1          1          1          1     0.8231          1 
  12   rs1082503     0.1226      0.147          1          1          1          1     0.8231          1 
  12   rs2640611     0.1226      0.147          1          1          1          1     0.8231          1 
  12   rs2640612     0.1226      0.147          1          1          1          1     0.8231          1 
  12   rs1629032     0.1226      0.147          1          1          1          1     0.8231          1 
  12  rs11172277     0.1226      0.147          1          1          1          1     0.8231          1 
  12   rs7968113     0.1226      0.147          1          1          1          1     0.8231          1 
  12   rs7953157     0.1226      0.147          1          1          1          1     0.8231          1 
  12  rs11172278     0.1226      0.147          1          1          1          1     0.8231          1 
  12 rs111965371     0.1226      0.147          1          1          1          1     0.8231          1 
  12   rs7977084     0.1226      0.147          1          1          1          1     0.8231          1 
  12   rs7963927     0.1226      0.147          1          1          1          1     0.8231          1 
  12   rs1678514     0.1226      0.147          1          1          1          1     0.8231          1 
  12   rs1678515     0.1226      0.147          1          1          1          1     0.8231          1 
  12   rs1678516     0.1226      0.147          1          1          1          1     0.8231          1 
  12   rs1689604     0.1226      0.147          1          1          1          1     0.8231          1 
  12   rs1678519     0.1226      0.147          1          1          1          1     0.8231          1 
  12   rs1689603     0.1226      0.147          1          1          1          1     0.8231          1 
  12   rs1678520     0.1226      0.147          1          1          1          1     0.8231          1 
  12   rs1689601     0.1226      0.147          1          1          1          1     0.8231          1 
  12   rs1689600     0.1226      0.147          1          1          1          1     0.8231          1 
  12   rs1678522     0.1226      0.147          1          1          1          1     0.8231          1 
  12   rs1678523     0.1226      0.147          1          1          1          1     0.8231          1 
  12  rs59847573     0.1226      0.147          1          1          1          1     0.8231          1 
  12   rs1689598     0.1226      0.147          1          1          1          1     0.8231          1 
  12   rs1678524     0.1226      0.147          1          1          1          1     0.8231          1 
  12   rs1678526     0.1226      0.147          1          1          1          1     0.8231          1 
  12   rs1689597     0.1226      0.147          1          1          1          1     0.8231          1 
  12   rs1678527     0.1226      0.147          1          1          1          1     0.8231          1 
  12  rs73310825      0.123     0.1474          1          1          1          1     0.8231          1 
  12  rs79038822     0.1234     0.1478          1          1          1          1     0.8231          1 
  12  rs12307069     0.1237     0.1481          1          1          1          1     0.8231          1 
  12  rs74090604     0.1237     0.1481          1          1          1          1     0.8231          1 
  12  rs17114768     0.1237     0.1481          1          1          1          1     0.8231          1 
  12  rs76969159     0.1238     0.1482          1          1          1          1     0.8231          1 
  12  rs74093291     0.1238     0.1482          1          1          1          1     0.8231          1 
  12  rs17115699     0.1238     0.1482          1          1          1          1     0.8231          1 
  12  rs10161050     0.1238     0.1482          1          1          1          1     0.8231          1 
  12   rs4759295      0.124     0.1484          1          1          1          1     0.8231          1 
  12   rs6580960      0.124     0.1484          1          1          1          1     0.8231          1 
  12   rs7963500      0.124     0.1484          1          1          1          1     0.8231          1 
  12   rs4759296      0.124     0.1484          1          1          1          1     0.8231          1 
  12   rs7298123     0.1244     0.1488          1          1          1          1     0.8231          1 
  12 rs111504420     0.1245      0.149          1          1          1          1     0.8231          1 
  12  rs73338975     0.1245      0.149          1          1          1          1     0.8231          1 
  12  rs73338977     0.1245      0.149          1          1          1          1     0.8231          1 
  12  rs60396573     0.1245      0.149          1          1          1          1     0.8231          1 
  12  rs57173883     0.1245      0.149          1          1          1          1     0.8231          1 
  12  rs73338999     0.1245      0.149          1          1          1          1     0.8231          1 
  12  rs73341003     0.1245      0.149          1          1          1          1     0.8231          1 
  12  rs73341007     0.1245      0.149          1          1          1          1     0.8231          1 
  12 rs539971811     0.1245      0.149          1          1          1          1     0.8231          1 
  12 rs200319413      0.125     0.1495          1          1          1          1     0.8231          1 
  12 rs563953278     0.1253     0.1498          1          1          1          1     0.8231          1 
  12  rs76119419     0.1253     0.1498          1          1          1          1     0.8231          1 
  12 rs146190923     0.1253     0.1498          1          1          1          1     0.8231          1 
  12 rs530874911     0.1253     0.1498          1          1          1          1     0.8231          1 
  12 rs193149592     0.1253     0.1498          1          1          1          1     0.8231          1 
  12 rs141575611     0.1253     0.1498          1          1          1          1     0.8231          1 
  12 rs116375924     0.1253     0.1498          1          1          1          1     0.8231          1 
  12 rs184882487     0.1253     0.1498          1          1          1          1     0.8231          1 
  12 rs114153682     0.1253     0.1498          1          1          1          1     0.8231          1 
  12 rs190003799     0.1253     0.1498          1          1          1          1     0.8231          1 
  12 rs115126222     0.1253     0.1498          1          1          1          1     0.8231          1 
  12 rs114989585     0.1253     0.1498          1          1          1          1     0.8231          1 
  12 rs146939401     0.1253     0.1498          1          1          1          1     0.8231          1 
  12 rs114031508     0.1253     0.1498          1          1          1          1     0.8231          1 
  12 rs116260100     0.1253     0.1498          1          1          1          1     0.8231          1 
  12 rs138905754     0.1253     0.1498          1          1          1          1     0.8231          1 
  12 rs201502355     0.1253     0.1498          1          1          1          1     0.8231          1 
  12  rs34772922     0.1253     0.1498          1          1          1          1     0.8231          1 
  12  rs75375961     0.1255       0.15          1          1          1          1     0.8231          1 
  12 rs147491626     0.1255       0.15          1          1          1          1     0.8231          1 
  12  rs10876572     0.1258     0.1504          1          1          1          1     0.8231          1 
  12 rs140083431     0.1267     0.1513          1          1          1          1     0.8231          1 
  12 rs143138909     0.1268     0.1515          1          1          1          1     0.8231          1 
  12   rs7962763     0.1268     0.1515          1          1          1          1     0.8231          1 
  12   rs2252795     0.1274     0.1521          1          1          1          1     0.8231          1 
  12  rs73323325     0.1276     0.1523          1          1          1          1     0.8231          1 
  12 rs112817509     0.1278     0.1525          1          1          1          1     0.8231          1 
  12  rs67745435     0.1278     0.1525          1          1          1          1     0.8231          1 
  12  rs11171222     0.1286     0.1534          1          1          1          1     0.8231          1 
  12  rs10876691     0.1286     0.1534          1          1          1          1     0.8231          1 
  12 rs114764257     0.1287     0.1536          1          1          1          1     0.8231          1 
  12    rs507562     0.1289     0.1537          1          1          1          1     0.8231          1 
  12 rs116506153      0.129     0.1538          1          1          1          1     0.8231          1 
  12 rs115943127      0.129     0.1538          1          1          1          1     0.8231          1 
  12 rs115408193      0.129     0.1538          1          1          1          1     0.8231          1 
  12  rs77317600      0.129     0.1538          1          1          1          1     0.8231          1 
  12 rs143196257      0.129     0.1538          1          1          1          1     0.8231          1 
  12   rs7308981      0.129     0.1538          1          1          1          1     0.8231          1 
  12   rs7296356      0.129     0.1538          1          1          1          1     0.8231          1 
  12  rs75846298      0.129     0.1538          1          1          1          1     0.8231          1 
  12  rs77955835      0.129     0.1538          1          1          1          1     0.8231          1 
  12  rs78576403      0.129     0.1538          1          1          1          1     0.8231          1 
  12  rs76322347      0.129     0.1538          1          1          1          1     0.8231          1 
  12  rs76818099      0.129     0.1538          1          1          1          1     0.8231          1 
  12 rs116382549      0.129     0.1538          1          1          1          1     0.8231          1 
  12  rs57637575     0.1291     0.1539          1          1          1          1     0.8231          1 
  12 rs115687886     0.1291      0.154          1          1          1          1     0.8231          1 
  12   rs4759253     0.1296     0.1544          1          1          1          1     0.8231          1 
  12  rs79930882     0.1298     0.1547          1          1          1          1     0.8231          1 
  12  rs10876733       0.13     0.1549          1          1          1          1     0.8231          1 
  12  rs10876734       0.13     0.1549          1          1          1          1     0.8231          1 
  12  rs10876737       0.13     0.1549          1          1          1          1     0.8231          1 
  12   rs7134723       0.13     0.1549          1          1          1          1     0.8231          1 
  12   rs4313668       0.13     0.1549          1          1          1          1     0.8231          1 
  12 rs539902943     0.1301      0.155          1          1          1          1     0.8231          1 
  12  rs11171627     0.1304     0.1554          1          1          1          1     0.8231          1 
  12  rs67971443     0.1306     0.1556          1          1          1          1     0.8231          1 
  12 rs371071482     0.1307     0.1556          1          1          1          1     0.8231          1 
  12 rs550969619     0.1308     0.1558          1          1          1          1     0.8231          1 
  12 rs368950204     0.1311     0.1561          1          1          1          1     0.8231          1 
  12   rs7485722     0.1317     0.1567          1          1          1          1     0.8231          1 
  12  rs12385813     0.1317     0.1568          1          1          1          1     0.8231          1 
  12  rs12313512     0.1317     0.1568          1          1          1          1     0.8231          1 
  12  rs55893761     0.1317     0.1568          1          1          1          1     0.8231          1 
  12   rs7968870     0.1317     0.1568          1          1          1          1     0.8231          1 
  12  rs11170680     0.1317     0.1568          1          1          1          1     0.8231          1 
  12  rs12309114     0.1317     0.1568          1          1          1          1     0.8231          1 
  12   rs7294513     0.1317     0.1568          1          1          1          1     0.8231          1 
  12  rs11170681     0.1317     0.1568          1          1          1          1     0.8231          1 
  12   rs1976147     0.1322     0.1573          1          1          1          1     0.8231          1 
  12  rs59613457     0.1323     0.1574          1          1          1          1     0.8231          1 
  12  rs71446539     0.1323     0.1574          1          1          1          1     0.8231          1 
  12  rs59711560     0.1326     0.1577          1          1          1          1     0.8231          1 
  12  rs11170683     0.1327     0.1579          1          1          1          1     0.8231          1 
  12   rs2629450     0.1328      0.158          1          1          1          1     0.8231          1 
  12   rs2010242     0.1329      0.158          1          1          1          1     0.8231          1 
  12  rs11171830     0.1331     0.1582          1          1          1          1     0.8231          1 
  12 rs139122239     0.1338      0.159          1          1          1          1     0.8231          1 
  12 rs116099720     0.1338      0.159          1          1          1          1     0.8231          1 
  12 rs114771592     0.1338      0.159          1          1          1          1     0.8231          1 
  12  rs79417529     0.1338      0.159          1          1          1          1     0.8231          1 
  12  rs60597847     0.1338      0.159          1          1          1          1     0.8231          1 
  12 rs377660962     0.1339     0.1591          1          1          1          1     0.8231          1 
  12 rs549014117     0.1339     0.1591          1          1          1          1     0.8231          1 
  12 rs116063706     0.1339     0.1591          1          1          1          1     0.8231          1 
  12 rs187723824     0.1339     0.1591          1          1          1          1     0.8231          1 
  12 rs192391133     0.1339     0.1591          1          1          1          1     0.8231          1 
  12 rs114948995     0.1339     0.1591          1          1          1          1     0.8231          1 
  12 rs115944870     0.1339     0.1591          1          1          1          1     0.8231          1 
  12  rs55659200     0.1339     0.1592          1          1          1          1     0.8231          1 
  12  rs73326056     0.1339     0.1592          1          1          1          1     0.8231          1 
  12  rs73326058     0.1339     0.1592          1          1          1          1     0.8231          1 
  12  rs56149626     0.1342     0.1595          1          1          1          1     0.8231          1 
  12 rs145778802     0.1344     0.1597          1          1          1          1     0.8231          1 
  12    rs799265     0.1347       0.16          1          1          1          1     0.8231          1 
  12  rs12228282     0.1347       0.16          1          1          1          1     0.8231          1 
  12    rs703849     0.1347       0.16          1          1          1          1     0.8231          1 
  12   rs6581067     0.1355     0.1609          1          1          1          1     0.8231          1 
  12  rs10783757     0.1355     0.1609          1          1          1          1     0.8231          1 
  12   rs1896048     0.1355     0.1609          1          1          1          1     0.8231          1 
  12  rs11171555     0.1355     0.1609          1          1          1          1     0.8231          1 
  12 rs139406424     0.1355     0.1609          1          1          1          1     0.8231          1 
  12   rs1896042     0.1355     0.1609          1          1          1          1     0.8231          1 
  12   rs7312500     0.1355     0.1609          1          1          1          1     0.8231          1 
  12  rs10876719     0.1355     0.1609          1          1          1          1     0.8231          1 
  12  rs10876720     0.1355     0.1609          1          1          1          1     0.8231          1 
  12 rs114964664     0.1356     0.1609          1          1          1          1     0.8231          1 
  12 rs563779047     0.1356     0.1609          1          1          1          1     0.8231          1 
  12 rs540187717     0.1356     0.1609          1          1          1          1     0.8231          1 
  12 rs536972884     0.1356     0.1609          1          1          1          1     0.8231          1 
  12   rs3782126     0.1356     0.1609          1          1          1          1     0.8231          1 
  12 rs145614754     0.1356     0.1609          1          1          1          1     0.8231          1 
  12 rs189849801     0.1356      0.161          1          1          1          1     0.8231          1 
  12 rs142536077     0.1358     0.1612          1          1          1          1     0.8231          1 
  12   rs4759297      0.136     0.1613          1          1          1          1     0.8231          1 
  12   rs1795845      0.136     0.1614          1          1          1          1     0.8231          1 
  12 rs114692051     0.1362     0.1616          1          1          1          1     0.8231          1 
  12 rs115819381     0.1362     0.1616          1          1          1          1     0.8231          1 
  12 rs114158543     0.1362     0.1616          1          1          1          1     0.8231          1 
  12 rs115589161     0.1362     0.1616          1          1          1          1     0.8231          1 
  12  rs11171365     0.1363     0.1617          1          1          1          1     0.8231          1 
  12  rs12821748     0.1364     0.1618          1          1          1          1     0.8231          1 
  12   rs6581028     0.1364     0.1618          1          1          1          1     0.8231          1 
  12  rs11171208     0.1368     0.1623          1          1          1          1     0.8231          1 
  12  rs76404125      0.137     0.1624          1          1          1          1     0.8231          1 
  12 rs115653106      0.137     0.1624          1          1          1          1     0.8231          1 
  12  rs77075895      0.137     0.1624          1          1          1          1     0.8231          1 
  12 rs557462781      0.137     0.1624          1          1          1          1     0.8231          1 
  12  rs76603329      0.137     0.1624          1          1          1          1     0.8231          1 
  12 rs562959539      0.137     0.1624          1          1          1          1     0.8231          1 
  12  rs76060693      0.137     0.1624          1          1          1          1     0.8231          1 
  12 rs141592170      0.137     0.1624          1          1          1          1     0.8231          1 
  12  rs75588056      0.137     0.1624          1          1          1          1     0.8231          1 
  12  rs76618390      0.137     0.1624          1          1          1          1     0.8231          1 
  12  rs72299083     0.1371     0.1625          1          1          1          1     0.8231          1 
  12  rs12579000     0.1373     0.1628          1          1          1          1     0.8231          1 
  12  rs57676526     0.1376     0.1631          1          1          1          1     0.8231          1 
  12  rs58855382     0.1376     0.1631          1          1          1          1     0.8231          1 
  12  rs59029921     0.1376     0.1631          1          1          1          1     0.8231          1 
  12  rs35643724     0.1376     0.1632          1          1          1          1     0.8231          1 
  12   rs1813753     0.1376     0.1632          1          1          1          1     0.8231          1 
  12  rs57665886     0.1376     0.1632          1          1          1          1     0.8231          1 
  12   rs2241938     0.1376     0.1632          1          1          1          1     0.8231          1 
  12  rs67918869     0.1376     0.1632          1          1          1          1     0.8231          1 
  12   rs9669226     0.1381     0.1636          1          1          1          1     0.8231          1 
  12  rs12310961     0.1383     0.1638          1          1          1          1     0.8231          1 
  12   rs3825077     0.1384     0.1639          1          1          1          1     0.8231          1 
  12  rs10876986     0.1384     0.1639          1          1          1          1     0.8231          1 
  12   rs3817475     0.1384     0.1639          1          1          1          1     0.8231          1 
  12   rs3817474     0.1384     0.1639          1          1          1          1     0.8231          1 
  12   rs2228225     0.1384     0.1639          1          1          1          1     0.8231          1 
  12   rs2292657     0.1384     0.1639          1          1          1          1     0.8231          1 
  12   rs7309467     0.1384     0.1639          1          1          1          1     0.8231          1 
  12   rs1800187     0.1385     0.1641          1          1          1          1     0.8231          1 
  12 rs201532720     0.1389     0.1645          1          1          1          1     0.8231          1 
  12  rs71070881     0.1399     0.1656          1          1          1          1     0.8231          1 
  12 rs145132879     0.1402     0.1659          1          1          1          1     0.8231          1 
  12  rs35016985     0.1403     0.1659          1          1          1          1     0.8231          1 
  12  rs11171234     0.1403      0.166          1          1          1          1     0.8231          1 
  12   rs6581029     0.1408     0.1665          1          1          1          1     0.8231          1 
  12  rs35516220     0.1409     0.1666          1          1          1          1     0.8231          1 
  12 rs141961552     0.1412      0.167          1          1          1          1     0.8231          1 
  12  rs74092646     0.1413     0.1671          1          1          1          1     0.8231          1 
  12  rs56284954     0.1413     0.1671          1          1          1          1     0.8231          1 
  12  rs58681140     0.1415     0.1673          1          1          1          1     0.8231          1 
  12 rs560621516     0.1415     0.1673          1          1          1          1     0.8231          1 
  12  rs56656090     0.1415     0.1673          1          1          1          1     0.8231          1 
  12  rs58682980     0.1415     0.1673          1          1          1          1     0.8231          1 
  12 rs535195481     0.1415     0.1673          1          1          1          1     0.8231          1 
  12 rs575119470     0.1415     0.1673          1          1          1          1     0.8231          1 
  12  rs28852440     0.1415     0.1673          1          1          1          1     0.8231          1 
  12  rs28810680     0.1415     0.1673          1          1          1          1     0.8231          1 
  12 rs573138560     0.1415     0.1673          1          1          1          1     0.8231          1 
  12  rs74428937     0.1415     0.1673          1          1          1          1     0.8231          1 
  12  rs76075263     0.1415     0.1673          1          1          1          1     0.8231          1 
  12  rs28444196     0.1415     0.1673          1          1          1          1     0.8231          1 
  12 rs142637297     0.1415     0.1673          1          1          1          1     0.8231          1 
  12  rs74090491     0.1415     0.1673          1          1          1          1     0.8231          1 
  12  rs74090494     0.1415     0.1673          1          1          1          1     0.8231          1 
  12  rs74090496     0.1415     0.1673          1          1          1          1     0.8231          1 
  12  rs35670158     0.1415     0.1673          1          1          1          1     0.8231          1 
  12  rs34486196     0.1415     0.1673          1          1          1          1     0.8231          1 
  12  rs77532057     0.1415     0.1673          1          1          1          1     0.8231          1 
  12 rs147766932     0.1415     0.1673          1          1          1          1     0.8231          1 
  12  rs58343779     0.1415     0.1673          1          1          1          1     0.8231          1 
  12 rs140668236     0.1415     0.1673          1          1          1          1     0.8231          1 
  12  rs11834559     0.1415     0.1673          1          1          1          1     0.8231          1 
  12  rs74872227     0.1415     0.1673          1          1          1          1     0.8231          1 
  12  rs75681285     0.1415     0.1673          1          1          1          1     0.8231          1 
  12  rs11833591     0.1415     0.1673          1          1          1          1     0.8231          1 
  12  rs56878274     0.1415     0.1673          1          1          1          1     0.8231          1 
  12  rs61921002     0.1424     0.1683          1          1          1          1     0.8231          1 
  12   rs7975508     0.1425     0.1684          1          1          1          1     0.8231          1 
  12   rs7976741     0.1428     0.1687          1          1          1          1     0.8231          1 
  12  rs12308286     0.1428     0.1687          1          1          1          1     0.8231          1 
  12  rs72169982     0.1429     0.1688          1          1          1          1     0.8231          1 
  12  rs12300453      0.143     0.1689          1          1          1          1     0.8231          1 
  12 rs114266812     0.1431     0.1689          1          1          1          1     0.8231          1 
  12 rs141646569     0.1431     0.1689          1          1          1          1     0.8231          1 
  12   rs7309129     0.1431     0.1689          1          1          1          1     0.8231          1 
  12 rs114665543     0.1431     0.1689          1          1          1          1     0.8231          1 
  12  rs78922521     0.1431     0.1689          1          1          1          1     0.8231          1 
  12 rs114147366     0.1431     0.1689          1          1          1          1     0.8231          1 
  12 rs191142662     0.1431     0.1689          1          1          1          1     0.8231          1 
  12 rs200914299     0.1431     0.1689          1          1          1          1     0.8231          1 
  12 rs114535555     0.1431     0.1689          1          1          1          1     0.8231          1 
  12   rs7397480     0.1431     0.1689          1          1          1          1     0.8231          1 
  12   rs2371188     0.1431     0.1689          1          1          1          1     0.8231          1 
  12  rs79415664     0.1431     0.1689          1          1          1          1     0.8231          1 
  12 rs114515665     0.1431     0.1689          1          1          1          1     0.8231          1 
  12   rs3782401     0.1432     0.1691          1          1          1          1     0.8231          1 
  12   rs1689510     0.1433     0.1692          1          1          1          1     0.8231          1 
  12    rs772921     0.1433     0.1692          1          1          1          1     0.8231          1 
  12   rs1701704     0.1433     0.1692          1          1          1          1     0.8231          1 
  12   rs1702877     0.1433     0.1692          1          1          1          1     0.8231          1 
  12 rs144156926     0.1436     0.1695          1          1          1          1     0.8231          1 
  12 rs375658028     0.1437     0.1697          1          1          1          1     0.8231          1 
  12   rs1948141     0.1441       0.17          1          1          1          1     0.8231          1 
  12   rs1948142     0.1441       0.17          1          1          1          1     0.8231          1 
  12  rs10876631     0.1441       0.17          1          1          1          1     0.8231          1 
  12  rs10783678     0.1441       0.17          1          1          1          1     0.8231          1 
  12   rs7972137     0.1441       0.17          1          1          1          1     0.8231          1 
  12  rs10783679     0.1441       0.17          1          1          1          1     0.8231          1 
  12  rs10783680     0.1441       0.17          1          1          1          1     0.8231          1 
  12  rs10876632     0.1441       0.17          1          1          1          1     0.8231          1 
  12  rs56357108     0.1441       0.17          1          1          1          1     0.8231          1 
  12  rs11171128     0.1441       0.17          1          1          1          1     0.8231          1 
  12  rs10783682     0.1441       0.17          1          1          1          1     0.8231          1 
  12  rs10876635     0.1441       0.17          1          1          1          1     0.8231          1 
  12  rs10876638     0.1441       0.17          1          1          1          1     0.8231          1 
  12   rs2069392     0.1441       0.17          1          1          1          1     0.8231          1 
  12  rs67629212     0.1442     0.1702          1          1          1          1     0.8231          1 
  12   rs4759317     0.1443     0.1702          1          1          1          1     0.8231          1 
  12   rs5798367     0.1444     0.1704          1          1          1          1     0.8231          1 
  12  rs61733875     0.1445     0.1704          1          1          1          1     0.8231          1 
  12  rs11832580     0.1445     0.1704          1          1          1          1     0.8231          1 
  12   rs6581093     0.1445     0.1704          1          1          1          1     0.8231          1 
  12  rs10783632     0.1445     0.1705          1          1          1          1     0.8231          1 
  12  rs12315539     0.1447     0.1707          1          1          1          1     0.8231          1 
  12  rs11171259     0.1447     0.1707          1          1          1          1     0.8231          1 
  12  rs10082848     0.1447     0.1707          1          1          1          1     0.8231          1 
  12  rs10783732     0.1447     0.1707          1          1          1          1     0.8231          1 
  12   rs7484724     0.1447     0.1707          1          1          1          1     0.8231          1 
  12  rs10876762     0.1447     0.1707          1          1          1          1     0.8231          1 
  12   rs7486042     0.1447     0.1707          1          1          1          1     0.8231          1 
  12  rs10876765     0.1447     0.1707          1          1          1          1     0.8231          1 
  12  rs10876766     0.1447     0.1707          1          1          1          1     0.8231          1 
  12   rs6581039     0.1447     0.1707          1          1          1          1     0.8231          1 
  12   rs7954814     0.1447     0.1707          1          1          1          1     0.8231          1 
  12   rs6581040     0.1447     0.1707          1          1          1          1     0.8231          1 
  12   rs6581041     0.1447     0.1707          1          1          1          1     0.8231          1 
  12   rs7484798     0.1447     0.1707          1          1          1          1     0.8231          1 
  12   rs7488269     0.1447     0.1707          1          1          1          1     0.8231          1 
  12   rs6581042     0.1447     0.1707          1          1          1          1     0.8231          1 
  12   rs7486820     0.1447     0.1707          1          1          1          1     0.8231          1 
  12   rs7967395     0.1447     0.1707          1          1          1          1     0.8231          1 
  12   rs7971073     0.1447     0.1707          1          1          1          1     0.8231          1 
  12   rs7971885     0.1447     0.1707          1          1          1          1     0.8231          1 
  12  rs10783733     0.1447     0.1707          1          1          1          1     0.8231          1 
  12  rs10783736     0.1447     0.1707          1          1          1          1     0.8231          1 
  12   rs7487537     0.1447     0.1707          1          1          1          1     0.8231          1 
  12   rs7485079     0.1447     0.1707          1          1          1          1     0.8231          1 
  12   rs6581044     0.1447     0.1707          1          1          1          1     0.8231          1 
  12  rs71455279      0.145      0.171          1          1          1          1     0.8231          1 
  12 rs113673640      0.145      0.171          1          1          1          1     0.8231          1 
  12   rs7304780     0.1451     0.1711          1          1          1          1     0.8231          1 
  12  rs11613241     0.1451     0.1711          1          1          1          1     0.8231          1 
  12  rs35457859     0.1451     0.1711          1          1          1          1     0.8231          1 
  12  rs10783717     0.1451     0.1711          1          1          1          1     0.8231          1 
  12   rs1072980     0.1451     0.1711          1          1          1          1     0.8231          1 
  12  rs11171356     0.1451     0.1711          1          1          1          1     0.8231          1 
  12  rs11171357     0.1451     0.1711          1          1          1          1     0.8231          1 
  12  rs11171359     0.1451     0.1711          1          1          1          1     0.8231          1 
  12   rs7955814     0.1451     0.1711          1          1          1          1     0.8231          1 
  12  rs11171361     0.1451     0.1711          1          1          1          1     0.8231          1 
  12   rs9669746     0.1451     0.1711          1          1          1          1     0.8231          1 
  12  rs12304707     0.1451     0.1711          1          1          1          1     0.8231          1 
  12  rs10683549     0.1451     0.1711          1          1          1          1     0.8231          1 
  12  rs71446515     0.1456     0.1717          1          1          1          1     0.8231          1 
  12  rs60667919     0.1456     0.1717          1          1          1          1     0.8231          1 
  12 rs537402652     0.1465     0.1727          1          1          1          1     0.8231          1 
  12  rs79846722      0.147     0.1731          1          1          1          1     0.8231          1 
  12  rs79861589     0.1471     0.1732          1          1          1          1     0.8231          1 
  12   rs2928053     0.1471     0.1733          1          1          1          1     0.8231          1 
  12   rs2640629     0.1471     0.1733          1          1          1          1     0.8231          1 
  12  rs12833187     0.1471     0.1733          1          1          1          1     0.8231          1 
  12   rs1689587     0.1471     0.1733          1          1          1          1     0.8231          1 
  12   rs2640636     0.1471     0.1733          1          1          1          1     0.8231          1 
  12   rs2640637     0.1471     0.1733          1          1          1          1     0.8231          1 
  12   rs1689586     0.1471     0.1733          1          1          1          1     0.8231          1 
  12   rs1689584     0.1471     0.1733          1          1          1          1     0.8231          1 
  12   rs2619441     0.1471     0.1733          1          1          1          1     0.8231          1 
  12   rs2928061     0.1471     0.1733          1          1          1          1     0.8231          1 
  12   rs2928062     0.1471     0.1733          1          1          1          1     0.8231          1 
  12   rs1678504     0.1471     0.1733          1          1          1          1     0.8231          1 
  12   rs1678505     0.1471     0.1733          1          1          1          1     0.8231          1 
  12 rs548888053     0.1477     0.1739          1          1          1          1     0.8231          1 
  12   rs7487642     0.1481     0.1743          1          1          1          1     0.8231          1 
  12   rs4503635     0.1482     0.1744          1          1          1          1     0.8231          1 
  12   rs1145007     0.1482     0.1745          1          1          1          1     0.8231          1 
  12 rs116568103     0.1487      0.175          1          1          1          1     0.8231          1 
  12   rs7956507     0.1489     0.1752          1          1          1          1     0.8231          1 
  12  rs11835004     0.1495     0.1758          1          1          1          1     0.8231          1 
  12   rs1610444     0.1496      0.176          1          1          1          1     0.8231          1 
  12   rs7964087     0.1498     0.1762          1          1          1          1     0.8231          1 
  12 rs372027515       0.15     0.1763          1          1          1          1     0.8231          1 
  12  rs10506341     0.1502     0.1765          1          1          1          1     0.8231          1 
  12  rs17116877     0.1502     0.1765          1          1          1          1     0.8231          1 
  12 rs201669073     0.1502     0.1766          1          1          1          1     0.8231          1 
  12   rs2293602     0.1505     0.1769          1          1          1          1     0.8231          1 
  12  rs11616073     0.1505     0.1769          1          1          1          1     0.8231          1 
  12   rs6580979     0.1505     0.1769          1          1          1          1     0.8231          1 
  12  rs59957074     0.1505     0.1769          1          1          1          1     0.8231          1 
  12  rs57281063     0.1505     0.1769          1          1          1          1     0.8231          1 
  12  rs17109902     0.1505     0.1769          1          1          1          1     0.8231          1 
  12   rs4759074     0.1505     0.1769          1          1          1          1     0.8231          1 
  12   rs4237798     0.1505     0.1769          1          1          1          1     0.8231          1 
  12  rs77736809     0.1505     0.1769          1          1          1          1     0.8231          1 
  12  rs11834021     0.1505     0.1769          1          1          1          1     0.8231          1 
  12    rs941209     0.1512     0.1776          1          1          1          1     0.8231          1 
  12   rs2256341     0.1512     0.1776          1          1          1          1     0.8231          1 
  12  rs60742508     0.1512     0.1776          1          1          1          1     0.8231          1 
  12   rs2958139     0.1512     0.1776          1          1          1          1     0.8231          1 
  12   rs1465080     0.1512     0.1776          1          1          1          1     0.8231          1 
  12  rs73335297     0.1512     0.1776          1          1          1          1     0.8231          1 
  12    rs941207     0.1512     0.1776          1          1          1          1     0.8231          1 
  12   rs9634246     0.1512     0.1776          1          1          1          1     0.8231          1 
  12   rs2950394     0.1512     0.1776          1          1          1          1     0.8231          1 
  12  rs10876914     0.1512     0.1776          1          1          1          1     0.8231          1 
  12 rs554634240     0.1512     0.1776          1          1          1          1     0.8231          1 
  12   rs1465081     0.1512     0.1776          1          1          1          1     0.8231          1 
  12   rs2958145     0.1512     0.1776          1          1          1          1     0.8231          1 
  12   rs1962963     0.1512     0.1776          1          1          1          1     0.8231          1 
  12   rs7309526     0.1512     0.1776          1          1          1          1     0.8231          1 
  12   rs2958153     0.1512     0.1776          1          1          1          1     0.8231          1 
  12 rs187886196     0.1512     0.1776          1          1          1          1     0.8231          1 
  12   rs7978685     0.1512     0.1776          1          1          1          1     0.8231          1 
  12  rs59278217     0.1512     0.1776          1          1          1          1     0.8231          1 
  12   rs2860482     0.1512     0.1776          1          1          1          1     0.8231          1 
  12   rs2958149     0.1512     0.1776          1          1          1          1     0.8231          1 
  12   rs2926743     0.1512     0.1776          1          1          1          1     0.8231          1 
  12   rs1979325     0.1512     0.1776          1          1          1          1     0.8231          1 
  12   rs7313074     0.1512     0.1776          1          1          1          1     0.8231          1 
  12   rs4759256     0.1512     0.1776          1          1          1          1     0.8231          1 
  12  rs12227117     0.1512     0.1776          1          1          1          1     0.8231          1 
  12  rs28564526     0.1512     0.1776          1          1          1          1     0.8231          1 
  12   rs1813109     0.1512     0.1776          1          1          1          1     0.8231          1 
  12   rs7315786     0.1512     0.1776          1          1          1          1     0.8231          1 
  12 rs368711870     0.1514     0.1779          1          1          1          1     0.8231          1 
  12  rs35702801     0.1514     0.1779          1          1          1          1     0.8231          1 
  12  rs58513453     0.1514     0.1779          1          1          1          1     0.8231          1 
  12   rs7953669     0.1515      0.178          1          1          1          1     0.8231          1 
  12   rs2293411     0.1515      0.178          1          1          1          1     0.8231          1 
  12 rs137931871     0.1516     0.1781          1          1          1          1     0.8231          1 
  12  rs76812133     0.1519     0.1784          1          1          1          1     0.8231          1 
  12 rs189779549     0.1519     0.1784          1          1          1          1     0.8231          1 
  12 rs143311812     0.1519     0.1784          1          1          1          1     0.8231          1 
  12 rs144220808     0.1519     0.1784          1          1          1          1     0.8231          1 
  12   rs1153144      0.152     0.1785          1          1          1          1     0.8231          1 
  12 rs114533148      0.152     0.1785          1          1          1          1     0.8231          1 
  12 rs564478962      0.152     0.1785          1          1          1          1     0.8231          1 
  12  rs11171453      0.152     0.1785          1          1          1          1     0.8231          1 
  12  rs57601783     0.1523     0.1788          1          1          1          1     0.8231          1 
  12  rs10783768     0.1523     0.1788          1          1          1          1     0.8231          1 
  12  rs11614818     0.1523     0.1788          1          1          1          1     0.8231          1 
  12  rs57969900     0.1524     0.1789          1          1          1          1     0.8231          1 
  12   rs1136765     0.1525      0.179          1          1          1          1     0.8231          1 
  12 rs114470509     0.1527     0.1792          1          1          1          1     0.8231          1 
  12   rs1795824      0.153     0.1795          1          1          1          1     0.8231          1 
  12   rs7135519     0.1531     0.1797          1          1          1          1     0.8231          1 
  12  rs10876703     0.1531     0.1797          1          1          1          1     0.8231          1 
  12  rs10876704     0.1531     0.1797          1          1          1          1     0.8231          1 
  12  rs10876705     0.1531     0.1797          1          1          1          1     0.8231          1 
  12   rs9971918     0.1531     0.1797          1          1          1          1     0.8231          1 
  12 rs112685793     0.1531     0.1797          1          1          1          1     0.8231          1 
  12  rs11171274     0.1531     0.1797          1          1          1          1     0.8231          1 
  12  rs11171275     0.1531     0.1797          1          1          1          1     0.8231          1 
  12  rs11171276     0.1531     0.1797          1          1          1          1     0.8231          1 
  12  rs12313381     0.1531     0.1797          1          1          1          1     0.8231          1 
  12  rs10876706     0.1531     0.1797          1          1          1          1     0.8231          1 
  12  rs11171278     0.1531     0.1797          1          1          1          1     0.8231          1 
  12  rs11171279     0.1531     0.1797          1          1          1          1     0.8231          1 
  12  rs11171281     0.1531     0.1797          1          1          1          1     0.8231          1 
  12  rs11171282     0.1531     0.1797          1          1          1          1     0.8231          1 
  12   rs7486497     0.1531     0.1797          1          1          1          1     0.8231          1 
  12  rs12303187     0.1531     0.1797          1          1          1          1     0.8231          1 
  12  rs58325237     0.1531     0.1797          1          1          1          1     0.8231          1 
  12  rs11171283     0.1531     0.1797          1          1          1          1     0.8231          1 
  12   rs7134285     0.1531     0.1797          1          1          1          1     0.8231          1 
  12  rs11171284     0.1531     0.1797          1          1          1          1     0.8231          1 
  12  rs59066259     0.1531     0.1797          1          1          1          1     0.8231          1 
  12  rs10603728     0.1531     0.1797          1          1          1          1     0.8231          1 
  12   rs7304067     0.1531     0.1797          1          1          1          1     0.8231          1 
  12   rs7307218     0.1531     0.1797          1          1          1          1     0.8231          1 
  12 rs147695579     0.1531     0.1797          1          1          1          1     0.8231          1 
  12  rs12318742     0.1531     0.1797          1          1          1          1     0.8231          1 
  12  rs12318757     0.1531     0.1797          1          1          1          1     0.8231          1 
  12  rs12299232     0.1531     0.1797          1          1          1          1     0.8231          1 
  12  rs56149018     0.1531     0.1797          1          1          1          1     0.8231          1 
  12 rs557239424     0.1531     0.1797          1          1          1          1     0.8231          1 
  12  rs12319019     0.1531     0.1797          1          1          1          1     0.8231          1 
  12  rs12299442     0.1531     0.1797          1          1          1          1     0.8231          1 
  12  rs67385863     0.1531     0.1797          1          1          1          1     0.8231          1 
  12 rs114843602     0.1531     0.1797          1          1          1          1     0.8231          1 
  12  rs60297085     0.1531     0.1797          1          1          1          1     0.8231          1 
  12  rs12301027     0.1531     0.1797          1          1          1          1     0.8231          1 
  12   rs7304028     0.1531     0.1797          1          1          1          1     0.8231          1 
  12  rs11171286     0.1531     0.1797          1          1          1          1     0.8231          1 
  12  rs11171287     0.1531     0.1797          1          1          1          1     0.8231          1 
  12  rs11171288     0.1531     0.1797          1          1          1          1     0.8231          1 
  12  rs10876708     0.1531     0.1797          1          1          1          1     0.8231          1 
  12  rs10876709     0.1531     0.1797          1          1          1          1     0.8231          1 
  12  rs10876710     0.1531     0.1797          1          1          1          1     0.8231          1 
  12  rs11610336     0.1531     0.1797          1          1          1          1     0.8231          1 
  12  rs11608286     0.1531     0.1797          1          1          1          1     0.8231          1 
  12  rs11171291     0.1531     0.1797          1          1          1          1     0.8231          1 
  12   rs7306313     0.1531     0.1797          1          1          1          1     0.8231          1 
  12   rs7135278     0.1531     0.1797          1          1          1          1     0.8231          1 
  12  rs11171293     0.1531     0.1797          1          1          1          1     0.8231          1 
  12  rs11171295     0.1531     0.1797          1          1          1          1     0.8231          1 
  12  rs12313044     0.1531     0.1797          1          1          1          1     0.8231          1 
  12  rs66825519     0.1531     0.1797          1          1          1          1     0.8231          1 
  12 rs111880775     0.1531     0.1797          1          1          1          1     0.8231          1 
  12  rs11171296     0.1531     0.1797          1          1          1          1     0.8231          1 
  12  rs11171297     0.1531     0.1797          1          1          1          1     0.8231          1 
  12   rs7307042     0.1531     0.1797          1          1          1          1     0.8231          1 
  12   rs7137580     0.1531     0.1797          1          1          1          1     0.8231          1 
  12  rs61034128     0.1531     0.1797          1          1          1          1     0.8231          1 
  12   rs7307259     0.1531     0.1797          1          1          1          1     0.8231          1 
  12  rs56917492     0.1531     0.1797          1          1          1          1     0.8231          1 
  12  rs10876711     0.1531     0.1797          1          1          1          1     0.8231          1 
  12  rs11171299     0.1531     0.1797          1          1          1          1     0.8231          1 
  12  rs11171300     0.1531     0.1797          1          1          1          1     0.8231          1 
  12  rs12306921     0.1531     0.1797          1          1          1          1     0.8231          1 
  12  rs11171301     0.1531     0.1797          1          1          1          1     0.8231          1 
  12  rs11838024     0.1531     0.1797          1          1          1          1     0.8231          1 
  12  rs11833298     0.1531     0.1797          1          1          1          1     0.8231          1 
  12  rs11833303     0.1531     0.1797          1          1          1          1     0.8231          1 
  12  rs10876712     0.1531     0.1797          1          1          1          1     0.8231          1 
  12  rs10783710     0.1531     0.1797          1          1          1          1     0.8231          1 
  12  rs10783711     0.1531     0.1797          1          1          1          1     0.8231          1 
  12   rs1382493     0.1531     0.1797          1          1          1          1     0.8231          1 
  12   rs1382492     0.1531     0.1797          1          1          1          1     0.8231          1 
  12   rs1351185     0.1531     0.1797          1          1          1          1     0.8231          1 
  12   rs1382491     0.1531     0.1797          1          1          1          1     0.8231          1 
  12  rs12297295     0.1531     0.1797          1          1          1          1     0.8231          1 
  12  rs11608651     0.1531     0.1797          1          1          1          1     0.8231          1 
  12  rs11171302     0.1531     0.1797          1          1          1          1     0.8231          1 
  12  rs11171303     0.1531     0.1797          1          1          1          1     0.8231          1 
  12  rs10506342     0.1531     0.1797          1          1          1          1     0.8231          1 
  12   rs6581017     0.1531     0.1797          1          1          1          1     0.8231          1 
  12   rs6581018     0.1531     0.1797          1          1          1          1     0.8231          1 
  12   rs6581020     0.1531     0.1797          1          1          1          1     0.8231          1 
  12   rs7974116     0.1531     0.1797          1          1          1          1     0.8231          1 
  12   rs6581021     0.1531     0.1797          1          1          1          1     0.8231          1 
  12  rs11171304     0.1531     0.1797          1          1          1          1     0.8231          1 
  12  rs11171305     0.1531     0.1797          1          1          1          1     0.8231          1 
  12  rs56204713     0.1531     0.1797          1          1          1          1     0.8231          1 
  12  rs12300742     0.1531     0.1797          1          1          1          1     0.8231          1 
  12   rs1478737     0.1531     0.1797          1          1          1          1     0.8231          1 
  12   rs1478736     0.1531     0.1797          1          1          1          1     0.8231          1 
  12   rs1478735     0.1531     0.1797          1          1          1          1     0.8231          1 
  12  rs11171307     0.1531     0.1797          1          1          1          1     0.8231          1 
  12  rs11171308     0.1531     0.1797          1          1          1          1     0.8231          1 
  12  rs11171309     0.1531     0.1797          1          1          1          1     0.8231          1 
  12  rs58036029     0.1531     0.1797          1          1          1          1     0.8231          1 
  12  rs12303066     0.1531     0.1797          1          1          1          1     0.8231          1 
  12   rs7305779     0.1531     0.1797          1          1          1          1     0.8231          1 
  12   rs7306491     0.1531     0.1797          1          1          1          1     0.8231          1 
  12   rs7137261     0.1531     0.1797          1          1          1          1     0.8231          1 
  12   rs6581022     0.1531     0.1797          1          1          1          1     0.8231          1 
  12   rs6581023     0.1531     0.1797          1          1          1          1     0.8231          1 
  12  rs12321681     0.1531     0.1797          1          1          1          1     0.8231          1 
  12  rs11171310     0.1531     0.1797          1          1          1          1     0.8231          1 
  12  rs11171311     0.1531     0.1797          1          1          1          1     0.8231          1 
  12  rs11171312     0.1531     0.1797          1          1          1          1     0.8231          1 
  12  rs56207412     0.1531     0.1797          1          1          1          1     0.8231          1 
  12  rs11171316     0.1531     0.1797          1          1          1          1     0.8231          1 
  12  rs12306218     0.1531     0.1797          1          1          1          1     0.8231          1 
  12  rs11171317     0.1531     0.1797          1          1          1          1     0.8231          1 
  12  rs12315177     0.1531     0.1797          1          1          1          1     0.8231          1 
  12  rs12315239     0.1531     0.1797          1          1          1          1     0.8231          1 
  12  rs12315240     0.1531     0.1797          1          1          1          1     0.8231          1 
  12  rs12315242     0.1531     0.1797          1          1          1          1     0.8231          1 
  12  rs10467118     0.1531     0.1797          1          1          1          1     0.8231          1 
  12 rs551672729     0.1531     0.1797          1          1          1          1     0.8231          1 
  12  rs34554486     0.1536     0.1802          1          1          1          1     0.8231          1 
  12  rs61937786     0.1538     0.1804          1          1          1          1     0.8231          1 
  12 rs577907031     0.1539     0.1805          1          1          1          1     0.8231          1 
  12   rs3858540      0.154     0.1806          1          1          1          1     0.8231          1 
  12  rs10876835      0.154     0.1806          1          1          1          1     0.8231          1 
  12 rs550868447      0.154     0.1806          1          1          1          1     0.8231          1 
  12  rs10716904     0.1547     0.1813          1          1          1          1     0.8231          1 
  12 rs112040261     0.1547     0.1814          1          1          1          1     0.8231          1 
  12  rs11171366      0.155     0.1817          1          1          1          1     0.8231          1 
  12   rs7975545      0.155     0.1817          1          1          1          1     0.8231          1 
  12   rs7975940      0.155     0.1817          1          1          1          1     0.8231          1 
  12   rs7965637      0.155     0.1817          1          1          1          1     0.8231          1 
  12  rs10590774      0.155     0.1817          1          1          1          1     0.8231          1 
  12  rs10876726      0.155     0.1817          1          1          1          1     0.8231          1 
  12 rs148311545      0.155     0.1817          1          1          1          1     0.8231          1 
  12  rs12310254      0.155     0.1817          1          1          1          1     0.8231          1 
  12   rs7955511      0.155     0.1817          1          1          1          1     0.8231          1 
  12   rs7955842      0.155     0.1817          1          1          1          1     0.8231          1 
  12  rs12579880      0.155     0.1817          1          1          1          1     0.8231          1 
  12   rs9669095      0.155     0.1817          1          1          1          1     0.8231          1 
  12  rs12317644      0.155     0.1817          1          1          1          1     0.8231          1 
  12  rs12304256      0.155     0.1817          1          1          1          1     0.8231          1 
  12    rs750100      0.155     0.1817          1          1          1          1     0.8231          1 
  12    rs876182      0.155     0.1817          1          1          1          1     0.8231          1 
  12   rs7965531      0.155     0.1817          1          1          1          1     0.8231          1 
  12   rs7953578      0.155     0.1817          1          1          1          1     0.8231          1 
  12   rs7953777      0.155     0.1817          1          1          1          1     0.8231          1 
  12    rs882071      0.155     0.1817          1          1          1          1     0.8231          1 
  12    rs882070      0.155     0.1817          1          1          1          1     0.8231          1 
  12  rs57406926      0.155     0.1817          1          1          1          1     0.8231          1 
  12  rs61955983      0.155     0.1817          1          1          1          1     0.8231          1 
  12  rs59960983      0.155     0.1817          1          1          1          1     0.8231          1 
  12   rs7957493      0.155     0.1817          1          1          1          1     0.8231          1 
  12   rs7972565      0.155     0.1817          1          1          1          1     0.8231          1 
  12  rs11171368      0.155     0.1817          1          1          1          1     0.8231          1 
  12 rs145911325      0.155     0.1817          1          1          1          1     0.8231          1 
  12  rs11544238     0.1551     0.1818          1          1          1          1     0.8231          1 
  12   rs2672571     0.1551     0.1818          1          1          1          1     0.8231          1 
  12  rs67907939     0.1551     0.1818          1          1          1          1     0.8231          1 
  12    rs796546     0.1551     0.1818          1          1          1          1     0.8231          1 
  12   rs1709874     0.1551     0.1818          1          1          1          1     0.8231          1 
  12    rs776039     0.1551     0.1818          1          1          1          1     0.8231          1 
  12   rs1299737     0.1551     0.1818          1          1          1          1     0.8231          1 
  12   rs2928382     0.1551     0.1818          1          1          1          1     0.8231          1 
  12   rs1669294     0.1551     0.1818          1          1          1          1     0.8231          1 
  12   rs9737891     0.1551     0.1818          1          1          1          1     0.8231          1 
  12  rs36019863     0.1551     0.1818          1          1          1          1     0.8231          1 
  12 rs187817670     0.1551     0.1818          1          1          1          1     0.8231          1 
  12   rs1629410     0.1551     0.1818          1          1          1          1     0.8231          1 
  12 rs115654579     0.1553      0.182          1          1          1          1     0.8231          1 
  12 rs116432973     0.1553      0.182          1          1          1          1     0.8231          1 
  12    rs511752     0.1554      0.182          1          1          1          1     0.8231          1 
  12    rs541869     0.1554      0.182          1          1          1          1     0.8231          1 
  12  rs11170875     0.1554     0.1821          1          1          1          1     0.8231          1 
  12  rs56818309     0.1554     0.1821          1          1          1          1     0.8231          1 
  12  rs59761210     0.1554     0.1821          1          1          1          1     0.8231          1 
  12  rs56759204     0.1554     0.1821          1          1          1          1     0.8231          1 
  12  rs73114519     0.1554     0.1821          1          1          1          1     0.8231          1 
  12    rs882383     0.1554     0.1821          1          1          1          1     0.8231          1 
  12   rs1081732     0.1558     0.1826          1          1          1          1     0.8236          1 
  12   rs1681087     0.1558     0.1826          1          1          1          1     0.8236          1 
  12  rs10876854     0.1558     0.1826          1          1          1          1     0.8236          1 
  12  rs56287835     0.1559     0.1826          1          1          1          1     0.8236          1 
  12  rs61522667     0.1559     0.1826          1          1          1          1     0.8236          1 
  12    rs703848     0.1562     0.1829          1          1          1          1     0.8246          1 
  12    rs841828     0.1562     0.1829          1          1          1          1     0.8246          1 
  12  rs12296376     0.1564     0.1831          1          1          1          1     0.8252          1 
  12   rs7138993     0.1565     0.1832          1          1          1          1     0.8255          1 
  12  rs17854635     0.1566     0.1834          1          1          1          1     0.8258          1 
  12   rs7135297     0.1568     0.1836          1          1          1          1     0.8263          1 
  12  rs62818963     0.1569     0.1837          1          1          1          1     0.8263          1 
  12 rs370253296     0.1571     0.1839          1          1          1          1     0.8263          1 
  12  rs12299810     0.1571     0.1839          1          1          1          1     0.8263          1 
  12  rs11553687     0.1571     0.1839          1          1          1          1     0.8263          1 
  12      rs8954     0.1571     0.1839          1          1          1          1     0.8263          1 
  12   rs1976823     0.1573     0.1841          1          1          1          1      0.827          1 
  12  rs11171078     0.1578     0.1847          1          1          1          1     0.8294          1 
  12   rs4759320     0.1581     0.1849          1          1          1          1     0.8301          1 
  12 rs373481141     0.1581     0.1849          1          1          1          1     0.8301          1 
  12   rs3843621     0.1583     0.1851          1          1          1          1     0.8302          1 
  12  rs17844793     0.1583     0.1851          1          1          1          1     0.8302          1 
  12  rs11171517     0.1585     0.1854          1          1          1          1     0.8303          1 
  12  rs11171518     0.1585     0.1854          1          1          1          1     0.8303          1 
  12  rs11171519     0.1585     0.1854          1          1          1          1     0.8303          1 
  12  rs11171520     0.1585     0.1854          1          1          1          1     0.8303          1 
  12   rs2371093     0.1597     0.1867          1          1          1          1     0.8356          1 
  12   rs1320020     0.1597     0.1867          1          1          1          1     0.8356          1 
  12   rs7980776     0.1598     0.1867          1          1          1          1     0.8356          1 
  12  rs12231916     0.1598     0.1868          1          1          1          1     0.8356          1 
  12 rs116093026     0.1615     0.1886          1          1          1          1     0.8376          1 
  12  rs59108938     0.1615     0.1886          1          1          1          1     0.8376          1 
  12  rs75527218     0.1615     0.1886          1          1          1          1     0.8376          1 
  12  rs77345621     0.1615     0.1886          1          1          1          1     0.8376          1 
  12  rs59663428     0.1616     0.1887          1          1          1          1     0.8376          1 
  12  rs11171969     0.1617     0.1887          1          1          1          1     0.8376          1 
  12 rs533850047     0.1617     0.1888          1          1          1          1     0.8376          1 
  12  rs11829563     0.1619      0.189          1          1          1          1     0.8376          1 
  12  rs10876557      0.162     0.1891          1          1          1          1     0.8376          1 
  12 rs116683013     0.1626     0.1897          1          1          1          1     0.8376          1 
  12  rs74713353     0.1626     0.1897          1          1          1          1     0.8376          1 
  12 rs116585883     0.1626     0.1897          1          1          1          1     0.8376          1 
  12 rs148538617     0.1626     0.1897          1          1          1          1     0.8376          1 
  12  rs77268303     0.1626     0.1897          1          1          1          1     0.8376          1 
  12 rs115833693     0.1626     0.1897          1          1          1          1     0.8376          1 
  12 rs185023038     0.1626     0.1897          1          1          1          1     0.8376          1 
  12 rs115650146     0.1626     0.1897          1          1          1          1     0.8376          1 
  12  rs60487306     0.1628     0.1899          1          1          1          1     0.8376          1 
  12  rs76869304      0.163     0.1901          1          1          1          1     0.8376          1 
  12  rs73341440     0.1631     0.1903          1          1          1          1     0.8376          1 
  12 rs137948379     0.1631     0.1903          1          1          1          1     0.8376          1 
  12 rs139628487     0.1631     0.1903          1          1          1          1     0.8376          1 
  12  rs59792717     0.1631     0.1903          1          1          1          1     0.8376          1 
  12 rs140430419     0.1631     0.1903          1          1          1          1     0.8376          1 
  12 rs150403065     0.1631     0.1903          1          1          1          1     0.8376          1 
  12  rs74093204     0.1631     0.1903          1          1          1          1     0.8376          1 
  12  rs73326009     0.1631     0.1903          1          1          1          1     0.8376          1 
  12  rs60565597     0.1631     0.1903          1          1          1          1     0.8376          1 
  12  rs73326017     0.1631     0.1903          1          1          1          1     0.8376          1 
  12 rs534107752     0.1631     0.1903          1          1          1          1     0.8376          1 
  12 rs112677402     0.1631     0.1903          1          1          1          1     0.8376          1 
  12 rs112814838     0.1631     0.1903          1          1          1          1     0.8376          1 
  12  rs73326027     0.1631     0.1903          1          1          1          1     0.8376          1 
  12  rs56850050     0.1631     0.1903          1          1          1          1     0.8376          1 
  12  rs59802031     0.1631     0.1903          1          1          1          1     0.8376          1 
  12  rs59457733     0.1631     0.1903          1          1          1          1     0.8376          1 
  12  rs59920067     0.1631     0.1903          1          1          1          1     0.8376          1 
  12  rs60445827     0.1631     0.1903          1          1          1          1     0.8376          1 
  12  rs59299734     0.1631     0.1903          1          1          1          1     0.8376          1 
  12  rs73326043     0.1631     0.1903          1          1          1          1     0.8376          1 
  12  rs57364932     0.1631     0.1903          1          1          1          1     0.8376          1 
  12  rs11171515     0.1633     0.1904          1          1          1          1     0.8376          1 
  12  rs11171516     0.1633     0.1904          1          1          1          1     0.8376          1 
  12   rs3847785     0.1633     0.1904          1          1          1          1     0.8376          1 
  12   rs3847784     0.1633     0.1904          1          1          1          1     0.8376          1 
  12   rs2037749     0.1633     0.1904          1          1          1          1     0.8376          1 
  12    rs774047      0.164     0.1912          1          1          1          1     0.8407          1 
  12    rs774026      0.164     0.1912          1          1          1          1     0.8407          1 
  12  rs12300191     0.1642     0.1914          1          1          1          1     0.8413          1 
  12 rs140973141     0.1643     0.1915          1          1          1          1     0.8415          1 
  12 rs140109428     0.1646     0.1918          1          1          1          1     0.8426          1 
  12  rs79700585     0.1647     0.1919          1          1          1          1     0.8426          1 
  12 rs112890532     0.1647      0.192          1          1          1          1     0.8426          1 
  12  rs12820146     0.1657      0.193          1          1          1          1     0.8457          1 
  12  rs11377390      0.166     0.1933          1          1          1          1     0.8457          1 
  12  rs35078728      0.166     0.1933          1          1          1          1     0.8457          1 
  12  rs74091428     0.1665     0.1938          1          1          1          1     0.8457          1 
  12  rs74655679     0.1665     0.1938          1          1          1          1     0.8457          1 
  12 rs139140921     0.1665     0.1938          1          1          1          1     0.8457          1 
  12   rs7304166     0.1665     0.1938          1          1          1          1     0.8457          1 
  12  rs73324301     0.1667      0.194          1          1          1          1     0.8457          1 
  12  rs73324302     0.1667      0.194          1          1          1          1     0.8457          1 
  12  rs73326003     0.1667      0.194          1          1          1          1     0.8457          1 
  12  rs73326007     0.1667      0.194          1          1          1          1     0.8457          1 
  12   rs9669534     0.1667      0.194          1          1          1          1     0.8457          1 
  12 rs200488153     0.1667      0.194          1          1          1          1     0.8457          1 
  12 rs201572397     0.1667      0.194          1          1          1          1     0.8457          1 
  12 rs199601787     0.1667      0.194          1          1          1          1     0.8457          1 
  12 rs375256562     0.1668     0.1941          1          1          1          1     0.8457          1 
  12  rs74090447     0.1668     0.1941          1          1          1          1     0.8457          1 
  12  rs56336715     0.1668     0.1941          1          1          1          1     0.8457          1 
  12  rs57807682     0.1668     0.1941          1          1          1          1     0.8457          1 
  12  rs11838056     0.1668     0.1941          1          1          1          1     0.8457          1 
  12  rs17117014     0.1668     0.1941          1          1          1          1     0.8457          1 
  12    rs868690     0.1672     0.1945          1          1          1          1      0.847          1 
  12 rs114065756     0.1673     0.1947          1          1          1          1      0.847          1 
  12 rs149736847     0.1673     0.1947          1          1          1          1      0.847          1 
  12 rs145490748     0.1673     0.1947          1          1          1          1      0.847          1 
  12   rs1249958     0.1674     0.1948          1          1          1          1      0.847          1 
  12   rs1153141     0.1674     0.1948          1          1          1          1      0.847          1 
  12  rs11347181     0.1676      0.195          1          1          1          1      0.847          1 
  12 rs114655691     0.1676      0.195          1          1          1          1      0.847          1 
  12  rs11172028     0.1676      0.195          1          1          1          1      0.847          1 
  12  rs60288631     0.1681     0.1955          1          1          1          1     0.8481          1 
  12 rs368094965     0.1682     0.1956          1          1          1          1     0.8481          1 
  12 rs115593677     0.1682     0.1956          1          1          1          1     0.8481          1 
  12 rs114764232     0.1682     0.1956          1          1          1          1     0.8481          1 
  12 rs115230625     0.1682     0.1956          1          1          1          1     0.8481          1 
  12 rs114251025     0.1687     0.1962          1          1          1          1     0.8488          1 
  12   rs7974051     0.1687     0.1962          1          1          1          1     0.8488          1 
  12 rs115982591     0.1687     0.1962          1          1          1          1     0.8488          1 
  12  rs10713090     0.1688     0.1962          1          1          1          1     0.8488          1 
  12  rs11170874      0.169     0.1965          1          1          1          1     0.8488          1 
  12   rs4759076      0.169     0.1965          1          1          1          1     0.8488          1 
  12 rs570255136      0.169     0.1965          1          1          1          1     0.8488          1 
  12   rs7306191     0.1692     0.1967          1          1          1          1     0.8488          1 
  12   rs1795817     0.1694     0.1969          1          1          1          1     0.8488          1 
  12   rs1623252     0.1694     0.1969          1          1          1          1     0.8488          1 
  12   rs1249948     0.1694     0.1969          1          1          1          1     0.8488          1 
  12 rs142289327     0.1696     0.1971          1          1          1          1     0.8488          1 
  12   rs2126068     0.1698     0.1973          1          1          1          1     0.8488          1 
  12  rs11171980     0.1698     0.1973          1          1          1          1     0.8488          1 
  12  rs12366897     0.1698     0.1973          1          1          1          1     0.8488          1 
  12  rs12367312     0.1698     0.1973          1          1          1          1     0.8488          1 
  12  rs12367339     0.1698     0.1973          1          1          1          1     0.8488          1 
  12  rs12367822     0.1698     0.1973          1          1          1          1     0.8488          1 
  12  rs11171983     0.1698     0.1973          1          1          1          1     0.8488          1 
  12   rs7965581     0.1698     0.1973          1          1          1          1     0.8488          1 
  12   rs7302703     0.1705      0.198          1          1          1          1     0.8488          1 
  12  rs12304647     0.1705      0.198          1          1          1          1     0.8488          1 
  12  rs75508562     0.1706     0.1982          1          1          1          1     0.8488          1 
  12  rs74092658     0.1706     0.1982          1          1          1          1     0.8488          1 
  12  rs77662319     0.1706     0.1982          1          1          1          1     0.8488          1 
  12   rs9668479     0.1708     0.1984          1          1          1          1     0.8488          1 
  12 rs145296849     0.1713     0.1989          1          1          1          1     0.8488          1 
  12   rs4759087     0.1716     0.1992          1          1          1          1     0.8488          1 
  12  rs78736932     0.1717     0.1993          1          1          1          1     0.8488          1 
  12 rs115496048     0.1717     0.1993          1          1          1          1     0.8488          1 
  12 rs148599662     0.1717     0.1993          1          1          1          1     0.8488          1 
  12  rs58800885     0.1718     0.1994          1          1          1          1     0.8488          1 
  12 rs113025694     0.1719     0.1995          1          1          1          1     0.8488          1 
  12  rs10534532      0.172     0.1996          1          1          1          1     0.8488          1 
  12  rs10876556      0.172     0.1996          1          1          1          1     0.8488          1 
  12   rs7961432      0.172     0.1996          1          1          1          1     0.8488          1 
  12  rs79789648      0.172     0.1996          1          1          1          1     0.8488          1 
  12  rs12426904      0.172     0.1996          1          1          1          1     0.8488          1 
  12  rs36014724     0.1723        0.2          1          1          1          1     0.8488          1 
  12   rs1800141     0.1724        0.2          1          1          1          1     0.8488          1 
  12   rs1800188     0.1724        0.2          1          1          1          1     0.8488          1 
  12 rs564264930     0.1726     0.2002          1          1          1          1     0.8488          1 
  12 rs186271243     0.1726     0.2002          1          1          1          1     0.8488          1 
  12 rs533404937     0.1729     0.2006          1          1          1          1     0.8488          1 
  12   rs1800137     0.1729     0.2006          1          1          1          1     0.8488          1 
  12  rs12317004      0.173     0.2006          1          1          1          1     0.8488          1 
  12  rs12317090      0.173     0.2006          1          1          1          1     0.8488          1 
  12 rs150981800      0.173     0.2006          1          1          1          1     0.8488          1 
  12   rs1378066      0.173     0.2006          1          1          1          1     0.8488          1 
  12  rs11171129      0.173     0.2006          1          1          1          1     0.8488          1 
  12  rs10783683      0.173     0.2006          1          1          1          1     0.8488          1 
  12    rs979523      0.173     0.2006          1          1          1          1     0.8488          1 
  12   rs5798326      0.173     0.2006          1          1          1          1     0.8488          1 
  12   rs1048371      0.173     0.2006          1          1          1          1     0.8488          1 
  12  rs61337555      0.173     0.2007          1          1          1          1     0.8488          1 
  12  rs78904451      0.173     0.2007          1          1          1          1     0.8488          1 
  12  rs78913317      0.173     0.2007          1          1          1          1     0.8488          1 
  12  rs59437316      0.173     0.2007          1          1          1          1     0.8488          1 
  12 rs111315038     0.1731     0.2008          1          1          1          1     0.8488          1 
  12  rs73335264     0.1731     0.2008          1          1          1          1     0.8488          1 
  12  rs73335265     0.1731     0.2008          1          1          1          1     0.8488          1 
  12 rs201995750     0.1731     0.2008          1          1          1          1     0.8488          1 
  12   rs2230580     0.1731     0.2008          1          1          1          1     0.8488          1 
  12  rs12318580     0.1731     0.2008          1          1          1          1     0.8488          1 
  12  rs12321709     0.1731     0.2008          1          1          1          1     0.8488          1 
  12  rs58594693     0.1731     0.2008          1          1          1          1     0.8488          1 
  12  rs28446066     0.1731     0.2008          1          1          1          1     0.8488          1 
  12 rs376936200     0.1731     0.2008          1          1          1          1     0.8488          1 
  12 rs111834438     0.1731     0.2008          1          1          1          1     0.8488          1 
  12 rs150424472     0.1731     0.2008          1          1          1          1     0.8488          1 
  12  rs12322698     0.1733      0.201          1          1          1          1     0.8496          1 
  12  rs12303251     0.1735     0.2012          1          1          1          1     0.8497          1 
  12   rs1249387     0.1735     0.2012          1          1          1          1     0.8497          1 
  12   rs5798341     0.1739     0.2016          1          1          1          1     0.8508          1 
  12    rs750099     0.1739     0.2016          1          1          1          1     0.8508          1 
  12    rs238517     0.1741     0.2018          1          1          1          1     0.8517          1 
  12  rs57847959     0.1742     0.2019          1          1          1          1     0.8517          1 
  12  rs74092610     0.1743      0.202          1          1          1          1     0.8517          1 
  12  rs75677059     0.1743      0.202          1          1          1          1     0.8517          1 
  12  rs12304920     0.1747     0.2024          1          1          1          1     0.8529          1 
  12  rs71818561     0.1748     0.2026          1          1          1          1     0.8529          1 
  12  rs34513909     0.1749     0.2027          1          1          1          1     0.8529          1 
  12  rs11172250     0.1749     0.2027          1          1          1          1     0.8529          1 
  12  rs10783832     0.1749     0.2027          1          1          1          1     0.8529          1 
  12  rs60869796     0.1752      0.203          1          1          1          1     0.8539          1 
  12   rs7967561     0.1756     0.2034          1          1          1          1     0.8539          1 
  12   rs7967877     0.1756     0.2034          1          1          1          1     0.8539          1 
  12   rs7954982     0.1756     0.2034          1          1          1          1     0.8539          1 
  12  rs10747771     0.1756     0.2034          1          1          1          1     0.8539          1 
  12   rs4759033     0.1756     0.2034          1          1          1          1     0.8539          1 
  12  rs55718014     0.1756     0.2034          1          1          1          1     0.8539          1 
  12 rs141121284     0.1757     0.2035          1          1          1          1     0.8539          1 
  12  rs10876525     0.1757     0.2035          1          1          1          1     0.8539          1 
  12   rs7315945      0.176     0.2039          1          1          1          1     0.8552          1 
  12    rs997991     0.1766     0.2044          1          1          1          1      0.857          1 
  12    rs997992     0.1766     0.2044          1          1          1          1      0.857          1 
  12   rs2120296     0.1766     0.2045          1          1          1          1      0.857          1 
  12   rs4759013     0.1767     0.2046          1          1          1          1     0.8572          1 
  12 rs539996697     0.1771      0.205          1          1          1          1     0.8573          1 
  12  rs10876996     0.1777     0.2056          1          1          1          1     0.8573          1 
  12   rs7297361     0.1778     0.2057          1          1          1          1     0.8573          1 
  12 rs140349791     0.1781      0.206          1          1          1          1     0.8573          1 
  12  rs11362454     0.1784     0.2064          1          1          1          1     0.8573          1 
  12    rs572198     0.1786     0.2066          1          1          1          1     0.8573          1 
  12   rs2252690     0.1787     0.2067          1          1          1          1     0.8573          1 
  12 rs142380866     0.1788     0.2068          1          1          1          1     0.8573          1 
  12 rs139114741     0.1788     0.2068          1          1          1          1     0.8573          1 
  12 rs111777773     0.1788     0.2068          1          1          1          1     0.8573          1 
  12  rs78930721     0.1788     0.2068          1          1          1          1     0.8573          1 
  12 rs116007554     0.1788     0.2068          1          1          1          1     0.8573          1 
  12  rs17118200     0.1788     0.2068          1          1          1          1     0.8573          1 
  12 rs149617622     0.1788     0.2068          1          1          1          1     0.8573          1 
  12 rs114819223     0.1788     0.2068          1          1          1          1     0.8573          1 
  12  rs58717357     0.1788     0.2068          1          1          1          1     0.8573          1 
  12 rs139750030     0.1788     0.2068          1          1          1          1     0.8573          1 
  12   rs7305481     0.1788     0.2068          1          1          1          1     0.8573          1 
  12  rs11837183     0.1788     0.2068          1          1          1          1     0.8573          1 
  12 rs116040402     0.1788     0.2068          1          1          1          1     0.8573          1 
  12  rs34329092      0.179      0.207          1          1          1          1     0.8573          1 
  12  rs11172172     0.1792     0.2072          1          1          1          1     0.8573          1 
  12  rs11172173     0.1792     0.2072          1          1          1          1     0.8573          1 
  12   rs7958618     0.1792     0.2072          1          1          1          1     0.8573          1 
  12 rs113191318     0.1792     0.2072          1          1          1          1     0.8573          1 
  12 rs111602323     0.1792     0.2072          1          1          1          1     0.8573          1 
  12  rs12810816     0.1792     0.2072          1          1          1          1     0.8573          1 
  12  rs35436573     0.1792     0.2072          1          1          1          1     0.8573          1 
  12   rs1274298     0.1792     0.2072          1          1          1          1     0.8573          1 
  12   rs1290898     0.1792     0.2072          1          1          1          1     0.8573          1 
  12    rs773643     0.1792     0.2072          1          1          1          1     0.8573          1 
  12    rs773645     0.1792     0.2072          1          1          1          1     0.8573          1 
  12    rs812842     0.1792     0.2072          1          1          1          1     0.8573          1 
  12    rs773662     0.1792     0.2072          1          1          1          1     0.8573          1 
  12  rs73340395     0.1792     0.2072          1          1          1          1     0.8573          1 
  12  rs66864435     0.1792     0.2072          1          1          1          1     0.8573          1 
  12  rs11830866     0.1793     0.2073          1          1          1          1     0.8574          1 
  12 rs114552970     0.1803     0.2083          1          1          1          1     0.8605          1 
  12  rs79225818     0.1803     0.2083          1          1          1          1     0.8605          1 
  12 rs114007739     0.1803     0.2083          1          1          1          1     0.8605          1 
  12 rs115200352     0.1803     0.2083          1          1          1          1     0.8605          1 
  12  rs11171620     0.1804     0.2084          1          1          1          1     0.8605          1 
  12  rs77390050     0.1804     0.2084          1          1          1          1     0.8605          1 
  12 rs151168332     0.1805     0.2085          1          1          1          1     0.8607          1 
  12  rs10783764     0.1811     0.2091          1          1          1          1      0.862          1 
  12   rs4759181     0.1811     0.2091          1          1          1          1      0.862          1 
  12   rs7965259     0.1811     0.2091          1          1          1          1      0.862          1 
  12   rs7965874     0.1811     0.2091          1          1          1          1      0.862          1 
  12   rs2366147     0.1815     0.2096          1          1          1          1     0.8632          1 
  12  rs12581319     0.1815     0.2096          1          1          1          1     0.8632          1 
  12  rs71081392     0.1815     0.2096          1          1          1          1     0.8632          1 
  12  rs12825752     0.1818     0.2099          1          1          1          1     0.8637          1 
  12  rs58389529     0.1818     0.2099          1          1          1          1     0.8637          1 
  12 rs185991961     0.1818     0.2099          1          1          1          1     0.8637          1 
  12   rs1249390      0.182     0.2101          1          1          1          1     0.8638          1 
  12 rs572465754      0.182     0.2101          1          1          1          1     0.8638          1 
  12     rs10450     0.1833     0.2115          1          1          1          1     0.8679          1 
  12  rs60022153     0.1833     0.2115          1          1          1          1     0.8679          1 
  12  rs12314874     0.1833     0.2115          1          1          1          1     0.8679          1 
  12  rs73338169     0.1836     0.2118          1          1          1          1     0.8679          1 
  12 rs112059089     0.1836     0.2118          1          1          1          1     0.8679          1 
  12 rs139340251     0.1841     0.2123          1          1          1          1     0.8679          1 
  12 rs574848525     0.1842     0.2124          1          1          1          1     0.8679          1 
  12 rs183885589     0.1844     0.2126          1          1          1          1     0.8679          1 
  12  rs73346031     0.1844     0.2126          1          1          1          1     0.8679          1 
  12    rs950167     0.1845     0.2128          1          1          1          1     0.8679          1 
  12  rs57353809     0.1845     0.2128          1          1          1          1     0.8679          1 
  12 rs147486340     0.1845     0.2128          1          1          1          1     0.8679          1 
  12 rs114865750     0.1845     0.2128          1          1          1          1     0.8679          1 
  12 rs144160074     0.1845     0.2128          1          1          1          1     0.8679          1 
  12  esv3629586     0.1845     0.2128          1          1          1          1     0.8679          1 
  12   rs7966201     0.1847     0.2129          1          1          1          1     0.8679          1 
  12   rs7316901     0.1851     0.2134          1          1          1          1     0.8679          1 
  12  rs12227020     0.1851     0.2134          1          1          1          1     0.8679          1 
  12 rs550142950     0.1852     0.2135          1          1          1          1     0.8679          1 
  12   rs1870674     0.1853     0.2136          1          1          1          1     0.8679          1 
  12 rs368957966     0.1854     0.2137          1          1          1          1     0.8679          1 
  12  rs76865791     0.1856     0.2139          1          1          1          1     0.8679          1 
  12   rs2071391     0.1856     0.2139          1          1          1          1     0.8679          1 
  12     rs12656     0.1856     0.2139          1          1          1          1     0.8679          1 
  12   rs9669379     0.1857      0.214          1          1          1          1     0.8679          1 
  12   rs1478739     0.1857      0.214          1          1          1          1     0.8679          1 
  12  rs33939570     0.1857      0.214          1          1          1          1     0.8679          1 
  12   rs7971786     0.1857      0.214          1          1          1          1     0.8679          1 
  12 rs115053296     0.1858     0.2141          1          1          1          1     0.8679          1 
  12  rs78883084     0.1858     0.2141          1          1          1          1     0.8679          1 
  12 rs115116571     0.1858     0.2141          1          1          1          1     0.8679          1 
  12 rs187589017     0.1858     0.2141          1          1          1          1     0.8679          1 
  12  rs17102957     0.1859     0.2142          1          1          1          1     0.8679          1 
  12  rs36234211      0.186     0.2143          1          1          1          1     0.8679          1 
  12   rs7398426      0.186     0.2143          1          1          1          1     0.8679          1 
  12  rs11172122      0.186     0.2143          1          1          1          1     0.8679          1 
  12   rs7305179      0.186     0.2143          1          1          1          1     0.8679          1 
  12   rs7953291     0.1865     0.2148          1          1          1          1     0.8679          1 
  12 rs370824535     0.1865     0.2148          1          1          1          1     0.8679          1 
  12   rs4759088     0.1866     0.2149          1          1          1          1     0.8679          1 
  12 rs201405900     0.1866     0.2149          1          1          1          1     0.8679          1 
  12   rs1795839     0.1866      0.215          1          1          1          1     0.8679          1 
  12  rs73310303     0.1867      0.215          1          1          1          1     0.8679          1 
  12  rs73310305     0.1867      0.215          1          1          1          1     0.8679          1 
  12 rs534094425     0.1867      0.215          1          1          1          1     0.8679          1 
  12  rs57693961     0.1867      0.215          1          1          1          1     0.8679          1 
  12  rs59566266     0.1867      0.215          1          1          1          1     0.8679          1 
  12  rs61259970     0.1867      0.215          1          1          1          1     0.8679          1 
  12 rs111286159     0.1872     0.2155          1          1          1          1     0.8679          1 
  12 rs112771093     0.1872     0.2155          1          1          1          1     0.8679          1 
  12 rs113515918     0.1872     0.2155          1          1          1          1     0.8679          1 
  12 rs112111086     0.1872     0.2155          1          1          1          1     0.8679          1 
  12 rs111713409     0.1872     0.2155          1          1          1          1     0.8679          1 
  12 rs111772029     0.1872     0.2155          1          1          1          1     0.8679          1 
  12 rs113439299     0.1872     0.2155          1          1          1          1     0.8679          1 
  12 rs113992488     0.1872     0.2155          1          1          1          1     0.8679          1 
  12  rs34323718     0.1872     0.2155          1          1          1          1     0.8679          1 
  12 rs115080104     0.1872     0.2155          1          1          1          1     0.8679          1 
  12 rs114776681     0.1872     0.2155          1          1          1          1     0.8679          1 
  12 rs111842547     0.1872     0.2155          1          1          1          1     0.8679          1 
  12 rs113605287     0.1872     0.2155          1          1          1          1     0.8679          1 
  12 rs112924725     0.1872     0.2155          1          1          1          1     0.8679          1 
  12  rs36054256     0.1877     0.2161          1          1          1          1     0.8698          1 
  12   rs2887924     0.1877     0.2161          1          1          1          1     0.8698          1 
  12  rs73313169     0.1886      0.217          1          1          1          1     0.8722          1 
  12  rs74089819     0.1887     0.2171          1          1          1          1     0.8722          1 
  12  rs74089820     0.1887     0.2171          1          1          1          1     0.8722          1 
  12  rs68101940     0.1887     0.2171          1          1          1          1     0.8722          1 
  12   rs7970400     0.1888     0.2172          1          1          1          1     0.8722          1 
  12 rs143979088     0.1889     0.2173          1          1          1          1     0.8722          1 
  12   rs2638320     0.1889     0.2174          1          1          1          1     0.8722          1 
  12  rs71444900     0.1891     0.2175          1          1          1          1     0.8722          1 
  12 rs138038171     0.1891     0.2175          1          1          1          1     0.8722          1 
  12  rs10876738     0.1891     0.2175          1          1          1          1     0.8722          1 
  12  rs10876739     0.1891     0.2175          1          1          1          1     0.8722          1 
  12 rs149074183     0.1892     0.2176          1          1          1          1     0.8722          1 
  12  rs71070876     0.1894     0.2179          1          1          1          1     0.8722          1 
  12 rs139659305     0.1895      0.218          1          1          1          1     0.8722          1 
  12  rs11171906     0.1895      0.218          1          1          1          1     0.8722          1 
  12 rs147394047     0.1895      0.218          1          1          1          1     0.8722          1 
  12 rs146266347     0.1895      0.218          1          1          1          1     0.8722          1 
  12 rs201297659     0.1895      0.218          1          1          1          1     0.8722          1 
  12 rs112912686     0.1895      0.218          1          1          1          1     0.8722          1 
  12 rs144748657     0.1897     0.2181          1          1          1          1     0.8723          1 
  12 rs201421723     0.1904     0.2189          1          1          1          1     0.8725          1 
  12  rs80191567     0.1904     0.2189          1          1          1          1     0.8725          1 
  12  rs61937778     0.1904     0.2189          1          1          1          1     0.8725          1 
  12  rs10876919     0.1904     0.2189          1          1          1          1     0.8725          1 
  12   rs3782408     0.1907     0.2192          1          1          1          1     0.8725          1 
  12   rs1040013     0.1907     0.2192          1          1          1          1     0.8725          1 
  12   rs1056010     0.1908     0.2193          1          1          1          1     0.8725          1 
  12   rs4759349     0.1908     0.2193          1          1          1          1     0.8725          1 
  12 rs112226891     0.1908     0.2193          1          1          1          1     0.8725          1 
  12   rs4759075     0.1908     0.2193          1          1          1          1     0.8725          1 
  12 rs138268587     0.1908     0.2193          1          1          1          1     0.8725          1 
  12 rs201102133     0.1908     0.2193          1          1          1          1     0.8725          1 
  12 rs116040518     0.1908     0.2193          1          1          1          1     0.8725          1 
  12 rs188537840     0.1908     0.2193          1          1          1          1     0.8725          1 
  12 rs200258018     0.1908     0.2193          1          1          1          1     0.8725          1 
  12 rs114758549     0.1908     0.2193          1          1          1          1     0.8725          1 
  12  rs74091467     0.1909     0.2194          1          1          1          1     0.8725          1 
  12  rs35411479      0.191     0.2195          1          1          1          1     0.8727          1 
  12  rs10876544     0.1911     0.2196          1          1          1          1     0.8727          1 
  12  rs12321902     0.1914     0.2199          1          1          1          1     0.8728          1 
  12  rs11171383     0.1914     0.2199          1          1          1          1     0.8728          1 
  12 rs139019256     0.1914     0.2199          1          1          1          1     0.8728          1 
  12   rs1123888     0.1914     0.2199          1          1          1          1     0.8728          1 
  12  rs12316810     0.1915       0.22          1          1          1          1     0.8731          1 
  12  rs11170785     0.1917     0.2202          1          1          1          1     0.8734          1 
  12  rs75879982     0.1919     0.2205          1          1          1          1     0.8734          1 
  12   rs7295884      0.192     0.2205          1          1          1          1     0.8734          1 
  12 rs151120203     0.1925     0.2211          1          1          1          1     0.8734          1 
  12 rs116747968     0.1925     0.2211          1          1          1          1     0.8734          1 
  12 rs148916338     0.1925     0.2211          1          1          1          1     0.8734          1 
  12 rs114810256     0.1925     0.2211          1          1          1          1     0.8734          1 
  12  rs75552507     0.1925     0.2211          1          1          1          1     0.8734          1 
  12 rs114352615     0.1925     0.2211          1          1          1          1     0.8734          1 
  12  rs75094177     0.1925     0.2211          1          1          1          1     0.8734          1 
  12 rs144203458     0.1927     0.2213          1          1          1          1     0.8734          1 
  12  rs12302222     0.1927     0.2213          1          1          1          1     0.8734          1 
  12   rs7297522     0.1934      0.222          1          1          1          1     0.8734          1 
  12 rs142703928     0.1934      0.222          1          1          1          1     0.8734          1 
  12 rs148391373     0.1937     0.2223          1          1          1          1     0.8734          1 
  12 rs145937369     0.1937     0.2223          1          1          1          1     0.8734          1 
  12 rs138653224     0.1937     0.2223          1          1          1          1     0.8734          1 
  12  rs11440368     0.1937     0.2223          1          1          1          1     0.8734          1 
  12  rs57237559     0.1937     0.2223          1          1          1          1     0.8734          1 
  12 rs142399858      0.194     0.2226          1          1          1          1     0.8734          1 
  12  rs11171219     0.1942     0.2229          1          1          1          1     0.8734          1 
  12  rs10506337     0.1942     0.2229          1          1          1          1     0.8734          1 
  12   rs2252132     0.1943     0.2229          1          1          1          1     0.8734          1 
  12  rs60396362     0.1945     0.2231          1          1          1          1     0.8734          1 
  12  rs12317739     0.1945     0.2231          1          1          1          1     0.8734          1 
  12  rs72038686     0.1945     0.2231          1          1          1          1     0.8734          1 
  12    rs876181     0.1945     0.2231          1          1          1          1     0.8734          1 
  12   rs1874307     0.1949     0.2236          1          1          1          1     0.8734          1 
  12   rs1874305     0.1949     0.2236          1          1          1          1     0.8734          1 
  12   rs1906495      0.195     0.2237          1          1          1          1     0.8734          1 
  12   rs7966243      0.195     0.2237          1          1          1          1     0.8734          1 
  12  rs10876681      0.195     0.2237          1          1          1          1     0.8734          1 
  12   rs4758995      0.195     0.2237          1          1          1          1     0.8734          1 
  12   rs3851604      0.195     0.2237          1          1          1          1     0.8734          1 
  12   rs2935009     0.1952     0.2238          1          1          1          1     0.8734          1 
  12 rs114465000     0.1954     0.2241          1          1          1          1     0.8734          1 
  12  rs34540842     0.1954     0.2241          1          1          1          1     0.8734          1 
  12   rs7955018     0.1954     0.2241          1          1          1          1     0.8734          1 
  12  rs59734866     0.1954     0.2241          1          1          1          1     0.8734          1 
  12  rs61955999     0.1954     0.2241          1          1          1          1     0.8734          1 
  12  rs61956000     0.1954     0.2241          1          1          1          1     0.8734          1 
  12  rs12304198     0.1954     0.2241          1          1          1          1     0.8734          1 
  12  rs12314965     0.1954     0.2241          1          1          1          1     0.8734          1 
  12  rs57442817     0.1954     0.2241          1          1          1          1     0.8734          1 
  12  rs57977543     0.1954     0.2241          1          1          1          1     0.8734          1 
  12  rs57983487     0.1954     0.2241          1          1          1          1     0.8734          1 
  12  rs61653849     0.1954     0.2241          1          1          1          1     0.8734          1 
  12  rs60576718     0.1954     0.2241          1          1          1          1     0.8734          1 
  12  rs57376642     0.1954     0.2241          1          1          1          1     0.8734          1 
  12  rs12307066     0.1954     0.2241          1          1          1          1     0.8734          1 
  12  rs12300054     0.1954     0.2241          1          1          1          1     0.8734          1 
  12 rs113341086     0.1954     0.2241          1          1          1          1     0.8734          1 
  12  rs56184250     0.1954     0.2241          1          1          1          1     0.8734          1 
  12  rs57016863     0.1954     0.2241          1          1          1          1     0.8734          1 
  12  rs35277867     0.1954     0.2241          1          1          1          1     0.8734          1 
  12   rs7967947     0.1961     0.2248          1          1          1          1     0.8751          1 
  12  rs12321239     0.1961     0.2248          1          1          1          1     0.8751          1 
  12  rs35802451     0.1964     0.2251          1          1          1          1     0.8751          1 
  12  rs74091570     0.1964     0.2251          1          1          1          1     0.8751          1 
  12  rs60282714     0.1964     0.2251          1          1          1          1     0.8751          1 
  12  rs11394408     0.1965     0.2253          1          1          1          1     0.8751          1 
  12  rs76320154     0.1965     0.2253          1          1          1          1     0.8751          1 
  12   rs2694012     0.1966     0.2253          1          1          1          1     0.8751          1 
  12    rs772262     0.1966     0.2253          1          1          1          1     0.8751          1 
  12    rs772263     0.1966     0.2253          1          1          1          1     0.8751          1 
  12   rs2887998     0.1966     0.2253          1          1          1          1     0.8751          1 
  12   rs4759001     0.1971     0.2259          1          1          1          1     0.8758          1 
  12  rs12812148     0.1973      0.226          1          1          1          1     0.8758          1 
  12  rs73126562     0.1974     0.2262          1          1          1          1     0.8758          1 
  12  rs61956803     0.1974     0.2262          1          1          1          1     0.8758          1 
  12  rs61956804     0.1974     0.2262          1          1          1          1     0.8758          1 
  12 rs148548136     0.1974     0.2262          1          1          1          1     0.8758          1 
  12  rs11171169     0.1974     0.2262          1          1          1          1     0.8758          1 
  12   rs1817687     0.1974     0.2262          1          1          1          1     0.8758          1 
  12  rs61956809     0.1974     0.2262          1          1          1          1     0.8758          1 
  12  rs11171172     0.1974     0.2262          1          1          1          1     0.8758          1 
  12  rs79864532     0.1976     0.2264          1          1          1          1     0.8762          1 
  12   rs7295393      0.198     0.2268          1          1          1          1     0.8769          1 
  12   rs7299189      0.198     0.2268          1          1          1          1     0.8769          1 
  12   rs7307755      0.198     0.2268          1          1          1          1     0.8769          1 
  12   rs6581076     0.1983     0.2271          1          1          1          1     0.8774          1 
  12   rs7136568     0.1983     0.2271          1          1          1          1     0.8774          1 
  12 rs113326629     0.1983     0.2271          1          1          1          1     0.8774          1 
  12  rs12318807      0.199     0.2278          1          1          1          1     0.8788          1 
  12   rs2620677     0.1991     0.2279          1          1          1          1     0.8788          1 
  12    rs776038     0.1991     0.2279          1          1          1          1     0.8788          1 
  12  rs11831454     0.1991     0.2279          1          1          1          1     0.8788          1 
  12  rs36182183     0.1991     0.2279          1          1          1          1     0.8788          1 
  12    rs747340     0.1991     0.2279          1          1          1          1     0.8788          1 
  12  rs11172000     0.1991     0.2279          1          1          1          1     0.8788          1 
  12   rs1495356     0.1993     0.2281          1          1          1          1     0.8793          1 
  12  rs12317442     0.1997     0.2285          1          1          1          1     0.8804          1 
  12  rs12298255     0.1997     0.2285          1          1          1          1     0.8804          1 
  12  rs55890049     0.2001      0.229          1          1          1          1     0.8815          1 
  12  rs12306172     0.2002      0.229          1          1          1          1     0.8815          1 
  12 rs150026892     0.2002      0.229          1          1          1          1     0.8815          1 
  12 rs112732974     0.2003     0.2292          1          1          1          1     0.8815          1 
  12 rs111627081     0.2003     0.2292          1          1          1          1     0.8815          1 
  12 rs527850252     0.2003     0.2292          1          1          1          1     0.8815          1 
  12    rs812282     0.2013     0.2303          1          1          1          1     0.8852          1 
  12    rs774212     0.2013     0.2303          1          1          1          1     0.8852          1 
  12  rs61466643     0.2017     0.2306          1          1          1          1     0.8864          1 
  12 rs114611953     0.2017     0.2307          1          1          1          1     0.8864          1 
  12   rs2939313     0.2025     0.2314          1          1          1          1     0.8892          1 
  12  rs11300464     0.2027     0.2316          1          1          1          1     0.8897          1 
  12 rs150859045     0.2029     0.2318          1          1          1          1     0.8897          1 
  12 rs147722555     0.2029     0.2318          1          1          1          1     0.8897          1 
  12  rs17118152     0.2029     0.2318          1          1          1          1     0.8897          1 
  12   rs1707489     0.2029     0.2319          1          1          1          1     0.8897          1 
  12 rs115105891     0.2035     0.2325          1          1          1          1     0.8916          1 
  12 rs114698149     0.2035     0.2325          1          1          1          1     0.8916          1 
  12   rs1692096      0.204     0.2331          1          1          1          1     0.8925          1 
  12   rs5798325     0.2041     0.2331          1          1          1          1     0.8925          1 
  12   rs1454640     0.2041     0.2331          1          1          1          1     0.8925          1 
  12    rs796476      0.205      0.234          1          1          1          1     0.8925          1 
  12 rs577009734     0.2054     0.2344          1          1          1          1     0.8925          1 
  12  rs61344300     0.2054     0.2344          1          1          1          1     0.8925          1 
  12   rs7309600     0.2054     0.2345          1          1          1          1     0.8925          1 
  12 rs138643321     0.2055     0.2346          1          1          1          1     0.8925          1 
  12  rs10876780     0.2061     0.2352          1          1          1          1     0.8925          1 
  12   rs7133266     0.2061     0.2352          1          1          1          1     0.8925          1 
  12  rs11171468     0.2061     0.2352          1          1          1          1     0.8925          1 
  12  rs11171470     0.2061     0.2352          1          1          1          1     0.8925          1 
  12  rs11171483     0.2061     0.2352          1          1          1          1     0.8925          1 
  12  rs73114661     0.2061     0.2352          1          1          1          1     0.8925          1 
  12 rs368042156     0.2063     0.2354          1          1          1          1     0.8925          1 
  12 rs138940073     0.2065     0.2356          1          1          1          1     0.8925          1 
  12 rs190336840     0.2065     0.2356          1          1          1          1     0.8925          1 
  12 rs145367638     0.2065     0.2356          1          1          1          1     0.8925          1 
  12 rs150851400     0.2065     0.2356          1          1          1          1     0.8925          1 
  12  rs12312167     0.2065     0.2356          1          1          1          1     0.8925          1 
  12  rs61957898     0.2069      0.236          1          1          1          1     0.8925          1 
  12  rs12099811     0.2069      0.236          1          1          1          1     0.8925          1 
  12  rs11171416     0.2069      0.236          1          1          1          1     0.8925          1 
  12   rs7955088     0.2069      0.236          1          1          1          1     0.8925          1 
  12  rs11278460     0.2069      0.236          1          1          1          1     0.8925          1 
  12   rs7314118     0.2069      0.236          1          1          1          1     0.8925          1 
  12  rs59153954     0.2069      0.236          1          1          1          1     0.8925          1 
  12  rs61957902     0.2069      0.236          1          1          1          1     0.8925          1 
  12  rs11831714     0.2069      0.236          1          1          1          1     0.8925          1 
  12 rs201513703     0.2069      0.236          1          1          1          1     0.8925          1 
  12  rs61957924     0.2069      0.236          1          1          1          1     0.8925          1 
  12  rs79380137     0.2069      0.236          1          1          1          1     0.8925          1 
  12  rs61957933     0.2069      0.236          1          1          1          1     0.8925          1 
  12  rs59676560     0.2069      0.236          1          1          1          1     0.8925          1 
  12  rs61957936     0.2069      0.236          1          1          1          1     0.8925          1 
  12  rs55659159     0.2069      0.236          1          1          1          1     0.8925          1 
  12  rs59136392     0.2069      0.236          1          1          1          1     0.8925          1 
  12   rs1969016     0.2071     0.2363          1          1          1          1     0.8925          1 
  12  rs74094726     0.2074     0.2366          1          1          1          1     0.8925          1 
  12  rs17118590     0.2074     0.2366          1          1          1          1     0.8925          1 
  12  rs35253246     0.2076     0.2367          1          1          1          1     0.8925          1 
  12   rs1107585     0.2082     0.2373          1          1          1          1     0.8925          1 
  12   rs1320019     0.2082     0.2373          1          1          1          1     0.8925          1 
  12  rs11171216     0.2082     0.2373          1          1          1          1     0.8925          1 
  12   rs7953523     0.2082     0.2373          1          1          1          1     0.8925          1 
  12   rs7967002     0.2082     0.2373          1          1          1          1     0.8925          1 
  12   rs1716354     0.2089      0.238          1          1          1          1     0.8925          1 
  12   rs1691626     0.2089      0.238          1          1          1          1     0.8925          1 
  12   rs1691627     0.2089      0.238          1          1          1          1     0.8925          1 
  12  rs73347912     0.2093     0.2385          1          1          1          1     0.8925          1 
  12   rs1349911     0.2094     0.2386          1          1          1          1     0.8925          1 
  12  rs10747726     0.2094     0.2386          1          1          1          1     0.8925          1 
  12   rs9634275     0.2094     0.2386          1          1          1          1     0.8925          1 
  12   rs1968927     0.2094     0.2386          1          1          1          1     0.8925          1 
  12  rs76473608     0.2094     0.2386          1          1          1          1     0.8925          1 
  12 rs112060837     0.2094     0.2386          1          1          1          1     0.8925          1 
  12  rs17119482     0.2094     0.2386          1          1          1          1     0.8925          1 
  12 rs113270825     0.2094     0.2386          1          1          1          1     0.8925          1 
  12  rs12310220     0.2094     0.2386          1          1          1          1     0.8925          1 
  12 rs548466246     0.2096     0.2388          1          1          1          1     0.8925          1 
  12  rs76188931     0.2096     0.2388          1          1          1          1     0.8925          1 
  12  rs61281358     0.2096     0.2388          1          1          1          1     0.8925          1 
  12  rs59198769     0.2096     0.2388          1          1          1          1     0.8925          1 
  12   rs1144997     0.2097     0.2389          1          1          1          1     0.8925          1 
  12    rs774048     0.2099     0.2391          1          1          1          1     0.8925          1 
  12    rs774049     0.2099     0.2391          1          1          1          1     0.8925          1 
  12  rs80006588     0.2099     0.2391          1          1          1          1     0.8925          1 
  12 rs116827484     0.2099     0.2391          1          1          1          1     0.8925          1 
  12   rs7954900     0.2099     0.2391          1          1          1          1     0.8925          1 
  12 rs115874788     0.2099     0.2391          1          1          1          1     0.8925          1 
  12  rs78968737     0.2099     0.2391          1          1          1          1     0.8925          1 
  12   rs7956952     0.2099     0.2391          1          1          1          1     0.8925          1 
  12 rs149735193     0.2099     0.2391          1          1          1          1     0.8925          1 
  12 rs201901653     0.2099     0.2391          1          1          1          1     0.8925          1 
  12    rs703840     0.2103     0.2395          1          1          1          1     0.8925          1 
  12    rs775325     0.2103     0.2395          1          1          1          1     0.8925          1 
  12  rs34713147      0.211     0.2402          1          1          1          1     0.8925          1 
  12 rs116297865      0.211     0.2402          1          1          1          1     0.8925          1 
  12  rs78617650      0.211     0.2402          1          1          1          1     0.8925          1 
  12  rs34743301      0.211     0.2402          1          1          1          1     0.8925          1 
  12  rs34293059      0.211     0.2402          1          1          1          1     0.8925          1 
  12  rs34474417      0.211     0.2402          1          1          1          1     0.8925          1 
  12  rs35842116      0.211     0.2402          1          1          1          1     0.8925          1 
  12  rs35792438      0.211     0.2402          1          1          1          1     0.8925          1 
  12  rs36049517      0.211     0.2402          1          1          1          1     0.8925          1 
  12  rs36106329      0.211     0.2402          1          1          1          1     0.8925          1 
  12  rs35146543      0.211     0.2402          1          1          1          1     0.8925          1 
  12   rs7298340      0.211     0.2402          1          1          1          1     0.8925          1 
  12  rs10747738     0.2115     0.2408          1          1          1          1     0.8925          1 
  12      rs2350     0.2115     0.2408          1          1          1          1     0.8925          1 
  12  rs56714264     0.2119     0.2412          1          1          1          1     0.8925          1 
  12  rs12426667     0.2123     0.2416          1          1          1          1     0.8925          1 
  12   rs2370892     0.2123     0.2416          1          1          1          1     0.8925          1 
  12   rs2171498     0.2123     0.2416          1          1          1          1     0.8925          1 
  12 rs200313077     0.2125     0.2418          1          1          1          1     0.8925          1 
  12  rs73113235     0.2125     0.2418          1          1          1          1     0.8925          1 
  12 rs200599872     0.2129     0.2422          1          1          1          1     0.8925          1 
  12 rs112841086     0.2129     0.2422          1          1          1          1     0.8925          1 
  12  rs11171441     0.2132     0.2425          1          1          1          1     0.8925          1 
  12   rs1801876     0.2132     0.2425          1          1          1          1     0.8925          1 
  12 rs118051870     0.2134     0.2427          1          1          1          1     0.8925          1 
  12   rs1532833     0.2134     0.2427          1          1          1          1     0.8925          1 
  12   rs7295811     0.2136     0.2429          1          1          1          1     0.8925          1 
  12 rs115873595     0.2143     0.2437          1          1          1          1     0.8925          1 
  12    rs773114     0.2143     0.2437          1          1          1          1     0.8925          1 
  12   rs1081975     0.2143     0.2437          1          1          1          1     0.8925          1 
  12    rs773125     0.2143     0.2437          1          1          1          1     0.8925          1 
  12 rs190953353     0.2146      0.244          1          1          1          1     0.8925          1 
  12  rs79870510     0.2148     0.2441          1          1          1          1     0.8925          1 
  12  rs79449862     0.2148     0.2441          1          1          1          1     0.8925          1 
  12 rs116345318     0.2148     0.2442          1          1          1          1     0.8925          1 
  12  rs11170866     0.2149     0.2443          1          1          1          1     0.8925          1 
  12 rs202049040      0.215     0.2443          1          1          1          1     0.8925          1 
  12  rs78021148     0.2153     0.2447          1          1          1          1     0.8925          1 
  12  rs11171561     0.2157     0.2451          1          1          1          1     0.8925          1 
  12  rs79976228     0.2158     0.2452          1          1          1          1     0.8925          1 
  12 rs111514761     0.2158     0.2452          1          1          1          1     0.8925          1 
  12   rs1906494      0.216     0.2454          1          1          1          1     0.8925          1 
  12   rs1504908      0.216     0.2454          1          1          1          1     0.8925          1 
  12 rs113906175     0.2163     0.2457          1          1          1          1     0.8925          1 
  12  rs10683701     0.2164     0.2459          1          1          1          1     0.8925          1 
  12  rs10783843     0.2164     0.2459          1          1          1          1     0.8925          1 
  12  rs10877006     0.2164     0.2459          1          1          1          1     0.8925          1 
  12   rs7976852     0.2164     0.2459          1          1          1          1     0.8925          1 
  12  rs10877008     0.2164     0.2459          1          1          1          1     0.8925          1 
  12  rs11172306     0.2164     0.2459          1          1          1          1     0.8925          1 
  12  rs78177968     0.2164     0.2459          1          1          1          1     0.8925          1 
  12    rs701006     0.2164     0.2459          1          1          1          1     0.8925          1 
  12   rs1633361     0.2164     0.2459          1          1          1          1     0.8925          1 
  12   rs7974966     0.2168     0.2462          1          1          1          1     0.8925          1 
  12   rs7307979     0.2169     0.2464          1          1          1          1     0.8925          1 
  12   rs7311216     0.2169     0.2464          1          1          1          1     0.8925          1 
  12   rs2710709     0.2171     0.2466          1          1          1          1     0.8925          1 
  12  rs35937600     0.2172     0.2467          1          1          1          1     0.8925          1 
  12  rs12317023     0.2178     0.2472          1          1          1          1     0.8925          1 
  12  rs11171379     0.2178     0.2472          1          1          1          1     0.8925          1 
  12  rs11171380     0.2178     0.2472          1          1          1          1     0.8925          1 
  12   rs1148552     0.2179     0.2474          1          1          1          1     0.8925          1 
  12 rs529241619     0.2181     0.2476          1          1          1          1     0.8925          1 
  12    rs750098     0.2182     0.2476          1          1          1          1     0.8925          1 
  12  rs60294924     0.2184     0.2479          1          1          1          1     0.8925          1 
  12  rs74092462     0.2184     0.2479          1          1          1          1     0.8925          1 
  12   rs3058906     0.2186     0.2481          1          1          1          1     0.8925          1 
  12 rs375913569     0.2186     0.2481          1          1          1          1     0.8925          1 
  12  rs80235057     0.2188     0.2483          1          1          1          1     0.8925          1 
  12 rs139891890     0.2188     0.2483          1          1          1          1     0.8925          1 
  12 rs145770926     0.2188     0.2483          1          1          1          1     0.8925          1 
  12 rs148611931     0.2188     0.2483          1          1          1          1     0.8925          1 
  12 rs147414905     0.2188     0.2483          1          1          1          1     0.8925          1 
  12 rs368337421     0.2188     0.2483          1          1          1          1     0.8925          1 
  12 rs182050524     0.2188     0.2483          1          1          1          1     0.8925          1 
  12  rs76564049     0.2188     0.2483          1          1          1          1     0.8925          1 
  12 rs149486300     0.2188     0.2483          1          1          1          1     0.8925          1 
  12 rs140673916     0.2188     0.2483          1          1          1          1     0.8925          1 
  12 rs536067808     0.2188     0.2483          1          1          1          1     0.8925          1 
  12  rs78453621     0.2188     0.2483          1          1          1          1     0.8925          1 
  12  rs76543974     0.2188     0.2483          1          1          1          1     0.8925          1 
  12  rs74716519     0.2188     0.2483          1          1          1          1     0.8925          1 
  12  rs76894048     0.2188     0.2483          1          1          1          1     0.8925          1 
  12  rs78016157     0.2188     0.2483          1          1          1          1     0.8925          1 
  12  rs80344566     0.2188     0.2483          1          1          1          1     0.8925          1 
  12 rs191919028     0.2188     0.2483          1          1          1          1     0.8925          1 
  12 rs115829397     0.2188     0.2483          1          1          1          1     0.8925          1 
  12  rs76089239     0.2188     0.2483          1          1          1          1     0.8925          1 
  12 rs138607884     0.2188     0.2483          1          1          1          1     0.8925          1 
  12    rs774040     0.2192     0.2487          1          1          1          1     0.8925          1 
  12 rs572051705     0.2192     0.2487          1          1          1          1     0.8925          1 
  12   rs2887885     0.2192     0.2487          1          1          1          1     0.8925          1 
  12 rs140713241     0.2205       0.25          1          1          1          1     0.8925          1 
  12   rs2292490     0.2206     0.2501          1          1          1          1     0.8925          1 
  12  rs12319326     0.2208     0.2504          1          1          1          1     0.8925          1 
  12   rs7487767     0.2209     0.2505          1          1          1          1     0.8925          1 
  12   rs7487750     0.2209     0.2505          1          1          1          1     0.8925          1 
  12  rs10876774     0.2209     0.2505          1          1          1          1     0.8925          1 
  12 rs142378770     0.2209     0.2505          1          1          1          1     0.8925          1 
  12  rs10876775     0.2209     0.2505          1          1          1          1     0.8925          1 
  12 rs150763381     0.2209     0.2505          1          1          1          1     0.8925          1 
  12  rs73124916     0.2209     0.2505          1          1          1          1     0.8925          1 
  12  rs56090909     0.2209     0.2505          1          1          1          1     0.8925          1 
  12  rs10783742     0.2209     0.2505          1          1          1          1     0.8925          1 
  12   rs7296531     0.2209     0.2505          1          1          1          1     0.8925          1 
  12   rs6581049     0.2209     0.2505          1          1          1          1     0.8925          1 
  12   rs9971868     0.2209     0.2505          1          1          1          1     0.8925          1 
  12   rs3923056     0.2209     0.2505          1          1          1          1     0.8925          1 
  12  rs10876692     0.2212     0.2507          1          1          1          1     0.8925          1 
  12    rs188961     0.2213     0.2508          1          1          1          1     0.8925          1 
  12   rs9739733     0.2214     0.2509          1          1          1          1     0.8925          1 
  12  rs11170838     0.2214      0.251          1          1          1          1     0.8925          1 
  12  rs11170803     0.2218     0.2513          1          1          1          1     0.8925          1 
  12  rs12369172     0.2219     0.2515          1          1          1          1     0.8925          1 
  12  rs12367451     0.2219     0.2515          1          1          1          1     0.8925          1 
  12   rs7311816      0.222     0.2516          1          1          1          1     0.8925          1 
  12   rs7963300     0.2228     0.2524          1          1          1          1     0.8925          1 
  12  rs11170941      0.223     0.2526          1          1          1          1     0.8925          1 
  12 rs116486400     0.2233     0.2529          1          1          1          1     0.8925          1 
  12 rs143248326     0.2233     0.2529          1          1          1          1     0.8925          1 
  12  rs12316004     0.2233     0.2529          1          1          1          1     0.8925          1 
  12 rs113854012     0.2233     0.2529          1          1          1          1     0.8925          1 
  12   rs7398391      0.224     0.2536          1          1          1          1     0.8925          1 
  12   rs1800168      0.224     0.2536          1          1          1          1     0.8925          1 
  12 rs577740105     0.2241     0.2538          1          1          1          1     0.8925          1 
  12  rs17114865     0.2243      0.254          1          1          1          1     0.8925          1 
  12 rs185738502     0.2243      0.254          1          1          1          1     0.8925          1 
  12  rs79541927     0.2243      0.254          1          1          1          1     0.8925          1 
  12   rs4759336     0.2247     0.2544          1          1          1          1     0.8925          1 
  12  rs10161333     0.2248     0.2545          1          1          1          1     0.8925          1 
  12   rs4759257     0.2248     0.2545          1          1          1          1     0.8925          1 
  12  rs10876494     0.2249     0.2546          1          1          1          1     0.8925          1 
  12  rs11171773     0.2254     0.2551          1          1          1          1     0.8925          1 
  12  rs12229022     0.2254     0.2551          1          1          1          1     0.8925          1 
  12  rs57725869     0.2254     0.2551          1          1          1          1     0.8925          1 
  12  rs10747763     0.2254     0.2551          1          1          1          1     0.8925          1 
  12   rs4759218     0.2254     0.2551          1          1          1          1     0.8925          1 
  12   rs7310335     0.2256     0.2553          1          1          1          1     0.8925          1 
  12   rs4759179     0.2257     0.2554          1          1          1          1     0.8925          1 
  12    rs882420     0.2259     0.2556          1          1          1          1     0.8925          1 
  12  rs35785237     0.2262     0.2559          1          1          1          1     0.8925          1 
  12   rs2087058     0.2262     0.2559          1          1          1          1     0.8925          1 
  12   rs2228226     0.2269     0.2566          1          1          1          1     0.8925          1 
  12   rs2277317     0.2269     0.2566          1          1          1          1     0.8925          1 
  12   rs2277316     0.2269     0.2566          1          1          1          1     0.8925          1 
  12   rs2277315     0.2269     0.2566          1          1          1          1     0.8925          1 
  12  rs17109031     0.2277     0.2574          1          1          1          1     0.8925          1 
  12   rs2046516     0.2277     0.2574          1          1          1          1     0.8925          1 
  12   rs7297265     0.2278     0.2576          1          1          1          1     0.8925          1 
  12  rs10219739     0.2281     0.2578          1          1          1          1     0.8925          1 
  12   rs4077658     0.2281     0.2579          1          1          1          1     0.8925          1 
  12    rs898612     0.2283      0.258          1          1          1          1     0.8925          1 
  12  rs11170837     0.2286     0.2583          1          1          1          1     0.8925          1 
  12  rs10876946     0.2286     0.2583          1          1          1          1     0.8925          1 
  12  rs10876947     0.2286     0.2583          1          1          1          1     0.8925          1 
  12  rs35493121     0.2287     0.2585          1          1          1          1     0.8925          1 
  12  rs10783767      0.229     0.2588          1          1          1          1     0.8925          1 
  12  rs10876845      0.229     0.2588          1          1          1          1     0.8925          1 
  12  rs10876846      0.229     0.2588          1          1          1          1     0.8925          1 
  12  rs11171646      0.229     0.2588          1          1          1          1     0.8925          1 
  12  rs11171650      0.229     0.2588          1          1          1          1     0.8925          1 
  12  rs11171651      0.229     0.2588          1          1          1          1     0.8925          1 
  12  rs11608926      0.229     0.2588          1          1          1          1     0.8925          1 
  12  rs10876848      0.229     0.2588          1          1          1          1     0.8925          1 
  12    rs950166      0.229     0.2588          1          1          1          1     0.8925          1 
  12   rs7970410      0.229     0.2588          1          1          1          1     0.8925          1 
  12   rs7488173      0.229     0.2588          1          1          1          1     0.8925          1 
  12  rs11559983      0.229     0.2588          1          1          1          1     0.8925          1 
  12 rs150654766      0.229     0.2588          1          1          1          1     0.8925          1 
  12  rs12230433      0.229     0.2588          1          1          1          1     0.8925          1 
  12   rs2306851      0.229     0.2588          1          1          1          1     0.8925          1 
  12   rs1948139      0.229     0.2588          1          1          1          1     0.8925          1 
  12   rs7296324      0.229     0.2588          1          1          1          1     0.8925          1 
  12  rs11171137      0.229     0.2588          1          1          1          1     0.8925          1 
  12  rs11171145      0.229     0.2588          1          1          1          1     0.8925          1 
  12  rs11171153      0.229     0.2588          1          1          1          1     0.8925          1 
  12   rs4569095      0.229     0.2588          1          1          1          1     0.8925          1 
  12  rs10876763     0.2298     0.2596          1          1          1          1     0.8925          1 
  12  rs12312291     0.2299     0.2596          1          1          1          1     0.8925          1 
  12 rs202082629       0.23     0.2598          1          1          1          1     0.8925          1 
  12 rs542822973       0.23     0.2598          1          1          1          1     0.8925          1 
  12   rs5798405       0.23     0.2598          1          1          1          1     0.8925          1 
  12    rs750667       0.23     0.2598          1          1          1          1     0.8925          1 
  12  rs12300079     0.2303     0.2601          1          1          1          1     0.8925          1 
  12   rs4514464     0.2303     0.2601          1          1          1          1     0.8925          1 
  12   rs4417325     0.2303     0.2601          1          1          1          1     0.8925          1 
  12  rs11172030     0.2303     0.2601          1          1          1          1     0.8925          1 
  12  rs10876944     0.2303     0.2601          1          1          1          1     0.8925          1 
  12   rs4326839     0.2303     0.2601          1          1          1          1     0.8925          1 
  12   rs4526799     0.2303     0.2601          1          1          1          1     0.8925          1 
  12  rs28876529     0.2303     0.2601          1          1          1          1     0.8925          1 
  12  rs11172037     0.2303     0.2601          1          1          1          1     0.8925          1 
  12  rs79050713     0.2303     0.2601          1          1          1          1     0.8925          1 
  12  rs12321987     0.2303     0.2601          1          1          1          1     0.8925          1 
  12  rs11171228     0.2303     0.2602          1          1          1          1     0.8925          1 
  12   rs2371145     0.2304     0.2602          1          1          1          1     0.8925          1 
  12 rs140191420     0.2307     0.2605          1          1          1          1     0.8925          1 
  12   rs4759313     0.2309     0.2607          1          1          1          1     0.8925          1 
  12  rs10783616     0.2309     0.2607          1          1          1          1     0.8925          1 
  12  rs10783617     0.2309     0.2607          1          1          1          1     0.8925          1 
  12   rs7971450     0.2313     0.2612          1          1          1          1     0.8925          1 
  12  rs73344088     0.2316     0.2614          1          1          1          1     0.8925          1 
  12  rs17119735     0.2316     0.2614          1          1          1          1     0.8925          1 
  12    rs747341     0.2316     0.2614          1          1          1          1     0.8925          1 
  12  rs73346006     0.2316     0.2614          1          1          1          1     0.8925          1 
  12  rs34551572     0.2316     0.2614          1          1          1          1     0.8925          1 
  12  rs11835158     0.2316     0.2614          1          1          1          1     0.8925          1 
  12  rs79062145     0.2318     0.2616          1          1          1          1     0.8925          1 
  12   rs2371189     0.2319     0.2617          1          1          1          1     0.8925          1 
  12  rs11349400     0.2323     0.2621          1          1          1          1     0.8925          1 
  12   rs1250448     0.2323     0.2622          1          1          1          1     0.8925          1 
  12 rs144586092      0.233     0.2629          1          1          1          1     0.8925          1 
  12 rs567229340      0.233     0.2629          1          1          1          1     0.8925          1 
  12 rs564858864      0.233     0.2629          1          1          1          1     0.8925          1 
  12  rs76036308      0.233     0.2629          1          1          1          1     0.8925          1 
  12 rs114914663      0.233     0.2629          1          1          1          1     0.8925          1 
  12 rs112078775      0.233     0.2629          1          1          1          1     0.8925          1 
  12 rs139757906      0.233     0.2629          1          1          1          1     0.8925          1 
  12    rs705699     0.2337     0.2636          1          1          1          1     0.8925          1 
  12  rs34490040     0.2338     0.2637          1          1          1          1     0.8925          1 
  12   rs2252698     0.2339     0.2638          1          1          1          1     0.8925          1 
  12 rs150800465     0.2339     0.2638          1          1          1          1     0.8925          1 
  12 rs143437039     0.2339     0.2638          1          1          1          1     0.8925          1 
  12  rs59398518     0.2341      0.264          1          1          1          1     0.8925          1 
  12  rs11170762     0.2344     0.2643          1          1          1          1     0.8925          1 
  12  rs11612357     0.2344     0.2643          1          1          1          1     0.8925          1 
  12   rs7953740     0.2344     0.2643          1          1          1          1     0.8925          1 
  12   rs7972343     0.2344     0.2643          1          1          1          1     0.8925          1 
  12  rs35000862     0.2344     0.2643          1          1          1          1     0.8925          1 
  12   rs7957818     0.2344     0.2643          1          1          1          1     0.8925          1 
  12 rs201131895     0.2345     0.2644          1          1          1          1     0.8925          1 
  12 rs376987469     0.2345     0.2644          1          1          1          1     0.8925          1 
  12   rs2100466      0.235     0.2649          1          1          1          1     0.8925          1 
  12  rs11171157      0.235     0.2649          1          1          1          1     0.8925          1 
  12  rs11171158      0.235     0.2649          1          1          1          1     0.8925          1 
  12   rs2171499      0.235     0.2649          1          1          1          1     0.8925          1 
  12   rs2371055      0.235     0.2649          1          1          1          1     0.8925          1 
  12   rs2470385      0.235     0.2649          1          1          1          1     0.8925          1 
  12  rs11829862     0.2352     0.2651          1          1          1          1     0.8925          1 
  12  rs11829907     0.2352     0.2651          1          1          1          1     0.8925          1 
  12 rs150593595     0.2352     0.2651          1          1          1          1     0.8925          1 
  12  rs34614777     0.2352     0.2651          1          1          1          1     0.8925          1 
  12  rs77303557     0.2352     0.2651          1          1          1          1     0.8925          1 
  12  rs17118154     0.2352     0.2652          1          1          1          1     0.8925          1 
  12 rs113780550     0.2353     0.2652          1          1          1          1     0.8925          1 
  12  rs60055969     0.2353     0.2652          1          1          1          1     0.8925          1 
  12  rs12369549     0.2356     0.2656          1          1          1          1     0.8925          1 
  12  rs11171255     0.2357     0.2656          1          1          1          1     0.8925          1 
  12  rs11171256     0.2357     0.2656          1          1          1          1     0.8925          1 
  12   rs7966464     0.2357     0.2656          1          1          1          1     0.8925          1 
  12   rs7966598     0.2357     0.2656          1          1          1          1     0.8925          1 
  12   rs7956307     0.2357     0.2656          1          1          1          1     0.8925          1 
  12   rs7969750     0.2357     0.2656          1          1          1          1     0.8925          1 
  12   rs9805039     0.2357     0.2656          1          1          1          1     0.8925          1 
  12   rs9804942     0.2357     0.2656          1          1          1          1     0.8925          1 
  12 rs141606120     0.2357     0.2656          1          1          1          1     0.8925          1 
  12  rs12317673     0.2357     0.2656          1          1          1          1     0.8925          1 
  12 rs111544931     0.2357     0.2656          1          1          1          1     0.8925          1 
  12  rs12311550     0.2357     0.2656          1          1          1          1     0.8925          1 
  12  rs12313036     0.2357     0.2656          1          1          1          1     0.8925          1 
  12 rs564701170     0.2357     0.2656          1          1          1          1     0.8925          1 
  12  rs11171257     0.2357     0.2656          1          1          1          1     0.8925          1 
  12   rs9804855     0.2357     0.2656          1          1          1          1     0.8925          1 
  12   rs9805005     0.2357     0.2656          1          1          1          1     0.8925          1 
  12   rs9805108     0.2357     0.2656          1          1          1          1     0.8925          1 
  12  rs11171260     0.2357     0.2656          1          1          1          1     0.8925          1 
  12  rs11171261     0.2357     0.2656          1          1          1          1     0.8925          1 
  12  rs11171262     0.2357     0.2656          1          1          1          1     0.8925          1 
  12   rs4500565     0.2357     0.2656          1          1          1          1     0.8925          1 
  12   rs2887939     0.2357     0.2656          1          1          1          1     0.8925          1 
  12  rs11171263     0.2357     0.2656          1          1          1          1     0.8925          1 
  12  rs11171264     0.2357     0.2656          1          1          1          1     0.8925          1 
  12   rs4517622     0.2357     0.2656          1          1          1          1     0.8925          1 
  12   rs2887938     0.2357     0.2656          1          1          1          1     0.8925          1 
  12   rs2887937     0.2357     0.2656          1          1          1          1     0.8925          1 
  12 rs143868469     0.2357     0.2656          1          1          1          1     0.8925          1 
  12  rs11171266     0.2357     0.2656          1          1          1          1     0.8925          1 
  12  rs34606333     0.2357     0.2656          1          1          1          1     0.8925          1 
  12  rs35301809     0.2357     0.2656          1          1          1          1     0.8925          1 
  12  rs11171268     0.2357     0.2656          1          1          1          1     0.8925          1 
  12  rs12296106     0.2357     0.2656          1          1          1          1     0.8925          1 
  12  rs11171269     0.2357     0.2656          1          1          1          1     0.8925          1 
  12  rs12302326     0.2357     0.2656          1          1          1          1     0.8925          1 
  12  rs12296167     0.2357     0.2656          1          1          1          1     0.8925          1 
  12  rs17116971     0.2357     0.2656          1          1          1          1     0.8925          1 
  12  rs58383865     0.2357     0.2656          1          1          1          1     0.8925          1 
  12  rs11836430     0.2357     0.2656          1          1          1          1     0.8925          1 
  12  rs10876700     0.2357     0.2656          1          1          1          1     0.8925          1 
  12  rs11171270     0.2357     0.2656          1          1          1          1     0.8925          1 
  12  rs10876701     0.2357     0.2656          1          1          1          1     0.8925          1 
  12   rs9971791     0.2357     0.2656          1          1          1          1     0.8925          1 
  12   rs9971792     0.2357     0.2656          1          1          1          1     0.8925          1 
  12  rs11171280     0.2357     0.2656          1          1          1          1     0.8925          1 
  12  rs12302951     0.2357     0.2656          1          1          1          1     0.8925          1 
  12  rs11171298     0.2357     0.2656          1          1          1          1     0.8925          1 
  12  rs12320528     0.2357     0.2656          1          1          1          1     0.8925          1 
  12   rs6581019     0.2357     0.2656          1          1          1          1     0.8925          1 
  12   rs7311142     0.2357     0.2656          1          1          1          1     0.8925          1 
  12  rs10783712     0.2357     0.2656          1          1          1          1     0.8925          1 
  12  rs12305936     0.2357     0.2656          1          1          1          1     0.8925          1 
  12  rs56980887     0.2357     0.2656          1          1          1          1     0.8925          1 
  12  rs10876715     0.2357     0.2656          1          1          1          1     0.8925          1 
  12  rs28778065     0.2357     0.2656          1          1          1          1     0.8925          1 
  12   rs7956870     0.2357     0.2656          1          1          1          1     0.8925          1 
  12   rs7970070     0.2357     0.2656          1          1          1          1     0.8925          1 
  12  rs11171318     0.2357     0.2656          1          1          1          1     0.8925          1 
  12 rs550385715     0.2357     0.2656          1          1          1          1     0.8925          1 
  12   rs7979837     0.2357     0.2656          1          1          1          1     0.8925          1 
  12   rs7968905     0.2357     0.2656          1          1          1          1     0.8925          1 
  12   rs7959106     0.2357     0.2656          1          1          1          1     0.8925          1 
  12  rs12308910     0.2357     0.2656          1          1          1          1     0.8925          1 
  12  rs12322786     0.2357     0.2656          1          1          1          1     0.8925          1 
  12  rs11171322     0.2357     0.2656          1          1          1          1     0.8925          1 
  12  rs11171325     0.2357     0.2656          1          1          1          1     0.8925          1 
  12  rs11171326     0.2357     0.2656          1          1          1          1     0.8925          1 
  12 rs112247717     0.2357     0.2656          1          1          1          1     0.8925          1 
  12 rs138489370     0.2357     0.2656          1          1          1          1     0.8925          1 
  12 rs573621459     0.2357     0.2656          1          1          1          1     0.8925          1 
  12  rs10876716     0.2357     0.2656          1          1          1          1     0.8925          1 
  12 rs144430839     0.2357     0.2656          1          1          1          1     0.8925          1 
  12 rs113146047     0.2357     0.2656          1          1          1          1     0.8925          1 
  12  rs11171336     0.2357     0.2656          1          1          1          1     0.8925          1 
  12   rs7953322     0.2357     0.2656          1          1          1          1     0.8925          1 
  12  rs11171338     0.2357     0.2656          1          1          1          1     0.8925          1 
  12  rs11171339     0.2357     0.2656          1          1          1          1     0.8925          1 
  12  rs61225380     0.2357     0.2656          1          1          1          1     0.8925          1 
  12 rs200930813     0.2357     0.2656          1          1          1          1     0.8925          1 
  12 rs148948739     0.2357     0.2656          1          1          1          1     0.8925          1 
  12 rs145563814     0.2357     0.2656          1          1          1          1     0.8925          1 
  12  rs11171343     0.2357     0.2656          1          1          1          1     0.8925          1 
  12 rs145167575     0.2357     0.2656          1          1          1          1     0.8925          1 
  12   rs7308826     0.2357     0.2656          1          1          1          1     0.8925          1 
  12   rs7977167     0.2357     0.2656          1          1          1          1     0.8925          1 
  12   rs7962282     0.2357     0.2656          1          1          1          1     0.8925          1 
  12  rs10876722     0.2357     0.2656          1          1          1          1     0.8925          1 
  12  rs11171349     0.2357     0.2656          1          1          1          1     0.8925          1 
  12  rs12316035     0.2357     0.2656          1          1          1          1     0.8925          1 
  12   rs7314219     0.2357     0.2656          1          1          1          1     0.8925          1 
  12  rs11171351     0.2357     0.2656          1          1          1          1     0.8925          1 
  12  rs12302043     0.2357     0.2656          1          1          1          1     0.8925          1 
  12  rs35973551     0.2357     0.2657          1          1          1          1     0.8925          1 
  12   rs6581091     0.2358     0.2657          1          1          1          1     0.8925          1 
  12   rs2643633      0.236      0.266          1          1          1          1     0.8925          1 
  12 rs563080159     0.2363     0.2663          1          1          1          1     0.8925          1 
  12   rs7963328     0.2366     0.2665          1          1          1          1     0.8925          1 
  12  rs71081362     0.2368     0.2667          1          1          1          1     0.8925          1 
  12  rs55765834     0.2379     0.2678          1          1          1          1     0.8925          1 
  12  rs10876767     0.2382     0.2682          1          1          1          1     0.8925          1 
  12  esv3629616     0.2383     0.2682          1          1          1          1     0.8925          1 
  12  rs17117895     0.2383     0.2683          1          1          1          1     0.8925          1 
  12   rs2633419     0.2391     0.2691          1          1          1          1     0.8925          1 
  12   rs2656802     0.2391     0.2691          1          1          1          1     0.8925          1 
  12  rs71444849     0.2392     0.2692          1          1          1          1     0.8925          1 
  12   rs4376949     0.2393     0.2693          1          1          1          1     0.8925          1 
  12  rs80017403     0.2393     0.2693          1          1          1          1     0.8925          1 
  12 rs146340000     0.2395     0.2695          1          1          1          1     0.8925          1 
  12   rs2229046     0.2397     0.2697          1          1          1          1     0.8925          1 
  12    rs773123     0.2397     0.2697          1          1          1          1     0.8925          1 
  12  rs76153772     0.2401     0.2701          1          1          1          1     0.8925          1 
  12 rs138136675     0.2401     0.2701          1          1          1          1     0.8925          1 
  12  rs11171019     0.2403     0.2704          1          1          1          1     0.8925          1 
  12   rs3782125     0.2406     0.2706          1          1          1          1     0.8925          1 
  12  rs61172092     0.2406     0.2706          1          1          1          1     0.8925          1 
  12 rs569386846     0.2406     0.2707          1          1          1          1     0.8925          1 
  12  rs61939622     0.2407     0.2707          1          1          1          1     0.8925          1 
  12  rs77105155     0.2409     0.2709          1          1          1          1     0.8925          1 
  12 rs115203099     0.2409     0.2709          1          1          1          1     0.8925          1 
  12  rs59687539     0.2409     0.2709          1          1          1          1     0.8925          1 
  12 rs112979577     0.2409     0.2709          1          1          1          1     0.8925          1 
  12 rs147602630     0.2409     0.2709          1          1          1          1     0.8925          1 
  12 rs149584686     0.2409     0.2709          1          1          1          1     0.8925          1 
  12 rs576307743     0.2409     0.2709          1          1          1          1     0.8925          1 
  12  rs75382258     0.2409     0.2709          1          1          1          1     0.8925          1 
  12 rs144678668     0.2409     0.2709          1          1          1          1     0.8925          1 
  12  rs77917828     0.2409     0.2709          1          1          1          1     0.8925          1 
  12 rs142140689     0.2409     0.2709          1          1          1          1     0.8925          1 
  12 rs144728404      0.241      0.271          1          1          1          1     0.8925          1 
  12  rs59911757     0.2411     0.2711          1          1          1          1     0.8925          1 
  12  rs58683995     0.2411     0.2712          1          1          1          1     0.8925          1 
  12  rs58007853     0.2412     0.2712          1          1          1          1     0.8925          1 
  12   rs7137107     0.2412     0.2712          1          1          1          1     0.8925          1 
  12    rs775237     0.2413     0.2714          1          1          1          1     0.8925          1 
  12    rs775236     0.2413     0.2714          1          1          1          1     0.8925          1 
  12   rs1669297     0.2413     0.2714          1          1          1          1     0.8925          1 
  12   rs1669296     0.2413     0.2714          1          1          1          1     0.8925          1 
  12  rs11172143     0.2413     0.2714          1          1          1          1     0.8925          1 
  12  rs35863671     0.2413     0.2714          1          1          1          1     0.8925          1 
  12  rs10459245     0.2414     0.2714          1          1          1          1     0.8925          1 
  12   rs1872633     0.2415     0.2715          1          1          1          1     0.8925          1 
  12 rs550607408     0.2416     0.2717          1          1          1          1     0.8925          1 
  12  rs10876929     0.2416     0.2717          1          1          1          1     0.8925          1 
  12  rs10876930     0.2416     0.2717          1          1          1          1     0.8925          1 
  12  rs60039490     0.2422     0.2722          1          1          1          1     0.8925          1 
  12  rs10506321     0.2422     0.2722          1          1          1          1     0.8925          1 
  12  rs74090066     0.2422     0.2722          1          1          1          1     0.8925          1 
  12  rs74090067     0.2422     0.2722          1          1          1          1     0.8925          1 
  12  rs12822602     0.2422     0.2722          1          1          1          1     0.8925          1 
  12  rs34015636     0.2422     0.2722          1          1          1          1     0.8925          1 
  12  rs12423339     0.2422     0.2722          1          1          1          1     0.8925          1 
  12  rs11170706     0.2422     0.2722          1          1          1          1     0.8925          1 
  12  rs74090070     0.2422     0.2722          1          1          1          1     0.8925          1 
  12  rs74090072     0.2422     0.2722          1          1          1          1     0.8925          1 
  12  rs74090096     0.2422     0.2722          1          1          1          1     0.8925          1 
  12  rs61922844     0.2422     0.2722          1          1          1          1     0.8925          1 
  12  rs57688114     0.2422     0.2722          1          1          1          1     0.8925          1 
  12  rs12830104     0.2422     0.2722          1          1          1          1     0.8925          1 
  12  rs74090097     0.2422     0.2722          1          1          1          1     0.8925          1 
  12  rs74090099     0.2422     0.2722          1          1          1          1     0.8925          1 
  12  rs74090101     0.2422     0.2722          1          1          1          1     0.8925          1 
  12  rs58101934     0.2422     0.2722          1          1          1          1     0.8925          1 
  12 rs544780142     0.2422     0.2723          1          1          1          1     0.8925          1 
  12 rs560051974     0.2422     0.2723          1          1          1          1     0.8925          1 
  12  rs78394705     0.2427     0.2728          1          1          1          1     0.8925          1 
  12  rs10876532     0.2429      0.273          1          1          1          1     0.8925          1 
  12   rs2171216     0.2429      0.273          1          1          1          1     0.8925          1 
  12 rs567503015     0.2431     0.2732          1          1          1          1     0.8925          1 
  12   rs7980462     0.2433     0.2734          1          1          1          1     0.8925          1 
  12  rs11170780     0.2433     0.2734          1          1          1          1     0.8925          1 
  12  rs11170783     0.2433     0.2734          1          1          1          1     0.8925          1 
  12 rs551607409     0.2439      0.274          1          1          1          1     0.8925          1 
  12  rs12296344     0.2442     0.2743          1          1          1          1     0.8925          1 
  12  rs12321588     0.2442     0.2743          1          1          1          1     0.8925          1 
  12   rs1619029     0.2443     0.2744          1          1          1          1     0.8925          1 
  12  rs79307364     0.2447     0.2749          1          1          1          1     0.8925          1 
  12 rs114050121      0.245     0.2751          1          1          1          1     0.8925          1 
  12    rs773652      0.245     0.2751          1          1          1          1     0.8925          1 
  12   rs1274493      0.245     0.2751          1          1          1          1     0.8925          1 
  12  rs36207871      0.245     0.2751          1          1          1          1     0.8925          1 
  12  rs17118461      0.245     0.2751          1          1          1          1     0.8925          1 
  12   rs2643623      0.245     0.2751          1          1          1          1     0.8925          1 
  12   rs2695789      0.245     0.2751          1          1          1          1     0.8925          1 
  12   rs2695788      0.245     0.2751          1          1          1          1     0.8925          1 
  12  rs10876882      0.245     0.2751          1          1          1          1     0.8925          1 
  12   rs2629447      0.245     0.2751          1          1          1          1     0.8925          1 
  12    rs703830      0.245     0.2751          1          1          1          1     0.8925          1 
  12    rs773664      0.245     0.2751          1          1          1          1     0.8925          1 
  12  rs62956461      0.245     0.2751          1          1          1          1     0.8925          1 
  12    rs773665      0.245     0.2751          1          1          1          1     0.8925          1 
  12   rs1918496      0.245     0.2751          1          1          1          1     0.8925          1 
  12   rs2695782      0.245     0.2751          1          1          1          1     0.8925          1 
  12   rs2643626      0.245     0.2751          1          1          1          1     0.8925          1 
  12   rs2371494      0.245     0.2751          1          1          1          1     0.8925          1 
  12  rs11358218      0.245     0.2751          1          1          1          1     0.8925          1 
  12 rs111492967      0.245     0.2751          1          1          1          1     0.8925          1 
  12   rs2066808      0.245     0.2751          1          1          1          1     0.8925          1 
  12 rs111914426      0.245     0.2751          1          1          1          1     0.8925          1 
  12 rs116535779      0.245     0.2751          1          1          1          1     0.8925          1 
  12  rs12316930     0.2452     0.2753          1          1          1          1     0.8925          1 
  12   rs1948138     0.2452     0.2753          1          1          1          1     0.8925          1 
  12  rs11171133     0.2452     0.2753          1          1          1          1     0.8925          1 
  12  rs10876640     0.2452     0.2753          1          1          1          1     0.8925          1 
  12   rs1454639     0.2452     0.2753          1          1          1          1     0.8925          1 
  12   rs2370973     0.2452     0.2753          1          1          1          1     0.8925          1 
  12   rs2887909     0.2452     0.2753          1          1          1          1     0.8925          1 
  12   rs1454642     0.2452     0.2753          1          1          1          1     0.8925          1 
  12 rs112143348     0.2452     0.2753          1          1          1          1     0.8925          1 
  12  rs10783688     0.2452     0.2753          1          1          1          1     0.8925          1 
  12 rs149057102     0.2452     0.2753          1          1          1          1     0.8925          1 
  12  rs11171143     0.2452     0.2753          1          1          1          1     0.8925          1 
  12   rs4545646     0.2452     0.2753          1          1          1          1     0.8925          1 
  12  rs11171150     0.2452     0.2753          1          1          1          1     0.8925          1 
  12   rs1993317     0.2452     0.2753          1          1          1          1     0.8925          1 
  12 rs141900056     0.2452     0.2753          1          1          1          1     0.8925          1 
  12   rs7968742     0.2452     0.2753          1          1          1          1     0.8925          1 
  12   rs7968984     0.2452     0.2753          1          1          1          1     0.8925          1 
  12  rs10161180     0.2452     0.2753          1          1          1          1     0.8925          1 
  12   rs2887907     0.2452     0.2753          1          1          1          1     0.8925          1 
  12  rs12312220     0.2452     0.2753          1          1          1          1     0.8925          1 
  12  rs12312325     0.2452     0.2753          1          1          1          1     0.8925          1 
  12  rs12319322     0.2452     0.2753          1          1          1          1     0.8925          1 
  12  rs11171161     0.2452     0.2753          1          1          1          1     0.8925          1 
  12 rs113415134     0.2453     0.2755          1          1          1          1     0.8925          1 
  12 rs116085408     0.2453     0.2755          1          1          1          1     0.8925          1 
  12 rs116728009     0.2453     0.2755          1          1          1          1     0.8925          1 
  12  rs41523247     0.2455     0.2756          1          1          1          1     0.8925          1 
  12  rs17105765     0.2456     0.2758          1          1          1          1     0.8925          1 
  12  rs57345250     0.2457     0.2758          1          1          1          1     0.8925          1 
  12  rs34805865     0.2461     0.2762          1          1          1          1     0.8925          1 
  12    rs774887     0.2461     0.2762          1          1          1          1     0.8925          1 
  12   rs7310164     0.2461     0.2763          1          1          1          1     0.8925          1 
  12   rs2657908     0.2463     0.2765          1          1          1          1     0.8925          1 
  12   rs2638292     0.2463     0.2765          1          1          1          1     0.8925          1 
  12  rs73326214     0.2465     0.2767          1          1          1          1     0.8925          1 
  12 rs535331108     0.2468      0.277          1          1          1          1     0.8925          1 
  12  rs75486182     0.2469     0.2771          1          1          1          1     0.8925          1 
  12   rs4760165     0.2469     0.2771          1          1          1          1     0.8925          1 
  12   rs2928054     0.2469     0.2771          1          1          1          1     0.8925          1 
  12   rs2928055     0.2469     0.2771          1          1          1          1     0.8925          1 
  12   rs1678540     0.2469     0.2771          1          1          1          1     0.8925          1 
  12   rs2928057     0.2469     0.2771          1          1          1          1     0.8925          1 
  12  rs12316021     0.2469     0.2771          1          1          1          1     0.8925          1 
  12   rs2640630     0.2469     0.2771          1          1          1          1     0.8925          1 
  12   rs2640631     0.2469     0.2771          1          1          1          1     0.8925          1 
  12    rs774890     0.2469     0.2771          1          1          1          1     0.8925          1 
  12    rs774891     0.2469     0.2771          1          1          1          1     0.8925          1 
  12 rs557227013      0.247     0.2772          1          1          1          1     0.8925          1 
  12  rs78309265      0.247     0.2772          1          1          1          1     0.8925          1 
  12  rs10459246     0.2476     0.2778          1          1          1          1     0.8925          1 
  12  rs76168289     0.2477     0.2779          1          1          1          1     0.8925          1 
  12   rs6581154      0.248     0.2782          1          1          1          1     0.8925          1 
  12  rs10876933      0.248     0.2782          1          1          1          1     0.8925          1 
  12 rs149845331      0.248     0.2782          1          1          1          1     0.8925          1 
  12  rs10783801      0.248     0.2782          1          1          1          1     0.8925          1 
  12  rs79443649     0.2481     0.2783          1          1          1          1     0.8925          1 
  12 rs572819039     0.2481     0.2783          1          1          1          1     0.8925          1 
  12 rs115558166     0.2481     0.2783          1          1          1          1     0.8925          1 
  12 rs114513460     0.2481     0.2783          1          1          1          1     0.8925          1 
  12 rs143500836     0.2481     0.2783          1          1          1          1     0.8925          1 
  12  rs80072406     0.2481     0.2783          1          1          1          1     0.8925          1 
  12  rs66932253     0.2481     0.2783          1          1          1          1     0.8925          1 
  12  rs10876741     0.2482     0.2784          1          1          1          1     0.8925          1 
  12 rs111981443     0.2482     0.2784          1          1          1          1     0.8925          1 
  12  rs10783721     0.2482     0.2784          1          1          1          1     0.8925          1 
  12  rs10735860     0.2482     0.2784          1          1          1          1     0.8925          1 
  12   rs4759140     0.2482     0.2784          1          1          1          1     0.8925          1 
  12   rs7138676     0.2482     0.2784          1          1          1          1     0.8925          1 
  12  rs10876742     0.2482     0.2784          1          1          1          1     0.8925          1 
  12  rs10783723     0.2482     0.2784          1          1          1          1     0.8925          1 
  12   rs9795610     0.2482     0.2784          1          1          1          1     0.8925          1 
  12   rs7486665     0.2482     0.2784          1          1          1          1     0.8925          1 
  12  rs11171426     0.2482     0.2784          1          1          1          1     0.8925          1 
  12  rs11171427     0.2482     0.2784          1          1          1          1     0.8925          1 
  12  rs10876747     0.2482     0.2784          1          1          1          1     0.8925          1 
  12  rs10431547     0.2482     0.2784          1          1          1          1     0.8925          1 
  12  rs10783724     0.2482     0.2784          1          1          1          1     0.8925          1 
  12 rs138229096     0.2482     0.2784          1          1          1          1     0.8925          1 
  12  rs61137325     0.2482     0.2784          1          1          1          1     0.8925          1 
  12  rs57017197     0.2482     0.2784          1          1          1          1     0.8925          1 
  12  rs57432005     0.2482     0.2784          1          1          1          1     0.8925          1 
  12  rs73334794     0.2482     0.2784          1          1          1          1     0.8925          1 
  12  rs73334802     0.2482     0.2784          1          1          1          1     0.8925          1 
  12  rs60552096     0.2482     0.2784          1          1          1          1     0.8925          1 
  12  rs12579589     0.2483     0.2785          1          1          1          1     0.8925          1 
  12   rs1696466     0.2485     0.2787          1          1          1          1     0.8925          1 
  12  rs55873884     0.2486     0.2788          1          1          1          1     0.8925          1 
  12 rs149391277     0.2486     0.2788          1          1          1          1     0.8925          1 
  12 rs564667560     0.2486     0.2788          1          1          1          1     0.8925          1 
  12  rs74090675     0.2486     0.2788          1          1          1          1     0.8925          1 
  12  rs61501752     0.2486     0.2788          1          1          1          1     0.8925          1 
  12  rs57184287     0.2486     0.2788          1          1          1          1     0.8925          1 
  12 rs146811941     0.2486     0.2788          1          1          1          1     0.8925          1 
  12 rs143601272     0.2486     0.2788          1          1          1          1     0.8925          1 
  12  rs11834082     0.2486     0.2788          1          1          1          1     0.8925          1 
  12  rs74090684     0.2486     0.2788          1          1          1          1     0.8925          1 
  12  rs74090685     0.2486     0.2788          1          1          1          1     0.8925          1 
  12 rs144153707     0.2486     0.2788          1          1          1          1     0.8925          1 
  12  rs77071655     0.2486     0.2788          1          1          1          1     0.8925          1 
  12 rs146078829     0.2486     0.2788          1          1          1          1     0.8925          1 
  12  rs74090688     0.2486     0.2788          1          1          1          1     0.8925          1 
  12  rs11830361     0.2486     0.2788          1          1          1          1     0.8925          1 
  12   rs4471472     0.2487     0.2789          1          1          1          1     0.8925          1 
  12  rs11170949     0.2489     0.2791          1          1          1          1     0.8925          1 
  12   rs7133002     0.2489     0.2791          1          1          1          1     0.8925          1 
  12   rs7297416     0.2489     0.2791          1          1          1          1     0.8925          1 
  12  rs10876531     0.2489     0.2791          1          1          1          1     0.8925          1 
  12  rs79263526      0.249     0.2792          1          1          1          1     0.8925          1 
  12  rs72478990     0.2492     0.2794          1          1          1          1     0.8927          1 
  12    rs725957     0.2492     0.2794          1          1          1          1     0.8927          1 
  12    rs703832     0.2493     0.2795          1          1          1          1     0.8927          1 
  12   rs7964380     0.2497     0.2799          1          1          1          1     0.8939          1 
  12   rs1630715       0.25     0.2802          1          1          1          1     0.8944          1 
  12   rs1124741     0.2503     0.2805          1          1          1          1     0.8944          1 
  12  rs58285384     0.2503     0.2805          1          1          1          1     0.8944          1 
  12  rs57466875     0.2503     0.2805          1          1          1          1     0.8944          1 
  12 rs201669145     0.2503     0.2805          1          1          1          1     0.8944          1 
  12  rs11534917     0.2503     0.2805          1          1          1          1     0.8944          1 
  12  rs11536179     0.2503     0.2805          1          1          1          1     0.8944          1 
  12  rs60853197     0.2505     0.2807          1          1          1          1     0.8948          1 
  12  rs78583941     0.2515     0.2818          1          1          1          1      0.895          1 
  12  rs73330569     0.2515     0.2818          1          1          1          1      0.895          1 
  12  rs73330570     0.2515     0.2818          1          1          1          1      0.895          1 
  12  rs73330571     0.2515     0.2818          1          1          1          1      0.895          1 
  12 rs149200083     0.2516     0.2818          1          1          1          1      0.895          1 
  12  rs73125294     0.2516     0.2818          1          1          1          1      0.895          1 
  12  rs73127304     0.2516     0.2818          1          1          1          1      0.895          1 
  12 rs142653337     0.2516     0.2818          1          1          1          1      0.895          1 
  12 rs541641292     0.2516     0.2818          1          1          1          1      0.895          1 
  12   rs1678542     0.2517     0.2819          1          1          1          1      0.895          1 
  12 rs200113169     0.2518      0.282          1          1          1          1      0.895          1 
  12  rs74092731     0.2521     0.2823          1          1          1          1      0.895          1 
  12  rs75079544     0.2522     0.2824          1          1          1          1      0.895          1 
  12  rs59114428     0.2522     0.2824          1          1          1          1      0.895          1 
  12  rs76394585     0.2522     0.2824          1          1          1          1      0.895          1 
  12  rs59514028     0.2522     0.2824          1          1          1          1      0.895          1 
  12 rs146599183     0.2522     0.2824          1          1          1          1      0.895          1 
  12  rs61647443     0.2522     0.2824          1          1          1          1      0.895          1 
  12 rs116497311     0.2522     0.2824          1          1          1          1      0.895          1 
  12 rs114097075     0.2522     0.2824          1          1          1          1      0.895          1 
  12 rs142808146     0.2522     0.2824          1          1          1          1      0.895          1 
  12  rs10876746     0.2524     0.2826          1          1          1          1      0.895          1 
  12   rs4759325     0.2526     0.2828          1          1          1          1      0.895          1 
  12   rs4759326     0.2526     0.2828          1          1          1          1      0.895          1 
  12   rs4759064     0.2526     0.2828          1          1          1          1      0.895          1 
  12  rs71455265     0.2526     0.2828          1          1          1          1      0.895          1 
  12   rs4759327     0.2526     0.2828          1          1          1          1      0.895          1 
  12  rs58417294     0.2526     0.2828          1          1          1          1      0.895          1 
  12  rs12230917     0.2527      0.283          1          1          1          1      0.895          1 
  12  rs60775241     0.2528      0.283          1          1          1          1      0.895          1 
  12  rs61956627     0.2528      0.283          1          1          1          1      0.895          1 
  12  rs71715186      0.253     0.2832          1          1          1          1     0.8954          1 
  12   rs3001427     0.2532     0.2835          1          1          1          1     0.8959          1 
  12   rs3122929     0.2532     0.2835          1          1          1          1     0.8959          1 
  12  rs10783762     0.2538      0.284          1          1          1          1     0.8972          1 
  12   rs6580981     0.2539     0.2842          1          1          1          1     0.8972          1 
  12   rs7304506      0.254     0.2842          1          1          1          1     0.8972          1 
  12 rs114377339      0.254     0.2842          1          1          1          1     0.8972          1 
  12  rs75589580      0.254     0.2842          1          1          1          1     0.8972          1 
  12   rs3031471     0.2541     0.2844          1          1          1          1     0.8973          1 
  12  rs73334302     0.2544     0.2847          1          1          1          1     0.8976          1 
  12  rs75488352     0.2546     0.2849          1          1          1          1     0.8976          1 
  12  rs74091426     0.2546     0.2849          1          1          1          1     0.8976          1 
  12  rs60235810     0.2547      0.285          1          1          1          1     0.8976          1 
  12  rs57315090     0.2547      0.285          1          1          1          1     0.8976          1 
  12  rs78378635     0.2547      0.285          1          1          1          1     0.8976          1 
  12 rs148435473     0.2547      0.285          1          1          1          1     0.8976          1 
  12 rs116248528     0.2547      0.285          1          1          1          1     0.8976          1 
  12 rs201937788     0.2557      0.286          1          1          1          1     0.8998          1 
  12 rs563387053     0.2557      0.286          1          1          1          1     0.8998          1 
  12 rs545631580     0.2557      0.286          1          1          1          1     0.8998          1 
  12   rs7957551     0.2559     0.2862          1          1          1          1     0.8998          1 
  12  rs10506334      0.256     0.2863          1          1          1          1     0.8998          1 
  12   rs7953131      0.256     0.2863          1          1          1          1     0.8998          1 
  12  rs11171625     0.2561     0.2864          1          1          1          1     0.8998          1 
  12  rs34377647     0.2561     0.2864          1          1          1          1     0.8998          1 
  12  rs57143727     0.2561     0.2864          1          1          1          1     0.8998          1 
  12    rs542278     0.2561     0.2864          1          1          1          1     0.8998          1 
  12  rs56803270     0.2562     0.2865          1          1          1          1     0.8998          1 
  12  rs79954168     0.2564     0.2868          1          1          1          1     0.8998          1 
  12  rs11171865     0.2564     0.2868          1          1          1          1     0.8998          1 
  12 rs111296964     0.2564     0.2868          1          1          1          1     0.8998          1 
  12  rs71459376     0.2564     0.2868          1          1          1          1     0.8998          1 
  12   rs4759147     0.2569     0.2872          1          1          1          1     0.9011          1 
  12  rs74089711      0.257     0.2874          1          1          1          1     0.9014          1 
  12   rs2638286     0.2574     0.2877          1          1          1          1     0.9015          1 
  12    rs773649     0.2575     0.2878          1          1          1          1     0.9015          1 
  12  rs10747721     0.2578     0.2882          1          1          1          1     0.9015          1 
  12  rs10747722     0.2578     0.2882          1          1          1          1     0.9015          1 
  12  rs17117817     0.2579     0.2883          1          1          1          1     0.9015          1 
  12  rs77750365     0.2579     0.2883          1          1          1          1     0.9015          1 
  12 rs114452062     0.2579     0.2883          1          1          1          1     0.9015          1 
  12 rs149280752     0.2579     0.2883          1          1          1          1     0.9015          1 
  12 rs116583737     0.2579     0.2883          1          1          1          1     0.9015          1 
  12  rs77191746     0.2579     0.2883          1          1          1          1     0.9015          1 
  12 rs139287063     0.2579     0.2883          1          1          1          1     0.9015          1 
  12 rs201038545      0.258     0.2884          1          1          1          1     0.9015          1 
  12  rs63326760      0.258     0.2884          1          1          1          1     0.9015          1 
  12  rs10876524     0.2582     0.2886          1          1          1          1      0.902          1 
  12  rs79120491     0.2584     0.2887          1          1          1          1     0.9023          1 
  12 rs111948426     0.2587     0.2891          1          1          1          1     0.9032          1 
  12 rs114198626     0.2589     0.2893          1          1          1          1     0.9036          1 
  12  rs11170877      0.259     0.2894          1          1          1          1     0.9036          1 
  12 rs200201475      0.259     0.2894          1          1          1          1     0.9036          1 
  12  rs10716881     0.2593     0.2897          1          1          1          1      0.904          1 
  12   rs2958123     0.2593     0.2897          1          1          1          1      0.904          1 
  12    rs775242     0.2595     0.2898          1          1          1          1     0.9043          1 
  12  rs58700013     0.2596       0.29          1          1          1          1     0.9046          1 
  12  rs61956623     0.2598     0.2902          1          1          1          1     0.9048          1 
  12  rs11171016     0.2599     0.2903          1          1          1          1     0.9048          1 
  12  rs12817212     0.2599     0.2903          1          1          1          1     0.9048          1 
  12 rs114734339       0.26     0.2904          1          1          1          1     0.9049          1 
  12  rs57727924     0.2601     0.2905          1          1          1          1     0.9049          1 
  12  rs73317059     0.2603     0.2907          1          1          1          1     0.9055          1 
  12  rs56956745     0.2606     0.2909          1          1          1          1     0.9057          1 
  12  rs12422555     0.2607      0.291          1          1          1          1     0.9057          1 
  12  rs34271193     0.2607      0.291          1          1          1          1     0.9057          1 
  12  rs35612896     0.2607      0.291          1          1          1          1     0.9057          1 
  12 rs111234080      0.261     0.2914          1          1          1          1     0.9062          1 
  12 rs112622332      0.261     0.2914          1          1          1          1     0.9062          1 
  12  rs80320295      0.261     0.2914          1          1          1          1     0.9062          1 
  12   rs7302925     0.2615     0.2919          1          1          1          1     0.9075          1 
  12  rs10700116     0.2615     0.2919          1          1          1          1     0.9075          1 
  12   rs1976294     0.2617     0.2921          1          1          1          1     0.9076          1 
  12  rs68126184     0.2619     0.2923          1          1          1          1     0.9076          1 
  12 rs141307157     0.2619     0.2923          1          1          1          1     0.9076          1 
  12  rs60273384     0.2619     0.2923          1          1          1          1     0.9076          1 
  12  rs58269833     0.2621     0.2925          1          1          1          1     0.9077          1 
  12  rs12425596     0.2621     0.2925          1          1          1          1     0.9077          1 
  12    rs775248     0.2622     0.2926          1          1          1          1     0.9077          1 
  12   rs3213125     0.2623     0.2927          1          1          1          1     0.9077          1 
  12  rs79099944     0.2623     0.2927          1          1          1          1     0.9077          1 
  12  rs61921833     0.2625     0.2929          1          1          1          1     0.9082          1 
  12  rs73326022     0.2625      0.293          1          1          1          1     0.9082          1 
  12   rs1145012     0.2627     0.2931          1          1          1          1     0.9082          1 
  12   rs1249961     0.2627     0.2931          1          1          1          1     0.9082          1 
  12 rs144389677     0.2628     0.2932          1          1          1          1     0.9083          1 
  12  rs10506325     0.2629     0.2933          1          1          1          1     0.9083          1 
  12    rs774894      0.263     0.2934          1          1          1          1     0.9083          1 
  12  rs78876180     0.2631     0.2935          1          1          1          1     0.9086          1 
  12  rs17118874     0.2635     0.2939          1          1          1          1     0.9097          1 
  12  rs59653166     0.2638     0.2943          1          1          1          1     0.9097          1 
  12  rs57243349     0.2638     0.2943          1          1          1          1     0.9097          1 
  12  rs60638883     0.2638     0.2943          1          1          1          1     0.9097          1 
  12  rs56811591     0.2638     0.2943          1          1          1          1     0.9097          1 
  12 rs139741663     0.2638     0.2943          1          1          1          1     0.9097          1 
  12  rs60328251     0.2651     0.2955          1          1          1          1     0.9108          1 
  12  rs56018623     0.2656      0.296          1          1          1          1     0.9108          1 
  12 rs200511402     0.2656      0.296          1          1          1          1     0.9108          1 
  12   rs2633407     0.2656     0.2961          1          1          1          1     0.9108          1 
  12   rs2656792     0.2656     0.2961          1          1          1          1     0.9108          1 
  12 rs111557613     0.2657     0.2961          1          1          1          1     0.9108          1 
  12 rs115498150     0.2658     0.2962          1          1          1          1     0.9108          1 
  12 rs116082803     0.2658     0.2962          1          1          1          1     0.9108          1 
  12 rs200945400     0.2658     0.2963          1          1          1          1     0.9108          1 
  12 rs114092286     0.2658     0.2963          1          1          1          1     0.9108          1 
  12 rs143561079     0.2658     0.2963          1          1          1          1     0.9108          1 
  12 rs144594628     0.2658     0.2963          1          1          1          1     0.9108          1 
  12 rs116202214     0.2658     0.2963          1          1          1          1     0.9108          1 
  12 rs116287412     0.2658     0.2963          1          1          1          1     0.9108          1 
  12 rs148925485     0.2658     0.2963          1          1          1          1     0.9108          1 
  12 rs138355363     0.2658     0.2963          1          1          1          1     0.9108          1 
  12   rs1143960     0.2659     0.2963          1          1          1          1     0.9108          1 
  12  rs10747742     0.2664     0.2969          1          1          1          1     0.9108          1 
  12  rs11171774     0.2667     0.2972          1          1          1          1     0.9108          1 
  12   rs2450101     0.2667     0.2972          1          1          1          1     0.9108          1 
  12   rs4759219     0.2667     0.2972          1          1          1          1     0.9108          1 
  12   rs1274501     0.2667     0.2972          1          1          1          1     0.9108          1 
  12 rs551623654     0.2673     0.2978          1          1          1          1     0.9108          1 
  12  rs11170991     0.2674     0.2979          1          1          1          1     0.9108          1 
  12 rs376198105     0.2675     0.2979          1          1          1          1     0.9108          1 
  12  rs57255275     0.2679     0.2984          1          1          1          1     0.9108          1 
  12  rs12305626     0.2679     0.2984          1          1          1          1     0.9108          1 
  12 rs115128871     0.2682     0.2987          1          1          1          1     0.9108          1 
  12 rs148274327     0.2682     0.2987          1          1          1          1     0.9108          1 
  12 rs199558413     0.2682     0.2987          1          1          1          1     0.9108          1 
  12  rs10506343     0.2683     0.2988          1          1          1          1     0.9108          1 
  12  rs12302108     0.2683     0.2988          1          1          1          1     0.9108          1 
  12  rs11171352     0.2687     0.2992          1          1          1          1     0.9108          1 
  12  rs11171353     0.2687     0.2992          1          1          1          1     0.9108          1 
  12   rs9669377     0.2687     0.2992          1          1          1          1     0.9108          1 
  12   rs3886197     0.2687     0.2992          1          1          1          1     0.9108          1 
  12  rs10876724     0.2687     0.2992          1          1          1          1     0.9108          1 
  12  rs11171358     0.2687     0.2992          1          1          1          1     0.9108          1 
  12  rs12317253     0.2687     0.2992          1          1          1          1     0.9108          1 
  12  rs10706095     0.2687     0.2992          1          1          1          1     0.9108          1 
  12 rs562932581      0.269     0.2995          1          1          1          1     0.9108          1 
  12   rs2695778     0.2692     0.2997          1          1          1          1     0.9108          1 
  12  rs12368739     0.2692     0.2997          1          1          1          1     0.9108          1 
  12   rs2629448     0.2692     0.2997          1          1          1          1     0.9108          1 
  12 rs140780838     0.2694     0.2999          1          1          1          1     0.9108          1 
  12  rs58753036     0.2694     0.2999          1          1          1          1     0.9108          1 
  12 rs189424153     0.2694     0.2999          1          1          1          1     0.9108          1 
  12  rs17113238     0.2695        0.3          1          1          1          1     0.9108          1 
  12  rs11171449     0.2698     0.3003          1          1          1          1     0.9108          1 
  12  rs10747752     0.2698     0.3003          1          1          1          1     0.9108          1 
  12   rs7294677     0.2698     0.3003          1          1          1          1     0.9108          1 
  12  rs10783737     0.2698     0.3003          1          1          1          1     0.9108          1 
  12  rs11829130     0.2699     0.3004          1          1          1          1     0.9108          1 
  12   rs7305383     0.2699     0.3004          1          1          1          1     0.9108          1 
  12   rs7305808     0.2699     0.3004          1          1          1          1     0.9108          1 
  12 rs141165487       0.27     0.3005          1          1          1          1     0.9108          1 
  12  rs59556751       0.27     0.3005          1          1          1          1     0.9108          1 
  12  rs11171334     0.2702     0.3007          1          1          1          1     0.9108          1 
  12  rs61595650     0.2702     0.3007          1          1          1          1     0.9108          1 
  12  rs12426389     0.2706     0.3011          1          1          1          1     0.9108          1 
  12   rs7969411     0.2709     0.3014          1          1          1          1     0.9108          1 
  12   rs7972520     0.2709     0.3014          1          1          1          1     0.9108          1 
  12  rs76293943     0.2712     0.3017          1          1          1          1     0.9108          1 
  12  rs77852323     0.2712     0.3017          1          1          1          1     0.9108          1 
  12  rs75200930     0.2712     0.3017          1          1          1          1     0.9108          1 
  12  rs78764975     0.2712     0.3017          1          1          1          1     0.9108          1 
  12  rs75483348     0.2712     0.3017          1          1          1          1     0.9108          1 
  12 rs113690443     0.2712     0.3017          1          1          1          1     0.9108          1 
  12  rs75930914     0.2712     0.3017          1          1          1          1     0.9108          1 
  12  rs77874325     0.2712     0.3017          1          1          1          1     0.9108          1 
  12 rs113041413     0.2712     0.3017          1          1          1          1     0.9108          1 
  12 rs111479153     0.2712     0.3017          1          1          1          1     0.9108          1 
  12 rs113073867     0.2712     0.3017          1          1          1          1     0.9108          1 
  12 rs112441937     0.2712     0.3017          1          1          1          1     0.9108          1 
  12 rs113349412     0.2712     0.3017          1          1          1          1     0.9108          1 
  12 rs112224273     0.2712     0.3017          1          1          1          1     0.9108          1 
  12   rs7314775     0.2712     0.3017          1          1          1          1     0.9108          1 
  12   rs7314776     0.2712     0.3017          1          1          1          1     0.9108          1 
  12   rs7315031     0.2712     0.3017          1          1          1          1     0.9108          1 
  12   rs7314949     0.2712     0.3017          1          1          1          1     0.9108          1 
  12   rs7314845     0.2712     0.3017          1          1          1          1     0.9108          1 
  12 rs115196015     0.2712     0.3017          1          1          1          1     0.9108          1 
  12  rs78979259     0.2712     0.3017          1          1          1          1     0.9108          1 
  12  rs78143643     0.2712     0.3017          1          1          1          1     0.9108          1 
  12  rs77334991     0.2712     0.3017          1          1          1          1     0.9108          1 
  12 rs112241765     0.2712     0.3017          1          1          1          1     0.9108          1 
  12  rs12099750     0.2712     0.3017          1          1          1          1     0.9108          1 
  12  rs12099902     0.2712     0.3017          1          1          1          1     0.9108          1 
  12 rs112697552     0.2712     0.3017          1          1          1          1     0.9108          1 
  12 rs113050491     0.2714     0.3019          1          1          1          1     0.9108          1 
  12   rs1838173     0.2714     0.3019          1          1          1          1     0.9108          1 
  12 rs116594660     0.2715     0.3021          1          1          1          1     0.9108          1 
  12   rs7958958     0.2715     0.3021          1          1          1          1     0.9108          1 
  12 rs116729698     0.2715     0.3021          1          1          1          1     0.9108          1 
  12  rs58657256      0.272     0.3025          1          1          1          1     0.9108          1 
  12  rs58068455      0.272     0.3025          1          1          1          1     0.9108          1 
  12  rs74089826     0.2723     0.3028          1          1          1          1     0.9108          1 
  12  rs12578555     0.2723     0.3028          1          1          1          1     0.9108          1 
  12    rs511225     0.2726     0.3032          1          1          1          1     0.9108          1 
  12   rs2928383     0.2726     0.3032          1          1          1          1     0.9108          1 
  12   rs7314872     0.2727     0.3032          1          1          1          1     0.9108          1 
  12  rs60586224     0.2727     0.3032          1          1          1          1     0.9108          1 
  12  rs73313166     0.2728     0.3033          1          1          1          1     0.9108          1 
  12   rs4759316     0.2728     0.3033          1          1          1          1     0.9108          1 
  12   rs1867297     0.2728     0.3033          1          1          1          1     0.9108          1 
  12  rs11394212     0.2733     0.3038          1          1          1          1     0.9108          1 
  12  rs11439368     0.2734     0.3039          1          1          1          1     0.9108          1 
  12   rs2366131     0.2735      0.304          1          1          1          1     0.9108          1 
  12   rs2166272     0.2735      0.304          1          1          1          1     0.9108          1 
  12   rs6580961     0.2735      0.304          1          1          1          1     0.9108          1 
  12   rs6580962     0.2735      0.304          1          1          1          1     0.9108          1 
  12  rs10783608     0.2735      0.304          1          1          1          1     0.9108          1 
  12  rs10783609     0.2735      0.304          1          1          1          1     0.9108          1 
  12   rs7980690     0.2735      0.304          1          1          1          1     0.9108          1 
  12   rs7303149     0.2735      0.304          1          1          1          1     0.9108          1 
  12    rs187330     0.2735      0.304          1          1          1          1     0.9108          1 
  12  rs10876511     0.2735      0.304          1          1          1          1     0.9108          1 
  12   rs2120992     0.2735      0.304          1          1          1          1     0.9108          1 
  12   rs2577865     0.2735      0.304          1          1          1          1     0.9108          1 
  12   rs2204785     0.2735      0.304          1          1          1          1     0.9108          1 
  12   rs1248926     0.2735      0.304          1          1          1          1     0.9108          1 
  12  rs77394200     0.2738     0.3043          1          1          1          1     0.9108          1 
  12   rs1800176      0.274     0.3046          1          1          1          1     0.9108          1 
  12   rs6581125      0.274     0.3046          1          1          1          1     0.9108          1 
  12  rs10876870     0.2741     0.3046          1          1          1          1     0.9108          1 
  12   rs7971751     0.2741     0.3046          1          1          1          1     0.9108          1 
  12 rs568662427     0.2743     0.3049          1          1          1          1     0.9108          1 
  12  rs17113289     0.2743     0.3049          1          1          1          1     0.9108          1 
  12 rs540205665     0.2744     0.3049          1          1          1          1     0.9108          1 
  12  rs74091312     0.2745     0.3051          1          1          1          1     0.9108          1 
  12  rs75233445     0.2746     0.3052          1          1          1          1     0.9108          1 
  12  rs11172040     0.2746     0.3052          1          1          1          1     0.9108          1 
  12  rs11172041     0.2746     0.3052          1          1          1          1     0.9108          1 
  12  rs74093933     0.2746     0.3052          1          1          1          1     0.9108          1 
  12   rs7313599     0.2747     0.3052          1          1          1          1     0.9108          1 
  12    rs941208     0.2747     0.3052          1          1          1          1     0.9108          1 
  12   rs4635172     0.2749     0.3054          1          1          1          1     0.9108          1 
  12   rs2135011     0.2749     0.3054          1          1          1          1     0.9108          1 
  12   rs2656804     0.2749     0.3054          1          1          1          1     0.9108          1 
  12   rs2243885     0.2749     0.3054          1          1          1          1     0.9108          1 
  12  rs59959750     0.2749     0.3054          1          1          1          1     0.9108          1 
  12 rs373749191      0.275     0.3056          1          1          1          1     0.9108          1 
  12   rs7135552     0.2751     0.3057          1          1          1          1     0.9108          1 
  12  esv3629559     0.2751     0.3057          1          1          1          1     0.9108          1 
  12   rs1284605     0.2752     0.3058          1          1          1          1     0.9108          1 
  12  rs73119213     0.2756     0.3061          1          1          1          1     0.9108          1 
  12  rs11171659     0.2759     0.3065          1          1          1          1     0.9108          1 
  12  rs79068776     0.2767     0.3072          1          1          1          1     0.9108          1 
  12  rs11837708     0.2767     0.3073          1          1          1          1     0.9108          1 
  12  rs73313155     0.2767     0.3073          1          1          1          1     0.9108          1 
  12   rs2271194     0.2771     0.3077          1          1          1          1     0.9108          1 
  12    rs799830     0.2773     0.3079          1          1          1          1     0.9108          1 
  12    rs812873     0.2773     0.3079          1          1          1          1     0.9108          1 
  12 rs201321289     0.2773     0.3079          1          1          1          1     0.9108          1 
  12  rs61691098     0.2773     0.3079          1          1          1          1     0.9108          1 
  12  rs78370903     0.2773     0.3079          1          1          1          1     0.9108          1 
  12  rs74999237     0.2773     0.3079          1          1          1          1     0.9108          1 
  12  rs10876651     0.2775     0.3081          1          1          1          1     0.9108          1
[truncated: 920,929 more chars]
