# Supplementary material for: Cell-to-cell expression dispersion of B-cell surface proteins is linked to genetic variants in humans
Source: Commun Biol. 2020 Jul 3;3:346. doi: 10.1038/s42003-020-1075-1 (PMC7335051; doi:10.1038/s42003-020-1075-1)
Supplement: Supplementary file 4 — Supplementary Data 2 [file 42003_2020_1075_MOESM4_ESM.zip › Supplementary_Data_S2/plink-results-40LCLs/CD63_chr12_cv/CD63_cv_40_LCLs.qassoc.means]

 CHR         SNP  VALUE      G11      G12      G22
  12   rs4526807   GENO      T/T      T/A      A/A
  12   rs4526807 COUNTS        0        5       35
  12   rs4526807   FREQ        0    0.125    0.875
  12   rs4526807   MEAN       NA  0.08533  0.08383
  12   rs4526807     SD       NA 0.004769 0.008018
  12  rs60047499   GENO      A/A      A/G      G/G
  12  rs60047499 COUNTS        0        8       32
  12  rs60047499   FREQ        0      0.2      0.8
  12  rs60047499   MEAN       NA  0.08302  0.08427
  12  rs60047499     SD       NA 0.007511 0.007791
  12 rs111234080   GENO      G/G      G/A      A/A
  12 rs111234080 COUNTS        0        8       32
  12 rs111234080   FREQ        0      0.2      0.8
  12 rs111234080   MEAN       NA  0.08677  0.08333
  12 rs111234080     SD       NA  0.01141 0.006474
  12 rs112622332   GENO      A/A     A/AC    AC/AC
  12 rs112622332 COUNTS        0        8       32
  12 rs112622332   FREQ        0      0.2      0.8
  12 rs112622332   MEAN       NA  0.08677  0.08333
  12 rs112622332     SD       NA  0.01141 0.006474
  12 rs138396498   GENO      A/A      A/C      C/C
  12 rs138396498 COUNTS        0        4       36
  12 rs138396498   FREQ        0      0.1      0.9
  12 rs138396498   MEAN       NA  0.07773  0.08472
  12 rs138396498     SD       NA 0.005085 0.007623
  12  rs74400196   GENO      G/G      G/T      T/T
  12  rs74400196 COUNTS        0        6       34
  12  rs74400196   FREQ        0     0.15     0.85
  12  rs74400196   MEAN       NA  0.08294  0.08421
  12  rs74400196     SD       NA 0.007307 0.007808
  12  rs57676526   GENO      G/G      G/C      C/C
  12  rs57676526 COUNTS        0       12       28
  12  rs57676526   FREQ        0      0.3      0.7
  12  rs57676526   MEAN       NA  0.08126   0.0852
  12  rs57676526     SD       NA 0.007052  0.00772
  12 rs540672486   GENO    TA/TA     TA/T      T/T
  12 rs540672486 COUNTS        5       26        9
  12 rs540672486   FREQ    0.125     0.65    0.225
  12 rs540672486   MEAN  0.07944  0.08527  0.08294
  12 rs540672486     SD 0.005372 0.008632 0.004363
  12  rs58855382   GENO      T/T      T/C      C/C
  12  rs58855382 COUNTS        0       12       28
  12  rs58855382   FREQ        0      0.3      0.7
  12  rs58855382   MEAN       NA  0.08126   0.0852
  12  rs58855382     SD       NA 0.007052  0.00772
  12  rs17102257   GENO      C/C      C/T      T/T
  12  rs17102257 COUNTS        0        5       35
  12  rs17102257   FREQ        0    0.125    0.875
  12  rs17102257   MEAN       NA  0.08289  0.08418
  12  rs17102257     SD       NA 0.004533 0.008039
  12 rs116365245   GENO      C/C      C/A      A/A
  12 rs116365245 COUNTS        0        5       35
  12 rs116365245   FREQ        0    0.125    0.875
  12 rs116365245   MEAN       NA   0.0832  0.08413
  12 rs116365245     SD       NA 0.007296 0.007803
  12 rs116204103   GENO      T/T      T/C      C/C
  12 rs116204103 COUNTS        0        5       35
  12 rs116204103   FREQ        0    0.125    0.875
  12 rs116204103   MEAN       NA   0.0832  0.08413
  12 rs116204103     SD       NA 0.007296 0.007803
  12  rs78372483   GENO      A/A      A/T      T/T
  12  rs78372483 COUNTS        0        5       35
  12  rs78372483   FREQ        0    0.125    0.875
  12  rs78372483   MEAN       NA  0.08414    0.084
  12  rs78372483     SD       NA 0.007322 0.007807
  12 rs112104282   GENO      G/G      G/A      A/A
  12 rs112104282 COUNTS        0        6       34
  12 rs112104282   FREQ        0     0.15     0.85
  12 rs112104282   MEAN       NA  0.08294  0.08421
  12 rs112104282     SD       NA 0.007307 0.007808
  12  rs17102261   GENO      G/G      G/T      T/T
  12  rs17102261 COUNTS        7       18       15
  12  rs17102261   FREQ    0.175     0.45    0.375
  12  rs17102261   MEAN  0.08489  0.08385  0.08381
  12  rs17102261     SD 0.008064 0.009028 0.006003
  12  rs59029921   GENO      G/G      G/A      A/A
  12  rs59029921 COUNTS        0       12       28
  12  rs59029921   FREQ        0      0.3      0.7
  12  rs59029921   MEAN       NA  0.08126   0.0852
  12  rs59029921     SD       NA 0.007052  0.00772
  12 rs148322992   GENO      A/A      A/T      T/T
  12 rs148322992 COUNTS        0        4       36
  12 rs148322992   FREQ        0      0.1      0.9
  12 rs148322992   MEAN       NA  0.07773  0.08472
  12 rs148322992     SD       NA 0.005085 0.007623
  12   rs7131877   GENO      C/C      C/T      T/T
  12   rs7131877 COUNTS        7       14       19
  12   rs7131877   FREQ    0.175     0.35    0.475
  12   rs7131877   MEAN  0.08474  0.08342  0.08419
  12   rs7131877     SD 0.005788 0.005344 0.009733
  12 rs139628551   GENO      A/A      A/G      G/G
  12 rs139628551 COUNTS        0        4       36
  12 rs139628551   FREQ        0      0.1      0.9
  12 rs139628551   MEAN       NA  0.07773  0.08472
  12 rs139628551     SD       NA 0.005085 0.007623
  12  rs80320295   GENO      C/C      C/G      G/G
  12  rs80320295 COUNTS        0        8       32
  12  rs80320295   FREQ        0      0.2      0.8
  12  rs80320295   MEAN       NA  0.08677  0.08333
  12  rs80320295     SD       NA  0.01141 0.006474
  12 rs146607756   GENO GTTTGTTTA/GTTTGTTTA GTTTGTTTA/G      G/G
  12 rs146607756 COUNTS        0        4       36
  12 rs146607756   FREQ        0      0.1      0.9
  12 rs146607756   MEAN       NA  0.08221  0.08422
  12 rs146607756     SD       NA  0.00511 0.007917
  12  rs75648448   GENO      G/G      G/A      A/A
  12  rs75648448 COUNTS        1        5       34
  12  rs75648448   FREQ    0.025    0.125     0.85
  12  rs75648448   MEAN  0.08434  0.08068   0.0845
  12  rs75648448     SD        0  0.00795 0.007727
  12  rs73305435   GENO      T/T      T/C      C/C
  12  rs73305435 COUNTS        1       14       25
  12  rs73305435   FREQ    0.025     0.35    0.625
  12  rs73305435   MEAN  0.08848  0.08325  0.08427
  12  rs73305435     SD        0  0.01018  0.00616
  12  rs12228894   GENO      C/C      C/T      T/T
  12  rs12228894 COUNTS        7       18       15
  12  rs12228894   FREQ    0.175     0.45    0.375
  12  rs12228894   MEAN  0.08489  0.08385  0.08381
  12  rs12228894     SD 0.008064 0.009028 0.006003
  12 rs114960006   GENO      A/A      A/G      G/G
  12 rs114960006 COUNTS        0        5       35
  12 rs114960006   FREQ        0    0.125    0.875
  12 rs114960006   MEAN       NA  0.08163  0.08436
  12 rs114960006     SD       NA 0.006975 0.007783
  12  rs12227447   GENO      T/T      T/C      C/C
  12  rs12227447 COUNTS        7       18       15
  12  rs12227447   FREQ    0.175     0.45    0.375
  12  rs12227447   MEAN  0.08489  0.08385  0.08381
  12  rs12227447     SD 0.008064 0.009028 0.006003
  12  rs74516740   GENO      T/T      T/G      G/G
  12  rs74516740 COUNTS        0        6       34
  12  rs74516740   FREQ        0     0.15     0.85
  12  rs74516740   MEAN       NA  0.08391  0.08404
  12  rs74516740     SD       NA 0.006163 0.007971
  12  rs76611443   GENO      T/T      T/C      C/C
  12  rs76611443 COUNTS        0       10       30
  12  rs76611443   FREQ        0     0.25     0.75
  12  rs76611443   MEAN       NA  0.08474  0.08378
  12  rs76611443     SD       NA  0.01125 0.006272
  12  rs76769872   GENO      T/T      T/C      C/C
  12  rs76769872 COUNTS        0       10       30
  12  rs76769872   FREQ        0     0.25     0.75
  12  rs76769872   MEAN       NA  0.08474  0.08378
  12  rs76769872     SD       NA  0.01125 0.006272
  12  rs11170670   GENO      A/A      A/G      G/G
  12  rs11170670 COUNTS        7       18       15
  12  rs11170670   FREQ    0.175     0.45    0.375
  12  rs11170670   MEAN  0.08489  0.08385  0.08381
  12  rs11170670     SD 0.008064 0.009028 0.006003
  12   rs7961165   GENO      C/C      C/G      G/G
  12   rs7961165 COUNTS        7       18       15
  12   rs7961165   FREQ    0.175     0.45    0.375
  12   rs7961165   MEAN  0.08489  0.08385  0.08381
  12   rs7961165     SD 0.008064 0.009028 0.006003
  12 rs114693196   GENO      A/A      A/G      G/G
  12 rs114693196 COUNTS        0        4       36
  12 rs114693196   FREQ        0      0.1      0.9
  12 rs114693196   MEAN       NA  0.08169  0.08428
  12 rs114693196     SD       NA 0.008053 0.007687
  12  rs17102356   GENO      A/A      A/G      G/G
  12  rs17102356 COUNTS        0        6       34
  12  rs17102356   FREQ        0     0.15     0.85
  12  rs17102356   MEAN       NA  0.08336  0.08413
  12  rs17102356     SD       NA 0.005867 0.007999
  12  rs17102368   GENO      G/G      G/T      T/T
  12  rs17102368 COUNTS        1       14       25
  12  rs17102368   FREQ    0.025     0.35    0.625
  12  rs17102368   MEAN  0.08848  0.08325  0.08427
  12  rs17102368     SD        0  0.01018  0.00616
  12  rs74091520   GENO      C/C      C/T      T/T
  12  rs74091520 COUNTS        0        5       35
  12  rs74091520   FREQ        0    0.125    0.875
  12  rs74091520   MEAN       NA  0.08415    0.084
  12  rs74091520     SD       NA   0.0043 0.008067
  12  rs73305442   GENO      G/G      G/A      A/A
  12  rs73305442 COUNTS        1       10       29
  12  rs73305442   FREQ    0.025     0.25    0.725
  12  rs73305442   MEAN  0.08848  0.08546  0.08337
  12  rs73305442     SD        0  0.01105 0.006368
  12  rs56820847   GENO      T/T      T/C      C/C
  12  rs56820847 COUNTS        1       13       26
  12  rs56820847   FREQ    0.025    0.325     0.65
  12  rs56820847   MEAN  0.08434  0.08328  0.08437
  12  rs56820847     SD        0 0.007273 0.008103
  12  rs73305443   GENO      T/T      T/C      C/C
  12  rs73305443 COUNTS        1       14       25
  12  rs73305443   FREQ    0.025     0.35    0.625
  12  rs73305443   MEAN  0.08848  0.08325  0.08427
  12  rs73305443     SD        0  0.01018  0.00616
  12  rs80021376   GENO      G/G      G/T      T/T
  12  rs80021376 COUNTS        1       14       25
  12  rs80021376   FREQ    0.025     0.35    0.625
  12  rs80021376   MEAN  0.08848  0.08325  0.08427
  12  rs80021376     SD        0  0.01018  0.00616
  12  rs75726462   GENO      G/G      G/A      A/A
  12  rs75726462 COUNTS        1        5       34
  12  rs75726462   FREQ    0.025    0.125     0.85
  12  rs75726462   MEAN  0.08434  0.08068   0.0845
  12  rs75726462     SD        0  0.00795 0.007727
  12  rs11170672   GENO      A/A      A/G      G/G
  12  rs11170672 COUNTS        1       11       28
  12  rs11170672   FREQ    0.025    0.275      0.7
  12  rs11170672   MEAN  0.08001  0.08464  0.08391
  12  rs11170672     SD        0 0.003959 0.008839
  12  rs79870510   GENO      T/T      T/C      C/C
  12  rs79870510 COUNTS        0        8       32
  12  rs79870510   FREQ        0      0.2      0.8
  12  rs79870510   MEAN       NA  0.08705  0.08326
  12  rs79870510     SD       NA  0.01249 0.005967
  12   rs7980783   GENO      G/G      G/A      A/A
  12   rs7980783 COUNTS        1       11       28
  12   rs7980783   FREQ    0.025    0.275      0.7
  12   rs7980783   MEAN  0.08001  0.08464  0.08391
  12   rs7980783     SD        0 0.003959 0.008839
  12   rs7980880   GENO      C/C      C/G      G/G
  12   rs7980880 COUNTS        1       13       26
  12   rs7980880   FREQ    0.025    0.325     0.65
  12   rs7980880   MEAN  0.08434  0.08328  0.08437
  12   rs7980880     SD        0 0.007273 0.008103
  12  rs73305447   GENO      A/A      A/G      G/G
  12  rs73305447 COUNTS        1       13       26
  12  rs73305447   FREQ    0.025    0.325     0.65
  12  rs73305447   MEAN  0.07858    0.086  0.08324
  12  rs73305447     SD        0  0.01024 0.006104
  12  rs79449862   GENO      A/A      A/T      T/T
  12  rs79449862 COUNTS        0        8       32
  12  rs79449862   FREQ        0      0.2      0.8
  12  rs79449862   MEAN       NA  0.08705  0.08326
  12  rs79449862     SD       NA  0.01249 0.005967
  12  rs76404125   GENO      T/T      T/C      C/C
  12  rs76404125 COUNTS        0        4       36
  12  rs76404125   FREQ        0      0.1      0.9
  12  rs76404125   MEAN       NA  0.07859  0.08462
  12  rs76404125     SD       NA 0.003847 0.007767
  12   rs4427608   GENO      T/T      T/C      C/C
  12   rs4427608 COUNTS        1        5       34
  12   rs4427608   FREQ    0.025    0.125     0.85
  12   rs4427608   MEAN  0.07858  0.08431  0.08413
  12   rs4427608     SD        0 0.006014 0.007999
  12  rs77303557   GENO      C/C      C/T      T/T
  12  rs77303557 COUNTS        1       17       22
  12  rs77303557   FREQ    0.025    0.425     0.55
  12  rs77303557   MEAN  0.07777  0.08662  0.08229
  12  rs77303557     SD        0 0.009636 0.005261
  12 rs540380860   GENO      C/C     C/CT    CT/CT
  12 rs540380860 COUNTS       11       17       12
  12 rs540380860   FREQ    0.275    0.425      0.3
  12 rs540380860   MEAN   0.0826  0.08571  0.08292
  12 rs540380860     SD 0.004924 0.009485 0.006876
  12 rs570197922   GENO    TC/TC     TC/T      T/T
  12 rs570197922 COUNTS        1        9       30
  12 rs570197922   FREQ    0.025    0.225     0.75
  12 rs570197922   MEAN  0.07858  0.08416  0.08416
  12 rs570197922     SD        0 0.005222 0.008384
  12  rs73305449   GENO      G/G      G/A      A/A
  12  rs73305449 COUNTS        1       10       29
  12  rs73305449   FREQ    0.025     0.25    0.725
  12  rs73305449   MEAN  0.08848  0.08059  0.08504
  12  rs73305449     SD        0 0.005815 0.008051
  12  rs78058957   GENO      G/G      G/C      C/C
  12  rs78058957 COUNTS        0        4       36
  12  rs78058957   FREQ        0      0.1      0.9
  12  rs78058957   MEAN       NA  0.07773  0.08472
  12  rs78058957     SD       NA 0.005085 0.007623
  12  rs73305451   GENO      C/C      C/G      G/G
  12  rs73305451 COUNTS        1        6       33
  12  rs73305451   FREQ    0.025     0.15    0.825
  12  rs73305451   MEAN  0.08848   0.0825  0.08416
  12  rs73305451     SD        0 0.005868 0.008063
  12  rs74813423   GENO      A/A      A/T      T/T
  12  rs74813423 COUNTS        0       11       29
  12  rs74813423   FREQ        0    0.275    0.725
  12  rs74813423   MEAN       NA  0.08544  0.08348
  12  rs74813423     SD       NA 0.005703 0.008305
  12  rs73305452   GENO      C/C      C/G      G/G
  12  rs73305452 COUNTS        1       10       29
  12  rs73305452   FREQ    0.025     0.25    0.725
  12  rs73305452   MEAN  0.08848  0.08059  0.08504
  12  rs73305452     SD        0 0.005815 0.008051
  12  rs73305454   GENO      C/C      C/T      T/T
  12  rs73305454 COUNTS        1        6       33
  12  rs73305454   FREQ    0.025     0.15    0.825
  12  rs73305454   MEAN  0.08848   0.0825  0.08416
  12  rs73305454     SD        0 0.005868 0.008063
  12  rs77134077   GENO      T/T      T/C      C/C
  12  rs77134077 COUNTS        0        4       36
  12  rs77134077   FREQ        0      0.1      0.9
  12  rs77134077   MEAN       NA  0.08364  0.08406
  12  rs77134077     SD       NA 0.003582 0.008014
  12   rs2078300   GENO      T/T      T/C      C/C
  12   rs2078300 COUNTS        2       20       18
  12   rs2078300   FREQ     0.05      0.5     0.45
  12   rs2078300   MEAN  0.08687  0.08295  0.08488
  12   rs2078300     SD 0.003588 0.005987  0.00952
  12    rs999678   GENO      T/T      T/C      C/C
  12    rs999678 COUNTS        0       10       30
  12    rs999678   FREQ        0     0.25     0.75
  12    rs999678   MEAN       NA  0.08338  0.08423
  12    rs999678     SD       NA  0.00402 0.008582
  12   rs9971777   GENO      T/T      T/C      C/C
  12   rs9971777 COUNTS        0       15       25
  12   rs9971777   FREQ        0    0.375    0.625
  12   rs9971777   MEAN       NA  0.08429  0.08386
  12   rs9971777     SD       NA 0.006421 0.008436
  12   rs2020182   GENO      A/A      A/G      G/G
  12   rs2020182 COUNTS        4       18       18
  12   rs2020182   FREQ      0.1     0.45     0.45
  12   rs2020182   MEAN  0.08176   0.0858  0.08274
  12   rs2020182     SD 0.005594 0.009404 0.005854
  12   rs7315479   GENO      T/T      T/G      G/G
  12   rs7315479 COUNTS        1       14       25
  12   rs7315479   FREQ    0.025     0.35    0.625
  12   rs7315479   MEAN  0.08328  0.08485  0.08358
  12   rs7315479     SD        0  0.01047 0.005937
  12  rs11833460   GENO      A/A      A/G      G/G
  12  rs11833460 COUNTS        1       16       23
  12  rs11833460   FREQ    0.025      0.4    0.575
  12  rs11833460   MEAN  0.07777  0.08639  0.08264
  12  rs11833460     SD        0  0.00994  0.00536
  12   rs7133633   GENO      G/G      G/A      A/A
  12   rs7133633 COUNTS        2       19       19
  12   rs7133633   FREQ     0.05    0.475    0.475
  12   rs7133633   MEAN  0.07947  0.08439  0.08412
  12   rs7133633     SD 0.006886  0.00627  0.00909
  12  rs57903200   GENO      G/G      G/A      A/A
  12  rs57903200 COUNTS        0        6       34
  12  rs57903200   FREQ        0     0.15     0.85
  12  rs57903200   MEAN       NA  0.08199  0.08437
  12  rs57903200     SD       NA 0.005728 0.007965
  12  rs56847064   GENO      A/A      A/C      C/C
  12  rs56847064 COUNTS        0       10       30
  12  rs56847064   FREQ        0     0.25     0.75
  12  rs56847064   MEAN       NA  0.08302  0.08435
  12  rs56847064     SD       NA 0.005685 0.008269
  12 rs116046773   GENO      T/T      T/C      C/C
  12 rs116046773 COUNTS        0        6       34
  12 rs116046773   FREQ        0     0.15     0.85
  12 rs116046773   MEAN       NA  0.08964  0.08302
  12 rs116046773     SD       NA   0.0134 0.005943
  12  rs60728251   GENO      T/T      T/C      C/C
  12  rs60728251 COUNTS        2       14       24
  12  rs60728251   FREQ     0.05     0.35      0.6
  12  rs60728251   MEAN  0.07947  0.08447  0.08413
  12  rs60728251     SD 0.006886  0.00698 0.008239
  12   rs7963414   GENO      C/C      C/T      T/T
  12   rs7963414 COUNTS       10       17       13
  12   rs7963414   FREQ     0.25    0.425    0.325
  12   rs7963414   MEAN  0.08264  0.08399  0.08511
  12   rs7963414     SD 0.004622 0.006512  0.01073
  12 rs114652563   GENO      A/A      A/G      G/G
  12 rs114652563 COUNTS        0        6       34
  12 rs114652563   FREQ        0     0.15     0.85
  12 rs114652563   MEAN       NA  0.08964  0.08302
  12 rs114652563     SD       NA   0.0134 0.005943
  12   rs3058906   GENO  AGT/AGT    AGT/A      A/A
  12   rs3058906 COUNTS        0       14       26
  12   rs3058906   FREQ        0     0.35     0.65
  12   rs3058906   MEAN       NA  0.08197  0.08512
  12   rs3058906     SD       NA 0.004584 0.008771
  12  rs61159166   GENO      T/T    T/TAA  TAA/TAA
  12  rs61159166 COUNTS        0        6       34
  12  rs61159166   FREQ        0     0.15     0.85
  12  rs61159166   MEAN       NA  0.08964  0.08302
  12  rs61159166     SD       NA   0.0134 0.005943
  12  rs79676492   GENO      T/T      T/A      A/A
  12  rs79676492 COUNTS        0        6       34
  12  rs79676492   FREQ        0     0.15     0.85
  12  rs79676492   MEAN       NA  0.08964  0.08302
  12  rs79676492     SD       NA   0.0134 0.005943
  12  rs59999481   GENO      A/A      A/G      G/G
  12  rs59999481 COUNTS        0        6       34
  12  rs59999481   FREQ        0     0.15     0.85
  12  rs59999481   MEAN       NA  0.08964  0.08302
  12  rs59999481     SD       NA   0.0134 0.005943
  12 rs115207911   GENO      T/T      T/C      C/C
  12 rs115207911 COUNTS        0        6       34
  12 rs115207911   FREQ        0     0.15     0.85
  12 rs115207911   MEAN       NA  0.08964  0.08302
  12 rs115207911     SD       NA   0.0134 0.005943
  12  rs56998309   GENO      A/A      A/G      G/G
  12  rs56998309 COUNTS        1        8       31
  12  rs56998309   FREQ    0.025      0.2    0.775
  12  rs56998309   MEAN  0.07777  0.08818  0.08314
  12  rs56998309     SD        0   0.0127 0.005645
  12  rs75204089   GENO      T/T      T/C      C/C
  12  rs75204089 COUNTS        0       11       29
  12  rs75204089   FREQ        0    0.275    0.725
  12  rs75204089   MEAN       NA  0.08317  0.08434
  12  rs75204089     SD       NA 0.006883 0.008023
  12 rs114295824   GENO      G/G      G/A      A/A
  12 rs114295824 COUNTS        0        6       34
  12 rs114295824   FREQ        0     0.15     0.85
  12 rs114295824   MEAN       NA  0.08964  0.08302
  12 rs114295824     SD       NA   0.0134 0.005943
  12  rs12422663   GENO      C/C      C/T      T/T
  12  rs12422663 COUNTS        1       12       27
  12  rs12422663   FREQ    0.025      0.3    0.675
  12  rs12422663   MEAN  0.07777  0.08677  0.08302
  12  rs12422663     SD        0  0.01066 0.005817
  12 rs112535957   GENO      G/G      G/A      A/A
  12 rs112535957 COUNTS        0        5       35
  12 rs112535957   FREQ        0    0.125    0.875
  12 rs112535957   MEAN       NA  0.08219  0.08428
  12 rs112535957     SD       NA 0.007792 0.007717
  12 rs115863331   GENO      A/A      A/G      G/G
  12 rs115863331 COUNTS        0        6       34
  12 rs115863331   FREQ        0     0.15     0.85
  12 rs115863331   MEAN       NA  0.08964  0.08302
  12 rs115863331     SD       NA   0.0134 0.005943
  12   rs1809005   GENO      G/G      G/A      A/A
  12   rs1809005 COUNTS        0        9       31
  12   rs1809005   FREQ        0    0.225    0.775
  12   rs1809005   MEAN       NA  0.08259  0.08443
  12   rs1809005     SD       NA 0.004168 0.008415
  12  rs12423000   GENO      T/T      T/A      A/A
  12  rs12423000 COUNTS        0       15       25
  12  rs12423000   FREQ        0    0.375    0.625
  12  rs12423000   MEAN       NA  0.08385  0.08412
  12  rs12423000     SD       NA 0.005937 0.008643
  12   rs1864447   GENO      G/G      G/C      C/C
  12   rs1864447 COUNTS        0       10       30
  12   rs1864447   FREQ        0     0.25     0.75
  12   rs1864447   MEAN       NA  0.08846  0.08254
  12   rs1864447     SD       NA  0.01058 0.005923
  12   rs4759293   GENO      G/G      G/C      C/C
  12   rs4759293 COUNTS        3       21       16
  12   rs4759293   FREQ    0.075    0.525      0.4
  12   rs4759293   MEAN  0.07869  0.08251    0.087
  12   rs4759293     SD 0.005147  0.00561 0.009412
  12  rs67715155   GENO      A/A      A/C      C/C
  12  rs67715155 COUNTS        0        9       31
  12  rs67715155   FREQ        0    0.225    0.775
  12  rs67715155   MEAN       NA  0.08617  0.08339
  12  rs67715155     SD       NA 0.004989 0.008234
  12  rs59370004   GENO      C/C      C/T      T/T
  12  rs59370004 COUNTS        2        7       31
  12  rs59370004   FREQ     0.05    0.175    0.775
  12  rs59370004   MEAN   0.1016   0.0859  0.08246
  12  rs59370004     SD  0.01736 0.006796 0.005749
  12 rs114393882   GENO      T/T      T/C      C/C
  12 rs114393882 COUNTS        1        5       34
  12 rs114393882   FREQ    0.025    0.125     0.85
  12 rs114393882   MEAN  0.08434  0.08068   0.0845
  12 rs114393882     SD        0  0.00795 0.007727
  12  rs75545910   GENO      T/T      T/C      C/C
  12  rs75545910 COUNTS        1        5       34
  12  rs75545910   FREQ    0.025    0.125     0.85
  12  rs75545910   MEAN  0.08434  0.08068   0.0845
  12  rs75545910     SD        0  0.00795 0.007727
  12  rs11170676   GENO      A/A      A/G      G/G
  12  rs11170676 COUNTS        1       13       26
  12  rs11170676   FREQ    0.025    0.325     0.65
  12  rs11170676   MEAN  0.08423  0.08009  0.08597
  12  rs11170676     SD        0 0.004586 0.008331
  12  rs11170677   GENO      A/A      A/G      G/G
  12  rs11170677 COUNTS        0       16       24
  12  rs11170677   FREQ        0      0.4      0.6
  12  rs11170677   MEAN       NA  0.08125  0.08586
  12  rs11170677     SD       NA 0.005334 0.008485
  12  rs67551371   GENO      A/A      A/G      G/G
  12  rs67551371 COUNTS        0        7       33
  12  rs67551371   FREQ        0    0.175    0.825
  12  rs67551371   MEAN       NA  0.08551   0.0837
  12  rs67551371     SD       NA 0.004888 0.008148
  12  rs67535721   GENO      G/G      G/A      A/A
  12  rs67535721 COUNTS        0        9       31
  12  rs67535721   FREQ        0    0.225    0.775
  12  rs67535721   MEAN       NA  0.08617  0.08339
  12  rs67535721     SD       NA 0.004989 0.008234
  12   rs3058893   GENO  GGT/GGT    GGT/G      G/G
  12   rs3058893 COUNTS        7       25        8
  12   rs3058893   FREQ    0.175    0.625      0.2
  12   rs3058893   MEAN  0.08309  0.08493  0.08198
  12   rs3058893     SD 0.006413 0.008776 0.004338
  12  rs55666598   GENO      A/A     A/AC    AC/AC
  12  rs55666598 COUNTS        1        6       33
  12  rs55666598   FREQ    0.025     0.15    0.825
  12  rs55666598   MEAN  0.07746  0.08484  0.08407
  12  rs55666598     SD        0 0.004485 0.008176
  12  rs76246638   GENO      A/A     A/AG    AG/AG
  12  rs76246638 COUNTS        1        9       30
  12  rs76246638   FREQ    0.025    0.225     0.75
  12  rs76246638   MEAN  0.07746  0.08472  0.08403
  12  rs76246638     SD        0 0.005086 0.008372
  12  rs77177006   GENO      G/G      G/C      C/C
  12  rs77177006 COUNTS        1        5       34
  12  rs77177006   FREQ    0.025    0.125     0.85
  12  rs77177006   MEAN  0.08434  0.08068   0.0845
  12  rs77177006     SD        0  0.00795 0.007727
  12  rs78996677   GENO      G/G      G/A      A/A
  12  rs78996677 COUNTS        2        7       31
  12  rs78996677   FREQ     0.05    0.175    0.775
  12  rs78996677   MEAN   0.1016   0.0859  0.08246
  12  rs78996677     SD  0.01736 0.006796 0.005749
  12   rs4759294   GENO      C/C      C/G      G/G
  12   rs4759294 COUNTS        6       22       12
  12   rs4759294   FREQ     0.15     0.55      0.3
  12   rs4759294   MEAN  0.08717  0.08332  0.08372
  12   rs4759294     SD 0.008193 0.008203 0.006512
  12  rs10876494   GENO      G/G      G/A      A/A
  12  rs10876494 COUNTS        3       16       21
  12  rs10876494   FREQ    0.075      0.4    0.525
  12  rs10876494   MEAN   0.0866  0.08539   0.0826
  12  rs10876494     SD  0.01147 0.008842  0.00616
  12  rs57975245   GENO      A/A      A/G      G/G
  12  rs57975245 COUNTS        1       11       28
  12  rs57975245   FREQ    0.025    0.275      0.7
  12  rs57975245   MEAN  0.09947  0.08645  0.08251
  12  rs57975245     SD        0 0.009663  0.00604
  12  rs12385813   GENO      A/A      A/G      G/G
  12  rs12385813 COUNTS        2       19       19
  12  rs12385813   FREQ     0.05    0.475    0.475
  12  rs12385813   MEAN  0.08876  0.08528  0.08225
  12  rs12385813     SD 0.005438 0.009277 0.005643
  12 rs115115629   GENO      G/G      G/A      A/A
  12 rs115115629 COUNTS        0       12       28
  12 rs115115629   FREQ        0      0.3      0.7
  12 rs115115629   MEAN       NA  0.08211  0.08483
  12 rs115115629     SD       NA  0.00656 0.008054
  12 rs116683013   GENO      A/A      A/G      G/G
  12 rs116683013 COUNTS        0        9       31
  12 rs116683013   FREQ        0    0.225    0.775
  12 rs116683013   MEAN       NA  0.08086  0.08493
  12 rs116683013     SD       NA 0.003524  0.00831
  12  rs74713353   GENO      A/A      A/G      G/G
  12  rs74713353 COUNTS        0        9       31
  12  rs74713353   FREQ        0    0.225    0.775
  12  rs74713353   MEAN       NA  0.08086  0.08493
  12  rs74713353     SD       NA 0.003524  0.00831
  12   rs4759295   GENO      T/T      T/C      C/C
  12   rs4759295 COUNTS        3       14       23
  12   rs4759295   FREQ    0.075     0.35    0.575
  12   rs4759295   MEAN   0.0866  0.08629   0.0823
  12   rs4759295     SD  0.01147 0.008952 0.006111
  12  rs17102640   GENO      G/G      G/C      C/C
  12  rs17102640 COUNTS        0       11       29
  12  rs17102640   FREQ        0    0.275    0.725
  12  rs17102640   MEAN       NA  0.08053  0.08534
  12  rs17102640     SD       NA 0.003803 0.008363
  12 rs149710711   GENO      C/C    C/CAT  CAT/CAT
  12 rs149710711 COUNTS        0        7       33
  12 rs149710711   FREQ        0    0.175    0.825
  12 rs149710711   MEAN       NA  0.08477  0.08386
  12 rs149710711     SD       NA 0.004756  0.00819
  12  rs11432016   GENO      T/T     T/TA    TA/TA
  12  rs11432016 COUNTS        0        5       35
  12  rs11432016   FREQ        0    0.125    0.875
  12  rs11432016   MEAN       NA  0.08433  0.08397
  12  rs11432016     SD       NA 0.005709 0.007963
  12  rs35353347   GENO      C/C     C/CT    CT/CT
  12  rs35353347 COUNTS        4       21       15
  12  rs35353347   FREQ      0.1    0.525    0.375
  12  rs35353347   MEAN  0.08563  0.08579  0.08111
  12  rs35353347     SD 0.009566   0.0082 0.005762
  12  rs60786267   GENO      G/G      G/C      C/C
  12  rs60786267 COUNTS        0        5       35
  12  rs60786267   FREQ        0    0.125    0.875
  12  rs60786267   MEAN       NA  0.09265  0.08278
  12  rs60786267     SD       NA  0.01436 0.005521
  12  rs74091537   GENO      A/A      A/G      G/G
  12  rs74091537 COUNTS        1       12       27
  12  rs74091537   FREQ    0.025      0.3    0.675
  12  rs74091537   MEAN  0.09947   0.0857  0.08269
  12  rs74091537     SD        0 0.009572 0.006072
  12  rs12313512   GENO      T/T      T/G      G/G
  12  rs12313512 COUNTS        2       19       19
  12  rs12313512   FREQ     0.05    0.475    0.475
  12  rs12313512   MEAN  0.08876  0.08528  0.08225
  12  rs12313512     SD 0.005438 0.009277 0.005643
  12 rs116585883   GENO      C/C      C/T      T/T
  12 rs116585883 COUNTS        0        9       31
  12 rs116585883   FREQ        0    0.225    0.775
  12 rs116585883   MEAN       NA  0.08086  0.08493
  12 rs116585883     SD       NA 0.003524  0.00831
  12  rs55893761   GENO      A/A      A/G      G/G
  12  rs55893761 COUNTS        2       19       19
  12  rs55893761   FREQ     0.05    0.475    0.475
  12  rs55893761   MEAN  0.08876  0.08528  0.08225
  12  rs55893761     SD 0.005438 0.009277 0.005643
  12 rs148538617   GENO      A/A      A/C      C/C
  12 rs148538617 COUNTS        0        9       31
  12 rs148538617   FREQ        0    0.225    0.775
  12 rs148538617   MEAN       NA  0.08086  0.08493
  12 rs148538617     SD       NA 0.003524  0.00831
  12 rs112076260   GENO      A/A      A/C      C/C
  12 rs112076260 COUNTS        0        7       33
  12 rs112076260   FREQ        0    0.175    0.825
  12 rs112076260   MEAN       NA  0.08477  0.08386
  12 rs112076260     SD       NA 0.004756  0.00819
  12 rs113340396   GENO      C/C      C/G      G/G
  12 rs113340396 COUNTS        0        6       34
  12 rs113340396   FREQ        0     0.15     0.85
  12 rs113340396   MEAN       NA  0.08502  0.08384
  12 rs113340396     SD       NA  0.00516 0.008065
  12   rs7299481   GENO      T/T      T/A      A/A
  12   rs7299481 COUNTS        5       18       17
  12   rs7299481   FREQ    0.125     0.45    0.425
  12   rs7299481   MEAN  0.08157  0.08194  0.08694
  12   rs7299481     SD 0.004153 0.006415 0.008893
  12  rs79479777   GENO      T/T      T/C      C/C
  12  rs79479777 COUNTS        0       13       27
  12  rs79479777   FREQ        0    0.325    0.675
  12  rs79479777   MEAN       NA   0.0857  0.08321
  12  rs79479777     SD       NA  0.01078 0.005679
  12 rs115653106   GENO      A/A      A/G      G/G
  12 rs115653106 COUNTS        0        4       36
  12 rs115653106   FREQ        0      0.1      0.9
  12 rs115653106   MEAN       NA  0.07859  0.08462
  12 rs115653106     SD       NA 0.003847 0.007767
  12   rs7968810   GENO      A/A      A/G      G/G
  12   rs7968810 COUNTS        4       24       12
  12   rs7968810   FREQ      0.1      0.6      0.3
  12   rs7968810   MEAN  0.08555  0.08411  0.08331
  12   rs7968810     SD 0.004923 0.008732 0.006359
  12   rs7968870   GENO      G/G      G/A      A/A
  12   rs7968870 COUNTS        2       19       19
  12   rs7968870   FREQ     0.05    0.475    0.475
  12   rs7968870   MEAN  0.08876  0.08528  0.08225
  12   rs7968870     SD 0.005438 0.009277 0.005643
  12   rs7969151   GENO      A/A      A/G      G/G
  12   rs7969151 COUNTS        4       24       12
  12   rs7969151   FREQ      0.1      0.6      0.3
  12   rs7969151   MEAN  0.08555  0.08411  0.08331
  12   rs7969151     SD 0.004923 0.008732 0.006359
  12   rs6580960   GENO      A/A      A/C      C/C
  12   rs6580960 COUNTS        3       14       23
  12   rs6580960   FREQ    0.075     0.35    0.575
  12   rs6580960   MEAN   0.0866  0.08629   0.0823
  12   rs6580960     SD  0.01147 0.008952 0.006111
  12  rs77268303   GENO      T/T      T/G      G/G
  12  rs77268303 COUNTS        0        9       31
  12  rs77268303   FREQ        0    0.225    0.775
  12  rs77268303   MEAN       NA  0.08086  0.08493
  12  rs77268303     SD       NA 0.003524  0.00831
  12  rs12300969   GENO      G/G      G/T      T/T
  12  rs12300969 COUNTS        0        7       33
  12  rs12300969   FREQ        0    0.175    0.825
  12  rs12300969   MEAN       NA  0.08477  0.08386
  12  rs12300969     SD       NA 0.004756  0.00819
  12  rs11307850   GENO      C/C     C/CT    CT/CT
  12  rs11307850 COUNTS        0       13       27
  12  rs11307850   FREQ        0    0.325    0.675
  12  rs11307850   MEAN       NA   0.0857  0.08321
  12  rs11307850     SD       NA  0.01078 0.005679
  12   rs7963500   GENO      T/T      T/C      C/C
  12   rs7963500 COUNTS        3       14       23
  12   rs7963500   FREQ    0.075     0.35    0.575
  12   rs7963500   MEAN   0.0866  0.08629   0.0823
  12   rs7963500     SD  0.01147 0.008952 0.006111
  12   rs7976888   GENO      C/C      C/T      T/T
  12   rs7976888 COUNTS        0        5       35
  12   rs7976888   FREQ        0    0.125    0.875
  12   rs7976888   MEAN       NA  0.08433  0.08397
  12   rs7976888     SD       NA 0.005709 0.007963
  12 rs115833693   GENO      T/T      T/A      A/A
  12 rs115833693 COUNTS        0        9       31
  12 rs115833693   FREQ        0    0.225    0.775
  12 rs115833693   MEAN       NA  0.08086  0.08493
  12 rs115833693     SD       NA 0.003524  0.00831
  12  rs11170680   GENO      C/C      C/T      T/T
  12  rs11170680 COUNTS        2       19       19
  12  rs11170680   FREQ     0.05    0.475    0.475
  12  rs11170680   MEAN  0.08876  0.08528  0.08225
  12  rs11170680     SD 0.005438 0.009277 0.005643
  12  rs12321239   GENO      T/T      T/G      G/G
  12  rs12321239 COUNTS        1       20       19
  12  rs12321239   FREQ    0.025      0.5    0.475
  12  rs12321239   MEAN  0.08492  0.08565  0.08225
  12  rs12321239     SD        0 0.009177 0.005643
  12  rs12309114   GENO      G/G      G/A      A/A
  12  rs12309114 COUNTS        2       19       19
  12  rs12309114   FREQ     0.05    0.475    0.475
  12  rs12309114   MEAN  0.08876  0.08528  0.08225
  12  rs12309114     SD 0.005438 0.009277 0.005643
  12 rs185023038   GENO      T/T      T/G      G/G
  12 rs185023038 COUNTS        0        9       31
  12 rs185023038   FREQ        0    0.225    0.775
  12 rs185023038   MEAN       NA  0.08086  0.08493
  12 rs185023038     SD       NA 0.003524  0.00831
  12  rs17102742   GENO      T/T      T/C      C/C
  12  rs17102742 COUNTS        0       11       29
  12  rs17102742   FREQ        0    0.275    0.725
  12  rs17102742   MEAN       NA  0.08053  0.08534
  12  rs17102742     SD       NA 0.003803 0.008363
  12  rs10783597   GENO      C/C      C/T      T/T
  12  rs10783597 COUNTS        3       13       24
  12  rs10783597   FREQ    0.075    0.325      0.6
  12  rs10783597   MEAN   0.0866  0.08688  0.08214
  12  rs10783597     SD  0.01147 0.009026 0.006025
  12  rs12309485   GENO      G/G      G/A      A/A
  12  rs12309485 COUNTS        5       24       11
  12  rs12309485   FREQ    0.125      0.6    0.275
  12  rs12309485   MEAN  0.08515  0.08374   0.0841
  12  rs12309485     SD 0.004355 0.008946 0.006017
  12  rs12578472   GENO      T/T      T/C      C/C
  12  rs12578472 COUNTS       10       15       15
  12  rs12578472   FREQ     0.25    0.375    0.375
  12  rs12578472   MEAN  0.08136  0.08219  0.08761
  12  rs12578472     SD 0.003645 0.006789 0.009289
  12   rs7294513   GENO      T/T      T/C      C/C
  12   rs7294513 COUNTS        2       19       19
  12   rs7294513   FREQ     0.05    0.475    0.475
  12   rs7294513   MEAN  0.08876  0.08528  0.08225
  12   rs7294513     SD 0.005438 0.009277 0.005643
  12   rs4759296   GENO      G/G      G/C      C/C
  12   rs4759296 COUNTS        3       14       23
  12   rs4759296   FREQ    0.075     0.35    0.575
  12   rs4759296   MEAN   0.0866  0.08629   0.0823
  12   rs4759296     SD  0.01147 0.008952 0.006111
  12 rs115650146   GENO      T/T      T/C      C/C
  12 rs115650146 COUNTS        0        9       31
  12 rs115650146   FREQ        0    0.225    0.775
  12 rs115650146   MEAN       NA  0.08086  0.08493
  12 rs115650146     SD       NA 0.003524  0.00831
  12  rs56249450   GENO      A/A     A/AT    AT/AT
  12  rs56249450 COUNTS        4       23       13
  12  rs56249450   FREQ      0.1    0.575    0.325
  12  rs56249450   MEAN  0.08649  0.08451  0.08238
  12  rs56249450     SD 0.004126 0.008457 0.007053
  12   rs7315099   GENO      T/T      T/C      C/C
  12   rs7315099 COUNTS        0        5       35
  12   rs7315099   FREQ        0    0.125    0.875
  12   rs7315099   MEAN       NA  0.08433  0.08397
  12   rs7315099     SD       NA 0.005709 0.007963
  12  rs10783598   GENO      C/C      C/T      T/T
  12  rs10783598 COUNTS       10       15       15
  12  rs10783598   FREQ     0.25    0.375    0.375
  12  rs10783598   MEAN  0.08136  0.08219  0.08761
  12  rs10783598     SD 0.003645 0.006789 0.009289
  12  rs11170681   GENO      C/C      C/T      T/T
  12  rs11170681 COUNTS        2       19       19
  12  rs11170681   FREQ     0.05    0.475    0.475
  12  rs11170681   MEAN  0.08876  0.08528  0.08225
  12  rs11170681     SD 0.005438 0.009277 0.005643
  12   rs7299000   GENO      A/A      A/G      G/G
  12   rs7299000 COUNTS        0        5       35
  12   rs7299000   FREQ        0    0.125    0.875
  12   rs7299000   MEAN       NA  0.08433  0.08397
  12   rs7299000     SD       NA 0.005709 0.007963
  12  rs12303628   GENO      T/T      T/C      C/C
  12  rs12303628 COUNTS        0       16       24
  12  rs12303628   FREQ        0      0.4      0.6
  12  rs12303628   MEAN       NA  0.08638  0.08244
  12  rs12303628     SD       NA     0.01 0.005267
  12   rs7315557   GENO      G/G      G/C      C/C
  12   rs7315557 COUNTS        9       18       13
  12   rs7315557   FREQ    0.225     0.45    0.325
  12   rs7315557   MEAN  0.08427  0.08511  0.08233
  12   rs7315557     SD 0.006609 0.008703 0.007015
  12  rs10876495   GENO      T/T      T/C      C/C
  12  rs10876495 COUNTS        4       14       22
  12  rs10876495   FREQ      0.1     0.35     0.55
  12  rs10876495   MEAN  0.09341  0.08422  0.08218
  12  rs10876495     SD  0.01653 0.004153 0.006228
  12 rs201000501   GENO  GTT/GTT    GTT/G      G/G
  12 rs201000501 COUNTS       11       17       12
  12 rs201000501   FREQ    0.275    0.425      0.3
  12 rs201000501   MEAN  0.08776  0.08374  0.08098
  12 rs201000501     SD  0.01055 0.006318 0.004946
  12   rs4759297   GENO      C/C      C/T      T/T
  12   rs4759297 COUNTS       12       16       12
  12   rs4759297   FREQ      0.3      0.4      0.3
  12   rs4759297   MEAN  0.08714  0.08285  0.08245
  12   rs4759297     SD   0.0102 0.005078 0.007313
  12  rs74871334   GENO      C/C      C/T      T/T
  12  rs74871334 COUNTS        0        4       36
  12  rs74871334   FREQ        0      0.1      0.9
  12  rs74871334   MEAN       NA  0.08324   0.0841
  12  rs74871334     SD       NA 0.007385 0.007784
  12  rs75328374   GENO      A/A      A/G      G/G
  12  rs75328374 COUNTS        0        9       31
  12  rs75328374   FREQ        0    0.225    0.775
  12  rs75328374   MEAN       NA  0.08761  0.08297
  12  rs75328374     SD       NA  0.01195 0.005759
  12  rs12229875   GENO      C/C      C/T      T/T
  12  rs12229875 COUNTS        2       14       24
  12  rs12229875   FREQ     0.05     0.35      0.6
  12  rs12229875   MEAN  0.07595  0.08156  0.08612
  12  rs12229875     SD  0.00695 0.004882 0.008359
  12   rs7307035   GENO      G/G      G/A      A/A
  12   rs7307035 COUNTS        3       12       25
  12   rs7307035   FREQ    0.075      0.3    0.625
  12   rs7307035   MEAN  0.08628  0.08344  0.08402
  12   rs7307035     SD 0.006105  0.00615 0.008604
  12 rs372680132   GENO      C/C     C/CT    CT/CT
  12 rs372680132 COUNTS        2        6       32
  12 rs372680132   FREQ     0.05     0.15      0.8
  12 rs372680132   MEAN  0.08357  0.07959  0.08487
  12 rs372680132     SD 0.0009267 0.003491 0.008198
  12  rs75334194   GENO      T/T      T/C      C/C
  12  rs75334194 COUNTS        0        4       36
  12  rs75334194   FREQ        0      0.1      0.9
  12  rs75334194   MEAN       NA  0.08226  0.08421
  12  rs75334194     SD       NA 0.005044 0.007922
  12   rs3847786   GENO      T/T      T/C      C/C
  12   rs3847786 COUNTS        9       18       13
  12   rs3847786   FREQ    0.225     0.45    0.325
  12   rs3847786   MEAN  0.08557  0.08576  0.08053
  12   rs3847786     SD 0.005271 0.009631 0.004594
  12  rs11170682   GENO      T/T      T/C      C/C
  12  rs11170682 COUNTS        9       18       13
  12  rs11170682   FREQ    0.225     0.45    0.325
  12  rs11170682   MEAN  0.08557  0.08576  0.08053
  12  rs11170682     SD 0.005271 0.009631 0.004594
  12   rs7955354   GENO      A/A      A/G      G/G
  12   rs7955354 COUNTS        1       12       27
  12   rs7955354   FREQ    0.025      0.3    0.675
  12   rs7955354   MEAN  0.08434  0.08473  0.08369
  12   rs7955354     SD        0  0.00629 0.008418
  12   rs7955486   GENO      A/A      A/G      G/G
  12   rs7955486 COUNTS        4       11       25
  12   rs7955486   FREQ      0.1    0.275    0.625
  12   rs7955486   MEAN  0.08797  0.08257  0.08402
  12   rs7955486     SD 0.006024 0.005617 0.008604
  12 rs115211342   GENO      A/A      A/G      G/G
  12 rs115211342 COUNTS        0        4       36
  12 rs115211342   FREQ        0      0.1      0.9
  12 rs115211342   MEAN       NA  0.08226  0.08421
  12 rs115211342     SD       NA 0.005044 0.007922
  12   rs3847785   GENO      T/T      T/G      G/G
  12   rs3847785 COUNTS        2       11       27
  12   rs3847785   FREQ     0.05    0.275    0.675
  12   rs3847785   MEAN  0.08016  0.08899  0.08228
  12   rs3847785     SD 0.003817  0.01028 0.005654
  12  rs11170683   GENO      T/T      T/A      A/A
  12  rs11170683 COUNTS       10       18       12
  12  rs11170683   FREQ     0.25     0.45      0.3
  12  rs11170683   MEAN  0.08487  0.08607  0.08022
  12  rs11170683     SD  0.00544 0.009474 0.004656
  12   rs4759298   GENO      C/C      C/T      T/T
  12   rs4759298 COUNTS        4       15       21
  12   rs4759298   FREQ      0.1    0.375    0.525
  12   rs4759298   MEAN  0.07718  0.08238  0.08649
  12   rs4759298     SD  0.00527 0.005512 0.008435
  12   rs3847784   GENO      A/A      A/C      C/C
  12   rs3847784 COUNTS        2       11       27
  12   rs3847784   FREQ     0.05    0.275    0.675
  12   rs3847784   MEAN  0.08016  0.08899  0.08228
  12   rs3847784     SD 0.003817  0.01028 0.005654
  12  rs10876496   GENO      T/T      T/C      C/C
  12  rs10876496 COUNTS        5       15       20
  12  rs10876496   FREQ    0.125    0.375      0.5
  12  rs10876496   MEAN  0.07859  0.08201  0.08688
  12  rs10876496     SD 0.005547  0.00557 0.008452
  12   rs3858602   GENO      A/A      A/G      G/G
  12   rs3858602 COUNTS       10       18       12
  12   rs3858602   FREQ     0.25     0.45      0.3
  12   rs3858602   MEAN  0.08531  0.08579  0.08028
  12   rs3858602     SD  0.00504 0.009621 0.004703
  12 rs113854012   GENO    TG/TG     TG/T      T/T
  12 rs113854012 COUNTS       11       15       14
  12 rs113854012   FREQ    0.275    0.375     0.35
  12 rs113854012   MEAN  0.08489  0.08586  0.08136
  12 rs113854012     SD 0.005314   0.0103 0.005265
  12  rs74349459   GENO      T/T      T/C      C/C
  12  rs74349459 COUNTS        1        5       34
  12  rs74349459   FREQ    0.025    0.125     0.85
  12  rs74349459   MEAN  0.08434  0.08272   0.0842
  12  rs74349459     SD        0 0.007284  0.00791
  12  rs61497467   GENO      G/G      G/A      A/A
  12  rs61497467 COUNTS        0        9       31
  12  rs61497467   FREQ        0    0.225    0.775
  12  rs61497467   MEAN       NA  0.08761  0.08297
  12  rs61497467     SD       NA  0.01195 0.005759
  12  rs74091557   GENO      G/G      G/C      C/C
  12  rs74091557 COUNTS        2       17       21
  12  rs74091557   FREQ     0.05    0.425    0.525
  12  rs74091557   MEAN   0.0838  0.08524  0.08305
  12  rs74091557     SD 0.001545 0.009413  0.00641
  12  rs17102892   GENO      C/C      C/G      G/G
  12  rs17102892 COUNTS        2       17       21
  12  rs17102892   FREQ     0.05    0.425    0.525
  12  rs17102892   MEAN   0.0838  0.08524  0.08305
  12  rs17102892     SD 0.001545 0.009413  0.00641
  12   rs1316636   GENO      G/G      G/A      A/A
  12   rs1316636 COUNTS        0        6       34
  12   rs1316636   FREQ        0     0.15     0.85
  12   rs1316636   MEAN       NA  0.08518  0.08381
  12   rs1316636     SD       NA 0.005511 0.008025
  12   rs2037750   GENO      C/C      C/T      T/T
  12   rs2037750 COUNTS        4       15       21
  12   rs2037750   FREQ      0.1    0.375    0.525
  12   rs2037750   MEAN  0.07718  0.08238  0.08649
  12   rs2037750     SD  0.00527 0.005512 0.008435
  12  rs11170685   GENO      C/C      C/T      T/T
  12  rs11170685 COUNTS       11       17       12
  12  rs11170685   FREQ    0.275    0.425      0.3
  12  rs11170685   MEAN  0.08075  0.08588  0.08437
  12  rs11170685     SD 0.005838 0.009517 0.005384
  12  rs11170686   GENO      T/T      T/G      G/G
  12  rs11170686 COUNTS        4       12       24
  12  rs11170686   FREQ      0.1      0.3      0.6
  12  rs11170686   MEAN  0.08797  0.08306  0.08383
  12  rs11170686     SD 0.006024  0.00562 0.008738
  12   rs2037749   GENO      T/T      T/C      C/C
  12   rs2037749 COUNTS        2       11       27
  12   rs2037749   FREQ     0.05    0.275    0.675
  12   rs2037749   MEAN  0.08016  0.08899  0.08228
  12   rs2037749     SD 0.003817  0.01028 0.005654
  12  rs61633953   GENO      A/A      A/G      G/G
  12  rs61633953 COUNTS        0        5       35
  12  rs61633953   FREQ        0    0.125    0.875
  12  rs61633953   MEAN       NA  0.09265  0.08278
  12  rs61633953     SD       NA  0.01436 0.005521
  12  rs74091561   GENO      A/A      A/G      G/G
  12  rs74091561 COUNTS        1        9       30
  12  rs74091561   FREQ    0.025    0.225     0.75
  12  rs74091561   MEAN  0.08489  0.08934  0.08239
  12  rs74091561     SD        0  0.01136 0.005626
  12  rs17102909   GENO      G/G      G/C      C/C
  12  rs17102909 COUNTS        2       13       25
  12  rs17102909   FREQ     0.05    0.325    0.625
  12  rs17102909   MEAN   0.0838  0.08613  0.08293
  12  rs17102909     SD 0.001545  0.01062 0.005927
  12  rs11170687   GENO      G/G      G/A      A/A
  12  rs11170687 COUNTS        6       13       21
  12  rs11170687   FREQ     0.15    0.325    0.525
  12  rs11170687   MEAN  0.08501  0.08305  0.08433
  12  rs11170687     SD 0.007135 0.005381 0.009123
  12  rs17102916   GENO      T/T      T/G      G/G
  12  rs17102916 COUNTS        2       13       25
  12  rs17102916   FREQ     0.05    0.325    0.625
  12  rs17102916   MEAN   0.0838  0.08613  0.08293
  12  rs17102916     SD 0.001545  0.01062 0.005927
  12 rs558363512   GENO    CT/CT     CT/C      C/C
  12 rs558363512 COUNTS        2       23       15
  12 rs558363512   FREQ     0.05    0.575    0.375
  12 rs558363512   MEAN  0.08381  0.08314  0.08538
  12 rs558363512     SD 0.000746 0.005511   0.0106
  12 rs115300059   GENO      T/T      T/C      C/C
  12 rs115300059 COUNTS        2       13       25
  12 rs115300059   FREQ     0.05    0.325    0.625
  12 rs115300059   MEAN   0.0838  0.08613  0.08293
  12 rs115300059     SD 0.001545  0.01062 0.005927
  12  rs35625178   GENO  GTA/GTA    GTA/G      G/G
  12  rs35625178 COUNTS        9       16       15
  12  rs35625178   FREQ    0.225      0.4    0.375
  12  rs35625178   MEAN  0.08128  0.08522  0.08437
  12  rs35625178     SD 0.006107 0.009734 0.005821
  12 rs559561420   GENO      G/G      G/A      A/A
  12 rs559561420 COUNTS        0       13       27
  12 rs559561420   FREQ        0    0.325    0.675
  12 rs559561420   MEAN       NA  0.08931  0.08147
  12 rs559561420     SD       NA 0.009562 0.004998
  12 rs191037137   GENO      T/T      T/C      C/C
  12 rs191037137 COUNTS        0        7       33
  12 rs191037137   FREQ        0    0.175    0.825
  12 rs191037137   MEAN       NA   0.0795  0.08498
  12 rs191037137     SD       NA 0.006503 0.007623
  12  rs77075895   GENO      T/T      T/C      C/C
  12  rs77075895 COUNTS        0        4       36
  12  rs77075895   FREQ        0      0.1      0.9
  12  rs77075895   MEAN       NA  0.07859  0.08462
  12  rs77075895     SD       NA 0.003847 0.007767
  12 rs138508034   GENO    TA/TA     TA/T      T/T
  12 rs138508034 COUNTS        4       12       24
  12 rs138508034   FREQ      0.1      0.3      0.6
  12 rs138508034   MEAN  0.08727  0.08294  0.08401
  12 rs138508034     SD 0.007114 0.005239 0.008789
  12  rs79478521   GENO      A/A      A/G      G/G
  12  rs79478521 COUNTS        0        8       32
  12  rs79478521   FREQ        0      0.2      0.8
  12  rs79478521   MEAN       NA  0.07956  0.08513
  12  rs79478521     SD       NA 0.006023 0.007693
  12  rs74091564   GENO      C/C      C/T      T/T
  12  rs74091564 COUNTS        2       13       25
  12  rs74091564   FREQ     0.05    0.325    0.625
  12  rs74091564   MEAN   0.0838  0.08613  0.08293
  12  rs74091564     SD 0.001545  0.01062 0.005927
  12  rs74091565   GENO      G/G      G/A      A/A
  12  rs74091565 COUNTS        2       13       25
  12  rs74091565   FREQ     0.05    0.325    0.625
  12  rs74091565   MEAN   0.0838  0.08613  0.08293
  12  rs74091565     SD 0.001545  0.01062 0.005927
  12  rs60916034   GENO      C/C      C/A      A/A
  12  rs60916034 COUNTS        1        2       37
  12  rs60916034   FREQ    0.025     0.05    0.925
  12  rs60916034   MEAN   0.0746  0.08602  0.08416
  12  rs60916034     SD        0 0.003479 0.007777
  12  rs11170688   GENO      T/T      T/C      C/C
  12  rs11170688 COUNTS        5       11       24
  12  rs11170688   FREQ    0.125    0.275      0.6
  12  rs11170688   MEAN   0.0861  0.08308  0.08401
  12  rs11170688     SD 0.006699 0.005471 0.008789
  12  rs10876498   GENO      A/A      A/G      G/G
  12  rs10876498 COUNTS        0        6       34
  12  rs10876498   FREQ        0     0.15     0.85
  12  rs10876498   MEAN       NA  0.08518  0.08381
  12  rs10876498     SD       NA 0.005511 0.008025
  12  rs10783599   GENO      A/A      A/G      G/G
  12  rs10783599 COUNTS        0        6       34
  12  rs10783599   FREQ        0     0.15     0.85
  12  rs10783599   MEAN       NA  0.08518  0.08381
  12  rs10783599     SD       NA 0.005511 0.008025
  12  rs17102957   GENO      C/C      C/T      T/T
  12  rs17102957 COUNTS        0        6       34
  12  rs17102957   FREQ        0     0.15     0.85
  12  rs17102957   MEAN       NA  0.08017  0.08469
  12  rs17102957     SD       NA 0.002752 0.008062
  12  rs12313584   GENO      G/G      G/A      A/A
  12  rs12313584 COUNTS        8       19       13
  12  rs12313584   FREQ      0.2    0.475    0.325
  12  rs12313584   MEAN  0.08239  0.08169  0.08841
  12  rs12313584     SD 0.006408 0.004837  0.01001
  12  rs10506318   GENO      G/G      G/T      T/T
  12  rs10506318 COUNTS        9       16       15
  12  rs10506318   FREQ    0.225      0.4    0.375
  12  rs10506318   MEAN  0.08379  0.08597  0.08207
  12  rs10506318     SD 0.005282  0.01041 0.004784
  12  rs71925390   GENO      A/A   A/ATTC ATTC/ATTC
  12  rs71925390 COUNTS        0        8       32
  12  rs71925390   FREQ        0      0.2      0.8
  12  rs71925390   MEAN       NA  0.08888   0.0828
  12  rs71925390     SD       NA  0.01211 0.005748
  12 rs114467406   GENO      A/A      A/G      G/G
  12 rs114467406 COUNTS        0        5       35
  12 rs114467406   FREQ        0    0.125    0.875
  12 rs114467406   MEAN       NA  0.08281  0.08419
  12 rs114467406     SD       NA 0.006213 0.007904
  12  rs78465973   GENO      A/A      A/G      G/G
  12  rs78465973 COUNTS        0        8       32
  12  rs78465973   FREQ        0      0.2      0.8
  12  rs78465973   MEAN       NA  0.07956  0.08513
  12  rs78465973     SD       NA 0.006023 0.007693
  12  rs77020835   GENO      T/T      T/G      G/G
  12  rs77020835 COUNTS        0        5       35
  12  rs77020835   FREQ        0    0.125    0.875
  12  rs77020835   MEAN       NA  0.08602  0.08373
  12  rs77020835     SD       NA 0.005719 0.007921
  12   rs4494339   GENO      C/C      C/T      T/T
  12   rs4494339 COUNTS        8       19       13
  12   rs4494339   FREQ      0.2    0.475    0.325
  12   rs4494339   MEAN  0.08208  0.08182  0.08841
  12   rs4494339     SD 0.006387 0.004862  0.01001
  12 rs112590353   GENO      A/A      A/G      G/G
  12 rs112590353 COUNTS        0       11       29
  12 rs112590353   FREQ        0    0.275    0.725
  12 rs112590353   MEAN       NA  0.08815  0.08245
  12 rs112590353     SD       NA  0.01051 0.005742
  12  rs12305643   GENO      A/A      A/T      T/T
  12  rs12305643 COUNTS        8       19       13
  12  rs12305643   FREQ      0.2    0.475    0.325
  12  rs12305643   MEAN  0.08208  0.08182  0.08841
  12  rs12305643     SD 0.006387 0.004862  0.01001
  12  rs12307091   GENO      G/G      G/A      A/A
  12  rs12307091 COUNTS        9       16       15
  12  rs12307091   FREQ    0.225      0.4    0.375
  12  rs12307091   MEAN  0.08379  0.08597  0.08207
  12  rs12307091     SD 0.005282  0.01041 0.004784
  12  rs17103077   GENO      C/C      C/T      T/T
  12  rs17103077 COUNTS        9       16       15
  12  rs17103077   FREQ    0.225      0.4    0.375
  12  rs17103077   MEAN  0.08379  0.08597  0.08207
  12  rs17103077     SD 0.005282  0.01041 0.004784
  12  rs11170692   GENO      T/T      T/A      A/A
  12  rs11170692 COUNTS        8       20       12
  12  rs11170692   FREQ      0.2      0.5      0.3
  12  rs11170692   MEAN  0.08208   0.0819  0.08883
  12  rs11170692     SD 0.006387 0.004744  0.01034
  12 rs116286841   GENO      T/T      T/C      C/C
  12 rs116286841 COUNTS        0        5       35
  12 rs116286841   FREQ        0    0.125    0.875
  12 rs116286841   MEAN       NA  0.09265  0.08278
  12 rs116286841     SD       NA  0.01436 0.005521
  12  rs11612817   GENO      G/G      G/A      A/A
  12  rs11612817 COUNTS        7       18       15
  12  rs11612817   FREQ    0.175     0.45    0.375
  12  rs11612817   MEAN  0.08218  0.08166  0.08771
  12  rs11612817     SD 0.006892 0.004981 0.009457
  12 rs138137531   GENO CAAAAAA/CAAAAAA CAAAAAA/C      C/C
  12 rs138137531 COUNTS        1        3       36
  12 rs138137531   FREQ    0.025    0.075      0.9
  12 rs138137531   MEAN  0.08848  0.08511   0.0838
  12 rs138137531     SD        0 0.002527 0.008016
  12   rs7975955   GENO      T/T      T/G      G/G
  12   rs7975955 COUNTS        8       19       13
  12   rs7975955   FREQ      0.2    0.475    0.325
  12   rs7975955   MEAN  0.08208  0.08182  0.08841
  12   rs7975955     SD 0.006387 0.004862  0.01001
  12  rs11170695   GENO      A/A      A/G      G/G
  12  rs11170695 COUNTS        8       19       13
  12  rs11170695   FREQ      0.2    0.475    0.325
  12  rs11170695   MEAN  0.08208  0.08182  0.08841
  12  rs11170695     SD 0.006387 0.004862  0.01001
  12  rs11170696   GENO      A/A      A/G      G/G
  12  rs11170696 COUNTS        0        9       31
  12  rs11170696   FREQ        0    0.225    0.775
  12  rs11170696   MEAN       NA  0.08537  0.08362
  12  rs11170696     SD       NA 0.006991 0.007905
  12  rs11170697   GENO      C/C      C/T      T/T
  12  rs11170697 COUNTS        8       19       13
  12  rs11170697   FREQ      0.2    0.475    0.325
  12  rs11170697   MEAN  0.08208  0.08182  0.08841
  12  rs11170697     SD 0.006387 0.004862  0.01001
  12   rs1006347   GENO      G/G      G/A      A/A
  12   rs1006347 COUNTS        8       19       13
  12   rs1006347   FREQ      0.2    0.475    0.325
  12   rs1006347   MEAN  0.08208  0.08182  0.08841
  12   rs1006347     SD 0.006387 0.004862  0.01001
  12   rs1550778   GENO      C/C      C/T      T/T
  12   rs1550778 COUNTS        8       19       13
  12   rs1550778   FREQ      0.2    0.475    0.325
  12   rs1550778   MEAN  0.08208  0.08182  0.08841
  12   rs1550778     SD 0.006387 0.004862  0.01001
  12  rs77274441   GENO      C/C      C/A      A/A
  12  rs77274441 COUNTS        0        8       32
  12  rs77274441   FREQ        0      0.2      0.8
  12  rs77274441   MEAN       NA  0.08888   0.0828
  12  rs77274441     SD       NA  0.01211 0.005748
  12  rs74091570   GENO      T/T      T/C      C/C
  12  rs74091570 COUNTS        2       11       27
  12  rs74091570   FREQ     0.05    0.275    0.675
  12  rs74091570   MEAN   0.0838  0.08741  0.08265
  12  rs74091570     SD 0.001545  0.01111 0.005793
  12  rs56795175   GENO      A/A      A/T      T/T
  12  rs56795175 COUNTS        0        8       32
  12  rs56795175   FREQ        0      0.2      0.8
  12  rs56795175   MEAN       NA  0.08888   0.0828
  12  rs56795175     SD       NA  0.01211 0.005748
  12   rs2010242   GENO      A/A      A/T      T/T
  12   rs2010242 COUNTS        2       14       24
  12   rs2010242   FREQ     0.05     0.35      0.6
  12   rs2010242   MEAN   0.0838  0.08716   0.0822
  12   rs2010242     SD 0.001545     0.01 0.005774
  12  rs74755945   GENO      T/T      T/C      C/C
  12  rs74755945 COUNTS        0        8       32
  12  rs74755945   FREQ        0      0.2      0.8
  12  rs74755945   MEAN       NA  0.07956  0.08513
  12  rs74755945     SD       NA 0.006023 0.007693
  12    rs876351   GENO      A/A      A/T      T/T
  12    rs876351 COUNTS        0        8       32
  12    rs876351   FREQ        0      0.2      0.8
  12    rs876351   MEAN       NA  0.08888   0.0828
  12    rs876351     SD       NA  0.01211 0.005748
  12  rs56351638   GENO      A/A      A/G      G/G
  12  rs56351638 COUNTS        1        7       32
  12  rs56351638   FREQ    0.025    0.175      0.8
  12  rs56351638   MEAN  0.08271  0.08508  0.08383
  12  rs56351638     SD        0 0.008223 0.007767
  12  rs12826199   GENO      T/T      T/A      A/A
  12  rs12826199 COUNTS        0        8       32
  12  rs12826199   FREQ        0      0.2      0.8
  12  rs12826199   MEAN       NA  0.08888   0.0828
  12  rs12826199     SD       NA  0.01211 0.005748
  12 rs142314689   GENO      T/T      T/G      G/G
  12 rs142314689 COUNTS        0        4       36
  12 rs142314689   FREQ        0      0.1      0.9
  12 rs142314689   MEAN       NA  0.09324  0.08299
  12 rs142314689     SD       NA  0.01389 0.006163
  12  rs80254584   GENO      C/C      C/T      T/T
  12  rs80254584 COUNTS        0        8       32
  12  rs80254584   FREQ        0      0.2      0.8
  12  rs80254584   MEAN       NA  0.08888   0.0828
  12  rs80254584     SD       NA  0.01211 0.005748
  12  rs34983064   GENO      T/T   T/TGTC TGTC/TGTC
  12  rs34983064 COUNTS        0        8       32
  12  rs34983064   FREQ        0      0.2      0.8
  12  rs34983064   MEAN       NA  0.08888   0.0828
  12  rs34983064     SD       NA  0.01211 0.005748
  12  rs12811467   GENO      C/C      C/T      T/T
  12  rs12811467 COUNTS        7       18       15
  12  rs12811467   FREQ    0.175     0.45    0.375
  12  rs12811467   MEAN  0.09047  0.08202   0.0834
  12  rs12811467     SD  0.01276 0.004427 0.006592
  12  rs12423899   GENO      A/A      A/C      C/C
  12  rs12423899 COUNTS        0        8       32
  12  rs12423899   FREQ        0      0.2      0.8
  12  rs12423899   MEAN       NA  0.08888   0.0828
  12  rs12423899     SD       NA  0.01211 0.005748
  12 rs114815655   GENO      T/T      T/C      C/C
  12 rs114815655 COUNTS        1        6       33
  12 rs114815655   FREQ    0.025     0.15    0.825
  12 rs114815655   MEAN  0.08434   0.0825  0.08428
  12 rs114815655     SD        0 0.006537 0.008017
  12  rs60282714   GENO      G/G      G/A      A/A
  12  rs60282714 COUNTS        2       11       27
  12  rs60282714   FREQ     0.05    0.275    0.675
  12  rs60282714   MEAN   0.0838  0.08741  0.08265
  12  rs60282714     SD 0.001545  0.01111 0.005793
  12   rs4608125   GENO      A/A      A/G      G/G
  12   rs4608125 COUNTS        0        8       32
  12   rs4608125   FREQ        0      0.2      0.8
  12   rs4608125   MEAN       NA  0.08888   0.0828
  12   rs4608125     SD       NA  0.01211 0.005748
  12  rs10783600   GENO      A/A      A/G      G/G
  12  rs10783600 COUNTS        0        8       32
  12  rs10783600   FREQ        0      0.2      0.8
  12  rs10783600   MEAN       NA  0.08888   0.0828
  12  rs10783600     SD       NA  0.01211 0.005748
  12 rs557803529   GENO      T/T  T/TTTTC TTTTC/TTTTC
  12 rs557803529 COUNTS        5       15       20
  12 rs557803529   FREQ    0.125    0.375      0.5
  12 rs557803529   MEAN  0.08615  0.08407  0.08344
  12 rs557803529     SD 0.009055   0.0095 0.005919
  12  rs12319379   GENO      G/G      G/T      T/T
  12  rs12319379 COUNTS        4       16       20
  12  rs12319379   FREQ      0.1      0.4      0.5
  12  rs12319379   MEAN  0.08155  0.08659  0.08245
  12  rs12319379     SD 0.004945 0.009436 0.006063
  12  rs59034149   GENO      C/C      C/T      T/T
  12  rs59034149 COUNTS        4       16       20
  12  rs59034149   FREQ      0.1      0.4      0.5
  12  rs59034149   MEAN  0.08267  0.08567  0.08297
  12  rs59034149     SD 0.005882 0.009865 0.005851
  12  rs10876500   GENO      T/T      T/G      G/G
  12  rs10876500 COUNTS        7       21       12
  12  rs10876500   FREQ    0.175    0.525      0.3
  12  rs10876500   MEAN  0.09047  0.08262  0.08269
  12  rs10876500     SD  0.01276 0.004696 0.006848
  12 rs140046407   GENO      G/G     G/GT    GT/GT
  12 rs140046407 COUNTS        5       14       21
  12 rs140046407   FREQ    0.125     0.35    0.525
  12 rs140046407   MEAN  0.08263  0.08367  0.08458
  12 rs140046407     SD 0.004488 0.005699 0.009397
  12  rs12304309   GENO      T/T      T/C      C/C
  12  rs12304309 COUNTS        0        5       35
  12  rs12304309   FREQ        0    0.125    0.875
  12  rs12304309   MEAN       NA  0.08632  0.08369
  12  rs12304309     SD       NA 0.006574 0.007828
  12   rs7136327   GENO      C/C      C/T      T/T
  12   rs7136327 COUNTS        4       15       21
  12   rs7136327   FREQ      0.1    0.375    0.525
  12   rs7136327   MEAN  0.08267  0.08576  0.08303
  12   rs7136327     SD 0.005882   0.0102 0.005709
  12  rs10783602   GENO      T/T      T/C      C/C
  12  rs10783602 COUNTS        0        8       32
  12  rs10783602   FREQ        0      0.2      0.8
  12  rs10783602   MEAN       NA  0.08888   0.0828
  12  rs10783602     SD       NA  0.01211 0.005748
  12  rs57637575   GENO      T/T    T/TAA  TAA/TAA
  12  rs57637575 COUNTS        2        9       29
  12  rs57637575   FREQ     0.05    0.225    0.725
  12  rs57637575   MEAN   0.0838  0.08875  0.08256
  12  rs57637575     SD 0.001545  0.01189 0.005642
  12 rs538246032   GENO      C/C      C/T      T/T
  12 rs538246032 COUNTS        0        8       32
  12 rs538246032   FREQ        0      0.2      0.8
  12 rs538246032   MEAN       NA  0.08888   0.0828
  12 rs538246032     SD       NA  0.01211 0.005748
  12  rs59595983   GENO      T/T      T/C      C/C
  12  rs59595983 COUNTS        4       16       20
  12  rs59595983   FREQ      0.1      0.4      0.5
  12  rs59595983   MEAN  0.08267  0.08567  0.08297
  12  rs59595983     SD 0.005882 0.009865 0.005851
  12  rs11170701   GENO      C/C      C/G      G/G
  12  rs11170701 COUNTS        8       20       12
  12  rs11170701   FREQ      0.2      0.5      0.3
  12  rs11170701   MEAN  0.08958  0.08259  0.08269
  12  rs11170701     SD  0.01207 0.004815 0.006848
  12  rs56973833   GENO      T/T      T/A      A/A
  12  rs56973833 COUNTS        0        8       32
  12  rs56973833   FREQ        0      0.2      0.8
  12  rs56973833   MEAN       NA  0.08888   0.0828
  12  rs56973833     SD       NA  0.01211 0.005748
  12  rs73309422   GENO      T/T      T/G      G/G
  12  rs73309422 COUNTS        1        2       37
  12  rs73309422   FREQ    0.025     0.05    0.925
  12  rs73309422   MEAN   0.0746  0.08602  0.08416
  12  rs73309422     SD        0 0.003479 0.007777
  12 rs116354044   GENO      T/T      T/A      A/A
  12 rs116354044 COUNTS        0        8       32
  12 rs116354044   FREQ        0      0.2      0.8
  12 rs116354044   MEAN       NA  0.08888   0.0828
  12 rs116354044     SD       NA  0.01211 0.005748
  12  rs11170702   GENO      G/G      G/A      A/A
  12  rs11170702 COUNTS        0        8       32
  12  rs11170702   FREQ        0      0.2      0.8
  12  rs11170702   MEAN       NA  0.08888   0.0828
  12  rs11170702     SD       NA  0.01211 0.005748
  12  rs11170704   GENO      T/T      T/G      G/G
  12  rs11170704 COUNTS        0       10       30
  12  rs11170704   FREQ        0     0.25     0.75
  12  rs11170704   MEAN       NA  0.08826   0.0826
  12  rs11170704     SD       NA   0.0108 0.005865
  12 rs573424891   GENO      C/C     C/CA    CA/CA
  12 rs573424891 COUNTS        0        5       35
  12 rs573424891   FREQ        0    0.125    0.875
  12 rs573424891   MEAN       NA  0.08542  0.08382
  12 rs573424891     SD       NA 0.007394 0.007778
  12  rs12423776   GENO      C/C      C/A      A/A
  12  rs12423776 COUNTS        0       10       30
  12  rs12423776   FREQ        0     0.25     0.75
  12  rs12423776   MEAN       NA  0.08826   0.0826
  12  rs12423776     SD       NA   0.0108 0.005865
  12  rs61057882   GENO      A/A      A/G      G/G
  12  rs61057882 COUNTS        7       21       12
  12  rs61057882   FREQ    0.175    0.525      0.3
  12  rs61057882   MEAN  0.09047  0.08262  0.08269
  12  rs61057882     SD  0.01276 0.004696 0.006848
  12   rs7308843   GENO      A/A      A/G      G/G
  12   rs7308843 COUNTS        8       22       10
  12   rs7308843   FREQ      0.2     0.55     0.25
  12   rs7308843   MEAN  0.08958  0.08276  0.08234
  12   rs7308843     SD  0.01207 0.005333 0.006306
  12   rs7294561   GENO      A/A      A/T      T/T
  12   rs7294561 COUNTS        0       15       25
  12   rs7294561   FREQ        0    0.375    0.625
  12   rs7294561   MEAN       NA  0.08731  0.08204
  12   rs7294561     SD       NA 0.009616 0.005521
  12  rs73309428   GENO      A/A      A/C      C/C
  12  rs73309428 COUNTS        4       15       21
  12  rs73309428   FREQ      0.1    0.375    0.525
  12  rs73309428   MEAN  0.08267  0.08553  0.08319
  12  rs73309428     SD 0.005882  0.01019 0.005797
  12   rs7309157   GENO      T/T      T/A      A/A
  12   rs7309157 COUNTS        8       22       10
  12   rs7309157   FREQ      0.2     0.55     0.25
  12   rs7309157   MEAN  0.08958  0.08276  0.08234
  12   rs7309157     SD  0.01207 0.005333 0.006306
  12  rs57371368   GENO      T/T      T/C      C/C
  12  rs57371368 COUNTS        4       15       21
  12  rs57371368   FREQ      0.1    0.375    0.525
  12  rs57371368   MEAN  0.08267  0.08553  0.08319
  12  rs57371368     SD 0.005882  0.01019 0.005797
  12   rs7309649   GENO      C/C      C/G      G/G
  12   rs7309649 COUNTS        8       22       10
  12   rs7309649   FREQ      0.2     0.55     0.25
  12   rs7309649   MEAN  0.08958  0.08276  0.08234
  12   rs7309649     SD  0.01207 0.005333 0.006306
  12   rs7309463   GENO      G/G      G/A      A/A
  12   rs7309463 COUNTS        8       22       10
  12   rs7309463   FREQ      0.2     0.55     0.25
  12   rs7309463   MEAN  0.08958  0.08276  0.08234
  12   rs7309463     SD  0.01207 0.005333 0.006306
  12  rs17103429   GENO      C/C      C/T      T/T
  12  rs17103429 COUNTS        8       22       10
  12  rs17103429   FREQ      0.2     0.55     0.25
  12  rs17103429   MEAN  0.08958  0.08276  0.08234
  12  rs17103429     SD  0.01207 0.005333 0.006306
  12  rs17103430   GENO      C/C      C/T      T/T
  12  rs17103430 COUNTS        8       22       10
  12  rs17103430   FREQ      0.2     0.55     0.25
  12  rs17103430   MEAN  0.08958  0.08276  0.08234
  12  rs17103430     SD  0.01207 0.005333 0.006306
  12  rs73317491   GENO      A/A      A/G      G/G
  12  rs73317491 COUNTS        8       22       10
  12  rs73317491   FREQ      0.2     0.55     0.25
  12  rs73317491   MEAN  0.08958  0.08276  0.08234
  12  rs73317491     SD  0.01207 0.005333 0.006306
  12 rs145137763   GENO      C/C   C/CCCT CCCT/CCCT
  12 rs145137763 COUNTS        7       22       11
  12 rs145137763   FREQ    0.175     0.55    0.275
  12 rs145137763   MEAN  0.09047  0.08256  0.08283
  12 rs145137763     SD  0.01276 0.005219 0.006201
  12 rs529241619   GENO      G/G      G/T      T/T
  12 rs529241619 COUNTS        0       26       14
  12 rs529241619   FREQ        0     0.65     0.35
  12 rs529241619   MEAN       NA  0.08512  0.08197
  12 rs529241619     SD       NA 0.008347 0.005911
  12 rs114688702   GENO      G/G      G/A      A/A
  12 rs114688702 COUNTS        0       15       25
  12 rs114688702   FREQ        0    0.375    0.625
  12 rs114688702   MEAN       NA  0.08731  0.08204
  12 rs114688702     SD       NA 0.009616 0.005521
  12   rs9706510   GENO      A/A      A/G      G/G
  12   rs9706510 COUNTS        4       15       21
  12   rs9706510   FREQ      0.1    0.375    0.525
  12   rs9706510   MEAN  0.08267  0.08553  0.08319
  12   rs9706510     SD 0.005882  0.01019 0.005797
  12   rs9705895   GENO      C/C      C/A      A/A
  12   rs9705895 COUNTS        8       22       10
  12   rs9705895   FREQ      0.2     0.55     0.25
  12   rs9705895   MEAN  0.08958  0.08276  0.08234
  12   rs9705895     SD  0.01207 0.005333 0.006306
  12 rs138879969   GENO    TA/TA     TA/T      T/T
  12 rs138879969 COUNTS        4       15       21
  12 rs138879969   FREQ      0.1    0.375    0.525
  12 rs138879969   MEAN  0.08267  0.08553  0.08319
  12 rs138879969     SD 0.005882  0.01019 0.005797
  12  rs57503239   GENO    AT/AT     AT/A      A/A
  12  rs57503239 COUNTS        0       13       27
  12  rs57503239   FREQ        0    0.325    0.675
  12  rs57503239   MEAN       NA  0.08721  0.08248
  12  rs57503239     SD       NA  0.01021 0.005683
  12  rs74500179   GENO      G/G      G/C      C/C
  12  rs74500179 COUNTS        0       15       25
  12  rs74500179   FREQ        0    0.375    0.625
  12  rs74500179   MEAN       NA  0.08731  0.08204
  12  rs74500179     SD       NA 0.009616 0.005521
  12   rs3858601   GENO      A/A      A/C      C/C
  12   rs3858601 COUNTS        4       15       21
  12   rs3858601   FREQ      0.1    0.375    0.525
  12   rs3858601   MEAN  0.08267  0.08553  0.08319
  12   rs3858601     SD 0.005882  0.01019 0.005797
  12  rs79746362   GENO      T/T      T/A      A/A
  12  rs79746362 COUNTS        0        9       31
  12  rs79746362   FREQ        0    0.225    0.775
  12  rs79746362   MEAN       NA  0.08875  0.08264
  12  rs79746362     SD       NA  0.01133 0.005771
  12  rs60220223   GENO      T/T     T/TA    TA/TA
  12  rs60220223 COUNTS        0       15       25
  12  rs60220223   FREQ        0    0.375    0.625
  12  rs60220223   MEAN       NA  0.08731  0.08204
  12  rs60220223     SD       NA 0.009616 0.005521
  12   rs7295111   GENO      G/G      G/A      A/A
  12   rs7295111 COUNTS        4       15       21
  12   rs7295111   FREQ      0.1    0.375    0.525
  12   rs7295111   MEAN  0.08267  0.08553  0.08319
  12   rs7295111     SD 0.005882  0.01019 0.005797
  12   rs7961482   GENO      A/A      A/G      G/G
  12   rs7961482 COUNTS        0        4       36
  12   rs7961482   FREQ        0      0.1      0.9
  12   rs7961482   MEAN       NA  0.08464  0.08395
  12   rs7961482     SD       NA 0.006226 0.007872
  12  rs75961985   GENO      G/G      G/C      C/C
  12  rs75961985 COUNTS        0        9       31
  12  rs75961985   FREQ        0    0.225    0.775
  12  rs75961985   MEAN       NA  0.08875  0.08264
  12  rs75961985     SD       NA  0.01133 0.005771
  12  rs79302696   GENO      A/A      A/T      T/T
  12  rs79302696 COUNTS        0       10       30
  12  rs79302696   FREQ        0     0.25     0.75
  12  rs79302696   MEAN       NA  0.08826   0.0826
  12  rs79302696     SD       NA   0.0108 0.005865
  12 rs534420619   GENO      C/C    C/CTT  CTT/CTT
  12 rs534420619 COUNTS        8       22       10
  12 rs534420619   FREQ      0.2     0.55     0.25
  12 rs534420619   MEAN  0.08958  0.08276  0.08234
  12 rs534420619     SD  0.01207 0.005333 0.006306
  12  rs11835746   GENO      G/G      G/T      T/T
  12  rs11835746 COUNTS        8       19       13
  12  rs11835746   FREQ      0.2    0.475    0.325
  12  rs11835746   MEAN  0.08307  0.08116  0.08878
  12  rs11835746     SD 0.006856 0.004535 0.009708
  12 rs115341417   GENO      A/A      A/G      G/G
  12 rs115341417 COUNTS        0        5       35
  12 rs115341417   FREQ        0    0.125    0.875
  12 rs115341417   MEAN       NA  0.09265  0.08278
  12 rs115341417     SD       NA  0.01436 0.005521
  12 rs112504480   GENO      C/C      C/T      T/T
  12 rs112504480 COUNTS        0        4       36
  12 rs112504480   FREQ        0      0.1      0.9
  12 rs112504480   MEAN       NA  0.08464  0.08395
  12 rs112504480     SD       NA 0.006226 0.007872
  12 rs113596586   GENO      T/T      T/C      C/C
  12 rs113596586 COUNTS        0        5       35
  12 rs113596586   FREQ        0    0.125    0.875
  12 rs113596586   MEAN       NA  0.08602  0.08373
  12 rs113596586     SD       NA 0.005719 0.007921
  12   rs7303832   GENO      G/G      G/A      A/A
  12   rs7303832 COUNTS        0       15       25
  12   rs7303832   FREQ        0    0.375    0.625
  12   rs7303832   MEAN       NA  0.08731  0.08204
  12   rs7303832     SD       NA 0.009616 0.005521
  12 rs201532720   GENO CTTTA/CTTTA  CTTTA/C      C/C
  12 rs201532720 COUNTS        0        6       34
  12 rs201532720   FREQ        0     0.15     0.85
  12 rs201532720   MEAN       NA   0.0883  0.08326
  12 rs201532720     SD       NA  0.00666 0.007658
  12   rs7304319   GENO      T/T      T/C      C/C
  12   rs7304319 COUNTS        4       19       17
  12   rs7304319   FREQ      0.1    0.475    0.425
  12   rs7304319   MEAN  0.09517  0.08421  0.08118
  12   rs7304319     SD  0.01284 0.005253 0.006423
  12 rs145401239   GENO      G/G      G/C      C/C
  12 rs145401239 COUNTS        1        6       33
  12 rs145401239   FREQ    0.025     0.15    0.825
  12 rs145401239   MEAN  0.08434   0.0825  0.08428
  12 rs145401239     SD        0 0.006537 0.008017
  12  rs34164956   GENO      C/C      C/T      T/T
  12  rs34164956 COUNTS        0       15       25
  12  rs34164956   FREQ        0    0.375    0.625
  12  rs34164956   MEAN       NA  0.08731  0.08204
  12  rs34164956     SD       NA 0.009616 0.005521
  12 rs116656661   GENO      C/C      C/A      A/A
  12 rs116656661 COUNTS        0        4       36
  12 rs116656661   FREQ        0      0.1      0.9
  12 rs116656661   MEAN       NA  0.08226  0.08421
  12 rs116656661     SD       NA 0.005044 0.007922
  12  rs77645990   GENO      A/A      A/G      G/G
  12  rs77645990 COUNTS        0        9       31
  12  rs77645990   FREQ        0    0.225    0.775
  12  rs77645990   MEAN       NA  0.08875  0.08264
  12  rs77645990     SD       NA  0.01133 0.005771
  12   rs7308567   GENO      G/G      G/C      C/C
  12   rs7308567 COUNTS        0       15       25
  12   rs7308567   FREQ        0    0.375    0.625
  12   rs7308567   MEAN       NA  0.08731  0.08204
  12   rs7308567     SD       NA 0.009616 0.005521
  12   rs7312036   GENO      G/G      G/C      C/C
  12   rs7312036 COUNTS        5       18       17
  12   rs7312036   FREQ    0.125     0.45    0.425
  12   rs7312036   MEAN  0.08281  0.08574  0.08255
  12   rs7312036     SD 0.005103 0.009893 0.005134
  12  rs59952927   GENO      G/G      G/A      A/A
  12  rs59952927 COUNTS        0       10       30
  12  rs59952927   FREQ        0     0.25     0.75
  12  rs59952927   MEAN       NA  0.08826   0.0826
  12  rs59952927     SD       NA   0.0108 0.005865
  12   rs1852931   GENO      C/C      C/T      T/T
  12   rs1852931 COUNTS        5       16       19
  12   rs1852931   FREQ    0.125      0.4    0.475
  12   rs1852931   MEAN  0.08281  0.08553  0.08306
  12   rs1852931     SD 0.005103  0.01034 0.005365
  12 rs138851641   GENO      T/T    T/TTA  TTA/TTA
  12 rs138851641 COUNTS        0       11       29
  12 rs138851641   FREQ        0    0.275    0.725
  12 rs138851641   MEAN       NA  0.08782  0.08258
  12 rs138851641     SD       NA  0.01035 0.005967
  12 rs143979088   GENO  ATG/ATG    ATG/A      A/A
  12 rs143979088 COUNTS        2       29        9
  12 rs143979088   FREQ     0.05    0.725    0.225
  12 rs143979088   MEAN  0.07601  0.08403  0.08576
  12 rs143979088     SD 0.007041 0.007755  0.00705
  12   rs1920025   GENO      A/A      A/G      G/G
  12   rs1920025 COUNTS        8       20       12
  12   rs1920025   FREQ      0.2      0.5      0.3
  12   rs1920025   MEAN  0.08312  0.08125  0.08923
  12   rs1920025     SD  0.00684  0.00444 0.009992
  12 rs114603384   GENO      G/G      G/A      A/A
  12 rs114603384 COUNTS        2       10       28
  12 rs114603384   FREQ     0.05     0.25      0.7
  12 rs114603384   MEAN  0.08094  0.08271   0.0847
  12 rs114603384     SD 0.004803 0.005478 0.008487
  12  rs56678278   GENO      G/G      G/C      C/C
  12  rs56678278 COUNTS        0       13       27
  12  rs56678278   FREQ        0    0.325    0.675
  12  rs56678278   MEAN       NA   0.0873  0.08244
  12  rs56678278     SD       NA  0.01017  0.00568
  12  rs60039490   GENO      T/T      T/C      C/C
  12  rs60039490 COUNTS        2       10       28
  12  rs60039490   FREQ     0.05     0.25      0.7
  12  rs60039490   MEAN   0.0838  0.08738  0.08283
  12  rs60039490     SD 0.001545  0.01171 0.005766
  12 rs147952231   GENO      A/A      A/G      G/G
  12 rs147952231 COUNTS        0       10       30
  12 rs147952231   FREQ        0     0.25     0.75
  12 rs147952231   MEAN       NA  0.08826   0.0826
  12 rs147952231     SD       NA   0.0108 0.005865
  12  rs59663428   GENO      T/T      T/A      A/A
  12  rs59663428 COUNTS        2        8       30
  12  rs59663428   FREQ     0.05      0.2     0.75
  12  rs59663428   MEAN   0.0838  0.08887  0.08274
  12  rs59663428     SD 0.001545   0.0127 0.005624
  12  rs74819007   GENO      C/C      C/T      T/T
  12  rs74819007 COUNTS        1        5       34
  12  rs74819007   FREQ    0.025    0.125     0.85
  12  rs74819007   MEAN  0.09261  0.08424  0.08373
  12  rs74819007     SD        0 0.005669 0.007942
  12  rs56698238   GENO      C/C      C/T      T/T
  12  rs56698238 COUNTS        0        9       31
  12  rs56698238   FREQ        0    0.225    0.775
  12  rs56698238   MEAN       NA  0.08875  0.08264
  12  rs56698238     SD       NA  0.01133 0.005771
  12  rs61246014   GENO      G/G      G/C      C/C
  12  rs61246014 COUNTS        0        9       31
  12  rs61246014   FREQ        0    0.225    0.775
  12  rs61246014   MEAN       NA  0.08875  0.08264
  12  rs61246014     SD       NA  0.01133 0.005771
  12   rs4472979   GENO      C/C      C/T      T/T
  12   rs4472979 COUNTS        8       18       14
  12   rs4472979   FREQ      0.2     0.45     0.35
  12   rs4472979   MEAN  0.09139  0.08267  0.08154
  12   rs4472979     SD  0.01069 0.005465 0.005723
  12   rs4326846   GENO      A/A      A/G      G/G
  12   rs4326846 COUNTS        0       13       27
  12   rs4326846   FREQ        0    0.325    0.675
  12   rs4326846   MEAN       NA   0.0873  0.08244
  12   rs4326846     SD       NA  0.01017  0.00568
  12  rs60636781   GENO      C/C      C/T      T/T
  12  rs60636781 COUNTS        0       13       27
  12  rs60636781   FREQ        0    0.325    0.675
  12  rs60636781   MEAN       NA   0.0873  0.08244
  12  rs60636781     SD       NA  0.01017  0.00568
  12  rs10506320   GENO      A/A      A/G      G/G
  12  rs10506320 COUNTS        1        7       32
  12  rs10506320   FREQ    0.025    0.175      0.8
  12  rs10506320   MEAN   0.0746  0.08373  0.08437
  12  rs10506320     SD        0 0.005496 0.008057
  12  rs10506321   GENO      A/A      A/G      G/G
  12  rs10506321 COUNTS        2       10       28
  12  rs10506321   FREQ     0.05     0.25      0.7
  12  rs10506321   MEAN   0.0838  0.08738  0.08283
  12  rs10506321     SD 0.001545  0.01171 0.005766
  12  rs74090066   GENO      T/T      T/C      C/C
  12  rs74090066 COUNTS        2       10       28
  12  rs74090066   FREQ     0.05     0.25      0.7
  12  rs74090066   MEAN   0.0838  0.08738  0.08283
  12  rs74090066     SD 0.001545  0.01171 0.005766
  12  rs74090067   GENO      T/T      T/G      G/G
  12  rs74090067 COUNTS        2       10       28
  12  rs74090067   FREQ     0.05     0.25      0.7
  12  rs74090067   MEAN   0.0838  0.08738  0.08283
  12  rs74090067     SD 0.001545  0.01171 0.005766
  12  rs12822602   GENO      T/T      T/C      C/C
  12  rs12822602 COUNTS        2       10       28
  12  rs12822602   FREQ     0.05     0.25      0.7
  12  rs12822602   MEAN   0.0838  0.08738  0.08283
  12  rs12822602     SD 0.001545  0.01171 0.005766
  12  rs34015636   GENO GTCTT/GTCTT  GTCTT/G      G/G
  12  rs34015636 COUNTS        2       10       28
  12  rs34015636   FREQ     0.05     0.25      0.7
  12  rs34015636   MEAN   0.0838  0.08738  0.08283
  12  rs34015636     SD 0.001545  0.01171 0.005766
  12 rs140993597   GENO      A/A      A/G      G/G
  12 rs140993597 COUNTS        0        9       31
  12 rs140993597   FREQ        0    0.225    0.775
  12 rs140993597   MEAN       NA  0.08875  0.08264
  12 rs140993597     SD       NA  0.01133 0.005771
  12   rs2366129   GENO      C/C      C/T      T/T
  12   rs2366129 COUNTS        6       15       19
  12   rs2366129   FREQ     0.15    0.375    0.475
  12   rs2366129   MEAN  0.09227  0.08244  0.08265
  12   rs2366129     SD  0.01226 0.005183 0.006139
  12 rs138643321   GENO      C/C      C/A      A/A
  12 rs138643321 COUNTS        2        9       29
  12 rs138643321   FREQ     0.05    0.225    0.725
  12 rs138643321   MEAN   0.0838    0.088   0.0828
  12 rs138643321     SD 0.001545  0.01217 0.005714
  12 rs113906175   GENO      A/A      A/C      C/C
  12 rs113906175 COUNTS        1       13       26
  12 rs113906175   FREQ    0.025    0.325     0.65
  12 rs113906175   MEAN   0.0746  0.08299  0.08489
  12 rs113906175     SD        0 0.005309 0.008547
  12 rs200201475   GENO    AT/AT     AT/A      A/A
  12 rs200201475 COUNTS        1        6       33
  12 rs200201475   FREQ    0.025     0.15    0.825
  12 rs200201475   MEAN   0.0746  0.08293   0.0845
  12 rs200201475     SD        0 0.005566 0.007962
  12  rs12423339   GENO      A/A      A/G      G/G
  12  rs12423339 COUNTS        2       10       28
  12  rs12423339   FREQ     0.05     0.25      0.7
  12  rs12423339   MEAN   0.0838  0.08738  0.08283
  12  rs12423339     SD 0.001545  0.01171 0.005766
  12   rs7302884   GENO      G/G      G/A      A/A
  12   rs7302884 COUNTS        6       15       19
  12   rs7302884   FREQ     0.15    0.375    0.475
  12   rs7302884   MEAN  0.09227  0.08244  0.08265
  12   rs7302884     SD  0.01226 0.005183 0.006139
  12  rs11170706   GENO      C/C      C/T      T/T
  12  rs11170706 COUNTS        2       10       28
  12  rs11170706   FREQ     0.05     0.25      0.7
  12  rs11170706   MEAN   0.0838  0.08738  0.08283
  12  rs11170706     SD 0.001545  0.01171 0.005766
  12  rs11170708   GENO      C/C      C/T      T/T
  12  rs11170708 COUNTS        6       14       20
  12  rs11170708   FREQ     0.15     0.35      0.5
  12  rs11170708   MEAN  0.09227  0.08234  0.08271
  12  rs11170708     SD  0.01226 0.005364 0.005981
  12  rs75419734   GENO      G/G      G/A      A/A
  12  rs75419734 COUNTS        0        5       35
  12  rs75419734   FREQ        0    0.125    0.875
  12  rs75419734   MEAN       NA  0.08632  0.08369
  12  rs75419734     SD       NA 0.006574 0.007828
  12  rs74090070   GENO      C/C      C/T      T/T
  12  rs74090070 COUNTS        2       10       28
  12  rs74090070   FREQ     0.05     0.25      0.7
  12  rs74090070   MEAN   0.0838  0.08738  0.08283
  12  rs74090070     SD 0.001545  0.01171 0.005766
  12  rs74090072   GENO      G/G      G/A      A/A
  12  rs74090072 COUNTS        2       10       28
  12  rs74090072   FREQ     0.05     0.25      0.7
  12  rs74090072   MEAN   0.0838  0.08738  0.08283
  12  rs74090072     SD 0.001545  0.01171 0.005766
  12  rs61179332   GENO      T/T   T/TAAA TAAA/TAAA
  12  rs61179332 COUNTS        6       14       20
  12  rs61179332   FREQ     0.15     0.35      0.5
  12  rs61179332   MEAN  0.09227  0.08234  0.08271
  12  rs61179332     SD  0.01226 0.005364 0.005981
  12  rs74090096   GENO      A/A      A/C      C/C
  12  rs74090096 COUNTS        2       10       28
  12  rs74090096   FREQ     0.05     0.25      0.7
  12  rs74090096   MEAN   0.0838  0.08738  0.08283
  12  rs74090096     SD 0.001545  0.01171 0.005766
  12  rs11170709   GENO      T/T      T/C      C/C
  12  rs11170709 COUNTS        4        9       27
  12  rs11170709   FREQ      0.1    0.225    0.675
  12  rs11170709   MEAN  0.08595  0.08199  0.08441
  12  rs11170709     SD 0.008743  0.00371 0.008529
  12  rs61922844   GENO      A/A      A/G      G/G
  12  rs61922844 COUNTS        2       10       28
  12  rs61922844   FREQ     0.05     0.25      0.7
  12  rs61922844   MEAN   0.0838  0.08738  0.08283
  12  rs61922844     SD 0.001545  0.01171 0.005766
  12  rs60965953   GENO      G/G      G/C      C/C
  12  rs60965953 COUNTS        0       12       28
  12  rs60965953   FREQ        0      0.3      0.7
  12  rs60965953   MEAN       NA  0.08758  0.08249
  12  rs60965953     SD       NA  0.01056 0.005581
  12  rs57688114   GENO      G/G      G/A      A/A
  12  rs57688114 COUNTS        2       10       28
  12  rs57688114   FREQ     0.05     0.25      0.7
  12  rs57688114   MEAN   0.0838  0.08738  0.08283
  12  rs57688114     SD 0.001545  0.01171 0.005766
  12  rs12830104   GENO      G/G      G/A      A/A
  12  rs12830104 COUNTS        2       10       28
  12  rs12830104   FREQ     0.05     0.25      0.7
  12  rs12830104   MEAN   0.0838  0.08738  0.08283
  12  rs12830104     SD 0.001545  0.01171 0.005766
  12   rs7954829   GENO      T/T      T/C      C/C
  12   rs7954829 COUNTS        6       14       20
  12   rs7954829   FREQ     0.15     0.35      0.5
  12   rs7954829   MEAN  0.09227  0.08234  0.08271
  12   rs7954829     SD  0.01226 0.005364 0.005981
  12  rs74090097   GENO      A/A      A/G      G/G
  12  rs74090097 COUNTS        2       10       28
  12  rs74090097   FREQ     0.05     0.25      0.7
  12  rs74090097   MEAN   0.0838  0.08738  0.08283
  12  rs74090097     SD 0.001545  0.01171 0.005766
  12  rs78604584   GENO      A/A      A/G      G/G
  12  rs78604584 COUNTS        0        5       35
  12  rs78604584   FREQ        0    0.125    0.875
  12  rs78604584   MEAN       NA  0.08602  0.08373
  12  rs78604584     SD       NA 0.005719 0.007921
  12  rs57076335   GENO      T/T      T/C      C/C
  12  rs57076335 COUNTS        0        9       31
  12  rs57076335   FREQ        0    0.225    0.775
  12  rs57076335   MEAN       NA  0.08875  0.08264
  12  rs57076335     SD       NA  0.01133 0.005771
  12  rs11831959   GENO      A/A      A/T      T/T
  12  rs11831959 COUNTS        1       13       26
  12  rs11831959   FREQ    0.025    0.325     0.65
  12  rs11831959   MEAN  0.09261  0.08136  0.08501
  12  rs11831959     SD        0 0.006122 0.008113
  12  rs57208667   GENO      A/A      A/C      C/C
  12  rs57208667 COUNTS        6       14       20
  12  rs57208667   FREQ     0.15     0.35      0.5
  12  rs57208667   MEAN  0.09227  0.08234  0.08271
  12  rs57208667     SD  0.01226 0.005364 0.005981
  12  rs74090099   GENO      T/T      T/C      C/C
  12  rs74090099 COUNTS        2       10       28
  12  rs74090099   FREQ     0.05     0.25      0.7
  12  rs74090099   MEAN   0.0838  0.08738  0.08283
  12  rs74090099     SD 0.001545  0.01171 0.005766
  12  rs12302758   GENO      T/T      T/C      C/C
  12  rs12302758 COUNTS        4        9       27
  12  rs12302758   FREQ      0.1    0.225    0.675
  12  rs12302758   MEAN  0.08595  0.08199  0.08441
  12  rs12302758     SD 0.008743  0.00371 0.008529
  12   rs1445395   GENO      A/A      A/G      G/G
  12   rs1445395 COUNTS        0        5       35
  12   rs1445395   FREQ        0    0.125    0.875
  12   rs1445395   MEAN       NA  0.08602  0.08373
  12   rs1445395     SD       NA 0.005719 0.007921
  12  rs34642392   GENO      A/A     A/AT    AT/AT
  12  rs34642392 COUNTS        0       17       23
  12  rs34642392   FREQ        0    0.425    0.575
  12  rs34642392   MEAN       NA  0.08296   0.0848
  12  rs34642392     SD       NA 0.005353 0.009034
  12  rs12316462   GENO      G/G      G/A      A/A
  12  rs12316462 COUNTS        0        5       35
  12  rs12316462   FREQ        0    0.125    0.875
  12  rs12316462   MEAN       NA  0.08632  0.08369
  12  rs12316462     SD       NA 0.006574 0.007828
  12 rs142023418   GENO      G/G      G/A      A/A
  12 rs142023418 COUNTS        0        4       36
  12 rs142023418   FREQ        0      0.1      0.9
  12 rs142023418   MEAN       NA  0.09324  0.08299
  12 rs142023418     SD       NA  0.01389 0.006163
  12  rs80255286   GENO      T/T      T/C      C/C
  12  rs80255286 COUNTS        0        9       31
  12  rs80255286   FREQ        0    0.225    0.775
  12  rs80255286   MEAN       NA  0.08875  0.08264
  12  rs80255286     SD       NA  0.01133 0.005771
  12 rs141238663   GENO  TGG/TGG    TGG/T      T/T
  12 rs141238663 COUNTS        1        8       31
  12 rs141238663   FREQ    0.025      0.2    0.775
  12 rs141238663   MEAN   0.0746  0.08374  0.08439
  12 rs141238663     SD        0 0.005088 0.008189
  12  rs74090101   GENO      A/A      A/G      G/G
  12  rs74090101 COUNTS        2       10       28
  12  rs74090101   FREQ     0.05     0.25      0.7
  12  rs74090101   MEAN   0.0838  0.08738  0.08283
  12  rs74090101     SD 0.001545  0.01171 0.005766
  12 rs186172640   GENO      A/A      A/C      C/C
  12 rs186172640 COUNTS        0        4       36
  12 rs186172640   FREQ        0      0.1      0.9
  12 rs186172640   MEAN       NA  0.09324  0.08299
  12 rs186172640     SD       NA  0.01389 0.006163
  12 rs116604297   GENO      T/T      T/C      C/C
  12 rs116604297 COUNTS        0        6       34
  12 rs116604297   FREQ        0     0.15     0.85
  12 rs116604297   MEAN       NA  0.08298   0.0842
  12 rs116604297     SD       NA 0.005573 0.008023
  12  rs73319403   GENO      G/G      G/A      A/A
  12  rs73319403 COUNTS        9       19       12
  12  rs73319403   FREQ    0.225    0.475      0.3
  12  rs73319403   MEAN  0.08288  0.08126  0.08923
  12  rs73319403     SD 0.006437 0.004561 0.009992
  12  rs10876505   GENO      G/G      G/A      A/A
  12  rs10876505 COUNTS        8       18       14
  12  rs10876505   FREQ      0.2     0.45     0.35
  12  rs10876505   MEAN  0.08307  0.08106  0.08836
  12  rs10876505     SD 0.006856 0.004646 0.009458
  12  rs76599309   GENO      T/T      T/G      G/G
  12  rs76599309 COUNTS        0       10       30
  12  rs76599309   FREQ        0     0.25     0.75
  12  rs76599309   MEAN       NA   0.0882  0.08262
  12  rs76599309     SD       NA  0.01082 0.005868
  12   rs7305097   GENO      A/A      A/C      C/C
  12   rs7305097 COUNTS        4       12       24
  12   rs7305097   FREQ      0.1      0.3      0.6
  12   rs7305097   MEAN  0.08595  0.08251  0.08444
  12   rs7305097     SD 0.008743 0.004966 0.008697
  12    rs749531   GENO      G/G      G/A      A/A
  12    rs749531 COUNTS        0        9       31
  12    rs749531   FREQ        0    0.225    0.775
  12    rs749531   MEAN       NA  0.08875  0.08264
  12    rs749531     SD       NA  0.01133 0.005771
  12  rs11170721   GENO      G/G      G/A      A/A
  12  rs11170721 COUNTS        0        9       31
  12  rs11170721   FREQ        0    0.225    0.775
  12  rs11170721   MEAN       NA  0.08875  0.08264
  12  rs11170721     SD       NA  0.01133 0.005771
  12  rs58101934   GENO      G/G      G/A      A/A
  12  rs58101934 COUNTS        2       10       28
  12  rs58101934   FREQ     0.05     0.25      0.7
  12  rs58101934   MEAN   0.0838  0.08738  0.08283
  12  rs58101934     SD 0.001545  0.01171 0.005766
  12  rs11170722   GENO      T/T      T/C      C/C
  12  rs11170722 COUNTS        8       19       13
  12  rs11170722   FREQ      0.2    0.475    0.325
  12  rs11170722   MEAN  0.08307  0.08116  0.08878
  12  rs11170722     SD 0.006856 0.004535 0.009708
  12  rs35343304   GENO      G/G      G/T      T/T
  12  rs35343304 COUNTS        0        9       31
  12  rs35343304   FREQ        0    0.225    0.775
  12  rs35343304   MEAN       NA  0.08875  0.08264
  12  rs35343304     SD       NA  0.01133 0.005771
  12  rs61567286   GENO      T/T      T/G      G/G
  12  rs61567286 COUNTS        0        9       31
  12  rs61567286   FREQ        0    0.225    0.775
  12  rs61567286   MEAN       NA  0.08875  0.08264
  12  rs61567286     SD       NA  0.01133 0.005771
  12  rs34022299   GENO      T/T      T/C      C/C
  12  rs34022299 COUNTS       10       18       12
  12  rs34022299   FREQ     0.25     0.45      0.3
  12  rs34022299   MEAN  0.08281  0.08121  0.08923
  12  rs34022299     SD 0.006073 0.004688 0.009992
  12 rs533058285   GENO      A/A     A/AG    AG/AG
  12 rs533058285 COUNTS        0        9       31
  12 rs533058285   FREQ        0    0.225    0.775
  12 rs533058285   MEAN       NA  0.08875  0.08264
  12 rs533058285     SD       NA  0.01133 0.005771
  12  rs11615252   GENO      G/G      G/A      A/A
  12  rs11615252 COUNTS        0        9       31
  12  rs11615252   FREQ        0    0.225    0.775
  12  rs11615252   MEAN       NA  0.08875  0.08264
  12  rs11615252     SD       NA  0.01133 0.005771
  12 rs113341343   GENO      T/T      T/C      C/C
  12 rs113341343 COUNTS        0        4       36
  12 rs113341343   FREQ        0      0.1      0.9
  12 rs113341343   MEAN       NA  0.08464  0.08395
  12 rs113341343     SD       NA 0.006226 0.007872
  12  rs79133995   GENO      C/C      C/T      T/T
  12  rs79133995 COUNTS        0        6       34
  12  rs79133995   FREQ        0     0.15     0.85
  12  rs79133995   MEAN       NA  0.08298   0.0842
  12  rs79133995     SD       NA 0.005573 0.008023
  12  rs10876506   GENO      T/T      T/A      A/A
  12  rs10876506 COUNTS        0        9       31
  12  rs10876506   FREQ        0    0.225    0.775
  12  rs10876506   MEAN       NA  0.08875  0.08264
  12  rs10876506     SD       NA  0.01133 0.005771
  12  rs79741387   GENO      T/T      T/A      A/A
  12  rs79741387 COUNTS        0        9       31
  12  rs79741387   FREQ        0    0.225    0.775
  12  rs79741387   MEAN       NA  0.08875  0.08264
  12  rs79741387     SD       NA  0.01133 0.005771
  12  rs10783607   GENO      G/G      G/A      A/A
  12  rs10783607 COUNTS        0        9       31
  12  rs10783607   FREQ        0    0.225    0.775
  12  rs10783607   MEAN       NA  0.08875  0.08264
  12  rs10783607     SD       NA  0.01133 0.005771
  12  rs35201914   GENO      G/G      G/A      A/A
  12  rs35201914 COUNTS        0        9       31
  12  rs35201914   FREQ        0    0.225    0.775
  12  rs35201914   MEAN       NA  0.08875  0.08264
  12  rs35201914     SD       NA  0.01133 0.005771
  12  rs75572166   GENO      T/T      T/C      C/C
  12  rs75572166 COUNTS        0        9       31
  12  rs75572166   FREQ        0    0.225    0.775
  12  rs75572166   MEAN       NA  0.08875  0.08264
  12  rs75572166     SD       NA  0.01133 0.005771
  12 rs114351064   GENO      G/G      G/A      A/A
  12 rs114351064 COUNTS        0        6       34
  12 rs114351064   FREQ        0     0.15     0.85
  12 rs114351064   MEAN       NA  0.08314  0.08417
  12 rs114351064     SD       NA 0.008476 0.007632
  12   rs7295811   GENO      G/G      G/C      C/C
  12   rs7295811 COUNTS        2        6       32
  12   rs7295811   FREQ     0.05     0.15      0.8
  12   rs7295811   MEAN  0.08254  0.07957  0.08494
  12   rs7295811     SD 0.002379 0.003291 0.008184
  12 rs373085835   GENO  CCT/CCT    CCT/C      C/C
  12 rs373085835 COUNTS        0       11       29
  12 rs373085835   FREQ        0    0.275    0.725
  12 rs373085835   MEAN       NA  0.08443  0.08386
  12 rs373085835     SD       NA 0.008016 0.007657
  12  rs57603894   GENO      C/C      C/T      T/T
  12  rs57603894 COUNTS        1       11       28
  12  rs57603894   FREQ    0.025    0.275      0.7
  12  rs57603894   MEAN  0.08086  0.08413  0.08409
  12  rs57603894     SD        0 0.008075 0.007757
  12 rs186775748   GENO      G/G      G/A      A/A
  12 rs186775748 COUNTS        0        4       36
  12 rs186775748   FREQ        0      0.1      0.9
  12 rs186775748   MEAN       NA  0.08181  0.08426
  12 rs186775748     SD       NA 0.008816  0.00762
  12  rs74092510   GENO      A/A      A/G      G/G
  12  rs74092510 COUNTS        1        6       33
  12  rs74092510   FREQ    0.025     0.15    0.825
  12  rs74092510   MEAN  0.08271  0.08431    0.084
  12  rs74092510     SD        0  0.00894 0.007675
  12   rs9669348   GENO      C/C      C/T      T/T
  12   rs9669348 COUNTS        3       14       23
  12   rs9669348   FREQ    0.075     0.35    0.575
  12   rs9669348   MEAN  0.08095   0.0833  0.08485
  12   rs9669348     SD  0.00323 0.007498 0.008212
  12  rs74092519   GENO      T/T      T/C      C/C
  12  rs74092519 COUNTS        1        2       37
  12  rs74092519   FREQ    0.025     0.05    0.925
  12  rs74092519   MEAN  0.08086  0.08218   0.0842
  12  rs74092519     SD        0 0.001678 0.007934
  12 rs573202632   GENO  GGC/GGC    GGC/G      G/G
  12 rs573202632 COUNTS        1        2       37
  12 rs573202632   FREQ    0.025     0.05    0.925
  12 rs573202632   MEAN  0.08086  0.08218   0.0842
  12 rs573202632     SD        0 0.001678 0.007934
  12   rs7139280   GENO      C/C      C/T      T/T
  12   rs7139280 COUNTS        5       16       19
  12   rs7139280   FREQ    0.125      0.4    0.475
  12   rs7139280   MEAN   0.0819  0.08331  0.08517
  12   rs7139280     SD 0.005852 0.006422 0.009054
  12   rs2366131   GENO      A/A      A/T      T/T
  12   rs2366131 COUNTS        1        4       35
  12   rs2366131   FREQ    0.025      0.1    0.875
  12   rs2366131   MEAN  0.08423  0.07826  0.08467
  12   rs2366131     SD        0  0.00321 0.007875
  12 rs544780142   GENO      C/C      C/T      T/T
  12 rs544780142 COUNTS        1        5       34
  12 rs544780142   FREQ    0.025    0.125     0.85
  12 rs544780142   MEAN  0.08423  0.07889  0.08477
  12 rs544780142     SD        0 0.003112 0.007972
  12 rs560051974   GENO      C/C      C/T      T/T
  12 rs560051974 COUNTS        1        5       34
  12 rs560051974   FREQ    0.025    0.125     0.85
  12 rs560051974   MEAN  0.08423  0.07889  0.08477
  12 rs560051974     SD        0 0.003112 0.007972
  12   rs2166272   GENO      A/A      A/T      T/T
  12   rs2166272 COUNTS        1        4       35
  12   rs2166272   FREQ    0.025      0.1    0.875
  12   rs2166272   MEAN  0.08423  0.07826  0.08467
  12   rs2166272     SD        0  0.00321 0.007875
  12 rs142517697   GENO      A/A      A/G      G/G
  12 rs142517697 COUNTS        0        4       36
  12 rs142517697   FREQ        0      0.1      0.9
  12 rs142517697   MEAN       NA  0.09324  0.08299
  12 rs142517697     SD       NA  0.01389 0.006163
  12   rs1017569   GENO      T/T      T/A      A/A
  12   rs1017569 COUNTS        7       22       11
  12   rs1017569   FREQ    0.175     0.55    0.275
  12   rs1017569   MEAN  0.08802  0.08406  0.08137
  12   rs1017569     SD  0.01212 0.006234 0.006329
  12   rs4290273   GENO      A/A      A/C      C/C
  12   rs4290273 COUNTS        5       16       19
  12   rs4290273   FREQ    0.125      0.4    0.475
  12   rs4290273   MEAN   0.0819  0.08331  0.08517
  12   rs4290273     SD 0.005852 0.006422 0.009054
  12  rs11170725   GENO      T/T      T/G      G/G
  12  rs11170725 COUNTS        0        6       34
  12  rs11170725   FREQ        0     0.15     0.85
  12  rs11170725   MEAN       NA  0.08497  0.08385
  12  rs11170725     SD       NA 0.005978  0.00798
  12  rs73319413   GENO      G/G      G/A      A/A
  12  rs73319413 COUNTS        5       16       19
  12  rs73319413   FREQ    0.125      0.4    0.475
  12  rs73319413   MEAN   0.0819  0.08331  0.08517
  12  rs73319413     SD 0.005852 0.006422 0.009054
  12 rs191890515   GENO      T/T      T/C      C/C
  12 rs191890515 COUNTS        0        6       34
  12 rs191890515   FREQ        0     0.15     0.85
  12 rs191890515   MEAN       NA  0.08344  0.08412
  12 rs191890515     SD       NA 0.006291 0.007952
  12  rs74092524   GENO      A/A      A/G      G/G
  12  rs74092524 COUNTS        1        2       37
  12  rs74092524   FREQ    0.025     0.05    0.925
  12  rs74092524   MEAN  0.08086  0.08218   0.0842
  12  rs74092524     SD        0 0.001678 0.007934
  12  rs17103867   GENO      G/G      G/A      A/A
  12  rs17103867 COUNTS        0        9       31
  12  rs17103867   FREQ        0    0.225    0.775
  12  rs17103867   MEAN       NA  0.08459  0.08385
  12  rs17103867     SD       NA  0.01177 0.006259
  12   rs6580961   GENO      T/T      T/C      C/C
  12   rs6580961 COUNTS        1        4       35
  12   rs6580961   FREQ    0.025      0.1    0.875
  12   rs6580961   MEAN  0.08423  0.07826  0.08467
  12   rs6580961     SD        0  0.00321 0.007875
  12   rs6580962   GENO      G/G      G/C      C/C
  12   rs6580962 COUNTS        1        4       35
  12   rs6580962   FREQ    0.025      0.1    0.875
  12   rs6580962   MEAN  0.08423  0.07826  0.08467
  12   rs6580962     SD        0  0.00321 0.007875
  12  rs74092529   GENO      T/T      T/C      C/C
  12  rs74092529 COUNTS        1        2       37
  12  rs74092529   FREQ    0.025     0.05    0.925
  12  rs74092529   MEAN  0.08086  0.08218   0.0842
  12  rs74092529     SD        0 0.001678 0.007934
  12   rs7968187   GENO      A/A      A/G      G/G
  12   rs7968187 COUNTS        6       22       12
  12   rs7968187   FREQ     0.15     0.55      0.3
  12   rs7968187   MEAN  0.08879  0.08418  0.08133
  12   rs7968187     SD  0.01308 0.006196 0.006036
  12  rs74092531   GENO      G/G      G/A      A/A
  12  rs74092531 COUNTS        0        4       36
  12  rs74092531   FREQ        0      0.1      0.9
  12  rs74092531   MEAN       NA  0.08328   0.0841
  12  rs74092531     SD       NA 0.007283 0.007792
  12  rs59719423   GENO      T/T      T/C      C/C
  12  rs59719423 COUNTS        4       13       23
  12  rs59719423   FREQ      0.1    0.325    0.575
  12  rs59719423   MEAN  0.08142  0.08346  0.08478
  12  rs59719423     SD 0.006641 0.006035  0.00872
  12  rs57731420   GENO      A/A      A/C      C/C
  12  rs57731420 COUNTS        0        9       31
  12  rs57731420   FREQ        0    0.225    0.775
  12  rs57731420   MEAN       NA  0.08459  0.08385
  12  rs57731420     SD       NA  0.01177 0.006259
  12  rs61517194   GENO      C/C      C/A      A/A
  12  rs61517194 COUNTS        0        9       31
  12  rs61517194   FREQ        0    0.225    0.775
  12  rs61517194   MEAN       NA  0.08459  0.08385
  12  rs61517194     SD       NA  0.01177 0.006259
  12  rs61072486   GENO      G/G      G/A      A/A
  12  rs61072486 COUNTS        0        4       36
  12  rs61072486   FREQ        0      0.1      0.9
  12  rs61072486   MEAN       NA  0.08328   0.0841
  12  rs61072486     SD       NA 0.007283 0.007792
  12  rs10783608   GENO      T/T      T/C      C/C
  12  rs10783608 COUNTS        1        4       35
  12  rs10783608   FREQ    0.025      0.1    0.875
  12  rs10783608   MEAN  0.08423  0.07826  0.08467
  12  rs10783608     SD        0  0.00321 0.007875
  12 rs201579068   GENO      G/G     G/GA    GA/GA
  12 rs201579068 COUNTS        1        5       34
  12 rs201579068   FREQ    0.025    0.125     0.85
  12 rs201579068   MEAN  0.08271  0.08631  0.08372
  12 rs201579068     SD        0 0.008347  0.00774
  12  rs75625558   GENO      C/C      C/T      T/T
  12  rs75625558 COUNTS        1        2       37
  12  rs75625558   FREQ    0.025     0.05    0.925
  12  rs75625558   MEAN  0.08086  0.08218   0.0842
  12  rs75625558     SD        0 0.001678 0.007934
  12  rs10783609   GENO      T/T      T/C      C/C
  12  rs10783609 COUNTS        1        4       35
  12  rs10783609   FREQ    0.025      0.1    0.875
  12  rs10783609   MEAN  0.08423  0.07826  0.08467
  12  rs10783609     SD        0  0.00321 0.007875
  12 rs557462781   GENO    CG/CG     CG/C      C/C
  12 rs557462781 COUNTS        0        4       36
  12 rs557462781   FREQ        0      0.1      0.9
  12 rs557462781   MEAN       NA  0.07859  0.08462
  12 rs557462781     SD       NA 0.003847 0.007767
  12   rs7980690   GENO      A/A      A/G      G/G
  12   rs7980690 COUNTS        1        4       35
  12   rs7980690   FREQ    0.025      0.1    0.875
  12   rs7980690   MEAN  0.08423  0.07826  0.08467
  12   rs7980690     SD        0  0.00321 0.007875
  12  rs77740293   GENO      C/C      C/T      T/T
  12  rs77740293 COUNTS        1        2       37
  12  rs77740293   FREQ    0.025     0.05    0.925
  12  rs77740293   MEAN  0.08086  0.08218   0.0842
  12  rs77740293     SD        0 0.001678 0.007934
  12  rs10783610   GENO      C/C      C/T      T/T
  12  rs10783610 COUNTS        0        6       34
  12  rs10783610   FREQ        0     0.15     0.85
  12  rs10783610   MEAN       NA  0.08497  0.08385
  12  rs10783610     SD       NA 0.005978  0.00798
  12  rs57515663   GENO      A/A      A/G      G/G
  12  rs57515663 COUNTS        5       16       19
  12  rs57515663   FREQ    0.125      0.4    0.475
  12  rs57515663   MEAN   0.0819  0.08331  0.08517
  12  rs57515663     SD 0.005852 0.006422 0.009054
  12 rs566091441   GENO      A/A      A/G      G/G
  12 rs566091441 COUNTS        0       10       30
  12 rs566091441   FREQ        0     0.25     0.75
  12 rs566091441   MEAN       NA  0.08443  0.08388
  12 rs566091441     SD       NA 0.008442 0.007527
  12 rs182594941   GENO      C/C      C/T      T/T
  12 rs182594941 COUNTS        0       10       30
  12 rs182594941   FREQ        0     0.25     0.75
  12 rs182594941   MEAN       NA  0.08443  0.08388
  12 rs182594941     SD       NA 0.008442 0.007527
  12  rs35903476   GENO  CAT/CAT    CAT/C      C/C
  12  rs35903476 COUNTS        1        9       30
  12  rs35903476   FREQ    0.025    0.225     0.75
  12  rs35903476   MEAN  0.08423  0.08521  0.08365
  12  rs35903476     SD        0  0.01162 0.006405
  12 rs577636381   GENO      C/C      C/T      T/T
  12 rs577636381 COUNTS        0        4       36
  12 rs577636381   FREQ        0      0.1      0.9
  12 rs577636381   MEAN       NA  0.08181  0.08426
  12 rs577636381     SD       NA 0.008816  0.00762
  12 rs139159013   GENO      C/C      C/A      A/A
  12 rs139159013 COUNTS        1       12       27
  12 rs139159013   FREQ    0.025      0.3    0.675
  12 rs139159013   MEAN  0.08086  0.08406  0.08412
  12 rs139159013     SD        0 0.007703 0.007903
  12 rs144420379   GENO      T/T      T/G      G/G
  12 rs144420379 COUNTS        1       12       27
  12 rs144420379   FREQ    0.025      0.3    0.675
  12 rs144420379   MEAN  0.08086  0.08406  0.08412
  12 rs144420379     SD        0 0.007703 0.007903
  12  rs59659404   GENO      C/C      C/A      A/A
  12  rs59659404 COUNTS        2        4       34
  12  rs59659404   FREQ     0.05      0.1     0.85
  12  rs59659404   MEAN  0.08304  0.08705  0.08372
  12  rs59659404     SD 0.0004641 0.009448  0.00774
  12  rs59758232   GENO      A/A      A/G      G/G
  12  rs59758232 COUNTS        2        4       34
  12  rs59758232   FREQ     0.05      0.1     0.85
  12  rs59758232   MEAN  0.08304  0.08705  0.08372
  12  rs59758232     SD 0.0004641 0.009448  0.00774
  12  rs61923719   GENO      A/A      A/C      C/C
  12  rs61923719 COUNTS        4       14       22
  12  rs61923719   FREQ      0.1     0.35     0.55
  12  rs61923719   MEAN   0.0866  0.08247  0.08453
  12  rs61923719     SD 0.008647 0.005958  0.00855
  12  rs60069267   GENO      T/T      T/A      A/A
  12  rs60069267 COUNTS        0        9       31
  12  rs60069267   FREQ        0    0.225    0.775
  12  rs60069267   MEAN       NA  0.08459  0.08385
  12  rs60069267     SD       NA  0.01177 0.006259
  12  rs59246922   GENO      T/T      T/A      A/A
  12  rs59246922 COUNTS        6       17       17
  12  rs59246922   FREQ     0.15    0.425    0.425
  12  rs59246922   MEAN  0.08351  0.08526  0.08295
  12  rs59246922     SD 0.006453 0.009529 0.006013
  12  rs59091427   GENO      A/A      A/G      G/G
  12  rs59091427 COUNTS        0        9       31
  12  rs59091427   FREQ        0    0.225    0.775
  12  rs59091427   MEAN       NA  0.08459  0.08385
  12  rs59091427     SD       NA  0.01177 0.006259
  12  rs10506322   GENO      T/T      T/C      C/C
  12  rs10506322 COUNTS        3        5       32
  12  rs10506322   FREQ    0.075    0.125      0.8
  12  rs10506322   MEAN  0.08231  0.08584  0.08389
  12  rs10506322     SD 0.001297  0.00862 0.007952
  12   rs7303149   GENO      C/C      C/T      T/T
  12   rs7303149 COUNTS        1        4       35
  12   rs7303149   FREQ    0.025      0.1    0.875
  12   rs7303149   MEAN  0.08423  0.07826  0.08467
  12   rs7303149     SD        0  0.00321 0.007875
  12 rs113934100   GENO      T/T      T/C      C/C
  12 rs113934100 COUNTS        0        6       34
  12 rs113934100   FREQ        0     0.15     0.85
  12 rs113934100   MEAN       NA  0.08314  0.08417
  12 rs113934100     SD       NA 0.008476 0.007632
  12   rs4759056   GENO      T/T      T/A      A/A
  12   rs4759056 COUNTS        3       21       16
  12   rs4759056   FREQ    0.075    0.525      0.4
  12   rs4759056   MEAN  0.09475  0.08343  0.08278
  12   rs4759056     SD  0.01704 0.005583 0.006856
  12  rs74092536   GENO      A/A      A/C      C/C
  12  rs74092536 COUNTS        2        4       34
  12  rs74092536   FREQ     0.05      0.1     0.85
  12  rs74092536   MEAN  0.08304  0.08705  0.08372
  12  rs74092536     SD 0.0004641 0.009448  0.00774
  12 rs111451009   GENO      T/T      T/C      C/C
  12 rs111451009 COUNTS        0        6       34
  12 rs111451009   FREQ        0     0.15     0.85
  12 rs111451009   MEAN       NA  0.08314  0.08417
  12 rs111451009     SD       NA 0.008476 0.007632
  12   rs1867604   GENO      C/C      C/G      G/G
  12   rs1867604 COUNTS        8       15       17
  12   rs1867604   FREQ      0.2    0.375    0.425
  12   rs1867604   MEAN  0.08549  0.08085  0.08611
  12   rs1867604     SD 0.007049 0.005668 0.008828
  12  rs76603329   GENO      T/T      T/C      C/C
  12  rs76603329 COUNTS        0        4       36
  12  rs76603329   FREQ        0      0.1      0.9
  12  rs76603329   MEAN       NA  0.07859  0.08462
  12  rs76603329     SD       NA 0.003847 0.007767
  12   rs7963300   GENO      A/A      A/G      G/G
  12   rs7963300 COUNTS        1        6       33
  12   rs7963300   FREQ    0.025     0.15    0.825
  12   rs7963300   MEAN  0.08423  0.07939  0.08485
  12   rs7963300     SD        0 0.003212  0.00807
  12  rs17712608   GENO      G/G      G/C      C/C
  12  rs17712608 COUNTS        3        5       32
  12  rs17712608   FREQ    0.075    0.125      0.8
  12  rs17712608   MEAN  0.08231  0.08584  0.08389
  12  rs17712608     SD 0.001297  0.00862 0.007952
  12  rs10783611   GENO      A/A      A/G      G/G
  12  rs10783611 COUNTS        8       12       20
  12  rs10783611   FREQ      0.2      0.3      0.5
  12  rs10783611   MEAN  0.08303  0.08347  0.08474
  12  rs10783611     SD 0.005811 0.006409 0.009109
  12  rs78086205   GENO      T/T      T/C      C/C
  12  rs78086205 COUNTS        0       10       30
  12  rs78086205   FREQ        0     0.25     0.75
  12  rs78086205   MEAN       NA  0.08435  0.08391
  12  rs78086205     SD       NA  0.01112 0.006359
  12 rs113252880   GENO      T/T      T/G      G/G
  12 rs113252880 COUNTS        0        7       33
  12 rs113252880   FREQ        0    0.175    0.825
  12 rs113252880   MEAN       NA   0.0827   0.0843
  12 rs113252880     SD       NA 0.007826 0.007715
  12 rs113483154   GENO      C/C      C/T      T/T
  12 rs113483154 COUNTS        0        7       33
  12 rs113483154   FREQ        0    0.175    0.825
  12 rs113483154   MEAN       NA   0.0827   0.0843
  12 rs113483154     SD       NA 0.007826 0.007715
  12    rs796720   GENO      A/A      A/G      G/G
  12    rs796720 COUNTS        1        7       32
  12    rs796720   FREQ    0.025    0.175      0.8
  12    rs796720   MEAN  0.08423  0.08069  0.08474
  12    rs796720     SD        0 0.006526 0.007905
  12   rs7306498   GENO      A/A      A/G      G/G
  12   rs7306498 COUNTS        8       12       20
  12   rs7306498   FREQ      0.2      0.3      0.5
  12   rs7306498   MEAN  0.08303  0.08347  0.08474
  12   rs7306498     SD 0.005811 0.006409 0.009109
  12   rs5798282   GENO    CT/CT     CT/C      C/C
  12   rs5798282 COUNTS        7       10       23
  12   rs5798282   FREQ    0.175     0.25    0.575
  12   rs5798282   MEAN  0.08447  0.08191  0.08479
  12   rs5798282     SD  0.00695 0.005997 0.008565
  12  rs10506323   GENO      A/A      A/T      T/T
  12  rs10506323 COUNTS        2       17       21
  12  rs10506323   FREQ     0.05    0.425    0.525
  12  rs10506323   MEAN   0.1016  0.08261  0.08348
  12  rs10506323     SD  0.01736 0.005183 0.006705
  12   rs2120297   GENO      C/C      C/G      G/G
  12   rs2120297 COUNTS        7       10       23
  12   rs2120297   FREQ    0.175     0.25    0.575
  12   rs2120297   MEAN  0.08447  0.08191  0.08479
  12   rs2120297     SD  0.00695 0.005997 0.008565
  12    rs187330   GENO      G/G      G/A      A/A
  12    rs187330 COUNTS        1        4       35
  12    rs187330   FREQ    0.025      0.1    0.875
  12    rs187330   MEAN  0.08423  0.07826  0.08467
  12    rs187330     SD        0  0.00321 0.007875
  12   rs7306963   GENO      A/A      A/G      G/G
  12   rs7306963 COUNTS        7       10       23
  12   rs7306963   FREQ    0.175     0.25    0.575
  12   rs7306963   MEAN  0.08447  0.08191  0.08479
  12   rs7306963     SD  0.00695 0.005997 0.008565
  12  rs12304969   GENO      G/G      G/A      A/A
  12  rs12304969 COUNTS        2       17       21
  12  rs12304969   FREQ     0.05    0.425    0.525
  12  rs12304969   MEAN   0.1016  0.08261  0.08348
  12  rs12304969     SD  0.01736 0.005183 0.006705
  12  rs57439861   GENO      C/C      C/T      T/T
  12  rs57439861 COUNTS        2        4       34
  12  rs57439861   FREQ     0.05      0.1     0.85
  12  rs57439861   MEAN  0.08304  0.08705  0.08372
  12  rs57439861     SD 0.0004641 0.009448  0.00774
  12   rs6580963   GENO      G/G      G/A      A/A
  12   rs6580963 COUNTS        7       10       23
  12   rs6580963   FREQ    0.175     0.25    0.575
  12   rs6580963   MEAN  0.08447  0.08191  0.08479
  12   rs6580963     SD  0.00695 0.005997 0.008565
  12  rs12318745   GENO      A/A      A/G      G/G
  12  rs12318745 COUNTS        2       17       21
  12  rs12318745   FREQ     0.05    0.425    0.525
  12  rs12318745   MEAN   0.1016  0.08261  0.08348
  12  rs12318745     SD  0.01736 0.005183 0.006705
  12  rs61045250   GENO      A/A      A/G      G/G
  12  rs61045250 COUNTS        2        4       34
  12  rs61045250   FREQ     0.05      0.1     0.85
  12  rs61045250   MEAN  0.08304  0.08705  0.08372
  12  rs61045250     SD 0.0004641 0.009448  0.00774
  12   rs6580964   GENO      A/A      A/C      C/C
  12   rs6580964 COUNTS        7       10       23
  12   rs6580964   FREQ    0.175     0.25    0.575
  12   rs6580964   MEAN  0.08447  0.08191  0.08479
  12   rs6580964     SD  0.00695 0.005997 0.008565
  12   rs7296201   GENO      T/T      T/A      A/A
  12   rs7296201 COUNTS        7       19       14
  12   rs7296201   FREQ    0.175    0.475     0.35
  12   rs7296201   MEAN  0.08447  0.08079  0.08816
  12   rs7296201     SD  0.00695 0.005676 0.008671
  12   rs7296202   GENO      A/A      A/T      T/T
  12   rs7296202 COUNTS        8       21       11
  12   rs7296202   FREQ      0.2    0.525    0.275
  12   rs7296202   MEAN  0.08482  0.08365  0.08412
  12   rs7296202     SD 0.004801 0.009319  0.00617
  12  rs60898933   GENO      A/A      A/G      G/G
  12  rs60898933 COUNTS        3        5       32
  12  rs60898933   FREQ    0.075    0.125      0.8
  12  rs60898933   MEAN  0.08231  0.08584  0.08389
  12  rs60898933     SD 0.001297  0.00862 0.007952
  12   rs6580965   GENO      T/T      T/C      C/C
  12   rs6580965 COUNTS        7       10       23
  12   rs6580965   FREQ    0.175     0.25    0.575
  12   rs6580965   MEAN  0.08447  0.08191  0.08479
  12   rs6580965     SD  0.00695 0.005997 0.008565
  12   rs4759301   GENO      C/C      C/T      T/T
  12   rs4759301 COUNTS        7       10       23
  12   rs4759301   FREQ    0.175     0.25    0.575
  12   rs4759301   MEAN  0.08447  0.08191  0.08479
  12   rs4759301     SD  0.00695 0.005997 0.008565
  12   rs6580966   GENO      C/C      C/T      T/T
  12   rs6580966 COUNTS        8       12       20
  12   rs6580966   FREQ      0.2      0.3      0.5
  12   rs6580966   MEAN  0.08303  0.08347  0.08474
  12   rs6580966     SD 0.005811 0.006409 0.009109
  12   rs7296601   GENO      T/T      T/A      A/A
  12   rs7296601 COUNTS        7       10       23
  12   rs7296601   FREQ    0.175     0.25    0.575
  12   rs7296601   MEAN  0.08447  0.08191  0.08479
  12   rs7296601     SD  0.00695 0.005997 0.008565
  12  rs10506324   GENO      G/G      G/A      A/A
  12  rs10506324 COUNTS        2       17       21
  12  rs10506324   FREQ     0.05    0.425    0.525
  12  rs10506324   MEAN   0.1016  0.08261  0.08348
  12  rs10506324     SD  0.01736 0.005183 0.006705
  12   rs6580967   GENO      A/A      A/C      C/C
  12   rs6580967 COUNTS        7        8       25
  12   rs6580967   FREQ    0.175      0.2    0.625
  12   rs6580967   MEAN  0.08447   0.0802  0.08511
  12   rs6580967     SD  0.00695 0.005028 0.008348
  12   rs6580968   GENO      C/C      C/T      T/T
  12   rs6580968 COUNTS        8       15       17
  12   rs6580968   FREQ      0.2    0.375    0.425
  12   rs6580968   MEAN  0.08303  0.08425  0.08428
  12   rs6580968     SD 0.005811 0.007238 0.009039
  12  rs58475976   GENO      G/G      G/C      C/C
  12  rs58475976 COUNTS        2        4       34
  12  rs58475976   FREQ     0.05      0.1     0.85
  12  rs58475976   MEAN  0.08304  0.08705  0.08372
  12  rs58475976     SD 0.0004641 0.009448  0.00774
  12   rs7976114   GENO      A/A      A/G      G/G
  12   rs7976114 COUNTS        5       11       24
  12   rs7976114   FREQ    0.125    0.275      0.6
  12   rs7976114   MEAN  0.08281  0.08286   0.0848
  12   rs7976114     SD 0.001238 0.007939 0.008376
  12  rs10506325   GENO      C/C      C/T      T/T
  12  rs10506325 COUNTS        7       15       18
  12  rs10506325   FREQ    0.175    0.375     0.45
  12  rs10506325   MEAN  0.08343  0.08185  0.08605
  12  rs10506325     SD 0.004645 0.007378 0.008569
  12   rs7979372   GENO      G/G      G/A      A/A
  12   rs7979372 COUNTS        5       11       24
  12   rs7979372   FREQ    0.125    0.275      0.6
  12   rs7979372   MEAN  0.08281  0.08286   0.0848
  12   rs7979372     SD 0.001238 0.007939 0.008376
  12   rs7979996   GENO      G/G      G/A      A/A
  12   rs7979996 COUNTS        1        7       32
  12   rs7979996   FREQ    0.025    0.175      0.8
  12   rs7979996   MEAN  0.08423  0.08069  0.08474
  12   rs7979996     SD        0 0.006526 0.007905
  12   rs7979669   GENO      G/G      G/A      A/A
  12   rs7979669 COUNTS        5       16       19
  12   rs7979669   FREQ    0.125      0.4    0.475
  12   rs7979669   MEAN  0.08844  0.08493  0.08208
  12   rs7979669     SD  0.01449 0.007464 0.004881
  12   rs2577866   GENO      C/C      C/T      T/T
  12   rs2577866 COUNTS        7       17       16
  12   rs2577866   FREQ    0.175    0.425      0.4
  12   rs2577866   MEAN  0.08817  0.08276  0.08353
  12   rs2577866     SD  0.01282 0.006167 0.006005
  12  rs74090149   GENO      C/C      C/T      T/T
  12  rs74090149 COUNTS        3        5       32
  12  rs74090149   FREQ    0.075    0.125      0.8
  12  rs74090149   MEAN  0.08231  0.08584  0.08389
  12  rs74090149     SD 0.001297  0.00862 0.007952
  12   rs7133819   GENO      T/T      T/C      C/C
  12   rs7133819 COUNTS        0        6       34
  12   rs7133819   FREQ        0     0.15     0.85
  12   rs7133819   MEAN       NA  0.08497  0.08385
  12   rs7133819     SD       NA 0.005978  0.00798
  12   rs7305034   GENO      A/A      A/T      T/T
  12   rs7305034 COUNTS        8       15       17
  12   rs7305034   FREQ      0.2    0.375    0.425
  12   rs7305034   MEAN  0.08303  0.08425  0.08428
  12   rs7305034     SD 0.005811 0.007238 0.009039
  12   rs7955233   GENO      T/T      T/C      C/C
  12   rs7955233 COUNTS        6       17       17
  12   rs7955233   FREQ     0.15    0.425    0.425
  12   rs7955233   MEAN  0.08109  0.08528  0.08379
  12   rs7955233     SD 0.002204   0.0103 0.005509
  12   rs2166274   GENO      A/A      A/T      T/T
  12   rs2166274 COUNTS        1        5       34
  12   rs2166274   FREQ    0.025    0.125     0.85
  12   rs2166274   MEAN  0.08423  0.07927  0.08471
  12   rs2166274     SD        0 0.003574  0.00799
  12   rs3843640   GENO      G/G      G/T      T/T
  12   rs3843640 COUNTS        1        7       32
  12   rs3843640   FREQ    0.025    0.175      0.8
  12   rs3843640   MEAN  0.08423  0.08069  0.08474
  12   rs3843640     SD        0 0.006526 0.007905
  12  rs12306093   GENO      C/C      C/T      T/T
  12  rs12306093 COUNTS        0        8       32
  12  rs12306093   FREQ        0      0.2      0.8
  12  rs12306093   MEAN       NA  0.09011  0.08249
  12  rs12306093     SD       NA 0.009949 0.006279
  12  rs12299199   GENO      T/T      T/C      C/C
  12  rs12299199 COUNTS        0        8       32
  12  rs12299199   FREQ        0      0.2      0.8
  12  rs12299199   MEAN       NA  0.09011  0.08249
  12  rs12299199     SD       NA 0.009949 0.006279
  12  rs12299200   GENO      T/T      T/C      C/C
  12  rs12299200 COUNTS        0       10       30
  12  rs12299200   FREQ        0     0.25     0.75
  12  rs12299200   MEAN       NA  0.08898  0.08236
  12  rs12299200     SD       NA 0.009971 0.006056
  12  rs57346526   GENO      G/G      G/C      C/C
  12  rs57346526 COUNTS        3        5       32
  12  rs57346526   FREQ    0.075    0.125      0.8
  12  rs57346526   MEAN  0.08231  0.08584  0.08389
  12  rs57346526     SD 0.001297  0.00862 0.007952
  12 rs547663643   GENO      A/A      A/G      G/G
  12 rs547663643 COUNTS        0        4       36
  12 rs547663643   FREQ        0      0.1      0.9
  12 rs547663643   MEAN       NA  0.08181  0.08426
  12 rs547663643     SD       NA 0.008816  0.00762
  12  rs76145779   GENO      T/T      T/C      C/C
  12  rs76145779 COUNTS        3        5       32
  12  rs76145779   FREQ    0.075    0.125      0.8
  12  rs76145779   MEAN  0.08231  0.08584  0.08389
  12  rs76145779     SD 0.001297  0.00862 0.007952
  12   rs2438332   GENO      A/A      A/G      G/G
  12   rs2438332 COUNTS        1        5       34
  12   rs2438332   FREQ    0.025    0.125     0.85
  12   rs2438332   MEAN  0.08423  0.07927  0.08471
  12   rs2438332     SD        0 0.003574  0.00799
  12   rs7963390   GENO      G/G      G/A      A/A
  12   rs7963390 COUNTS        1        5       34
  12   rs7963390   FREQ    0.025    0.125     0.85
  12   rs7963390   MEAN  0.08434  0.08415  0.08399
  12   rs7963390     SD        0 0.005752  0.00808
  12  rs10876510   GENO      T/T      T/C      C/C
  12  rs10876510 COUNTS        8       15       17
  12  rs10876510   FREQ      0.2    0.375    0.425
  12  rs10876510   MEAN  0.08303  0.08425  0.08428
  12  rs10876510     SD 0.005811 0.007238 0.009039
  12  rs36039669   GENO      C/C      C/T      T/T
  12  rs36039669 COUNTS        0        8       32
  12  rs36039669   FREQ        0      0.2      0.8
  12  rs36039669   MEAN       NA  0.08203  0.08451
  12  rs36039669     SD       NA  0.00749 0.007735
  12  rs71068178   GENO  AAT/AAT    AAT/A      A/A
  12  rs71068178 COUNTS       11       17       12
  12  rs71068178   FREQ    0.275    0.425      0.3
  12  rs71068178   MEAN  0.08341  0.08458  0.08377
  12  rs71068178     SD 0.004918 0.009946 0.006411
  12  rs55999173   GENO      A/A      A/C      C/C
  12  rs55999173 COUNTS        3        5       32
  12  rs55999173   FREQ    0.075    0.125      0.8
  12  rs55999173   MEAN  0.08231  0.08584  0.08389
  12  rs55999173     SD 0.001297  0.00862 0.007952
  12   rs7133456   GENO      A/A      A/G      G/G
  12   rs7133456 COUNTS        8       15       17
  12   rs7133456   FREQ      0.2    0.375    0.425
  12   rs7133456   MEAN  0.08303  0.08425  0.08428
  12   rs7133456     SD 0.005811 0.007238 0.009039
  12  rs12296823   GENO      T/T      T/C      C/C
  12  rs12296823 COUNTS        0       10       30
  12  rs12296823   FREQ        0     0.25     0.75
  12  rs12296823   MEAN       NA  0.08898  0.08236
  12  rs12296823     SD       NA 0.009971 0.006056
  12  rs36141251   GENO      T/T      T/C      C/C
  12  rs36141251 COUNTS        0        6       34
  12  rs36141251   FREQ        0     0.15     0.85
  12  rs36141251   MEAN       NA  0.08437  0.08395
  12  rs36141251     SD       NA 0.007119 0.007848
  12   rs2699928   GENO      A/A      A/G      G/G
  12   rs2699928 COUNTS        1        5       34
  12   rs2699928   FREQ    0.025    0.125     0.85
  12   rs2699928   MEAN  0.08423  0.07927  0.08471
  12   rs2699928     SD        0 0.003574  0.00799
  12 rs562959539   GENO      T/T      T/C      C/C
  12 rs562959539 COUNTS        0        4       36
  12 rs562959539   FREQ        0      0.1      0.9
  12 rs562959539   MEAN       NA  0.07859  0.08462
  12 rs562959539     SD       NA 0.003847 0.007767
  12  rs12311931   GENO      T/T      T/A      A/A
  12  rs12311931 COUNTS        0       10       30
  12  rs12311931   FREQ        0     0.25     0.75
  12  rs12311931   MEAN       NA  0.08898  0.08236
  12  rs12311931     SD       NA 0.009971 0.006056
  12  rs12298692   GENO      A/A      A/G      G/G
  12  rs12298692 COUNTS        0       10       30
  12  rs12298692   FREQ        0     0.25     0.75
  12  rs12298692   MEAN       NA  0.08898  0.08236
  12  rs12298692     SD       NA 0.009971 0.006056
  12  rs11170733   GENO      T/T      T/C      C/C
  12  rs11170733 COUNTS        0       11       29
  12  rs11170733   FREQ        0    0.275    0.725
  12  rs11170733   MEAN       NA  0.08817  0.08244
  12  rs11170733     SD       NA 0.009836 0.006147
  12  rs11503639   GENO      T/T      T/A      A/A
  12  rs11503639 COUNTS        0        8       32
  12  rs11503639   FREQ        0      0.2      0.8
  12  rs11503639   MEAN       NA  0.08203  0.08451
  12  rs11503639     SD       NA  0.00749 0.007735
  12   rs4759057   GENO      A/A      A/G      G/G
  12   rs4759057 COUNTS        0        8       32
  12   rs4759057   FREQ        0      0.2      0.8
  12   rs4759057   MEAN       NA  0.08203  0.08451
  12   rs4759057     SD       NA  0.00749 0.007735
  12  rs74829157   GENO      A/A      A/C      C/C
  12  rs74829157 COUNTS        0       10       30
  12  rs74829157   FREQ        0     0.25     0.75
  12  rs74829157   MEAN       NA  0.08435  0.08391
  12  rs74829157     SD       NA  0.01112 0.006359
  12   rs2120991   GENO      A/A      A/C      C/C
  12   rs2120991 COUNTS        0        6       34
  12   rs2120991   FREQ        0     0.15     0.85
  12   rs2120991   MEAN       NA  0.08497  0.08385
  12   rs2120991     SD       NA 0.005978  0.00798
  12  rs55930954   GENO      A/A      A/C      C/C
  12  rs55930954 COUNTS        3        5       32
  12  rs55930954   FREQ    0.075    0.125      0.8
  12  rs55930954   MEAN  0.08231  0.08584  0.08389
  12  rs55930954     SD 0.001297  0.00862 0.007952
  12  rs73307390   GENO      A/A      A/C      C/C
  12  rs73307390 COUNTS        0       10       30
  12  rs73307390   FREQ        0     0.25     0.75
  12  rs73307390   MEAN       NA  0.08898  0.08236
  12  rs73307390     SD       NA 0.009971 0.006056
  12   rs2165901   GENO      C/C      C/T      T/T
  12   rs2165901 COUNTS        4       12       24
  12   rs2165901   FREQ      0.1      0.3      0.6
  12   rs2165901   MEAN  0.08337  0.08607   0.0831
  12   rs2165901     SD 0.004251 0.006861 0.008451
  12 rs114823184   GENO      A/A      A/G      G/G
  12 rs114823184 COUNTS        0        4       36
  12 rs114823184   FREQ        0      0.1      0.9
  12 rs114823184   MEAN       NA  0.08181  0.08426
  12 rs114823184     SD       NA 0.008816  0.00762
  12  rs76060693   GENO      T/T      T/C      C/C
  12  rs76060693 COUNTS        0        4       36
  12  rs76060693   FREQ        0      0.1      0.9
  12  rs76060693   MEAN       NA  0.07859  0.08462
  12  rs76060693     SD       NA 0.003847 0.007767
  12 rs141592170   GENO      A/A      A/G      G/G
  12 rs141592170 COUNTS        0        4       36
  12 rs141592170   FREQ        0      0.1      0.9
  12 rs141592170   MEAN       NA  0.07859  0.08462
  12 rs141592170     SD       NA 0.003847 0.007767
  12   rs7300849   GENO      G/G      G/A      A/A
  12   rs7300849 COUNTS        3        5       32
  12   rs7300849   FREQ    0.075    0.125      0.8
  12   rs7300849   MEAN  0.08231  0.08584  0.08389
  12   rs7300849     SD 0.001297  0.00862 0.007952
  12  rs12813809   GENO      T/T      T/C      C/C
  12  rs12813809 COUNTS        4       12       24
  12  rs12813809   FREQ      0.1      0.3      0.6
  12  rs12813809   MEAN  0.08337  0.08607   0.0831
  12  rs12813809     SD 0.004251 0.006861 0.008451
  12  rs10876511   GENO      C/C      C/T      T/T
  12  rs10876511 COUNTS        1        4       35
  12  rs10876511   FREQ    0.025      0.1    0.875
  12  rs10876511   MEAN  0.08423  0.07826  0.08467
  12  rs10876511     SD        0  0.00321 0.007875
  12  rs11503964   GENO      C/C      C/G      G/G
  12  rs11503964 COUNTS        0        8       32
  12  rs11503964   FREQ        0      0.2      0.8
  12  rs11503964   MEAN       NA  0.09011  0.08249
  12  rs11503964     SD       NA 0.009949 0.006279
  12  rs10747683   GENO      T/T      T/G      G/G
  12  rs10747683 COUNTS        1        5       34
  12  rs10747683   FREQ    0.025    0.125     0.85
  12  rs10747683   MEAN  0.08423  0.07927  0.08471
  12  rs10747683     SD        0 0.003574  0.00799
  12   rs7974183   GENO      T/T      T/C      C/C
  12   rs7974183 COUNTS        3        5       32
  12   rs7974183   FREQ    0.075    0.125      0.8
  12   rs7974183   MEAN  0.08231  0.08584  0.08389
  12   rs7974183     SD 0.001297  0.00862 0.007952
  12 rs146051401   GENO      C/C      C/T      T/T
  12 rs146051401 COUNTS        0       10       30
  12 rs146051401   FREQ        0     0.25     0.75
  12 rs146051401   MEAN       NA  0.08435  0.08391
  12 rs146051401     SD       NA  0.01112 0.006359
  12  rs56398808   GENO      A/A      A/G      G/G
  12  rs56398808 COUNTS        2        4       34
  12  rs56398808   FREQ     0.05      0.1     0.85
  12  rs56398808   MEAN  0.08304  0.08705  0.08372
  12  rs56398808     SD 0.0004641 0.009448  0.00774
  12  rs11170734   GENO      T/T      T/C      C/C
  12  rs11170734 COUNTS        0       10       30
  12  rs11170734   FREQ        0     0.25     0.75
  12  rs11170734   MEAN       NA  0.08898  0.08236
  12  rs11170734     SD       NA 0.009971 0.006056
  12  rs76125522   GENO      G/G      G/T      T/T
  12  rs76125522 COUNTS        0       10       30
  12  rs76125522   FREQ        0     0.25     0.75
  12  rs76125522   MEAN       NA  0.08435  0.08391
  12  rs76125522     SD       NA  0.01112 0.006359
  12 rs139593455   GENO      C/C      C/A      A/A
  12 rs139593455 COUNTS        0        4       36
  12 rs139593455   FREQ        0      0.1      0.9
  12 rs139593455   MEAN       NA  0.08226  0.08421
  12 rs139593455     SD       NA 0.005044 0.007922
  12 rs116672284   GENO      C/C      C/T      T/T
  12 rs116672284 COUNTS        0        9       31
  12 rs116672284   FREQ        0    0.225    0.775
  12 rs116672284   MEAN       NA  0.08459  0.08385
  12 rs116672284     SD       NA  0.01177 0.006259
  12 rs145631953   GENO      G/G      G/A      A/A
  12 rs145631953 COUNTS        0        4       36
  12 rs145631953   FREQ        0      0.1      0.9
  12 rs145631953   MEAN       NA  0.09151  0.08318
  12 rs145631953     SD       NA  0.01539 0.006157
  12    rs188961   GENO      T/T      T/C      C/C
  12    rs188961 COUNTS        0        9       31
  12    rs188961   FREQ        0    0.225    0.775
  12    rs188961   MEAN       NA  0.08679  0.08321
  12    rs188961     SD       NA  0.01144 0.006191
  12  rs74974486   GENO      C/C      C/G      G/G
  12  rs74974486 COUNTS        1        5       34
  12  rs74974486   FREQ    0.025    0.125     0.85
  12  rs74974486   MEAN  0.08271  0.08631  0.08372
  12  rs74974486     SD        0 0.008347  0.00774
  12   rs2120992   GENO      T/T      T/A      A/A
  12   rs2120992 COUNTS        1        4       35
  12   rs2120992   FREQ    0.025      0.1    0.875
  12   rs2120992   MEAN  0.08423  0.07826  0.08467
  12   rs2120992     SD        0  0.00321 0.007875
  12  rs79836571   GENO      G/G      G/A      A/A
  12  rs79836571 COUNTS        2        4       34
  12  rs79836571   FREQ     0.05      0.1     0.85
  12  rs79836571   MEAN  0.08304  0.08705  0.08372
  12  rs79836571     SD 0.0004641 0.009448  0.00774
  12  rs76212991   GENO      G/G      G/A      A/A
  12  rs76212991 COUNTS        0       10       30
  12  rs76212991   FREQ        0     0.25     0.75
  12  rs76212991   MEAN       NA  0.08435  0.08391
  12  rs76212991     SD       NA  0.01112 0.006359
  12   rs4492861   GENO      A/A      A/G      G/G
  12   rs4492861 COUNTS        1        8       31
  12   rs4492861   FREQ    0.025      0.2    0.775
  12   rs4492861   MEAN  0.08434   0.0844  0.08391
  12   rs4492861     SD        0 0.005551 0.008306
  12  rs57689762   GENO      G/G      G/A      A/A
  12  rs57689762 COUNTS        2        4       34
  12  rs57689762   FREQ     0.05      0.1     0.85
  12  rs57689762   MEAN  0.08304  0.08705  0.08372
  12  rs57689762     SD 0.0004641 0.009448  0.00774
  12    rs167775   GENO      C/C      C/T      T/T
  12    rs167775 COUNTS        1        5       34
  12    rs167775   FREQ    0.025    0.125     0.85
  12    rs167775   MEAN  0.08423  0.07927  0.08471
  12    rs167775     SD        0 0.003574  0.00799
  12   rs1550777   GENO      A/A      A/C      C/C
  12   rs1550777 COUNTS        3       14       23
  12   rs1550777   FREQ    0.075     0.35    0.575
  12   rs1550777   MEAN  0.08163   0.0869  0.08257
  12   rs1550777     SD 0.005084 0.009692 0.006153
  12 rs551895411   GENO      G/G     G/GA    GA/GA
  12 rs551895411 COUNTS        1        2       37
  12 rs551895411   FREQ    0.025     0.05    0.925
  12 rs551895411   MEAN  0.08086  0.08218   0.0842
  12 rs551895411     SD        0 0.001678 0.007934
  12  rs10876512   GENO      A/A      A/G      G/G
  12  rs10876512 COUNTS        8       15       17
  12  rs10876512   FREQ      0.2    0.375    0.425
  12  rs10876512   MEAN  0.08303  0.08425  0.08428
  12  rs10876512     SD 0.005811 0.007238 0.009039
  12  rs73307393   GENO      C/C      C/T      T/T
  12  rs73307393 COUNTS        0       10       30
  12  rs73307393   FREQ        0     0.25     0.75
  12  rs73307393   MEAN       NA  0.08898  0.08236
  12  rs73307393     SD       NA 0.009971 0.006056
  12  rs10876513   GENO      T/T      T/C      C/C
  12  rs10876513 COUNTS        8       15       17
  12  rs10876513   FREQ      0.2    0.375    0.425
  12  rs10876513   MEAN  0.08303  0.08425  0.08428
  12  rs10876513     SD 0.005811 0.007238 0.009039
  12 rs112047761   GENO    CT/CT     CT/C      C/C
  12 rs112047761 COUNTS        4       13       23
  12 rs112047761   FREQ      0.1    0.325    0.575
  12 rs112047761   MEAN  0.08142  0.08346  0.08478
  12 rs112047761     SD 0.006641 0.006035  0.00872
  12 rs111973218   GENO      C/C      C/T      T/T
  12 rs111973218 COUNTS        4       13       23
  12 rs111973218   FREQ      0.1    0.325    0.575
  12 rs111973218   MEAN  0.08142  0.08346  0.08478
  12 rs111973218     SD 0.006641 0.006035  0.00872
  12  rs11170736   GENO      C/C      C/A      A/A
  12  rs11170736 COUNTS        0        5       35
  12  rs11170736   FREQ        0    0.125    0.875
  12  rs11170736   MEAN       NA  0.08092  0.08446
  12  rs11170736     SD       NA 0.007892 0.007636
  12  rs11170737   GENO      G/G      G/A      A/A
  12  rs11170737 COUNTS        0        6       34
  12  rs11170737   FREQ        0     0.15     0.85
  12  rs11170737   MEAN       NA  0.08497  0.08385
  12  rs11170737     SD       NA 0.005978  0.00798
  12  rs59440741   GENO      A/A      A/G      G/G
  12  rs59440741 COUNTS        0       10       30
  12  rs59440741   FREQ        0     0.25     0.75
  12  rs59440741   MEAN       NA  0.08898  0.08236
  12  rs59440741     SD       NA 0.009971 0.006056
  12  rs58307357   GENO      C/C      C/T      T/T
  12  rs58307357 COUNTS        0       10       30
  12  rs58307357   FREQ        0     0.25     0.75
  12  rs58307357   MEAN       NA  0.08898  0.08236
  12  rs58307357     SD       NA 0.009971 0.006056
  12  rs75588056   GENO      G/G      G/A      A/A
  12  rs75588056 COUNTS        0        4       36
  12  rs75588056   FREQ        0      0.1      0.9
  12  rs75588056   MEAN       NA  0.07859  0.08462
  12  rs75588056     SD       NA 0.003847 0.007767
  12  rs60540050   GENO      G/G      G/A      A/A
  12  rs60540050 COUNTS        3        5       32
  12  rs60540050   FREQ    0.075    0.125      0.8
  12  rs60540050   MEAN  0.08231  0.08584  0.08389
  12  rs60540050     SD 0.001297  0.00862 0.007952
  12  rs10579941   GENO TTAAAATAAAA/TTAAAATAAAA TTAAAATAAAA/T      T/T
  12  rs10579941 COUNTS        5       17       18
  12  rs10579941   FREQ    0.125    0.425     0.45
  12  rs10579941   MEAN  0.09154   0.0833  0.08261
  12  rs10579941     SD  0.01282 0.006479  0.00609
  12  rs76618390   GENO      G/G      G/A      A/A
  12  rs76618390 COUNTS        0        4       36
  12  rs76618390   FREQ        0      0.1      0.9
  12  rs76618390   MEAN       NA  0.07859  0.08462
  12  rs76618390     SD       NA 0.003847 0.007767
  12  rs74090152   GENO      G/G      G/C      C/C
  12  rs74090152 COUNTS        2        4       34
  12  rs74090152   FREQ     0.05      0.1     0.85
  12  rs74090152   MEAN  0.08304  0.08705  0.08372
  12  rs74090152     SD 0.0004641 0.009448  0.00774
  12  rs60735272   GENO      G/G      G/A      A/A
  12  rs60735272 COUNTS        0       10       30
  12  rs60735272   FREQ        0     0.25     0.75
  12  rs60735272   MEAN       NA  0.08898  0.08236
  12  rs60735272     SD       NA 0.009971 0.006056
  12  rs60191081   GENO      C/C      C/T      T/T
  12  rs60191081 COUNTS        3        5       32
  12  rs60191081   FREQ    0.075    0.125      0.8
  12  rs60191081   MEAN  0.08231  0.08584  0.08389
  12  rs60191081     SD 0.001297  0.00862 0.007952
  12  rs11170738   GENO      T/T      T/C      C/C
  12  rs11170738 COUNTS        0        8       32
  12  rs11170738   FREQ        0      0.2      0.8
  12  rs11170738   MEAN       NA  0.08203  0.08451
  12  rs11170738     SD       NA  0.00749 0.007735
  12  rs55970836   GENO      A/A      A/G      G/G
  12  rs55970836 COUNTS        3        5       32
  12  rs55970836   FREQ    0.075    0.125      0.8
  12  rs55970836   MEAN  0.08231  0.08584  0.08389
  12  rs55970836     SD 0.001297  0.00862 0.007952
  12  rs11170740   GENO      C/C      C/T      T/T
  12  rs11170740 COUNTS        0        5       35
  12  rs11170740   FREQ        0    0.125    0.875
  12  rs11170740   MEAN       NA  0.08092  0.08446
  12  rs11170740     SD       NA 0.007892 0.007636
  12  rs10876514   GENO      T/T      T/C      C/C
  12  rs10876514 COUNTS        8       19       13
  12  rs10876514   FREQ      0.2    0.475    0.325
  12  rs10876514   MEAN  0.08303  0.08356   0.0853
  12  rs10876514     SD 0.005811 0.006615  0.01012
  12  rs10219686   GENO      T/T      T/C      C/C
  12  rs10219686 COUNTS        0        6       34
  12  rs10219686   FREQ        0     0.15     0.85
  12  rs10219686   MEAN       NA  0.08322  0.08416
  12  rs10219686     SD       NA 0.002777 0.008246
  12  rs10219687   GENO      G/G      G/C      C/C
  12  rs10219687 COUNTS        0        6       34
  12  rs10219687   FREQ        0     0.15     0.85
  12  rs10219687   MEAN       NA  0.08322  0.08416
  12  rs10219687     SD       NA 0.002777 0.008246
  12 rs533697394   GENO      T/T      T/C      C/C
  12 rs533697394 COUNTS        1        7       32
  12 rs533697394   FREQ    0.025    0.175      0.8
  12 rs533697394   MEAN  0.08434  0.08539  0.08371
  12 rs533697394     SD        0 0.005175 0.008249
  12  rs12315287   GENO      T/T      T/C      C/C
  12  rs12315287 COUNTS        0       10       30
  12  rs12315287   FREQ        0     0.25     0.75
  12  rs12315287   MEAN       NA  0.08898  0.08236
  12  rs12315287     SD       NA 0.009971 0.006056
  12  rs56298515   GENO      T/T      T/A      A/A
  12  rs56298515 COUNTS        2        4       34
  12  rs56298515   FREQ     0.05      0.1     0.85
  12  rs56298515   MEAN  0.08304  0.08705  0.08372
  12  rs56298515     SD 0.0004641 0.009448  0.00774
  12 rs150058316   GENO      C/C    C/CTT  CTT/CTT
  12 rs150058316 COUNTS        0        4       36
  12 rs150058316   FREQ        0      0.1      0.9
  12 rs150058316   MEAN       NA  0.08181  0.08426
  12 rs150058316     SD       NA 0.008816  0.00762
  12   rs4759303   GENO      C/C      C/T      T/T
  12   rs4759303 COUNTS        0        8       32
  12   rs4759303   FREQ        0      0.2      0.8
  12   rs4759303   MEAN       NA  0.08203  0.08451
  12   rs4759303     SD       NA  0.00749 0.007735
  12  rs12299497   GENO      A/A      A/T      T/T
  12  rs12299497 COUNTS        0       11       29
  12  rs12299497   FREQ        0    0.275    0.725
  12  rs12299497   MEAN       NA  0.08767  0.08263
  12  rs12299497     SD       NA  0.01041  0.00598
  12  rs75094556   GENO      G/G      G/A      A/A
  12  rs75094556 COUNTS        0       10       30
  12  rs75094556   FREQ        0     0.25     0.75
  12  rs75094556   MEAN       NA  0.08435  0.08391
  12  rs75094556     SD       NA  0.01112 0.006359
  12 rs147360645   GENO      A/A A/AAAACAAAC AAAACAAAC/AAAACAAAC
  12 rs147360645 COUNTS        0        8       32
  12 rs147360645   FREQ        0      0.2      0.8
  12 rs147360645   MEAN       NA  0.08203  0.08451
  12 rs147360645     SD       NA  0.00749 0.007735
  12  rs59920450   GENO      C/C      C/A      A/A
  12  rs59920450 COUNTS        0        9       31
  12  rs59920450   FREQ        0    0.225    0.775
  12  rs59920450   MEAN       NA  0.08459  0.08385
  12  rs59920450     SD       NA  0.01177 0.006259
  12  rs59851150   GENO      T/T      T/C      C/C
  12  rs59851150 COUNTS        2        4       34
  12  rs59851150   FREQ     0.05      0.1     0.85
  12  rs59851150   MEAN  0.08304  0.08705  0.08372
  12  rs59851150     SD 0.0004641 0.009448  0.00774
  12  rs56259237   GENO      T/T      T/C      C/C
  12  rs56259237 COUNTS        1        5       34
  12  rs56259237   FREQ    0.025    0.125     0.85
  12  rs56259237   MEAN  0.08271  0.08631  0.08372
  12  rs56259237     SD        0 0.008347  0.00774
  12   rs2577864   GENO      T/T      T/C      C/C
  12   rs2577864 COUNTS        8       15       17
  12   rs2577864   FREQ      0.2    0.375    0.425
  12   rs2577864   MEAN  0.08303  0.08425  0.08428
  12   rs2577864     SD 0.005811 0.007238 0.009039
  12   rs2577865   GENO      T/T      T/C      C/C
  12   rs2577865 COUNTS        1        4       35
  12   rs2577865   FREQ    0.025      0.1    0.875
  12   rs2577865   MEAN  0.08423  0.07826  0.08467
  12   rs2577865     SD        0  0.00321 0.007875
  12   rs2590712   GENO      G/G      G/C      C/C
  12   rs2590712 COUNTS        8       15       17
  12   rs2590712   FREQ      0.2    0.375    0.425
  12   rs2590712   MEAN  0.08303  0.08425  0.08428
  12   rs2590712     SD 0.005811 0.007238 0.009039
  12 rs140543612   GENO      A/A      A/G      G/G
  12 rs140543612 COUNTS        3        5       32
  12 rs140543612   FREQ    0.075    0.125      0.8
  12 rs140543612   MEAN  0.08231  0.08584  0.08389
  12 rs140543612     SD 0.001297  0.00862 0.007952
  12  rs10876517   GENO      T/T      T/C      C/C
  12  rs10876517 COUNTS        0        6       34
  12  rs10876517   FREQ        0     0.15     0.85
  12  rs10876517   MEAN       NA  0.08497  0.08385
  12  rs10876517     SD       NA 0.005978  0.00798
  12   rs2204785   GENO      T/T      T/C      C/C
  12   rs2204785 COUNTS        1        4       35
  12   rs2204785   FREQ    0.025      0.1    0.875
  12   rs2204785   MEAN  0.08423  0.07826  0.08467
  12   rs2204785     SD        0  0.00321 0.007875
  12  rs74090154   GENO      C/C      C/T      T/T
  12  rs74090154 COUNTS        3        5       32
  12  rs74090154   FREQ    0.075    0.125      0.8
  12  rs74090154   MEAN  0.08231  0.08584  0.08389
  12  rs74090154     SD 0.001297  0.00862 0.007952
  12   rs2222818   GENO      G/G      G/C      C/C
  12   rs2222818 COUNTS        8       15       17
  12   rs2222818   FREQ      0.2    0.375    0.425
  12   rs2222818   MEAN  0.08303  0.08425  0.08428
  12   rs2222818     SD 0.005811 0.007238 0.009039
  12  rs61921002   GENO      A/A      A/G      G/G
  12  rs61921002 COUNTS        4       14       22
  12  rs61921002   FREQ      0.1     0.35     0.55
  12  rs61921002   MEAN  0.08385  0.08752  0.08182
  12  rs61921002     SD  0.00326  0.00978 0.005906
  12  rs12316615   GENO      T/T      T/C      C/C
  12  rs12316615 COUNTS        0        8       32
  12  rs12316615   FREQ        0      0.2      0.8
  12  rs12316615   MEAN       NA  0.09011  0.08249
  12  rs12316615     SD       NA 0.009949 0.006279
  12   rs7306973   GENO      T/T      T/A      A/A
  12   rs7306973 COUNTS        0        8       32
  12   rs7306973   FREQ        0      0.2      0.8
  12   rs7306973   MEAN       NA  0.08203  0.08451
  12   rs7306973     SD       NA  0.00749 0.007735
  12  rs11170751   GENO      G/G      G/T      T/T
  12  rs11170751 COUNTS        0        8       32
  12  rs11170751   FREQ        0      0.2      0.8
  12  rs11170751   MEAN       NA  0.09011  0.08249
  12  rs11170751     SD       NA 0.009949 0.006279
  12  rs73309311   GENO      G/G      G/T      T/T
  12  rs73309311 COUNTS        4       13       23
  12  rs73309311   FREQ      0.1    0.325    0.575
  12  rs73309311   MEAN  0.08142  0.08346  0.08478
  12  rs73309311     SD 0.006641 0.006035  0.00872
  12  rs11170752   GENO      A/A      A/G      G/G
  12  rs11170752 COUNTS        0        8       32
  12  rs11170752   FREQ        0      0.2      0.8
  12  rs11170752   MEAN       NA  0.09011  0.08249
  12  rs11170752     SD       NA 0.009949 0.006279
  12  rs55813914   GENO      C/C      C/T      T/T
  12  rs55813914 COUNTS        3        5       32
  12  rs55813914   FREQ    0.075    0.125      0.8
  12  rs55813914   MEAN  0.08231  0.08584  0.08389
  12  rs55813914     SD 0.001297  0.00862 0.007952
  12   rs1248925   GENO      G/G      G/A      A/A
  12   rs1248925 COUNTS        8       20       12
  12   rs1248925   FREQ      0.2      0.5      0.3
  12   rs1248925   MEAN  0.08196  0.08613  0.08187
  12   rs1248925     SD 0.003998 0.009422 0.005308
  12  rs55672766   GENO      T/T      T/C      C/C
  12  rs55672766 COUNTS        3        5       32
  12  rs55672766   FREQ    0.075    0.125      0.8
  12  rs55672766   MEAN  0.08231  0.08584  0.08389
  12  rs55672766     SD 0.001297  0.00862 0.007952
  12 rs557525370   GENO      C/C     C/CT    CT/CT
  12 rs557525370 COUNTS        2       15       23
  12 rs557525370   FREQ     0.05    0.375    0.575
  12 rs557525370   MEAN  0.08629  0.08403  0.08381
  12 rs557525370     SD 0.004258 0.009179 0.006999
  12   rs1983516   GENO      C/C      C/T      T/T
  12   rs1983516 COUNTS        8       15       17
  12   rs1983516   FREQ      0.2    0.375    0.425
  12   rs1983516   MEAN  0.08303  0.08425  0.08428
  12   rs1983516     SD 0.005811 0.007238 0.009039
  12   rs2366135   GENO      T/T      T/G      G/G
  12   rs2366135 COUNTS        8       15       17
  12   rs2366135   FREQ      0.2    0.375    0.425
  12   rs2366135   MEAN  0.08303  0.08425  0.08428
  12   rs2366135     SD 0.005811 0.007238 0.009039
  12  rs56381567   GENO      C/C      C/T      T/T
  12  rs56381567 COUNTS        2        4       34
  12  rs56381567   FREQ     0.05      0.1     0.85
  12  rs56381567   MEAN  0.08304  0.08705  0.08372
  12  rs56381567     SD 0.0004641 0.009448  0.00774
  12 rs115533868   GENO      A/A      A/C      C/C
  12 rs115533868 COUNTS        0       10       30
  12 rs115533868   FREQ        0     0.25     0.75
  12 rs115533868   MEAN       NA  0.08435  0.08391
  12 rs115533868     SD       NA  0.01112 0.006359
  12   rs1838172   GENO      C/C      C/T      T/T
  12   rs1838172 COUNTS        0        8       32
  12   rs1838172   FREQ        0      0.2      0.8
  12   rs1838172   MEAN       NA  0.08203  0.08451
  12   rs1838172     SD       NA  0.00749 0.007735
  12   rs1248926   GENO      G/G      G/A      A/A
  12   rs1248926 COUNTS        1        4       35
  12   rs1248926   FREQ    0.025      0.1    0.875
  12   rs1248926   MEAN  0.08423  0.07826  0.08467
  12   rs1248926     SD        0  0.00321 0.007875
  12   rs5798285   GENO      T/T     T/TA    TA/TA
  12   rs5798285 COUNTS        1        6       33
  12   rs5798285   FREQ    0.025     0.15    0.825
  12   rs5798285   MEAN  0.08423  0.07789  0.08512
  12   rs5798285     SD        0 0.003137  0.00785
  12 rs145222486   GENO      T/T      T/C      C/C
  12 rs145222486 COUNTS        0       10       30
  12 rs145222486   FREQ        0     0.25     0.75
  12 rs145222486   MEAN       NA  0.08435  0.08391
  12 rs145222486     SD       NA  0.01112 0.006359
  12  rs12297243   GENO      C/C      C/G      G/G
  12  rs12297243 COUNTS        0        8       32
  12  rs12297243   FREQ        0      0.2      0.8
  12  rs12297243   MEAN       NA  0.08203  0.08451
  12  rs12297243     SD       NA  0.00749 0.007735
  12   rs9919682   GENO      C/C      C/G      G/G
  12   rs9919682 COUNTS        8       15       17
  12   rs9919682   FREQ      0.2    0.375    0.425
  12   rs9919682   MEAN  0.08303  0.08425  0.08428
  12   rs9919682     SD 0.005811 0.007238 0.009039
  12  rs72299083   GENO      A/A  A/AGAAG AGAAG/AGAAG
  12  rs72299083 COUNTS        4       13       23
  12  rs72299083   FREQ      0.1    0.325    0.575
  12  rs72299083   MEAN  0.08385  0.08785  0.08188
  12  rs72299083     SD  0.00326   0.0101 0.005778
  12 rs561782258   GENO      C/C     C/CA    CA/CA
  12 rs561782258 COUNTS        5       14       21
  12 rs561782258   FREQ    0.125     0.35    0.525
  12 rs561782258   MEAN  0.08075  0.08571  0.08367
  12 rs561782258     SD 0.006024 0.009284 0.006802
  12  rs60192312   GENO      G/G      G/A      A/A
  12  rs60192312 COUNTS        0        4       36
  12  rs60192312   FREQ        0      0.1      0.9
  12  rs60192312   MEAN       NA  0.08699  0.08369
  12  rs60192312     SD       NA 0.003434  0.00795
  12   rs7139337   GENO      A/A      A/G      G/G
  12   rs7139337 COUNTS        0        4       36
  12   rs7139337   FREQ        0      0.1      0.9
  12   rs7139337   MEAN       NA  0.08228  0.08421
  12   rs7139337     SD       NA  0.00821 0.007692
  12  rs76446179   GENO      T/T      T/C      C/C
  12  rs76446179 COUNTS        0       10       30
  12  rs76446179   FREQ        0     0.25     0.75
  12  rs76446179   MEAN       NA  0.08435  0.08391
  12  rs76446179     SD       NA  0.01112 0.006359
  12   rs2256723   GENO      T/T      T/A      A/A
  12   rs2256723 COUNTS        7       19       14
  12   rs2256723   FREQ    0.175    0.475     0.35
  12   rs2256723   MEAN  0.08177  0.08496  0.08386
  12   rs2256723     SD 0.004854 0.009353 0.006314
  12  rs73309317   GENO      G/G      G/C      C/C
  12  rs73309317 COUNTS        4       13       23
  12  rs73309317   FREQ      0.1    0.325    0.575
  12  rs73309317   MEAN  0.08142  0.08346  0.08478
  12  rs73309317     SD 0.006641 0.006035  0.00872
  12   rs1816828   GENO      G/G      G/A      A/A
  12   rs1816828 COUNTS        7       19       14
  12   rs1816828   FREQ    0.175    0.475     0.35
  12   rs1816828   MEAN  0.08177  0.08496  0.08386
  12   rs1816828     SD 0.004854 0.009353 0.006314
  12   rs6580969   GENO      A/A      A/C      C/C
  12   rs6580969 COUNTS        0       10       30
  12   rs6580969   FREQ        0     0.25     0.75
  12   rs6580969   MEAN       NA  0.08898  0.08236
  12   rs6580969     SD       NA 0.009971 0.006056
  12   rs1443508   GENO      C/C      C/T      T/T
  12   rs1443508 COUNTS        7       19       14
  12   rs1443508   FREQ    0.175    0.475     0.35
  12   rs1443508   MEAN  0.08177  0.08496  0.08386
  12   rs1443508     SD 0.004854 0.009353 0.006314
  12  rs75844710   GENO      A/A      A/C      C/C
  12  rs75844710 COUNTS        3        5       32
  12  rs75844710   FREQ    0.075    0.125      0.8
  12  rs75844710   MEAN  0.08231  0.08584  0.08389
  12  rs75844710     SD 0.001297  0.00862 0.007952
  12   rs1443507   GENO      A/A      A/T      T/T
  12   rs1443507 COUNTS        7       19       14
  12   rs1443507   FREQ    0.175    0.475     0.35
  12   rs1443507   MEAN  0.08177  0.08496  0.08386
  12   rs1443507     SD 0.004854 0.009353 0.006314
  12 rs114155148   GENO      C/C      C/T      T/T
  12 rs114155148 COUNTS        1        8       31
  12 rs114155148   FREQ    0.025      0.2    0.775
  12 rs114155148   MEAN  0.08434   0.0844  0.08391
  12 rs114155148     SD        0 0.005551 0.008306
  12  rs66887751   GENO      G/G      G/A      A/A
  12  rs66887751 COUNTS        0        5       35
  12  rs66887751   FREQ        0    0.125    0.875
  12  rs66887751   MEAN       NA  0.08092  0.08446
  12  rs66887751     SD       NA 0.007892 0.007636
  12  rs11170755   GENO      C/C      C/G      G/G
  12  rs11170755 COUNTS        8       23        9
  12  rs11170755   FREQ      0.2    0.575    0.225
  12  rs11170755   MEAN  0.08247  0.08532  0.08205
  12  rs11170755     SD 0.005248 0.009187 0.004244
  12  rs34903046   GENO      T/T      T/C      C/C
  12  rs34903046 COUNTS        4       13       23
  12  rs34903046   FREQ      0.1    0.325    0.575
  12  rs34903046   MEAN  0.08096  0.08416  0.08447
  12  rs34903046     SD 0.002637 0.006822   0.0087
  12  rs11170756   GENO      T/T      T/C      C/C
  12  rs11170756 COUNTS        8       23        9
  12  rs11170756   FREQ      0.2    0.575    0.225
  12  rs11170756   MEAN  0.08247  0.08532  0.08205
  12  rs11170756     SD 0.005248 0.009187 0.004244
  12 rs201537092   GENO      T/T      T/A      A/A
  12 rs201537092 COUNTS        1        7       32
  12 rs201537092   FREQ    0.025    0.175      0.8
  12 rs201537092   MEAN   0.0746  0.08043  0.08509
  12 rs201537092     SD        0 0.003585  0.00802
  12 rs140974079   GENO      G/G      G/A      A/A
  12 rs140974079 COUNTS        0        4       36
  12 rs140974079   FREQ        0      0.1      0.9
  12 rs140974079   MEAN       NA  0.08181  0.08426
  12 rs140974079     SD       NA 0.008816  0.00762
  12  rs10783612   GENO      C/C      C/T      T/T
  12  rs10783612 COUNTS        9       21       10
  12  rs10783612   FREQ    0.225    0.525     0.25
  12  rs10783612   MEAN  0.08297  0.08552   0.0818
  12  rs10783612     SD 0.003194  0.00961 0.005285
  12 rs115203664   GENO      A/A      A/G      G/G
  12 rs115203664 COUNTS        2        6       32
  12 rs115203664   FREQ     0.05     0.15      0.8
  12 rs115203664   MEAN  0.07941  0.07932  0.08518
  12 rs115203664     SD 0.006807  0.00314 0.007978
  12  rs10876518   GENO      T/T      T/C      C/C
  12  rs10876518 COUNTS        0       10       30
  12  rs10876518   FREQ        0     0.25     0.75
  12  rs10876518   MEAN       NA  0.08553  0.08351
  12  rs10876518     SD       NA 0.006997 0.007913
  12 rs114701690   GENO      T/T      T/C      C/C
  12 rs114701690 COUNTS        0        4       36
  12 rs114701690   FREQ        0      0.1      0.9
  12 rs114701690   MEAN       NA  0.08181  0.08426
  12 rs114701690     SD       NA 0.008816  0.00762
  12   rs7958630   GENO      G/G      G/A      A/A
  12   rs7958630 COUNTS        3       12       25
  12   rs7958630   FREQ    0.075      0.3    0.625
  12   rs7958630   MEAN  0.08369  0.08345  0.08433
  12   rs7958630     SD 0.005929 0.006303 0.008595
  12   rs7976783   GENO      A/A      A/T      T/T
  12   rs7976783 COUNTS        3       11       26
  12   rs7976783   FREQ    0.075    0.275     0.65
  12   rs7976783   MEAN  0.08369  0.08399  0.08407
  12   rs7976783     SD 0.005929 0.006316 0.008526
  12  rs73309330   GENO      A/A      A/G      G/G
  12  rs73309330 COUNTS        0        8       32
  12  rs73309330   FREQ        0      0.2      0.8
  12  rs73309330   MEAN       NA  0.08246  0.08441
  12  rs73309330     SD       NA 0.007028 0.007864
  12   rs2366136   GENO      C/C      C/A      A/A
  12   rs2366136 COUNTS        2       11       27
  12   rs2366136   FREQ     0.05    0.275    0.675
  12   rs2366136   MEAN  0.07607  0.08596  0.08382
  12   rs2366136     SD 0.002083 0.006168 0.008165
  12   rs2366137   GENO      G/G      G/A      A/A
  12   rs2366137 COUNTS        2       11       27
  12   rs2366137   FREQ     0.05    0.275    0.675
  12   rs2366137   MEAN  0.07607  0.08596  0.08382
  12   rs2366137     SD 0.002083 0.006168 0.008165
  12   rs2366138   GENO      T/T      T/C      C/C
  12   rs2366138 COUNTS        4       17       19
  12   rs2366138   FREQ      0.1    0.425    0.475
  12   rs2366138   MEAN  0.08247  0.08406   0.0843
  12   rs2366138     SD 0.007743 0.009491  0.00603
  12  rs58920661   GENO      T/T      T/G      G/G
  12  rs58920661 COUNTS        0        5       35
  12  rs58920661   FREQ        0    0.125    0.875
  12  rs58920661   MEAN       NA  0.07905  0.08473
  12  rs58920661     SD       NA 0.003605 0.007847
  12   rs4332565   GENO      A/A      A/G      G/G
  12   rs4332565 COUNTS        2       14       24
  12   rs4332565   FREQ     0.05     0.35      0.6
  12   rs4332565   MEAN  0.08281  0.08387   0.0842
  12   rs4332565     SD 0.0001477 0.007362 0.008284
  12 rs112379256   GENO      C/C      C/A      A/A
  12 rs112379256 COUNTS        2       20       18
  12 rs112379256   FREQ     0.05      0.5     0.45
  12 rs112379256   MEAN  0.08286  0.08414  0.08401
  12 rs112379256     SD 0.002085 0.009431  0.00589
  12   rs7962487   GENO      T/T      T/C      C/C
  12   rs7962487 COUNTS        9       18       13
  12   rs7962487   FREQ    0.225     0.45    0.325
  12   rs7962487   MEAN  0.08295  0.08561  0.08255
  12   rs7962487     SD 0.005198 0.008784 0.007499
  12  rs79016510   GENO      A/A      A/G      G/G
  12  rs79016510 COUNTS        1        4       35
  12  rs79016510   FREQ    0.025      0.1    0.875
  12  rs79016510   MEAN  0.08086  0.08437  0.08407
  12  rs79016510     SD        0 0.003499 0.008116
  12   rs1947021   GENO      G/G      G/A      A/A
  12   rs1947021 COUNTS        9       22        9
  12   rs1947021   FREQ    0.225     0.55    0.225
  12   rs1947021   MEAN  0.08306  0.08505  0.08246
  12   rs1947021     SD 0.005036 0.009392 0.004716
  12   rs1470321   GENO      A/A      A/G      G/G
  12   rs1470321 COUNTS        6       15       19
  12   rs1470321   FREQ     0.15    0.375    0.475
  12   rs1470321   MEAN  0.08938  0.08399  0.08234
  12   rs1470321     SD  0.01275 0.006888 0.005695
  12  rs11170759   GENO      G/G      G/C      C/C
  12  rs11170759 COUNTS        4       18       18
  12  rs11170759   FREQ      0.1     0.45     0.45
  12  rs11170759   MEAN  0.08058  0.08369  0.08511
  12  rs11170759     SD  0.00801 0.005362 0.009502
  12   rs2366139   GENO      C/C      C/G      G/G
  12   rs2366139 COUNTS        4       18       18
  12   rs2366139   FREQ      0.1     0.45     0.45
  12   rs2366139   MEAN  0.08058  0.08369  0.08511
  12   rs2366139     SD  0.00801 0.005362 0.009502
  12  rs77365451   GENO      A/A      A/G      G/G
  12  rs77365451 COUNTS        2       14       24
  12  rs77365451   FREQ     0.05     0.35      0.6
  12  rs77365451   MEAN  0.08246    0.086  0.08299
  12  rs77365451     SD 0.003435 0.009939 0.006275
  12  rs78241026   GENO      T/T      T/G      G/G
  12  rs78241026 COUNTS        2       14       24
  12  rs78241026   FREQ     0.05     0.35      0.6
  12  rs78241026   MEAN  0.08246    0.086  0.08299
  12  rs78241026     SD 0.003435 0.009939 0.006275
  12  rs60487306   GENO    CT/CT     CT/C      C/C
  12  rs60487306 COUNTS        9       17       14
  12  rs60487306   FREQ    0.225    0.425     0.35
  12  rs60487306   MEAN  0.08225  0.08289  0.08652
  12  rs60487306     SD 0.005675 0.005766  0.01023
  12   rs4759305   GENO      C/C      C/G      G/G
  12   rs4759305 COUNTS        7       13       20
  12   rs4759305   FREQ    0.175    0.325      0.5
  12   rs4759305   MEAN  0.08583  0.08435  0.08316
  12   rs4759305     SD  0.00755  0.01058 0.005446
  12  rs74090163   GENO      T/T      T/A      A/A
  12  rs74090163 COUNTS        1        7       32
  12  rs74090163   FREQ    0.025    0.175      0.8
  12  rs74090163   MEAN  0.08271  0.08749   0.0833
  12  rs74090163     SD        0 0.007273  0.00776
  12  rs10747685   GENO      T/T      T/C      C/C
  12  rs10747685 COUNTS        7       13       20
  12  rs10747685   FREQ    0.175    0.325      0.5
  12  rs10747685   MEAN  0.08583  0.08435  0.08316
  12  rs10747685     SD  0.00755  0.01058 0.005446
  12 rs200722773   GENO      G/G     G/GA    GA/GA
  12 rs200722773 COUNTS        4       20       16
  12 rs200722773   FREQ      0.1      0.5      0.4
  12 rs200722773   MEAN  0.08542  0.08435  0.08324
  12 rs200722773     SD  0.01036 0.008158 0.006735
  12 rs201022334   GENO      A/A A/AAGAAG AAGAAG/AAGAAG
  12 rs201022334 COUNTS        7       14       19
  12 rs201022334   FREQ    0.175     0.35    0.475
  12 rs201022334   MEAN  0.08583  0.08424  0.08318
  12 rs201022334     SD  0.00755  0.01017 0.005594
  12  rs11170760   GENO      C/C      C/G      G/G
  12  rs11170760 COUNTS        7       13       20
  12  rs11170760   FREQ    0.175    0.325      0.5
  12  rs11170760   MEAN  0.08583  0.08435  0.08316
  12  rs11170760     SD  0.00755  0.01058 0.005446
  12  rs74732233   GENO      A/A      A/T      T/T
  12  rs74732233 COUNTS        7       20       13
  12  rs74732233   FREQ    0.175      0.5    0.325
  12  rs74732233   MEAN  0.08075  0.08282  0.08761
  12  rs74732233     SD 0.005829 0.005908 0.009786
  12 rs146007997   GENO      A/A     A/AT    AT/AT
  12 rs146007997 COUNTS        0       11       29
  12 rs146007997   FREQ        0    0.275    0.725
  12 rs146007997   MEAN       NA  0.08815  0.08245
  12 rs146007997     SD       NA  0.01054 0.005725
  12  rs56766870   GENO      C/C      C/T      T/T
  12  rs56766870 COUNTS        0        4       36
  12  rs56766870   FREQ        0      0.1      0.9
  12  rs56766870   MEAN       NA  0.08766  0.08361
  12  rs56766870     SD       NA 0.009048 0.007526
  12  rs78024341   GENO      C/C      C/T      T/T
  12  rs78024341 COUNTS        2       15       23
  12  rs78024341   FREQ     0.05    0.375    0.575
  12  rs78024341   MEAN  0.08246  0.08566  0.08308
  12  rs78024341     SD 0.003435 0.009669 0.006399
  12  rs12316826   GENO      C/C      C/T      T/T
  12  rs12316826 COUNTS        4        7       29
  12  rs12316826   FREQ      0.1    0.175    0.725
  12  rs12316826   MEAN  0.08889  0.08801  0.08238
  12  rs12316826     SD 0.007443  0.01265 0.005592
  12  rs11170762   GENO      T/T      T/C      C/C
  12  rs11170762 COUNTS        7        9       24
  12  rs11170762   FREQ    0.175    0.225      0.6
  12  rs11170762   MEAN  0.08583  0.08617  0.08268
  12  rs11170762     SD  0.00755  0.01236 0.005172
  12  rs11612357   GENO      A/A      A/C      C/C
  12  rs11612357 COUNTS        7        9       24
  12  rs11612357   FREQ    0.175    0.225      0.6
  12  rs11612357   MEAN  0.08583  0.08617  0.08268
  12  rs11612357     SD  0.00755  0.01236 0.005172
  12  rs35390098   GENO    CT/CT     CT/C      C/C
  12  rs35390098 COUNTS        7       13       20
  12  rs35390098   FREQ    0.175    0.325      0.5
  12  rs35390098   MEAN  0.08583  0.08435  0.08316
  12  rs35390098     SD  0.00755  0.01058 0.005446
  12   rs7953965   GENO      A/A      A/G      G/G
  12   rs7953965 COUNTS        7       13       20
  12   rs7953965   FREQ    0.175    0.325      0.5
  12   rs7953965   MEAN  0.08583  0.08435  0.08316
  12   rs7953965     SD  0.00755  0.01058 0.005446
  12   rs7953740   GENO      T/T      T/A      A/A
  12   rs7953740 COUNTS        7        9       24
  12   rs7953740   FREQ    0.175    0.225      0.6
  12   rs7953740   MEAN  0.08583  0.08617  0.08268
  12   rs7953740     SD  0.00755  0.01236 0.005172
  12  rs10747686   GENO      G/G      G/A      A/A
  12  rs10747686 COUNTS        1        6       33
  12  rs10747686   FREQ    0.025     0.15    0.825
  12  rs10747686   MEAN   0.0746  0.08346   0.0844
  12  rs10747686     SD        0 0.006627  0.00785
  12  rs10747687   GENO      G/G      G/A      A/A
  12  rs10747687 COUNTS        1        6       33
  12  rs10747687   FREQ    0.025     0.15    0.825
  12  rs10747687   MEAN   0.0746  0.08346   0.0844
  12  rs10747687     SD        0 0.006627  0.00785
  12   rs7972343   GENO      C/C      C/T      T/T
  12   rs7972343 COUNTS        7        9       24
  12   rs7972343   FREQ    0.175    0.225      0.6
  12   rs7972343   MEAN  0.08583  0.08617  0.08268
  12   rs7972343     SD  0.00755  0.01236 0.005172
  12  rs36054256   GENO    CA/CA     CA/C      C/C
  12  rs36054256 COUNTS        1        2       37
  12  rs36054256   FREQ    0.025     0.05    0.925
  12  rs36054256   MEAN   0.0746   0.0814  0.08441
  12  rs36054256     SD        0 0.003995 0.007751
  12  rs77357461   GENO      A/A      A/G      G/G
  12  rs77357461 COUNTS        0        4       36
  12  rs77357461   FREQ        0      0.1      0.9
  12  rs77357461   MEAN       NA  0.08024  0.08444
  12  rs77357461     SD       NA 0.002792 0.007929
  12  rs35000862   GENO    TA/TA     TA/T      T/T
  12  rs35000862 COUNTS        7        9       24
  12  rs35000862   FREQ    0.175    0.225      0.6
  12  rs35000862   MEAN  0.08583  0.08617  0.08268
  12  rs35000862     SD  0.00755  0.01236 0.005172
  12   rs7957818   GENO      G/G      G/A      A/A
  12   rs7957818 COUNTS        7        9       24
  12   rs7957818   FREQ    0.175    0.225      0.6
  12   rs7957818   MEAN  0.08583  0.08617  0.08268
  12   rs7957818     SD  0.00755  0.01236 0.005172
  12  rs57969900   GENO      C/C     C/CT    CT/CT
  12  rs57969900 COUNTS        1       20       19
  12  rs57969900   FREQ    0.025      0.5    0.475
  12  rs57969900   MEAN   0.0746  0.08306  0.08552
  12  rs57969900     SD        0 0.006134 0.008888
  12  rs10876519   GENO      G/G      G/A      A/A
  12  rs10876519 COUNTS        7       13       20
  12  rs10876519   FREQ    0.175    0.325      0.5
  12  rs10876519   MEAN  0.08583  0.08435  0.08316
  12  rs10876519     SD  0.00755  0.01058 0.005446
  12 rs111859180   GENO      A/A      A/G      G/G
  12 rs111859180 COUNTS        0        6       34
  12 rs111859180   FREQ        0     0.15     0.85
  12 rs111859180   MEAN       NA  0.08197  0.08438
  12 rs111859180     SD       NA 0.004861 0.008051
  12  rs56823146   GENO      T/T      T/G      G/G
  12  rs56823146 COUNTS        1        7       32
  12  rs56823146   FREQ    0.025    0.175      0.8
  12  rs56823146   MEAN  0.08271  0.08749   0.0833
  12  rs56823146     SD        0 0.007273  0.00776
  12 rs147950721   GENO GCAAGAA/GCAAGAA GCAAGAA/G      G/G
  12 rs147950721 COUNTS        7       13       20
  12 rs147950721   FREQ    0.175    0.325      0.5
  12 rs147950721   MEAN  0.08583  0.08435  0.08316
  12 rs147950721     SD  0.00755  0.01058 0.005446
  12 rs115946540   GENO      T/T      T/C      C/C
  12 rs115946540 COUNTS        0        4       36
  12 rs115946540   FREQ        0      0.1      0.9
  12 rs115946540   MEAN       NA  0.08024  0.08444
  12 rs115946540     SD       NA 0.002792 0.007929
  12  rs76545473   GENO      A/A      A/T      T/T
  12  rs76545473 COUNTS        0        4       36
  12  rs76545473   FREQ        0      0.1      0.9
  12  rs76545473   MEAN       NA  0.08024  0.08444
  12  rs76545473     SD       NA 0.002792 0.007929
  12 rs140822397   GENO      T/T     T/TG    TG/TG
  12 rs140822397 COUNTS        0        5       35
  12 rs140822397   FREQ        0    0.125    0.875
  12 rs140822397   MEAN       NA  0.08179  0.08434
  12 rs140822397     SD       NA 0.005413 0.007936
  12  rs80239369   GENO      T/T      T/C      C/C
  12  rs80239369 COUNTS        0        6       34
  12  rs80239369   FREQ        0     0.15     0.85
  12  rs80239369   MEAN       NA  0.08197  0.08438
  12  rs80239369     SD       NA 0.004861 0.008051
  12  rs12579832   GENO      A/A      A/G      G/G
  12  rs12579832 COUNTS        4       19       17
  12  rs12579832   FREQ      0.1    0.475    0.425
  12  rs12579832   MEAN    0.082  0.08506  0.08333
  12  rs12579832     SD 0.002127 0.008973 0.006978
  12  rs12579835   GENO      A/A      A/C      C/C
  12  rs12579835 COUNTS        2       14       24
  12  rs12579835   FREQ     0.05     0.35      0.6
  12  rs12579835   MEAN  0.08246    0.086  0.08299
  12  rs12579835     SD 0.003435 0.009939 0.006275
  12   rs2366140   GENO      C/C      C/T      T/T
  12   rs2366140 COUNTS        4       19       17
  12   rs2366140   FREQ      0.1    0.475    0.425
  12   rs2366140   MEAN    0.082  0.08506  0.08333
  12   rs2366140     SD 0.002127 0.008973 0.006978
  12   rs2366141   GENO      C/C      C/T      T/T
  12   rs2366141 COUNTS        5       21       14
  12   rs2366141   FREQ    0.125    0.525     0.35
  12   rs2366141   MEAN  0.08092  0.08495  0.08373
  12   rs2366141     SD 0.003041 0.008431  0.00765
  12  rs12826370   GENO      C/C      C/T      T/T
  12  rs12826370 COUNTS        4       19       17
  12  rs12826370   FREQ      0.1    0.475    0.425
  12  rs12826370   MEAN    0.082  0.08506  0.08333
  12  rs12826370     SD 0.002127 0.008973 0.006978
  12  rs71227277   GENO GATTA/GATTA  GATTA/G      G/G
  12  rs71227277 COUNTS        5       21       14
  12  rs71227277   FREQ    0.125    0.525     0.35
  12  rs71227277   MEAN  0.08092  0.08495  0.08373
  12  rs71227277     SD 0.003041 0.008431  0.00765
  12  rs11380998   GENO    CT/CT     CT/C      C/C
  12  rs11380998 COUNTS        7       17       16
  12  rs11380998   FREQ    0.175    0.425      0.4
  12  rs11380998   MEAN  0.08441   0.0839  0.08397
  12  rs11380998     SD 0.008054 0.009383 0.005701
  12  rs12320942   GENO      G/G      G/A      A/A
  12  rs12320942 COUNTS        5        6       29
  12  rs12320942   FREQ    0.125     0.15    0.725
  12  rs12320942   MEAN   0.0877  0.09048  0.08205
  12  rs12320942     SD 0.006978  0.01343 0.005208
  12   rs7312664   GENO      C/C      C/A      A/A
  12   rs7312664 COUNTS        5       21       14
  12   rs7312664   FREQ    0.125    0.525     0.35
  12   rs7312664   MEAN  0.08092  0.08495  0.08373
  12   rs7312664     SD 0.003041 0.008431  0.00765
  12   rs7312914   GENO      G/G      G/A      A/A
  12   rs7312914 COUNTS        4       19       17
  12   rs7312914   FREQ      0.1    0.475    0.425
  12   rs7312914   MEAN    0.082  0.08506  0.08333
  12   rs7312914     SD 0.002127 0.008973 0.006978
  12  rs12580517   GENO      T/T      T/C      C/C
  12  rs12580517 COUNTS        4       19       17
  12  rs12580517   FREQ      0.1    0.475    0.425
  12  rs12580517   MEAN    0.082  0.08506  0.08333
  12  rs12580517     SD 0.002127 0.008973 0.006978
  12  rs34113972   GENO      G/G      G/A      A/A
  12  rs34113972 COUNTS        5       21       14
  12  rs34113972   FREQ    0.125    0.525     0.35
  12  rs34113972   MEAN  0.08092  0.08495  0.08373
  12  rs34113972     SD 0.003041 0.008431  0.00765
  12   rs7316901   GENO      C/C      C/G      G/G
  12   rs7316901 COUNTS        7        7       26
  12   rs7316901   FREQ    0.175    0.175     0.65
  12   rs7316901   MEAN  0.08583  0.08754  0.08258
  12   rs7316901     SD  0.00755  0.01383 0.005037
  12  rs12580546   GENO      T/T      T/C      C/C
  12  rs12580546 COUNTS        2       15       23
  12  rs12580546   FREQ     0.05    0.375    0.575
  12  rs12580546   MEAN  0.08246  0.08566  0.08308
  12  rs12580546     SD 0.003435 0.009669 0.006399
  12  rs12580549   GENO      T/T      T/C      C/C
  12  rs12580549 COUNTS        5       21       14
  12  rs12580549   FREQ    0.125    0.525     0.35
  12  rs12580549   MEAN  0.08092  0.08495  0.08373
  12  rs12580549     SD 0.003041 0.008431  0.00765
  12  rs12581949   GENO      C/C      C/T      T/T
  12  rs12581949 COUNTS        5       21       14
  12  rs12581949   FREQ    0.125    0.525     0.35
  12  rs12581949   MEAN  0.08092  0.08495  0.08373
  12  rs12581949     SD 0.003041 0.008431  0.00765
  12  rs12581950   GENO      G/G      G/T      T/T
  12  rs12581950 COUNTS        5       21       14
  12  rs12581950   FREQ    0.125    0.525     0.35
  12  rs12581950   MEAN  0.08092  0.08495  0.08373
  12  rs12581950     SD 0.003041 0.008431  0.00765
  12  rs12810893   GENO      C/C      C/T      T/T
  12  rs12810893 COUNTS        5       21       14
  12  rs12810893   FREQ    0.125    0.525     0.35
  12  rs12810893   MEAN  0.08092  0.08495  0.08373
  12  rs12810893     SD 0.003041 0.008431  0.00765
  12  rs12814948   GENO      T/T      T/C      C/C
  12  rs12814948 COUNTS        4       19       17
  12  rs12814948   FREQ      0.1    0.475    0.425
  12  rs12814948   MEAN    0.082  0.08506  0.08333
  12  rs12814948     SD 0.002127 0.008973 0.006978
  12   rs2028638   GENO      A/A      A/G      G/G
  12   rs2028638 COUNTS        4       18       18
  12   rs2028638   FREQ      0.1     0.45     0.45
  12   rs2028638   MEAN  0.08058  0.08369  0.08511
  12   rs2028638     SD  0.00801 0.005362 0.009502
  12   rs1838170   GENO      C/C      C/A      A/A
  12   rs1838170 COUNTS        5       21       14
  12   rs1838170   FREQ    0.125    0.525     0.35
  12   rs1838170   MEAN  0.08092  0.08495  0.08373
  12   rs1838170     SD 0.003041 0.008431  0.00765
  12 rs115358681   GENO      G/G      G/C      C/C
  12 rs115358681 COUNTS        0        4       36
  12 rs115358681   FREQ        0      0.1      0.9
  12 rs115358681   MEAN       NA  0.08024  0.08444
  12 rs115358681     SD       NA 0.002792 0.007929
  12  rs75093838   GENO      G/G      G/C      C/C
  12  rs75093838 COUNTS        1        7       32
  12  rs75093838   FREQ    0.025    0.175      0.8
  12  rs75093838   MEAN  0.08271  0.08749   0.0833
  12  rs75093838     SD        0 0.007273  0.00776
  12  rs59409759   GENO      G/G      G/A      A/A
  12  rs59409759 COUNTS        0        4       36
  12  rs59409759   FREQ        0      0.1      0.9
  12  rs59409759   MEAN       NA  0.08024  0.08444
  12  rs59409759     SD       NA 0.002792 0.007929
  12 rs114288980   GENO      C/C      C/T      T/T
  12 rs114288980 COUNTS        0        4       36
  12 rs114288980   FREQ        0      0.1      0.9
  12 rs114288980   MEAN       NA  0.08024  0.08444
  12 rs114288980     SD       NA 0.002792 0.007929
  12  rs59885854   GENO      C/C     C/CT    CT/CT
  12  rs59885854 COUNTS        0        4       36
  12  rs59885854   FREQ        0      0.1      0.9
  12  rs59885854   MEAN       NA  0.08024  0.08444
  12  rs59885854     SD       NA 0.002792 0.007929
  12  rs12822446   GENO      A/A      A/G      G/G
  12  rs12822446 COUNTS        4       19       17
  12  rs12822446   FREQ      0.1    0.475    0.425
  12  rs12822446   MEAN    0.082  0.08506  0.08333
  12  rs12822446     SD 0.002127 0.008973 0.006978
  12  rs75473466   GENO      G/G      G/T      T/T
  12  rs75473466 COUNTS        0        4       36
  12  rs75473466   FREQ        0      0.1      0.9
  12  rs75473466   MEAN       NA  0.08024  0.08444
  12  rs75473466     SD       NA 0.002792 0.007929
  12  rs58547353   GENO      A/A      A/G      G/G
  12  rs58547353 COUNTS        0        4       36
  12  rs58547353   FREQ        0      0.1      0.9
  12  rs58547353   MEAN       NA  0.08024  0.08444
  12  rs58547353     SD       NA 0.002792 0.007929
  12  rs59671179   GENO      T/T      T/C      C/C
  12  rs59671179 COUNTS        0        4       36
  12  rs59671179   FREQ        0      0.1      0.9
  12  rs59671179   MEAN       NA  0.08024  0.08444
  12  rs59671179     SD       NA 0.002792 0.007929
  12 rs562932581   GENO GATGA/GATGA  GATGA/G      G/G
  12 rs562932581 COUNTS        2        7       31
  12 rs562932581   FREQ     0.05    0.175    0.775
  12 rs562932581   MEAN  0.08281  0.08894  0.08298
  12 rs562932581     SD 0.0001477 0.007219 0.007678
  12 rs113748589   GENO      G/G      G/C      C/C
  12 rs113748589 COUNTS        0        4       36
  12 rs113748589   FREQ        0      0.1      0.9
  12 rs113748589   MEAN       NA  0.08766  0.08361
  12 rs113748589     SD       NA 0.009048 0.007526
  12  rs58691931   GENO      A/A      A/G      G/G
  12  rs58691931 COUNTS        0        4       36
  12  rs58691931   FREQ        0      0.1      0.9
  12  rs58691931   MEAN       NA  0.08024  0.08444
  12  rs58691931     SD       NA 0.002792 0.007929
  12  rs12426215   GENO      T/T      T/C      C/C
  12  rs12426215 COUNTS        4       19       17
  12  rs12426215   FREQ      0.1    0.475    0.425
  12  rs12426215   MEAN    0.082  0.08506  0.08333
  12  rs12426215     SD 0.002127 0.008973 0.006978
  12  rs80014912   GENO      T/T      T/C      C/C
  12  rs80014912 COUNTS        0        4       36
  12  rs80014912   FREQ        0      0.1      0.9
  12  rs80014912   MEAN       NA  0.08024  0.08444
  12  rs80014912     SD       NA 0.002792 0.007929
  12  rs79141623   GENO      C/C      C/T      T/T
  12  rs79141623 COUNTS        2       16       22
  12  rs79141623   FREQ     0.05      0.4     0.55
  12  rs79141623   MEAN  0.08246  0.08548  0.08309
  12  rs79141623     SD 0.003435 0.009368 0.006549
  12  rs79264414   GENO      G/G      G/A      A/A
  12  rs79264414 COUNTS        0        4       36
  12  rs79264414   FREQ        0      0.1      0.9
  12  rs79264414   MEAN       NA  0.08024  0.08444
  12  rs79264414     SD       NA 0.002792 0.007929
  12  rs75393661   GENO      G/G      G/T      T/T
  12  rs75393661 COUNTS        0        4       36
  12  rs75393661   FREQ        0      0.1      0.9
  12  rs75393661   MEAN       NA  0.08024  0.08444
  12  rs75393661     SD       NA 0.002792 0.007929
  12 rs114734619   GENO      A/A      A/G      G/G
  12 rs114734619 COUNTS        0        4       36
  12 rs114734619   FREQ        0      0.1      0.9
  12 rs114734619   MEAN       NA  0.08024  0.08444
  12 rs114734619     SD       NA 0.002792 0.007929
  12   rs1443511   GENO      C/C      C/T      T/T
  12   rs1443511 COUNTS        2       16       22
  12   rs1443511   FREQ     0.05      0.4     0.55
  12   rs1443511   MEAN  0.08246  0.08548  0.08309
  12   rs1443511     SD 0.003435 0.009368 0.006549
  12  rs57645636   GENO      T/T      T/C      C/C
  12  rs57645636 COUNTS        0        4       36
  12  rs57645636   FREQ        0      0.1      0.9
  12  rs57645636   MEAN       NA  0.08024  0.08444
  12  rs57645636     SD       NA 0.002792 0.007929
  12  rs57294980   GENO      T/T      T/A      A/A
  12  rs57294980 COUNTS        0        4       36
  12  rs57294980   FREQ        0      0.1      0.9
  12  rs57294980   MEAN       NA  0.08024  0.08444
  12  rs57294980     SD       NA 0.002792 0.007929
  12   rs3037767   GENO    CT/CT     CT/C      C/C
  12   rs3037767 COUNTS        8       20       12
  12   rs3037767   FREQ      0.2      0.5      0.3
  12   rs3037767   MEAN  0.08066  0.08554  0.08372
  12   rs3037767     SD 0.005402 0.008478 0.007258
  12 rs115221193   GENO      T/T      T/G      G/G
  12 rs115221193 COUNTS        0        4       36
  12 rs115221193   FREQ        0      0.1      0.9
  12 rs115221193   MEAN       NA  0.08024  0.08444
  12 rs115221193     SD       NA 0.002792 0.007929
  12 rs149923139   GENO    AT/AT     AT/A      A/A
  12 rs149923139 COUNTS        0        4       36
  12 rs149923139   FREQ        0      0.1      0.9
  12 rs149923139   MEAN       NA  0.08024  0.08444
  12 rs149923139     SD       NA 0.002792 0.007929
  12 rs143067836   GENO      C/C      C/T      T/T
  12 rs143067836 COUNTS        0        4       36
  12 rs143067836   FREQ        0      0.1      0.9
  12 rs143067836   MEAN       NA  0.08024  0.08444
  12 rs143067836     SD       NA 0.002792 0.007929
  12  rs60675193   GENO      G/G      G/A      A/A
  12  rs60675193 COUNTS        0        4       36
  12  rs60675193   FREQ        0      0.1      0.9
  12  rs60675193   MEAN       NA  0.08024  0.08444
  12  rs60675193     SD       NA 0.002792 0.007929
  12   rs1443503   GENO      G/G      G/A      A/A
  12   rs1443503 COUNTS        1        4       35
  12   rs1443503   FREQ    0.025      0.1    0.875
  12   rs1443503   MEAN   0.0746  0.08046  0.08469
  12   rs1443503     SD        0 0.003987 0.007829
  12  rs10689313   GENO      C/C C/CCTTAT CCTTAT/CCTTAT
  12  rs10689313 COUNTS        4       18       18
  12  rs10689313   FREQ      0.1     0.45     0.45
  12  rs10689313   MEAN  0.08058  0.08369  0.08511
  12  rs10689313     SD  0.00801 0.005362 0.009502
  12   rs1443504   GENO      G/G      G/T      T/T
  12   rs1443504 COUNTS        9       21       10
  12   rs1443504   FREQ    0.225    0.525     0.25
  12   rs1443504   MEAN  0.08483  0.08346  0.08446
  12   rs1443504     SD 0.008816 0.004539  0.01173
  12  rs56888867   GENO      T/T      T/A      A/A
  12  rs56888867 COUNTS        0        4       36
  12  rs56888867   FREQ        0      0.1      0.9
  12  rs56888867   MEAN       NA  0.08024  0.08444
  12  rs56888867     SD       NA 0.002792 0.007929
  12  rs73313119   GENO      C/C      C/T      T/T
  12  rs73313119 COUNTS        0        4       36
  12  rs73313119   FREQ        0      0.1      0.9
  12  rs73313119   MEAN       NA  0.08766  0.08361
  12  rs73313119     SD       NA 0.009048 0.007526
  12  rs74092718   GENO      A/A      A/G      G/G
  12  rs74092718 COUNTS        1        7       32
  12  rs74092718   FREQ    0.025    0.175      0.8
  12  rs74092718   MEAN  0.08271  0.08749   0.0833
  12  rs74092718     SD        0 0.007273  0.00776
  12  rs78878050   GENO      C/C      C/T      T/T
  12  rs78878050 COUNTS        0        5       35
  12  rs78878050   FREQ        0    0.125    0.875
  12  rs78878050   MEAN       NA  0.08413    0.084
  12  rs78878050     SD       NA 0.003169 0.008129
  12  rs78902074   GENO      G/G      G/A      A/A
  12  rs78902074 COUNTS        0        4       36
  12  rs78902074   FREQ        0      0.1      0.9
  12  rs78902074   MEAN       NA  0.08024  0.08444
  12  rs78902074     SD       NA 0.002792 0.007929
  12   rs7139153   GENO      C/C      C/G      G/G
  12   rs7139153 COUNTS        4       18       18
  12   rs7139153   FREQ      0.1     0.45     0.45
  12   rs7139153   MEAN    0.082  0.08515  0.08333
  12   rs7139153     SD 0.002127 0.009224 0.006769
  12   rs1443505   GENO      C/C      C/A      A/A
  12   rs1443505 COUNTS        9       21       10
  12   rs1443505   FREQ    0.225    0.525     0.25
  12   rs1443505   MEAN  0.08119  0.08484  0.08484
  12   rs1443505     SD 0.005901 0.008043 0.008312
  12   rs7297554   GENO      A/A      A/G      G/G
  12   rs7297554 COUNTS        5       20       15
  12   rs7297554   FREQ    0.125      0.5    0.375
  12   rs7297554   MEAN  0.08092  0.08502  0.08372
  12   rs7297554     SD 0.003041 0.008644 0.007372
  12  rs75256996   GENO    CT/CT     CT/C      C/C
  12  rs75256996 COUNTS        0       13       27
  12  rs75256996   FREQ        0    0.325    0.675
  12  rs75256996   MEAN       NA  0.08533  0.08338
  12  rs75256996     SD       NA  0.01021 0.006208
  12  rs17104906   GENO      C/C      C/T      T/T
  12  rs17104906 COUNTS        1        6       33
  12  rs17104906   FREQ    0.025     0.15    0.825
  12  rs17104906   MEAN  0.08221  0.08457  0.08397
  12  rs17104906     SD        0 0.002655 0.008378
  12  rs75486182   GENO      C/C      C/T      T/T
  12  rs75486182 COUNTS        0        4       36
  12  rs75486182   FREQ        0      0.1      0.9
  12  rs75486182   MEAN       NA  0.08827  0.08354
  12  rs75486182     SD       NA   0.0176  0.00604
  12    rs894734   GENO      G/G      G/A      A/A
  12    rs894734 COUNTS        3       18       19
  12    rs894734   FREQ    0.075     0.45    0.475
  12    rs894734   MEAN  0.08505  0.08404  0.08383
  12    rs894734     SD  0.00234 0.008904 0.007165
  12 rs140225931   GENO      G/G     G/GT    GT/GT
  12 rs140225931 COUNTS        2       17       21
  12 rs140225931   FREQ     0.05    0.425    0.525
  12 rs140225931   MEAN  0.08101  0.08479  0.08368
  12 rs140225931     SD 0.009532 0.009874 0.005501
  12   rs3847783   GENO      T/T      T/C      C/C
  12   rs3847783 COUNTS        8       16       16
  12   rs3847783   FREQ      0.2      0.4      0.4
  12   rs3847783   MEAN    0.083  0.08628  0.08226
  12   rs3847783     SD 0.004355 0.009751 0.006261
  12    rs979013   GENO      A/A      A/C      C/C
  12    rs979013 COUNTS        8       16       16
  12    rs979013   FREQ      0.2      0.4      0.4
  12    rs979013   MEAN    0.083  0.08628  0.08226
  12    rs979013     SD 0.004355 0.009751 0.006261
  12  rs58879763   GENO      A/A      A/G      G/G
  12  rs58879763 COUNTS        1        8       31
  12  rs58879763   FREQ    0.025      0.2    0.775
  12  rs58879763   MEAN  0.08271  0.08446  0.08394
  12  rs58879763     SD        0 0.008375 0.007729
  12 rs114426385   GENO      T/T      T/C      C/C
  12 rs114426385 COUNTS        0       12       28
  12 rs114426385   FREQ        0      0.3      0.7
  12 rs114426385   MEAN       NA  0.08553  0.08337
  12 rs114426385     SD       NA   0.0104 0.006259
  12 rs116818942   GENO      A/A      A/G      G/G
  12 rs116818942 COUNTS        0       12       28
  12 rs116818942   FREQ        0      0.3      0.7
  12 rs116818942   MEAN       NA  0.08553  0.08337
  12 rs116818942     SD       NA   0.0104 0.006259
  12 rs114872212   GENO      A/A      A/G      G/G
  12 rs114872212 COUNTS        0        4       36
  12 rs114872212   FREQ        0      0.1      0.9
  12 rs114872212   MEAN       NA  0.08119  0.08433
  12 rs114872212     SD       NA 0.005614  0.00785
  12  rs10783613   GENO      T/T      T/G      G/G
  12  rs10783613 COUNTS        8       16       16
  12  rs10783613   FREQ      0.2      0.4      0.4
  12  rs10783613   MEAN    0.083  0.08628  0.08226
  12  rs10783613     SD 0.004355 0.009751 0.006261
  12 rs150573800   GENO      A/A A/AAAAAT AAAAAT/AAAAAT
  12 rs150573800 COUNTS        0        4       36
  12 rs150573800   FREQ        0      0.1      0.9
  12 rs150573800   MEAN       NA  0.08514  0.08389
  12 rs150573800     SD       NA 0.005252 0.007925
  12   rs2366142   GENO      C/C      C/T      T/T
  12   rs2366142 COUNTS        8       16       16
  12   rs2366142   FREQ      0.2      0.4      0.4
  12   rs2366142   MEAN    0.083  0.08628  0.08226
  12   rs2366142     SD 0.004355 0.009751 0.006261
  12   rs2366143   GENO      A/A      A/G      G/G
  12   rs2366143 COUNTS        2       13       25
  12   rs2366143   FREQ     0.05    0.325    0.625
  12   rs2366143   MEAN  0.08304  0.08468  0.08375
  12   rs2366143     SD 0.0004641 0.006805 0.008469
  12 rs115542266   GENO      T/T      T/C      C/C
  12 rs115542266 COUNTS        0        5       35
  12 rs115542266   FREQ        0    0.125    0.875
  12 rs115542266   MEAN       NA  0.08189  0.08432
  12 rs115542266     SD       NA   0.0066 0.007834
  12   rs2366144   GENO      A/A      A/C      C/C
  12   rs2366144 COUNTS        1       13       26
  12   rs2366144   FREQ    0.025    0.325     0.65
  12   rs2366144   MEAN  0.08271  0.08494  0.08361
  12   rs2366144     SD        0 0.006675 0.008331
  12  rs77117260   GENO      C/C      C/G      G/G
  12  rs77117260 COUNTS        0       10       30
  12  rs77117260   FREQ        0     0.25     0.75
  12  rs77117260   MEAN       NA  0.08276  0.08444
  12  rs77117260     SD       NA 0.005875 0.008211
  12   rs7138907   GENO      T/T      T/C      C/C
  12   rs7138907 COUNTS        6       16       18
  12   rs7138907   FREQ     0.15      0.4     0.45
  12   rs7138907   MEAN  0.08201  0.08422   0.0845
  12   rs7138907     SD 0.003833 0.006909 0.009293
  12  rs77749719   GENO      A/A      A/G      G/G
  12  rs77749719 COUNTS        0       10       30
  12  rs77749719   FREQ        0     0.25     0.75
  12  rs77749719   MEAN       NA  0.08276  0.08444
  12  rs77749719     SD       NA 0.005875 0.008211
  12   rs7301643   GENO      T/T      T/G      G/G
  12   rs7301643 COUNTS       13       12       15
  12   rs7301643   FREQ    0.325      0.3    0.375
  12   rs7301643   MEAN  0.08278  0.08392  0.08517
  12   rs7301643     SD 0.005424 0.006691  0.01001
  12    rs995901   GENO      G/G      G/A      A/A
  12    rs995901 COUNTS       14       12       14
  12    rs995901   FREQ     0.35      0.3     0.35
  12    rs995901   MEAN   0.0853  0.08419  0.08258
  12    rs995901     SD  0.01037 0.006584 0.005262
  12  rs74092729   GENO      G/G      G/A      A/A
  12  rs74092729 COUNTS        1        5       34
  12  rs74092729   FREQ    0.025    0.125     0.85
  12  rs74092729   MEAN  0.08384  0.08347   0.0841
  12  rs74092729     SD        0 0.006161  0.00804
  12  rs74092731   GENO      A/A      A/G      G/G
  12  rs74092731 COUNTS        1        8       31
  12  rs74092731   FREQ    0.025      0.2    0.775
  12  rs74092731   MEAN  0.08384  0.08064  0.08489
  12  rs74092731     SD        0 0.006147 0.007974
  12  rs79068776   GENO      T/T      T/C      C/C
  12  rs79068776 COUNTS        0        7       33
  12  rs79068776   FREQ        0    0.175    0.825
  12  rs79068776   MEAN       NA  0.08112  0.08463
  12  rs79068776     SD       NA 0.005628 0.007956
  12   rs4759308   GENO      T/T      T/A      A/A
  12   rs4759308 COUNTS        2       13       25
  12   rs4759308   FREQ     0.05    0.325    0.625
  12   rs4759308   MEAN  0.08313  0.08528  0.08343
  12   rs4759308     SD 0.0006013 0.006805 0.008417
  12  rs74092735   GENO      A/A      A/G      G/G
  12  rs74092735 COUNTS        1        5       34
  12  rs74092735   FREQ    0.025    0.125     0.85
  12  rs74092735   MEAN  0.08384  0.08347   0.0841
  12  rs74092735     SD        0 0.006161  0.00804
  12   rs1867299   GENO      C/C      C/T      T/T
  12   rs1867299 COUNTS        2       13       25
  12   rs1867299   FREQ     0.05    0.325    0.625
  12   rs1867299   MEAN  0.08313  0.08528  0.08343
  12   rs1867299     SD 0.0006013 0.006805 0.008417
  12   rs1992563   GENO      T/T      T/G      G/G
  12   rs1992563 COUNTS        2       13       25
  12   rs1992563   FREQ     0.05    0.325    0.625
  12   rs1992563   MEAN  0.08313  0.08528  0.08343
  12   rs1992563     SD 0.0006013 0.006805 0.008417
  12   rs2366146   GENO      A/A      A/G      G/G
  12   rs2366146 COUNTS        1       12       27
  12   rs2366146   FREQ    0.025      0.3    0.675
  12   rs2366146   MEAN  0.08271  0.08553  0.08339
  12   rs2366146     SD        0 0.007018 0.008098
  12   rs3759162   GENO      G/G      G/C      C/C
  12   rs3759162 COUNTS       13       13       14
  12   rs3759162   FREQ    0.325    0.325     0.35
  12   rs3759162   MEAN    0.085  0.08458  0.08258
  12   rs3759162     SD  0.01073 0.006459 0.005262
  12   rs2366147   GENO      G/G      G/A      A/A
  12   rs2366147 COUNTS        1       11       28
  12   rs2366147   FREQ    0.025    0.275      0.7
  12   rs2366147   MEAN  0.08384  0.08097  0.08522
  12   rs2366147     SD        0 0.005226 0.008325
  12   rs2366148   GENO      G/G      G/A      A/A
  12   rs2366148 COUNTS        1        8       31
  12   rs2366148   FREQ    0.025      0.2    0.775
  12   rs2366148   MEAN  0.08384  0.08286  0.08432
  12   rs2366148     SD        0 0.004815 0.008388
  12  rs74092740   GENO      C/C      C/T      T/T
  12  rs74092740 COUNTS        1        5       34
  12  rs74092740   FREQ    0.025    0.125     0.85
  12  rs74092740   MEAN  0.08384  0.08347   0.0841
  12  rs74092740     SD        0 0.006161  0.00804
  12 rs116413393   GENO      C/C      C/A      A/A
  12 rs116413393 COUNTS        0       10       30
  12 rs116413393   FREQ        0     0.25     0.75
  12 rs116413393   MEAN       NA  0.08276  0.08444
  12 rs116413393     SD       NA 0.005875 0.008211
  12  rs73313137   GENO      G/G      G/T      T/T
  12  rs73313137 COUNTS        1        2       37
  12  rs73313137   FREQ    0.025     0.05    0.925
  12  rs73313137   MEAN  0.08848  0.08648  0.08376
  12  rs73313137     SD        0  0.00414  0.00788
  12  rs74092741   GENO      A/A      A/G      G/G
  12  rs74092741 COUNTS        1        5       34
  12  rs74092741   FREQ    0.025    0.125     0.85
  12  rs74092741   MEAN  0.08384  0.08347   0.0841
  12  rs74092741     SD        0 0.006161  0.00804
  12 rs188000242   GENO      G/G      G/C      C/C
  12 rs188000242 COUNTS        0        4       36
  12 rs188000242   FREQ        0      0.1      0.9
  12 rs188000242   MEAN       NA  0.08514  0.08389
  12 rs188000242     SD       NA 0.005252 0.007925
  12  rs35548497   GENO      T/T      T/C      C/C
  12  rs35548497 COUNTS        0       10       30
  12  rs35548497   FREQ        0     0.25     0.75
  12  rs35548497   MEAN       NA  0.08276  0.08444
  12  rs35548497     SD       NA 0.005875 0.008211
  12  rs12581319   GENO      C/C      C/T      T/T
  12  rs12581319 COUNTS        1       11       28
  12  rs12581319   FREQ    0.025    0.275      0.7
  12  rs12581319   MEAN  0.08384  0.08097  0.08522
  12  rs12581319     SD        0 0.005226 0.008325
  12  rs55673008   GENO      T/T      T/A      A/A
  12  rs55673008 COUNTS        1        8       31
  12  rs55673008   FREQ    0.025      0.2    0.775
  12  rs55673008   MEAN  0.08384  0.08485  0.08381
  12  rs55673008     SD        0 0.005305 0.008332
  12   rs1975473   GENO      G/G      G/A      A/A
  12   rs1975473 COUNTS       14       12       14
  12   rs1975473   FREQ     0.35      0.3     0.35
  12   rs1975473   MEAN  0.08498  0.08456  0.08258
  12   rs1975473     SD  0.01031 0.006746 0.005262
  12  rs79216850   GENO      T/T      T/C      C/C
  12  rs79216850 COUNTS        0        9       31
  12  rs79216850   FREQ        0    0.225    0.775
  12  rs79216850   MEAN       NA  0.08334  0.08421
  12  rs79216850     SD       NA 0.005921 0.008167
  12   rs1561987   GENO      A/A      A/G      G/G
  12   rs1561987 COUNTS        1        9       30
  12   rs1561987   FREQ    0.025    0.225     0.75
  12   rs1561987   MEAN  0.08271    0.085  0.08377
  12   rs1561987     SD        0 0.007997 0.007797
  12   rs2044210   GENO      G/G      G/C      C/C
  12   rs2044210 COUNTS        1        9       30
  12   rs2044210   FREQ    0.025    0.225     0.75
  12   rs2044210   MEAN  0.08271    0.085  0.08377
  12   rs2044210     SD        0 0.007997 0.007797
  12  rs35142054   GENO      G/G     G/GT    GT/GT
  12  rs35142054 COUNTS        5       19       16
  12  rs35142054   FREQ    0.125    0.475      0.4
  12  rs35142054   MEAN  0.08296  0.08532  0.08281
  12  rs35142054     SD 0.006616 0.008916 0.006427
  12  rs12422631   GENO      C/C      C/A      A/A
  12  rs12422631 COUNTS        1       14       25
  12  rs12422631   FREQ    0.025     0.35    0.625
  12  rs12422631   MEAN  0.08384  0.08229  0.08499
  12  rs12422631     SD        0 0.005427 0.008753
  12 rs114099248   GENO      A/A      A/G      G/G
  12 rs114099248 COUNTS        0        9       31
  12 rs114099248   FREQ        0    0.225    0.775
  12 rs114099248   MEAN       NA  0.08334  0.08421
  12 rs114099248     SD       NA 0.005921 0.008167
  12   rs1975470   GENO      A/A      A/G      G/G
  12   rs1975470 COUNTS        1       12       27
  12   rs1975470   FREQ    0.025      0.3    0.675
  12   rs1975470   MEAN  0.08271  0.08452  0.08384
  12   rs1975470     SD        0 0.006904  0.00822
  12   rs1975471   GENO      A/A      A/G      G/G
  12   rs1975471 COUNTS       14       12       14
  12   rs1975471   FREQ     0.35      0.3     0.35
  12   rs1975471   MEAN  0.08498  0.08456  0.08258
  12   rs1975471     SD  0.01031 0.006746 0.005262
  12   rs1975472   GENO      G/G      G/A      A/A
  12   rs1975472 COUNTS        3       12       25
  12   rs1975472   FREQ    0.075      0.3    0.625
  12   rs1975472   MEAN    0.079  0.08446  0.08441
  12   rs1975472     SD 0.004315 0.006883 0.008284
  12  rs78414086   GENO      G/G      G/A      A/A
  12  rs78414086 COUNTS        0        9       31
  12  rs78414086   FREQ        0    0.225    0.775
  12  rs78414086   MEAN       NA  0.08334  0.08421
  12  rs78414086     SD       NA 0.005921 0.008167
  12   rs3037794   GENO      C/C    C/CCT  CCT/CCT
  12   rs3037794 COUNTS       12       14       14
  12   rs3037794   FREQ      0.3     0.35     0.35
  12   rs3037794   MEAN  0.08258  0.08668  0.08258
  12   rs3037794     SD 0.006594 0.009984 0.005262
  12   rs2078098   GENO      A/A      A/C      C/C
  12   rs2078098 COUNTS        0        9       31
  12   rs2078098   FREQ        0    0.225    0.775
  12   rs2078098   MEAN       NA  0.08559  0.08356
  12   rs2078098     SD       NA 0.007541 0.007752
  12   rs4759058   GENO      A/A      A/C      C/C
  12   rs4759058 COUNTS        2       12       26
  12   rs4759058   FREQ     0.05      0.3     0.65
  12   rs4759058   MEAN  0.07849  0.08418  0.08437
  12   rs4759058     SD 0.005969 0.006997 0.008119
  12 rs114528288   GENO      C/C      C/G      G/G
  12 rs114528288 COUNTS        0        9       31
  12 rs114528288   FREQ        0    0.225    0.775
  12 rs114528288   MEAN       NA  0.08297  0.08432
  12 rs114528288     SD       NA 0.006192 0.008098
  12   rs1822437   GENO      A/A      A/G      G/G
  12   rs1822437 COUNTS        2       13       25
  12   rs1822437   FREQ     0.05    0.325    0.625
  12   rs1822437   MEAN  0.07849  0.08412  0.08441
  12   rs1822437     SD 0.005969 0.006703 0.008284
  12   rs1373160   GENO      G/G      G/A      A/A
  12   rs1373160 COUNTS        2       13       25
  12   rs1373160   FREQ     0.05    0.325    0.625
  12   rs1373160   MEAN  0.07849  0.08412  0.08441
  12   rs1373160     SD 0.005969 0.006703 0.008284
  12  rs61138664   GENO      C/C     C/CA    CA/CA
  12  rs61138664 COUNTS        1       10       29
  12  rs61138664   FREQ    0.025     0.25    0.725
  12  rs61138664   MEAN  0.08384  0.08547  0.08352
  12  rs61138664     SD        0 0.005077 0.008508
  12   rs1443509   GENO      T/T      T/C      C/C
  12   rs1443509 COUNTS       11       15       14
  12   rs1443509   FREQ    0.275    0.375     0.35
  12   rs1443509   MEAN  0.08481  0.08478  0.08258
  12   rs1443509     SD  0.01152 0.006297 0.005262
  12   rs1443510   GENO      C/C      C/T      T/T
  12   rs1443510 COUNTS       12       15       13
  12   rs1443510   FREQ      0.3    0.375    0.325
  12   rs1443510   MEAN  0.08449  0.08477  0.08272
  12   rs1443510     SD  0.01104 0.006303 0.005453
  12  rs74714361   GENO      T/T      T/C      C/C
  12  rs74714361 COUNTS        0        6       34
  12  rs74714361   FREQ        0     0.15     0.85
  12  rs74714361   MEAN       NA  0.08192  0.08439
  12  rs74714361     SD       NA 0.002471 0.008212
  12  rs73313144   GENO      C/C      C/T      T/T
  12  rs73313144 COUNTS        1        8       31
  12  rs73313144   FREQ    0.025      0.2    0.775
  12  rs73313144   MEAN  0.08384  0.08296   0.0843
  12  rs73313144     SD        0 0.006089 0.008197
  12  rs73313145   GENO      C/C      C/A      A/A
  12  rs73313145 COUNTS        1       11       28
  12  rs73313145   FREQ    0.025    0.275      0.7
  12  rs73313145   MEAN  0.08384  0.08286  0.08448
  12  rs73313145     SD        0 0.005786 0.008458
  12 rs150424472   GENO      A/A      A/C      C/C
  12 rs150424472 COUNTS        0        7       33
  12 rs150424472   FREQ        0    0.175    0.825
  12 rs150424472   MEAN       NA  0.08041  0.08478
  12 rs150424472     SD       NA 0.003404 0.008114
  12 rs576683643   GENO AAAAAAAAAG/AAAAAAAAAG AAAAAAAAAG/A      A/A
  12 rs576683643 COUNTS        7       24        9
  12 rs576683643   FREQ    0.175      0.6    0.225
  12 rs576683643   MEAN  0.08027  0.08535  0.08338
  12 rs576683643     SD 0.003521 0.008323 0.007703
  12   rs1822438   GENO      C/C      C/A      A/A
  12   rs1822438 COUNTS        2       16       22
  12   rs1822438   FREQ     0.05      0.4     0.55
  12   rs1822438   MEAN  0.08674  0.08354  0.08412
  12   rs1822438     SD 0.008308 0.006872 0.008425
  12   rs1443512   GENO      C/C      C/A      A/A
  12   rs1443512 COUNTS        2       18       20
  12   rs1443512   FREQ     0.05     0.45      0.5
  12   rs1443512   MEAN  0.08674   0.0833  0.08439
  12   rs1443512     SD 0.008308 0.006509 0.008798
  12   rs4759309   GENO      A/A      A/G      G/G
  12   rs4759309 COUNTS        2       18       20
  12   rs4759309   FREQ     0.05     0.45      0.5
  12   rs4759309   MEAN  0.08674   0.0833  0.08439
  12   rs4759309     SD 0.008308 0.006509 0.008798
  12   rs1838173   GENO      T/T      T/C      C/C
  12   rs1838173 COUNTS        8       18       14
  12   rs1838173   FREQ      0.2     0.45     0.35
  12   rs1838173   MEAN   0.0864  0.08407  0.08258
  12   rs1838173     SD  0.01309 0.006202 0.005262
  12 rs149229683   GENO      C/C C/CTCCAAGAGTGGT CTCCAAGAGTGGT/CTCCAAGAGTGGT
  12 rs149229683 COUNTS        0        9       31
  12 rs149229683   FREQ        0    0.225    0.775
  12 rs149229683   MEAN       NA  0.08042  0.08506
  12 rs149229683     SD       NA 0.003287 0.008267
  12   rs9804784   GENO      C/C      C/A      A/A
  12   rs9804784 COUNTS        2       18       20
  12   rs9804784   FREQ     0.05     0.45      0.5
  12   rs9804784   MEAN  0.08674   0.0833  0.08439
  12   rs9804784     SD 0.008308 0.006509 0.008798
  12  rs67107002   GENO      A/A     A/AG    AG/AG
  12  rs67107002 COUNTS        1       11       28
  12  rs67107002   FREQ    0.025    0.275      0.7
  12  rs67107002   MEAN  0.08384  0.08415  0.08397
  12  rs67107002     SD        0 0.005586 0.008552
  12  rs74089817   GENO      A/A      A/G      G/G
  12  rs74089817 COUNTS        0        6       34
  12  rs74089817   FREQ        0     0.15     0.85
  12  rs74089817   MEAN       NA  0.08103  0.08454
  12  rs74089817     SD       NA 0.003498 0.008095
  12 rs576860288   GENO      G/G     G/GC    GC/GC
  12 rs576860288 COUNTS        0        6       34
  12 rs576860288   FREQ        0     0.15     0.85
  12 rs576860288   MEAN       NA  0.08103  0.08454
  12 rs576860288     SD       NA 0.003498 0.008095
  12  rs74089818   GENO      G/G      G/T      T/T
  12  rs74089818 COUNTS        1        8       31
  12  rs74089818   FREQ    0.025      0.2    0.775
  12  rs74089818   MEAN  0.08139     0.08  0.08514
  12  rs74089818     SD        0 0.003474 0.008221
  12  rs74089819   GENO      C/C      C/A      A/A
  12  rs74089819 COUNTS        0        7       33
  12  rs74089819   FREQ        0    0.175    0.825
  12  rs74089819   MEAN       NA  0.08053  0.08476
  12  rs74089819     SD       NA 0.003455 0.008124
  12  rs74089820   GENO      A/A      A/G      G/G
  12  rs74089820 COUNTS        0        7       33
  12  rs74089820   FREQ        0    0.175    0.825
  12  rs74089820   MEAN       NA  0.08053  0.08476
  12  rs74089820     SD       NA 0.003455 0.008124
  12  rs79425274   GENO      G/G      G/C      C/C
  12  rs79425274 COUNTS        0        5       35
  12  rs79425274   FREQ        0    0.125    0.875
  12  rs79425274   MEAN       NA  0.08056  0.08451
  12  rs79425274     SD       NA 0.003697 0.007978
  12  rs74089821   GENO      A/A      A/G      G/G
  12  rs74089821 COUNTS        1        8       31
  12  rs74089821   FREQ    0.025      0.2    0.775
  12  rs74089821   MEAN  0.08139     0.08  0.08514
  12  rs74089821     SD        0 0.003474 0.008221
  12  rs10747688   GENO      G/G      G/C      C/C
  12  rs10747688 COUNTS        5       23       12
  12  rs10747688   FREQ    0.125    0.575      0.3
  12  rs10747688   MEAN  0.08342  0.08307  0.08608
  12  rs10747688     SD 0.005197 0.006206  0.01069
  12    rs894739   GENO      C/C      C/T      T/T
  12    rs894739 COUNTS        2       15       23
  12    rs894739   FREQ     0.05    0.375    0.575
  12    rs894739   MEAN  0.08674  0.08402  0.08378
  12    rs894739     SD 0.008308 0.006861 0.008374
  12  rs61281358   GENO      T/T      T/C      C/C
  12  rs61281358 COUNTS        1        7       32
  12  rs61281358   FREQ    0.025    0.175      0.8
  12  rs61281358   MEAN  0.08336  0.08005   0.0849
  12  rs61281358     SD        0 0.003221 0.008209
  12   rs2366149   GENO      G/G      G/T      T/T
  12   rs2366149 COUNTS        4       23       13
  12   rs2366149   FREQ      0.1    0.575    0.325
  12   rs2366149   MEAN  0.08456  0.08248  0.08658
  12   rs2366149     SD 0.005477 0.006155  0.01009
  12  rs59198769   GENO      A/A      A/G      G/G
  12  rs59198769 COUNTS        1        7       32
  12  rs59198769   FREQ    0.025    0.175      0.8
  12  rs59198769   MEAN  0.08336  0.08005   0.0849
  12  rs59198769     SD        0 0.003221 0.008209
  12   rs4332564   GENO      T/T      T/G      G/G
  12   rs4332564 COUNTS        0        5       35
  12   rs4332564   FREQ        0    0.125    0.875
  12   rs4332564   MEAN       NA  0.08633  0.08369
  12   rs4332564     SD       NA 0.005266 0.007943
  12  rs34540842   GENO    TG/TG     TG/T      T/T
  12  rs34540842 COUNTS        6       13       21
  12  rs34540842   FREQ     0.15    0.325    0.525
  12  rs34540842   MEAN  0.08148   0.0828  0.08549
  12  rs34540842     SD 0.002874 0.006208 0.009164
  12  rs79623208   GENO      T/T      T/G      G/G
  12  rs79623208 COUNTS        0        5       35
  12  rs79623208   FREQ        0    0.125    0.875
  12  rs79623208   MEAN       NA  0.08056  0.08451
  12  rs79623208     SD       NA 0.003697 0.007978
  12  rs72049639   GENO      C/C C/CGGGAT CGGGAT/CGGGAT
  12  rs72049639 COUNTS        6       19       15
  12  rs72049639   FREQ     0.15    0.475    0.375
  12  rs72049639   MEAN  0.08341  0.08322  0.08527
  12  rs72049639     SD 0.004649 0.006454 0.009968
  12 rs200793987   GENO      C/C     C/CT    CT/CT
  12 rs200793987 COUNTS        1        9       30
  12 rs200793987   FREQ    0.025    0.225     0.75
  12 rs200793987   MEAN  0.08384  0.08523  0.08366
  12 rs200793987     SD        0  0.01282 0.005735
  12 rs113876684   GENO      T/T      T/C      C/C
  12 rs113876684 COUNTS        1        7       32
  12 rs113876684   FREQ    0.025    0.175      0.8
  12 rs113876684   MEAN  0.08384  0.08424  0.08397
  12 rs113876684     SD        0 0.006841 0.008043
  12  rs10876524   GENO      T/T      T/C      C/C
  12  rs10876524 COUNTS        6       21       13
  12  rs10876524   FREQ     0.15    0.525    0.325
  12  rs10876524   MEAN  0.08341  0.08261  0.08658
  12  rs10876524     SD 0.004649  0.00643  0.01009
  12  rs74089824   GENO      T/T      T/C      C/C
  12  rs74089824 COUNTS        1        6       33
  12  rs74089824   FREQ    0.025     0.15    0.825
  12  rs74089824   MEAN  0.08336  0.08047  0.08468
  12  rs74089824     SD        0 0.003314 0.008181
  12  rs10783615   GENO      A/A      A/G      G/G
  12  rs10783615 COUNTS        3       14       23
  12  rs10783615   FREQ    0.075     0.35    0.575
  12  rs10783615   MEAN   0.0845   0.0843  0.08378
  12  rs10783615     SD 0.007034 0.007027 0.008374
  12  rs74089826   GENO      T/T      T/C      C/C
  12  rs74089826 COUNTS        1       10       29
  12  rs74089826   FREQ    0.025     0.25    0.725
  12  rs74089826   MEAN  0.08336   0.0814  0.08494
  12  rs74089826     SD        0 0.005063 0.008372
  12  rs12578555   GENO      G/G      G/T      T/T
  12  rs12578555 COUNTS        1       10       29
  12  rs12578555   FREQ    0.025     0.25    0.725
  12  rs12578555   MEAN  0.08336   0.0814  0.08494
  12  rs12578555     SD        0 0.005063 0.008372
  12  rs76569642   GENO      A/A      A/G      G/G
  12  rs76569642 COUNTS        0        5       35
  12  rs76569642   FREQ        0    0.125    0.875
  12  rs76569642   MEAN       NA  0.08056  0.08451
  12  rs76569642     SD       NA 0.003697 0.007978
  12  rs34427788   GENO      T/T      T/C      C/C
  12  rs34427788 COUNTS        1        9       30
  12  rs34427788   FREQ    0.025    0.225     0.75
  12  rs34427788   MEAN  0.08336  0.08183  0.08469
  12  rs34427788     SD        0 0.005174 0.008337
  12  rs79443649   GENO      T/T      T/C      C/C
  12  rs79443649 COUNTS        0        4       36
  12  rs79443649   FREQ        0      0.1      0.9
  12  rs79443649   MEAN       NA  0.07978  0.08449
  12  rs79443649     SD       NA 0.002204 0.007914
  12 rs572819039   GENO      G/G      G/A      A/A
  12 rs572819039 COUNTS        0        4       36
  12 rs572819039   FREQ        0      0.1      0.9
  12 rs572819039   MEAN       NA  0.07978  0.08449
  12 rs572819039     SD       NA 0.002204 0.007914
  12   rs1822436   GENO      T/T      T/G      G/G
  12   rs1822436 COUNTS        7       20       13
  12   rs1822436   FREQ    0.175      0.5    0.325
  12   rs1822436   MEAN  0.08713  0.08339  0.08331
  12   rs1822436     SD  0.01379  0.00625 0.005174
  12  rs35722078   GENO    CG/CG     CG/C      C/C
  12  rs35722078 COUNTS        9       20       11
  12  rs35722078   FREQ    0.225      0.5    0.275
  12  rs35722078   MEAN  0.08694  0.08276  0.08391
  12  rs35722078     SD  0.01197 0.006285 0.005303
  12 rs115558166   GENO      C/C      C/G      G/G
  12 rs115558166 COUNTS        0        4       36
  12 rs115558166   FREQ        0      0.1      0.9
  12 rs115558166   MEAN       NA  0.07978  0.08449
  12 rs115558166     SD       NA 0.002204 0.007914
  12 rs114513460   GENO      G/G      G/C      C/C
  12 rs114513460 COUNTS        0        4       36
  12 rs114513460   FREQ        0      0.1      0.9
  12 rs114513460   MEAN       NA  0.07978  0.08449
  12 rs114513460     SD       NA 0.002204 0.007914
  12  rs75633626   GENO      C/C      C/T      T/T
  12  rs75633626 COUNTS        0        4       36
  12  rs75633626   FREQ        0      0.1      0.9
  12  rs75633626   MEAN       NA  0.08342  0.08408
  12  rs75633626     SD       NA 0.006864 0.007826
  12 rs143500836   GENO      C/C      C/T      T/T
  12 rs143500836 COUNTS        0        4       36
  12 rs143500836   FREQ        0      0.1      0.9
  12 rs143500836   MEAN       NA  0.07978  0.08449
  12 rs143500836     SD       NA 0.002204 0.007914
  12  rs80072406   GENO      A/A      A/C      C/C
  12  rs80072406 COUNTS        0        4       36
  12  rs80072406   FREQ        0      0.1      0.9
  12  rs80072406   MEAN       NA  0.07978  0.08449
  12  rs80072406     SD       NA 0.002204 0.007914
  12  rs77801661   GENO      A/A      A/T      T/T
  12  rs77801661 COUNTS        0        4       36
  12  rs77801661   FREQ        0      0.1      0.9
  12  rs77801661   MEAN       NA  0.08203  0.08424
  12  rs77801661     SD       NA 0.003594 0.007983
  12  rs10876525   GENO      C/C      C/T      T/T
  12  rs10876525 COUNTS        0        9       31
  12  rs10876525   FREQ        0    0.225    0.775
  12  rs10876525   MEAN       NA  0.08708  0.08313
  12  rs10876525     SD       NA  0.01286 0.005339
  12   rs2120296   GENO      A/A      A/C      C/C
  12   rs2120296 COUNTS        0       17       23
  12   rs2120296   FREQ        0    0.425    0.575
  12   rs2120296   MEAN       NA   0.0821  0.08543
  12   rs2120296     SD       NA 0.006146 0.008458
  12 rs114990017   GENO      A/A      A/G      G/G
  12 rs114990017 COUNTS        1        5       34
  12 rs114990017   FREQ    0.025    0.125     0.85
  12 rs114990017   MEAN   0.0893  0.08259  0.08407
  12 rs114990017     SD        0  0.00718 0.007867
  12   rs2120295   GENO      G/G      G/A      A/A
  12   rs2120295 COUNTS       10       17       13
  12   rs2120295   FREQ     0.25    0.425    0.325
  12   rs2120295   MEAN  0.08144  0.08282  0.08757
  12   rs2120295     SD 0.003372 0.005753   0.0108
  12   rs4759311   GENO      A/A      A/G      G/G
  12   rs4759311 COUNTS        0        8       32
  12   rs4759311   FREQ        0      0.2      0.8
  12   rs4759311   MEAN       NA  0.08364  0.08411
  12   rs4759311     SD       NA  0.00835 0.007614
  12   rs7969660   GENO      C/C      C/T      T/T
  12   rs7969660 COUNTS        3       16       21
  12   rs7969660   FREQ    0.075      0.4    0.525
  12   rs7969660   MEAN  0.07939  0.08615  0.08305
  12   rs7969660     SD 0.008588 0.008566 0.006641
  12  rs58494653   GENO      G/G      G/C      C/C
  12  rs58494653 COUNTS        1        3       36
  12  rs58494653   FREQ    0.025    0.075      0.9
  12  rs58494653   MEAN  0.08139  0.08129  0.08432
  12  rs58494653     SD        0 0.009328 0.007709
  12  rs74813632   GENO      T/T      T/C      C/C
  12  rs74813632 COUNTS        1       10       29
  12  rs74813632   FREQ    0.025     0.25    0.725
  12  rs74813632   MEAN   0.0893   0.0815   0.0847
  12  rs74813632     SD        0 0.005199 0.008321
  12 rs113276555   GENO      A/A      A/C      C/C
  12 rs113276555 COUNTS        0        5       35
  12 rs113276555   FREQ        0    0.125    0.875
  12 rs113276555   MEAN       NA  0.08292  0.08417
  12 rs113276555     SD       NA 0.007334 0.007793
  12   rs2366150   GENO      G/G      G/A      A/A
  12   rs2366150 COUNTS        1       13       26
  12   rs2366150   FREQ    0.025    0.325     0.65
  12   rs2366150   MEAN  0.08384  0.08232  0.08487
  12   rs2366150     SD        0  0.00461 0.008889
  12   rs4759059   GENO      A/A      A/G      G/G
  12   rs4759059 COUNTS        0        6       34
  12   rs4759059   FREQ        0     0.15     0.85
  12   rs4759059   MEAN       NA  0.08421  0.08398
  12   rs4759059     SD       NA 0.005157 0.008078
  12 rs200004688   GENO      C/C     C/CT    CT/CT
  12 rs200004688 COUNTS        0        4       36
  12 rs200004688   FREQ        0      0.1      0.9
  12 rs200004688   MEAN       NA  0.08621  0.08377
  12 rs200004688     SD       NA 0.005029 0.007909
  12   rs2002472   GENO      T/T      T/C      C/C
  12   rs2002472 COUNTS        0        8       32
  12   rs2002472   FREQ        0      0.2      0.8
  12   rs2002472   MEAN       NA  0.08235  0.08443
  12   rs2002472     SD       NA 0.005581 0.008114
  12  rs74089835   GENO      G/G      G/C      C/C
  12  rs74089835 COUNTS        3       13       24
  12  rs74089835   FREQ    0.075    0.325      0.6
  12  rs74089835   MEAN  0.08527  0.08533  0.08315
  12  rs74089835     SD 0.006386  0.01052 0.006017
  12   rs2002471   GENO      A/A      A/G      G/G
  12   rs2002471 COUNTS        0       14       26
  12   rs2002471   FREQ        0     0.35     0.65
  12   rs2002471   MEAN       NA  0.08436  0.08383
  12   rs2002471     SD       NA  0.01055 0.005786
  12    rs874945   GENO      C/C      C/T      T/T
  12    rs874945 COUNTS        8       23        9
  12    rs874945   FREQ      0.2    0.575    0.225
  12    rs874945   MEAN  0.08363  0.08332  0.08613
  12    rs874945     SD 0.005734 0.006465  0.01164
  12  rs12826786   GENO      C/C      C/T      T/T
  12  rs12826786 COUNTS        8       23        9
  12  rs12826786   FREQ      0.2    0.575    0.225
  12  rs12826786   MEAN  0.08363  0.08332  0.08613
  12  rs12826786     SD 0.005734 0.006465  0.01164
  12   rs2366151   GENO      A/A      A/G      G/G
  12   rs2366151 COUNTS        1        9       30
  12   rs2366151   FREQ    0.025    0.225     0.75
  12   rs2366151   MEAN  0.08384  0.08257  0.08446
  12   rs2366151     SD        0 0.005263 0.008388
  12   rs2366152   GENO      G/G      G/A      A/A
  12   rs2366152 COUNTS        8       21       11
  12   rs2366152   FREQ      0.2    0.525    0.275
  12   rs2366152   MEAN  0.08689  0.08246   0.0849
  12   rs2366152     SD   0.0122  0.00639 0.005494
  12   rs3839968   GENO      A/A     A/AG    AG/AG
  12   rs3839968 COUNTS        0       14       26
  12   rs3839968   FREQ        0     0.35     0.65
  12   rs3839968   MEAN       NA  0.08436  0.08383
  12   rs3839968     SD       NA  0.01055 0.005786
  12   rs3839967   GENO    AG/AG     AG/A      A/A
  12   rs3839967 COUNTS        1        9       30
  12   rs3839967   FREQ    0.025    0.225     0.75
  12   rs3839967   MEAN  0.08384  0.08257  0.08446
  12   rs3839967     SD        0 0.005263 0.008388
  12 rs200349340   GENO      G/G      G/T      T/T
  12 rs200349340 COUNTS        1        9       30
  12 rs200349340   FREQ    0.025    0.225     0.75
  12 rs200349340   MEAN  0.08384  0.08257  0.08446
  12 rs200349340     SD        0 0.005263 0.008388
  12  rs12312094   GENO      G/G      G/C      C/C
  12  rs12312094 COUNTS        8       21       11
  12  rs12312094   FREQ      0.2    0.525    0.275
  12  rs12312094   MEAN  0.08689  0.08246   0.0849
  12  rs12312094     SD   0.0122  0.00639 0.005494
  12  rs17720428   GENO      G/G      G/T      T/T
  12  rs17720428 COUNTS        1       13       26
  12  rs17720428   FREQ    0.025    0.325     0.65
  12  rs17720428   MEAN  0.07427  0.08514  0.08383
  12  rs17720428     SD        0  0.01056 0.005786
  12   rs1838169   GENO      G/G      G/C      C/C
  12   rs1838169 COUNTS        7       23       10
  12   rs1838169   FREQ    0.175    0.575     0.25
  12   rs1838169   MEAN  0.08804  0.08243  0.08486
  12   rs1838169     SD  0.01277 0.006127 0.005817
  12   rs7958904   GENO      G/G      G/C      C/C
  12   rs7958904 COUNTS        0        5       35
  12   rs7958904   FREQ        0    0.125    0.875
  12   rs7958904   MEAN       NA  0.08231  0.08426
  12   rs7958904     SD       NA 0.006729 0.007838
  12 rs111434707   GENO      T/T     T/TG    TG/TG
  12 rs111434707 COUNTS        0        8       32
  12 rs111434707   FREQ        0      0.2      0.8
  12 rs111434707   MEAN       NA  0.08235  0.08443
  12 rs111434707     SD       NA 0.005581 0.008114
  12 rs200062893   GENO      T/T      T/C      C/C
  12 rs200062893 COUNTS        0        4       36
  12 rs200062893   FREQ        0      0.1      0.9
  12 rs200062893   MEAN       NA  0.08508   0.0839
  12 rs200062893     SD       NA 0.006366 0.007856
  12  rs35951424   GENO      T/T     T/TA    TA/TA
  12  rs35951424 COUNTS        8       23        9
  12  rs35951424   FREQ      0.2    0.575    0.225
  12  rs35951424   MEAN  0.08704  0.08255  0.08508
  12  rs35951424     SD  0.01216 0.006105 0.006125
  12 rs547246028   GENO      A/A     A/AC    AC/AC
  12 rs547246028 COUNTS        0        4       36
  12 rs547246028   FREQ        0      0.1      0.9
  12 rs547246028   MEAN       NA  0.08508   0.0839
  12 rs547246028     SD       NA 0.006366 0.007856
  12  rs71227278   GENO      C/C  C/CTTAA CTTAA/CTTAA
  12  rs71227278 COUNTS        9       22        9
  12  rs71227278   FREQ    0.225     0.55    0.225
  12  rs71227278   MEAN  0.08508  0.08254  0.08655
  12  rs71227278     SD 0.006125 0.006249  0.01146
  12  rs58072355   GENO      G/G      G/A      A/A
  12  rs58072355 COUNTS        0        5       35
  12  rs58072355   FREQ        0    0.125    0.875
  12  rs58072355   MEAN       NA  0.08564  0.08378
  12  rs58072355     SD       NA 0.004538 0.008025
  12   rs4759313   GENO      A/A      A/T      T/T
  12   rs4759313 COUNTS        0        4       36
  12   rs4759313   FREQ        0      0.1      0.9
  12   rs4759313   MEAN       NA  0.07962  0.08451
  12   rs4759313     SD       NA 0.003506 0.007863
  12  rs10783616   GENO      G/G      G/C      C/C
  12  rs10783616 COUNTS        0        4       36
  12  rs10783616   FREQ        0      0.1      0.9
  12  rs10783616   MEAN       NA  0.07962  0.08451
  12  rs10783616     SD       NA 0.003506 0.007863
  12  rs10783617   GENO      T/T      T/G      G/G
  12  rs10783617 COUNTS        0        4       36
  12  rs10783617   FREQ        0      0.1      0.9
  12  rs10783617   MEAN       NA  0.07962  0.08451
  12  rs10783617     SD       NA 0.003506 0.007863
  12    rs920778   GENO      A/A      A/G      G/G
  12    rs920778 COUNTS        0       16       24
  12    rs920778   FREQ        0      0.4      0.6
  12    rs920778   MEAN       NA  0.08329   0.0845
  12    rs920778     SD       NA 0.004804 0.009152
  12    rs920777   GENO      A/A      A/G      G/G
  12    rs920777 COUNTS        3       21       16
  12    rs920777   FREQ    0.075    0.525      0.4
  12    rs920777   MEAN  0.08784  0.08254  0.08524
  12    rs920777     SD 0.006147 0.006587 0.009055
  12  rs74089839   GENO      T/T      T/A      A/A
  12  rs74089839 COUNTS        0        5       35
  12  rs74089839   FREQ        0    0.125    0.875
  12  rs74089839   MEAN       NA  0.08564  0.08378
  12  rs74089839     SD       NA 0.004538 0.008025
  12  rs11301759   GENO    GC/GC     GC/G      G/G
  12  rs11301759 COUNTS        3       21       16
  12  rs11301759   FREQ    0.075    0.525      0.4
  12  rs11301759   MEAN  0.08784  0.08254  0.08524
  12  rs11301759     SD 0.006147 0.006587 0.009055
  12   rs1899663   GENO      A/A      A/C      C/C
  12   rs1899663 COUNTS        0       15       25
  12   rs1899663   FREQ        0    0.375    0.625
  12   rs1899663   MEAN       NA  0.08422  0.08389
  12   rs1899663     SD       NA  0.01018 0.005895
  12   rs4759314   GENO      G/G      G/A      A/A
  12   rs4759314 COUNTS        3       21       16
  12   rs4759314   FREQ    0.075    0.525      0.4
  12   rs4759314   MEAN  0.08784  0.08254  0.08524
  12   rs4759314     SD 0.006147 0.006587 0.009055
  12  rs17105613   GENO      C/C      C/T      T/T
  12  rs17105613 COUNTS        7       23       10
  12  rs17105613   FREQ    0.175    0.575     0.25
  12  rs17105613   MEAN  0.08804  0.08243  0.08486
  12  rs17105613     SD  0.01277 0.006127 0.005817
  12  rs73313155   GENO      T/T      T/C      C/C
  12  rs73313155 COUNTS        0        7       33
  12  rs73313155   FREQ        0    0.175    0.825
  12  rs73313155   MEAN       NA  0.08112  0.08463
  12  rs73313155     SD       NA 0.002695 0.008239
  12  rs71227279   GENO    TC/TC     TC/T      T/T
  12  rs71227279 COUNTS        1       15       24
  12  rs71227279   FREQ    0.025    0.375      0.6
  12  rs71227279   MEAN  0.08221  0.08491  0.08353
  12  rs71227279     SD        0  0.01039  0.00573
  12  rs73313156   GENO      G/G      G/A      A/A
  12  rs73313156 COUNTS        2       15       23
  12  rs73313156   FREQ     0.05    0.375    0.575
  12  rs73313156   MEAN  0.08242  0.08575  0.08302
  12  rs73313156     SD 0.002019 0.009922 0.006147
  12  rs59401284   GENO      A/A      A/C      C/C
  12  rs59401284 COUNTS        2       15       23
  12  rs59401284   FREQ     0.05    0.375    0.575
  12  rs59401284   MEAN  0.08242  0.08575  0.08302
  12  rs59401284     SD 0.002019 0.009922 0.006147
  12   rs3834475   GENO      G/G     G/GC    GC/GC
  12   rs3834475 COUNTS        1       23       16
  12   rs3834475   FREQ    0.025    0.575      0.4
  12   rs3834475   MEAN  0.08271  0.08371  0.08455
  12   rs3834475     SD        0 0.008708 0.006379
  12   rs4512901   GENO      A/A      A/C      C/C
  12   rs4512901 COUNTS        6       24       10
  12   rs4512901   FREQ     0.15      0.6     0.25
  12   rs4512901   MEAN  0.08491  0.08316  0.08554
  12   rs4512901     SD 0.005632 0.006958  0.01038
  12  rs10783618   GENO      C/C      C/T      T/T
  12  rs10783618 COUNTS        0        4       36
  12  rs10783618   FREQ        0      0.1      0.9
  12  rs10783618   MEAN       NA  0.08494  0.08391
  12  rs10783618     SD       NA  0.00519 0.007932
  12   rs4511324   GENO      A/A      A/G      G/G
  12   rs4511324 COUNTS        6       24       10
  12   rs4511324   FREQ     0.15      0.6     0.25
  12   rs4511324   MEAN  0.08491  0.08316  0.08554
  12   rs4511324     SD 0.005632 0.006958  0.01038
  12  rs11170775   GENO      A/A      A/G      G/G
  12  rs11170775 COUNTS        0        4       36
  12  rs11170775   FREQ        0      0.1      0.9
  12  rs11170775   MEAN       NA  0.08494  0.08391
  12  rs11170775     SD       NA  0.00519 0.007932
  12  rs74089843   GENO      A/A      A/T      T/T
  12  rs74089843 COUNTS        0        8       32
  12  rs74089843   FREQ        0      0.2      0.8
  12  rs74089843   MEAN       NA  0.08423  0.08396
  12  rs74089843     SD       NA 0.004037 0.008371
  12  rs78894992   GENO      G/G      G/A      A/A
  12  rs78894992 COUNTS        0        8       32
  12  rs78894992   FREQ        0      0.2      0.8
  12  rs78894992   MEAN       NA  0.08423  0.08396
  12  rs78894992     SD       NA 0.004037 0.008371
  12  rs75547142   GENO      T/T      T/C      C/C
  12  rs75547142 COUNTS        0        4       36
  12  rs75547142   FREQ        0      0.1      0.9
  12  rs75547142   MEAN       NA  0.08508   0.0839
  12  rs75547142     SD       NA 0.006366 0.007856
  12  rs74089845   GENO      A/A      A/G      G/G
  12  rs74089845 COUNTS        0        8       32
  12  rs74089845   FREQ        0      0.2      0.8
  12  rs74089845   MEAN       NA  0.08423  0.08396
  12  rs74089845     SD       NA 0.004037 0.008371
  12 rs116201856   GENO      A/A      A/G      G/G
  12 rs116201856 COUNTS        1        6       33
  12 rs116201856   FREQ    0.025     0.15    0.825
  12 rs116201856   MEAN   0.0893   0.0823  0.08417
  12 rs116201856     SD        0  0.00646 0.007968
  12  rs11267962   GENO      T/T T/TGCCCCACTACTTTAGGGG TGCCCCACTACTTTAGGGG/TGCCCCACTACTTTAGGGG
  12  rs11267962 COUNTS        3       21       16
  12  rs11267962   FREQ    0.075    0.525      0.4
  12  rs11267962   MEAN  0.08784  0.08254  0.08524
  12  rs11267962     SD 0.006147 0.006587 0.009055
  12   rs3816153   GENO      T/T      T/G      G/G
  12   rs3816153 COUNTS        1       18       21
  12   rs3816153   FREQ    0.025     0.45    0.525
  12   rs3816153   MEAN  0.08384   0.0834  0.08455
  12   rs3816153     SD        0 0.009556 0.006005
  12  rs78695816   GENO      A/A      A/C      C/C
  12  rs78695816 COUNTS        0        7       33
  12  rs78695816   FREQ        0    0.175    0.825
  12  rs78695816   MEAN       NA  0.08435  0.08395
  12  rs78695816     SD       NA 0.004344  0.00824
  12  rs11613386   GENO      G/G      G/A      A/A
  12  rs11613386 COUNTS        3       21       16
  12  rs11613386   FREQ    0.075    0.525      0.4
  12  rs11613386   MEAN  0.08363  0.08369  0.08452
  12  rs11613386     SD 0.0008365 0.009131 0.006383
  12  rs77486630   GENO      C/C      C/T      T/T
  12  rs77486630 COUNTS        0        7       33
  12  rs77486630   FREQ        0    0.175    0.825
  12  rs77486630   MEAN       NA  0.08435  0.08395
  12  rs77486630     SD       NA 0.004344  0.00824
  12  rs11170776   GENO      T/T      T/G      G/G
  12  rs11170776 COUNTS        3       21       16
  12  rs11170776   FREQ    0.075    0.525      0.4
  12  rs11170776   MEAN  0.08363  0.08369  0.08452
  12  rs11170776     SD 0.0008365 0.009131 0.006383
  12   rs4142679   GENO      A/A      A/G      G/G
  12   rs4142679 COUNTS        1       18       21
  12   rs4142679   FREQ    0.025     0.45    0.525
  12   rs4142679   MEAN  0.08384   0.0834  0.08455
  12   rs4142679     SD        0 0.009556 0.006005
  12  rs34439060   GENO      A/A      A/T      T/T
  12  rs34439060 COUNTS        3       19       18
  12  rs34439060   FREQ    0.075    0.475     0.45
  12  rs34439060   MEAN  0.08184  0.08421  0.08417
  12  rs34439060     SD 0.003907 0.009454 0.006097
  12  rs68095774   GENO      C/C      C/T      T/T
  12  rs68095774 COUNTS        5       21       14
  12  rs68095774   FREQ    0.125    0.525     0.35
  12  rs68095774   MEAN  0.08577  0.08295  0.08499
  12  rs68095774     SD 0.004149 0.008964 0.006552
  12  rs35493008   GENO      G/G      G/A      A/A
  12  rs35493008 COUNTS        5       21       14
  12  rs35493008   FREQ    0.125    0.525     0.35
  12  rs35493008   MEAN  0.08577  0.08295  0.08499
  12  rs35493008     SD 0.004149 0.008964 0.006552
  12  rs73313164   GENO      G/G      G/A      A/A
  12  rs73313164 COUNTS        1       14       25
  12  rs73313164   FREQ    0.025     0.35    0.625
  12  rs73313164   MEAN  0.08099  0.08585  0.08311
  12  rs73313164     SD        0  0.01029 0.005893
  12  rs12099933   GENO      G/G      G/A      A/A
  12  rs12099933 COUNTS        1       15       24
  12  rs12099933   FREQ    0.025    0.375      0.6
  12  rs12099933   MEAN  0.08099  0.08508  0.08348
  12  rs12099933     SD        0  0.01036 0.005718
  12 rs137917751   GENO      T/T     T/TC    TC/TC
  12 rs137917751 COUNTS        1       15       24
  12 rs137917751   FREQ    0.025    0.375      0.6
  12 rs137917751   MEAN  0.08099  0.08508  0.08348
  12 rs137917751     SD        0  0.01036 0.005718
  12  rs12099642   GENO      A/A      A/G      G/G
  12  rs12099642 COUNTS        1       15       24
  12  rs12099642   FREQ    0.025    0.375      0.6
  12  rs12099642   MEAN  0.08099  0.08508  0.08348
  12  rs12099642     SD        0  0.01036 0.005718
  12  rs12099935   GENO      G/G      G/A      A/A
  12  rs12099935 COUNTS        1       15       24
  12  rs12099935   FREQ    0.025    0.375      0.6
  12  rs12099935   MEAN  0.08099  0.08508  0.08348
  12  rs12099935     SD        0  0.01036 0.005718
  12  rs12319068   GENO      G/G      G/A      A/A
  12  rs12319068 COUNTS        1       15       24
  12  rs12319068   FREQ    0.025    0.375      0.6
  12  rs12319068   MEAN  0.08099  0.08508  0.08348
  12  rs12319068     SD        0  0.01036 0.005718
  12 rs549163243   GENO      C/C C/CACACACACACACACAT CACACACACACACACAT/CACACACACACACACAT
  12 rs549163243 COUNTS        0        8       32
  12 rs549163243   FREQ        0      0.2      0.8
  12 rs549163243   MEAN       NA  0.08939  0.08267
  12 rs549163243     SD       NA  0.01254 0.005384
  12  rs12312874   GENO      C/C      C/T      T/T
  12  rs12312874 COUNTS        1        8       31
  12  rs12312874   FREQ    0.025      0.2    0.775
  12  rs12312874   MEAN  0.08099  0.08971  0.08265
  12  rs12312874     SD        0  0.01232 0.005471
  12  rs73313166   GENO      T/T      T/C      C/C
  12  rs73313166 COUNTS        0        4       36
  12  rs73313166   FREQ        0      0.1      0.9
  12  rs73313166   MEAN       NA  0.07999  0.08446
  12  rs73313166     SD       NA 0.005675 0.007779
  12 rs116720725   GENO      A/A      A/G      G/G
  12 rs116720725 COUNTS        0        6       34
  12 rs116720725   FREQ        0     0.15     0.85
  12 rs116720725   MEAN       NA  0.08384  0.08405
  12 rs116720725     SD       NA 0.005357 0.008059
  12  rs78768596   GENO      T/T      T/G      G/G
  12  rs78768596 COUNTS        0        6       34
  12  rs78768596   FREQ        0     0.15     0.85
  12  rs78768596   MEAN       NA  0.08384  0.08405
  12  rs78768596     SD       NA 0.005357 0.008059
  12  rs12422555   GENO      A/A      A/T      T/T
  12  rs12422555 COUNTS        6       20       14
  12  rs12422555   FREQ     0.15      0.5     0.35
  12  rs12422555   MEAN   0.0859  0.08476  0.08215
  12  rs12422555     SD 0.004373 0.009791 0.004714
  12  rs12425213   GENO      C/C      C/G      G/G
  12  rs12425213 COUNTS        3       15       22
  12  rs12425213   FREQ    0.075    0.375     0.55
  12  rs12425213   MEAN  0.08319  0.08244   0.0852
  12  rs12425213     SD 0.005989  0.01062 0.005186
  12  rs58742486   GENO      C/C      C/T      T/T
  12  rs58742486 COUNTS        0        7       33
  12  rs58742486   FREQ        0    0.175    0.825
  12  rs58742486   MEAN       NA   0.0833  0.08417
  12  rs58742486     SD       NA   0.0051 0.008151
  12   rs7958712   GENO      T/T      T/G      G/G
  12   rs7958712 COUNTS        1       14       25
  12   rs7958712   FREQ    0.025     0.35    0.625
  12   rs7958712   MEAN  0.07858  0.08506  0.08365
  12   rs7958712     SD        0 0.007425 0.007963
  12 rs116486400   GENO      G/G      G/C      C/C
  12 rs116486400 COUNTS        0        4       36
  12 rs116486400   FREQ        0      0.1      0.9
  12 rs116486400   MEAN       NA  0.08848  0.08352
  12 rs116486400     SD       NA 0.009166 0.007457
  12 rs180813416   GENO      T/T      T/C      C/C
  12 rs180813416 COUNTS        0        4       36
  12 rs180813416   FREQ        0      0.1      0.9
  12 rs180813416   MEAN       NA  0.08167  0.08428
  12 rs180813416     SD       NA 0.001906  0.00802
  12 rs143248326   GENO      T/T      T/G      G/G
  12 rs143248326 COUNTS        0        4       36
  12 rs143248326   FREQ        0      0.1      0.9
  12 rs143248326   MEAN       NA  0.08848  0.08352
  12 rs143248326     SD       NA 0.009166 0.007457
  12   rs3782397   GENO      G/G      G/A      A/A
  12   rs3782397 COUNTS        3       15       22
  12   rs3782397   FREQ    0.075    0.375     0.55
  12   rs3782397   MEAN  0.08319  0.08244   0.0852
  12   rs3782397     SD 0.005989  0.01062 0.005186
  12  rs12316004   GENO      G/G      G/T      T/T
  12  rs12316004 COUNTS        0        4       36
  12  rs12316004   FREQ        0      0.1      0.9
  12  rs12316004   MEAN       NA  0.08848  0.08352
  12  rs12316004     SD       NA 0.009166 0.007457
  12  rs73313169   GENO      G/G      G/A      A/A
  12  rs73313169 COUNTS        0        5       35
  12  rs73313169   FREQ        0    0.125    0.875
  12  rs73313169   MEAN       NA  0.07977  0.08462
  12  rs73313169     SD       NA 0.003275 0.007935
  12  rs72171138   GENO      G/G     G/GA    GA/GA
  12  rs72171138 COUNTS        3        8       29
  12  rs72171138   FREQ    0.075      0.2    0.725
  12  rs72171138   MEAN  0.08114  0.08462  0.08415
  12  rs72171138     SD 0.001929  0.00478 0.008642
  12  rs66607550   GENO      G/G     G/GA    GA/GA
  12  rs66607550 COUNTS        3       15       22
  12  rs66607550   FREQ    0.075    0.375     0.55
  12  rs66607550   MEAN  0.08319  0.08244   0.0852
  12  rs66607550     SD 0.005989  0.01062 0.005186
  12 rs114024835   GENO      T/T      T/C      C/C
  12 rs114024835 COUNTS        0        6       34
  12 rs114024835   FREQ        0     0.15     0.85
  12 rs114024835   MEAN       NA  0.08384  0.08405
  12 rs114024835     SD       NA 0.005357 0.008059
  12   rs4237810   GENO      G/G      G/A      A/A
  12   rs4237810 COUNTS        0       16       24
  12   rs4237810   FREQ        0      0.4      0.6
  12   rs4237810   MEAN       NA  0.08398  0.08404
  12   rs4237810     SD       NA 0.007557 0.007885
  12   rs3832829   GENO      G/G    G/GCC  GCC/GCC
  12   rs3832829 COUNTS       11       17       12
  12   rs3832829   FREQ    0.275    0.425      0.3
  12   rs3832829   MEAN   0.0826  0.08595  0.08258
  12   rs3832829     SD 0.004865 0.009835 0.005973
  12 rs554252317   GENO      C/C      C/A      A/A
  12 rs554252317 COUNTS        0       10       30
  12 rs554252317   FREQ        0     0.25     0.75
  12 rs554252317   MEAN       NA  0.08223  0.08461
  12 rs554252317     SD       NA 0.003678 0.008555
  12 rs140519231   GENO    AT/AT     AT/A      A/A
  12 rs140519231 COUNTS        3       19       18
  12 rs140519231   FREQ    0.075    0.475     0.45
  12 rs140519231   MEAN  0.08149  0.08331  0.08519
  12 rs140519231     SD 0.001711 0.006523 0.009272
  12   rs7302243   GENO      G/G      G/A      A/A
  12   rs7302243 COUNTS        0       17       23
  12   rs7302243   FREQ        0    0.425    0.575
  12   rs7302243   MEAN       NA  0.08407  0.08398
  12   rs7302243     SD       NA 0.006508 0.008552
  12   rs7302703   GENO      A/A      A/G      G/G
  12   rs7302703 COUNTS        7       19       14
  12   rs7302703   FREQ    0.175    0.475     0.35
  12   rs7302703   MEAN  0.08026  0.08431   0.0855
  12   rs7302703     SD 0.002903 0.006544  0.01013
  12  rs34025887   GENO    GC/GC     GC/G      G/G
  12  rs34025887 COUNTS        1        8       31
  12  rs34025887   FREQ    0.025      0.2    0.775
  12  rs34025887   MEAN  0.08109  0.07996  0.08516
  12  rs34025887     SD        0 0.003441 0.008213
  12  rs61230575   GENO      A/A      A/G      G/G
  12  rs61230575 COUNTS        1        7       32
  12  rs61230575   FREQ    0.025    0.175      0.8
  12  rs61230575   MEAN  0.08221  0.08717  0.08338
  12  rs61230575     SD        0 0.006965  0.00785
  12  rs35010275   GENO      C/C      C/G      G/G
  12  rs35010275 COUNTS        5       19       16
  12  rs35010275   FREQ    0.125    0.475      0.4
  12  rs35010275   MEAN  0.08019  0.08455  0.08458
  12  rs35010275     SD 0.003539 0.006344  0.00976
  12 rs115399779   GENO      C/C      C/G      G/G
  12 rs115399779 COUNTS        0        6       34
  12 rs115399779   FREQ        0     0.15     0.85
  12 rs115399779   MEAN       NA  0.08384  0.08405
  12 rs115399779     SD       NA 0.005357 0.008059
  12  rs12318147   GENO      T/T      T/C      C/C
  12  rs12318147 COUNTS        1       11       28
  12  rs12318147   FREQ    0.025    0.275      0.7
  12  rs12318147   MEAN  0.08221  0.08536  0.08355
  12  rs12318147     SD        0  0.00758 0.007896
  12  rs12304647   GENO      C/C      C/A      A/A
  12  rs12304647 COUNTS        7       19       14
  12  rs12304647   FREQ    0.175    0.475     0.35
  12  rs12304647   MEAN  0.08026  0.08431   0.0855
  12  rs12304647     SD 0.002903 0.006544  0.01013
  12  rs11614913   GENO      T/T      T/C      C/C
  12  rs11614913 COUNTS        1       10       29
  12  rs11614913   FREQ    0.025     0.25    0.725
  12  rs11614913   MEAN  0.08139  0.08366  0.08423
  12  rs11614913     SD        0 0.006264  0.00829
  12  rs17105765   GENO      G/G      G/C      C/C
  12  rs17105765 COUNTS        1       12       27
  12  rs17105765   FREQ    0.025      0.3    0.675
  12  rs17105765   MEAN  0.08004  0.08219  0.08498
  12  rs17105765     SD        0 0.004795 0.008667
  12 rs116387809   GENO      T/T      T/C      C/C
  12 rs116387809 COUNTS        0        6       34
  12 rs116387809   FREQ        0     0.15     0.85
  12 rs116387809   MEAN       NA  0.08384  0.08405
  12 rs116387809     SD       NA 0.005357 0.008059
  12  rs67971443   GENO  TGG/TGG    TGG/T      T/T
  12  rs67971443 COUNTS       12       16       12
  12  rs67971443   FREQ      0.3      0.4      0.3
  12  rs67971443   MEAN  0.08696  0.08316  0.08222
  12  rs67971443     SD  0.01034 0.006823 0.004838
  12  rs76669654   GENO      A/A      A/G      G/G
  12  rs76669654 COUNTS        0        6       34
  12  rs76669654   FREQ        0     0.15     0.85
  12  rs76669654   MEAN       NA  0.08384  0.08405
  12  rs76669654     SD       NA 0.005357 0.008059
  12  rs35643724   GENO      A/A      A/G      G/G
  12  rs35643724 COUNTS        0        8       32
  12  rs35643724   FREQ        0      0.2      0.8
  12  rs35643724   MEAN       NA   0.0804  0.08492
  12  rs35643724     SD       NA 0.003311  0.00819
  12   rs1109391   GENO      G/G      G/T      T/T
  12   rs1109391 COUNTS        8       19       13
  12   rs1109391   FREQ      0.2    0.475    0.325
  12   rs1109391   MEAN   0.0879  0.08368  0.08211
  12   rs1109391     SD  0.01215 0.006767 0.004647
  12   rs1813752   GENO      A/A      A/G      G/G
  12   rs1813752 COUNTS        0       17       23
  12   rs1813752   FREQ        0    0.425    0.575
  12   rs1813752   MEAN       NA   0.0851  0.08322
  12   rs1813752     SD       NA 0.006582 0.008418
  12   rs3803042   GENO      A/A      A/G      G/G
  12   rs3803042 COUNTS        6       15       19
  12   rs3803042   FREQ     0.15    0.375    0.475
  12   rs3803042   MEAN  0.08501  0.08275   0.0847
  12   rs3803042     SD 0.004805 0.007333 0.008755
  12   rs1813753   GENO      C/C      C/G      G/G
  12   rs1813753 COUNTS        0        8       32
  12   rs1813753   FREQ        0      0.2      0.8
  12   rs1813753   MEAN       NA   0.0804  0.08492
  12   rs1813753     SD       NA 0.003311  0.00819
  12  rs12314066   GENO      A/A      A/G      G/G
  12  rs12314066 COUNTS        1        8       31
  12  rs12314066   FREQ    0.025      0.2    0.775
  12  rs12314066   MEAN  0.08221  0.08584   0.0836
  12  rs12314066     SD        0 0.007454 0.007879
  12  rs57665886   GENO      G/G      G/C      C/C
  12  rs57665886 COUNTS        0        8       32
  12  rs57665886   FREQ        0      0.2      0.8
  12  rs57665886   MEAN       NA   0.0804  0.08492
  12  rs57665886     SD       NA 0.003311  0.00819
  12 rs113326629   GENO      T/T      T/C      C/C
  12 rs113326629 COUNTS        0        4       36
  12 rs113326629   FREQ        0      0.1      0.9
  12 rs113326629   MEAN       NA   0.0793  0.08454
  12 rs113326629     SD       NA 0.001392 0.007896
  12   rs4759316   GENO      G/G      G/A      A/A
  12   rs4759316 COUNTS        9       21       10
  12   rs4759316   FREQ    0.225    0.525     0.25
  12   rs4759316   MEAN  0.08687  0.08334  0.08288
  12   rs4759316     SD  0.01178 0.006527 0.005038
  12 rs541830740   GENO GGCC/GGCC   GGCC/G      G/G
  12 rs541830740 COUNTS        0        6       34
  12 rs541830740   FREQ        0     0.15     0.85
  12 rs541830740   MEAN       NA  0.08384  0.08405
  12 rs541830740     SD       NA 0.005357 0.008059
  12 rs114758253   GENO      T/T      T/C      C/C
  12 rs114758253 COUNTS        0        6       34
  12 rs114758253   FREQ        0     0.15     0.85
  12 rs114758253   MEAN       NA  0.08384  0.08405
  12 rs114758253     SD       NA 0.005357 0.008059
  12 rs143711750   GENO      G/G     G/GA    GA/GA
  12 rs143711750 COUNTS        1        5       34
  12 rs143711750   FREQ    0.025    0.125     0.85
  12 rs143711750   MEAN  0.08221   0.0858  0.08381
  12 rs143711750     SD        0 0.004681 0.008125
  12  rs11170780   GENO      A/A      A/C      C/C
  12  rs11170780 COUNTS        0        4       36
  12  rs11170780   FREQ        0      0.1      0.9
  12  rs11170780   MEAN       NA   0.0883  0.08354
  12  rs11170780     SD       NA  0.00824 0.007562
  12 rs138542768   GENO GAAAAT/GAAAAT GAAAAT/G      G/G
  12 rs138542768 COUNTS        6       20       14
  12 rs138542768   FREQ     0.15      0.5     0.35
  12 rs138542768   MEAN  0.08501  0.08305  0.08497
  12 rs138542768     SD 0.004805 0.006887 0.009737
  12 rs138491002   GENO AGTGGGCAGGCAGG/AGTGGGCAGGCAGG AGTGGGCAGGCAGG/A      A/A
  12 rs138491002 COUNTS        3       16       21
  12 rs138491002   FREQ    0.075      0.4    0.525
  12 rs138491002   MEAN  0.08225  0.08381  0.08443
  12 rs138491002     SD 0.001284 0.006833 0.008859
  12 rs113050491   GENO      T/T      T/A      A/A
  12 rs113050491 COUNTS        0        5       35
  12 rs113050491   FREQ        0    0.125    0.875
  12 rs113050491   MEAN       NA  0.08758  0.08351
  12 rs113050491     SD       NA  0.01574 0.005999
  12   rs2241938   GENO      C/C      C/T      T/T
  12   rs2241938 COUNTS        0        8       32
  12   rs2241938   FREQ        0      0.2      0.8
  12   rs2241938   MEAN       NA   0.0804  0.08492
  12   rs2241938     SD       NA 0.003311  0.00819
  12  rs56368105   GENO      G/G      G/A      A/A
  12  rs56368105 COUNTS        6       13       21
  12  rs56368105   FREQ     0.15    0.325    0.525
  12  rs56368105   MEAN  0.08501   0.0829  0.08443
  12  rs56368105     SD 0.004805 0.006928 0.008859
  12  rs12817092   GENO      A/A      A/G      G/G
  12  rs12817092 COUNTS        9       20       11
  12  rs12817092   FREQ    0.225      0.5    0.275
  12  rs12817092   MEAN  0.08384  0.08232  0.08725
  12  rs12817092     SD  0.00427 0.006552  0.01073
  12  rs56154542   GENO      C/C      C/G      G/G
  12  rs56154542 COUNTS        0       10       30
  12  rs56154542   FREQ        0     0.25     0.75
  12  rs56154542   MEAN       NA  0.08287   0.0844
  12  rs56154542     SD       NA 0.005968 0.008197
  12  rs11829948   GENO      T/T      T/C      C/C
  12  rs11829948 COUNTS        0        8       32
  12  rs11829948   FREQ        0      0.2      0.8
  12  rs11829948   MEAN       NA  0.08198  0.08453
  12  rs11829948     SD       NA 0.006237 0.007978
  12   rs2241820   GENO      T/T      T/C      C/C
  12   rs2241820 COUNTS        8       18       14
  12   rs2241820   FREQ      0.2     0.45     0.35
  12   rs2241820   MEAN  0.08432  0.08202  0.08641
  12   rs2241820     SD 0.004303 0.006131  0.01025
  12  rs67918869   GENO      G/G      G/A      A/A
  12  rs67918869 COUNTS        0        8       32
  12  rs67918869   FREQ        0      0.2      0.8
  12  rs67918869   MEAN       NA   0.0804  0.08492
  12  rs67918869     SD       NA 0.003311  0.00819
  12  rs12313705   GENO      G/G      G/A      A/A
  12  rs12313705 COUNTS        9       20       11
  12  rs12313705   FREQ    0.225      0.5    0.275
  12  rs12313705   MEAN  0.08384  0.08232  0.08725
  12  rs12313705     SD  0.00427 0.006552  0.01073
  12  rs12300425   GENO      T/T      T/G      G/G
  12  rs12300425 COUNTS        1       21       18
  12  rs12300425   FREQ    0.025    0.525     0.45
  12  rs12300425   MEAN  0.08139  0.08224  0.08623
  12  rs12300425     SD        0 0.005069 0.009736
  12  rs74089872   GENO      T/T      T/C      C/C
  12  rs74089872 COUNTS        0        4       36
  12  rs74089872   FREQ        0      0.1      0.9
  12  rs74089872   MEAN       NA  0.08045  0.08441
  12  rs74089872     SD       NA 0.002502 0.007949
  12 rs145733208   GENO    AT/AT     AT/A      A/A
  12 rs145733208 COUNTS        0        4       36
  12 rs145733208   FREQ        0      0.1      0.9
  12 rs145733208   MEAN       NA  0.08096  0.08436
  12 rs145733208     SD       NA 0.001268 0.008001
  12   rs1867297   GENO      A/A      A/G      G/G
  12   rs1867297 COUNTS        9       21       10
  12   rs1867297   FREQ    0.225    0.525     0.25
  12   rs1867297   MEAN  0.08687  0.08334  0.08288
  12   rs1867297     SD  0.01178 0.006527 0.005038
  12  rs11170783   GENO      A/A      A/G      G/G
  12  rs11170783 COUNTS        0        4       36
  12  rs11170783   FREQ        0      0.1      0.9
  12  rs11170783   MEAN       NA   0.0883  0.08354
  12  rs11170783     SD       NA  0.00824 0.007562
  12 rs371683123   GENO      G/G   G/GCGC GCGC/GCGC
  12 rs371683123 COUNTS        1       16       23
  12 rs371683123   FREQ    0.025      0.4    0.575
  12 rs371683123   MEAN  0.08139  0.08347  0.08451
  12 rs371683123     SD        0 0.005923 0.008902
  12  rs11170785   GENO      T/T      T/C      C/C
  12  rs11170785 COUNTS        2       19       19
  12  rs11170785   FREQ     0.05    0.475    0.475
  12  rs11170785   MEAN  0.08493  0.08185  0.08608
  12  rs11170785     SD 0.005012 0.005115 0.009484
  12   rs4759317   GENO      A/A      A/G      G/G
  12   rs4759317 COUNTS        8       19       13
  12   rs4759317   FREQ      0.2    0.475    0.325
  12   rs4759317   MEAN   0.0879  0.08341  0.08251
  12   rs4759317     SD  0.01215 0.006667 0.004967
  12  rs11170786   GENO      A/A      A/G      G/G
  12  rs11170786 COUNTS        1       20       19
  12  rs11170786   FREQ    0.025      0.5    0.475
  12  rs11170786   MEAN  0.08139  0.08219  0.08608
  12  rs11170786     SD        0 0.005194 0.009484
  12  rs12304812   GENO      C/C      C/G      G/G
  12  rs12304812 COUNTS        1        9       30
  12  rs12304812   FREQ    0.025    0.225     0.75
  12  rs12304812   MEAN  0.08221  0.08588  0.08352
  12  rs12304812     SD        0 0.006585  0.00809
  12   rs3031471   GENO CCCCTAG/CCCCTAG CCCCTAG/C      C/C
  12   rs3031471 COUNTS        1       19       20
  12   rs3031471   FREQ    0.025    0.475      0.5
  12   rs3031471   MEAN  0.08139  0.08269  0.08541
  12   rs3031471     SD        0 0.005713 0.009233
  12  rs74568890   GENO      G/G      G/A      A/A
  12  rs74568890 COUNTS        0        4       36
  12  rs74568890   FREQ        0      0.1      0.9
  12  rs74568890   MEAN       NA   0.0802  0.08444
  12  rs74568890     SD       NA 0.003582 0.007898
  12 rs112226681   GENO GTAGCTGGA/GTAGCTGGA GTAGCTGGA/G      G/G
  12 rs112226681 COUNTS        2       20       18
  12 rs112226681   FREQ     0.05      0.5     0.45
  12 rs112226681   MEAN  0.08221  0.08322   0.0851
  12 rs112226681     SD 0.001906 0.006325 0.009339
  12 rs115789957   GENO      T/T      T/C      C/C
  12 rs115789957 COUNTS        0        4       36
  12 rs115789957   FREQ        0      0.1      0.9
  12 rs115789957   MEAN       NA   0.0802  0.08444
  12 rs115789957     SD       NA 0.003582 0.007898
  12 rs114026499   GENO      G/G      G/A      A/A
  12 rs114026499 COUNTS        0        4       36
  12 rs114026499   FREQ        0      0.1      0.9
  12 rs114026499   MEAN       NA   0.0802  0.08444
  12 rs114026499     SD       NA 0.003582 0.007898
  12 rs142018836   GENO      G/G      G/A      A/A
  12 rs142018836 COUNTS        0        6       34
  12 rs142018836   FREQ        0     0.15     0.85
  12 rs142018836   MEAN       NA  0.08139  0.08448
  12 rs142018836     SD       NA 0.006791 0.007799
  12  rs73313188   GENO      A/A      A/C      C/C
  12  rs73313188 COUNTS        0        5       35
  12  rs73313188   FREQ        0    0.125    0.875
  12  rs73313188   MEAN       NA   0.0829  0.08418
  12  rs73313188     SD       NA 0.006204 0.007907
  12  rs11170787   GENO      T/T      T/C      C/C
  12  rs11170787 COUNTS        0        9       31
  12  rs11170787   FREQ        0    0.225    0.775
  12  rs11170787   MEAN       NA  0.08512   0.0837
  12  rs11170787     SD       NA 0.006823 0.007959
  12  rs56192173   GENO      A/A      A/G      G/G
  12  rs56192173 COUNTS        2       15       23
  12  rs56192173   FREQ     0.05    0.375    0.575
  12  rs56192173   MEAN  0.07586   0.0844  0.08448
  12  rs56192173     SD 0.002262 0.006509  0.00839
  12 rs140525985   GENO      G/G      G/C      C/C
  12 rs140525985 COUNTS        0        4       36
  12 rs140525985   FREQ        0      0.1      0.9
  12 rs140525985   MEAN       NA  0.09124  0.08321
  12 rs140525985     SD       NA   0.0161 0.006041
  12    rs894738   GENO      A/A      A/G      G/G
  12    rs894738 COUNTS        0       10       30
  12    rs894738   FREQ        0     0.25     0.75
  12    rs894738   MEAN       NA  0.08504  0.08368
  12    rs894738     SD       NA  0.01156 0.006077
  12    rs736825   GENO      G/G      G/C      C/C
  12    rs736825 COUNTS        0       19       21
  12    rs736825   FREQ        0    0.475    0.525
  12    rs736825   MEAN       NA  0.08455  0.08353
  12    rs736825     SD       NA 0.008754 0.006697
  12  rs77797230   GENO      A/A      A/G      G/G
  12  rs77797230 COUNTS        0        8       32
  12  rs77797230   FREQ        0      0.2      0.8
  12  rs77797230   MEAN       NA  0.08335  0.08418
  12  rs77797230     SD       NA 0.004496  0.00831
  12    rs894737   GENO      C/C      C/A      A/A
  12    rs894737 COUNTS        0       10       30
  12    rs894737   FREQ        0     0.25     0.75
  12    rs894737   MEAN       NA  0.08504  0.08368
  12    rs894737     SD       NA  0.01156 0.006077
  12    rs894736   GENO      G/G      G/A      A/A
  12    rs894736 COUNTS        3       23       14
  12    rs894736   FREQ    0.075    0.575     0.35
  12    rs894736   MEAN  0.08397   0.0835  0.08488
  12    rs894736     SD 0.008036   0.0084  0.00673
  12  rs79516155   GENO      T/T      T/C      C/C
  12  rs79516155 COUNTS        0        8       32
  12  rs79516155   FREQ        0      0.2      0.8
  12  rs79516155   MEAN       NA  0.08496  0.08378
  12  rs79516155     SD       NA 0.004594 0.008289
  12   rs2077177   GENO      C/C      C/T      T/T
  12   rs2077177 COUNTS        9       22        9
  12   rs2077177   FREQ    0.225     0.55    0.225
  12   rs2077177   MEAN  0.08174  0.08446  0.08521
  12   rs2077177     SD 0.005242 0.008579 0.007563
  12    rs754133   GENO      A/A      A/G      G/G
  12    rs754133 COUNTS        0       10       30
  12    rs754133   FREQ        0     0.25     0.75
  12    rs754133   MEAN       NA  0.08504  0.08368
  12    rs754133     SD       NA  0.01156 0.006077
  12 rs114089032   GENO      G/G      G/A      A/A
  12 rs114089032 COUNTS        0        4       36
  12 rs114089032   FREQ        0      0.1      0.9
  12 rs114089032   MEAN       NA  0.08304  0.08412
  12 rs114089032     SD       NA 0.001645 0.008061
  12 rs199869895   GENO GGGGA/GGGGA  GGGGA/G      G/G
  12 rs199869895 COUNTS        1       23       16
  12 rs199869895   FREQ    0.025    0.575      0.4
  12 rs199869895   MEAN  0.08941  0.08415  0.08349
  12 rs199869895     SD        0 0.006226 0.009661
  12  rs12426399   GENO      T/T      T/G      G/G
  12  rs12426399 COUNTS        0       10       30
  12  rs12426399   FREQ        0     0.25     0.75
  12  rs12426399   MEAN       NA  0.08504  0.08368
  12  rs12426399     SD       NA  0.01156 0.006077
  12   rs4759318   GENO      T/T      T/C      C/C
  12   rs4759318 COUNTS        0       10       30
  12   rs4759318   FREQ        0     0.25     0.75
  12   rs4759318   MEAN       NA  0.08504  0.08368
  12   rs4759318     SD       NA  0.01156 0.006077
  12  rs59323124   GENO      C/C      C/G      G/G
  12  rs59323124 COUNTS        1        4       35
  12  rs59323124   FREQ    0.025      0.1    0.875
  12  rs59323124   MEAN  0.08001  0.08293  0.08426
  12  rs59323124     SD        0 0.004642 0.008043
  12 rs567704206   GENO    TC/TC     TC/T      T/T
  12 rs567704206 COUNTS        1        3       36
  12 rs567704206   FREQ    0.025    0.075      0.9
  12 rs567704206   MEAN  0.08001  0.07988  0.08447
  12 rs567704206     SD        0 0.002019 0.007935
  12 rs374393340   GENO      T/T    T/TGG  TGG/TGG
  12 rs374393340 COUNTS        5       18       17
  12 rs374393340   FREQ    0.125     0.45    0.425
  12 rs374393340   MEAN  0.08171  0.08448   0.0842
  12 rs374393340     SD 0.004273 0.006216 0.009765
  12  rs12319419   GENO      C/C      C/G      G/G
  12  rs12319419 COUNTS        0       12       28
  12  rs12319419   FREQ        0      0.3      0.7
  12  rs12319419   MEAN       NA  0.08472  0.08371
  12  rs12319419     SD       NA  0.01048 0.006295
  12   rs3889697   GENO      C/C      C/A      A/A
  12   rs3889697 COUNTS        1        6       33
  12   rs3889697   FREQ    0.025     0.15    0.825
  12   rs3889697   MEAN  0.08001  0.08161  0.08458
  12   rs3889697     SD        0 0.007014 0.007865
  12  rs55709517   GENO      A/A     A/AT    AT/AT
  12  rs55709517 COUNTS        4       19       17
  12  rs55709517   FREQ      0.1    0.475    0.425
  12  rs55709517   MEAN  0.08272  0.08401  0.08433
  12  rs55709517     SD  0.00697  0.00907 0.006383
  12  rs10876528   GENO      A/A      A/C      C/C
  12  rs10876528 COUNTS        3       14       23
  12  rs10876528   FREQ    0.075     0.35    0.575
  12  rs10876528   MEAN  0.08362  0.08395  0.08411
  12  rs10876528     SD 0.008246  0.01015 0.006074
  12  rs10876529   GENO      C/C      C/T      T/T
  12  rs10876529 COUNTS        5       17       18
  12  rs10876529   FREQ    0.125    0.425     0.45
  12  rs10876529   MEAN  0.08103  0.08395  0.08491
  12  rs10876529     SD 0.007122 0.009259 0.006197
  12 rs147500259   GENO      A/A A/ATATATATT ATATATATT/ATATATATT
  12 rs147500259 COUNTS        6       19       15
  12 rs147500259   FREQ     0.15    0.475    0.375
  12 rs147500259   MEAN  0.08104  0.08398  0.08525
  12 rs147500259     SD  0.00637 0.009017 0.006235
  12 rs150694870   GENO    AT/AT     AT/A      A/A
  12 rs150694870 COUNTS        0        6       34
  12 rs150694870   FREQ        0     0.15     0.85
  12 rs150694870   MEAN       NA  0.08436  0.08396
  12 rs150694870     SD       NA 0.004288 0.008154
  12 rs141463318   GENO      G/G      G/C      C/C
  12 rs141463318 COUNTS        0        4       36
  12 rs141463318   FREQ        0      0.1      0.9
  12 rs141463318   MEAN       NA  0.08242  0.08419
  12 rs141463318     SD       NA 0.008395 0.007679
  12   rs7308105   GENO      C/C      C/T      T/T
  12   rs7308105 COUNTS        4       14       22
  12   rs7308105   FREQ      0.1     0.35     0.55
  12   rs7308105   MEAN  0.08128  0.08416  0.08442
  12   rs7308105     SD 0.008198 0.009952 0.006031
  12   rs4759319   GENO      T/T      T/G      G/G
  12   rs4759319 COUNTS        1       10       29
  12   rs4759319   FREQ    0.025     0.25    0.725
  12   rs4759319   MEAN  0.08001  0.08423  0.08408
  12   rs4759319     SD        0  0.01161 0.006142
  12  rs10876530   GENO      C/C      C/T      T/T
  12  rs10876530 COUNTS        5       19       16
  12  rs10876530   FREQ    0.125    0.475      0.4
  12  rs10876530   MEAN  0.08103  0.08417  0.08477
  12  rs10876530     SD 0.007122 0.008912 0.006324
  12  rs56270790   GENO      T/T      T/G      G/G
  12  rs56270790 COUNTS        1       13       26
  12  rs56270790   FREQ    0.025    0.325     0.65
  12  rs56270790   MEAN  0.08001  0.08441  0.08397
  12  rs56270790     SD        0  0.01029 0.006315
  12  rs73313197   GENO      G/G      G/A      A/A
  12  rs73313197 COUNTS        2       10       28
  12  rs73313197   FREQ     0.05     0.25      0.7
  12  rs73313197   MEAN  0.08366  0.08175  0.08485
  12  rs73313197     SD  0.01328 0.004886  0.00822
  12 rs113659413   GENO      C/C     C/CT    CT/CT
  12 rs113659413 COUNTS        0        9       31
  12 rs113659413   FREQ        0    0.225    0.775
  12 rs113659413   MEAN       NA  0.08645  0.08331
  12 rs113659413     SD       NA  0.01213 0.005889
  12   rs2071449   GENO      A/A      A/C      C/C
  12   rs2071449 COUNTS        0        8       32
  12   rs2071449   FREQ        0      0.2      0.8
  12   rs2071449   MEAN       NA  0.08455  0.08388
  12   rs2071449     SD       NA   0.0127 0.006103
  12 rs113264704   GENO      C/C      C/G      G/G
  12 rs113264704 COUNTS        1       11       28
  12 rs113264704   FREQ    0.025    0.275      0.7
  12 rs113264704   MEAN  0.09305  0.08215  0.08443
  12 rs113264704     SD        0 0.005533 0.008292
  12  rs58994757   GENO      T/T      T/C      C/C
  12  rs58994757 COUNTS        1       11       28
  12  rs58994757   FREQ    0.025    0.275      0.7
  12  rs58994757   MEAN  0.09305  0.08215  0.08443
  12  rs58994757     SD        0 0.005533 0.008292
  12   rs2071450   GENO      T/T      T/C      C/C
  12   rs2071450 COUNTS        5       17       18
  12   rs2071450   FREQ    0.125    0.425     0.45
  12   rs2071450   MEAN  0.08103  0.08395  0.08491
  12   rs2071450     SD 0.007122 0.009259 0.006197
  12  rs61921797   GENO      A/A      A/G      G/G
  12  rs61921797 COUNTS        1       11       28
  12  rs61921797   FREQ    0.025    0.275      0.7
  12  rs61921797   MEAN  0.08001  0.08224  0.08486
  12  rs61921797     SD        0  0.01136 0.005852
  12  rs12422600   GENO      A/A      A/G      G/G
  12  rs12422600 COUNTS        0        8       32
  12  rs12422600   FREQ        0      0.2      0.8
  12  rs12422600   MEAN       NA  0.08455  0.08388
  12  rs12422600     SD       NA   0.0127 0.006103
  12  rs57280190   GENO      C/C      C/G      G/G
  12  rs57280190 COUNTS        1       11       28
  12  rs57280190   FREQ    0.025    0.275      0.7
  12  rs57280190   MEAN  0.09305  0.08215  0.08443
  12  rs57280190     SD        0 0.005533 0.008292
  12  rs34092231   GENO  GCT/GCT    GCT/G      G/G
  12  rs34092231 COUNTS       10       16       14
  12  rs34092231   FREQ     0.25      0.4     0.35
  12  rs34092231   MEAN  0.08413  0.08243  0.08576
  12  rs34092231     SD  0.01087 0.005293 0.007446
  12  rs73313201   GENO      C/C      C/T      T/T
  12  rs73313201 COUNTS        1       13       26
  12  rs73313201   FREQ    0.025    0.325     0.65
  12  rs73313201   MEAN  0.09305  0.08275   0.0843
  12  rs73313201     SD        0 0.005646 0.008485
  12    rs765634   GENO      G/G      G/A      A/A
  12    rs765634 COUNTS        1       16       23
  12    rs765634   FREQ    0.025      0.4    0.575
  12    rs765634   MEAN  0.08001   0.0832  0.08476
  12    rs765634     SD        0 0.009624 0.006246
  12   rs4759320   GENO      C/C      C/G      G/G
  12   rs4759320 COUNTS        0        5       35
  12   rs4759320   FREQ        0    0.125    0.875
  12   rs4759320   MEAN       NA  0.08857  0.08337
  12   rs4759320     SD       NA  0.01504 0.006096
  12  rs73313202   GENO      A/A      A/C      C/C
  12  rs73313202 COUNTS        3       14       23
  12  rs73313202   FREQ    0.075     0.35    0.575
  12  rs73313202   MEAN  0.08155  0.08518  0.08363
  12  rs73313202     SD  0.01008 0.009296 0.006466
  12  rs12426667   GENO      C/C      C/A      A/A
  12  rs12426667 COUNTS        4       15       21
  12  rs12426667   FREQ      0.1    0.375    0.525
  12  rs12426667   MEAN  0.07723  0.08493  0.08466
  12  rs12426667     SD 0.003231 0.009726 0.006023
  12   rs6580970   GENO      T/T      T/C      C/C
  12   rs6580970 COUNTS        2        7       31
  12   rs6580970   FREQ     0.05    0.175    0.775
  12   rs6580970   MEAN  0.07731  0.08012  0.08533
  12   rs6580970     SD 0.003826  0.00485 0.007919
  12  rs11441170   GENO    CT/CT     CT/C      C/C
  12  rs11441170 COUNTS        5       14       21
  12  rs11441170   FREQ    0.125     0.35    0.525
  12  rs11441170   MEAN  0.07798  0.08386  0.08556
  12  rs11441170     SD 0.003265 0.005816 0.008866
  12   rs4759062   GENO      T/T      T/C      C/C
  12   rs4759062 COUNTS        5       14       21
  12   rs4759062   FREQ    0.125     0.35    0.525
  12   rs4759062   MEAN  0.07798  0.08386  0.08556
  12   rs4759062     SD 0.003265 0.005816 0.008866
  12 rs114794058   GENO      T/T      T/C      C/C
  12 rs114794058 COUNTS        0        9       31
  12 rs114794058   FREQ        0    0.225    0.775
  12 rs114794058   MEAN       NA   0.0837  0.08411
  12 rs114794058     SD       NA 0.006325 0.008094
  12  rs67772913   GENO      G/G      G/A      A/A
  12  rs67772913 COUNTS       11       16       13
  12  rs67772913   FREQ    0.275      0.4    0.325
  12  rs67772913   MEAN  0.07947  0.08584  0.08562
  12  rs67772913     SD 0.005059 0.008885 0.006661
  12 rs113897279   GENO      A/A      A/G      G/G
  12 rs113897279 COUNTS       12       15       13
  12 rs113897279   FREQ      0.3    0.375    0.325
  12 rs113897279   MEAN   0.0859  0.08596  0.08003
  12 rs113897279     SD 0.006875 0.009189 0.004822
  12  rs78894268   GENO      C/C      C/T      T/T
  12  rs78894268 COUNTS        0        8       32
  12  rs78894268   FREQ        0      0.2      0.8
  12  rs78894268   MEAN       NA  0.08362  0.08412
  12  rs78894268     SD       NA 0.006757 0.007963
  12  rs17106472   GENO      C/C      C/T      T/T
  12  rs17106472 COUNTS        5       17       18
  12  rs17106472   FREQ    0.125    0.425     0.45
  12  rs17106472   MEAN   0.0813  0.08463  0.08419
  12  rs17106472     SD 0.006756 0.009022 0.006678
  12  rs80067626   GENO      C/C      C/G      G/G
  12  rs80067626 COUNTS        0        8       32
  12  rs80067626   FREQ        0      0.2      0.8
  12  rs80067626   MEAN       NA  0.08362  0.08412
  12  rs80067626     SD       NA 0.006757 0.007963
  12 rs140713241   GENO      C/C     C/CT    CT/CT
  12 rs140713241 COUNTS        1        2       37
  12 rs140713241   FREQ    0.025     0.05    0.925
  12 rs140713241   MEAN  0.07755  0.07928  0.08445
  12 rs140713241     SD        0 0.002567 0.007793
  12 rs548470246   GENO      G/G    G/GTT  GTT/GTT
  12 rs548470246 COUNTS        8       16       16
  12 rs548470246   FREQ      0.2      0.4      0.4
  12 rs548470246   MEAN  0.07976  0.08348  0.08668
  12 rs548470246     SD 0.005922 0.004978 0.009682
  12   rs7136889   GENO      G/G      G/T      T/T
  12   rs7136889 COUNTS       10       17       13
  12   rs7136889   FREQ     0.25    0.425    0.325
  12   rs7136889   MEAN  0.07932  0.08556  0.08562
  12   rs7136889     SD 0.005306 0.008683 0.006661
  12 rs116396543   GENO      T/T      T/C      C/C
  12 rs116396543 COUNTS        0        8       32
  12 rs116396543   FREQ        0      0.2      0.8
  12 rs116396543   MEAN       NA  0.08362  0.08412
  12 rs116396543     SD       NA 0.006757 0.007963
  12 rs116268106   GENO      A/A      A/G      G/G
  12 rs116268106 COUNTS        0        8       32
  12 rs116268106   FREQ        0      0.2      0.8
  12 rs116268106   MEAN       NA  0.08362  0.08412
  12 rs116268106     SD       NA 0.006757 0.007963
  12 rs552278414   GENO      G/G G/GTGTGAGTGTGTGTGTT GTGTGAGTGTGTGTGTT/GTGTGAGTGTGTGTGTT
  12 rs552278414 COUNTS        0        8       32
  12 rs552278414   FREQ        0      0.2      0.8
  12 rs552278414   MEAN       NA  0.08362  0.08412
  12 rs552278414     SD       NA 0.006757 0.007963
  12  rs60860750   GENO      C/C      C/A      A/A
  12  rs60860750 COUNTS        0        8       32
  12  rs60860750   FREQ        0      0.2      0.8
  12  rs60860750   MEAN       NA  0.08362  0.08412
  12  rs60860750     SD       NA 0.006757 0.007963
  12   rs7315688   GENO      A/A      A/G      G/G
  12   rs7315688 COUNTS       10       17       13
  12   rs7315688   FREQ     0.25    0.425    0.325
  12   rs7315688   MEAN  0.07932  0.08556  0.08562
  12   rs7315688     SD 0.005306 0.008683 0.006661
  12   rs7315495   GENO      T/T      T/A      A/A
  12   rs7315495 COUNTS       10       17       13
  12   rs7315495   FREQ     0.25    0.425    0.325
  12   rs7315495   MEAN  0.07932  0.08556  0.08562
  12   rs7315495     SD 0.005306 0.008683 0.006661
  12   rs7134677   GENO      T/T      T/C      C/C
  12   rs7134677 COUNTS        2        7       31
  12   rs7134677   FREQ     0.05    0.175    0.775
  12   rs7134677   MEAN  0.07731  0.08012  0.08533
  12   rs7134677     SD 0.003826  0.00485 0.007919
  12   rs7297416   GENO      C/C      C/A      A/A
  12   rs7297416 COUNTS        6       15       19
  12   rs7297416   FREQ     0.15    0.375    0.475
  12   rs7297416   MEAN  0.07787  0.08622  0.08422
  12   rs7297416     SD 0.002932 0.009314 0.006365
  12 rs114118598   GENO      T/T      T/A      A/A
  12 rs114118598 COUNTS        1       12       27
  12 rs114118598   FREQ    0.025      0.3    0.675
  12 rs114118598   MEAN  0.07734  0.08647  0.08318
  12 rs114118598     SD        0  0.01044 0.006049
  12  rs11418872   GENO      C/C     C/CT    CT/CT
  12  rs11418872 COUNTS        0       16       24
  12  rs11418872   FREQ        0      0.4      0.6
  12  rs11418872   MEAN       NA  0.08111  0.08595
  12  rs11418872     SD       NA 0.005092 0.008529
  12  rs10876531   GENO      C/C      C/A      A/A
  12  rs10876531 COUNTS        6       15       19
  12  rs10876531   FREQ     0.15    0.375    0.475
  12  rs10876531   MEAN  0.07787  0.08622  0.08422
  12  rs10876531     SD 0.002932 0.009314 0.006365
  12 rs147271033   GENO      A/A   A/AAAC AAAC/AAAC
  12 rs147271033 COUNTS        3        9       28
  12 rs147271033   FREQ    0.075    0.225      0.7
  12 rs147271033   MEAN  0.07853  0.08104  0.08556
  12 rs147271033     SD 0.003442 0.005717 0.008085
  12  rs73314911   GENO      T/T      T/C      C/C
  12  rs73314911 COUNTS        0        6       34
  12  rs73314911   FREQ        0     0.15     0.85
  12  rs73314911   MEAN       NA  0.08396  0.08403
  12  rs73314911     SD       NA 0.006129 0.007975
  12  rs74445589   GENO      T/T      T/C      C/C
  12  rs74445589 COUNTS        0        8       32
  12  rs74445589   FREQ        0      0.2      0.8
  12  rs74445589   MEAN       NA  0.08362  0.08412
  12  rs74445589     SD       NA 0.006757 0.007963
  12 rs115092960   GENO      A/A      A/G      G/G
  12 rs115092960 COUNTS        1        4       35
  12 rs115092960   FREQ    0.025      0.1    0.875
  12 rs115092960   MEAN  0.07734  0.09216  0.08328
  12 rs115092960     SD        0  0.01512 0.006117
  12  rs11413924   GENO    CT/CT     CT/C      C/C
  12  rs11413924 COUNTS       10       17       13
  12  rs11413924   FREQ     0.25    0.425    0.325
  12  rs11413924   MEAN  0.07958  0.08569  0.08524
  12  rs11413924     SD 0.005409 0.008651 0.006841
  12  rs60869796   GENO      C/C      C/A      A/A
  12  rs60869796 COUNTS        5       17       18
  12  rs60869796   FREQ    0.125    0.425     0.45
  12  rs60869796   MEAN  0.07732  0.08529  0.08468
  12  rs60869796     SD  0.00204 0.008937 0.006566
  12   rs2277371   GENO      A/A      A/G      G/G
  12   rs2277371 COUNTS        1        9       30
  12   rs2277371   FREQ    0.025    0.225     0.75
  12   rs2277371   MEAN  0.08001  0.08416  0.08411
  12   rs2277371     SD        0 0.006524 0.008157
  12  rs17854635   GENO      G/G      G/A      A/A
  12  rs17854635 COUNTS        0        5       35
  12  rs17854635   FREQ        0    0.125    0.875
  12  rs17854635   MEAN       NA  0.07945  0.08467
  12  rs17854635     SD       NA 0.002646 0.007933
  12  rs72272573   GENO  AAT/AAT    AAT/A      A/A
  12  rs72272573 COUNTS        2       19       19
  12  rs72272573   FREQ     0.05    0.475    0.475
  12  rs72272573   MEAN  0.08154  0.08468  0.08362
  12  rs72272573     SD 0.009812 0.008694 0.006693
  12  rs67954156   GENO    TC/TC     TC/T      T/T
  12  rs67954156 COUNTS        2        7       31
  12  rs67954156   FREQ     0.05    0.175    0.775
  12  rs67954156   MEAN  0.07976  0.07977  0.08525
  12  rs67954156     SD 0.007297 0.005378 0.007853
  12 rs539902943   GENO      G/G      G/C      C/C
  12 rs539902943 COUNTS        0       13       27
  12 rs539902943   FREQ        0    0.325    0.675
  12 rs539902943   MEAN       NA  0.08136  0.08529
  12 rs539902943     SD       NA 0.006069 0.008108
  12  rs11362454   GENO    TG/TG     TG/T      T/T
  12  rs11362454 COUNTS        1       21       18
  12  rs11362454   FREQ    0.025    0.525     0.45
  12  rs11362454   MEAN   0.0746  0.08322  0.08547
  12  rs11362454     SD        0 0.005552 0.009487
  12  rs45448092   GENO      T/T      T/C      C/C
  12  rs45448092 COUNTS        0       10       30
  12  rs45448092   FREQ        0     0.25     0.75
  12  rs45448092   MEAN       NA  0.08903  0.08235
  12  rs45448092     SD       NA  0.01104 0.005429
  12 rs139913037   GENO      G/G      G/A      A/A
  12 rs139913037 COUNTS        1        2       37
  12 rs139913037   FREQ    0.025     0.05    0.925
  12 rs139913037   MEAN  0.07734  0.09828  0.08343
  12 rs139913037     SD        0  0.02202 0.006095
  12  rs11170792   GENO      A/A      A/G      G/G
  12  rs11170792 COUNTS        0       12       28
  12  rs11170792   FREQ        0      0.3      0.7
  12  rs11170792   MEAN       NA  0.08761  0.08248
  12  rs11170792     SD       NA  0.01053 0.005601
  12  rs10747690   GENO      G/G      G/A      A/A
  12  rs10747690 COUNTS        3       15       22
  12  rs10747690   FREQ    0.075    0.375     0.55
  12  rs10747690   MEAN  0.07989  0.08118  0.08652
  12  rs10747690     SD 0.007504 0.006192 0.007951
  12  rs10876532   GENO      C/C      C/A      A/A
  12  rs10876532 COUNTS        6       24       10
  12  rs10876532   FREQ     0.15      0.6     0.25
  12  rs10876532   MEAN  0.07915  0.08496  0.08467
  12  rs10876532     SD 0.005334 0.008921 0.004037
  12  rs10747691   GENO      A/A      A/G      G/G
  12  rs10747691 COUNTS        1        6       33
  12  rs10747691   FREQ    0.025     0.15    0.825
  12  rs10747691   MEAN   0.0746  0.08138  0.08478
  12  rs10747691     SD        0 0.005902 0.007832
  12  rs10747692   GENO      G/G      G/C      C/C
  12  rs10747692 COUNTS        1        6       33
  12  rs10747692   FREQ    0.025     0.15    0.825
  12  rs10747692   MEAN   0.0746  0.08138  0.08478
  12  rs10747692     SD        0 0.005902 0.007832
  12   rs2171216   GENO      C/C      C/T      T/T
  12   rs2171216 COUNTS        6       24       10
  12   rs2171216   FREQ     0.15      0.6     0.25
  12   rs2171216   MEAN  0.07915  0.08496  0.08467
  12   rs2171216     SD 0.005334 0.008921 0.004037
  12   rs1386016   GENO      T/T      T/G      G/G
  12   rs1386016 COUNTS        1        6       33
  12   rs1386016   FREQ    0.025     0.15    0.825
  12   rs1386016   MEAN   0.0746  0.08138  0.08478
  12   rs1386016     SD        0 0.005902 0.007832
  12   rs7136731   GENO      G/G      G/A      A/A
  12   rs7136731 COUNTS        1        7       32
  12   rs7136731   FREQ    0.025    0.175      0.8
  12   rs7136731   MEAN   0.0746  0.08087    0.085
  12   rs7136731     SD        0 0.005558 0.007854
  12  rs11608918   GENO      A/A      A/G      G/G
  12  rs11608918 COUNTS        0       12       28
  12  rs11608918   FREQ        0      0.3      0.7
  12  rs11608918   MEAN       NA  0.08761  0.08248
  12  rs11608918     SD       NA  0.01053 0.005601
  12  rs76320154   GENO      A/A      A/G      G/G
  12  rs76320154 COUNTS        1       11       28
  12  rs76320154   FREQ    0.025    0.275      0.7
  12  rs76320154   MEAN  0.07659  0.08239  0.08492
  12  rs76320154     SD        0 0.006728 0.007998
  12   rs2067554   GENO      C/C      C/T      T/T
  12   rs2067554 COUNTS        6       20       14
  12   rs2067554   FREQ     0.15      0.5     0.35
  12   rs2067554   MEAN  0.08528  0.08327  0.08454
  12   rs2067554     SD  0.01442 0.006634 0.005452
  12   rs7296285   GENO      C/C      C/G      G/G
  12   rs7296285 COUNTS        0       12       28
  12   rs7296285   FREQ        0      0.3      0.7
  12   rs7296285   MEAN       NA  0.08761  0.08248
  12   rs7296285     SD       NA  0.01053 0.005601
  12  rs76343855   GENO      G/G      G/A      A/A
  12  rs76343855 COUNTS        0        8       32
  12  rs76343855   FREQ        0      0.2      0.8
  12  rs76343855   MEAN       NA  0.08521  0.08372
  12  rs76343855     SD       NA  0.01235 0.006234
  12 rs139122239   GENO      C/C   C/CCTT CCTT/CCTT
  12 rs139122239 COUNTS        1       10       29
  12 rs139122239   FREQ    0.025     0.25    0.725
  12 rs139122239   MEAN  0.07659  0.08178  0.08504
  12 rs139122239     SD        0 0.006766 0.007881
  12 rs560413685   GENO      A/A      A/T      T/T
  12 rs560413685 COUNTS        0        6       34
  12 rs560413685   FREQ        0     0.15     0.85
  12 rs560413685   MEAN       NA  0.08591  0.08368
  12 rs560413685     SD       NA  0.01413 0.006186
  12  rs11170795   GENO      G/G      G/A      A/A
  12  rs11170795 COUNTS        0        6       34
  12  rs11170795   FREQ        0     0.15     0.85
  12  rs11170795   MEAN       NA  0.08875  0.08318
  12  rs11170795     SD       NA  0.01337 0.006116
  12 rs116099720   GENO      A/A      A/G      G/G
  12 rs116099720 COUNTS        1       10       29
  12 rs116099720   FREQ    0.025     0.25    0.725
  12 rs116099720   MEAN  0.07659  0.08178  0.08504
  12 rs116099720     SD        0 0.006766 0.007881
  12  rs77484821   GENO      T/T      T/G      G/G
  12  rs77484821 COUNTS        0        7       33
  12  rs77484821   FREQ        0    0.175    0.825
  12  rs77484821   MEAN       NA  0.08545  0.08371
  12  rs77484821     SD       NA  0.01296 0.006279
  12   rs1006705   GENO      A/A      A/G      G/G
  12   rs1006705 COUNTS        1        7       32
  12   rs1006705   FREQ    0.025    0.175      0.8
  12   rs1006705   MEAN   0.0746  0.08087    0.085
  12   rs1006705     SD        0 0.005558 0.007854
  12 rs114764257   GENO      T/T      T/A      A/A
  12 rs114764257 COUNTS        0        4       36
  12 rs114764257   FREQ        0      0.1      0.9
  12 rs114764257   MEAN       NA  0.08956   0.0834
  12 rs114764257     SD       NA  0.01647  0.00618
  12 rs202141190   GENO    TC/TC     TC/T      T/T
  12 rs202141190 COUNTS        0       12       28
  12 rs202141190   FREQ        0      0.3      0.7
  12 rs202141190   MEAN       NA  0.08725  0.08263
  12 rs202141190     SD       NA  0.01072  0.00559
  12   rs7398731   GENO      A/A      A/G      G/G
  12   rs7398731 COUNTS        3       15       22
  12   rs7398731   FREQ    0.075    0.375     0.55
  12   rs7398731   MEAN  0.07853  0.08607  0.08336
  12   rs7398731     SD 0.003442  0.01046 0.005209
  12 rs141727076   GENO      A/A      A/G      G/G
  12 rs141727076 COUNTS        0        9       31
  12 rs141727076   FREQ        0    0.225    0.775
  12 rs141727076   MEAN       NA  0.08175  0.08467
  12 rs141727076     SD       NA  0.00725  0.00776
  12  rs78533794   GENO      C/C      C/G      G/G
  12  rs78533794 COUNTS        0        7       33
  12  rs78533794   FREQ        0    0.175    0.825
  12  rs78533794   MEAN       NA  0.08545  0.08371
  12  rs78533794     SD       NA  0.01296 0.006279
  12  rs73314926   GENO      C/C      C/A      A/A
  12  rs73314926 COUNTS        0       11       29
  12  rs73314926   FREQ        0    0.275    0.725
  12  rs73314926   MEAN       NA  0.08448  0.08384
  12  rs73314926     SD       NA  0.01046  0.00652
  12  rs76188931   GENO      G/G      G/A      A/A
  12  rs76188931 COUNTS        0        4       36
  12  rs76188931   FREQ        0      0.1      0.9
  12  rs76188931   MEAN       NA  0.08862  0.08351
  12  rs76188931     SD       NA 0.009023 0.007461
  12 rs114771592   GENO      C/C      C/A      A/A
  12 rs114771592 COUNTS        1       10       29
  12 rs114771592   FREQ    0.025     0.25    0.725
  12 rs114771592   MEAN  0.07659  0.08178  0.08504
  12 rs114771592     SD        0 0.006766 0.007881
  12  rs73314928   GENO      A/A      A/C      C/C
  12  rs73314928 COUNTS        0        4       36
  12  rs73314928   FREQ        0      0.1      0.9
  12  rs73314928   MEAN       NA  0.08279  0.08415
  12  rs73314928     SD       NA 0.004746 0.007951
  12 rs139856459   GENO    CT/CT     CT/C      C/C
  12 rs139856459 COUNTS        5       25       10
  12 rs139856459   FREQ    0.125    0.625     0.25
  12 rs139856459   MEAN  0.07992  0.08377  0.08667
  12 rs139856459     SD 0.004692 0.008542  0.00569
  12 rs113673640   GENO      C/C      C/T      T/T
  12 rs113673640 COUNTS        1       12       27
  12 rs113673640   FREQ    0.025      0.3    0.675
  12 rs113673640   MEAN  0.07659  0.08214  0.08513
  12 rs113673640     SD        0 0.006583 0.008037
  12  rs79417529   GENO      G/G      G/A      A/A
  12  rs79417529 COUNTS        1       10       29
  12  rs79417529   FREQ    0.025     0.25    0.725
  12  rs79417529   MEAN  0.07659  0.08178  0.08504
  12  rs79417529     SD        0 0.006766 0.007881
  12   rs4759322   GENO      G/G      G/A      A/A
  12   rs4759322 COUNTS        4       21       15
  12   rs4759322   FREQ      0.1    0.525    0.375
  12   rs4759322   MEAN  0.08704  0.08438   0.0827
  12   rs4759322     SD 0.003718 0.006238  0.01001
  12    rs725029   GENO      G/G      G/A      A/A
  12    rs725029 COUNTS        8       23        9
  12    rs725029   FREQ      0.2    0.575    0.225
  12    rs725029   MEAN  0.07888  0.08452  0.08729
  12    rs725029     SD 0.003833 0.008564 0.005665
  12  rs35977933   GENO      A/A     A/AT    AT/AT
  12  rs35977933 COUNTS        0       11       29
  12  rs35977933   FREQ        0    0.275    0.725
  12  rs35977933   MEAN       NA  0.08782  0.08257
  12  rs35977933     SD       NA  0.01105 0.005498
  12  rs60597847   GENO      A/A      A/G      G/G
  12  rs60597847 COUNTS        1       10       29
  12  rs60597847   FREQ    0.025     0.25    0.725
  12  rs60597847   MEAN  0.07659  0.08178  0.08504
  12  rs60597847     SD        0 0.006766 0.007881
  12   rs7311816   GENO      G/G      G/A      A/A
  12   rs7311816 COUNTS        1       13       26
  12   rs7311816   FREQ    0.025    0.325     0.65
  12   rs7311816   MEAN   0.0746  0.08302  0.08488
  12   rs7311816     SD        0 0.005356 0.008536
  12  rs12231889   GENO      A/A      A/G      G/G
  12  rs12231889 COUNTS        0       13       27
  12  rs12231889   FREQ        0    0.325    0.675
  12  rs12231889   MEAN       NA   0.0869  0.08263
  12  rs12231889     SD       NA  0.01034 0.005697
  12  rs10783620   GENO      C/C      C/T      T/T
  12  rs10783620 COUNTS        4       20       16
  12  rs10783620   FREQ      0.1      0.5      0.4
  12  rs10783620   MEAN  0.07845  0.08246  0.08736
  12  rs10783620     SD 0.004452 0.006223 0.008719
  12   rs4999382   GENO      C/C      C/T      T/T
  12   rs4999382 COUNTS        7       17       16
  12   rs4999382   FREQ    0.175    0.425      0.4
  12   rs4999382   MEAN  0.08561   0.0841  0.08323
  12   rs4999382     SD 0.004434 0.006696 0.009742
  12 rs139340251   GENO      G/G   G/GGGA GGGA/GGGA
  12 rs139340251 COUNTS        0       14       26
  12 rs139340251   FREQ        0     0.35     0.65
  12 rs139340251   MEAN       NA  0.08623  0.08283
  12 rs139340251     SD       NA  0.01025 0.005713
  12  rs58852132   GENO      G/G      G/A      A/A
  12  rs58852132 COUNTS        0        4       36
  12  rs58852132   FREQ        0      0.1      0.9
  12  rs58852132   MEAN       NA  0.08279  0.08415
  12  rs58852132     SD       NA 0.004746 0.007951
  12  rs12304658   GENO      A/A      A/T      T/T
  12  rs12304658 COUNTS        4       21       15
  12  rs12304658   FREQ      0.1    0.525    0.375
  12  rs12304658   MEAN  0.08704   0.0843  0.08282
  12  rs12304658     SD 0.003718 0.006272 0.009996
  12  rs12310961   GENO      G/G      G/A      A/A
  12  rs12310961 COUNTS        2        9       29
  12  rs12310961   FREQ     0.05    0.225    0.725
  12  rs12310961   MEAN  0.08732  0.08708  0.08284
  12  rs12310961     SD 0.005318 0.006181 0.008032
  12  rs78736932   GENO      A/A      A/G      G/G
  12  rs78736932 COUNTS        0       11       29
  12  rs78736932   FREQ        0    0.275    0.725
  12  rs78736932   MEAN       NA  0.08131  0.08504
  12  rs78736932     SD       NA 0.006607 0.007881
  12 rs111279412   GENO      T/T      T/C      C/C
  12 rs111279412 COUNTS        0        7       33
  12 rs111279412   FREQ        0    0.175    0.825
  12 rs111279412   MEAN       NA  0.08545  0.08371
  12 rs111279412     SD       NA  0.01296 0.006279
  12 rs115496048   GENO      A/A      A/G      G/G
  12 rs115496048 COUNTS        0       11       29
  12 rs115496048   FREQ        0    0.275    0.725
  12 rs115496048   MEAN       NA  0.08131  0.08504
  12 rs115496048     SD       NA 0.006607 0.007881
  12 rs201143000   GENO      T/T     T/TA    TA/TA
  12 rs201143000 COUNTS        0        8       32
  12 rs201143000   FREQ        0      0.2      0.8
  12 rs201143000   MEAN       NA  0.08482  0.08381
  12 rs201143000     SD       NA 0.007533 0.007794
  12  rs12579000   GENO      C/C      C/T      T/T
  12  rs12579000 COUNTS        7       20       13
  12  rs12579000   FREQ    0.175      0.5    0.325
  12  rs12579000   MEAN  0.07921  0.08488  0.08527
  12  rs12579000     SD 0.004017  0.00919 0.005687
  12   rs4759323   GENO      T/T      T/A      A/A
  12   rs4759323 COUNTS        5       17       18
  12   rs4759323   FREQ    0.125    0.425     0.45
  12   rs4759323   MEAN  0.07846  0.08421  0.08538
  12   rs4759323     SD 0.003838 0.009882 0.005296
  12 rs140502103   GENO      C/C      C/T      T/T
  12 rs140502103 COUNTS        0        6       34
  12 rs140502103   FREQ        0     0.15     0.85
  12 rs140502103   MEAN       NA  0.08679  0.08353
  12 rs140502103     SD       NA 0.005031 0.007989
  12   rs4759324   GENO      T/T      T/C      C/C
  12   rs4759324 COUNTS        5       17       18
  12   rs4759324   FREQ    0.125    0.425     0.45
  12   rs4759324   MEAN  0.07843  0.08421  0.08538
  12   rs4759324     SD 0.003847 0.009877 0.005296
  12   rs4759325   GENO      T/T      T/C      C/C
  12   rs4759325 COUNTS        7       19       14
  12   rs4759325   FREQ    0.175    0.475     0.35
  12   rs4759325   MEAN  0.07927  0.08544  0.08446
  12   rs4759325     SD 0.003537  0.01009 0.003709
  12   rs4759326   GENO      G/G      G/T      T/T
  12   rs4759326 COUNTS        7       19       14
  12   rs4759326   FREQ    0.175    0.475     0.35
  12   rs4759326   MEAN  0.07927  0.08544  0.08446
  12   rs4759326     SD 0.003537  0.01009 0.003709
  12   rs4759064   GENO      C/C      C/G      G/G
  12   rs4759064 COUNTS        7       19       14
  12   rs4759064   FREQ    0.175    0.475     0.35
  12   rs4759064   MEAN  0.07927  0.08544  0.08446
  12   rs4759064     SD 0.003537  0.01009 0.003709
  12  rs71455265   GENO      C/C      C/T      T/T
  12  rs71455265 COUNTS        7       19       14
  12  rs71455265   FREQ    0.175    0.475     0.35
  12  rs71455265   MEAN  0.07927  0.08544  0.08446
  12  rs71455265     SD 0.003537  0.01009 0.003709
  12   rs4759327   GENO      T/T      T/C      C/C
  12   rs4759327 COUNTS        7       19       14
  12   rs4759327   FREQ    0.175    0.475     0.35
  12   rs4759327   MEAN  0.07927  0.08544  0.08446
  12   rs4759327     SD 0.003537  0.01009 0.003709
  12 rs148599662   GENO      T/T      T/C      C/C
  12 rs148599662 COUNTS        0       11       29
  12 rs148599662   FREQ        0    0.275    0.725
  12 rs148599662   MEAN       NA  0.08131  0.08504
  12 rs148599662     SD       NA 0.006607 0.007881
  12  rs11612409   GENO      C/C      C/T      T/T
  12  rs11612409 COUNTS        2       10       28
  12  rs11612409   FREQ     0.05     0.25      0.7
  12  rs11612409   MEAN  0.08013   0.0876  0.08301
  12  rs11612409     SD 0.003649  0.01136 0.005857
  12 rs577723207   GENO      T/T      T/C      C/C
  12 rs577723207 COUNTS        0        6       34
  12 rs577723207   FREQ        0     0.15     0.85
  12 rs577723207   MEAN       NA  0.08678  0.08353
  12 rs577723207     SD       NA  0.01366 0.006275
  12 rs538787232   GENO      G/G      G/A      A/A
  12 rs538787232 COUNTS        1        4       35
  12 rs538787232   FREQ    0.025      0.1    0.875
  12 rs538787232   MEAN  0.07734  0.08961  0.08357
  12 rs538787232     SD        0  0.01642 0.006187
  12  rs11612490   GENO      T/T      T/G      G/G
  12  rs11612490 COUNTS        1        6       33
  12  rs11612490   FREQ    0.025     0.15    0.825
  12  rs11612490   MEAN   0.0746  0.08098  0.08485
  12  rs11612490     SD        0 0.006293 0.007749
  12 rs146113129   GENO      G/G      G/A      A/A
  12 rs146113129 COUNTS        1        5       34
  12 rs146113129   FREQ    0.025    0.125     0.85
  12 rs146113129   MEAN  0.07734  0.08867  0.08353
  12 rs146113129     SD        0  0.01437 0.006275
  12 rs143859566   GENO      G/G      G/A      A/A
  12 rs143859566 COUNTS        2       14       24
  12 rs143859566   FREQ     0.05     0.35      0.6
  12 rs143859566   MEAN  0.07744  0.08448   0.0843
  12 rs143859566     SD 0.0001479  0.01025 0.006009
  12 rs148927433   GENO      G/G      G/T      T/T
  12 rs148927433 COUNTS        2       14       24
  12 rs148927433   FREQ     0.05     0.35      0.6
  12 rs148927433   MEAN  0.07744  0.08448   0.0843
  12 rs148927433     SD 0.0001479  0.01025 0.006009
  12  rs73315002   GENO      A/A      A/G      G/G
  12  rs73315002 COUNTS        2       15       23
  12  rs73315002   FREQ     0.05    0.375    0.575
  12  rs73315002   MEAN  0.07744  0.08474  0.08411
  12  rs73315002     SD 0.0001479 0.009928 0.006077
  12 rs181428594   GENO      G/G      G/C      C/C
  12 rs181428594 COUNTS        0       11       29
  12 rs181428594   FREQ        0    0.275    0.725
  12 rs181428594   MEAN       NA  0.08404  0.08401
  12 rs181428594     SD       NA  0.01124 0.006044
  12 rs185678951   GENO      C/C      C/T      T/T
  12 rs185678951 COUNTS        0        5       35
  12 rs185678951   FREQ        0    0.125    0.875
  12 rs185678951   MEAN       NA  0.08075  0.08448
  12 rs185678951     SD       NA 0.007611 0.007659
  12 rs137931871   GENO AATAT/AATAT  AATAT/A      A/A
  12 rs137931871 COUNTS        0        5       35
  12 rs137931871   FREQ        0    0.125    0.875
  12 rs137931871   MEAN       NA   0.0794  0.08468
  12 rs137931871     SD       NA 0.006852 0.007625
  12 rs191838252   GENO      A/A      A/T      T/T
  12 rs191838252 COUNTS        0        6       34
  12 rs191838252   FREQ        0     0.15     0.85
  12 rs191838252   MEAN       NA  0.08589  0.08369
  12 rs191838252     SD       NA  0.01423 0.006155
  12   rs1968899   GENO      A/A      A/T      T/T
  12   rs1968899 COUNTS        6       27        7
  12   rs1968899   FREQ     0.15    0.675    0.175
  12   rs1968899   MEAN  0.08372  0.08482  0.08117
  12   rs1968899     SD  0.00225  0.00877 0.005581
  12   rs7315121   GENO      T/T      T/C      C/C
  12   rs7315121 COUNTS        0        9       31
  12   rs7315121   FREQ        0    0.225    0.775
  12   rs7315121   MEAN       NA  0.08448  0.08388
  12   rs7315121     SD       NA 0.007665 0.007777
  12   rs1968896   GENO      G/G      G/A      A/A
  12   rs1968896 COUNTS        7       18       15
  12   rs1968896   FREQ    0.175     0.45    0.375
  12   rs1968896   MEAN  0.08172  0.08682  0.08172
  12   rs1968896     SD 0.005991  0.00925 0.005067
  12   rs7969993   GENO      T/T      T/C      C/C
  12   rs7969993 COUNTS        2       15       23
  12   rs7969993   FREQ     0.05    0.375    0.575
  12   rs7969993   MEAN  0.07731  0.08449  0.08429
  12   rs7969993     SD 0.003826 0.005779 0.008815
  12  rs11170800   GENO      A/A      A/C      C/C
  12  rs11170800 COUNTS        5       17       18
  12  rs11170800   FREQ    0.125    0.425     0.45
  12  rs11170800   MEAN  0.08194  0.08407  0.08454
  12  rs11170800     SD 0.007065 0.006629 0.008936
  12 rs568662427   GENO      C/C      C/T      T/T
  12 rs568662427 COUNTS        0        5       35
  12 rs568662427   FREQ        0    0.125    0.875
  12 rs568662427   MEAN       NA  0.08047  0.08452
  12 rs568662427     SD       NA 0.003589 0.007977
  12 rs138991388   GENO  GGA/GGA    GGA/G      G/G
  12 rs138991388 COUNTS        0        8       32
  12 rs138991388   FREQ        0      0.2      0.8
  12 rs138991388   MEAN       NA  0.08548  0.08365
  12 rs138991388     SD       NA  0.01226 0.006257
  12 rs542895211   GENO CTTTTTTTTT/CTTTTTTTTT CTTTTTTTTT/C      C/C
  12 rs542895211 COUNTS        8       15       17
  12 rs542895211   FREQ      0.2    0.375    0.425
  12 rs542895211   MEAN  0.08115  0.08572  0.08387
  12 rs542895211     SD 0.005901 0.009608  0.00633
  12   rs4759328   GENO      G/G      G/A      A/A
  12   rs4759328 COUNTS       12       16       12
  12   rs4759328   FREQ      0.3      0.4      0.3
  12   rs4759328   MEAN  0.08288  0.08562  0.08302
  12   rs4759328     SD 0.007002 0.005342  0.01067
  12   rs4759329   GENO      G/G      G/C      C/C
  12   rs4759329 COUNTS        0        9       31
  12   rs4759329   FREQ        0    0.225    0.775
  12   rs4759329   MEAN       NA  0.08409    0.084
  12   rs4759329     SD       NA 0.006099 0.008143
  12   rs4103570   GENO      A/A      A/G      G/G
  12   rs4103570 COUNTS        0       18       22
  12   rs4103570   FREQ        0     0.45     0.55
  12   rs4103570   MEAN       NA  0.08487  0.08332
  12   rs4103570     SD       NA 0.005814 0.008967
  12   rs4103571   GENO      A/A      A/G      G/G
  12   rs4103571 COUNTS        0       19       21
  12   rs4103571   FREQ        0    0.475    0.525
  12   rs4103571   MEAN       NA  0.08512  0.08302
  12   rs4103571     SD       NA 0.009018  0.00624
  12  rs12821347   GENO      A/A      A/G      G/G
  12  rs12821347 COUNTS        1       17       22
  12  rs12821347   FREQ    0.025    0.425     0.55
  12  rs12821347   MEAN  0.07858  0.08524  0.08332
  12  rs12821347     SD        0 0.005771 0.008967
  12   rs4759330   GENO      G/G      G/C      C/C
  12   rs4759330 COUNTS        2       15       23
  12   rs4759330   FREQ     0.05    0.375    0.575
  12   rs4759330   MEAN  0.08422  0.08427  0.08383
  12   rs4759330     SD 0.0009441 0.007462  0.00827
  12   rs4759332   GENO      A/A      A/G      G/G
  12   rs4759332 COUNTS       12       16       12
  12   rs4759332   FREQ      0.3      0.4      0.3
  12   rs4759332   MEAN  0.08288  0.08562  0.08302
  12   rs4759332     SD 0.007002 0.005342  0.01067
  12 rs114964664   GENO      T/T      T/C      C/C
  12 rs114964664 COUNTS        0        6       34
  12 rs114964664   FREQ        0     0.15     0.85
  12 rs114964664   MEAN       NA  0.07969  0.08478
  12 rs114964664     SD       NA 0.005238 0.007819
  12   rs4759333   GENO      T/T      T/C      C/C
  12   rs4759333 COUNTS       11       17       12
  12   rs4759333   FREQ    0.275    0.425      0.3
  12   rs4759333   MEAN  0.08354  0.08513  0.08288
  12   rs4759333     SD  0.01103 0.005548 0.007002
  12  rs11170803   GENO      A/A      A/C      C/C
  12  rs11170803 COUNTS        1        9       30
  12  rs11170803   FREQ    0.025    0.225     0.75
  12  rs11170803   MEAN  0.08483  0.08715  0.08305
  12  rs11170803     SD        0  0.01146 0.006214
  12  rs10783622   GENO      G/G      G/A      A/A
  12  rs10783622 COUNTS        7       18       15
  12  rs10783622   FREQ    0.175     0.45    0.375
  12  rs10783622   MEAN  0.07877  0.08602  0.08406
  12  rs10783622     SD 0.004002 0.008669 0.006803
  12  rs34490799   GENO      T/T     T/TC    TC/TC
  12  rs34490799 COUNTS        7       15       18
  12  rs34490799   FREQ    0.175    0.375     0.45
  12  rs34490799   MEAN  0.07877  0.08703  0.08354
  12  rs34490799     SD 0.004002 0.009029 0.006489
  12   rs7958304   GENO      A/A      A/C      C/C
  12   rs7958304 COUNTS        1       17       22
  12   rs7958304   FREQ    0.025    0.425     0.55
  12   rs7958304   MEAN  0.07858  0.08524  0.08332
  12   rs7958304     SD        0 0.005771 0.008967
  12 rs115737706   GENO      A/A      A/G      G/G
  12 rs115737706 COUNTS        0        8       32
  12 rs115737706   FREQ        0      0.2      0.8
  12 rs115737706   MEAN       NA  0.08548  0.08365
  12 rs115737706     SD       NA  0.01226 0.006257
  12   rs7958573   GENO      G/G      G/A      A/A
  12   rs7958573 COUNTS        0        5       35
  12   rs7958573   FREQ        0    0.125    0.875
  12   rs7958573   MEAN       NA  0.08733  0.08354
  12   rs7958573     SD       NA 0.008322 0.007567
  12   rs7961882   GENO      T/T      T/G      G/G
  12   rs7961882 COUNTS        1       17       22
  12   rs7961882   FREQ    0.025    0.425     0.55
  12   rs7961882   MEAN  0.07858  0.08524  0.08332
  12   rs7961882     SD        0 0.005771 0.008967
  12   rs7961675   GENO      C/C      C/A      A/A
  12   rs7961675 COUNTS        1       17       22
  12   rs7961675   FREQ    0.025    0.425     0.55
  12   rs7961675   MEAN  0.07858  0.08524  0.08332
  12   rs7961675     SD        0 0.005771 0.008967
  12   rs3930412   GENO      G/G      G/T      T/T
  12   rs3930412 COUNTS        7       15       18
  12   rs3930412   FREQ    0.175    0.375     0.45
  12   rs3930412   MEAN  0.07877  0.08703  0.08354
  12   rs3930412     SD 0.004002 0.009029 0.006489
  12   rs4759066   GENO      C/C      C/T      T/T
  12   rs4759066 COUNTS        7       15       18
  12   rs4759066   FREQ    0.175    0.375     0.45
  12   rs4759066   MEAN  0.07877  0.08703  0.08354
  12   rs4759066     SD 0.004002 0.009029 0.006489
  12  rs10747693   GENO      T/T      T/C      C/C
  12  rs10747693 COUNTS        6       16       18
  12  rs10747693   FREQ     0.15      0.4     0.45
  12  rs10747693   MEAN  0.07901  0.08643  0.08354
  12  rs10747693     SD 0.004329 0.009054 0.006489
  12  rs10876533   GENO      G/G      G/C      C/C
  12  rs10876533 COUNTS        4       13       23
  12  rs10876533   FREQ      0.1    0.325    0.575
  12  rs10876533   MEAN  0.08009  0.08555  0.08383
  12  rs10876533     SD 0.006264   0.0069  0.00827
  12   rs4759067   GENO      A/A      A/G      G/G
  12   rs4759067 COUNTS        4       13       23
  12   rs4759067   FREQ      0.1    0.325    0.575
  12   rs4759067   MEAN  0.08009  0.08555  0.08383
  12   rs4759067     SD 0.006264   0.0069  0.00827
  12   rs7398130   GENO      C/C      C/A      A/A
  12   rs7398130 COUNTS        7       15       18
  12   rs7398130   FREQ    0.175    0.375     0.45
  12   rs7398130   MEAN  0.07877  0.08703  0.08354
  12   rs7398130     SD 0.004002 0.009029 0.006489
  12   rs4759069   GENO      T/T      T/C      C/C
  12   rs4759069 COUNTS        4       12       24
  12   rs4759069   FREQ      0.1      0.3      0.6
  12   rs4759069   MEAN  0.07927  0.08441  0.08461
  12   rs4759069     SD 0.004368 0.006366 0.008555
  12 rs144596690   GENO      G/G      G/C      C/C
  12 rs144596690 COUNTS        0        5       35
  12 rs144596690   FREQ        0    0.125    0.875
  12 rs144596690   MEAN       NA  0.08208  0.08429
  12 rs144596690     SD       NA 0.005861 0.007911
  12   rs4759070   GENO      T/T      T/C      C/C
  12   rs4759070 COUNTS        8       19       13
  12   rs4759070   FREQ      0.2    0.475    0.325
  12   rs4759070   MEAN  0.08192  0.08622  0.08209
  12   rs4759070     SD 0.005574 0.009277 0.005361
  12 rs563779047   GENO      T/T      T/A      A/A
  12 rs563779047 COUNTS        0        6       34
  12 rs563779047   FREQ        0     0.15     0.85
  12 rs563779047   MEAN       NA  0.07969  0.08478
  12 rs563779047     SD       NA 0.005238 0.007819
  12  rs34027792   GENO      G/G      G/C      C/C
  12  rs34027792 COUNTS        0       15       25
  12  rs34027792   FREQ        0    0.375    0.625
  12  rs34027792   MEAN       NA  0.08555   0.0831
  12  rs34027792     SD       NA 0.006134 0.008425
  12  rs11170805   GENO      A/A      A/G      G/G
  12  rs11170805 COUNTS        7       16       17
  12  rs11170805   FREQ    0.175      0.4    0.425
  12  rs11170805   MEAN  0.07877  0.08666  0.08369
  12  rs11170805     SD 0.004002 0.008853 0.006657
  12   rs4016688   GENO      T/T      T/C      C/C
  12   rs4016688 COUNTS        8       16       16
  12   rs4016688   FREQ      0.2      0.4      0.4
  12   rs4016688   MEAN  0.07947   0.0863  0.08401
  12   rs4016688     SD 0.004196 0.009068 0.006739
  12   rs4016687   GENO      A/A      A/G      G/G
  12   rs4016687 COUNTS        7       16       17
  12   rs4016687   FREQ    0.175      0.4    0.425
  12   rs4016687   MEAN  0.07977  0.08634  0.08358
  12   rs4016687     SD 0.004436 0.009016 0.006769
  12 rs540187717   GENO      T/T      T/G      G/G
  12 rs540187717 COUNTS        0        6       34
  12 rs540187717   FREQ        0     0.15     0.85
  12 rs540187717   MEAN       NA  0.07969  0.08478
  12 rs540187717     SD       NA 0.005238 0.007819
  12  rs12820146   GENO      T/T      T/C      C/C
  12  rs12820146 COUNTS        4       21       15
  12  rs12820146   FREQ      0.1    0.525    0.375
  12  rs12820146   MEAN  0.08497  0.08569  0.08142
  12  rs12820146     SD 0.006054 0.008549 0.006279
  12   rs9805077   GENO      G/G      G/C      C/C
  12   rs9805077 COUNTS        4       13       23
  12   rs9805077   FREQ      0.1    0.325    0.575
  12   rs9805077   MEAN  0.08009  0.08555  0.08383
  12   rs9805077     SD 0.006264   0.0069  0.00827
  12   rs7971450   GENO      A/A      A/T      T/T
  12   rs7971450 COUNTS        5       20       15
  12   rs7971450   FREQ    0.125      0.5    0.375
  12   rs7971450   MEAN  0.08399  0.08597  0.08142
  12   rs7971450     SD 0.005689  0.00867 0.006279
  12  rs35214169   GENO      A/A      A/G      G/G
  12  rs35214169 COUNTS        0       15       25
  12  rs35214169   FREQ        0    0.375    0.625
  12  rs35214169   MEAN       NA  0.08555   0.0831
  12  rs35214169     SD       NA 0.006134 0.008425
  12 rs538245919   GENO      C/C      C/A      A/A
  12 rs538245919 COUNTS        0        4       36
  12 rs538245919   FREQ        0      0.1      0.9
  12 rs538245919   MEAN       NA  0.08175  0.08427
  12 rs538245919     SD       NA 0.007677 0.007722
  12  rs17107209   GENO      G/G      G/T      T/T
  12  rs17107209 COUNTS        6       22       12
  12  rs17107209   FREQ     0.15     0.55      0.3
  12  rs17107209   MEAN  0.08291  0.08601  0.08091
  12  rs17107209     SD 0.005842 0.008482 0.005992
  12   rs7295381   GENO      G/G      G/C      C/C
  12   rs7295381 COUNTS        0        8       32
  12   rs7295381   FREQ        0      0.2      0.8
  12   rs7295381   MEAN       NA  0.08322  0.08422
  12   rs7295381     SD       NA 0.005888 0.008108
  12  rs11170806   GENO      G/G      G/A      A/A
  12  rs11170806 COUNTS        3        7       30
  12  rs11170806   FREQ    0.075    0.175     0.75
  12  rs11170806   MEAN   0.0833  0.08847  0.08305
  12  rs11170806     SD  0.00609  0.01241 0.006214
  12   rs7315331   GENO      C/C      C/T      T/T
  12   rs7315331 COUNTS        5       13       22
  12   rs7315331   FREQ    0.125    0.325     0.55
  12   rs7315331   MEAN  0.08228   0.0847  0.08401
  12   rs7315331     SD 0.007321 0.006843 0.008422
  12  rs11170807   GENO      T/T      T/C      C/C
  12  rs11170807 COUNTS        0        8       32
  12  rs11170807   FREQ        0      0.2      0.8
  12  rs11170807   MEAN       NA  0.08322  0.08422
  12  rs11170807     SD       NA 0.005888 0.008108
  12  rs34490040   GENO      A/A      A/G      G/G
  12  rs34490040 COUNTS        6       22       12
  12  rs34490040   FREQ     0.15     0.55      0.3
  12  rs34490040   MEAN  0.08416  0.08567  0.08091
  12  rs34490040     SD 0.006141 0.008528 0.005992
  12 rs536972884   GENO      G/G      G/C      C/C
  12 rs536972884 COUNTS        0        6       34
  12 rs536972884   FREQ        0     0.15     0.85
  12 rs536972884   MEAN       NA  0.07969  0.08478
  12 rs536972884     SD       NA 0.005238 0.007819
  12  rs60288631   GENO      C/C      C/G      G/G
  12  rs60288631 COUNTS        1        8       31
  12  rs60288631   FREQ    0.025      0.2    0.775
  12  rs60288631   MEAN  0.08483  0.08791  0.08299
  12  rs60288631     SD        0    0.012  0.00612
  12  rs74092905   GENO      G/G      G/C      C/C
  12  rs74092905 COUNTS        0       11       29
  12  rs74092905   FREQ        0    0.275    0.725
  12  rs74092905   MEAN       NA  0.08433   0.0839
  12  rs74092905     SD       NA  0.00488 0.008551
  12  rs11170808   GENO      C/C      C/T      T/T
  12  rs11170808 COUNTS        0        4       36
  12  rs11170808   FREQ        0      0.1      0.9
  12  rs11170808   MEAN       NA  0.08357  0.08407
  12  rs11170808     SD       NA 0.004643 0.007966
  12  rs61921833   GENO      T/T      T/C      C/C
  12  rs61921833 COUNTS        1        2       37
  12  rs61921833   FREQ    0.025     0.05    0.925
  12  rs61921833   MEAN  0.08271  0.09559  0.08343
  12  rs61921833     SD        0  0.02582 0.006095
  12   rs7398423   GENO      A/A      A/G      G/G
  12   rs7398423 COUNTS        1        5       34
  12   rs7398423   FREQ    0.025    0.125     0.85
  12   rs7398423   MEAN   0.1138  0.08143  0.08352
  12   rs7398423     SD        0 0.004562 0.006208
  12   rs4759336   GENO      G/G      G/A      A/A
  12   rs4759336 COUNTS       11       17       12
  12   rs4759336   FREQ    0.275    0.425      0.3
  12   rs4759336   MEAN   0.0853  0.08501  0.08144
  12   rs4759336     SD 0.004903 0.009184 0.007277
  12  rs12819039   GENO      G/G      G/A      A/A
  12  rs12819039 COUNTS        0        5       35
  12  rs12819039   FREQ        0    0.125    0.875
  12  rs12819039   MEAN       NA  0.08256  0.08422
  12  rs12819039     SD       NA 0.006014 0.007915
  12  rs34997784   GENO      C/C     C/CA    CA/CA
  12  rs34997784 COUNTS        6       20       14
  12  rs34997784   FREQ     0.15      0.5     0.35
  12  rs34997784   MEAN  0.08409  0.08344  0.08482
  12  rs34997784     SD  0.01034 0.008209 0.005924
  12  rs58706275   GENO      A/A      A/C      C/C
  12  rs58706275 COUNTS        3       16       21
  12  rs58706275   FREQ    0.075      0.4    0.525
  12  rs58706275   MEAN  0.08495  0.08341  0.08435
  12  rs58706275     SD 0.007637 0.008936 0.006933
  12  rs61921838   GENO      T/T      T/A      A/A
  12  rs61921838 COUNTS       10       16       14
  12  rs61921838   FREQ     0.25      0.4     0.35
  12  rs61921838   MEAN  0.08187  0.08458  0.08491
  12  rs61921838     SD 0.005833 0.009361 0.006816
  12  rs11170810   GENO      T/T      T/C      C/C
  12  rs11170810 COUNTS        3       17       20
  12  rs11170810   FREQ    0.075    0.425      0.5
  12  rs11170810   MEAN  0.08495  0.08268  0.08502
  12  rs11170810     SD 0.007637 0.009158 0.006388
  12  rs35422042   GENO      T/T      T/C      C/C
  12  rs35422042 COUNTS        0        5       35
  12  rs35422042   FREQ        0    0.125    0.875
  12  rs35422042   MEAN       NA  0.08256  0.08422
  12  rs35422042     SD       NA 0.006014 0.007915
  12   rs1872632   GENO      A/A      A/G      G/G
  12   rs1872632 COUNTS        4       14       22
  12   rs1872632   FREQ      0.1     0.35     0.55
  12   rs1872632   MEAN  0.08461   0.0834   0.0843
  12   rs1872632     SD 0.007142 0.009457  0.00677
  12  rs58577238   GENO  TAA/TAA    TAA/T      T/T
  12  rs58577238 COUNTS        3       14       23
  12  rs58577238   FREQ    0.075     0.35    0.575
  12  rs58577238   MEAN  0.08703  0.08053  0.08575
  12  rs58577238     SD 0.006423 0.003271 0.009042
  12  rs12308675   GENO      T/T      T/C      C/C
  12  rs12308675 COUNTS        0        5       35
  12  rs12308675   FREQ        0    0.125    0.875
  12  rs12308675   MEAN       NA  0.08339  0.08411
  12  rs12308675     SD       NA 0.004039 0.008079
  12   rs3195797   GENO      G/G      G/T      T/T
  12   rs3195797 COUNTS        0        5       35
  12   rs3195797   FREQ        0    0.125    0.875
  12   rs3195797   MEAN       NA  0.08339  0.08411
  12   rs3195797     SD       NA 0.004039 0.008079
  12   rs1133773   GENO      A/A      A/G      G/G
  12   rs1133773 COUNTS        3       13       24
  12   rs1133773   FREQ    0.075    0.325      0.6
  12   rs1133773   MEAN  0.08261  0.08584   0.0832
  12   rs1133773     SD  0.01494 0.009507  0.00548
  12  rs35237882   GENO      A/A      A/G      G/G
  12  rs35237882 COUNTS        6       15       19
  12  rs35237882   FREQ     0.15    0.375    0.475
  12  rs35237882   MEAN  0.08505  0.08403  0.08368
  12  rs35237882     SD  0.01045 0.009457 0.005163
  12 rs145374894   GENO      G/G      G/A      A/A
  12 rs145374894 COUNTS        1        3       36
  12 rs145374894   FREQ    0.025    0.075      0.9
  12 rs145374894   MEAN  0.07755  0.08296  0.08428
  12 rs145374894     SD        0 0.001914 0.007985
  12   rs1985586   GENO      G/G      G/T      T/T
  12   rs1985586 COUNTS        0        8       32
  12   rs1985586   FREQ        0      0.2      0.8
  12   rs1985586   MEAN       NA  0.08415  0.08398
  12   rs1985586     SD       NA 0.004646   0.0083
  12 rs571362142   GENO    GA/GA     GA/G      G/G
  12 rs571362142 COUNTS        1        5       34
  12 rs571362142   FREQ    0.025    0.125     0.85
  12 rs571362142   MEAN  0.09261  0.08057  0.08427
  12 rs571362142     SD        0 0.001842 0.008049
  12  rs61233466   GENO      T/T      T/C      C/C
  12  rs61233466 COUNTS        0       11       29
  12  rs61233466   FREQ        0    0.275    0.725
  12  rs61233466   MEAN       NA  0.08501  0.08364
  12  rs61233466     SD       NA 0.004012 0.008683
  12 rs139903268   GENO      G/G      G/A      A/A
  12 rs139903268 COUNTS        6       16       18
  12 rs139903268   FREQ     0.15      0.4     0.45
  12 rs139903268   MEAN  0.08249  0.08462  0.08399
  12 rs139903268     SD  0.01008 0.008787 0.005943
  12  rs35973551   GENO      C/C     C/CA    CA/CA
  12  rs35973551 COUNTS        5       22       13
  12  rs35973551   FREQ    0.125     0.55    0.325
  12  rs35973551   MEAN  0.08521  0.08179  0.08733
  12  rs35973551     SD 0.005183 0.003918  0.01154
  12 rs138558182   GENO      T/T      T/G      G/G
  12 rs138558182 COUNTS        3       10       27
  12 rs138558182   FREQ    0.075     0.25    0.675
  12 rs138558182   MEAN  0.08663  0.08373  0.08383
  12 rs138558182     SD 0.009457  0.00336 0.008735
  12  rs12809144   GENO      C/C      C/T      T/T
  12  rs12809144 COUNTS        1        5       34
  12  rs12809144   FREQ    0.025    0.125     0.85
  12  rs12809144   MEAN  0.09261  0.07969   0.0844
  12  rs12809144     SD        0  0.00252 0.007956
  12   rs4016713   GENO      A/A      A/G      G/G
  12   rs4016713 COUNTS        0        8       32
  12   rs4016713   FREQ        0      0.2      0.8
  12   rs4016713   MEAN       NA  0.08301  0.08427
  12   rs4016713     SD       NA 0.003355  0.00842
  12  rs56134926   GENO      A/A      A/G      G/G
  12  rs56134926 COUNTS        1        6       33
  12  rs56134926   FREQ    0.025     0.15    0.825
  12  rs56134926   MEAN  0.09261  0.07991   0.0845
  12  rs56134926     SD        0 0.002316 0.008057
  12   rs2087062   GENO      G/G      G/A      A/A
  12   rs2087062 COUNTS        5       13       22
  12   rs2087062   FREQ    0.125    0.325     0.55
  12   rs2087062   MEAN   0.0849  0.08272  0.08458
  12   rs2087062     SD  0.01118  0.01046 0.004586
  12  rs11609186   GENO      T/T      T/G      G/G
  12  rs11609186 COUNTS        1        5       34
  12  rs11609186   FREQ    0.025    0.125     0.85
  12  rs11609186   MEAN  0.09261  0.08057  0.08427
  12  rs11609186     SD        0 0.001842 0.008049
  12 rs192937873   GENO      A/A      A/G      G/G
  12 rs192937873 COUNTS        1        5       34
  12 rs192937873   FREQ    0.025    0.125     0.85
  12 rs192937873   MEAN  0.07577  0.08658  0.08388
  12 rs192937873     SD        0 0.006164 0.007849
  12  rs71455268   GENO      C/C      C/T      T/T
  12  rs71455268 COUNTS        1        5       34
  12  rs71455268   FREQ    0.025    0.125     0.85
  12  rs71455268   MEAN  0.09261  0.08057  0.08427
  12  rs71455268     SD        0 0.001842 0.008049
  12  rs11170812   GENO      A/A      A/G      G/G
  12  rs11170812 COUNTS        2       10       28
  12  rs11170812   FREQ     0.05     0.25      0.7
  12  rs11170812   MEAN  0.08301   0.0824  0.08467
  12  rs11170812     SD 0.007729 0.002379 0.008894
  12  rs60182793   GENO      C/C      C/G      G/G
  12  rs60182793 COUNTS        2        9       29
  12  rs60182793   FREQ     0.05    0.225    0.725
  12  rs60182793   MEAN  0.08525  0.08336  0.08413
  12  rs60182793     SD  0.02011  0.01231 0.004866
  12  rs74217516   GENO      A/A      A/C      C/C
  12  rs74217516 COUNTS        1        5       34
  12  rs74217516   FREQ    0.025    0.125     0.85
  12  rs74217516   MEAN  0.09261  0.08057  0.08427
  12  rs74217516     SD        0 0.001842 0.008049
  12  rs56098072   GENO      T/T      T/C      C/C
  12  rs56098072 COUNTS       10       16       14
  12  rs56098072   FREQ     0.25      0.4     0.35
  12  rs56098072   MEAN  0.08317  0.08304  0.08574
  12  rs56098072     SD 0.008258 0.009188 0.005134
  12  rs56210711   GENO      G/G      G/T      T/T
  12  rs56210711 COUNTS       10       16       14
  12  rs56210711   FREQ     0.25      0.4     0.35
  12  rs56210711   MEAN  0.08317  0.08304  0.08574
  12  rs56210711     SD 0.008258 0.009188 0.005134
  12   rs4759071   GENO      C/C      C/A      A/A
  12   rs4759071 COUNTS        2        7       31
  12   rs4759071   FREQ     0.05    0.175    0.775
  12   rs4759071   MEAN  0.08525  0.08546  0.08361
  12   rs4759071     SD  0.02011  0.01335 0.005131
  12   rs7966944   GENO      A/A      A/G      G/G
  12   rs7966944 COUNTS       10       16       14
  12   rs7966944   FREQ     0.25      0.4     0.35
  12   rs7966944   MEAN  0.08317  0.08304  0.08574
  12   rs7966944     SD 0.008258 0.009188 0.005134
  12   rs1843637   GENO      A/A      A/G      G/G
  12   rs1843637 COUNTS        2       12       26
  12   rs1843637   FREQ     0.05      0.3     0.65
  12   rs1843637   MEAN  0.08525  0.08397  0.08394
  12   rs1843637     SD  0.02011  0.01041 0.005245
  12  rs73317036   GENO      A/A      A/G      G/G
  12  rs73317036 COUNTS        8       19       13
  12  rs73317036   FREQ      0.2    0.475    0.325
  12  rs73317036   MEAN  0.08221  0.08398  0.08518
  12  rs73317036     SD 0.008569 0.008956 0.004875
  12  rs61924178   GENO      A/A      A/G      G/G
  12  rs61924178 COUNTS        0        7       33
  12  rs61924178   FREQ        0    0.175    0.825
  12  rs61924178   MEAN       NA   0.0836  0.08411
  12  rs61924178     SD       NA 0.007819 0.007743
  12  rs61696778   GENO      A/A     A/AG    AG/AG
  12  rs61696778 COUNTS        2        8       30
  12  rs61696778   FREQ     0.05      0.2     0.75
  12  rs61696778   MEAN  0.08525  0.08532  0.08359
  12  rs61696778     SD  0.02011  0.01237 0.005217
  12  rs56841465   GENO      A/A      A/G      G/G
  12  rs56841465 COUNTS        2        8       30
  12  rs56841465   FREQ     0.05      0.2     0.75
  12  rs56841465   MEAN  0.08525  0.08532  0.08359
  12  rs56841465     SD  0.02011  0.01237 0.005217
  12   rs3912509   GENO      C/C      C/T      T/T
  12   rs3912509 COUNTS        6       12       22
  12   rs3912509   FREQ     0.15      0.3     0.55
  12   rs3912509   MEAN  0.08295  0.08553  0.08348
  12   rs3912509     SD 0.009881  0.01014 0.005468
  12  rs10876535   GENO      T/T      T/C      C/C
  12  rs10876535 COUNTS        2       10       28
  12  rs10876535   FREQ     0.05     0.25      0.7
  12  rs10876535   MEAN  0.08525   0.0851  0.08354
  12  rs10876535     SD  0.02011   0.0111  0.00528
  12  rs76547295   GENO      A/A    A/ATT  ATT/ATT
  12  rs76547295 COUNTS        2       10       28
  12  rs76547295   FREQ     0.05     0.25      0.7
  12  rs76547295   MEAN  0.08525   0.0851  0.08354
  12  rs76547295     SD  0.02011   0.0111  0.00528
  12  rs11834093   GENO      C/C      C/T      T/T
  12  rs11834093 COUNTS        9       18       13
  12  rs11834093   FREQ    0.225     0.45    0.325
  12  rs11834093   MEAN  0.08322  0.08312  0.08581
  12  rs11834093     SD 0.008757 0.008641 0.005337
  12  rs60470929   GENO      A/A      A/G      G/G
  12  rs60470929 COUNTS        0       10       30
  12  rs60470929   FREQ        0     0.25     0.75
  12  rs60470929   MEAN       NA  0.08297  0.08436
  12  rs60470929     SD       NA  0.00473 0.008451
  12  rs56056470   GENO      T/T      T/G      G/G
  12  rs56056470 COUNTS        0       10       30
  12  rs56056470   FREQ        0     0.25     0.75
  12  rs56056470   MEAN       NA  0.08297  0.08436
  12  rs56056470     SD       NA  0.00473 0.008451
  12  rs12426070   GENO      C/C      C/A      A/A
  12  rs12426070 COUNTS        2        7       31
  12  rs12426070   FREQ     0.05    0.175    0.775
  12  rs12426070   MEAN  0.08525  0.08546  0.08361
  12  rs12426070     SD  0.02011  0.01335 0.005131
  12 rs150351815   GENO      T/T      T/C      C/C
  12 rs150351815 COUNTS        0       11       29
  12 rs150351815   FREQ        0    0.275    0.725
  12 rs150351815   MEAN       NA  0.08501  0.08364
  12 rs150351815     SD       NA 0.004012 0.008683
  12  rs56361260   GENO      G/G      G/A      A/A
  12  rs56361260 COUNTS        9       21       10
  12  rs56361260   FREQ    0.225    0.525     0.25
  12  rs56361260   MEAN  0.08437  0.08503  0.08157
  12  rs56361260     SD 0.006353   0.0095 0.002915
  12 rs149987957   GENO      C/C      C/A      A/A
  12 rs149987957 COUNTS        0       13       27
  12 rs149987957   FREQ        0    0.325    0.675
  12 rs149987957   MEAN       NA  0.08242  0.08479
  12 rs149987957     SD       NA 0.006065 0.008311
  12  rs12820297   GENO      A/A      A/G      G/G
  12  rs12820297 COUNTS        8       22       10
  12  rs12820297   FREQ      0.2     0.55     0.25
  12  rs12820297   MEAN  0.08548   0.0841  0.08266
  12  rs12820297     SD 0.005909 0.009539 0.003267
  12 rs142340577   GENO      T/T      T/C      C/C
  12 rs142340577 COUNTS        3       16       21
  12 rs142340577   FREQ    0.075      0.4    0.525
  12 rs142340577   MEAN  0.08004  0.08413   0.0845
  12 rs142340577     SD  0.00669   0.0056 0.009149
  12   rs1906042   GENO      C/C      C/T      T/T
  12   rs1906042 COUNTS        0        9       31
  12   rs1906042   FREQ        0    0.225    0.775
  12   rs1906042   MEAN       NA  0.08394  0.08404
  12   rs1906042     SD       NA 0.004523 0.008412
  12 rs144659618   GENO      A/A      A/C      C/C
  12 rs144659618 COUNTS        1        8       31
  12 rs144659618   FREQ    0.025      0.2    0.775
  12 rs144659618   MEAN  0.07755   0.0842  0.08418
  12 rs144659618     SD        0   0.0127 0.006094
  12 rs577785454   GENO      T/T      T/C      C/C
  12 rs577785454 COUNTS        0        4       36
  12 rs577785454   FREQ        0      0.1      0.9
  12 rs577785454   MEAN       NA  0.08447  0.08397
  12 rs577785454     SD       NA 0.006619 0.007846
  12   rs3858599   GENO      C/C      C/A      A/A
  12   rs3858599 COUNTS        3       30        7
  12   rs3858599   FREQ    0.075     0.75    0.175
  12   rs3858599   MEAN  0.08434  0.08471   0.0809
  12   rs3858599     SD 0.004413 0.008239 0.005725
  12   rs1872634   GENO      T/T      T/C      C/C
  12   rs1872634 COUNTS        0        5       35
  12   rs1872634   FREQ        0    0.125    0.875
  12   rs1872634   MEAN       NA  0.08106  0.08444
  12   rs1872634     SD       NA 0.006898 0.007758
  12 rs150940725   GENO      G/G      G/A      A/A
  12 rs150940725 COUNTS        0       11       29
  12 rs150940725   FREQ        0    0.275    0.725
  12 rs150940725   MEAN       NA  0.08265  0.08454
  12 rs150940725     SD       NA 0.006596  0.00807
  12  rs59825899   GENO      A/A      A/G      G/G
  12  rs59825899 COUNTS        3       14       23
  12  rs59825899   FREQ    0.075     0.35    0.575
  12  rs59825899   MEAN  0.08225  0.08436  0.08404
  12  rs59825899     SD 0.003193 0.007099 0.008529
  12   rs7489011   GENO      C/C      C/G      G/G
  12   rs7489011 COUNTS        7       22       11
  12   rs7489011   FREQ    0.175     0.55    0.275
  12   rs7489011   MEAN   0.0809  0.08551  0.08301
  12   rs7489011     SD 0.005725 0.009089 0.004768
  12 rs138268587   GENO      A/A      A/T      T/T
  12 rs138268587 COUNTS        0        5       35
  12 rs138268587   FREQ        0    0.125    0.875
  12 rs138268587   MEAN       NA  0.08824  0.08341
  12 rs138268587     SD       NA    0.016 0.005844
  12  rs11170815   GENO      G/G      G/T      T/T
  12  rs11170815 COUNTS        7       23       10
  12  rs11170815   FREQ    0.175    0.575     0.25
  12  rs11170815   MEAN   0.0809  0.08531  0.08322
  12  rs11170815     SD 0.005725  0.00893 0.004975
  12 rs139987756   GENO      G/G      G/A      A/A
  12 rs139987756 COUNTS        0        6       34
  12 rs139987756   FREQ        0     0.15     0.85
  12 rs139987756   MEAN       NA  0.08646  0.08359
  12 rs139987756     SD       NA  0.01496  0.00584
  12 rs141081126   GENO      A/A      A/G      G/G
  12 rs141081126 COUNTS        0       11       29
  12 rs141081126   FREQ        0    0.275    0.725
  12 rs141081126   MEAN       NA  0.08265  0.08454
  12 rs141081126     SD       NA 0.006596  0.00807
  12 rs143179531   GENO      C/C      C/G      G/G
  12 rs143179531 COUNTS        0        4       36
  12 rs143179531   FREQ        0      0.1      0.9
  12 rs143179531   MEAN       NA  0.08029  0.08443
  12 rs143179531     SD       NA  0.00412 0.007882
  12  rs10876536   GENO      T/T      T/A      A/A
  12  rs10876536 COUNTS        0        7       33
  12  rs10876536   FREQ        0    0.175    0.825
  12  rs10876536   MEAN       NA  0.08207  0.08443
  12  rs10876536     SD       NA  0.00749 0.007742
  12   rs7136976   GENO      G/G      G/C      C/C
  12   rs7136976 COUNTS        8       22       10
  12   rs7136976   FREQ      0.2     0.55     0.25
  12   rs7136976   MEAN  0.08328  0.08596  0.08034
  12   rs7136976     SD 0.005551 0.008696 0.005381
  12   rs7136749   GENO      C/C      C/A      A/A
  12   rs7136749 COUNTS        7       23       10
  12   rs7136749   FREQ    0.175    0.575     0.25
  12   rs7136749   MEAN   0.0809  0.08531  0.08322
  12   rs7136749     SD 0.005725  0.00893 0.004975
  12   rs7137107   GENO      C/C      C/T      T/T
  12   rs7137107 COUNTS        7       23       10
  12   rs7137107   FREQ    0.175    0.575     0.25
  12   rs7137107   MEAN  0.08407   0.0856  0.08034
  12   rs7137107     SD 0.005491 0.008666 0.005381
  12   rs7137258   GENO      A/A      A/C      C/C
  12   rs7137258 COUNTS        3       18       19
  12   rs7137258   FREQ    0.075     0.45    0.475
  12   rs7137258   MEAN  0.08225  0.08354  0.08475
  12   rs7137258     SD 0.003193 0.006802 0.008994
  12  rs10876537   GENO      T/T      T/A      A/A
  12  rs10876537 COUNTS        0        6       34
  12  rs10876537   FREQ        0     0.15     0.85
  12  rs10876537   MEAN       NA  0.08298   0.0842
  12  rs10876537     SD       NA 0.007766 0.007742
  12  rs10876538   GENO      C/C      C/A      A/A
  12  rs10876538 COUNTS        7       23       10
  12  rs10876538   FREQ    0.175    0.575     0.25
  12  rs10876538   MEAN   0.0809  0.08531  0.08322
  12  rs10876538     SD 0.005725  0.00893 0.004975
  12 rs148148900   GENO      C/C      C/T      T/T
  12 rs148148900 COUNTS        0        6       34
  12 rs148148900   FREQ        0     0.15     0.85
  12 rs148148900   MEAN       NA  0.08646  0.08359
  12 rs148148900     SD       NA  0.01496  0.00584
  12  rs36075486   GENO  TGG/TGG    TGG/T      T/T
  12  rs36075486 COUNTS        2       16       22
  12  rs36075486   FREQ     0.05      0.4     0.55
  12  rs36075486   MEAN  0.08597  0.08688  0.08176
  12  rs36075486     SD 0.007224 0.009179 0.005854
  12 rs141031039   GENO      C/C      C/T      T/T
  12 rs141031039 COUNTS        0        5       35
  12 rs141031039   FREQ        0    0.125    0.875
  12 rs141031039   MEAN       NA   0.0806  0.08451
  12 rs141031039     SD       NA 0.004531  0.00793
  12  rs11170817   GENO      A/A      A/G      G/G
  12  rs11170817 COUNTS        4       22       14
  12  rs11170817   FREQ      0.1     0.55     0.35
  12  rs11170817   MEAN  0.08237  0.08461  0.08356
  12  rs11170817     SD 0.002617 0.009483 0.005235
  12  rs10783623   GENO      A/A      A/G      G/G
  12  rs10783623 COUNTS        7       23       10
  12  rs10783623   FREQ    0.175    0.575     0.25
  12  rs10783623   MEAN   0.0809  0.08531  0.08322
  12  rs10783623     SD 0.005725  0.00893 0.004975
  12   rs4759339   GENO      T/T      T/C      C/C
  12   rs4759339 COUNTS        7       23       10
  12   rs4759339   FREQ    0.175    0.575     0.25
  12   rs4759339   MEAN   0.0809  0.08531  0.08322
  12   rs4759339     SD 0.005725  0.00893 0.004975
  12   rs4759340   GENO      A/A      A/T      T/T
  12   rs4759340 COUNTS        7       23       10
  12   rs4759340   FREQ    0.175    0.575     0.25
  12   rs4759340   MEAN   0.0809  0.08531  0.08322
  12   rs4759340     SD 0.005725  0.00893 0.004975
  12  rs11170820   GENO      G/G      G/C      C/C
  12  rs11170820 COUNTS        3       17       20
  12  rs11170820   FREQ    0.075    0.425      0.5
  12  rs11170820   MEAN  0.08225    0.084  0.08429
  12  rs11170820     SD 0.003193 0.006749 0.008964
  12  rs11170821   GENO      T/T      T/A      A/A
  12  rs11170821 COUNTS        4       24       12
  12  rs11170821   FREQ      0.1      0.6      0.3
  12  rs11170821   MEAN  0.08237  0.08443  0.08374
  12  rs11170821     SD 0.002617 0.009494 0.004013
  12 rs201102133   GENO      C/C     C/CG    CG/CG
  12 rs201102133 COUNTS        0        5       35
  12 rs201102133   FREQ        0    0.125    0.875
  12 rs201102133   MEAN       NA  0.08824  0.08341
  12 rs201102133     SD       NA    0.016 0.005844
  12 rs551738557   GENO      G/G      G/A      A/A
  12 rs551738557 COUNTS        0        5       35
  12 rs551738557   FREQ        0    0.125    0.875
  12 rs551738557   MEAN       NA   0.0806  0.08451
  12 rs551738557     SD       NA 0.004531  0.00793
  12  rs74092915   GENO      C/C      C/T      T/T
  12  rs74092915 COUNTS        4       24       12
  12  rs74092915   FREQ      0.1      0.6      0.3
  12  rs74092915   MEAN  0.08237  0.08443  0.08374
  12  rs74092915     SD 0.002617 0.009494 0.004013
  12  rs77522577   GENO      A/A      A/G      G/G
  12  rs77522577 COUNTS        0        4       36
  12  rs77522577   FREQ        0      0.1      0.9
  12  rs77522577   MEAN       NA   0.0821  0.08423
  12  rs77522577     SD       NA 0.003519 0.007988
  12 rs143907257   GENO      C/C      C/T      T/T
  12 rs143907257 COUNTS        0        5       35
  12 rs143907257   FREQ        0    0.125    0.875
  12 rs143907257   MEAN       NA   0.0806  0.08451
  12 rs143907257     SD       NA 0.004531  0.00793
  12   rs4759341   GENO      C/C      C/T      T/T
  12   rs4759341 COUNTS        7       22       11
  12   rs4759341   FREQ    0.175     0.55    0.275
  12   rs4759341   MEAN  0.08093  0.08519  0.08363
  12   rs4759341     SD 0.004005 0.009551   0.0042
  12  rs11170822   GENO      T/T      T/C      C/C
  12  rs11170822 COUNTS        3       18       19
  12  rs11170822   FREQ    0.075     0.45    0.475
  12  rs11170822   MEAN  0.08225  0.08361  0.08468
  12  rs11170822     SD 0.003193 0.006808    0.009
  12  rs12306235   GENO      G/G      G/A      A/A
  12  rs12306235 COUNTS        0        6       34
  12  rs12306235   FREQ        0     0.15     0.85
  12  rs12306235   MEAN       NA  0.08243   0.0843
  12  rs12306235     SD       NA 0.007029 0.007828
  12  rs61266348   GENO      G/G      G/A      A/A
  12  rs61266348 COUNTS        0        6       34
  12  rs61266348   FREQ        0     0.15     0.85
  12  rs61266348   MEAN       NA  0.07925  0.08486
  12  rs61266348     SD       NA 0.003683 0.007898
  12   rs7960592   GENO      T/T      T/C      C/C
  12   rs7960592 COUNTS        1       15       24
  12   rs7960592   FREQ    0.025    0.375      0.6
  12   rs7960592   MEAN  0.08434  0.08463  0.08362
  12   rs7960592     SD        0 0.006474 0.008573
  12 rs187874554   GENO      A/A      A/G      G/G
  12 rs187874554 COUNTS        0        4       36
  12 rs187874554   FREQ        0      0.1      0.9
  12 rs187874554   MEAN       NA  0.08184  0.08426
  12 rs187874554     SD       NA 0.008247 0.007675
  12 rs202049040   GENO    AC/AC     AC/A      A/A
  12 rs202049040 COUNTS        0        4       36
  12 rs202049040   FREQ        0      0.1      0.9
  12 rs202049040   MEAN       NA  0.07947  0.08452
  12 rs202049040     SD       NA 0.002574 0.007883
  12 rs116040518   GENO      A/A      A/G      G/G
  12 rs116040518 COUNTS        0        5       35
  12 rs116040518   FREQ        0    0.125    0.875
  12 rs116040518   MEAN       NA  0.08824  0.08341
  12 rs116040518     SD       NA    0.016 0.005844
  12 rs188537840   GENO      C/C      C/G      G/G
  12 rs188537840 COUNTS        0        5       35
  12 rs188537840   FREQ        0    0.125    0.875
  12 rs188537840   MEAN       NA  0.08824  0.08341
  12 rs188537840     SD       NA    0.016 0.005844
  12  rs77223375   GENO      T/T      T/C      C/C
  12  rs77223375 COUNTS        0        4       36
  12  rs77223375   FREQ        0      0.1      0.9
  12  rs77223375   MEAN       NA  0.08778   0.0836
  12  rs77223375     SD       NA  0.00872 0.007551
  12   rs6580974   GENO      T/T      T/C      C/C
  12   rs6580974 COUNTS        5       23       12
  12   rs6580974   FREQ    0.125    0.575      0.3
  12   rs6580974   MEAN  0.08667  0.08503  0.08096
  12   rs6580974     SD 0.007174 0.008443 0.005571
  12  rs73317055   GENO      C/C      C/G      G/G
  12  rs73317055 COUNTS        1       19       20
  12  rs73317055   FREQ    0.025    0.475      0.5
  12  rs73317055   MEAN  0.07755  0.08157  0.08667
  12  rs73317055     SD        0 0.005165 0.008916
  12 rs200258018   GENO      G/G     G/GA    GA/GA
  12 rs200258018 COUNTS        0        5       35
  12 rs200258018   FREQ        0    0.125    0.875
  12 rs200258018   MEAN       NA  0.08824  0.08341
  12 rs200258018     SD       NA    0.016 0.005844
  12  rs75791702   GENO      G/G      G/T      T/T
  12  rs75791702 COUNTS        1       20       19
  12  rs75791702   FREQ    0.025      0.5    0.475
  12  rs75791702   MEAN  0.07755  0.08212  0.08635
  12  rs75791702     SD        0 0.005601 0.009047
  12  rs73317057   GENO      T/T      T/A      A/A
  12  rs73317057 COUNTS        1       19       20
  12  rs73317057   FREQ    0.025    0.475      0.5
  12  rs73317057   MEAN  0.07755  0.08157  0.08667
  12  rs73317057     SD        0 0.005165 0.008916
  12  rs73317059   GENO      A/A      A/G      G/G
  12  rs73317059 COUNTS        2       21       17
  12  rs73317059   FREQ     0.05    0.525    0.425
  12  rs73317059   MEAN  0.08002  0.08326  0.08542
  12  rs73317059     SD 0.003797 0.009067 0.005866
  12  rs17107807   GENO      C/C      C/G      G/G
  12  rs17107807 COUNTS        1       19       20
  12  rs17107807   FREQ    0.025    0.475      0.5
  12  rs17107807   MEAN  0.07755  0.08157  0.08667
  12  rs17107807     SD        0 0.005165 0.008916
  12 rs150165707   GENO TTTG/TTTG   TTTG/T      T/T
  12 rs150165707 COUNTS        3       26       11
  12 rs150165707   FREQ    0.075     0.65    0.275
  12 rs150165707   MEAN  0.08618  0.08514  0.08077
  12 rs150165707     SD 0.004234 0.008485 0.005365
  12  rs56242321   GENO      G/G      G/C      C/C
  12  rs56242321 COUNTS        2       15       23
  12  rs56242321   FREQ     0.05    0.375    0.575
  12  rs56242321   MEAN  0.08428   0.0842  0.08388
  12  rs56242321     SD 7.898e-05 0.006713 0.008673
  12 rs141178006   GENO      T/T      T/C      C/C
  12 rs141178006 COUNTS        0        6       34
  12 rs141178006   FREQ        0     0.15     0.85
  12 rs141178006   MEAN       NA  0.08897  0.08314
  12 rs141178006     SD       NA  0.01442 0.005705
  12   rs7135283   GENO      A/A      A/G      G/G
  12   rs7135283 COUNTS        3       26       11
  12   rs7135283   FREQ    0.075     0.65    0.275
  12   rs7135283   MEAN  0.08618  0.08514  0.08077
  12   rs7135283     SD 0.004234 0.008485 0.005365
  12 rs113923615   GENO      C/C      C/T      T/T
  12 rs113923615 COUNTS        0        5       35
  12 rs113923615   FREQ        0    0.125    0.875
  12 rs113923615   MEAN       NA  0.08205   0.0843
  12 rs113923615     SD       NA  0.00287 0.008102
  12  rs12299612   GENO      A/A      A/G      G/G
  12  rs12299612 COUNTS        2       18       20
  12  rs12299612   FREQ     0.05     0.45      0.5
  12  rs12299612   MEAN   0.0792  0.08161  0.08667
  12  rs12299612     SD 0.002344 0.005312 0.008916
  12  rs10506327   GENO      T/T      T/C      C/C
  12  rs10506327 COUNTS        2       18       20
  12  rs10506327   FREQ     0.05     0.45      0.5
  12  rs10506327   MEAN   0.0792  0.08161  0.08667
  12  rs10506327     SD 0.002344 0.005312 0.008916
  12  rs12299810   GENO      C/C      C/G      G/G
  12  rs12299810 COUNTS        1       14       25
  12  rs12299810   FREQ    0.025     0.35    0.625
  12  rs12299810   MEAN  0.08086  0.08182  0.08538
  12  rs12299810     SD        0 0.005871 0.008452
  12  rs12299820   GENO      A/A      A/G      G/G
  12  rs12299820 COUNTS        2       18       20
  12  rs12299820   FREQ     0.05     0.45      0.5
  12  rs12299820   MEAN   0.0792  0.08161  0.08667
  12  rs12299820     SD 0.002344 0.005312 0.008916
  12  rs75639252   GENO      C/C      C/G      G/G
  12  rs75639252 COUNTS        0        4       36
  12  rs75639252   FREQ        0      0.1      0.9
  12  rs75639252   MEAN       NA  0.08231  0.08421
  12  rs75639252     SD       NA 0.003244 0.008004
  12  rs11553687   GENO      G/G      G/C      C/C
  12  rs11553687 COUNTS        1       14       25
  12  rs11553687   FREQ    0.025     0.35    0.625
  12  rs11553687   MEAN  0.08086  0.08182  0.08538
  12  rs11553687     SD        0 0.005871 0.008452
  12   rs1128385   GENO      C/C      C/T      T/T
  12   rs1128385 COUNTS        2       18       20
  12   rs1128385   FREQ     0.05     0.45      0.5
  12   rs1128385   MEAN   0.0792  0.08161  0.08667
  12   rs1128385     SD 0.002344 0.005312 0.008916
  12      rs8954   GENO      G/G      G/A      A/A
  12      rs8954 COUNTS        1       14       25
  12      rs8954   FREQ    0.025     0.35    0.625
  12      rs8954   MEAN  0.08086  0.08182  0.08538
  12      rs8954     SD        0 0.005871 0.008452
  12 rs373736934   GENO      G/G     G/GA    GA/GA
  12 rs373736934 COUNTS        3       20       17
  12 rs373736934   FREQ    0.075      0.5    0.425
  12 rs373736934   MEAN  0.08229  0.08208   0.0866
  12 rs373736934     SD 0.005604 0.005487 0.009535
  12  rs28529587   GENO      C/C      C/T      T/T
  12  rs28529587 COUNTS        2       16       22
  12  rs28529587   FREQ     0.05      0.4     0.55
  12  rs28529587   MEAN   0.0792  0.08216   0.0858
  12  rs28529587     SD 0.002344 0.005363 0.008939
  12 rs146977054   GENO      T/T      T/G      G/G
  12 rs146977054 COUNTS        1        3       36
  12 rs146977054   FREQ    0.025    0.075      0.9
  12 rs146977054   MEAN  0.08086   0.0882  0.08376
  12 rs146977054     SD        0 0.003556 0.007922
  12  rs10876539   GENO      A/A      A/G      G/G
  12  rs10876539 COUNTS        0       14       26
  12  rs10876539   FREQ        0     0.35     0.65
  12  rs10876539   MEAN       NA  0.08742  0.08218
  12  rs10876539     SD       NA 0.009916 0.005509
  12  rs79976228   GENO      A/A      A/G      G/G
  12  rs79976228 COUNTS        1        4       35
  12  rs79976228   FREQ    0.025      0.1    0.875
  12  rs79976228   MEAN  0.07755  0.08088  0.08456
  12  rs79976228     SD        0 0.003095 0.007982
  12  rs10161544   GENO      A/A      A/G      G/G
  12  rs10161544 COUNTS        2       16       22
  12  rs10161544   FREQ     0.05      0.4     0.55
  12  rs10161544   MEAN   0.0792  0.08216   0.0858
  12  rs10161544     SD 0.002344 0.005363 0.008939
  12  rs12310377   GENO      G/G      G/A      A/A
  12  rs12310377 COUNTS        2       16       22
  12  rs12310377   FREQ     0.05      0.4     0.55
  12  rs12310377   MEAN   0.0792  0.08216   0.0858
  12  rs12310377     SD 0.002344 0.005363 0.008939
  12  rs12304062   GENO      C/C      C/T      T/T
  12  rs12304062 COUNTS        2       16       22
  12  rs12304062   FREQ     0.05      0.4     0.55
  12  rs12304062   MEAN   0.0792  0.08216   0.0858
  12  rs12304062     SD 0.002344 0.005363 0.008939
  12  rs12297274   GENO      T/T      T/C      C/C
  12  rs12297274 COUNTS        4       17       19
  12  rs12297274   FREQ      0.1    0.425    0.475
  12  rs12297274   MEAN  0.07961  0.08445  0.08455
  12  rs12297274     SD 0.002619 0.009694 0.006129
  12 rs114758549   GENO      A/A      A/G      G/G
  12 rs114758549 COUNTS        0        5       35
  12 rs114758549   FREQ        0    0.125    0.875
  12 rs114758549   MEAN       NA  0.08824  0.08341
  12 rs114758549     SD       NA    0.016 0.005844
  12  rs10160917   GENO      G/G      G/C      C/C
  12  rs10160917 COUNTS        2       15       23
  12  rs10160917   FREQ     0.05    0.375    0.575
  12  rs10160917   MEAN  0.08221  0.08275    0.085
  12  rs10160917     SD 0.001906 0.006095 0.008817
  12  rs10160918   GENO      A/A      A/C      C/C
  12  rs10160918 COUNTS        2       14       24
  12  rs10160918   FREQ     0.05     0.35      0.6
  12  rs10160918   MEAN  0.08221  0.08312  0.08469
  12  rs10160918     SD 0.001906 0.006146 0.008757
  12  rs79491887   GENO      C/C      C/A      A/A
  12  rs79491887 COUNTS        0        9       31
  12  rs79491887   FREQ        0    0.225    0.775
  12  rs79491887   MEAN       NA  0.08355  0.08415
  12  rs79491887     SD       NA 0.006684 0.008014
  12   rs7959972   GENO      G/G      G/A      A/A
  12   rs7959972 COUNTS        2       15       23
  12   rs7959972   FREQ     0.05    0.375    0.575
  12   rs7959972   MEAN  0.08221  0.08275    0.085
  12   rs7959972     SD 0.001906 0.006095 0.008817
  12 rs201937788   GENO      G/G     G/GT    GT/GT
  12 rs201937788 COUNTS       10       17       13
  12 rs201937788   FREQ     0.25    0.425    0.325
  12 rs201937788   MEAN  0.08575  0.08445  0.08212
  12 rs201937788     SD  0.01162 0.006483 0.005154
  12 rs563387053   GENO      G/G     G/GT    GT/GT
  12 rs563387053 COUNTS       10       17       13
  12 rs563387053   FREQ     0.25    0.425    0.325
  12 rs563387053   MEAN  0.08575  0.08445  0.08212
  12 rs563387053     SD  0.01162 0.006483 0.005154
  12 rs371299339   GENO      A/A      A/G      G/G
  12 rs371299339 COUNTS        6       23       11
  12 rs371299339   FREQ     0.15    0.575    0.275
  12 rs371299339   MEAN   0.0818  0.08416  0.08492
  12 rs371299339     SD  0.00601 0.005937  0.01137
  12 rs545631580   GENO      G/G     G/GA    GA/GA
  12 rs545631580 COUNTS       10       17       13
  12 rs545631580   FREQ     0.25    0.425    0.325
  12 rs545631580   MEAN  0.08575  0.08445  0.08212
  12 rs545631580     SD  0.01162 0.006483 0.005154
  12  rs76168289   GENO      C/C      C/T      T/T
  12  rs76168289 COUNTS        0        6       34
  12  rs76168289   FREQ        0     0.15     0.85
  12  rs76168289   MEAN       NA  0.08065  0.08461
  12  rs76168289     SD       NA  0.00295 0.008096
  12    rs769372   GENO      C/C      C/T      T/T
  12    rs769372 COUNTS        0       13       27
  12    rs769372   FREQ        0    0.325    0.675
  12    rs769372   MEAN       NA  0.08843  0.08189
  12    rs769372     SD       NA 0.009539 0.005613
  12  rs10636748   GENO  CAA/CAA    CAA/C      C/C
  12  rs10636748 COUNTS        2       15       23
  12  rs10636748   FREQ     0.05    0.375    0.575
  12  rs10636748   MEAN  0.08221  0.08275    0.085
  12  rs10636748     SD 0.001906 0.006095 0.008817
  12  rs74396099   GENO      A/A      A/T      T/T
  12  rs74396099 COUNTS        0        4       36
  12  rs74396099   FREQ        0      0.1      0.9
  12  rs74396099   MEAN       NA    0.083  0.08413
  12  rs74396099     SD       NA 0.007694 0.007754
  12   rs7963973   GENO      A/A      A/G      G/G
  12   rs7963973 COUNTS        2       15       23
  12   rs7963973   FREQ     0.05    0.375    0.575
  12   rs7963973   MEAN  0.08221  0.08275    0.085
  12   rs7963973     SD 0.001906 0.006095 0.008817
  12  rs11170825   GENO      A/A      A/G      G/G
  12  rs11170825 COUNTS        2       14       24
  12  rs11170825   FREQ     0.05     0.35      0.6
  12  rs11170825   MEAN  0.08221  0.08312  0.08469
  12  rs11170825     SD 0.001906 0.006146 0.008757
  12  rs11170826   GENO      C/C      C/T      T/T
  12  rs11170826 COUNTS        3       14       23
  12  rs11170826   FREQ    0.075     0.35    0.575
  12  rs11170826   MEAN   0.0843  0.08234    0.085
  12  rs11170826     SD 0.003861 0.006108 0.008817
  12   rs1872637   GENO      G/G      G/A      A/A
  12   rs1872637 COUNTS        8       18       14
  12   rs1872637   FREQ      0.2     0.45     0.35
  12   rs1872637   MEAN  0.08221  0.08428  0.08472
  12   rs1872637     SD 0.006032  0.00923 0.006502
  12 rs111998731   GENO      A/A      A/C      C/C
  12 rs111998731 COUNTS        0        9       31
  12 rs111998731   FREQ        0    0.225    0.775
  12 rs111998731   MEAN       NA  0.08469  0.08382
  12 rs111998731     SD       NA  0.01226 0.005996
  12  rs13378025   GENO      G/G      G/A      A/A
  12  rs13378025 COUNTS        2       15       23
  12  rs13378025   FREQ     0.05    0.375    0.575
  12  rs13378025   MEAN  0.08221  0.08275    0.085
  12  rs13378025     SD 0.001906 0.006095 0.008817
  12  rs13377893   GENO      C/C      C/T      T/T
  12  rs13377893 COUNTS        2       15       23
  12  rs13377893   FREQ     0.05    0.375    0.575
  12  rs13377893   MEAN  0.08221  0.08275    0.085
  12  rs13377893     SD 0.001906 0.006095 0.008817
  12   rs7310681   GENO      A/A      A/G      G/G
  12   rs7310681 COUNTS        4       18       18
  12   rs7310681   FREQ      0.1     0.45     0.45
  12   rs7310681   MEAN  0.08324   0.0858  0.08241
  12   rs7310681     SD  0.00644  0.00971 0.005166
  12   rs7311216   GENO      A/A      A/C      C/C
  12   rs7311216 COUNTS        0        5       35
  12   rs7311216   FREQ        0    0.125    0.875
  12   rs7311216   MEAN       NA  0.08801  0.08345
  12   rs7311216     SD       NA 0.004091 0.007913
  12  rs10161161   GENO      T/T      T/C      C/C
  12  rs10161161 COUNTS        2       15       23
  12  rs10161161   FREQ     0.05    0.375    0.575
  12  rs10161161   MEAN  0.08221  0.08275    0.085
  12  rs10161161     SD 0.001906 0.006095 0.008817
  12   rs7966252   GENO      T/T      T/C      C/C
  12   rs7966252 COUNTS        2       15       23
  12   rs7966252   FREQ     0.05    0.375    0.575
  12   rs7966252   MEAN   0.1034    0.084  0.08234
  12   rs7966252     SD  0.01471 0.006075 0.005776
  12   rs7979674   GENO      G/G      G/A      A/A
  12   rs7979674 COUNTS        3       13       24
  12   rs7979674   FREQ    0.075    0.325      0.6
  12   rs7979674   MEAN  0.08517  0.08251  0.08469
  12   rs7979674     SD 0.005295 0.005936 0.008757
  12  rs80027256   GENO      T/T      T/C      C/C
  12  rs80027256 COUNTS        2       14       24
  12  rs80027256   FREQ     0.05     0.35      0.6
  12  rs80027256   MEAN  0.08221  0.08312  0.08469
  12  rs80027256     SD 0.001906 0.006146 0.008757
  12   rs7969772   GENO      G/G      G/T      T/T
  12   rs7969772 COUNTS        2       14       24
  12   rs7969772   FREQ     0.05     0.35      0.6
  12   rs7969772   MEAN  0.08221  0.08312  0.08469
  12   rs7969772     SD 0.001906 0.006146 0.008757
  12 rs145648369   GENO      T/T      T/C      C/C
  12 rs145648369 COUNTS        0        9       31
  12 rs145648369   FREQ        0    0.225    0.775
  12 rs145648369   MEAN       NA  0.08355  0.08415
  12 rs145648369     SD       NA 0.006684 0.008014
  12  rs11345236   GENO      C/C     C/CA    CA/CA
  12  rs11345236 COUNTS        5       17       18
  12  rs11345236   FREQ    0.125    0.425     0.45
  12  rs11345236   MEAN  0.08402  0.08512  0.08297
  12  rs11345236     SD 0.006939 0.009524 0.005954
  12   rs7970400   GENO      C/C      C/T      T/T
  12   rs7970400 COUNTS        6       17       17
  12   rs7970400   FREQ     0.15    0.425    0.425
  12   rs7970400   MEAN  0.08294  0.08211   0.0863
  12   rs7970400     SD 0.006746 0.004791 0.009792
  12   rs1872636   GENO      G/G      G/C      C/C
  12   rs1872636 COUNTS        1       16       23
  12   rs1872636   FREQ    0.025      0.4    0.575
  12   rs1872636   MEAN  0.08434   0.0842  0.08388
  12   rs1872636     SD        0 0.006486 0.008673
  12  rs74092923   GENO      A/A      A/G      G/G
  12  rs74092923 COUNTS        0        4       36
  12  rs74092923   FREQ        0      0.1      0.9
  12  rs74092923   MEAN       NA  0.08236   0.0842
  12  rs74092923     SD       NA 0.001026 0.008056
  12   rs7305512   GENO      A/A      A/G      G/G
  12   rs7305512 COUNTS        4       22       14
  12   rs7305512   FREQ      0.1     0.55     0.35
  12   rs7305512   MEAN  0.08548   0.0831  0.08505
  12   rs7305512     SD  0.00504 0.005876  0.01054
  12   rs7305517   GENO      C/C      C/G      G/G
  12   rs7305517 COUNTS        3       13       24
  12   rs7305517   FREQ    0.075    0.325      0.6
  12   rs7305517   MEAN   0.0831  0.08353   0.0844
  12   rs7305517     SD 0.002053 0.006149 0.008884
  12  rs73317067   GENO      T/T      T/C      C/C
  12  rs73317067 COUNTS        7       21       12
  12  rs73317067   FREQ    0.175    0.525      0.3
  12  rs73317067   MEAN  0.08366    0.083  0.08601
  12  rs73317067     SD 0.005564 0.005792  0.01112
  12  rs12306172   GENO      G/G      G/A      A/A
  12  rs12306172 COUNTS        2       19       19
  12  rs12306172   FREQ     0.05    0.475    0.475
  12  rs12306172   MEAN  0.09694  0.08323  0.08344
  12  rs12306172     SD  0.02391 0.006559 0.005718
  12  rs11170827   GENO      T/T      T/C      C/C
  12  rs11170827 COUNTS        1       19       20
  12  rs11170827   FREQ    0.025    0.475      0.5
  12  rs11170827   MEAN   0.1138  0.08323  0.08327
  12  rs11170827     SD        0 0.006558 0.005618
  12  rs78476924   GENO      A/A      A/G      G/G
  12  rs78476924 COUNTS        0       11       29
  12  rs78476924   FREQ        0    0.275    0.725
  12  rs78476924   MEAN       NA  0.08432   0.0839
  12  rs78476924     SD       NA 0.006583 0.008133
  12  rs57601783   GENO      C/C      C/T      T/T
  12  rs57601783 COUNTS        0        5       35
  12  rs57601783   FREQ        0    0.125    0.875
  12  rs57601783   MEAN       NA   0.0794  0.08468
  12  rs57601783     SD       NA 0.003766 0.007875
  12  rs60486170   GENO      T/T      T/G      G/G
  12  rs60486170 COUNTS        1       15       24
  12  rs60486170   FREQ    0.025    0.375      0.6
  12  rs60486170   MEAN  0.08492  0.08428  0.08381
  12  rs60486170     SD        0 0.006701 0.008483
  12 rs111948426   GENO      C/C      C/G      G/G
  12 rs111948426 COUNTS        0        4       36
  12 rs111948426   FREQ        0      0.1      0.9
  12 rs111948426   MEAN       NA  0.07987  0.08448
  12 rs111948426     SD       NA  0.00418 0.007852
  12  rs10876540   GENO      A/A      A/G      G/G
  12  rs10876540 COUNTS        4       22       14
  12  rs10876540   FREQ      0.1     0.55     0.35
  12  rs10876540   MEAN  0.09169   0.0838  0.08217
  12  rs10876540     SD  0.01597 0.006576 0.005028
  12   rs7135445   GENO      C/C      C/A      A/A
  12   rs7135445 COUNTS        4       22       14
  12   rs7135445   FREQ      0.1     0.55     0.35
  12   rs7135445   MEAN  0.09169   0.0838  0.08217
  12   rs7135445     SD  0.01597 0.006576 0.005028
  12  rs56009697   GENO    GA/GA     GA/G      G/G
  12  rs56009697 COUNTS        2       24       14
  12  rs56009697   FREQ     0.05      0.6     0.35
  12  rs56009697   MEAN  0.08259  0.08478  0.08291
  12  rs56009697     SD 0.009645 0.009233   0.0039
  12   rs7136158   GENO      G/G      G/A      A/A
  12   rs7136158 COUNTS        4       22       14
  12   rs7136158   FREQ      0.1     0.55     0.35
  12   rs7136158   MEAN  0.09169   0.0838  0.08217
  12   rs7136158     SD  0.01597 0.006576 0.005028
  12  rs59058282   GENO      G/G      G/C      C/C
  12  rs59058282 COUNTS        0       11       29
  12  rs59058282   FREQ        0    0.275    0.725
  12  rs59058282   MEAN       NA  0.08432   0.0839
  12  rs59058282     SD       NA 0.006583 0.008133
  12  rs12229805   GENO      A/A      A/G      G/G
  12  rs12229805 COUNTS        1       19       20
  12  rs12229805   FREQ    0.025    0.475      0.5
  12  rs12229805   MEAN  0.08492  0.08341  0.08455
  12  rs12229805     SD        0 0.007073 0.008501
  12  rs77463592   GENO      A/A      A/G      G/G
  12  rs77463592 COUNTS        6       22       12
  12  rs77463592   FREQ     0.15     0.55      0.3
  12  rs77463592   MEAN  0.08431  0.08257  0.08652
  12  rs77463592     SD 0.002829 0.007056 0.009908
  12  rs77685403   GENO      T/T      T/G      G/G
  12  rs77685403 COUNTS        6       22       12
  12  rs77685403   FREQ     0.15     0.55      0.3
  12  rs77685403   MEAN  0.08431  0.08257  0.08652
  12  rs77685403     SD 0.002829 0.007056 0.009908
  12  rs35786993   GENO      C/C      C/T      T/T
  12  rs35786993 COUNTS        2       19       19
  12  rs35786993   FREQ     0.05    0.475    0.475
  12  rs35786993   MEAN   0.1025  0.08283  0.08326
  12  rs35786993     SD   0.0161 0.006279 0.005772
  12   rs7959514   GENO      G/G      G/T      T/T
  12   rs7959514 COUNTS        0        4       36
  12   rs7959514   FREQ        0      0.1      0.9
  12   rs7959514   MEAN       NA  0.08457  0.08395
  12   rs7959514     SD       NA 0.004455 0.007975
  12 rs201138339   GENO  GCA/GCA    GCA/G      G/G
  12 rs201138339 COUNTS        0        4       36
  12 rs201138339   FREQ        0      0.1      0.9
  12 rs201138339   MEAN       NA  0.08184  0.08426
  12 rs201138339     SD       NA 0.008247 0.007675
  12  rs12319266   GENO      G/G      G/C      C/C
  12  rs12319266 COUNTS        2       19       19
  12  rs12319266   FREQ     0.05    0.475    0.475
  12  rs12319266   MEAN   0.1025  0.08283  0.08326
  12  rs12319266     SD   0.0161 0.006279 0.005772
  12  rs12322894   GENO      A/A      A/G      G/G
  12  rs12322894 COUNTS        6       22       12
  12  rs12322894   FREQ     0.15     0.55      0.3
  12  rs12322894   MEAN  0.08431  0.08257  0.08652
  12  rs12322894     SD 0.002829 0.007056 0.009908
  12  rs79484923   GENO      T/T      T/C      C/C
  12  rs79484923 COUNTS        0       11       29
  12  rs79484923   FREQ        0    0.275    0.725
  12  rs79484923   MEAN       NA  0.08432   0.0839
  12  rs79484923     SD       NA 0.006583 0.008133
  12  rs12304920   GENO      T/T      T/C      C/C
  12  rs12304920 COUNTS        5       18       17
  12  rs12304920   FREQ    0.125     0.45    0.425
  12  rs12304920   MEAN  0.09032  0.08301  0.08323
  12  rs12304920     SD  0.01417 0.007248 0.004765
  12  rs74089903   GENO      A/A      A/G      G/G
  12  rs74089903 COUNTS        5       18       17
  12  rs74089903   FREQ    0.125     0.45    0.425
  12  rs74089903   MEAN  0.08026  0.08529  0.08377
  12  rs74089903     SD 0.005974 0.005707 0.009649
  12  rs12311240   GENO      A/A      A/G      G/G
  12  rs12311240 COUNTS        1       17       22
  12  rs12311240   FREQ    0.025    0.425     0.55
  12  rs12311240   MEAN   0.1138  0.08339  0.08314
  12  rs12311240     SD        0 0.006931 0.005366
  12  rs12299550   GENO      A/A      A/G      G/G
  12  rs12299550 COUNTS        2       13       25
  12  rs12299550   FREQ     0.05    0.325    0.625
  12  rs12299550   MEAN  0.08178  0.08234  0.08507
  12  rs12299550     SD 0.001305 0.006231 0.008527
  12  rs77860208   GENO      A/A      A/C      C/C
  12  rs77860208 COUNTS        1       15       24
  12  rs77860208   FREQ    0.025    0.375      0.6
  12  rs77860208   MEAN  0.08492  0.08406  0.08395
  12  rs77860208     SD        0 0.006788 0.008446
  12  rs75607648   GENO      C/C      C/T      T/T
  12  rs75607648 COUNTS        1       14       25
  12  rs75607648   FREQ    0.025     0.35    0.625
  12  rs75607648   MEAN  0.08271  0.08223  0.08507
  12  rs75607648     SD        0    0.006 0.008527
  12 rs147151372   GENO      C/C    C/CTG  CTG/CTG
  12 rs147151372 COUNTS        1       14       25
  12 rs147151372   FREQ    0.025     0.35    0.625
  12 rs147151372   MEAN  0.08271  0.08223  0.08507
  12 rs147151372     SD        0    0.006 0.008527
  12  rs57251720   GENO      T/T      T/C      C/C
  12  rs57251720 COUNTS        1       13       26
  12  rs57251720   FREQ    0.025    0.325     0.65
  12  rs57251720   MEAN  0.08271  0.08233  0.08491
  12  rs57251720     SD        0 0.006233 0.008393
  12  rs59592634   GENO      T/T      T/C      C/C
  12  rs59592634 COUNTS        1       13       26
  12  rs59592634   FREQ    0.025    0.325     0.65
  12  rs59592634   MEAN  0.08271  0.08233  0.08491
  12  rs59592634     SD        0 0.006233 0.008393
  12  rs77012801   GENO      C/C      C/T      T/T
  12  rs77012801 COUNTS        0       11       29
  12  rs77012801   FREQ        0    0.275    0.725
  12  rs77012801   MEAN       NA  0.08432   0.0839
  12  rs77012801     SD       NA 0.006583 0.008133
  12  rs76027119   GENO      G/G      G/A      A/A
  12  rs76027119 COUNTS        2       12       26
  12  rs76027119   FREQ     0.05      0.3     0.65
  12  rs76027119   MEAN  0.08136  0.08252  0.08491
  12  rs76027119     SD 0.001906  0.00647 0.008393
  12   rs7979190   GENO      C/C      C/T      T/T
  12   rs7979190 COUNTS        0        4       36
  12   rs7979190   FREQ        0      0.1      0.9
  12   rs7979190   MEAN       NA  0.09603  0.08268
  12   rs7979190     SD       NA  0.01399 0.005497
  12  rs57295283   GENO      G/G      G/A      A/A
  12  rs57295283 COUNTS        1       13       26
  12  rs57295283   FREQ    0.025    0.325     0.65
  12  rs57295283   MEAN  0.08271  0.08233  0.08491
  12  rs57295283     SD        0 0.006233 0.008393
  12  rs56863563   GENO      T/T      T/C      C/C
  12  rs56863563 COUNTS        1       13       26
  12  rs56863563   FREQ    0.025    0.325     0.65
  12  rs56863563   MEAN  0.08271  0.08233  0.08491
  12  rs56863563     SD        0 0.006233 0.008393
  12 rs140059481   GENO      A/A      A/G      G/G
  12 rs140059481 COUNTS        1       11       28
  12 rs140059481   FREQ    0.025    0.275      0.7
  12 rs140059481   MEAN  0.08492  0.08481  0.08367
  12 rs140059481     SD        0 0.007375 0.008009
  12  rs57015521   GENO      A/A      A/G      G/G
  12  rs57015521 COUNTS        1       13       26
  12  rs57015521   FREQ    0.025    0.325     0.65
  12  rs57015521   MEAN  0.08271  0.08233  0.08491
  12  rs57015521     SD        0 0.006233 0.008393
  12  rs56267607   GENO      G/G      G/T      T/T
  12  rs56267607 COUNTS        1       20       19
  12  rs56267607   FREQ    0.025      0.5    0.475
  12  rs56267607   MEAN   0.1138  0.08315  0.08336
  12  rs56267607     SD        0 0.007099 0.004808
  12  rs60080680   GENO      A/A      A/G      G/G
  12  rs60080680 COUNTS        1       13       26
  12  rs60080680   FREQ    0.025    0.325     0.65
  12  rs60080680   MEAN  0.08271  0.08233  0.08491
  12  rs60080680     SD        0 0.006233 0.008393
  12   rs5798298   GENO    GA/GA     GA/G      G/G
  12   rs5798298 COUNTS        0       11       29
  12   rs5798298   FREQ        0    0.275    0.725
  12   rs5798298   MEAN       NA  0.08841  0.08235
  12   rs5798298     SD       NA  0.01134 0.005027
  12   rs6580976   GENO      T/T      T/C      C/C
  12   rs6580976 COUNTS        0       16       24
  12   rs6580976   FREQ        0      0.4      0.6
  12   rs6580976   MEAN       NA  0.08385  0.08413
  12   rs6580976     SD       NA  0.01023 0.005577
  12   rs6580977   GENO      A/A      A/T      T/T
  12   rs6580977 COUNTS        4       20       16
  12   rs6580977   FREQ      0.1      0.5      0.4
  12   rs6580977   MEAN   0.0844  0.08416  0.08375
  12   rs6580977     SD 0.006042 0.009767 0.004917
  12  rs34452510   GENO    TA/TA     TA/T      T/T
  12  rs34452510 COUNTS        0       10       30
  12  rs34452510   FREQ        0     0.25     0.75
  12  rs34452510   MEAN       NA  0.08256   0.0845
  12  rs34452510     SD       NA 0.006868 0.007952
  12   rs4376949   GENO      G/G      G/A      A/A
  12   rs4376949 COUNTS        1       14       25
  12   rs4376949   FREQ    0.025     0.35    0.625
  12   rs4376949   MEAN  0.08271  0.08199   0.0852
  12   rs4376949     SD        0 0.006124 0.008428
  12  rs80017403   GENO      T/T      T/G      G/G
  12  rs80017403 COUNTS        1       14       25
  12  rs80017403   FREQ    0.025     0.35    0.625
  12  rs80017403   MEAN  0.08271  0.08199   0.0852
  12  rs80017403     SD        0 0.006124 0.008428
  12 rs117221316   GENO      G/G      G/C      C/C
  12 rs117221316 COUNTS        0        5       35
  12 rs117221316   FREQ        0    0.125    0.875
  12 rs117221316   MEAN       NA  0.08079  0.08448
  12 rs117221316     SD       NA 0.007518 0.007672
  12 rs117514802   GENO      C/C      C/G      G/G
  12 rs117514802 COUNTS        0        5       35
  12 rs117514802   FREQ        0    0.125    0.875
  12 rs117514802   MEAN       NA  0.08079  0.08448
  12 rs117514802     SD       NA 0.007518 0.007672
  12 rs146593098   GENO      A/A     A/AT    AT/AT
  12 rs146593098 COUNTS        0        5       35
  12 rs146593098   FREQ        0    0.125    0.875
  12 rs146593098   MEAN       NA  0.08079  0.08448
  12 rs146593098     SD       NA 0.007518 0.007672
  12  rs74900376   GENO      C/C      C/A      A/A
  12  rs74900376 COUNTS        0       11       29
  12  rs74900376   FREQ        0    0.275    0.725
  12  rs74900376   MEAN       NA  0.08432   0.0839
  12  rs74900376     SD       NA 0.006583 0.008133
  12  rs12827628   GENO      G/G      G/T      T/T
  12  rs12827628 COUNTS        8       18       14
  12  rs12827628   FREQ      0.2     0.45     0.35
  12  rs12827628   MEAN  0.08107  0.08354  0.08631
  12  rs12827628     SD 0.007033 0.006381 0.009204
  12  rs12827282   GENO      C/C      C/T      T/T
  12  rs12827282 COUNTS        8       18       14
  12  rs12827282   FREQ      0.2     0.45     0.35
  12  rs12827282   MEAN  0.08107  0.08354  0.08631
  12  rs12827282     SD 0.007033 0.006381 0.009204
  12  rs34171111   GENO  GAC/GAC    GAC/G      G/G
  12  rs34171111 COUNTS        2       13       25
  12  rs34171111   FREQ     0.05    0.325    0.625
  12  rs34171111   MEAN  0.08366  0.08067  0.08579
  12  rs34171111     SD  0.01328 0.005781 0.007866
  12  rs75168889   GENO      G/G      G/C      C/C
  12  rs75168889 COUNTS        2        7       31
  12  rs75168889   FREQ     0.05    0.175    0.775
  12  rs75168889   MEAN   0.0987  0.08767  0.08224
  12  rs75168889     SD  0.02142 0.006606  0.00561
  12   rs1872633   GENO      C/C      C/A      A/A
  12   rs1872633 COUNTS        7       17       16
  12   rs1872633   FREQ    0.175    0.425      0.4
  12   rs1872633   MEAN  0.08183  0.08338  0.08565
  12   rs1872633     SD 0.007236 0.006743 0.008801
  12 rs114476505   GENO      G/G      G/A      A/A
  12 rs114476505 COUNTS        0        5       35
  12 rs114476505   FREQ        0    0.125    0.875
  12 rs114476505   MEAN       NA  0.08079  0.08448
  12 rs114476505     SD       NA 0.007518 0.007672
  12  rs57269477   GENO    CA/CA     CA/C      C/C
  12  rs57269477 COUNTS        0        5       35
  12  rs57269477   FREQ        0    0.125    0.875
  12  rs57269477   MEAN       NA  0.08079  0.08448
  12  rs57269477     SD       NA 0.007518 0.007672
  12  rs77508193   GENO      G/G      G/A      A/A
  12  rs77508193 COUNTS        0       11       29
  12  rs77508193   FREQ        0    0.275    0.725
  12  rs77508193   MEAN       NA  0.08432   0.0839
  12  rs77508193     SD       NA 0.006583 0.008133
  12 rs115971807   GENO      A/A      A/G      G/G
  12 rs115971807 COUNTS        0       11       29
  12 rs115971807   FREQ        0    0.275    0.725
  12 rs115971807   MEAN       NA  0.08432   0.0839
  12 rs115971807     SD       NA 0.006583 0.008133
  12   rs7133717   GENO      A/A      A/C      C/C
  12   rs7133717 COUNTS        0        8       32
  12   rs7133717   FREQ        0      0.2      0.8
  12   rs7133717   MEAN       NA  0.08336  0.08418
  12   rs7133717     SD       NA 0.007856 0.007726
  12   rs7136988   GENO      A/A      A/G      G/G
  12   rs7136988 COUNTS        0        8       32
  12   rs7136988   FREQ        0      0.2      0.8
  12   rs7136988   MEAN       NA  0.08336  0.08418
  12   rs7136988     SD       NA 0.007856 0.007726
  12  rs56803270   GENO      A/A      A/G      G/G
  12  rs56803270 COUNTS        0        8       32
  12  rs56803270   FREQ        0      0.2      0.8
  12  rs56803270   MEAN       NA  0.08124  0.08471
  12  rs56803270     SD       NA 0.006495 0.007858
  12 rs146919687   GENO      G/G      G/C      C/C
  12 rs146919687 COUNTS        2        4       34
  12 rs146919687   FREQ     0.05      0.1     0.85
  12 rs146919687   MEAN   0.0987  0.08969  0.08249
  12 rs146919687     SD  0.02142 0.007442 0.005565
  12 rs544415134   GENO ACCC/ACCC   ACCC/A      A/A
  12 rs544415134 COUNTS        0       10       30
  12 rs544415134   FREQ        0     0.25     0.75
  12 rs544415134   MEAN       NA  0.08318   0.0843
  12 rs544415134     SD       NA  0.00496  0.00842
  12  rs60947873   GENO      A/A      A/C      C/C
  12  rs60947873 COUNTS        0       20       20
  12  rs60947873   FREQ        0      0.5      0.5
  12  rs60947873   MEAN       NA  0.08185  0.08618
  12  rs60947873     SD       NA 0.006301 0.008414
  12  rs61921385   GENO      A/A      A/G      G/G
  12  rs61921385 COUNTS        0        7       33
  12  rs61921385   FREQ        0    0.175    0.825
  12  rs61921385   MEAN       NA  0.08226  0.08439
  12  rs61921385     SD       NA 0.007789 0.007698
  12  rs61921386   GENO      G/G      G/A      A/A
  12  rs61921386 COUNTS        0        7       33
  12  rs61921386   FREQ        0    0.175    0.825
  12  rs61921386   MEAN       NA  0.08226  0.08439
  12  rs61921386     SD       NA 0.007789 0.007698
  12  rs61921387   GENO      G/G      G/C      C/C
  12  rs61921387 COUNTS        0        7       33
  12  rs61921387   FREQ        0    0.175    0.825
  12  rs61921387   MEAN       NA  0.08226  0.08439
  12  rs61921387     SD       NA 0.007789 0.007698
  12  rs61921388   GENO      G/G      G/A      A/A
  12  rs61921388 COUNTS        0        7       33
  12  rs61921388   FREQ        0    0.175    0.825
  12  rs61921388   MEAN       NA  0.08226  0.08439
  12  rs61921388     SD       NA 0.007789 0.007698
  12   rs1994356   GENO      T/T      T/C      C/C
  12   rs1994356 COUNTS        0        8       32
  12   rs1994356   FREQ        0      0.2      0.8
  12   rs1994356   MEAN       NA  0.08336  0.08418
  12   rs1994356     SD       NA 0.007856 0.007726
  12   rs1994355   GENO      A/A      A/C      C/C
  12   rs1994355 COUNTS        0        8       32
  12   rs1994355   FREQ        0      0.2      0.8
  12   rs1994355   MEAN       NA  0.08336  0.08418
  12   rs1994355     SD       NA 0.007856 0.007726
  12  rs11170837   GENO      C/C      C/T      T/T
  12  rs11170837 COUNTS        2       17       21
  12  rs11170837   FREQ     0.05    0.425    0.525
  12  rs11170837   MEAN  0.07703  0.08361  0.08501
  12  rs11170837     SD 0.0006196 0.006722 0.008492
  12  rs11170838   GENO      A/A      A/T      T/T
  12  rs11170838 COUNTS        5       19       16
  12  rs11170838   FREQ    0.125    0.475      0.4
  12  rs11170838   MEAN  0.08124  0.08337  0.08565
  12  rs11170838     SD 0.007695 0.006661 0.008801
  12  rs76628943   GENO      T/T      T/G      G/G
  12  rs76628943 COUNTS        2        4       34
  12  rs76628943   FREQ     0.05      0.1     0.85
  12  rs76628943   MEAN   0.0987  0.08969  0.08249
  12  rs76628943     SD  0.02142 0.007442 0.005565
  12   rs7131837   GENO      T/T      T/C      C/C
  12   rs7131837 COUNTS        0        8       32
  12   rs7131837   FREQ        0      0.2      0.8
  12   rs7131837   MEAN       NA  0.08336  0.08418
  12   rs7131837     SD       NA 0.007856 0.007726
  12   rs7300912   GENO      C/C      C/A      A/A
  12   rs7300912 COUNTS        3        8       29
  12   rs7300912   FREQ    0.075      0.2    0.725
  12   rs7300912   MEAN  0.08308  0.08141  0.08483
  12   rs7300912     SD 0.001966 0.004772 0.008543
  12  rs10161425   GENO      A/A      A/G      G/G
  12  rs10161425 COUNTS        0        8       32
  12  rs10161425   FREQ        0      0.2      0.8
  12  rs10161425   MEAN       NA  0.08336  0.08418
  12  rs10161425     SD       NA 0.007856 0.007726
  12  rs10161263   GENO      T/T      T/C      C/C
  12  rs10161263 COUNTS        0        8       32
  12  rs10161263   FREQ        0      0.2      0.8
  12  rs10161263   MEAN       NA  0.08336  0.08418
  12  rs10161263     SD       NA 0.007856 0.007726
  12 rs116703323   GENO      C/C      C/T      T/T
  12 rs116703323 COUNTS        0        4       36
  12 rs116703323   FREQ        0      0.1      0.9
  12 rs116703323   MEAN       NA  0.08184  0.08426
  12 rs116703323     SD       NA 0.008247 0.007675
  12 rs146135406   GENO      C/C    C/CAT  CAT/CAT
  12 rs146135406 COUNTS        0        5       35
  12 rs146135406   FREQ        0    0.125    0.875
  12 rs146135406   MEAN       NA  0.08079  0.08448
  12 rs146135406     SD       NA 0.007518 0.007672
  12 rs146810814   GENO    GT/GT     GT/G      G/G
  12 rs146810814 COUNTS        0        5       35
  12 rs146810814   FREQ        0    0.125    0.875
  12 rs146810814   MEAN       NA  0.08079  0.08448
  12 rs146810814     SD       NA 0.007518 0.007672
  12   rs3136397   GENO      C/C      C/T      T/T
  12   rs3136397 COUNTS        0        5       35
  12   rs3136397   FREQ        0    0.125    0.875
  12   rs3136397   MEAN       NA   0.0821  0.08429
  12   rs3136397     SD       NA 0.008998 0.007558
  12   rs3136396   GENO      G/G      G/A      A/A
  12   rs3136396 COUNTS        4       16       20
  12   rs3136396   FREQ      0.1      0.4      0.5
  12   rs3136396   MEAN  0.07829  0.08364  0.08546
  12   rs3136396     SD 0.004566 0.007299  0.00811
  12       rs971   GENO      T/T      T/C      C/C
  12       rs971 COUNTS        1        9       30
  12       rs971   FREQ    0.025    0.225     0.75
  12       rs971   MEAN   0.1138  0.08792  0.08185
  12       rs971     SD        0 0.006375 0.005232
  12   rs3136392   GENO      T/T      T/C      C/C
  12   rs3136392 COUNTS        0       11       29
  12   rs3136392   FREQ        0    0.275    0.725
  12   rs3136392   MEAN       NA  0.08219  0.08471
  12   rs3136392     SD       NA 0.006733  0.00798
  12   rs3136391   GENO      G/G      G/A      A/A
  12   rs3136391 COUNTS        0        5       35
  12   rs3136391   FREQ        0    0.125    0.875
  12   rs3136391   MEAN       NA   0.0821  0.08429
  12   rs3136391     SD       NA 0.008998 0.007558
  12  rs11459144   GENO    GA/GA     GA/G      G/G
  12  rs11459144 COUNTS        0        5       35
  12  rs11459144   FREQ        0    0.125    0.875
  12  rs11459144   MEAN       NA   0.0821  0.08429
  12  rs11459144     SD       NA 0.008998 0.007558
  12   rs3136386   GENO      C/C      C/G      G/G
  12   rs3136386 COUNTS        0        9       31
  12   rs3136386   FREQ        0    0.225    0.775
  12   rs3136386   MEAN       NA  0.08323  0.08425
  12   rs3136386     SD       NA 0.005258 0.008283
  12   rs2233920   GENO      A/A      A/C      C/C
  12   rs2233920 COUNTS        0        9       31
  12   rs2233920   FREQ        0    0.225    0.775
  12   rs2233920   MEAN       NA  0.08355  0.08415
  12   rs2233920     SD       NA 0.006684 0.008014
  12   rs2233919   GENO      A/A      A/G      G/G
  12   rs2233919 COUNTS        0        5       35
  12   rs2233919   FREQ        0    0.125    0.875
  12   rs2233919   MEAN       NA   0.0821  0.08429
  12   rs2233919     SD       NA 0.008998 0.007558
  12   rs3136384   GENO      T/T      T/C      C/C
  12   rs3136384 COUNTS        6       14       20
  12   rs3136384   FREQ     0.15     0.35      0.5
  12   rs3136384   MEAN  0.08443  0.08201   0.0853
  12   rs3136384     SD 0.003496 0.005351 0.009633
  12   rs3136382   GENO      C/C      C/G      G/G
  12   rs3136382 COUNTS        7       23       10
  12   rs3136382   FREQ    0.175    0.575     0.25
  12   rs3136382   MEAN  0.08801  0.08284  0.08393
  12   rs3136382     SD 0.006436 0.008525  0.00573
  12  rs71070813   GENO      A/A  A/AAAAT AAAAT/AAAAT
  12  rs71070813 COUNTS        6       19       15
  12  rs71070813   FREQ     0.15    0.475    0.375
  12  rs71070813   MEAN  0.09209  0.08229  0.08297
  12  rs71070813     SD  0.01178 0.007396 0.003215
  12  rs79375474   GENO      A/A      A/T      T/T
  12  rs79375474 COUNTS        6       14       20
  12  rs79375474   FREQ     0.15     0.35      0.5
  12  rs79375474   MEAN  0.08443  0.08201   0.0853
  12  rs79375474     SD 0.003496 0.005351 0.009633
  12  rs60631751   GENO      T/T     T/TG    TG/TG
  12  rs60631751 COUNTS        4       14       22
  12  rs60631751   FREQ      0.1     0.35     0.55
  12  rs60631751   MEAN  0.08299  0.08218  0.08537
  12  rs60631751     SD 0.001617 0.005564 0.009219
  12   rs3136378   GENO      A/A      A/G      G/G
  12   rs3136378 COUNTS        6       14       20
  12   rs3136378   FREQ     0.15     0.35      0.5
  12   rs3136378   MEAN  0.08443  0.08201   0.0853
  12   rs3136378     SD 0.003496 0.005351 0.009633
  12   rs3136377   GENO      A/A      A/G      G/G
  12   rs3136377 COUNTS        8       22       10
  12   rs3136377   FREQ      0.2     0.55     0.25
  12   rs3136377   MEAN   0.0867  0.08308  0.08393
  12   rs3136377     SD 0.007015 0.008645  0.00573
  12   rs3136376   GENO      G/G      G/A      A/A
  12   rs3136376 COUNTS        1        6       33
  12   rs3136376   FREQ    0.025     0.15    0.825
  12   rs3136376   MEAN  0.08848  0.08842  0.08308
  12   rs3136376     SD        0  0.01399 0.005976
  12   rs3136375   GENO      A/A      A/G      G/G
  12   rs3136375 COUNTS        6       14       20
  12   rs3136375   FREQ     0.15     0.35      0.5
  12   rs3136375   MEAN  0.08443  0.08201   0.0853
  12   rs3136375     SD 0.003496 0.005351 0.009633
  12   rs2279402   GENO      G/G      G/A      A/A
  12   rs2279402 COUNTS        6       14       20
  12   rs2279402   FREQ     0.15     0.35      0.5
  12   rs2279402   MEAN  0.08443  0.08201   0.0853
  12   rs2279402     SD 0.003496 0.005351 0.009633
  12   rs2279401   GENO      A/A      A/G      G/G
  12   rs2279401 COUNTS        6       14       20
  12   rs2279401   FREQ     0.15     0.35      0.5
  12   rs2279401   MEAN  0.08443  0.08201   0.0853
  12   rs2279401     SD 0.003496 0.005351 0.009633
  12   rs3136374   GENO      G/G      G/A      A/A
  12   rs3136374 COUNTS        0        4       36
  12   rs3136374   FREQ        0      0.1      0.9
  12   rs3136374   MEAN       NA  0.08457  0.08395
  12   rs3136374     SD       NA 0.004455 0.007975
  12   rs2279400   GENO      A/A      A/G      G/G
  12   rs2279400 COUNTS        6       14       20
  12   rs2279400   FREQ     0.15     0.35      0.5
  12   rs2279400   MEAN  0.08443  0.08201   0.0853
  12   rs2279400     SD 0.003496 0.005351 0.009633
  12   rs2279399   GENO      C/C      C/T      T/T
  12   rs2279399 COUNTS        6       14       20
  12   rs2279399   FREQ     0.15     0.35      0.5
  12   rs2279399   MEAN  0.08443  0.08201   0.0853
  12   rs2279399     SD 0.003496 0.005351 0.009633
  12  rs60324033   GENO    AT/AT     AT/A      A/A
  12  rs60324033 COUNTS        8       19       13
  12  rs60324033   FREQ      0.2    0.475    0.325
  12  rs60324033   MEAN  0.08405  0.08414  0.08382
  12  rs60324033     SD 0.004253 0.009198 0.007282
  12   rs3087404   GENO      C/C      C/T      T/T
  12   rs3087404 COUNTS        4       14       22
  12   rs3087404   FREQ      0.1     0.35     0.55
  12   rs3087404   MEAN  0.08299  0.08218  0.08537
  12   rs3087404     SD 0.001617 0.005564 0.009219
  12 rs116790617   GENO      G/G      G/A      A/A
  12 rs116790617 COUNTS        0        4       36
  12 rs116790617   FREQ        0      0.1      0.9
  12 rs116790617   MEAN       NA  0.08671  0.08372
  12 rs116790617     SD       NA 0.004088 0.007936
  12 rs551213710   GENO TAATAATAATAATAATAATAATAATAATAATA/TAATAATAATAATAATAATAATAATAATAATA TAATAATAATAATAATAATAATAATAATAATA/T      T/T
  12 rs551213710 COUNTS        0        8       32
  12 rs551213710   FREQ        0      0.2      0.8
  12 rs551213710   MEAN       NA  0.08004  0.08501
  12 rs551213710     SD       NA 0.004475 0.008009
  12  rs55778158   GENO      C/C      C/T      T/T
  12  rs55778158 COUNTS        6       14       20
  12  rs55778158   FREQ     0.15     0.35      0.5
  12  rs55778158   MEAN  0.08443  0.08201   0.0853
  12  rs55778158     SD 0.003496 0.005351 0.009633
  12   rs4759344   GENO      G/G      G/A      A/A
  12   rs4759344 COUNTS        6       14       20
  12   rs4759344   FREQ     0.15     0.35      0.5
  12   rs4759344   MEAN  0.08443  0.08201   0.0853
  12   rs4759344     SD 0.003496 0.005351 0.009633
  12   rs4759345   GENO      T/T      T/C      C/C
  12   rs4759345 COUNTS        7       19       14
  12   rs4759345   FREQ    0.175    0.475     0.35
  12   rs4759345   MEAN  0.08342  0.08454  0.08361
  12   rs4759345     SD 0.004168 0.009232 0.007007
  12   rs6580978   GENO      G/G      G/A      A/A
  12   rs6580978 COUNTS        6       14       20
  12   rs6580978   FREQ     0.15     0.35      0.5
  12   rs6580978   MEAN  0.08443  0.08201   0.0853
  12   rs6580978     SD 0.003496 0.005351 0.009633
  12   rs3809159   GENO      C/C      C/G      G/G
  12   rs3809159 COUNTS        7       17       16
  12   rs3809159   FREQ    0.175    0.425      0.4
  12   rs3809159   MEAN  0.08342  0.08559  0.08261
  12   rs3809159     SD 0.004168 0.009198 0.007085
  12 rs546531632   GENO GCACAGCCAAGGATCTAAT/GCACAGCCAAGGATCTAAT GCACAGCCAAGGATCTAAT/G      G/G
  12 rs546531632 COUNTS        0        6       34
  12 rs546531632   FREQ        0     0.15     0.85
  12 rs546531632   MEAN       NA  0.08106  0.08454
  12 rs546531632     SD       NA 0.007691 0.007646
  12 rs189159743   GENO      A/A      A/C      C/C
  12 rs189159743 COUNTS        0        5       35
  12 rs189159743   FREQ        0    0.125    0.875
  12 rs189159743   MEAN       NA  0.08306  0.08415
  12 rs189159743     SD       NA 0.006618 0.007871
  12 rs375003734   GENO      G/G      G/T      T/T
  12 rs375003734 COUNTS        0        4       36
  12 rs375003734   FREQ        0      0.1      0.9
  12 rs375003734   MEAN       NA   0.0825  0.08419
  12 rs375003734     SD       NA 0.005142 0.007923
  12  rs61921391   GENO      T/T      T/A      A/A
  12  rs61921391 COUNTS        0        4       36
  12  rs61921391   FREQ        0      0.1      0.9
  12  rs61921391   MEAN       NA  0.08526  0.08388
  12  rs61921391     SD       NA 0.005115 0.007931
  12 rs546249038   GENO    CT/CT     CT/C      C/C
  12 rs546249038 COUNTS        0        5       35
  12 rs546249038   FREQ        0    0.125    0.875
  12 rs546249038   MEAN       NA  0.08165  0.08436
  12 rs546249038     SD       NA 0.002811 0.008086
  12  rs57727924   GENO      C/C      C/T      T/T
  12  rs57727924 COUNTS        2       15       23
  12  rs57727924   FREQ     0.05    0.375    0.575
  12  rs57727924   MEAN  0.08193   0.0824  0.08525
  12  rs57727924     SD 0.002711 0.004014 0.009465
  12  rs77603963   GENO      C/C      C/T      T/T
  12  rs77603963 COUNTS        0       13       27
  12  rs77603963   FREQ        0    0.325    0.675
  12  rs77603963   MEAN       NA   0.0876  0.08229
  12  rs77603963     SD       NA 0.009347 0.006176
  12 rs114030832   GENO      G/G      G/C      C/C
  12 rs114030832 COUNTS        0       13       27
  12 rs114030832   FREQ        0    0.325    0.675
  12 rs114030832   MEAN       NA   0.0876  0.08229
  12 rs114030832     SD       NA 0.009347 0.006176
  12   rs2029166   GENO      T/T      T/C      C/C
  12   rs2029166 COUNTS        7       24        9
  12   rs2029166   FREQ    0.175      0.6    0.225
  12   rs2029166   MEAN  0.08099  0.08443  0.08526
  12   rs2029166     SD 0.005381 0.008297 0.007477
  12   rs2029167   GENO      G/G      G/A      A/A
  12   rs2029167 COUNTS       10       17       13
  12   rs2029167   FREQ     0.25    0.425    0.325
  12   rs2029167   MEAN  0.08532  0.08615  0.08023
  12   rs2029167     SD 0.006708  0.00893 0.005204
  12   rs7967648   GENO      T/T      T/C      C/C
  12   rs7967648 COUNTS        0       13       27
  12   rs7967648   FREQ        0    0.325    0.675
  12   rs7967648   MEAN       NA   0.0876  0.08229
  12   rs7967648     SD       NA 0.009347 0.006176
  12 rs114566557   GENO      C/C      C/T      T/T
  12 rs114566557 COUNTS        0       11       29
  12 rs114566557   FREQ        0    0.275    0.725
  12 rs114566557   MEAN       NA  0.08383  0.08409
  12 rs114566557     SD       NA 0.006817 0.008066
  12   rs7296239   GENO      T/T      T/C      C/C
  12   rs7296239 COUNTS        5       14       21
  12   rs7296239   FREQ    0.125     0.35    0.525
  12   rs7296239   MEAN  0.09391   0.0847   0.0812
  12   rs7296239     SD  0.01345 0.006547 0.004147
  12 rs186341105   GENO      T/T      T/C      C/C
  12 rs186341105 COUNTS        0        4       36
  12 rs186341105   FREQ        0      0.1      0.9
  12 rs186341105   MEAN       NA  0.08075  0.08438
  12 rs186341105     SD       NA  0.00373 0.007924
  12   rs7311314   GENO      G/G      G/A      A/A
  12   rs7311314 COUNTS        5       14       21
  12   rs7311314   FREQ    0.125     0.35    0.525
  12   rs7311314   MEAN  0.09391  0.08424  0.08151
  12   rs7311314     SD  0.01345 0.007034 0.003862
  12 rs191642504   GENO      A/A      A/G      G/G
  12 rs191642504 COUNTS        0        4       36
  12 rs191642504   FREQ        0      0.1      0.9
  12 rs191642504   MEAN       NA  0.08075  0.08438
  12 rs191642504     SD       NA  0.00373 0.007924
  12  rs11170843   GENO      T/T      T/C      C/C
  12  rs11170843 COUNTS        5       13       22
  12  rs11170843   FREQ    0.125    0.325     0.55
  12  rs11170843   MEAN  0.09391  0.08498   0.0812
  12  rs11170843     SD  0.01345 0.006728 0.004047
  12  rs10783625   GENO      T/T      T/C      C/C
  12  rs10783625 COUNTS        3       13       24
  12  rs10783625   FREQ    0.075    0.325      0.6
  12  rs10783625   MEAN  0.08769  0.08845  0.08116
  12  rs10783625     SD  0.01021  0.01003 0.004056
  12  rs28712648   GENO      T/T      T/C      C/C
  12  rs28712648 COUNTS        0        7       33
  12  rs28712648   FREQ        0    0.175    0.825
  12  rs28712648   MEAN       NA  0.07883  0.08512
  12  rs28712648     SD       NA 0.004893 0.007736
  12  rs58657256   GENO      A/A      A/G      G/G
  12  rs58657256 COUNTS        3       17       20
  12  rs58657256   FREQ    0.075    0.425      0.5
  12  rs58657256   MEAN  0.07954  0.08361  0.08504
  12  rs58657256     SD 0.002812 0.005307  0.00956
  12  rs28653777   GENO      C/C      C/A      A/A
  12  rs28653777 COUNTS        0        7       33
  12  rs28653777   FREQ        0    0.175    0.825
  12  rs28653777   MEAN       NA  0.07883  0.08512
  12  rs28653777     SD       NA 0.004893 0.007736
  12  rs58068455   GENO      A/A      A/G      G/G
  12  rs58068455 COUNTS        3       17       20
  12  rs58068455   FREQ    0.075    0.425      0.5
  12  rs58068455   MEAN  0.07954  0.08361  0.08504
  12  rs58068455     SD 0.002812 0.005307  0.00956
  12  rs74240633   GENO      G/G      G/C      C/C
  12  rs74240633 COUNTS        0       10       30
  12  rs74240633   FREQ        0     0.25     0.75
  12  rs74240633   MEAN       NA  0.08382  0.08408
  12  rs74240633     SD       NA 0.002351 0.008782
  12  rs74089931   GENO      A/A      A/G      G/G
  12  rs74089931 COUNTS        0        4       36
  12  rs74089931   FREQ        0      0.1      0.9
  12  rs74089931   MEAN       NA  0.08075  0.08438
  12  rs74089931     SD       NA  0.00373 0.007924
  12   rs7966201   GENO      C/C      C/T      T/T
  12   rs7966201 COUNTS       10       17       13
  12   rs7966201   FREQ     0.25    0.425    0.325
  12   rs7966201   MEAN  0.08197  0.08355   0.0862
  12   rs7966201     SD 0.002453 0.005833  0.01148
  12  rs74754786   GENO      G/G      G/C      C/C
  12  rs74754786 COUNTS        0       10       30
  12  rs74754786   FREQ        0     0.25     0.75
  12  rs74754786   MEAN       NA  0.08382  0.08408
  12  rs74754786     SD       NA 0.002351 0.008782
  12   rs2087058   GENO      A/A      A/G      G/G
  12   rs2087058 COUNTS        1       13       26
  12   rs2087058   FREQ    0.025    0.325     0.65
  12   rs2087058   MEAN  0.08221  0.08672  0.08273
  12   rs2087058     SD        0 0.007609 0.007618
  12   rs2087059   GENO      G/G      G/C      C/C
  12   rs2087059 COUNTS        0        8       32
  12   rs2087059   FREQ        0      0.2      0.8
  12   rs2087059   MEAN       NA  0.08303  0.08426
  12   rs2087059     SD       NA 0.006945  0.00791
  12   rs2087060   GENO      C/C      C/T      T/T
  12   rs2087060 COUNTS        0        8       32
  12   rs2087060   FREQ        0      0.2      0.8
  12   rs2087060   MEAN       NA  0.08303  0.08426
  12   rs2087060     SD       NA 0.006945  0.00791
  12   rs2087061   GENO      A/A      A/G      G/G
  12   rs2087061 COUNTS        0        8       32
  12   rs2087061   FREQ        0      0.2      0.8
  12   rs2087061   MEAN       NA  0.08303  0.08426
  12   rs2087061     SD       NA 0.006945  0.00791
  12 rs185098808   GENO      C/C      C/T      T/T
  12 rs185098808 COUNTS        0        4       36
  12 rs185098808   FREQ        0      0.1      0.9
  12 rs185098808   MEAN       NA  0.08075  0.08438
  12 rs185098808     SD       NA  0.00373 0.007924
  12  rs76821429   GENO      T/T      T/C      C/C
  12  rs76821429 COUNTS        0       10       30
  12  rs76821429   FREQ        0     0.25     0.75
  12  rs76821429   MEAN       NA  0.07887  0.08573
  12  rs76821429     SD       NA 0.004305 0.007806
  12 rs112407641   GENO      T/T      T/C      C/C
  12 rs112407641 COUNTS        0       10       30
  12 rs112407641   FREQ        0     0.25     0.75
  12 rs112407641   MEAN       NA  0.07887  0.08573
  12 rs112407641     SD       NA 0.004305 0.007806
  12 rs116455463   GENO      G/G      G/T      T/T
  12 rs116455463 COUNTS        0        4       36
  12 rs116455463   FREQ        0      0.1      0.9
  12 rs116455463   MEAN       NA  0.08321  0.08411
  12 rs116455463     SD       NA  0.01301 0.007124
  12 rs114351482   GENO      T/T      T/C      C/C
  12 rs114351482 COUNTS        0        7       33
  12 rs114351482   FREQ        0    0.175    0.825
  12 rs114351482   MEAN       NA  0.07883  0.08512
  12 rs114351482     SD       NA 0.004893 0.007736
  12  rs11834788   GENO      A/A      A/G      G/G
  12  rs11834788 COUNTS        4       22       14
  12  rs11834788   FREQ      0.1     0.55     0.35
  12  rs11834788   MEAN   0.0865  0.08546  0.08103
  12  rs11834788     SD 0.005659    0.009 0.004759
  12 rs139147863   GENO      A/A      A/G      G/G
  12 rs139147863 COUNTS        0        4       36
  12 rs139147863   FREQ        0      0.1      0.9
  12 rs139147863   MEAN       NA  0.07706  0.08479
  12 rs139147863     SD       NA 0.005394  0.00753
  12 rs532788985   GENO CAAAAAAAAAAAA/CAAAAAAAAAAAA CAAAAAAAAAAAA/C      C/C
  12 rs532788985 COUNTS        4       20       16
  12 rs532788985   FREQ      0.1      0.5      0.4
  12 rs532788985   MEAN  0.08406  0.08687  0.08044
  12 rs532788985     SD 0.005769 0.008463 0.005524
  12 rs571168607   GENO      C/C      C/T      T/T
  12 rs571168607 COUNTS        0        8       32
  12 rs571168607   FREQ        0      0.2      0.8
  12 rs571168607   MEAN       NA  0.08608   0.0835
  12 rs571168607     SD       NA  0.01294  0.00588
  12 rs192043675   GENO      T/T      T/C      C/C
  12 rs192043675 COUNTS        0        8       32
  12 rs192043675   FREQ        0      0.2      0.8
  12 rs192043675   MEAN       NA  0.08608   0.0835
  12 rs192043675     SD       NA  0.01294  0.00588
  12   rs9739743   GENO      A/A      A/G      G/G
  12   rs9739743 COUNTS        3       13       24
  12   rs9739743   FREQ    0.075    0.325      0.6
  12   rs9739743   MEAN  0.08978   0.0855  0.08249
  12   rs9739743     SD 0.009112  0.01101 0.004584
  12   rs9739744   GENO      A/A      A/G      G/G
  12   rs9739744 COUNTS        3       13       24
  12   rs9739744   FREQ    0.075    0.325      0.6
  12   rs9739744   MEAN  0.08978   0.0855  0.08249
  12   rs9739744     SD 0.009112  0.01101 0.004584
  12   rs9739733   GENO      C/C      C/T      T/T
  12   rs9739733 COUNTS        7       17       16
  12   rs9739733   FREQ    0.175    0.425      0.4
  12   rs9739733   MEAN   0.0839  0.08666  0.08126
  12   rs9739733     SD 0.004111 0.009366 0.006005
  12   rs9739739   GENO      T/T      T/C      C/C
  12   rs9739739 COUNTS        0        4       36
  12   rs9739739   FREQ        0      0.1      0.9
  12   rs9739739   MEAN       NA  0.08668  0.08372
  12   rs9739739     SD       NA  0.01173 0.007255
  12  rs73319175   GENO      G/G      G/C      C/C
  12  rs73319175 COUNTS        1        8       31
  12  rs73319175   FREQ    0.025      0.2    0.775
  12  rs73319175   MEAN  0.08848  0.08429   0.0838
  12  rs73319175     SD        0 0.009776 0.007294
  12  rs56759204   GENO      G/G      G/A      A/A
  12  rs56759204 COUNTS        1       20       19
  12  rs56759204   FREQ    0.025      0.5    0.475
  12  rs56759204   MEAN  0.08848  0.08546  0.08226
  12  rs56759204     SD        0 0.009863 0.004208
  12 rs116446057   GENO      C/C      C/T      T/T
  12 rs116446057 COUNTS        0        4       36
  12 rs116446057   FREQ        0      0.1      0.9
  12 rs116446057   MEAN       NA  0.08668  0.08372
  12 rs116446057     SD       NA  0.01173 0.007255
  12  rs59334342   GENO      T/T      T/C      C/C
  12  rs59334342 COUNTS        0        9       31
  12  rs59334342   FREQ        0    0.225    0.775
  12  rs59334342   MEAN       NA  0.08768  0.08295
  12  rs59334342     SD       NA  0.01156  0.00595
  12  rs60129831   GENO      T/T      T/C      C/C
  12  rs60129831 COUNTS        0        9       31
  12  rs60129831   FREQ        0    0.225    0.775
  12  rs60129831   MEAN       NA  0.08768  0.08295
  12  rs60129831     SD       NA  0.01156  0.00595
  12  rs73319178   GENO      A/A      A/T      T/T
  12  rs73319178 COUNTS        1       11       28
  12  rs73319178   FREQ    0.025    0.275      0.7
  12  rs73319178   MEAN  0.08848  0.08364  0.08401
  12  rs73319178     SD        0  0.00836 0.007617
  12  rs73319181   GENO      A/A      A/G      G/G
  12  rs73319181 COUNTS        1       10       29
  12  rs73319181   FREQ    0.025     0.25    0.725
  12  rs73319181   MEAN  0.08848  0.08435  0.08375
  12  rs73319181     SD        0  0.00846 0.007605
  12  rs17109031   GENO      A/A      A/G      G/G
  12  rs17109031 COUNTS        0       10       30
  12  rs17109031   FREQ        0     0.25     0.75
  12  rs17109031   MEAN       NA  0.08657  0.08317
  12  rs17109031     SD       NA  0.01145 0.005932
  12  rs73114519   GENO      C/C      C/T      T/T
  12  rs73114519 COUNTS        1       20       19
  12  rs73114519   FREQ    0.025      0.5    0.475
  12  rs73114519   MEAN  0.08848  0.08546  0.08226
  12  rs73114519     SD        0 0.009863 0.004208
  12 rs142594208   GENO      A/A      A/G      G/G
  12 rs142594208 COUNTS        0        4       36
  12 rs142594208   FREQ        0      0.1      0.9
  12 rs142594208   MEAN       NA  0.08668  0.08372
  12 rs142594208     SD       NA  0.01173 0.007255
  12  rs73114520   GENO      A/A      A/G      G/G
  12  rs73114520 COUNTS        0        9       31
  12  rs73114520   FREQ        0    0.225    0.775
  12  rs73114520   MEAN       NA  0.08768  0.08295
  12  rs73114520     SD       NA  0.01156  0.00595
  12   rs2046516   GENO      A/A      A/G      G/G
  12   rs2046516 COUNTS        0       10       30
  12   rs2046516   FREQ        0     0.25     0.75
  12   rs2046516   MEAN       NA  0.08657  0.08317
  12   rs2046516     SD       NA  0.01145 0.005932
  12  rs78712266   GENO      A/A      A/C      C/C
  12  rs78712266 COUNTS        6       14       20
  12  rs78712266   FREQ     0.15     0.35      0.5
  12  rs78712266   MEAN  0.08507  0.08231   0.0849
  12  rs78712266     SD  0.00428 0.005075 0.009726
  12  rs73319183   GENO      A/A      A/G      G/G
  12  rs73319183 COUNTS        0        5       35
  12  rs73319183   FREQ        0    0.125    0.875
  12  rs73319183   MEAN       NA  0.08341   0.0841
  12  rs73319183     SD       NA 0.003544 0.008107
  12  rs73319186   GENO      A/A      A/G      G/G
  12  rs73319186 COUNTS        0        5       35
  12  rs73319186   FREQ        0    0.125    0.875
  12  rs73319186   MEAN       NA  0.08341   0.0841
  12  rs73319186     SD       NA 0.003544 0.008107
  12   rs1317996   GENO      G/G      G/C      C/C
  12   rs1317996 COUNTS        1        4       35
  12   rs1317996   FREQ    0.025      0.1    0.875
  12   rs1317996   MEAN  0.08139  0.09353    0.083
  12   rs1317996     SD        0  0.01633 0.005642
  12 rs115512618   GENO      G/G      G/A      A/A
  12 rs115512618 COUNTS        0        4       36
  12 rs115512618   FREQ        0      0.1      0.9
  12 rs115512618   MEAN       NA   0.0809  0.08436
  12 rs115512618     SD       NA 0.003065 0.007956
  12    rs882383   GENO      A/A      A/G      G/G
  12    rs882383 COUNTS        1       20       19
  12    rs882383   FREQ    0.025      0.5    0.475
  12    rs882383   MEAN  0.08848  0.08546  0.08226
  12    rs882383     SD        0 0.009863 0.004208
  12   rs4759347   GENO      A/A      A/G      G/G
  12   rs4759347 COUNTS        0        9       31
  12   rs4759347   FREQ        0    0.225    0.775
  12   rs4759347   MEAN       NA  0.08768  0.08295
  12   rs4759347     SD       NA  0.01156  0.00595
  12  rs76088355   GENO      A/A      A/G      G/G
  12  rs76088355 COUNTS        0        7       33
  12  rs76088355   FREQ        0    0.175    0.825
  12  rs76088355   MEAN       NA  0.08619  0.08356
  12  rs76088355     SD       NA 0.009998 0.007174
  12 rs114611953   GENO      T/T      T/C      C/C
  12 rs114611953 COUNTS        0        5       35
  12 rs114611953   FREQ        0    0.125    0.875
  12 rs114611953   MEAN       NA  0.08814  0.08343
  12 rs114611953     SD       NA  0.01517 0.006109
  12  rs80193464   GENO      T/T      T/G      G/G
  12  rs80193464 COUNTS        0        4       36
  12  rs80193464   FREQ        0      0.1      0.9
  12  rs80193464   MEAN       NA  0.08668  0.08372
  12  rs80193464     SD       NA  0.01173 0.007255
  12   rs7305567   GENO      C/C      C/A      A/A
  12   rs7305567 COUNTS        3       11       26
  12   rs7305567   FREQ    0.075    0.275     0.65
  12   rs7305567   MEAN  0.09851  0.08379  0.08244
  12   rs7305567     SD  0.01584 0.007106 0.004835
  12 rs536321446   GENO  CAA/CAA    CAA/C      C/C
  12 rs536321446 COUNTS        3       22       15
  12 rs536321446   FREQ    0.075     0.55    0.375
  12 rs536321446   MEAN  0.09851  0.08336  0.08208
  12 rs536321446     SD  0.01584 0.006112 0.004663
  12  rs10876543   GENO      C/C      C/T      T/T
  12  rs10876543 COUNTS        5       15       20
  12  rs10876543   FREQ    0.125    0.375      0.5
  12  rs10876543   MEAN  0.09305  0.08194  0.08331
  12  rs10876543     SD  0.01468 0.006625 0.004152
  12  rs28481797   GENO      C/C      C/T      T/T
  12  rs28481797 COUNTS        6       19       15
  12  rs28481797   FREQ     0.15    0.475    0.375
  12  rs28481797   MEAN  0.09229  0.08171  0.08363
  12  rs28481797     SD  0.01326 0.006013  0.00416
  12   rs7299629   GENO      A/A      A/G      G/G
  12   rs7299629 COUNTS        4       18       18
  12   rs7299629   FREQ      0.1     0.45     0.45
  12   rs7299629   MEAN    0.096  0.08206  0.08331
  12   rs7299629     SD  0.01387 0.006757 0.004062
  12  rs10876544   GENO      A/A      A/G      G/G
  12  rs10876544 COUNTS        0        6       34
  12  rs10876544   FREQ        0     0.15     0.85
  12  rs10876544   MEAN       NA  0.08022  0.08469
  12  rs10876544     SD       NA 0.004319 0.007961
  12  rs35702231   GENO    CA/CA     CA/C      C/C
  12  rs35702231 COUNTS        4       11       25
  12  rs35702231   FREQ      0.1    0.275    0.625
  12  rs35702231   MEAN  0.09144  0.08506  0.08237
  12  rs35702231     SD  0.01644 0.007513 0.005045
  12  rs56162312   GENO      G/G      G/T      T/T
  12  rs56162312 COUNTS        4       14       22
  12  rs56162312   FREQ      0.1     0.35     0.55
  12  rs56162312   MEAN  0.09716  0.08224  0.08276
  12  rs56162312     SD  0.01321 0.006057 0.004955
  12 rs181520187   GENO      A/A      A/G      G/G
  12 rs181520187 COUNTS        0        4       36
  12 rs181520187   FREQ        0      0.1      0.9
  12 rs181520187   MEAN       NA  0.08668  0.08372
  12 rs181520187     SD       NA  0.01173 0.007255
  12   rs7308093   GENO      C/C      C/T      T/T
  12   rs7308093 COUNTS        4       11       25
  12   rs7308093   FREQ      0.1    0.275    0.625
  12   rs7308093   MEAN  0.09144  0.08506  0.08237
  12   rs7308093     SD  0.01644 0.007513 0.005045
  12 rs542684410   GENO    GC/GC     GC/G      G/G
  12 rs542684410 COUNTS        0        4       36
  12 rs542684410   FREQ        0      0.1      0.9
  12 rs542684410   MEAN       NA  0.08005  0.08446
  12 rs542684410     SD       NA 0.006882 0.007699
  12  rs11832368   GENO      G/G      G/A      A/A
  12  rs11832368 COUNTS        4       11       25
  12  rs11832368   FREQ      0.1    0.275    0.625
  12  rs11832368   MEAN  0.09144  0.08506  0.08237
  12  rs11832368     SD  0.01644 0.007513 0.005045
  12 rs151043217   GENO      A/A      A/G      G/G
  12 rs151043217 COUNTS        0        8       32
  12 rs151043217   FREQ        0      0.2      0.8
  12 rs151043217   MEAN       NA  0.08187  0.08455
  12 rs151043217     SD       NA 0.006264 0.007964
  12  rs11170847   GENO      C/C      C/T      T/T
  12  rs11170847 COUNTS        4       11       25
  12  rs11170847   FREQ      0.1    0.275    0.625
  12  rs11170847   MEAN  0.09144  0.08506  0.08237
  12  rs11170847     SD  0.01644 0.007513 0.005045
  12  rs73321004   GENO      C/C      C/A      A/A
  12  rs73321004 COUNTS        6       18       16
  12  rs73321004   FREQ     0.15     0.45      0.4
  12  rs73321004   MEAN  0.09229  0.08164  0.08358
  12  rs73321004     SD  0.01326 0.006181 0.004023
  12 rs116310388   GENO      C/C      C/G      G/G
  12 rs116310388 COUNTS        0        8       32
  12 rs116310388   FREQ        0      0.2      0.8
  12 rs116310388   MEAN       NA   0.0842  0.08397
  12 rs116310388     SD       NA 0.002405 0.008512
  12 rs112639880   GENO      G/G     G/GA    GA/GA
  12 rs112639880 COUNTS        1       25       14
  12 rs112639880   FREQ    0.025    0.625     0.35
  12 rs112639880   MEAN  0.08221  0.08506  0.08228
  12 rs112639880     SD        0 0.008644  0.00569
  12  rs59151663   GENO      C/C      C/A      A/A
  12  rs59151663 COUNTS        4       16       20
  12  rs59151663   FREQ      0.1      0.4      0.5
  12  rs59151663   MEAN  0.09716  0.08207  0.08294
  12  rs59151663     SD  0.01321 0.005726 0.005111
  12  rs11614841   GENO      T/T      T/C      C/C
  12  rs11614841 COUNTS        3       11       26
  12  rs11614841   FREQ    0.075    0.275     0.65
  12  rs11614841   MEAN   0.0964  0.08361  0.08276
  12  rs11614841     SD  0.01607 0.007456 0.005336
  12   rs7294533   GENO      C/C      C/T      T/T
  12   rs7294533 COUNTS        3       12       25
  12   rs7294533   FREQ    0.075      0.3    0.625
  12   rs7294533   MEAN   0.0964  0.08436  0.08237
  12   rs7294533     SD  0.01607  0.00757 0.005045
  12  rs12425539   GENO      G/G      G/A      A/A
  12  rs12425539 COUNTS        6       15       19
  12  rs12425539   FREQ     0.15    0.375    0.475
  12  rs12425539   MEAN  0.09229  0.08159  0.08332
  12  rs12425539     SD  0.01326 0.006718 0.003854
  12   rs2046517   GENO      G/G      G/A      A/A
  12   rs2046517 COUNTS        6       15       19
  12   rs2046517   FREQ     0.15    0.375    0.475
  12   rs2046517   MEAN  0.09229  0.08159  0.08332
  12   rs2046517     SD  0.01326 0.006718 0.003854
  12   rs2046518   GENO      T/T      T/A      A/A
  12   rs2046518 COUNTS        3       12       25
  12   rs2046518   FREQ    0.075      0.3    0.625
  12   rs2046518   MEAN   0.0964  0.08436  0.08237
  12   rs2046518     SD  0.01607  0.00757 0.005045
  12 rs148860947   GENO CGAAAA/CGAAAA CGAAAA/C      C/C
  12 rs148860947 COUNTS        3       12       25
  12 rs148860947   FREQ    0.075      0.3    0.625
  12 rs148860947   MEAN   0.0964  0.08436  0.08237
  12 rs148860947     SD  0.01607  0.00757 0.005045
  12  rs55980847   GENO      T/T      T/G      G/G
  12  rs55980847 COUNTS        3       12       25
  12  rs55980847   FREQ    0.075      0.3    0.625
  12  rs55980847   MEAN   0.0964  0.08436  0.08237
  12  rs55980847     SD  0.01607  0.00757 0.005045
  12  rs55902723   GENO      G/G      G/A      A/A
  12  rs55902723 COUNTS        6       15       19
  12  rs55902723   FREQ     0.15    0.375    0.475
  12  rs55902723   MEAN  0.09229  0.08159  0.08332
  12  rs55902723     SD  0.01326 0.006718 0.003854
  12 rs147821793   GENO    CA/CA     CA/C      C/C
  12 rs147821793 COUNTS        0        6       34
  12 rs147821793   FREQ        0     0.15     0.85
  12 rs147821793   MEAN       NA   0.0835  0.08411
  12 rs147821793     SD       NA   0.0105 0.007249
  12  rs17109314   GENO      A/A      A/C      C/C
  12  rs17109314 COUNTS        6       16       18
  12  rs17109314   FREQ     0.15      0.4     0.45
  12  rs17109314   MEAN  0.09229  0.08167  0.08334
  12  rs17109314     SD  0.01326 0.006498 0.003965
  12  rs56678328   GENO    AG/AG     AG/A      A/A
  12  rs56678328 COUNTS        3       11       26
  12  rs56678328   FREQ    0.075    0.275     0.65
  12  rs56678328   MEAN   0.0964    0.085  0.08217
  12  rs56678328     SD  0.01607 0.007593 0.005041
  12  rs11612597   GENO      G/G      G/A      A/A
  12  rs11612597 COUNTS        3       11       26
  12  rs11612597   FREQ    0.075    0.275     0.65
  12  rs11612597   MEAN   0.0964  0.08361  0.08276
  12  rs11612597     SD  0.01607 0.007456 0.005336
  12  rs11612640   GENO      C/C      C/G      G/G
  12  rs11612640 COUNTS        5       12       23
  12  rs11612640   FREQ    0.125      0.3    0.575
  12  rs11612640   MEAN  0.09305   0.0828  0.08269
  12  rs11612640     SD  0.01468 0.006177 0.004947
  12   rs7967589   GENO      G/G      G/A      A/A
  12   rs7967589 COUNTS        4        9       27
  12   rs7967589   FREQ      0.1    0.225    0.675
  12   rs7967589   MEAN  0.09166  0.08499  0.08256
  12   rs7967589     SD  0.01618 0.007598 0.005335
  12 rs193050398   GENO      A/A      A/G      G/G
  12 rs193050398 COUNTS        0        4       36
  12 rs193050398   FREQ        0      0.1      0.9
  12 rs193050398   MEAN       NA  0.08668  0.08372
  12 rs193050398     SD       NA  0.01173 0.007255
  12  rs76159078   GENO      A/A      A/G      G/G
  12  rs76159078 COUNTS        0        4       36
  12  rs76159078   FREQ        0      0.1      0.9
  12  rs76159078   MEAN       NA  0.08668  0.08372
  12  rs76159078     SD       NA  0.01173 0.007255
  12  rs58905411   GENO      G/G      G/A      A/A
  12  rs58905411 COUNTS        5       19       16
  12  rs58905411   FREQ    0.125    0.475      0.4
  12  rs58905411   MEAN  0.08703  0.08363  0.08353
  12  rs58905411     SD 0.009932 0.009286 0.004384
  12 rs191682763   GENO      C/C      C/A      A/A
  12 rs191682763 COUNTS        0        4       36
  12 rs191682763   FREQ        0      0.1      0.9
  12 rs191682763   MEAN       NA  0.08668  0.08372
  12 rs191682763     SD       NA  0.01173 0.007255
  12  rs12427355   GENO      C/C      C/T      T/T
  12  rs12427355 COUNTS        4       11       25
  12  rs12427355   FREQ      0.1    0.275    0.625
  12  rs12427355   MEAN  0.09166  0.08551  0.08214
  12  rs12427355     SD  0.01618 0.006893 0.005321
  12 rs191925293   GENO      A/A      A/G      G/G
  12 rs191925293 COUNTS        0        4       36
  12 rs191925293   FREQ        0      0.1      0.9
  12 rs191925293   MEAN       NA  0.08668  0.08372
  12 rs191925293     SD       NA  0.01173 0.007255
  12   rs3803044   GENO      G/G      G/A      A/A
  12   rs3803044 COUNTS        0       10       30
  12   rs3803044   FREQ        0     0.25     0.75
  12   rs3803044   MEAN       NA  0.08555  0.08351
  12   rs3803044     SD       NA  0.01125 0.006206
  12  rs75501906   GENO      A/A      A/G      G/G
  12  rs75501906 COUNTS        0        4       36
  12  rs75501906   FREQ        0      0.1      0.9
  12  rs75501906   MEAN       NA   0.0842    0.084
  12  rs75501906     SD       NA 0.005182 0.007939
  12   rs1056010   GENO      T/T      T/C      C/C
  12   rs1056010 COUNTS        4       17       19
  12   rs1056010   FREQ      0.1    0.425    0.475
  12   rs1056010   MEAN  0.08963  0.08385  0.08298
  12   rs1056010     SD 0.009281 0.009835 0.004306
  12 rs150926693   GENO  CTT/CTT    CTT/C      C/C
  12 rs150926693 COUNTS        5       11       24
  12 rs150926693   FREQ    0.125    0.275      0.6
  12 rs150926693   MEAN  0.08387  0.08325   0.0844
  12 rs150926693     SD 0.003474 0.004141 0.009457
  12   rs2272470   GENO      C/C      C/T      T/T
  12   rs2272470 COUNTS        4       16       20
  12   rs2272470   FREQ      0.1      0.4      0.5
  12   rs2272470   MEAN  0.09166  0.08369  0.08275
  12   rs2272470     SD  0.01618 0.007085 0.005031
  12  rs74089954   GENO      T/T      T/C      C/C
  12  rs74089954 COUNTS        0        4       36
  12  rs74089954   FREQ        0      0.1      0.9
  12  rs74089954   MEAN       NA  0.07835  0.08465
  12  rs74089954     SD       NA 0.004132 0.007733
  12  rs60127327   GENO      A/A      A/G      G/G
[truncated: 2,781,218 more chars]
