# Supplementary material for: Cell-to-cell expression dispersion of B-cell surface proteins is linked to genetic variants in humans
Source: Commun Biol. 2020 Jul 3;3:346. doi: 10.1038/s42003-020-1075-1 (PMC7335051; doi:10.1038/s42003-020-1075-1)
Supplement: Supplementary file 4 — Supplementary Data 2 [file 42003_2020_1075_MOESM4_ESM.zip › Supplementary_Data_S2/plink-results-40LCLs/CD63_chr12_cv.loess/CD63_cv.loess_40_LCLs.qassoc.adjusted]

 CHR         SNP      UNADJ         GC       BONF       HOLM   SIDAK_SS   SIDAK_SD     FDR_BH     FDR_BY
  12 rs116739774  0.0001689  0.0002928          1          1     0.8781     0.8781     0.1744          1 
  12 rs112692825  0.0001819  0.0003141          1          1     0.8964     0.8964     0.1744          1 
  12 rs112817076  0.0001819  0.0003141          1          1     0.8964     0.8964     0.1744          1 
  12  rs73349954  0.0001819  0.0003141          1          1     0.8964     0.8964     0.1744          1 
  12  rs73349983  0.0001819  0.0003141          1          1     0.8964     0.8964     0.1744          1 
  12 rs143228719  0.0001819  0.0003141          1          1     0.8964     0.8964     0.1744          1 
  12  rs55849950  0.0001819  0.0003141          1          1     0.8964     0.8964     0.1744          1 
  12  rs73351680  0.0001819  0.0003141          1          1     0.8964     0.8964     0.1744          1 
  12  rs34299538  0.0001819  0.0003141          1          1     0.8964     0.8964     0.1744          1 
  12  rs73335910  0.0001819  0.0003141          1          1     0.8964     0.8964     0.1744          1 
  12 rs113498498  0.0001819  0.0003141          1          1     0.8964     0.8964     0.1744          1 
  12 rs111505240  0.0001819  0.0003141          1          1     0.8964     0.8964     0.1744          1 
  12 rs199546118  0.0001819  0.0003141          1          1     0.8964     0.8964     0.1744          1 
  12       rs971  0.0002285  0.0003894          1          1      0.942     0.9419     0.1884          1 
  12  rs78089251  0.0002392  0.0004065          1          1     0.9492     0.9491     0.1884          1 
  12 rs115740740  0.0003024  0.0005069          1          1     0.9769     0.9768     0.1884          1 
  12 rs114606877  0.0003024  0.0005069          1          1     0.9769     0.9768     0.1884          1 
  12  rs79130148  0.0003024  0.0005069          1          1     0.9769     0.9768     0.1884          1 
  12  rs76548287  0.0003024  0.0005069          1          1     0.9769     0.9768     0.1884          1 
  12 rs114782601  0.0003024  0.0005069          1          1     0.9769     0.9768     0.1884          1 
  12 rs113897087   0.000363   0.000602          1          1     0.9891     0.9891     0.2056          1 
  12 rs112473782   0.000363   0.000602          1          1     0.9891     0.9891     0.2056          1 
  12  rs59476756  0.0006874   0.001098          1          1     0.9998     0.9998     0.2814          1 
  12  rs61649746  0.0006958    0.00111          1          1     0.9998     0.9998     0.2814          1 
  12   rs4758974  0.0009582     0.0015          1          1          1          1     0.2814          1 
  12  rs11171073  0.0009582     0.0015          1          1          1          1     0.2814          1 
  12  rs12372642  0.0009582     0.0015          1          1          1          1     0.2814          1 
  12  rs11171076  0.0009582     0.0015          1          1          1          1     0.2814          1 
  12   rs4759104  0.0009582     0.0015          1          1          1          1     0.2814          1 
  12  rs73344077   0.001025   0.001597          1          1          1          1     0.2814          1 
  12  rs73344079   0.001025   0.001597          1          1          1          1     0.2814          1 
  12  rs59108082   0.001025   0.001597          1          1          1          1     0.2814          1 
  12 rs564974626   0.001025   0.001597          1          1          1          1     0.2814          1 
  12 rs112714462   0.001025   0.001597          1          1          1          1     0.2814          1 
  12  rs73344100   0.001025   0.001597          1          1          1          1     0.2814          1 
  12  rs73344102   0.001025   0.001597          1          1          1          1     0.2814          1 
  12  rs73346010   0.001025   0.001597          1          1          1          1     0.2814          1 
  12  rs73346013   0.001025   0.001597          1          1          1          1     0.2814          1 
  12  rs73346014   0.001025   0.001597          1          1          1          1     0.2814          1 
  12 rs111762466   0.001025   0.001597          1          1          1          1     0.2814          1 
  12  rs73346023   0.001025   0.001597          1          1          1          1     0.2814          1 
  12 rs116364799   0.001039   0.001618          1          1          1          1     0.2814          1 
  12 rs114651171   0.001039   0.001618          1          1          1          1     0.2814          1 
  12 rs145488615   0.001039   0.001618          1          1          1          1     0.2814          1 
  12 rs115401344   0.001039   0.001618          1          1          1          1     0.2814          1 
  12 rs147630215   0.001039   0.001618          1          1          1          1     0.2814          1 
  12  rs59370004   0.001129   0.001749          1          1          1          1     0.2817          1 
  12  rs78996677   0.001129   0.001749          1          1          1          1     0.2817          1 
  12   rs7484981   0.001176   0.001817          1          1          1          1     0.2817          1 
  12   rs4451814   0.001176   0.001817          1          1          1          1     0.2817          1 
  12 rs147307990   0.001176   0.001817          1          1          1          1     0.2817          1 
  12  rs73324736   0.001176   0.001817          1          1          1          1     0.2817          1 
  12  esv3629574   0.001324    0.00203          1          1          1          1     0.3066          1 
  12   rs2228224   0.001329   0.002038          1          1          1          1     0.3066          1 
  12 rs559561420    0.00143   0.002183          1          1          1          1      0.324          1 
  12 rs146919687   0.001699   0.002566          1          1          1          1     0.3706          1 
  12  rs76628943   0.001699   0.002566          1          1          1          1     0.3706          1 
  12  rs12366282   0.001785   0.002687          1          1          1          1     0.3706          1 
  12  rs12825989   0.001785   0.002687          1          1          1          1     0.3706          1 
  12  rs12367018   0.001785   0.002687          1          1          1          1     0.3706          1 
  12  rs12312813   0.002016   0.003013          1          1          1          1     0.4118          1 
  12  rs75168889   0.002229    0.00331          1          1          1          1     0.4479          1 
  12  rs76440403   0.002512   0.003702          1          1          1          1     0.4705          1 
  12 rs184689614   0.002512   0.003702          1          1          1          1     0.4705          1 
  12 rs564063054   0.003374   0.004881          1          1          1          1     0.4705          1 
  12  rs73347918   0.003394   0.004907          1          1          1          1     0.4705          1 
  12 rs137967717   0.003458   0.004994          1          1          1          1     0.4705          1 
  12  rs57462268   0.003458   0.004994          1          1          1          1     0.4705          1 
  12 rs116046773   0.003476   0.005018          1          1          1          1     0.4705          1 
  12 rs114652563   0.003476   0.005018          1          1          1          1     0.4705          1 
  12  rs61159166   0.003476   0.005018          1          1          1          1     0.4705          1 
  12  rs79676492   0.003476   0.005018          1          1          1          1     0.4705          1 
  12  rs59999481   0.003476   0.005018          1          1          1          1     0.4705          1 
  12 rs115207911   0.003476   0.005018          1          1          1          1     0.4705          1 
  12 rs114295824   0.003476   0.005018          1          1          1          1     0.4705          1 
  12 rs115863331   0.003476   0.005018          1          1          1          1     0.4705          1 
  12    rs266653   0.003582   0.005162          1          1          1          1     0.4705          1 
  12    rs266650   0.003582   0.005162          1          1          1          1     0.4705          1 
  12    rs166477   0.003582   0.005162          1          1          1          1     0.4705          1 
  12   rs6421178   0.003582   0.005162          1          1          1          1     0.4705          1 
  12    rs266689   0.003582   0.005162          1          1          1          1     0.4705          1 
  12    rs266686   0.003582   0.005162          1          1          1          1     0.4705          1 
  12    rs266685   0.003582   0.005162          1          1          1          1     0.4705          1 
  12    rs266683   0.003582   0.005162          1          1          1          1     0.4705          1 
  12   rs7967049   0.003582   0.005162          1          1          1          1     0.4705          1 
  12   rs7966838   0.003582   0.005162          1          1          1          1     0.4705          1 
  12   rs2644410   0.003582   0.005162          1          1          1          1     0.4705          1 
  12   rs2644409   0.003582   0.005162          1          1          1          1     0.4705          1 
  12   rs1390447   0.003582   0.005162          1          1          1          1     0.4705          1 
  12   rs2603570   0.003582   0.005162          1          1          1          1     0.4705          1 
  12   rs2220935   0.003582   0.005162          1          1          1          1     0.4705          1 
  12   rs2201583   0.003582   0.005162          1          1          1          1     0.4705          1 
  12   rs2603552   0.003582   0.005162          1          1          1          1     0.4705          1 
  12  rs11171059   0.003582   0.005162          1          1          1          1     0.4705          1 
  12  rs11514192   0.003636   0.005234          1          1          1          1     0.4705          1 
  12  rs11514193   0.003636   0.005234          1          1          1          1     0.4705          1 
  12 rs143398234    0.00368   0.005293          1          1          1          1     0.4705          1 
  12 rs114149183     0.0037   0.005321          1          1          1          1     0.4705          1 
  12 rs138865943   0.003875   0.005556          1          1          1          1     0.4878          1 
  12 rs529587947   0.003953    0.00566          1          1          1          1     0.4925          1 
  12  rs12229875   0.004154   0.005928          1          1          1          1     0.5124          1 
  12    rs266682   0.004439   0.006309          1          1          1          1     0.5423          1 
  12  rs74616095   0.004528   0.006426          1          1          1          1     0.5477          1 
  12  rs35471822   0.004945   0.006979          1          1          1          1     0.5869          1 
  12  rs11503973   0.004945   0.006979          1          1          1          1     0.5869          1 
  12 rs138914778   0.005167   0.007271          1          1          1          1     0.6073          1 
  12   rs7979190   0.005292   0.007436          1          1          1          1     0.6163          1 
  12 rs147052096   0.005546   0.007768          1          1          1          1     0.6176          1 
  12   rs4472979   0.006096   0.008487          1          1          1          1     0.6176          1 
  12 rs115658175   0.006156   0.008565          1          1          1          1     0.6176          1 
  12 rs149647690   0.006156   0.008565          1          1          1          1     0.6176          1 
  12  rs12303638   0.006161   0.008571          1          1          1          1     0.6176          1 
  12 rs566319228   0.006161   0.008571          1          1          1          1     0.6176          1 
  12 rs533880290   0.006161   0.008571          1          1          1          1     0.6176          1 
  12  rs12308559   0.006161   0.008571          1          1          1          1     0.6176          1 
  12  rs11171511   0.006394   0.008874          1          1          1          1     0.6176          1 
  12   rs4759003   0.006394   0.008874          1          1          1          1     0.6176          1 
  12  rs11171512   0.006394   0.008874          1          1          1          1     0.6176          1 
  12  rs10876795   0.006394   0.008874          1          1          1          1     0.6176          1 
  12 rs148844877   0.006394   0.008874          1          1          1          1     0.6176          1 
  12   rs7975417   0.006394   0.008874          1          1          1          1     0.6176          1 
  12  rs10876803   0.006394   0.008874          1          1          1          1     0.6176          1 
  12  rs12302935   0.006394   0.008874          1          1          1          1     0.6176          1 
  12  rs11519828   0.006394   0.008874          1          1          1          1     0.6176          1 
  12   rs7489066   0.006394   0.008874          1          1          1          1     0.6176          1 
  12   rs4334684   0.006394   0.008874          1          1          1          1     0.6176          1 
  12  rs11171526   0.006394   0.008874          1          1          1          1     0.6176          1 
  12  rs11171528   0.006394   0.008874          1          1          1          1     0.6176          1 
  12 rs572391912   0.006394   0.008874          1          1          1          1     0.6176          1 
  12  rs71962651   0.007052   0.009724          1          1          1          1     0.6759          1 
  12   rs2640610   0.007284    0.01002          1          1          1          1     0.6902          1 
  12    rs324012   0.007332    0.01009          1          1          1          1     0.6902          1 
  12 rs548892380   0.007521    0.01033          1          1          1          1     0.6902          1 
  12   rs7305567   0.008251    0.01126          1          1          1          1     0.6902          1 
  12  rs10161514   0.008441     0.0115          1          1          1          1     0.6902          1 
  12   rs7398423   0.008851    0.01202          1          1          1          1     0.6902          1 
  12 rs146316489    0.00946     0.0128          1          1          1          1     0.6902          1 
  12  rs73314787    0.00946     0.0128          1          1          1          1     0.6902          1 
  12  rs73314789    0.00946     0.0128          1          1          1          1     0.6902          1 
  12   rs7304319   0.009475    0.01282          1          1          1          1     0.6902          1 
  12 rs537862314   0.009916    0.01337          1          1          1          1     0.6902          1 
  12  rs56678328     0.0107    0.01436          1          1          1          1     0.6902          1 
  12    rs266664     0.0108    0.01448          1          1          1          1     0.6902          1 
  12    rs266661     0.0108    0.01448          1          1          1          1     0.6902          1 
  12    rs266658     0.0108    0.01448          1          1          1          1     0.6902          1 
  12   rs3001425    0.01097     0.0147          1          1          1          1     0.6902          1 
  12   rs1478731     0.0112    0.01499          1          1          1          1     0.6902          1 
  12  rs12307333     0.0112    0.01499          1          1          1          1     0.6902          1 
  12  rs12302477     0.0112    0.01499          1          1          1          1     0.6902          1 
  12  rs77709312     0.0112    0.01499          1          1          1          1     0.6902          1 
  12  rs56687665     0.0112    0.01499          1          1          1          1     0.6902          1 
  12  rs59114247     0.0112    0.01499          1          1          1          1     0.6902          1 
  12  rs74090625     0.0112    0.01499          1          1          1          1     0.6902          1 
  12  rs10876731     0.0112    0.01499          1          1          1          1     0.6902          1 
  12  rs10876732     0.0112    0.01499          1          1          1          1     0.6902          1 
  12  rs10467119     0.0112    0.01499          1          1          1          1     0.6902          1 
  12  rs10467120     0.0112    0.01499          1          1          1          1     0.6902          1 
  12   rs4400895     0.0112    0.01499          1          1          1          1     0.6902          1 
  12  rs11171397     0.0112    0.01499          1          1          1          1     0.6902          1 
  12  rs12310079     0.0112    0.01499          1          1          1          1     0.6902          1 
  12  rs11171398     0.0112    0.01499          1          1          1          1     0.6902          1 
  12   rs4759298    0.01155    0.01542          1          1          1          1     0.6902          1 
  12   rs2037750    0.01155    0.01542          1          1          1          1     0.6902          1 
  12 rs142314689    0.01158    0.01546          1          1          1          1     0.6902          1 
  12 rs142023418    0.01158    0.01546          1          1          1          1     0.6902          1 
  12 rs186172640    0.01158    0.01546          1          1          1          1     0.6902          1 
  12 rs142517697    0.01158    0.01546          1          1          1          1     0.6902          1 
  12  rs12299200    0.01195    0.01592          1          1          1          1     0.6902          1 
  12  rs12296823    0.01195    0.01592          1          1          1          1     0.6902          1 
  12  rs12311931    0.01195    0.01592          1          1          1          1     0.6902          1 
  12  rs12298692    0.01195    0.01592          1          1          1          1     0.6902          1 
  12  rs73307390    0.01195    0.01592          1          1          1          1     0.6902          1 
  12  rs11170734    0.01195    0.01592          1          1          1          1     0.6902          1 
  12  rs73307393    0.01195    0.01592          1          1          1          1     0.6902          1 
  12  rs59440741    0.01195    0.01592          1          1          1          1     0.6902          1 
  12  rs58307357    0.01195    0.01592          1          1          1          1     0.6902          1 
  12  rs60735272    0.01195    0.01592          1          1          1          1     0.6902          1 
  12  rs12315287    0.01195    0.01592          1          1          1          1     0.6902          1 
  12   rs6580969    0.01195    0.01592          1          1          1          1     0.6902          1 
  12  rs12307272    0.01277    0.01693          1          1          1          1     0.6902          1 
  12 rs142755298    0.01296    0.01717          1          1          1          1     0.6902          1 
  12 rs374504055    0.01307     0.0173          1          1          1          1     0.6902          1 
  12 rs202215851    0.01315     0.0174          1          1          1          1     0.6902          1 
  12  rs12313923    0.01315     0.0174          1          1          1          1     0.6902          1 
  12  rs60786267    0.01316    0.01741          1          1          1          1     0.6902          1 
  12  rs61633953    0.01316    0.01741          1          1          1          1     0.6902          1 
  12 rs116286841    0.01316    0.01741          1          1          1          1     0.6902          1 
  12 rs115341417    0.01316    0.01741          1          1          1          1     0.6902          1 
  12  rs12320942    0.01322    0.01749          1          1          1          1     0.6902          1 
  12  rs12306093    0.01367    0.01804          1          1          1          1     0.6902          1 
  12  rs12299199    0.01367    0.01804          1          1          1          1     0.6902          1 
  12  rs11503964    0.01367    0.01804          1          1          1          1     0.6902          1 
  12  rs12316615    0.01367    0.01804          1          1          1          1     0.6902          1 
  12  rs11170751    0.01367    0.01804          1          1          1          1     0.6902          1 
  12  rs11170752    0.01367    0.01804          1          1          1          1     0.6902          1 
  12 rs145137763    0.01371    0.01809          1          1          1          1     0.6902          1 
  12 rs112968458    0.01386    0.01828          1          1          1          1     0.6902          1 
  12   rs7966252    0.01426    0.01877          1          1          1          1     0.6902          1 
  12 rs560819046    0.01432    0.01885          1          1          1          1     0.6902          1 
  12  rs10783620     0.0145    0.01906          1          1          1          1     0.6902          1 
  12   rs7296830    0.01453     0.0191          1          1          1          1     0.6902          1 
  12  rs11171539    0.01496    0.01962          1          1          1          1     0.6902          1 
  12 rs376802727    0.01499    0.01967          1          1          1          1     0.6902          1 
  12  rs35918249    0.01499    0.01967          1          1          1          1     0.6902          1 
  12   rs7138601     0.0153    0.02004          1          1          1          1     0.6902          1 
  12   rs7960547     0.0153    0.02004          1          1          1          1     0.6902          1 
  12  rs11170843    0.01588    0.02075          1          1          1          1     0.6902          1 
  12   rs4419419    0.01603    0.02093          1          1          1          1     0.6902          1 
  12  rs59677035    0.01603    0.02093          1          1          1          1     0.6902          1 
  12  rs10783755    0.01603    0.02093          1          1          1          1     0.6902          1 
  12  rs10876807    0.01603    0.02093          1          1          1          1     0.6902          1 
  12  rs60860183    0.01614    0.02107          1          1          1          1     0.6902          1 
  12 rs535276699    0.01614    0.02107          1          1          1          1     0.6902          1 
  12 rs553589973    0.01614    0.02107          1          1          1          1     0.6902          1 
  12  rs12427355    0.01614    0.02108          1          1          1          1     0.6902          1 
  12   rs1920025    0.01616     0.0211          1          1          1          1     0.6902          1 
  12  rs10876496    0.01647    0.02147          1          1          1          1     0.6902          1 
  12  rs73319403    0.01657     0.0216          1          1          1          1     0.6902          1 
  12  rs11170692    0.01661    0.02164          1          1          1          1     0.6902          1 
  12   rs6581026    0.01678    0.02184          1          1          1          1     0.6902          1 
  12    rs324014    0.01768    0.02295          1          1          1          1     0.6902          1 
  12  rs11519824    0.01771    0.02298          1          1          1          1     0.6902          1 
  12   rs7138335    0.01771    0.02298          1          1          1          1     0.6902          1 
  12   rs4759196    0.01791    0.02322          1          1          1          1     0.6902          1 
  12   rs4759105    0.01791    0.02322          1          1          1          1     0.6902          1 
  12  rs78651099    0.01791    0.02322          1          1          1          1     0.6902          1 
  12  rs12312252    0.01827    0.02365          1          1          1          1     0.6902          1 
  12   rs3024961    0.01845    0.02387          1          1          1          1     0.6902          1 
  12   rs4301049    0.01863    0.02409          1          1          1          1     0.6902          1 
  12  rs11171710     0.0191    0.02465          1          1          1          1     0.6902          1 
  12  rs74089818    0.01927    0.02485          1          1          1          1     0.6902          1 
  12  rs74089821    0.01927    0.02485          1          1          1          1     0.6902          1 
  12  rs11171525    0.01933    0.02493          1          1          1          1     0.6902          1 
  12  rs34022299    0.01951    0.02514          1          1          1          1     0.6902          1 
  12 rs200703209    0.01976    0.02545          1          1          1          1     0.6902          1 
  12  rs11171541    0.01978    0.02547          1          1          1          1     0.6902          1 
  12   rs7311314    0.02007    0.02582          1          1          1          1     0.6902          1 
  12   rs2046292    0.02011    0.02586          1          1          1          1     0.6902          1 
  12  rs73324770    0.02014     0.0259          1          1          1          1     0.6902          1 
  12  rs11171412    0.02014     0.0259          1          1          1          1     0.6902          1 
  12  rs12318092    0.02014     0.0259          1          1          1          1     0.6902          1 
  12  rs73324802    0.02014     0.0259          1          1          1          1     0.6902          1 
  12 rs572907767    0.02014     0.0259          1          1          1          1     0.6902          1 
  12  rs12308063    0.02014     0.0259          1          1          1          1     0.6902          1 
  12  rs12296761    0.02014     0.0259          1          1          1          1     0.6902          1 
  12 rs144758825    0.02014     0.0259          1          1          1          1     0.6902          1 
  12   rs7135830    0.02014     0.0259          1          1          1          1     0.6902          1 
  12   rs7294460    0.02014     0.0259          1          1          1          1     0.6902          1 
  12 rs112434065    0.02014     0.0259          1          1          1          1     0.6902          1 
  12   rs7301667    0.02014     0.0259          1          1          1          1     0.6902          1 
  12 rs113436240    0.02014     0.0259          1          1          1          1     0.6902          1 
  12   rs7968130    0.02014     0.0259          1          1          1          1     0.6902          1 
  12  rs11171440    0.02014     0.0259          1          1          1          1     0.6902          1 
  12  rs11171445    0.02014     0.0259          1          1          1          1     0.6902          1 
  12  rs12317998    0.02014     0.0259          1          1          1          1     0.6902          1 
  12  rs12308022    0.02014     0.0259          1          1          1          1     0.6902          1 
  12  rs11171446    0.02014     0.0259          1          1          1          1     0.6902          1 
  12  rs12313802    0.02014     0.0259          1          1          1          1     0.6902          1 
  12  rs73325766    0.02014     0.0259          1          1          1          1     0.6902          1 
  12  rs12309328    0.02014     0.0259          1          1          1          1     0.6902          1 
  12  rs12322736    0.02014     0.0259          1          1          1          1     0.6902          1 
  12  rs12309458    0.02014     0.0259          1          1          1          1     0.6902          1 
  12  rs12316946    0.02014     0.0259          1          1          1          1     0.6902          1 
  12  rs11171484    0.02014     0.0259          1          1          1          1     0.6902          1 
  12  rs12297108    0.02014     0.0259          1          1          1          1     0.6902          1 
  12  rs12309784    0.02014     0.0259          1          1          1          1     0.6902          1 
  12 rs146249176    0.02014     0.0259          1          1          1          1     0.6902          1 
  12 rs111360841    0.02014     0.0259          1          1          1          1     0.6902          1 
  12  rs10161416    0.02014     0.0259          1          1          1          1     0.6902          1 
  12 rs145481174    0.02014     0.0259          1          1          1          1     0.6902          1 
  12  rs11504015    0.02014     0.0259          1          1          1          1     0.6902          1 
  12  rs11504016    0.02014     0.0259          1          1          1          1     0.6902          1 
  12  rs11171571    0.02014     0.0259          1          1          1          1     0.6902          1 
  12  rs61322729    0.02014     0.0259          1          1          1          1     0.6902          1 
  12   rs7312989    0.02014     0.0259          1          1          1          1     0.6902          1 
  12 rs113908602    0.02014     0.0259          1          1          1          1     0.6902          1 
  12  rs59480824    0.02014     0.0259          1          1          1          1     0.6902          1 
  12 rs533068735    0.02014    0.02591          1          1          1          1     0.6902          1 
  12  rs62872661    0.02016    0.02593          1          1          1          1     0.6902          1 
  12  rs11321648    0.02027    0.02606          1          1          1          1     0.6902          1 
  12  rs11171409     0.0204    0.02621          1          1          1          1     0.6902          1 
  12  rs11171410     0.0204    0.02621          1          1          1          1     0.6902          1 
  12  rs73324760     0.0204    0.02621          1          1          1          1     0.6902          1 
  12   rs7294533    0.02062    0.02647          1          1          1          1     0.6902          1 
  12   rs2046518    0.02062    0.02647          1          1          1          1     0.6902          1 
  12 rs148860947    0.02062    0.02647          1          1          1          1     0.6902          1 
  12  rs55980847    0.02062    0.02647          1          1          1          1     0.6902          1 
  12 rs536321446    0.02069    0.02656          1          1          1          1     0.6902          1 
  12  rs73347912    0.02076    0.02664          1          1          1          1     0.6902          1 
  12 rs541808026    0.02088    0.02679          1          1          1          1     0.6902          1 
  12  rs73108819    0.02092    0.02684          1          1          1          1     0.6902          1 
  12  rs60309607    0.02093    0.02685          1          1          1          1     0.6902          1 
  12  rs11171367    0.02093    0.02685          1          1          1          1     0.6902          1 
  12  rs57789009    0.02093    0.02685          1          1          1          1     0.6902          1 
  12 rs548447791    0.02093    0.02685          1          1          1          1     0.6902          1 
  12  rs12306239    0.02093    0.02685          1          1          1          1     0.6902          1 
  12  rs55663415    0.02093    0.02685          1          1          1          1     0.6902          1 
  12 rs149086698    0.02093    0.02685          1          1          1          1     0.6902          1 
  12  rs55726164    0.02093    0.02685          1          1          1          1     0.6902          1 
  12  rs61066007    0.02093    0.02685          1          1          1          1     0.6902          1 
  12  rs74092656    0.02093    0.02685          1          1          1          1     0.6902          1 
  12  rs74092657    0.02093    0.02685          1          1          1          1     0.6902          1 
  12  rs58862951    0.02093    0.02685          1          1          1          1     0.6902          1 
  12  rs58737967    0.02093    0.02685          1          1          1          1     0.6902          1 
  12 rs144739385    0.02093    0.02685          1          1          1          1     0.6902          1 
  12  rs59149814    0.02093    0.02685          1          1          1          1     0.6902          1 
  12 rs147916095    0.02093    0.02685          1          1          1          1     0.6902          1 
  12  rs11171373    0.02093    0.02685          1          1          1          1     0.6902          1 
  12  rs12320240    0.02093    0.02685          1          1          1          1     0.6902          1 
  12  rs17117146    0.02093    0.02685          1          1          1          1     0.6902          1 
  12 rs145570706    0.02093    0.02685          1          1          1          1     0.6902          1 
  12  rs11171375    0.02093    0.02685          1          1          1          1     0.6902          1 
  12   rs7296597    0.02094    0.02686          1          1          1          1     0.6902          1 
  12  rs79478521    0.02114     0.0271          1          1          1          1     0.6902          1 
  12  rs78465973    0.02114     0.0271          1          1          1          1     0.6902          1 
  12  rs74755945    0.02114     0.0271          1          1          1          1     0.6902          1 
  12   rs6581084    0.02196    0.02808          1          1          1          1     0.6902          1 
  12 rs373037769    0.02217    0.02833          1          1          1          1     0.6902          1 
  12  rs56818653    0.02237    0.02857          1          1          1          1     0.6902          1 
  12  rs56987022    0.02237    0.02857          1          1          1          1     0.6902          1 
  12  rs58624721    0.02238    0.02859          1          1          1          1     0.6902          1 
  12   rs4494339    0.02245    0.02866          1          1          1          1     0.6902          1 
  12  rs12305643    0.02245    0.02866          1          1          1          1     0.6902          1 
  12   rs7975955    0.02245    0.02866          1          1          1          1     0.6902          1 
  12  rs11170695    0.02245    0.02866          1          1          1          1     0.6902          1 
  12  rs11170697    0.02245    0.02866          1          1          1          1     0.6902          1 
  12   rs1006347    0.02245    0.02866          1          1          1          1     0.6902          1 
  12   rs1550778    0.02245    0.02866          1          1          1          1     0.6902          1 
  12   rs2198611    0.02248    0.02871          1          1          1          1     0.6902          1 
  12  rs78204134     0.0225    0.02872          1          1          1          1     0.6902          1 
  12  rs73114552     0.0225    0.02872          1          1          1          1     0.6902          1 
  12  rs12314526    0.02259    0.02883          1          1          1          1     0.6902          1 
  12    rs799267    0.02264    0.02889          1          1          1          1     0.6902          1 
  12  rs74090607    0.02265    0.02891          1          1          1          1     0.6902          1 
  12  rs12314859    0.02265    0.02891          1          1          1          1     0.6902          1 
  12  rs12315027    0.02265    0.02891          1          1          1          1     0.6902          1 
  12  rs11831471    0.02265    0.02891          1          1          1          1     0.6902          1 
  12  rs11171386    0.02265    0.02891          1          1          1          1     0.6902          1 
  12  rs11171387    0.02265    0.02891          1          1          1          1     0.6902          1 
  12  rs11171388    0.02265    0.02891          1          1          1          1     0.6902          1 
  12  rs11171389    0.02265    0.02891          1          1          1          1     0.6902          1 
  12  rs12298466    0.02265    0.02891          1          1          1          1     0.6902          1 
  12 rs539842872    0.02265    0.02891          1          1          1          1     0.6902          1 
  12  rs11171391    0.02265    0.02891          1          1          1          1     0.6902          1 
  12 rs144114283    0.02265    0.02891          1          1          1          1     0.6902          1 
  12 rs529315186    0.02265    0.02891          1          1          1          1     0.6902          1 
  12   rs7308843    0.02274    0.02901          1          1          1          1     0.6902          1 
  12   rs7309157    0.02274    0.02901          1          1          1          1     0.6902          1 
  12   rs7309649    0.02274    0.02901          1          1          1          1     0.6902          1 
  12   rs7309463    0.02274    0.02901          1          1          1          1     0.6902          1 
  12  rs17103429    0.02274    0.02901          1          1          1          1     0.6902          1 
  12  rs17103430    0.02274    0.02901          1          1          1          1     0.6902          1 
  12  rs73317491    0.02274    0.02901          1          1          1          1     0.6902          1 
  12   rs9705895    0.02274    0.02901          1          1          1          1     0.6902          1 
  12 rs534420619    0.02274    0.02901          1          1          1          1     0.6902          1 
  12  rs12299497    0.02277    0.02905          1          1          1          1     0.6902          1 
  12 rs374497108    0.02281    0.02909          1          1          1          1     0.6902          1 
  12 rs138691849    0.02291    0.02921          1          1          1          1     0.6902          1 
  12 rs115018655    0.02291    0.02921          1          1          1          1     0.6902          1 
  12 rs114142016    0.02291    0.02921          1          1          1          1     0.6902          1 
  12   rs2366129    0.02308    0.02941          1          1          1          1     0.6902          1 
  12   rs7302884    0.02308    0.02941          1          1          1          1     0.6902          1 
  12 rs144780031    0.02313    0.02948          1          1          1          1     0.6902          1 
  12  rs10459247    0.02313    0.02948          1          1          1          1     0.6902          1 
  12   rs4277148    0.02313    0.02948          1          1          1          1     0.6902          1 
  12  rs28570079    0.02313    0.02948          1          1          1          1     0.6902          1 
  12 rs188996579    0.02313    0.02948          1          1          1          1     0.6902          1 
  12 rs182787278    0.02313    0.02948          1          1          1          1     0.6902          1 
  12 rs140943483    0.02313    0.02948          1          1          1          1     0.6902          1 
  12   rs7136025    0.02313    0.02948          1          1          1          1     0.6902          1 
  12   rs7136039    0.02313    0.02948          1          1          1          1     0.6902          1 
  12   rs6581102    0.02313    0.02948          1          1          1          1     0.6902          1 
  12   rs6581103    0.02313    0.02948          1          1          1          1     0.6902          1 
  12  rs12370142    0.02313    0.02948          1          1          1          1     0.6902          1 
  12   rs9706074    0.02313    0.02948          1          1          1          1     0.6902          1 
  12   rs9706160    0.02313    0.02948          1          1          1          1     0.6902          1 
  12   rs6581105    0.02313    0.02948          1          1          1          1     0.6902          1 
  12   rs2888095    0.02313    0.02948          1          1          1          1     0.6902          1 
  12   rs2888096    0.02313    0.02948          1          1          1          1     0.6902          1 
  12   rs7134494    0.02313    0.02948          1          1          1          1     0.6902          1 
  12   rs7487633    0.02313    0.02948          1          1          1          1     0.6902          1 
  12  rs10783797    0.02313    0.02948          1          1          1          1     0.6902          1 
  12   rs7139214    0.02313    0.02948          1          1          1          1     0.6902          1 
  12   rs6581106    0.02313    0.02948          1          1          1          1     0.6902          1 
  12   rs1813108    0.02313    0.02948          1          1          1          1     0.6902          1 
  12   rs7303265    0.02313    0.02948          1          1          1          1     0.6902          1 
  12   rs7307148    0.02313    0.02948          1          1          1          1     0.6902          1 
  12   rs7306849    0.02313    0.02948          1          1          1          1     0.6902          1 
  12   rs7306857    0.02313    0.02948          1          1          1          1     0.6902          1 
  12  rs11171978    0.02313    0.02948          1          1          1          1     0.6902          1 
  12   rs7311381    0.02313    0.02948          1          1          1          1     0.6902          1 
  12  rs11171979    0.02313    0.02948          1          1          1          1     0.6902          1 
  12  rs67808059    0.02313    0.02948          1          1          1          1     0.6902          1 
  12  rs12316826    0.02359    0.03003          1          1          1          1     0.6902          1 
  12    rs775244    0.02394    0.03044          1          1          1          1     0.6902          1 
  12  rs79443649    0.02401    0.03052          1          1          1          1     0.6902          1 
  12 rs572819039    0.02401    0.03052          1          1          1          1     0.6902          1 
  12 rs115558166    0.02401    0.03052          1          1          1          1     0.6902          1 
  12 rs114513460    0.02401    0.03052          1          1          1          1     0.6902          1 
  12 rs143500836    0.02401    0.03052          1          1          1          1     0.6902          1 
  12  rs80072406    0.02401    0.03052          1          1          1          1     0.6902          1 
  12   rs2939313    0.02403    0.03054          1          1          1          1     0.6902          1 
  12   rs2126068     0.0242    0.03074          1          1          1          1     0.6902          1 
  12  rs11171980     0.0242    0.03074          1          1          1          1     0.6902          1 
  12  rs12366897     0.0242    0.03074          1          1          1          1     0.6902          1 
  12  rs12367312     0.0242    0.03074          1          1          1          1     0.6902          1 
  12  rs12367339     0.0242    0.03074          1          1          1          1     0.6902          1 
  12  rs12367822     0.0242    0.03074          1          1          1          1     0.6902          1 
  12  rs11171983     0.0242    0.03074          1          1          1          1     0.6902          1 
  12   rs7965581     0.0242    0.03074          1          1          1          1     0.6902          1 
  12 rs368711870    0.02437    0.03094          1          1          1          1     0.6902          1 
  12  rs56803734    0.02443    0.03102          1          1          1          1     0.6902          1 
  12  rs11836813    0.02443    0.03102          1          1          1          1     0.6902          1 
  12   rs1864447    0.02457    0.03118          1          1          1          1     0.6902          1 
  12 rs141178006    0.02475     0.0314          1          1          1          1     0.6902          1 
  12   rs1047039    0.02483    0.03149          1          1          1          1     0.6902          1 
  12    rs960983    0.02483    0.03149          1          1          1          1     0.6902          1 
  12 rs199833288    0.02488    0.03155          1          1          1          1     0.6902          1 
  12 rs200589515    0.02488    0.03155          1          1          1          1     0.6902          1 
  12  rs11835746    0.02507    0.03177          1          1          1          1     0.6902          1 
  12  rs11170722    0.02507    0.03177          1          1          1          1     0.6902          1 
  12  rs56162312    0.02542    0.03219          1          1          1          1     0.6902          1 
  12  rs11171521    0.02544    0.03221          1          1          1          1     0.6902          1 
  12  rs11171522    0.02544    0.03221          1          1          1          1     0.6902          1 
  12  rs59151663    0.02551    0.03229          1          1          1          1     0.6902          1 
  12  rs17113263    0.02568     0.0325          1          1          1          1     0.6902          1 
  12  rs35852203    0.02568     0.0325          1          1          1          1     0.6902          1 
  12  rs12313868    0.02599    0.03285          1          1          1          1     0.6902          1 
  12  rs12313869    0.02599    0.03285          1          1          1          1     0.6902          1 
  12   rs7968187    0.02603    0.03291          1          1          1          1     0.6902          1 
  12  rs35488015    0.02637     0.0333          1          1          1          1     0.6902          1 
  12   rs7974526    0.02641    0.03335          1          1          1          1     0.6902          1 
  12  rs11171362    0.02641    0.03335          1          1          1          1     0.6902          1 
  12  rs11171364    0.02641    0.03335          1          1          1          1     0.6902          1 
  12  rs12321750    0.02641    0.03335          1          1          1          1     0.6902          1 
  12   rs1394587    0.02641    0.03335          1          1          1          1     0.6902          1 
  12  rs59144958    0.02641    0.03335          1          1          1          1     0.6902          1 
  12  rs57907829    0.02641    0.03335          1          1          1          1     0.6902          1 
  12  rs11170708    0.02652    0.03348          1          1          1          1     0.6902          1 
  12  rs61179332    0.02652    0.03348          1          1          1          1     0.6902          1 
  12   rs7954829    0.02652    0.03348          1          1          1          1     0.6902          1 
  12  rs57208667    0.02652    0.03348          1          1          1          1     0.6902          1 
  12   rs2272470    0.02655    0.03352          1          1          1          1     0.6902          1 
  12   rs2657908    0.02657    0.03354          1          1          1          1     0.6902          1 
  12   rs2638292    0.02657    0.03354          1          1          1          1     0.6902          1 
  12    rs796476    0.02679     0.0338          1          1          1          1     0.6902          1 
  12   rs7296239    0.02693    0.03397          1          1          1          1     0.6902          1 
  12 rs549163243    0.02716    0.03423          1          1          1          1     0.6902          1 
  12  rs11170733    0.02726    0.03435          1          1          1          1     0.6902          1 
  12  rs10876505    0.02761    0.03477          1          1          1          1     0.6902          1 
  12   rs1532372    0.02863    0.03596          1          1          1          1     0.6902          1 
  12  rs34305778    0.02863    0.03596          1          1          1          1     0.6902          1 
  12  rs61601856     0.0291    0.03651          1          1          1          1     0.6902          1 
  12  rs57141259     0.0291    0.03651          1          1          1          1     0.6902          1 
  12   rs7297361    0.02922    0.03665          1          1          1          1     0.6902          1 
  12  rs74092648    0.02931    0.03676          1          1          1          1     0.6902          1 
  12  rs79119014    0.02931    0.03676          1          1          1          1     0.6902          1 
  12  rs56830251    0.02931    0.03676          1          1          1          1     0.6902          1 
  12 rs149991878    0.02931    0.03676          1          1          1          1     0.6902          1 
  12 rs191037137    0.02963    0.03713          1          1          1          1     0.6902          1 
  12   rs3031471    0.02971    0.03722          1          1          1          1     0.6902          1 
  12  rs10876849    0.02981    0.03734          1          1          1          1     0.6902          1 
  12   rs2694009    0.02981    0.03734          1          1          1          1     0.6902          1 
  12  rs35016985    0.03014    0.03772          1          1          1          1     0.6902          1 
  12 rs149849996    0.03025    0.03785          1          1          1          1     0.6902          1 
  12  rs74091317    0.03025    0.03785          1          1          1          1     0.6902          1 
  12  rs12321043    0.03028    0.03789          1          1          1          1     0.6902          1 
  12  rs11171250    0.03065    0.03833          1          1          1          1     0.6902          1 
  12   rs7968128    0.03065    0.03833          1          1          1          1     0.6902          1 
  12   rs7967831    0.03065    0.03833          1          1          1          1     0.6902          1 
  12  rs12229899    0.03072     0.0384          1          1          1          1     0.6902          1 
  12   rs2371628    0.03072     0.0384          1          1          1          1     0.6902          1 
  12   rs6581107    0.03072     0.0384          1          1          1          1     0.6902          1 
  12  rs10876500    0.03117    0.03892          1          1          1          1     0.6902          1 
  12  rs61057882    0.03117    0.03892          1          1          1          1     0.6902          1 
  12   rs7967561    0.03132     0.0391          1          1          1          1     0.6902          1 
  12   rs7967877    0.03132     0.0391          1          1          1          1     0.6902          1 
  12   rs7954982    0.03132     0.0391          1          1          1          1     0.6902          1 
  12  rs10747771    0.03132     0.0391          1          1          1          1     0.6902          1 
  12   rs4759033    0.03132     0.0391          1          1          1          1     0.6902          1 
  12  rs55718014    0.03132     0.0391          1          1          1          1     0.6902          1 
  12   rs6581121    0.03147    0.03927          1          1          1          1     0.6902          1 
  12 rs201267094    0.03163    0.03947          1          1          1          1     0.6902          1 
  12  rs56997573    0.03175     0.0396          1          1          1          1     0.6902          1 
  12  rs11170676    0.03175     0.0396          1          1          1          1     0.6902          1 
  12 rs145631953     0.0319    0.03977          1          1          1          1     0.6902          1 
  12   rs7970410    0.03208    0.03998          1          1          1          1     0.6902          1 
  12   rs7488173    0.03208    0.03998          1          1          1          1     0.6902          1 
  12  rs11559983    0.03208    0.03998          1          1          1          1     0.6902          1 
  12 rs150654766    0.03208    0.03998          1          1          1          1     0.6902          1 
  12  rs12230433    0.03208    0.03998          1          1          1          1     0.6902          1 
  12   rs2306851    0.03208    0.03998          1          1          1          1     0.6902          1 
  12   rs1948139    0.03208    0.03998          1          1          1          1     0.6902          1 
  12   rs7296324    0.03208    0.03998          1          1          1          1     0.6902          1 
  12  rs11171137    0.03208    0.03998          1          1          1          1     0.6902          1 
  12  rs11171145    0.03208    0.03998          1          1          1          1     0.6902          1 
  12  rs11171153    0.03208    0.03998          1          1          1          1     0.6902          1 
  12   rs4569095    0.03208    0.03998          1          1          1          1     0.6902          1 
  12   rs3001426    0.03265    0.04065          1          1          1          1     0.6902          1 
  12  rs10876695    0.03266    0.04066          1          1          1          1     0.6902          1 
  12   rs1976822     0.0328    0.04083          1          1          1          1     0.6902          1 
  12   rs1870674    0.03289    0.04093          1          1          1          1     0.6902          1 
  12 rs140525985     0.0329    0.04094          1          1          1          1     0.6902          1 
  12   rs7299629     0.0329    0.04094          1          1          1          1     0.6902          1 
  12 rs113160896      0.033    0.04105          1          1          1          1     0.6902          1 
  12  rs61377717    0.03303    0.04109          1          1          1          1     0.6902          1 
  12 rs142534261    0.03329    0.04139          1          1          1          1     0.6902          1 
  12 rs150928291    0.03329    0.04139          1          1          1          1     0.6902          1 
  12 rs113231704    0.03336    0.04147          1          1          1          1     0.6902          1 
  12  rs11504012    0.03336    0.04147          1          1          1          1     0.6902          1 
  12 rs528875663    0.03336    0.04147          1          1          1          1     0.6902          1 
  12  rs11829130    0.03338    0.04149          1          1          1          1     0.6902          1 
  12   rs7305383    0.03338    0.04149          1          1          1          1     0.6902          1 
  12   rs7305808    0.03338    0.04149          1          1          1          1     0.6902          1 
  12  rs61108169    0.03348     0.0416          1          1          1          1     0.6902          1 
  12 rs547302705    0.03348     0.0416          1          1          1          1     0.6902          1 
  12   rs4759320    0.03348    0.04161          1          1          1          1     0.6902          1 
  12 rs137881595    0.03355    0.04168          1          1          1          1     0.6902          1 
  12 rs201662652    0.03364     0.0418          1          1          1          1     0.6902          1 
  12 rs199854409    0.03364     0.0418          1          1          1          1     0.6902          1 
  12  rs12303628    0.03405    0.04227          1          1          1          1     0.6902          1 
  12  rs12302345    0.03405    0.04227          1          1          1          1     0.6902          1 
  12   rs5798339    0.03405    0.04227          1          1          1          1     0.6902          1 
  12 rs141243077    0.03405    0.04227          1          1          1          1     0.6902          1 
  12 rs116541298    0.03405    0.04227          1          1          1          1     0.6902          1 
  12 rs575864870    0.03405    0.04227          1          1          1          1     0.6902          1 
  12  rs11171245    0.03405    0.04227          1          1          1          1     0.6902          1 
  12  rs11171248    0.03405    0.04227          1          1          1          1     0.6902          1 
  12  rs12314117    0.03405    0.04227          1          1          1          1     0.6902          1 
  12  rs12298018    0.03405    0.04227          1          1          1          1     0.6902          1 
  12 rs113086766    0.03405    0.04227          1          1          1          1     0.6902          1 
  12 rs111846743    0.03405    0.04227          1          1          1          1     0.6902          1 
  12  rs11171254    0.03405    0.04227          1          1          1          1     0.6902          1 
  12  rs13377768    0.03405    0.04227          1          1          1          1     0.6902          1 
  12  rs41398244    0.03405    0.04227          1          1          1          1     0.6902          1 
  12  rs12309071    0.03405    0.04227          1          1          1          1     0.6902          1 
  12  rs12322719    0.03405    0.04227          1          1          1          1     0.6902          1 
  12  rs12322723    0.03405    0.04227          1          1          1          1     0.6902          1 
  12  rs12303007    0.03405    0.04227          1          1          1          1     0.6902          1 
  12 rs141888868    0.03405    0.04227          1          1          1          1     0.6902          1 
  12  rs75086317    0.03405    0.04227          1          1          1          1     0.6902          1 
  12  rs17116905    0.03405    0.04227          1          1          1          1     0.6902          1 
  12  rs78903467    0.03405    0.04227          1          1          1          1     0.6902          1 
  12   rs7315472    0.03451     0.0428          1          1          1          1     0.6902          1 
  12  rs11171917    0.03451     0.0428          1          1          1          1     0.6902          1 
  12  rs11837319    0.03451     0.0428          1          1          1          1     0.6902          1 
  12  rs10579941    0.03481    0.04315          1          1          1          1     0.6902          1 
  12  rs11612817    0.03516    0.04356          1          1          1          1     0.6902          1 
  12  rs11614841    0.03569    0.04417          1          1          1          1     0.6902          1 
  12  rs11612597    0.03569    0.04417          1          1          1          1     0.6902          1 
  12 rs141234268    0.03571    0.04418          1          1          1          1     0.6902          1 
  12  rs12300425    0.03595    0.04447          1          1          1          1     0.6902          1 
  12 rs368950204    0.03612    0.04466          1          1          1          1     0.6902          1 
  12 rs144526313    0.03621    0.04476          1          1          1          1     0.6902          1 
  12  rs11609567    0.03648    0.04507          1          1          1          1     0.6902          1 
  12 rs142806227    0.03651    0.04511          1          1          1          1     0.6902          1 
  12  rs11171451    0.03651    0.04511          1          1          1          1     0.6902          1 
  12  rs73310306    0.03704    0.04572          1          1          1          1     0.6902          1 
  12 rs113576951    0.03704    0.04572          1          1          1          1     0.6902          1 
  12  rs73310316    0.03704    0.04572          1          1          1          1     0.6902          1 
  12  rs80015366    0.03704    0.04572          1          1          1          1     0.6902          1 
  12  rs77226938    0.03704    0.04572          1          1          1          1     0.6902          1 
  12   rs7968505    0.03704    0.04572          1          1          1          1     0.6902          1 
  12  rs73310333    0.03704    0.04572          1          1          1          1     0.6902          1 
  12   rs1882486    0.03704    0.04572          1          1          1          1     0.6902          1 
  12 rs113322650    0.03704    0.04572          1          1          1          1     0.6902          1 
  12 rs113508446    0.03704    0.04572          1          1          1          1     0.6902          1 
  12  rs73310351    0.03704    0.04572          1          1          1          1     0.6902          1 
  12 rs113236749    0.03704    0.04572          1          1          1          1     0.6902          1 
  12   rs9668479    0.03715    0.04585          1          1          1          1     0.6902          1 
  12  rs11418872    0.03735    0.04607          1          1          1          1     0.6902          1 
  12  rs79864532    0.03736    0.04609          1          1          1          1     0.6902          1 
  12   rs4759156    0.03745    0.04619          1          1          1          1     0.6902          1 
  12  rs12315539    0.03761    0.04638          1          1          1          1     0.6902          1 
  12  rs11171259    0.03761    0.04638          1          1          1          1     0.6902          1 
  12  rs12579030    0.03763     0.0464          1          1          1          1     0.6902          1 
  12  rs12582734    0.03763     0.0464          1          1          1          1     0.6902          1 
  12  rs12580194    0.03763     0.0464          1          1          1          1     0.6902          1 
  12   rs7971451    0.03763     0.0464          1          1          1          1     0.6902          1 
  12   rs7308316    0.03763     0.0464          1          1          1          1     0.6902          1 
  12  rs58332180    0.03763     0.0464          1          1          1          1     0.6902          1 
  12   rs4262806    0.03763     0.0464          1          1          1          1     0.6902          1 
  12  rs74092646    0.03798     0.0468          1          1          1          1     0.6902          1 
  12  rs56284954    0.03798     0.0468          1          1          1          1     0.6902          1 
  12   rs7305943    0.03819    0.04704          1          1          1          1     0.6902          1 
  12  rs10747757    0.03819    0.04704          1          1          1          1     0.6902          1 
  12 rs575867270    0.03827    0.04713          1          1          1          1     0.6902          1 
  12 rs149121940    0.03857    0.04747          1          1          1          1     0.6902          1 
  12 rs116312001    0.03857    0.04747          1          1          1          1     0.6902          1 
  12 rs183419213    0.03857    0.04747          1          1          1          1     0.6902          1 
  12   rs2122692    0.03857    0.04748          1          1          1          1     0.6902          1 
  12    rs324013    0.03857    0.04748          1          1          1          1     0.6902          1 
  12  rs12318697     0.0394    0.04843          1          1          1          1     0.6902          1 
  12  rs11171508     0.0394    0.04843          1          1          1          1     0.6902          1 
  12  rs11171510     0.0394    0.04843          1          1          1          1     0.6902          1 
  12  rs58332875     0.0394    0.04843          1          1          1          1     0.6902          1 
  12   rs7975388     0.0394    0.04843          1          1          1          1     0.6902          1 
  12  rs11495501     0.0394    0.04843          1          1          1          1     0.6902          1 
  12  rs73326021     0.0394    0.04843          1          1          1          1     0.6902          1 
  12  rs11171544     0.0394    0.04843          1          1          1          1     0.6902          1 
  12  rs73326032     0.0394    0.04843          1          1          1          1     0.6902          1 
  12  rs12367025     0.0394    0.04843          1          1          1          1     0.6902          1 
  12  rs12314701     0.0394    0.04843          1          1          1          1     0.6902          1 
  12  rs12318271     0.0394    0.04843          1          1          1          1     0.6902          1 
  12  rs11171547     0.0394    0.04843          1          1          1          1     0.6902          1 
  12  rs10876810     0.0394    0.04843          1          1          1          1     0.6902          1 
  12 rs112201253     0.0394    0.04843          1          1          1          1     0.6902          1 
  12 rs112464863     0.0394    0.04843          1          1          1          1     0.6902          1 
  12   rs6581068     0.0394    0.04843          1          1          1          1     0.6902          1 
  12  rs11171552     0.0394    0.04843          1          1          1          1     0.6902          1 
  12   rs7964803     0.0394    0.04843          1          1          1          1     0.6902          1 
  12  rs10161246     0.0394    0.04843          1          1          1          1     0.6902          1 
  12  rs73326093     0.0394    0.04843          1          1          1          1     0.6902          1 
  12   rs4759005     0.0394    0.04843          1          1          1          1     0.6902          1 
  12 rs199632675     0.0394    0.04843          1          1          1          1     0.6902          1 
  12 rs117243693     0.0394    0.04843          1          1          1          1     0.6902          1 
  12  rs11520036     0.0394    0.04843          1          1          1          1     0.6902          1 
  12  rs11171558     0.0394    0.04843          1          1          1          1     0.6902          1 
  12  rs11520037     0.0394    0.04843          1          1          1          1     0.6902          1 
  12  rs12367518     0.0394    0.04843          1          1          1          1     0.6902          1 
  12   rs7954714     0.0394    0.04843          1          1          1          1     0.6902          1 
  12   rs7954846     0.0394    0.04843          1          1          1          1     0.6902          1 
  12  rs12316886     0.0394    0.04843          1          1          1          1     0.6902          1 
  12 rs113847040     0.0394    0.04843          1          1          1          1     0.6902          1 
  12  rs11171565     0.0394    0.04843          1          1          1          1     0.6902          1 
  12   rs7959566     0.0394    0.04843          1          1          1          1     0.6902          1 
  12  rs10450789     0.0394    0.04843          1          1          1          1     0.6902          1 
  12 rs112125150    0.03956    0.04861          1          1          1          1     0.6902          1 
  12  rs11171365    0.04026    0.04941          1          1          1          1     0.6902          1 
  12  rs11171567     0.0405    0.04969          1          1          1          1     0.6902          1 
  12   rs1612041    0.04058    0.04978          1          1          1          1     0.6902          1 
  12  rs57700869    0.04069     0.0499          1          1          1          1     0.6902          1 
  12  rs73328680    0.04069     0.0499          1          1          1          1     0.6902          1 
  12  rs71070813     0.0407    0.04991          1          1          1          1     0.6902          1 
  12 rs527923816    0.04075    0.04997          1          1          1          1     0.6902          1 
  12 rs549544313    0.04075    0.04997          1          1          1          1     0.6902          1 
  12 rs567689070    0.04075    0.04997          1          1          1          1     0.6902          1 
  12  rs73327793    0.04105    0.05031          1          1          1          1     0.6902          1 
  12  rs12322458    0.04105    0.05031          1          1          1          1     0.6902          1 
  12  rs73327795    0.04105    0.05031          1          1          1          1     0.6902          1 
  12  rs12307839    0.04105    0.05031          1          1          1          1     0.6902          1 
  12 rs138213608    0.04105    0.05031          1          1          1          1     0.6902          1 
  12 rs190727463    0.04105    0.05031          1          1          1          1     0.6902          1 
  12 rs182953071    0.04105    0.05031          1          1          1          1     0.6902          1 
  12  rs11171459    0.04105    0.05031          1          1          1          1     0.6902          1 
  12  rs73330004    0.04105    0.05031          1          1          1          1     0.6902          1 
  12  rs73330005    0.04105    0.05031          1          1          1          1     0.6902          1 
  12  rs11171460    0.04105    0.05031          1          1          1          1     0.6902          1 
  12  rs11171461    0.04105    0.05031          1          1          1          1     0.6902          1 
  12 rs113012803    0.04105    0.05031          1          1          1          1     0.6902          1 
  12  rs73330007    0.04105    0.05031          1          1          1          1     0.6902          1 
  12 rs149991209    0.04105    0.05031          1          1          1          1     0.6902          1 
  12 rs139135822    0.04105    0.05031          1          1          1          1     0.6902          1 
  12  rs12309484    0.04105    0.05031          1          1          1          1     0.6902          1 
  12  rs11171463    0.04105    0.05031          1          1          1          1     0.6902          1 
  12  rs12299422    0.04105    0.05031          1          1          1          1     0.6902          1 
  12   rs4759141    0.04117    0.05045          1          1          1          1     0.6902          1 
  12  rs74717892    0.04123    0.05052          1          1          1          1     0.6902          1 
  12  rs75131063    0.04123    0.05052          1          1          1          1     0.6902          1 
  12  rs76755717    0.04123    0.05052          1          1          1          1     0.6902          1 
  12  rs74240645    0.04123    0.05052          1          1          1          1     0.6902          1 
  12   rs2120295     0.0415    0.05083          1          1          1          1     0.6902          1 
  12  rs34528307    0.04181    0.05118          1          1          1          1     0.6902          1 
  12   rs2950388    0.04199    0.05139          1          1          1          1     0.6902          1 
  12  rs67046307    0.04199    0.05139          1          1          1          1     0.6902          1 
  12  rs10876915    0.04199    0.05139          1          1          1          1     0.6902          1 
  12  rs11300958    0.04199    0.05139          1          1          1          1     0.6902          1 
  12 rs146982360    0.04199    0.05139          1          1          1          1     0.6902          1 
  12      rs4788    0.04199    0.05139          1          1          1          1     0.6902          1 
  12  rs12318807    0.04209     0.0515          1          1          1          1     0.6902          1 
  12  rs11838178    0.04222    0.05165          1          1          1          1     0.6902          1 
  12  rs11835712    0.04222    0.05165          1          1          1          1     0.6902          1 
  12  rs11171399    0.04225    0.05169          1          1          1          1     0.6902          1 
  12   rs1109391    0.04252    0.05199          1          1          1          1     0.6902          1 
  12 rs111286159    0.04294    0.05247          1          1          1          1     0.6902          1 
  12 rs112771093    0.04294    0.05247          1          1          1          1     0.6902          1 
  12 rs113515918    0.04294    0.05247          1          1          1          1     0.6902          1 
  12 rs112111086    0.04294    0.05247          1          1          1          1     0.6902          1 
  12 rs111713409    0.04294    0.05247          1          1          1          1     0.6902          1 
  12 rs111772029    0.04294    0.05247          1          1          1          1     0.6902          1 
  12 rs113439299    0.04294    0.05247          1          1          1          1     0.6902          1 
  12 rs113992488    0.04294    0.05247          1          1          1          1     0.6902          1 
  12  rs34323718    0.04294    0.05247          1          1          1          1     0.6902          1 
  12 rs115080104    0.04294    0.05247          1          1          1          1     0.6902          1 
  12 rs114776681    0.04294    0.05247          1          1          1          1     0.6902          1 
  12 rs111842547    0.04294    0.05247          1          1          1          1     0.6902          1 
  12 rs113605287    0.04294    0.05247          1          1          1          1     0.6902          1 
  12 rs112924725    0.04294    0.05247          1          1          1          1     0.6902          1 
  12  rs10876573    0.04296    0.05249          1          1          1          1     0.6902          1 
  12  rs12307069    0.04304    0.05259          1          1          1          1     0.6902          1 
  12  rs74090604    0.04304    0.05259          1          1          1          1     0.6902          1 
  12  rs58681140    0.04306    0.05261          1          1          1          1     0.6902          1 
  12 rs560621516    0.04306    0.05261          1          1          1          1     0.6902          1 
  12  rs56656090    0.04306    0.05261          1          1          1          1     0.6902          1 
  12  rs58682980    0.04306    0.05261          1          1          1          1     0.6902          1 
  12 rs535195481    0.04306    0.05261          1          1          1          1     0.6902          1 
  12 rs575119470    0.04306    0.05261          1          1          1          1     0.6902          1 
  12  rs28852440    0.04306    0.05261          1          1          1          1     0.6902          1 
  12  rs28810680    0.04306    0.05261          1          1          1          1     0.6902          1 
  12 rs573138560    0.04306    0.05261          1          1          1          1     0.6902          1 
  12  rs74428937    0.04306    0.05261          1          1          1          1     0.6902          1 
  12  rs76075263    0.04306    0.05261          1          1          1          1     0.6902          1 
  12  rs28444196    0.04306    0.05261          1          1          1          1     0.6902          1 
  12 rs142637297    0.04306    0.05261          1          1          1          1     0.6902          1 
  12  rs74090491    0.04306    0.05261          1          1          1          1     0.6902          1 
  12  rs74090494    0.04306    0.05261          1          1          1          1     0.6902          1 
  12  rs74090496    0.04306    0.05261          1          1          1          1     0.6902          1 
  12  rs35670158    0.04306    0.05261          1          1          1          1     0.6902          1 
  12  rs34486196    0.04306    0.05261          1          1          1          1     0.6902          1 
  12  rs77532057    0.04306    0.05261          1          1          1          1     0.6902          1 
  12 rs147766932    0.04306    0.05261          1          1          1          1     0.6902          1 
  12  rs58343779    0.04306    0.05261          1          1          1          1     0.6902          1 
  12 rs140668236    0.04306    0.05261          1          1          1          1     0.6902          1 
  12  rs11834559    0.04306    0.05261          1          1          1          1     0.6902          1 
  12  rs74872227    0.04306    0.05261          1          1          1          1     0.6902          1 
  12  rs75681285    0.04306    0.05261          1          1          1          1     0.6902          1 
  12  rs11833591    0.04306    0.05261          1          1          1          1     0.6902          1 
  12  rs56878274    0.04306    0.05261          1          1          1          1     0.6902          1 
  12  rs11170701    0.04343    0.05302          1          1          1          1     0.6902          1 
  12 rs140175250    0.04343    0.05302          1          1          1          1     0.6902          1 
  12   rs2710710    0.04343    0.05303          1          1          1          1     0.6902          1 
  12  rs10876806    0.04355    0.05316          1          1          1          1     0.6902          1 
  12  rs10783756    0.04355    0.05316          1          1          1          1     0.6902          1 
  12   rs6581066    0.04355    0.05316          1          1          1          1     0.6902          1 
  12  rs11171550    0.04355    0.05316          1          1          1          1     0.6902          1 
  12   rs7963839    0.04355    0.05316          1          1          1          1     0.6902          1 
  12   rs4302411    0.04355    0.05316          1          1          1          1     0.6902          1 
  12   rs7297323    0.04355    0.05316          1          1          1          1     0.6902          1 
  12   rs1896045    0.04355    0.05316          1          1          1          1     0.6902          1 
  12   rs1896044    0.04355    0.05316          1          1          1          1     0.6902          1 
  12   rs7964180    0.04355    0.05316          1          1          1          1     0.6902          1 
  12  rs11543034    0.04355    0.05316          1          1          1          1     0.6902          1 
  12  rs77603963    0.04356    0.05318          1          1          1          1     0.6902          1 
  12 rs114030832    0.04356    0.05318          1          1          1          1     0.6902          1 
  12   rs7967648    0.04356    0.05318          1          1          1          1     0.6902          1 
  12    rs773113    0.04358     0.0532          1          1          1          1     0.6902          1 
  12   rs1702881    0.04358     0.0532          1          1          1          1     0.6902          1 
  12   rs1274497    0.04358     0.0532          1          1          1          1     0.6902          1 
  12   rs2695781    0.04358     0.0532          1          1          1          1     0.6902          1 
  12  rs45448092    0.04362    0.05324          1          1          1          1     0.6902          1 
  12 rs142344617    0.04389    0.05355          1          1          1          1     0.6902          1 
  12  rs12306358     0.0439    0.05357          1          1          1          1     0.6902          1 
  12  rs73310825    0.04409    0.05378          1          1          1          1     0.6902          1 
  12   rs7963067    0.04422    0.05393          1          1          1          1     0.6902          1 
  12 rs138268587    0.04424    0.05395          1          1          1          1     0.6902          1 
  12 rs201102133    0.04424    0.05395          1          1          1          1     0.6902          1 
  12 rs116040518    0.04424    0.05395          1          1          1          1     0.6902          1 
  12 rs188537840    0.04424    0.05395          1          1          1          1     0.6902          1 
  12 rs200258018    0.04424    0.05395          1          1          1          1     0.6902          1 
  12 rs114758549    0.04424    0.05395          1          1          1          1     0.6902          1 
  12  rs11171334    0.04427    0.05398          1          1          1          1     0.6902          1 
  12  rs61595650    0.04427    0.05398          1          1          1          1     0.6902          1 
  12 rs200319413    0.04448    0.05422          1          1          1          1     0.6902          1 
  12  rs10783719    0.04459    0.05435          1          1          1          1     0.6902          1 
  12  rs10876808    0.04466    0.05443          1          1          1          1     0.6902          1 
  12   rs6581065    0.04466    0.05443          1          1          1          1     0.6902          1 
  12   rs7305830    0.04466    0.05443          1          1          1          1     0.6902          1 
  12 rs200295634    0.04478    0.05457          1          1          1          1     0.6902          1 
  12  rs11170786    0.04493    0.05473          1          1          1          1     0.6902          1 
  12  rs12305690    0.04524    0.05508          1          1          1          1     0.6902          1 
  12  rs12298790    0.04524    0.05508          1          1          1          1     0.6902          1 
  12   rs1390190    0.04524    0.05508          1          1          1          1     0.6902          1 
  12  rs10783634    0.04524    0.05508          1          1          1          1     0.6902          1 
  12   rs7970032    0.04524    0.05508          1          1          1          1     0.6902          1 
  12  rs11170994    0.04524    0.05508          1          1          1          1     0.6902          1 
  12 rs145879176    0.04537    0.05524          1          1          1          1     0.6902          1 
  12 rs116155813    0.04537    0.05524          1          1          1          1     0.6902          1 
  12 rs574320537    0.04544    0.05532          1          1          1          1     0.6902          1 
  12  rs74091561    0.04546    0.05533          1          1          1          1     0.6902          1 
  12   rs2248566    0.04554    0.05543          1          1          1          1     0.6902          1 
  12 rs113249378    0.04601    0.05596          1          1          1          1     0.6902          1 
  12  rs76404125    0.04642    0.05643          1          1          1          1     0.6902          1 
  12 rs115653106    0.04642    0.05643          1          1          1          1     0.6902          1 
  12  rs77075895    0.04642    0.05643          1          1          1          1     0.6902          1 
  12 rs557462781    0.04642    0.05643          1          1          1          1     0.6902          1 
  12  rs76603329    0.04642    0.05643          1          1          1          1     0.6902          1 
  12 rs562959539    0.04642    0.05643          1          1          1          1     0.6902          1 
  12  rs76060693    0.04642    0.05643          1          1          1          1     0.6902          1 
  12 rs141592170    0.04642    0.05643          1          1          1          1     0.6902          1 
  12  rs75588056    0.04642    0.05643          1          1          1          1     0.6902          1 
  12  rs76618390    0.04642    0.05643          1          1          1          1     0.6902          1 
  12 rs114655691    0.04684     0.0569          1          1          1          1     0.6902          1 
  12  rs10876698     0.0472    0.05731          1          1          1          1     0.6902          1 
  12  rs56759204    0.04722    0.05734          1          1          1          1     0.6902          1 
  12  rs73114519    0.04722    0.05734          1          1          1          1     0.6902          1 
  12    rs882383    0.04722    0.05734          1          1          1          1     0.6902          1 
  12   rs2887968    0.04729    0.05741          1          1          1          1     0.6902          1 
  12  rs74093254    0.04729    0.05741          1          1          1          1     0.6902          1 
  12  rs57652434    0.04729    0.05741          1          1          1          1     0.6902          1 
  12  rs17117706    0.04729    0.05741          1          1          1          1     0.6902          1 
  12 rs150893894    0.04729    0.05741          1          1          1          1     0.6902          1 
  12  rs76239923    0.04729    0.05741          1          1          1          1     0.6902          1 
  12  rs74093256    0.04729    0.05741          1          1          1          1     0.6902          1 
  12  rs77658576    0.04729    0.05741          1          1          1          1     0.6902          1 
  12  rs17117726    0.04729    0.05741          1          1          1          1     0.6902          1 
  12 rs150421433    0.04729    0.05741          1          1          1          1     0.6902          1 
  12  rs58695662    0.04729    0.05741          1          1          1          1     0.6902          1 
  12  rs60764221    0.04729    0.05741          1          1          1          1     0.6902          1 
  12 rs200815357    0.04729    0.05741          1          1          1          1     0.6902          1 
  12 rs142952419    0.04729    0.05741          1          1          1          1     0.6902          1 
  12  rs60327355    0.04729    0.05741          1          1          1          1     0.6902          1 
  12  rs60500022    0.04729    0.05741          1          1          1          1     0.6902          1 
  12 rs551857902    0.04729    0.05741          1          1          1          1     0.6902          1 
  12 rs142476119    0.04729    0.05741          1          1          1          1     0.6902          1 
  12  rs55864933    0.04729    0.05741          1          1          1          1     0.6902          1 
  12  rs57437178    0.04729    0.05741          1          1          1          1     0.6902          1 
  12  rs74934359    0.04729    0.05741          1          1          1          1     0.6902          1 
  12 rs142400476    0.04729    0.05741          1          1          1          1     0.6902          1 
  12 rs537100299    0.04729    0.05741          1          1          1          1     0.6902          1 
  12 rs148202889    0.04729    0.05741          1          1          1          1     0.6902          1 
  12 rs144658279    0.04729    0.05741          1          1          1          1     0.6902          1 
  12 rs538412928    0.04729    0.05741          1          1          1          1     0.6902          1 
  12 rs190674110    0.04729    0.05741          1          1          1          1     0.6902          1 
  12 rs556672477    0.04729    0.05741          1          1          1          1     0.6902          1 
  12 rs530213140    0.04729    0.05741          1          1          1          1     0.6902          1 
  12 rs145720081    0.04729    0.05741          1          1          1          1     0.6902          1 
  12  rs61376353    0.04729    0.05741          1          1          1          1     0.6902          1 
  12  rs12313584    0.04756    0.05771          1          1          1          1     0.6902          1 
  12   rs2366149    0.04811    0.05833          1          1          1          1     0.6902          1 
  12  rs75084451    0.04838    0.05864          1          1          1          1     0.6902          1 
  12   rs1250272     0.0484    0.05866          1          1          1          1     0.6902          1 
  12 rs577907031    0.04885    0.05917          1          1          1          1     0.6902          1 
  12   rs7979669    0.04894    0.05928          1          1          1          1     0.6902          1 
  12  rs77105155     0.0491    0.05945          1          1          1          1     0.6902          1 
  12 rs115203099     0.0491    0.05945          1          1          1          1     0.6902          1 
  12  rs59687539     0.0491    0.05945          1          1          1          1     0.6902          1 
  12 rs112979577     0.0491    0.05945          1          1          1          1     0.6902          1 
  12 rs147602630     0.0491    0.05945          1          1          1          1     0.6902          1 
  12 rs149584686     0.0491    0.05945          1          1          1          1     0.6902          1 
  12 rs576307743     0.0491    0.05945          1          1          1          1     0.6902          1 
  12  rs75382258     0.0491    0.05945          1          1          1          1     0.6902          1 
  12 rs144678668     0.0491    0.05945          1          1          1          1     0.6902          1 
  12  rs77917828     0.0491    0.05945          1          1          1          1     0.6902          1 
  12 rs142140689     0.0491    0.05945          1          1          1          1     0.6902          1 
  12  rs59334342    0.04918    0.05954          1          1          1          1     0.6902          1 
  12  rs60129831    0.04918    0.05954          1          1          1          1     0.6902          1 
  12  rs73114520    0.04918    0.05954          1          1          1          1     0.6902          1 
  12   rs4759347    0.04918    0.05954          1          1          1          1     0.6902          1 
  12 rs201405900    0.04921    0.05958          1          1          1          1     0.6902          1 
  12 rs138396498    0.04933    0.05971          1          1          1          1     0.6902          1 
  12 rs148322992    0.04933    0.05971          1          1          1          1     0.6902          1 
  12 rs139628551    0.04933    0.05971          1          1          1          1     0.6902          1 
  12  rs78058957    0.04933    0.05971          1          1          1          1     0.6902          1 
  12  rs12312940    0.04934    0.05973          1          1          1          1     0.6902          1 
  12 rs546479977    0.04934    0.05973          1          1          1          1     0.6902          1 
  12  rs11520032    0.04953    0.05994          1          1          1          1     0.6902          1 
  12 rs371657184    0.04962    0.06004          1          1          1          1     0.6902          1 
  12 rs144669404    0.04971    0.06014          1          1          1          1     0.6902          1 
  12 rs139809822    0.04971    0.06014          1          1          1          1     0.6902          1 
  12 rs116085458    0.04971    0.06014          1          1          1          1     0.6902          1 
  12  rs10876524    0.05025    0.06076          1          1          1          1     0.6902          1 
  12  rs10783625    0.05057    0.06111          1          1          1          1     0.6902          1 
  12 rs144673311    0.05071    0.06127          1          1          1          1     0.6902          1 
  12  rs12578472    0.05086    0.06144          1          1          1          1     0.6902          1 
  12  rs10783598    0.05086    0.06144          1          1          1          1     0.6902          1 
  12 rs550859239    0.05157    0.06223          1          1          1          1     0.6902          1 
  12  rs61494491    0.05171     0.0624          1          1          1          1     0.6902          1 
  12  rs79639752    0.05171     0.0624          1          1          1          1     0.6902          1 
  12  rs74240644    0.05171     0.0624          1          1          1          1     0.6902          1 
  12 rs139810565    0.05171     0.0624          1          1          1          1     0.6902          1 
  12   rs4469993    0.05171     0.0624          1          1          1          1     0.6902          1 
  12 rs141169105    0.05171     0.0624          1          1          1          1     0.6902          1 
  12 rs141535239    0.05171     0.0624          1          1          1          1     0.6902          1 
  12 rs371980947    0.05171     0.0624          1          1          1          1     0.6902          1 
  12  rs78618567    0.05171     0.0624          1          1          1          1     0.6902          1 
  12  rs74092610     0.0527    0.06351          1          1          1          1     0.6902          1 
  12  rs75677059     0.0527    0.06351          1          1          1          1     0.6902          1 
  12  rs12321902    0.05297    0.06381          1          1          1          1     0.6902          1 
  12  rs11171383    0.05297    0.06381          1          1          1          1     0.6902          1 
  12 rs139019256    0.05297    0.06381          1          1          1          1     0.6902          1 
  12  rs10876495    0.05414    0.06512          1          1          1          1     0.6902          1 
  12  rs11277928    0.05418    0.06517          1          1          1          1     0.6902          1 
  12   rs7978555    0.05418    0.06517          1          1          1          1     0.6902          1 
  12 rs139683044    0.05432    0.06533          1          1          1          1     0.6902          1 
  12   rs4499085    0.05443    0.06545          1          1          1          1     0.6902          1 
  12   rs7967589    0.05457     0.0656          1          1          1          1     0.6902          1 
  12  rs56179535     0.0546    0.06564          1          1          1          1     0.6902          1 
  12  rs61937826    0.05462    0.06566          1          1          1          1     0.6902          1 
  12  rs76280168    0.05462    0.06566          1          1          1          1     0.6902          1 
  12   rs7138041    0.05513    0.06623          1          1          1          1     0.6902          1 
  12   rs4450867    0.05513    0.06623          1          1          1          1     0.6902          1 
  12  rs12310138    0.05513    0.06623          1          1          1          1     0.6902          1 
  12  rs11171482    0.05513    0.06623          1          1          1          1     0.6902          1 
  12   rs2029851    0.05516    0.06627          1          1          1          1     0.6902          1 
  12 rs201142450    0.05568    0.06684          1          1          1          1     0.6902          1 
  12 rs201782266    0.05568    0.06684          1          1          1          1     0.6902          1 
  12 rs199637075    0.05568    0.06684          1          1          1          1     0.6902          1 
  12   rs1689595    0.05616    0.06739          1          1          1          1     0.6902          1 
  12   rs1689594    0.05616    0.06739          1          1          1          1     0.6902          1 
  12   rs1689592    0.05616    0.06739          1          1          1          1     0.6902          1 
  12  rs12314562    0.05616    0.06739          1          1          1          1     0.6902          1 
  12 rs112314469    0.05616    0.06739          1          1          1          1     0.6902          1 
  12   rs2928059    0.05616    0.06739          1          1          1          1     0.6902          1 
  12   rs4759160    0.05623    0.06746          1          1          1          1     0.6902          1 
  12  rs61957898    0.05632    0.06756          1          1          1          1     0.6902          1 
  12  rs12099811    0.05632    0.06756          1          1          1          1     0.6902          1 
  12  rs11171416    0.05632    0.06756          1          1          1          1     0.6902          1 
  12   rs7955088    0.05632    0.06756          1          1          1          1     0.6902          1 
  12  rs11278460    0.05632    0.06756          1          1          1          1     0.6902          1 
  12   rs7314118    0.05632    0.06756          1          1          1          1     0.6902          1 
  12  rs59153954    0.05632    0.06756          1          1          1          1     0.6902          1 
  12  rs61957902    0.05632    0.06756          1          1          1          1     0.6902          1 
  12  rs11831714    0.05632    0.06756          1          1          1          1     0.6902          1 
  12 rs201513703    0.05632    0.06756          1          1          1          1     0.6902          1 
  12  rs61957924    0.05632    0.06756          1          1          1          1     0.6902          1 
  12  rs79380137    0.05632    0.06756          1          1          1          1     0.6902          1 
  12  rs61957933    0.05632    0.06756          1          1          1          1     0.6902          1 
  12  rs59676560    0.05632    0.06756          1          1          1          1     0.6902          1 
  12  rs61957936    0.05632    0.06756          1          1          1          1     0.6902          1 
  12  rs55659159    0.05632    0.06756          1          1          1          1     0.6902          1 
  12  rs59136392    0.05632    0.06756          1          1          1          1     0.6902          1 
  12  rs73326641    0.05657    0.06785          1          1          1          1     0.6902          1 
  12   rs4511311    0.05657    0.06785          1          1          1          1     0.6902          1 
  12   rs7132217    0.05661    0.06789          1          1          1          1     0.6902          1 
  12   rs4760255    0.05724    0.06859          1          1          1          1     0.6902          1 
  12  rs62818963    0.05746    0.06884          1          1          1          1     0.6902          1 
  12   rs9669226     0.0577     0.0691          1          1          1          1     0.6902          1 
  12  rs76821429    0.05794    0.06937          1          1          1          1     0.6902          1 
  12 rs112407641    0.05794    0.06937          1          1          1          1     0.6902          1 
  12 rs141392751    0.05795    0.06938          1          1          1          1     0.6902          1 
  12  rs10747688    0.05837    0.06986          1          1          1          1     0.6902          1 
  12 rs552086499    0.05852    0.07001          1          1          1          1     0.6902          1 
  12  rs10876933    0.05853    0.07003          1          1          1          1     0.6902          1 
  12 rs149845331    0.05853    0.07003          1          1          1          1     0.6902          1 
  12  rs10783801    0.05853    0.07003          1          1          1          1     0.6902          1 
  12  rs10876733    0.05888    0.07041          1          1          1          1     0.6902          1 
  12  rs10876734    0.05888    0.07041          1          1          1          1     0.6902          1 
  12  rs10876737    0.05888    0.07041          1          1          1          1     0.6902          1 
  12   rs7134723    0.05888    0.07041          1          1          1          1     0.6902          1 
  12   rs4313668    0.05888    0.07041          1          1          1          1     0.6902          1 
  12  rs60926711     0.0596    0.07123          1          1          1          1     0.6902          1 
  12  rs58586282     0.0596    0.07123          1          1          1          1     0.6902          1 
  12  rs57991804     0.0596    0.07123          1          1          1          1     0.6902          1 
  12   rs4759157     0.0596    0.07123          1          1          1          1     0.6902          1 
  12   rs4759004     0.0596    0.07123          1          1          1          1     0.6902          1 
  12   rs4759158     0.0596    0.07123          1          1          1          1     0.6902          1 
  12   rs7304599     0.0596    0.07123          1          1          1          1     0.6902          1 
  12   rs7138879     0.0596    0.07123          1          1          1          1     0.6902          1 
  12  rs10783752     0.0596    0.07123          1          1          1          1     0.6902          1 
  12  rs10876794     0.0596    0.07123          1          1          1          1     0.6902          1 
  12  rs11171513     0.0596    0.07123          1          1          1          1     0.6902          1 
  12  rs11171514     0.0596    0.07123          1          1          1          1     0.6902          1 
  12  rs73341461     0.0596    0.07123          1          1          1          1     0.6902          1 
  12 rs149064777     0.0596    0.07123          1          1          1          1     0.6902          1 
  12  rs10876796     0.0596    0.07123          1          1          1          1     0.6902          1 
  12  rs10876797     0.0596    0.07123          1          1          1          1     0.6902          1 
  12  rs10783753     0.0596    0.07123          1          1          1          1     0.6902          1 
  12   rs7135420     0.0596    0.07123          1          1          1          1     0.6902          1 
  12   rs7960409     0.0596    0.07123          1          1          1          1     0.6902          1 
  12  rs10876798     0.0596    0.07123          1          1          1          1     0.6902          1 
  12  rs10876800     0.0596    0.07123          1          1          1          1     0.6902          1 
  12  rs10876801     0.0596    0.07123          1          1          1          1     0.6902          1 
  12  rs10876802     0.0596    0.07123          1          1          1          1     0.6902          1 
  12 rs541870213     0.0596    0.07123          1          1          1          1     0.6902          1 
  12 rs139623454     0.0596    0.07123          1          1          1          1     0.6902          1 
  12  rs11520031     0.0596    0.07123          1          1          1          1     0.6902          1 
  12   rs4299522     0.0596    0.07123          1          1          1          1     0.6902          1 
  12   rs7397890     0.0596    0.07123          1          1          1          1     0.6902          1 
  12  rs10876804     0.0596    0.07123          1          1          1          1     0.6902          1 
  12  rs57791834     0.0596    0.07123          1          1          1          1     0.6902          1 
  12  rs59301794     0.0596    0.07123          1          1          1          1     0.6902          1 
  12   rs9738913     0.0596    0.07123          1          1          1          1     0.6902          1 
  12   rs9738337     0.0596    0.07123          1          1          1          1     0.6902          1 
  12  rs11171527     0.0596    0.07123          1          1          1          1     0.6902          1 
  12   rs7961849     0.0596    0.07123          1          1          1          1     0.6902          1 
  12  rs10876805     0.0596    0.07123          1          1          1          1     0.6902          1 
  12   rs7304677     0.0596    0.07123          1          1          1          1     0.6902          1 
  12  rs11171530     0.0596    0.07123          1          1          1          1     0.6902          1 
  12  rs11171531     0.0596    0.07123          1          1          1          1     0.6902          1 
  12   rs4759159     0.0596    0.07123          1          1          1          1     0.6902          1 
  12   rs7309180    0.05985     0.0715          1          1          1          1     0.6902          1 
  12  rs61959274    0.05985     0.0715          1          1          1          1     0.6902          1 
  12  rs59653166    0.05996    0.07162          1          1          1          1     0.6902          1 
  12  rs57243349    0.05996    0.07162          1          1          1          1     0.6902          1 
  12  rs60638883    0.05996    0.07162          1          1          1          1     0.6902          1 
  12  rs56811591    0.05996    0.07162          1          1          1          1     0.6902          1 
  12 rs139741663    0.05996    0.07162          1          1          1          1     0.6902          1 
  12  rs61956770    0.06003     0.0717          1          1          1          1     0.6902          1 
  12   rs4760148    0.06035    0.07206          1          1          1          1     0.6902          1 
  12  rs11170762    0.06038    0.07209          1          1          1          1     0.6902          1 
  12  rs11612357    0.06038    0.07209          1          1          1          1     0.6902          1 
  12   rs7953740    0.06038    0.07209          1          1          1          1     0.6902          1 
  12   rs7972343    0.06038    0.07209          1          1          1          1     0.6902          1 
  12  rs35000862    0.06038    0.07209          1          1          1          1     0.6902          1 
  12   rs7957818    0.06038    0.07209          1          1          1          1     0.6902          1 
  12   rs5798298    0.06044    0.07215          1          1          1          1     0.6902          1 
  12   rs1689510    0.06078    0.07254          1          1          1          1     0.6902          1 
  12    rs772921    0.06078    0.07254          1          1          1          1     0.6902          1 
  12   rs1701704    0.06078    0.07254          1          1          1          1     0.6902          1 
  12   rs1702877    0.06078    0.07254          1          1          1          1     0.6902          1 
  12 rs200313077    0.06121    0.07302          1          1          1          1     0.6902          1 
  12  rs73113235    0.06121    0.07302          1          1          1          1     0.6902          1 
  12   rs2656806    0.06152    0.07336          1          1          1          1     0.6902          1 
  12   rs2633417    0.06152    0.07336          1          1          1          1     0.6902          1 
  12  rs57975245    0.06175    0.07362          1          1          1          1     0.6902          1 
  12 rs144250105    0.06182    0.07369          1          1          1          1     0.6902          1 
  12  rs10876690    0.06182    0.07369          1          1          1          1     0.6902          1 
  12   rs1017569    0.06188    0.07376          1          1          1          1     0.6902          1 
  12  rs17102640    0.06218    0.07409          1          1          1          1     0.6902          1 
  12  rs17102742    0.06218    0.07409          1          1          1          1     0.6902          1 
  12  rs10876812     0.0624    0.07434          1          1          1          1     0.6902          1 
  12    rs725029    0.06247    0.07441          1          1          1          1     0.6902          1 
  12  rs58783875    0.06254    0.07449          1          1          1          1     0.6902          1 
  12 rs114764257     0.0629    0.07489          1          1          1          1     0.6902          1 
  12   rs7316901    0.06294    0.07493          1          1          1          1     0.6902          1 
  12   rs7296512    0.06301    0.07501          1          1          1          1     0.6902          1 
  12   rs7138121    0.06301    0.07501          1          1          1          1     0.6902          1 
  12   rs1478732    0.06302    0.07503          1          1          1          1     0.6902          1 
  12  rs10599389    0.06302    0.07503          1          1          1          1     0.6902          1 
  12  rs10047532    0.06302    0.07503          1          1          1          1     0.6902          1 
  12   rs1382489    0.06302    0.07503          1          1          1          1     0.6902          1 
  12    rs999132    0.06302    0.07503          1          1          1          1     0.6902          1 
  12    rs999131    0.06302    0.07503          1          1          1          1     0.6902          1 
  12  rs10161205    0.06302    0.07503          1          1          1          1     0.6902          1 
  12   rs2086174    0.06302    0.07503          1          1          1          1     0.6902          1 
  12  rs11171377    0.06302    0.07503          1          1          1          1     0.6902          1 
  12   rs7976185    0.06302    0.07503          1          1          1          1     0.6902          1 
  12   rs4759056    0.06305    0.07505          1          1          1          1     0.6902          1 
  12  rs73344067    0.06348    0.07553          1          1          1          1     0.6902          1 
  12  rs79700476    0.06348    0.07553          1          1          1          1     0.6902          1 
  12   rs2643632    0.06361    0.07567          1          1          1          1     0.6902          1 
  12   rs2643631    0.06361    0.07567          1          1          1          1     0.6902          1 
  12   rs2131097    0.06361    0.07567          1          1          1          1     0.6902          1 
  12   rs2643630    0.06361    0.07567          1          1          1          1     0.6902          1 
  12   rs2638326    0.06361    0.07567          1          1          1          1     0.6902          1 
  12   rs2643629    0.06361    0.07567          1          1          1          1     0.6902          1 
  12   rs2643627    0.06361    0.07567          1          1          1          1     0.6902          1 
  12  rs10783784    0.06361    0.07567          1          1          1          1     0.6902          1 
  12  rs11171841    0.06361    0.07567          1          1          1          1     0.6902          1 
  12 rs139987756    0.06422    0.07635          1          1          1          1     0.6902          1 
  12 rs148148900    0.06422    0.07635          1          1          1          1     0.6902          1 
  12 rs141961552     0.0648    0.07699          1          1          1          1     0.6902          1 
  12  rs60396362    0.06484    0.07704          1          1          1          1     0.6902          1 
  12  rs12317739    0.06484    0.07704          1          1          1          1     0.6902          1 
  12  rs72038686    0.06484    0.07704          1          1          1          1     0.6902          1 
  12    rs876181    0.06484    0.07704          1          1          1          1     0.6902          1 
  12   rs1527140    0.06502    0.07724          1          1          1          1     0.6902          1 
  12  rs12312913    0.06502    0.07724          1          1          1          1     0.6902          1 
  12  rs12314491    0.06502    0.07724          1          1          1          1     0.6902          1 
  12  rs11171909    0.06502    0.07724          1          1          1          1     0.6902          1 
  12  rs12321649    0.06502    0.07724          1          1          1          1     0.6902          1 
  12  rs10876912    0.06502    0.07724          1          1          1          1     0.6902          1 
  12  rs11171910    0.06502    0.07724          1          1          1          1     0.6902          1 
  12   rs7958539    0.06502    0.07724          1          1          1          1     0.6902          1 
  12  rs11171486    0.06529    0.07754          1          1          1          1     0.6902          1 
  12  rs78035312    0.06529    0.07754          1          1          1          1     0.6902          1 
  12  rs12318699    0.06529    0.07754          1          1          1          1     0.6902          1 
  12 rs192108530    0.06529    0.07754          1          1          1          1     0.6902          1 
  12   rs7965411    0.06529    0.07754          1          1          1          1     0.6902          1 
  12   rs3889697     0.0654    0.07766          1          1          1          1     0.6902          1 
  12 rs111400014    0.06548    0.07775          1          1          1          1     0.6902          1 
  12  rs11171533    0.06548    0.07775          1          1          1          1     0.6902          1 
  12  rs11171534    0.06548    0.07775          1          1          1          1     0.6902          1 
  12  rs11171536    0.06548    0.07775          1          1          1          1     0.6902          1 
  12  rs10876809    0.06548    0.07775          1          1          1          1     0.6902          1 
  12 rs145614754    0.06551    0.07778          1          1          1          1     0.6902          1 
  12 rs115908836    0.06559    0.07787          1          1          1          1     0.6902          1 
  12   rs3782126    0.06576    0.07806          1          1          1          1     0.6902          1 
  12  rs73313169    0.06584    0.07814          1          1          1          1     0.6902          1 
  12 rs115453861    0.06621    0.07856          1          1          1          1     0.6902          1 
  12 rs115486485    0.06621    0.07856          1          1          1          1     0.6902          1 
  12   rs9669379    0.06628    0.07863          1          1          1          1     0.6902          1 
  12   rs1478739    0.06628    0.07863          1          1          1          1     0.6902          1 
  12  rs33939570    0.06628    0.07863          1          1          1          1     0.6902          1 
  12   rs7971786    0.06628    0.07863          1          1          1          1     0.6902          1 
  12  rs12322698    0.06631    0.07867          1          1          1          1     0.6902          1 
  12  rs12311240    0.06666    0.07905          1          1          1          1     0.6902          1 
  12 rs113050491    0.06705    0.07949          1          1          1          1     0.6902          1 
  12 rs371071482    0.06707    0.07951          1          1          1          1     0.6902          1 
  12   rs7135519    0.06718    0.07962          1          1          1          1     0.6902          1 
  12  rs10876703    0.06718    0.07962          1          1          1          1     0.6902          1 
  12  rs10876704    0.06718    0.07962          1          1          1          1     0.6902          1 
  12  rs10876705    0.06718    0.07962          1          1          1          1     0.6902          1 
  12   rs9971918    0.06718    0.07962          1          1          1          1     0.6902          1 
  12 rs112685793    0.06718    0.07962          1          1          1          1     0.6902          1 
  12  rs11171274    0.06718    0.07962          1          1          1          1     0.6902          1 
  12  rs11171275    0.06718    0.07962          1          1          1          1     0.6902          1 
  12  rs11171276    0.06718    0.07962          1          1          1          1     0.6902          1 
  12  rs12313381    0.06718    0.07962          1          1          1          1     0.6902          1 
  12  rs10876706    0.06718    0.07962          1          1          1          1     0.6902          1 
  12  rs11171278    0.06718    0.07962          1          1          1          1     0.6902          1 
  12  rs11171279    0.06718    0.07962          1          1          1          1     0.6902          1 
  12  rs11171281    0.06718    0.07962          1          1          1          1     0.6902          1 
  12  rs11171282    0.06718    0.07962          1          1          1          1     0.6902          1 
  12   rs7486497    0.06718    0.07962          1          1          1          1     0.6902          1 
  12  rs12303187    0.06718    0.07962          1          1          1          1     0.6902          1 
  12  rs58325237    0.06718    0.07962          1          1          1          1     0.6902          1 
  12  rs11171283    0.06718    0.07962          1          1          1          1     0.6902          1 
  12   rs7134285    0.06718    0.07962          1          1          1          1     0.6902          1 
  12  rs11171284    0.06718    0.07962          1          1          1          1     0.6902          1 
  12  rs59066259    0.06718    0.07962          1          1          1          1     0.6902          1 
  12  rs10603728    0.06718    0.07962          1          1          1          1     0.6902          1 
  12   rs7304067    0.06718    0.07962          1          1          1          1     0.6902          1 
  12   rs7307218    0.06718    0.07962          1          1          1          1     0.6902          1 
  12 rs147695579    0.06718    0.07962          1          1          1          1     0.6902          1 
  12  rs12318742    0.06718    0.07962          1          1          1          1     0.6902          1 
  12  rs12318757    0.06718    0.07962          1          1          1          1     0.6902          1 
  12  rs12299232    0.06718    0.07962          1          1          1          1     0.6902          1 
  12  rs56149018    0.06718    0.07962          1          1          1          1     0.6902          1 
  12 rs557239424    0.06718    0.07962          1          1          1          1     0.6902          1 
  12  rs12319019    0.06718    0.07962          1          1          1          1     0.6902          1 
  12  rs12299442    0.06718    0.07962          1          1          1          1     0.6902          1 
  12  rs67385863    0.06718    0.07962          1          1          1          1     0.6902          1 
  12 rs114843602    0.06718    0.07962          1          1          1          1     0.6902          1 
  12  rs60297085    0.06718    0.07962          1          1          1          1     0.6902          1 
  12  rs12301027    0.06718    0.07962          1          1          1          1     0.6902          1 
  12   rs7304028    0.06718    0.07962          1          1          1          1     0.6902          1 
  12  rs11171286    0.06718    0.07962          1          1          1          1     0.6902          1 
  12  rs11171287    0.06718    0.07962          1          1          1          1     0.6902          1 
  12  rs11171288    0.06718    0.07962          1          1          1          1     0.6902          1 
  12  rs10876708    0.06718    0.07962          1          1          1          1     0.6902          1 
  12  rs10876709    0.06718    0.07962          1          1          1          1     0.6902          1 
  12  rs10876710    0.06718    0.07962          1          1          1          1     0.6902          1 
  12  rs11610336    0.06718    0.07962          1          1          1          1     0.6902          1 
  12  rs11608286    0.06718    0.07962          1          1          1          1     0.6902          1 
  12  rs11171291    0.06718    0.07962          1          1          1          1     0.6902          1 
  12   rs7306313    0.06718    0.07962          1          1          1          1     0.6902          1 
  12   rs7135278    0.06718    0.07962          1          1          1          1     0.6902          1 
  12  rs11171293    0.06718    0.07962          1          1          1          1     0.6902          1 
  12  rs11171295    0.06718    0.07962          1          1          1          1     0.6902          1 
  12  rs12313044    0.06718    0.07962          1          1          1          1     0.6902          1 
  12  rs66825519    0.06718    0.07962          1          1          1          1     0.6902          1 
  12 rs111880775    0.06718    0.07962          1          1          1          1     0.6902          1 
  12  rs11171296    0.06718    0.07962          1          1          1          1     0.6902          1 
  12  rs11171297    0.06718    0.07962          1          1          1          1     0.6902          1 
  12   rs7307042    0.06718    0.07962          1          1          1          1     0.6902          1 
  12   rs7137580    0.06718    0.07962          1          1          1          1     0.6902          1 
  12  rs61034128    0.06718    0.07962          1          1          1          1     0.6902          1 
  12   rs7307259    0.06718    0.07962          1          1          1          1     0.6902          1 
  12  rs56917492    0.06718    0.07962          1          1          1          1     0.6902          1 
  12  rs10876711    0.06718    0.07962          1          1          1          1     0.6902          1 
  12  rs11171299    0.06718    0.07962          1          1          1          1     0.6902          1 
  12  rs11171300    0.06718    0.07962          1          1          1          1     0.6902          1 
  12  rs12306921    0.06718    0.07962          1          1          1          1     0.6902          1 
  12  rs11171301    0.06718    0.07962          1          1          1          1     0.6902          1 
  12  rs11838024    0.06718    0.07962          1          1          1          1     0.6902          1 
  12  rs11833298    0.06718    0.07962          1          1          1          1     0.6902          1 
  12  rs11833303    0.06718    0.07962          1          1          1          1     0.6902          1 
  12  rs10876712    0.06718    0.07962          1          1          1          1     0.6902          1 
  12  rs10783710    0.06718    0.07962          1          1          1          1     0.6902          1 
  12  rs10783711    0.06718    0.07962          1          1          1          1     0.6902          1 
  12   rs1382493    0.06718    0.07962          1          1          1          1     0.6902          1 
  12   rs1382492    0.06718    0.07962          1          1          1          1     0.6902          1 
  12   rs1351185    0.06718    0.07962          1          1          1          1     0.6902          1 
  12   rs1382491    0.06718    0.07962          1          1          1          1     0.6902          1 
  12  rs12297295    0.06718    0.07962          1          1          1          1     0.6902          1 
  12  rs11608651    0.06718    0.07962          1          1          1          1     0.6902          1 
  12  rs11171302    0.06718    0.07962          1          1          1          1     0.6902          1 
  12  rs11171303    0.06718    0.07962          1          1          1          1     0.6902          1 
  12  rs10506342    0.06718    0.07962          1          1          1          1     0.6902          1 
  12   rs6581017    0.06718    0.07962          1          1          1          1     0.6902          1 
  12   rs6581018    0.06718    0.07962          1          1          1          1     0.6902          1 
  12   rs6581020    0.06718    0.07962          1          1          1          1     0.6902          1 
  12   rs7974116    0.06718    0.07962          1          1          1          1     0.6902          1 
  12   rs6581021    0.06718    0.07962          1          1          1          1     0.6902          1 
  12  rs11171304    0.06718    0.07962          1          1          1          1     0.6902          1 
  12  rs11171305    0.06718    0.07962          1          1          1          1     0.6902          1 
  12  rs56204713    0.06718    0.07962          1          1          1          1     0.6902          1 
  12  rs12300742    0.06718    0.07962          1          1          1          1     0.6902          1 
  12   rs1478737    0.06718    0.07962          1          1          1          1     0.6902          1 
  12   rs1478736    0.06718    0.07962          1          1          1          1     0.6902          1 
  12   rs1478735    0.06718    0.07962          1          1          1          1     0.6902          1 
  12  rs11171307    0.06718    0.07962          1          1          1          1     0.6902          1 
  12  rs11171308    0.06718    0.07962          1          1          1          1     0.6902          1 
  12  rs11171309    0.06718    0.07962          1          1          1          1     0.6902          1 
  12  rs58036029    0.06718    0.07962          1          1          1          1     0.6902          1 
  12  rs12303066    0.06718    0.07962          1          1          1          1     0.6902          1 
  12   rs7305779    0.06718    0.07962          1          1          1          1     0.6902          1 
  12   rs7306491    0.06718    0.07962          1          1          1          1     0.6902          1 
  12   rs7137261    0.06718    0.07962          1          1          1          1     0.6902          1 
  12   rs6581022    0.06718    0.07962          1          1          1          1     0.6902          1 
  12   rs6581023    0.06718    0.07962          1          1          1          1     0.6902          1 
  12  rs12321681    0.06718    0.07962          1          1          1          1     0.6902          1 
  12  rs11171310    0.06718    0.07962          1          1          1          1     0.6902          1 
  12  rs11171311    0.06718    0.07962          1          1          1          1     0.6902          1 
  12  rs11171312    0.06718    0.07962          1          1          1          1     0.6902          1 
  12  rs56207412    0.06718    0.07962          1          1          1          1     0.6902          1 
  12  rs11171316    0.06718    0.07962          1          1          1          1     0.6902          1 
  12  rs12306218    0.06718    0.07962          1          1          1          1     0.6902          1 
  12  rs11171317    0.06718    0.07962          1          1          1          1     0.6902          1 
  12  rs12315177    0.06718    0.07962          1          1          1          1     0.6902          1 
  12  rs12315239    0.06718    0.07962          1          1          1          1     0.6902          1 
  12  rs12315240    0.06718    0.07962          1          1          1          1     0.6902          1 
  12  rs12315242    0.06718    0.07962          1          1          1          1     0.6902          1 
  12  rs10467118    0.06718    0.07962          1          1          1          1     0.6902          1 
  12  rs76539153    0.06718    0.07962          1          1          1          1     0.6902          1 
  12  rs34032182    0.06748    0.07996          1          1          1          1     0.6902          1 
  12   rs7977271    0.06748    0.07996          1          1          1          1     0.6902          1 
  12   rs1678525    0.06748    0.07996          1          1          1          1     0.6902          1 
  12   rs5798367     0.0677     0.0802          1          1          1          1     0.6902          1 
  12    rs903768    0.06797     0.0805          1          1          1          1     0.6902          1 
  12 rs114470509    0.06849    0.08108          1          1          1          1     0.6902          1 
  12  rs12303251     0.0688    0.08141          1          1          1          1     0.6902          1 
  12 rs533850047    0.06887     0.0815          1          1          1          1     0.6902          1 
  12  rs78394705    0.06897     0.0816          1          1          1          1     0.6902          1 
  12   rs7295811      0.069    0.08164          1          1          1          1     0.6902          1 
  12  rs12811467    0.06901    0.08165          1          1          1          1     0.6902          1 
  12  rs74094742    0.06902    0.08166          1          1          1          1     0.6902          1 
  12   rs4759313    0.06917    0.08182          1          1          1          1     0.6902          1 
  12  rs10783616    0.06917    0.08182          1          1          1          1     0.6902          1 
  12  rs10783617    0.06917    0.08182          1          1          1          1     0.6902          1 
  12 rs116591409    0.06939    0.08206          1          1          1          1     0.6902          1 
  12   rs3825077     0.0696    0.08229          1          1          1          1     0.6902          1 
  12  rs10876986     0.0696    0.08229          1          1          1          1     0.6902          1 
  12   rs3817475     0.0696    0.08229          1          1          1          1     0.6902          1 
  12   rs3817474     0.0696    0.08229          1          1          1          1     0.6902          1 
  12   rs2228225     0.0696    0.08229          1          1          1          1     0.6902          1 
  12   rs2292657     0.0696    0.08229          1          1          1          1     0.6902          1 
  12   rs7309467     0.0696    0.08229          1          1          1          1     0.6902          1 
  12  rs11171366    0.06971    0.08242          1          1          1          1     0.6902          1 
  12   rs7975545    0.06971    0.08242          1          1          1          1     0.6902          1 
  12   rs7975940    0.06971    0.08242          1          1          1          1     0.6902          1 
  12   rs7965637    0.06971    0.08242          1          1          1          1     0.6902          1 
  12  rs10590774    0.06971    0.08242          1          1          1          1     0.6902          1 
  12  rs10876726    0.06971    0.08242          1          1          1          1     0.6902          1 
  12 rs148311545    0.06971    0.08242          1          1          1          1     0.6902          1 
  12  rs12310254    0.06971    0.08242          1          1          1          1     0.6902          1 
  12   rs7955511    0.06971    0.08242          1          1          1          1     0.6902          1 
  12   rs7955842    0.06971    0.08242          1          1          1          1     0.6902          1 
  12  rs12579880    0.06971    0.08242          1          1          1          1     0.6902          1 
  12   rs9669095    0.06971    0.08242          1          1          1          1     0.6902          1 
  12  rs12317644    0.06971    0.08242          1          1          1          1     0.6902          1 
  12  rs12304256    0.06971    0.08242          1          1          1          1     0.6902          1 
  12    rs750100    0.06971    0.08242          1          1          1          1     0.6902          1 
  12    rs876182    0.06971    0.08242          1          1          1          1     0.6902          1 
  12   rs7965531    0.06971    0.08242          1          1          1          1     0.6902          1 
  12   rs7953578    0.06971    0.08242          1          1          1          1     0.6902          1 
  12   rs7953777    0.06971    0.08242          1          1          1          1     0.6902          1 
  12    rs882071    0.06971    0.08242          1          1          1          1     0.6902          1 
  12    rs882070    0.06971    0.08242          1          1          1          1     0.6902          1 
  12  rs57406926    0.06971    0.08242          1          1          1          1     0.6902          1 
  12  rs61955983    0.06971    0.08242          1          1          1          1     0.6902          1 
  12  rs59960983    0.06971    0.08242          1          1          1          1     0.6902          1 
  12   rs7957493    0.06971    0.08242          1          1          1          1     0.6902          1 
  12   rs7972565    0.06971    0.08242          1          1          1          1     0.6902          1 
  12  rs11171368    0.06971    0.08242          1          1          1          1     0.6902          1 
  12 rs145911325    0.06971    0.08242          1          1          1          1     0.6902          1 
  12   rs1470321       0.07    0.08273          1          1          1          1     0.6902          1 
  12 rs112173440    0.07013    0.08288          1          1          1          1     0.6902          1 
  12  rs61609471    0.07014    0.08289          1          1          1          1     0.6902          1 
  12   rs7304780     0.0702    0.08296          1          1          1          1     0.6902          1 
  12  rs11613241     0.0702    0.08296          1          1          1          1     0.6902          1 
  12  rs35457859     0.0702    0.08296          1          1          1          1     0.6902          1 
  12  rs10783717     0.0702    0.08296          1          1          1          1     0.6902          1 
  12   rs1072980     0.0702    0.08296          1          1          1          1     0.6902          1 
  12  rs11171356     0.0702    0.08296          1          1          1          1     0.6902          1 
  12  rs11171357     0.0702    0.08296          1          1          1          1     0.6902          1 
  12  rs11171359     0.0702    0.08296          1          1          1          1     0.6902          1 
  12   rs7955814     0.0702    0.08296          1          1          1          1     0.6902          1 
  12  rs11171361     0.0702    0.08296          1          1          1          1     0.6902          1 
  12   rs9669746     0.0702    0.08296          1          1          1          1     0.6902          1 
  12  rs12304707     0.0702    0.08296          1          1          1          1     0.6902          1 
  12  rs10683549     0.0702    0.08296          1          1          1          1     0.6902          1 
  12   rs2010242    0.07025    0.08301          1          1          1          1     0.6902          1 
  12   rs4349540    0.07052    0.08331          1          1          1          1     0.6902          1 
  12 rs116683013    0.07066    0.08346          1          1          1          1     0.6902          1 
  12  rs74713353    0.07066    0.08346          1          1          1          1     0.6902          1 
  12 rs116585883    0.07066    0.08346          1          1          1          1     0.6902          1 
  12 rs148538617    0.07066    0.08346          1          1          1          1     0.6902          1 
  12  rs77268303    0.07066    0.08346          1          1          1          1     0.6902          1 
  12 rs115833693    0.07066    0.08346          1          1          1          1     0.6902          1 
  12 rs185023038    0.07066    0.08346          1          1          1          1     0.6902          1 
  12 rs115650146    0.07066    0.08346          1          1          1          1     0.6902          1 
  12  rs10783768    0.07074    0.08355          1          1          1          1     0.6902          1 
  12  rs11614818    0.07074    0.08355          1          1          1          1     0.6902          1 
  12  rs79068776    0.07109    0.08394          1          1          1          1     0.6902          1 
  12   rs2252795    0.07117    0.08403          1          1          1          1     0.6902          1 
  12  rs73119287    0.07137    0.08425          1          1          1          1     0.6902          1 
  12  rs10783632    0.07151     0.0844          1          1          1          1     0.6902          1 
  12 rs374401501    0.07187     0.0848          1          1          1          1     0.6902          1 
  12   rs1140681    0.07215     0.0851          1          1          1          1     0.6902          1 
  12  rs75879982    0.07224     0.0852          1          1          1          1     0.6902          1 
  12  rs12367426    0.07243    0.08542          1          1          1          1     0.6902          1 
  12   rs1678528    0.07247    0.08546          1          1          1          1     0.6902          1 
  12  rs10876707    0.07265    0.08565          1          1          1          1     0.6902          1 
  12   rs7135648    0.07265    0.08565          1          1          1          1     0.6902          1 
  12   rs7306869    0.07265    0.08565          1          1          1          1     0.6902          1 
  12  rs11171505    0.07273    0.08574          1          1          1          1     0.6902          1 
  12  rs35625178    0.07302    0.08606          1          1          1          1     0.6902          1 
  12  rs74092237    0.07306     0.0861          1          1          1          1     0.6902          1 
  12  rs79313036    0.07306     0.0861          1          1          1          1     0.6902          1 
  12   rs4758984    0.07306     0.0861          1          1          1          1     0.6902          1 
  12  rs74090516    0.07306     0.0861          1          1          1          1     0.6902          1 
  12   rs1910761    0.07319    0.08624          1          1          1          1     0.6902          1 
  12  rs11171989    0.07323    0.08628          1          1          1          1     0.6902          1 
  12   rs1466383    0.07323    0.08628          1          1          1          1     0.6902          1 
  12   rs5798396    0.07323    0.08628          1          1          1          1     0.6902          1 
  12  rs60262411    0.07323    0.08628          1          1          1          1     0.6902          1 
  12  rs75511909    0.07327    0.08634          1          1          1          1     0.6902          1 
  12 rs112040261    0.07335    0.08643          1          1          1          1     0.6902          1 
  12  rs11171862    0.07337    0.08644          1          1          1          1     0.6902          1 
  12  rs12304519    0.07337    0.08644          1          1          1          1     0.6902          1 
  12   rs6581096    0.07337    0.08644          1          1          1          1     0.6902          1 
  12  rs11171863    0.07337    0.08644          1          1          1          1     0.6902          1 
  12  rs58668629    0.07349    0.08657          1          1          1          1     0.6902          1 
  12 rs112116601    0.07349    0.08657          1          1          1          1     0.6902          1 
  12   rs4759179    0.07352    0.08661          1          1          1          1     0.6902          1 
  12  rs12317023    0.07359    0.08668          1          1          1          1     0.6902          1 
  12  rs11171379    0.07359    0.08668          1          1          1          1     0.6902          1 
  12  rs11171380    0.07359    0.08668          1          1          1          1     0.6902          1 
  12  rs71444900    0.07361    0.08671          1          1          1          1     0.6902          1 
  12 rs138038171    0.07361    0.08671          1          1          1          1     0.6902          1 
  12  rs10876738    0.07361    0.08671          1          1          1          1     0.6902          1 
  12  rs10876739    0.07361    0.08671          1          1          1          1     0.6902          1 
  12  rs75653482    0.07393    0.08706          1          1          1          1     0.6902          1 
  12  rs11170677    0.07396     0.0871          1          1          1          1     0.6902          1 
  12   rs7305527    0.07409    0.08723          1          1          1          1     0.6902          1 
  12   rs5798341    0.07413    0.08728          1          1          1          1     0.6902          1 
  12    rs750099    0.07413    0.08728          1          1          1          1     0.6902          1 
  12  rs41523247    0.07426    0.08742          1          1          1          1     0.6902          1 
  12   rs1048103    0.07435    0.08751          1          1          1          1     0.6902          1 
  12  rs60684027    0.07451    0.08769          1          1          1          1     0.6902          1 
  12 rs112687378    0.07451    0.08769          1          1          1          1     0.6902          1 
  12  rs11171238    0.07451    0.08769          1          1          1          1     0.6902          1 
  12 rs114174634    0.07456    0.08775          1          1          1          1     0.6902          1 
  12  rs10876543    0.07466    0.08785          1          1          1          1     0.6902          1 
  12 rs115603330    0.07469     0.0879          1          1          1          1     0.6902          1 
  12 rs114663449    0.07469     0.0879          1          1          1          1     0.6902          1 
  12 rs115172245    0.07469     0.0879          1          1          1          1     0.6902          1 
  12 rs114920814    0.07469     0.0879          1          1          1          1     0.6902          1 
  12  rs78810612    0.07469     0.0879          1          1          1          1     0.6902          1 
  12 rs116345474    0.07469     0.0879          1          1          1          1     0.6902          1 
  12 rs138954282    0.07469     0.0879          1          1          1          1     0.6902          1 
  12  rs11834210    0.07469     0.0879          1          1          1          1     0.6902          1 
  12  rs75473915    0.07469     0.0879          1          1          1          1     0.6902          1 
  12  rs10876799    0.07473    0.08793          1          1          1          1     0.6902          1 
  12   rs7397901    0.07473    0.08793          1          1          1          1     0.6902          1 
  12   rs7138699    0.07473    0.08793          1          1          1          1     0.6902          1 
  12  rs56375822    0.07473    0.08793          1          1          1          1     0.6902          1 
  12  rs11171537    0.07473    0.08793          1          1          1          1     0.6902          1 
  12  rs72335300    0.07473    0.08793          1          1          1          1     0.6902          1 
  12  rs11171542    0.07473    0.08793          1          1          1          1     0.6902          1 
  12  rs11170795    0.07486    0.08808          1          1          1          1     0.6902          1 
  12  rs79076218    0.07534     0.0886          1          1          1          1     0.6902          1 
  12  rs11171005     0.0754    0.08866          1          1          1          1     0.6902          1 
  12  rs74719328     0.0754    0.08866          1          1          1          1     0.6902          1 
  12 rs141543242    0.07544    0.08872          1          1          1          1     0.6902          1 
  12 rs138768638    0.07575    0.08906          1          1          1          1     0.6902          1 
  12  rs17854635    0.07601    0.08934          1          1          1          1     0.6902          1 
  12 rs114412488    0.07634     0.0897          1          1          1          1     0.6902          1 
  12  rs12296335    0.07643     0.0898          1          1          1          1     0.6902          1 
  12  rs11171515    0.07663    0.09002          1          1          1          1     0.6902          1 
  12  rs11171516    0.07663    0.09002          1          1          1          1     0.6902          1 
  12   rs7310321    0.07667    0.09006          1          1          1          1     0.6902          1 
  12  rs77298381    0.07689     0.0903          1          1          1          1     0.6902          1 
  12  rs35642216    0.07703    0.09045          1          1          1          1     0.6902          1 
  12  rs28481797    0.07736    0.09082          1          1          1          1     0.6902          1 
  12   rs3782125    0.07754    0.09102          1          1          1          1     0.6902          1 
  12  rs35786993    0.07764    0.09112          1          1          1          1     0.6902          1 
  12  rs12319266    0.07764    0.09112          1          1          1          1     0.6902          1 
  12  rs11171523    0.07765    0.09114          1          1          1          1     0.6902          1 
  12   rs7133826    0.07765    0.09114          1          1          1          1     0.6902          1 
  12 rs548470246     0.0778     0.0913          1          1          1          1     0.6902          1 
  12  rs28382852    0.07839    0.09195          1          1          1          1     0.6902          1 
  12  rs28382843    0.07839    0.09195          1          1          1          1     0.6902          1 
  12 rs555344344    0.07904    0.09265          1          1          1          1     0.6902          1 
  12 rs539996697    0.07919    0.09282          1          1          1          1     0.6902          1 
  12 rs562475743    0.07944    0.09309          1          1          1          1     0.6902          1 
  12    rs997991    0.07985    0.09354          1          1          1          1     0.6902          1 
  12    rs997992    0.07985    0.09354          1          1          1          1     0.6902          1 
  12  rs35702231    0.08012    0.09383          1          1          1          1     0.6902          1 
  12   rs7308093    0.08012    0.09383          1          1          1          1     0.6902          1 
  12  rs11832368    0.08012    0.09383          1          1          1          1     0.6902          1 
  12  rs11170847    0.08012    0.09383          1          1          1          1     0.6902          1 
  12   rs4759317    0.08056    0.09431          1          1          1          1     0.6902          1 
  12   rs9971888    0.08059    0.09435          1          1          1          1     0.6902          1 
  12   rs9971892    0.08059    0.09435          1          1          1          1     0.6902          1 
  12  rs11171184    0.08059    0.09435          1          1          1          1     0.6902          1 
  12  rs12318423    0.08059    0.09435          1          1          1          1     0.6902          1 
  12  rs12306269    0.08059    0.09435          1          1          1          1     0.6902          1 
  12  rs11171517    0.08066    0.09442          1          1          1          1     0.6902          1 
  12  rs11171518    0.08066    0.09442          1          1          1          1     0.6902          1 
  12  rs11171519    0.08066    0.09442          1          1          1          1     0.6902          1 
  12  rs11171520    0.08066    0.09442          1          1          1          1     0.6902          1 
  12   rs2030408    0.08078    0.09455          1          1          1          1     0.6902          1 
  12 rs112890532    0.08101    0.09481          1          1          1          1     0.6902          1 
  12  rs75486182    0.08115    0.09496          1          1          1          1     0.6902          1 
  12  rs11838017    0.08127    0.09509          1          1          1          1     0.6902          1 
  12  rs11171242    0.08127    0.09509          1          1          1          1     0.6902          1 
  12 rs148048061    0.08127    0.09509          1          1          1          1     0.6902          1 
  12  rs73321004    0.08135    0.09518          1          1          1          1     0.6902          1 
  12   rs4077658    0.08157    0.09541          1          1          1          1     0.6902          1 
  12  rs10506323    0.08162    0.09547          1          1          1          1     0.6902          1 
  12  rs12304969    0.08162    0.09547          1          1          1          1     0.6902          1 
  12  rs12318745    0.08162    0.09547          1          1          1          1     0.6902          1 
  12  rs10506324    0.08162    0.09547          1          1          1          1     0.6902          1 
  12 rs374393340    0.08167    0.09552          1          1          1          1     0.6902          1 
  12 rs142340577    0.08183    0.09569          1          1          1          1     0.6902          1 
  12  rs61325316    0.08184    0.09571          1          1          1          1     0.6902          1 
  12 rs114353788    0.08198    0.09586          1          1          1          1     0.6902          1 
  12 rs145625711    0.08198    0.09586          1          1          1          1     0.6902          1 
  12  rs78211535    0.08198    0.09586          1          1          1          1     0.6902          1 
  12  rs59663428    0.08206    0.09595          1          1          1          1     0.6902          1 
  12   rs7302925    0.08237    0.09628          1          1          1          1     0.6902          1 
  12  rs10700116    0.08237    0.09628          1          1          1          1     0.6902          1 
  12   rs2241820    0.08264    0.09657          1          1          1          1     0.6902          1 
  12   rs1107585    0.08264    0.09658          1          1          1          1     0.6902          1 
  12   rs1320019    0.08264    0.09658          1          1          1          1     0.6902          1 
  12  rs11171216    0.08264    0.09658          1          1          1          1     0.6902          1 
  12   rs7953523    0.08264    0.09658          1          1          1          1     0.6902          1 
  12   rs7967002    0.08264    0.09658          1          1          1          1     0.6902          1 
  12  rs11170874    0.08266     0.0966          1          1          1          1     0.6902          1 
  12   rs4759076    0.08266     0.0966          1          1          1          1     0.6902          1 
  12 rs141121284    0.08301    0.09698          1          1          1          1     0.6902          1 
  12  rs12316930    0.08313    0.09712          1          1          1          1     0.6902          1 
  12  rs12422555    0.08316    0.09715          1          1          1          1     0.6902          1 
  12   rs7975508     0.0832    0.09719          1          1          1          1     0.6902          1 
  12  rs10876934    0.08361    0.09763          1          1          1          1     0.6902          1 
  12  rs10876935    0.08361    0.09763          1          1          1          1     0.6902          1 
  12 rs144247456    0.08361    0.09763          1          1          1          1     0.6902          1 
  12  rs10876936    0.08361    0.09763          1          1          1          1     0.6902          1 
  12   rs7311744    0.08375    0.09778          1          1          1          1     0.6902          1 
  12   rs5798360    0.08435    0.09844          1          1          1          1     0.6902          1 
  12  rs10783695    0.08438    0.09847          1          1          1          1     0.6902          1 
  12  rs61957868    0.08513    0.09929          1          1          1          1     0.6902          1 
  12   rs3024963    0.08541    0.09959          1          1          1          1     0.6902          1 
  12  rs11832520     0.0859     0.1001          1          1          1          1     0.6902          1 
  12 rs144371473     0.0859     0.1001          1          1          1          1     0.6902          1 
  12  rs75177445     0.0859     0.1001          1          1          1          1     0.6902          1 
  12 rs113840599     0.0859     0.1001          1          1          1          1     0.6902          1 
  12 rs114486041     0.0859     0.1001          1          1          1          1     0.6902          1 
  12  rs76658300     0.0859     0.1001          1          1          1          1     0.6902          1 
  12  rs58822244     0.0859     0.1001          1          1          1          1     0.6902          1 
  12  rs78044990     0.0859     0.1001          1          1          1          1     0.6902          1 
  12 rs114262843    0.08593     0.1002          1          1          1          1     0.6902          1 
  12 rs112590353    0.08614     0.1004          1          1          1          1     0.6902          1 
  12  rs75499394    0.08622     0.1005          1          1          1          1     0.6902          1 
  12 rs375256562    0.08625     0.1005          1          1          1          1     0.6902          1 
  12  rs74090447    0.08625     0.1005          1          1          1          1     0.6902          1 
  12  rs56336715    0.08625     0.1005          1          1          1          1     0.6902          1 
  12  rs57807682    0.08625     0.1005          1          1          1          1     0.6902          1 
  12  rs11838056    0.08625     0.1005          1          1          1          1     0.6902          1 
  12  rs17117014    0.08625     0.1005          1          1          1          1     0.6902          1 
  12  rs11171000    0.08672      0.101          1          1          1          1     0.6902          1 
  12  rs11172028    0.08693     0.1012          1          1          1          1     0.6902          1 
  12   rs3024955    0.08746     0.1018          1          1          1          1     0.6902          1 
  12   rs2371145    0.08775     0.1021          1          1          1          1     0.6902          1 
  12  rs60039490    0.08849     0.1029          1          1          1          1     0.6902          1 
  12  rs10506321    0.08849     0.1029          1          1          1          1     0.6902          1 
  12  rs74090066    0.08849     0.1029          1          1          1          1     0.6902          1 
  12  rs74090067    0.08849     0.1029          1          1          1          1     0.6902          1 
  12  rs12822602    0.08849     0.1029          1          1          1          1     0.6902          1 
  12  rs34015636    0.08849     0.1029          1          1          1          1     0.6902          1 
  12  rs12423339    0.08849     0.1029          1          1          1          1     0.6902          1 
  12  rs11170706    0.08849     0.1029          1          1          1          1     0.6902          1 
  12  rs74090070    0.08849     0.1029          1          1          1          1     0.6902          1 
  12  rs74090072    0.08849     0.1029          1          1          1          1     0.6902          1 
  12  rs74090096    0.08849     0.1029          1          1          1          1     0.6902          1 
  12  rs61922844    0.08849     0.1029          1          1          1          1     0.6902          1 
  12  rs57688114    0.08849     0.1029          1          1          1          1     0.6902          1 
  12  rs12830104    0.08849     0.1029          1          1          1          1     0.6902          1 
  12  rs74090097    0.08849     0.1029          1          1          1          1     0.6902          1 
  12  rs74090099    0.08849     0.1029          1          1          1          1     0.6902          1 
  12  rs74090101    0.08849     0.1029          1          1          1          1     0.6902          1 
  12  rs58101934    0.08849     0.1029          1          1          1          1     0.6902          1 
  12 rs577723207    0.08853      0.103          1          1          1          1     0.6902          1 
  12  rs74374785    0.08866     0.1031          1          1          1          1     0.6902          1 
  12  rs11829918    0.08866     0.1031          1          1          1          1     0.6902          1 
  12 rs150222298    0.08866     0.1031          1          1          1          1     0.6902          1 
  12 rs146173006    0.08866     0.1031          1          1          1          1     0.6902          1 
  12  rs74990611    0.08866     0.1031          1          1          1          1     0.6902          1 
  12 rs113531375    0.08866     0.1031          1          1          1          1     0.6902          1 
  12 rs146827043    0.08866     0.1031          1          1          1          1     0.6902          1 
  12 rs139381268    0.08866     0.1031          1          1          1          1     0.6902          1 
  12  rs79216650    0.08866     0.1031          1          1          1          1     0.6902          1 
  12 rs112880716    0.08866     0.1031          1          1          1          1     0.6902          1 
  12 rs192454413    0.08866     0.1031          1          1          1          1     0.6902          1 
  12 rs139247701    0.08866     0.1031          1          1          1          1     0.6902          1 
  12  rs11834498    0.08866     0.1031          1          1          1          1     0.6902          1 
  12  rs76782323    0.08866     0.1031          1          1          1          1     0.6902          1 
  12 rs112263992    0.08866     0.1031          1          1          1          1     0.6902          1 
  12 rs111441926    0.08866     0.1031          1          1          1          1     0.6902          1 
  12  rs75686563    0.08866     0.1031          1          1          1          1     0.6902          1 
  12 rs116953253    0.08866     0.1031          1          1          1          1     0.6902          1 
  12 rs116618675    0.08866     0.1031          1          1          1          1     0.6902          1 
  12 rs116259761    0.08866     0.1031          1          1          1          1     0.6902          1 
  12  rs57721961    0.08886     0.1033          1          1          1          1     0.6902          1 
  12  rs10876702    0.08886     0.1033          1          1          1          1     0.6902          1 
  12 rs141194896    0.08907     0.1036          1          1          1          1     0.6902          1 
  12  rs11170827    0.08945      0.104          1          1          1          1     0.6902          1 
  12   rs7304707    0.08983     0.1044          1          1          1          1     0.6902          1 
  12  rs36119697    0.08983     0.1044          1          1          1          1     0.6902          1 
  12  rs67183127    0.08983     0.1044          1          1          1          1     0.6902          1 
  12 rs111456049    0.08983     0.1044          1          1          1          1     0.6902          1 
  12  rs12371557    0.08983     0.1044          1          1          1          1     0.6902          1 
  12  rs11514146    0.08983     0.1044          1          1          1          1     0.6902          1 
  12  rs36147873    0.08983     0.1044          1          1          1          1     0.6902          1 
  12  rs11513980    0.08983     0.1044          1          1          1          1     0.6902          1 
  12   rs4758982    0.08983     0.1044          1          1          1          1     0.6902          1 
  12  rs11171110    0.08983     0.1044          1          1          1          1     0.6902          1 
  12  rs11171113    0.08983     0.1044          1          1          1          1     0.6902          1 
  12   rs7297445    0.08983     0.1044          1          1          1          1     0.6902          1 
  12   rs7314053    0.08983     0.1044          1          1          1          1     0.6902          1 
  12   rs7967076    0.08983     0.1044          1          1          1          1     0.6902          1 
  12  rs35577065    0.08983     0.1044          1          1          1          1     0.6902          1 
  12 rs137923525    0.08983     0.1044          1          1          1          1     0.6902          1 
  12 rs111234080    0.08992     0.1045          1          1          1          1     0.6902          1 
  12 rs112622332    0.08992     0.1045          1          1          1          1     0.6902          1 
  12  rs80320295    0.08992     0.1045          1          1          1          1     0.6902          1 
  12  rs10506343    0.09038      0.105          1          1          1          1     0.6902          1 
  12  rs12302108    0.09038      0.105          1          1          1          1     0.6902          1 
  12 rs146007997    0.09058     0.1052          1          1          1          1     0.6902          1 
  12  rs67971443     0.0908     0.1054          1          1          1          1     0.6902          1 
  12 rs529241619    0.09091     0.1056          1          1          1          1     0.6902          1 
  12   rs4513498    0.09156     0.1063          1          1          1          1     0.6902          1 
  12  rs17109314    0.09176     0.1065          1          1          1          1     0.6902          1 
  12 rs544780142    0.09185     0.1066          1          1          1          1     0.6902          1 
  12 rs560051974    0.09185     0.1066          1          1          1          1     0.6902          1 
  12   rs2555032    0.09226      0.107          1          1          1          1     0.6902          1 
  12  rs10783762    0.09247     0.1072          1          1          1          1     0.6902          1 
  12  rs79954168    0.09266     0.1074          1          1          1          1     0.6902          1 
  12  rs11171865    0.09266     0.1074          1          1          1          1     0.6902          1 
  12 rs111296964    0.09266     0.1074          1          1          1          1     0.6902          1 
  12  rs71459376    0.09266     0.1074          1          1          1          1     0.6902          1 
  12  rs71074868    0.09276     0.1076          1          1          1          1     0.6902          1 
  12  rs12828668    0.09276     0.1076          1          1          1          1     0.6902          1 
  12  rs12817350    0.09276     0.1076          1          1          1          1     0.6902          1 
  12   rs5798334    0.09285     0.1077          1          1          1          1     0.6902          1 
  12  rs12321472    0.09354     0.1084          1          1          1          1     0.6902          1 
  12  rs77628241    0.09357     0.1084          1          1          1          1     0.6902          1 
  12 rs113318027    0.09361     0.1085          1          1          1          1     0.6902          1 
  12  rs12312874    0.09445     0.1094          1          1          1          1     0.6902          1 
  12  rs12425539    0.09454     0.1095          1          1          1          1     0.6902          1 
  12   rs2046517    0.09454     0.1095          1          1          1          1     0.6902          1 
  12  rs55902723    0.09454     0.1095          1          1          1          1     0.6902          1 
  12 rs142536077    0.09463     0.1096          1          1          1          1     0.6902          1 
  12   rs4503635    0.09522     0.1102          1          1          1          1     0.6902          1 
  12   rs7311076     0.0953     0.1103          1          1          1          1     0.6902          1 
  12  rs11171352    0.09543     0.1104          1          1          1          1     0.6902          1 
  12  rs11171353    0.09543     0.1104          1          1          1          1     0.6902          1 
  12   rs9669377    0.09543     0.1104          1          1          1          1     0.6902          1 
  12   rs3886197    0.09543     0.1104          1          1          1          1     0.6902          1 
  12  rs10876724    0.09543     0.1104          1          1          1          1     0.6902          1 
  12  rs11171358    0.09543     0.1104          1          1          1          1     0.6902          1 
  12  rs12317253    0.09543     0.1104          1          1          1          1     0.6902          1 
  12  rs10706095    0.09543     0.1104          1          1          1          1     0.6902          1 
  12  rs77357461    0.09548     0.1105          1          1          1          1     0.6902          1 
  12 rs115946540    0.09548     0.1105          1          1          1          1     0.6902          1 
  12  rs76545473    0.09548     0.1105          1          1          1          1     0.6902          1 
  12 rs115358681    0.09548     0.1105          1          1          1          1     0.6902          1 
  12  rs59409759    0.09548     0.1105          1          1          1          1     0.6902          1 
  12 rs114288980    0.09548     0.1105          1          1          1          1     0.6902          1 
  12  rs59885854    0.09548     0.1105          1          1          1          1     0.6902          1 
  12  rs75473466    0.09548     0.1105          1          1          1          1     0.6902          1 
  12  rs58547353    0.09548     0.1105          1          1          1          1     0.6902          1 
  12  rs59671179    0.09548     0.1105          1          1          1          1     0.6902          1 
  12  rs58691931    0.09548     0.1105          1          1          1          1     0.6902          1 
  12  rs80014912    0.09548     0.1105          1          1          1          1     0.6902          1 
  12  rs79264414    0.09548     0.1105          1          1          1          1     0.6902          1 
  12  rs75393661    0.09548     0.1105          1          1          1          1     0.6902          1 
  12 rs114734619    0.09548     0.1105          1          1          1          1     0.6902          1 
  12  rs57645636    0.09548     0.1105          1          1          1          1     0.6902          1 
  12  rs57294980    0.09548     0.1105          1          1          1          1     0.6902          1 
  12 rs115221193    0.09548     0.1105          1          1          1          1     0.6902          1 
  12 rs149923139    0.09548     0.1105          1          1          1          1     0.6902          1 
  12 rs143067836    0.09548     0.1105          1          1          1          1     0.6902          1 
  12  rs60675193    0.09548     0.1105          1          1          1          1     0.6902          1 
  12  rs56888867    0.09548     0.1105          1          1          1          1     0.6902          1 
  12  rs78902074    0.09548     0.1105          1          1          1          1     0.6902          1 
  12  rs11171255     0.0955     0.1105          1          1          1          1     0.6902          1 
  12  rs11171256     0.0955     0.1105          1          1          1          1     0.6902          1 
  12   rs7966464     0.0955     0.1105          1          1          1          1     0.6902          1 
  12   rs7966598     0.0955     0.1105          1          1          1          1     0.6902          1 
  12   rs7956307     0.0955     0.1105          1          1          1          1     0.6902          1 
  12   rs7969750     0.0955     0.1105          1          1          1          1     0.6902          1 
  12   rs9805039     0.0955     0.1105          1          1          1          1     0.6902          1 
  12   rs9804942     0.0955     0.1105          1          1          1          1     0.6902          1 
  12 rs141606120     0.0955     0.1105          1          1          1          1     0.6902          1 
  12  rs12317673     0.0955     0.1105          1          1          1          1     0.6902          1 
  12 rs111544931     0.0955     0.1105          1          1          1          1     0.6902          1 
  12  rs12311550     0.0955     0.1105          1          1          1          1     0.6902          1 
  12  rs12313036     0.0955     0.1105          1          1          1          1     0.6902          1 
  12 rs564701170     0.0955     0.1105          1          1          1          1     0.6902          1 
  12  rs11171257     0.0955     0.1105          1          1          1          1     0.6902          1 
  12   rs9804855     0.0955     0.1105          1          1          1          1     0.6902          1 
  12   rs9805005     0.0955     0.1105          1          1          1          1     0.6902          1 
  12   rs9805108     0.0955     0.1105          1          1          1          1     0.6902          1 
  12  rs11171260     0.0955     0.1105          1          1          1          1     0.6902          1 
  12  rs11171261     0.0955     0.1105          1          1          1          1     0.6902          1 
  12  rs11171262     0.0955     0.1105          1          1          1          1     0.6902          1 
  12   rs4500565     0.0955     0.1105          1          1          1          1     0.6902          1 
  12   rs2887939     0.0955     0.1105          1          1          1          1     0.6902          1 
  12  rs11171263     0.0955     0.1105          1          1          1          1     0.6902          1 
  12  rs11171264     0.0955     0.1105          1          1          1          1     0.6902          1 
  12   rs4517622     0.0955     0.1105          1          1          1          1     0.6902          1 
  12   rs2887938     0.0955     0.1105          1          1          1          1     0.6902          1 
  12   rs2887937     0.0955     0.1105          1          1          1          1     0.6902          1 
  12 rs143868469     0.0955     0.1105          1          1          1          1     0.6902          1 
  12  rs11171266     0.0955     0.1105          1          1          1          1     0.6902          1 
  12  rs34606333     0.0955     0.1105          1          1          1          1     0.6902          1 
  12  rs35301809     0.0955     0.1105          1          1          1          1     0.6902          1 
  12  rs11171268     0.0955     0.1105          1          1          1          1     0.6902          1 
  12  rs12296106     0.0955     0.1105          1          1          1          1     0.6902          1 
  12  rs11171269     0.0955     0.1105          1          1          1          1     0.6902          1 
  12  rs12302326     0.0955     0.1105          1          1          1          1     0.6902          1 
  12  rs12296167     0.0955     0.1105          1          1          1          1     0.6902          1 
  12  rs17116971     0.0955     0.1105          1          1          1          1     0.6902          1 
  12  rs58383865     0.0955     0.1105          1          1          1          1     0.6902          1 
  12  rs11836430     0.0955     0.1105          1          1          1          1     0.6902          1 
  12  rs10876700     0.0955     0.1105          1          1          1          1     0.6902          1 
  12  rs11171270     0.0955     0.1105          1          1          1          1     0.6902          1 
  12  rs10876701     0.0955     0.1105          1          1          1          1     0.6902          1 
  12   rs9971791     0.0955     0.1105          1          1          1          1     0.6902          1 
  12   rs9971792     0.0955     0.1105          1          1          1          1     0.6902          1 
  12  rs11171280     0.0955     0.1105          1          1          1          1     0.6902          1 
  12  rs12302951     0.0955     0.1105          1          1          1          1     0.6902          1 
  12  rs11171298     0.0955     0.1105          1          1          1          1     0.6902          1 
  12  rs12320528     0.0955     0.1105          1          1          1          1     0.6902          1 
  12   rs6581019     0.0955     0.1105          1          1          1          1     0.6902          1 
  12   rs7311142     0.0955     0.1105          1          1          1          1     0.6902          1 
  12  rs10783712     0.0955     0.1105          1          1          1          1     0.6902          1 
  12  rs12305936     0.0955     0.1105          1          1          1          1     0.6902          1 
  12  rs56980887     0.0955     0.1105          1          1          1          1     0.6902          1 
  12  rs10876715     0.0955     0.1105          1          1          1          1     0.6902          1 
  12  rs28778065     0.0955     0.1105          1          1          1          1     0.6902          1 
  12   rs7956870     0.0955     0.1105          1          1          1          1     0.6902          1 
  12   rs7970070     0.0955     0.1105          1          1          1          1     0.6902          1 
  12  rs11171318     0.0955     0.1105          1          1          1          1     0.6902          1 
  12 rs550385715     0.0955     0.1105          1          1          1          1     0.6902          1 
  12   rs7979837     0.0955     0.1105          1          1          1          1     0.6902          1 
  12   rs7968905     0.0955     0.1105          1          1          1          1     0.6902          1 
  12   rs7959106     0.0955     0.1105          1          1          1          1     0.6902          1 
  12  rs12308910     0.0955     0.1105          1          1          1          1     0.6902          1 
  12  rs12322786     0.0955     0.1105          1          1          1          1     0.6902          1 
  12  rs11171322     0.0955     0.1105          1          1          1          1     0.6902          1 
  12  rs11171325     0.0955     0.1105          1          1          1          1     0.6902          1 
  12  rs11171326     0.0955     0.1105          1          1          1          1     0.6902          1 
  12 rs112247717     0.0955     0.1105          1          1          1          1     0.6902          1 
  12 rs138489370     0.0955     0.1105          1          1          1          1     0.6902          1 
  12 rs573621459     0.0955     0.1105          1          1          1          1     0.6902          1 
  12  rs10876716     0.0955     0.1105          1          1          1          1     0.6902          1 
  12 rs144430839     0.0955     0.1105          1          1          1          1     0.6902          1 
  12 rs113146047     0.0955     0.1105          1          1          1          1     0.6902          1 
  12  rs11171336     0.0955     0.1105          1          1          1          1     0.6902          1 
  12   rs7953322     0.0955     0.1105          1          1          1          1     0.6902          1 
  12  rs11171338     0.0955     0.1105          1          1          1          1     0.6902          1 
  12  rs11171339     0.0955     0.1105          1          1          1          1     0.6902          1 
  12  rs61225380     0.0955     0.1105          1          1          1          1     0.6902          1 
  12 rs200930813     0.0955     0.1105          1          1          1          1     0.6902          1 
  12 rs148948739     0.0955     0.1105          1          1          1          1     0.6902          1 
  12 rs145563814     0.0955     0.1105          1          1          1          1     0.6902          1 
  12  rs11171343     0.0955     0.1105          1          1          1          1     0.6902          1 
  12 rs145167575     0.0955     0.1105          1          1          1          1     0.6902          1 
  12   rs7308826     0.0955     0.1105          1          1          1          1     0.6902          1 
  12   rs7977167     0.0955     0.1105          1          1          1          1     0.6902          1 
  12   rs7962282     0.0955     0.1105          1          1          1          1     0.6902          1 
  12  rs10876722     0.0955     0.1105          1          1          1          1     0.6902          1 
  12  rs11171349     0.0955     0.1105          1          1          1          1     0.6902          1 
  12  rs12316035     0.0955     0.1105          1          1          1          1     0.6902          1 
  12   rs7314219     0.0955     0.1105          1          1          1          1     0.6902          1 
  12  rs11171351     0.0955     0.1105          1          1          1          1     0.6902          1 
  12  rs12302043     0.0955     0.1105          1          1          1          1     0.6902          1 
  12 rs201131895    0.09552     0.1105          1          1          1          1     0.6902          1 
  12 rs376987469    0.09552     0.1105          1          1          1          1     0.6902          1 
  12   rs1838173    0.09569     0.1107          1          1          1          1     0.6902          1 
  12   rs1948138    0.09596      0.111          1          1          1          1     0.6902          1 
  12  rs11171133    0.09596      0.111          1          1          1          1     0.6902          1 
  12  rs10876640    0.09596      0.111          1          1          1          1     0.6902          1 
  12   rs1454639    0.09596      0.111          1          1          1          1     0.6902          1 
  12   rs2370973    0.09596      0.111          1          1          1          1     0.6902          1 
  12   rs2887909    0.09596      0.111          1          1          1          1     0.6902          1 
  12   rs1454642    0.09596      0.111          1          1          1          1     0.6902          1 
  12 rs112143348    0.09596      0.111          1          1          1          1     0.6902          1 
  12  rs10783688    0.09596      0.111          1          1          1          1     0.6902          1 
  12 rs149057102    0.09596      0.111          1          1          1          1     0.6902          1 
  12  rs11171143    0.09596      0.111          1          1          1          1     0.6902          1 
  12   rs4545646    0.09596      0.111          1          1          1          1     0.6902          1 
  12  rs11171150    0.09596      0.111          1          1          1          1     0.6902          1 
  12   rs1993317    0.09596      0.111          1          1          1          1     0.6902          1 
  12 rs141900056    0.09596      0.111          1          1          1          1     0.6902          1 
  12   rs7968742    0.09596      0.111          1          1          1          1     0.6902          1 
  12   rs7968984    0.09596      0.111          1          1          1          1     0.6902          1 
  12  rs10161180    0.09596      0.111          1          1          1          1     0.6902          1 
  12   rs2887907    0.09596      0.111          1          1          1          1     0.6902          1 
  12  rs12312220    0.09596      0.111          1          1          1          1     0.6902          1 
  12  rs12312325    0.09596      0.111          1          1          1          1     0.6902          1 
  12  rs12319322    0.09596      0.111          1          1          1          1     0.6902          1 
  12  rs11171161    0.09596      0.111          1          1          1          1     0.6902          1 
  12 rs113326629    0.09607     0.1111          1          1          1          1     0.6902          1 
  12   rs2366141    0.09656     0.1117          1          1          1          1     0.6902          1 
  12  rs71227277    0.09656     0.1117          1          1          1          1     0.6902          1 
  12   rs7312664    0.09656     0.1117          1          1          1          1     0.6902          1 
  12  rs34113972    0.09656     0.1117          1          1          1          1     0.6902          1 
  12  rs12580549    0.09656     0.1117          1          1          1          1     0.6902          1 
  12  rs12581949    0.09656     0.1117          1          1          1          1     0.6902          1 
  12  rs12581950    0.09656     0.1117          1          1          1          1     0.6902          1 
  12  rs12810893    0.09656     0.1117          1          1          1          1     0.6902          1 
  12   rs1838170    0.09656     0.1117          1          1          1          1     0.6902          1 
  12  rs11171830    0.09665     0.1118          1          1          1          1     0.6902          1 
  12  rs56267607    0.09671     0.1118          1          1          1          1     0.6902          1 
  12  rs10876892    0.09692     0.1121          1          1          1          1     0.6902          1 
  12   rs1689596    0.09724     0.1124          1          1          1          1     0.6902          1 
  12   rs1678513    0.09724     0.1124          1          1          1          1     0.6902          1 
  12   rs1678538    0.09724     0.1124          1          1          1          1     0.6902          1 
  12   rs4758966    0.09754     0.1127          1          1          1          1     0.6902          1 
  12  rs11171991    0.09758     0.1128          1          1          1          1     0.6902          1 
  12   rs1386806    0.09762     0.1128          1          1          1          1     0.6902          1 
  12   rs5004227    0.09762     0.1128          1          1          1          1     0.6902          1 
  12 rs141573531    0.09762     0.1128          1          1          1          1     0.6902          1 
  12   rs1386805    0.09762     0.1128          1          1          1          1     0.6902          1 
  12   rs1386804    0.09762     0.1128          1          1          1          1     0.6902          1 
  12  rs10783703    0.09762     0.1128          1          1          1          1     0.6902          1 
  12  rs12579909    0.09762     0.1128          1          1          1          1     0.6902          1 
  12  rs77660641    0.09762     0.1128          1          1          1          1     0.6902          1 
  12  rs72648122    0.09762     0.1128          1          1          1          1     0.6902          1 
  12  rs10876664    0.09762     0.1128          1          1          1          1     0.6902          1 
  12  rs10876665    0.09762     0.1128          1          1          1          1     0.6902          1 
  12  rs75304300    0.09762     0.1128          1          1          1          1     0.6902          1 
  12  rs10876666    0.09762     0.1128          1          1          1          1     0.6902          1 
  12   rs7962801    0.09762     0.1128          1          1          1          1     0.6902          1 
  12   rs4466933    0.09762     0.1128          1          1          1          1     0.6902          1 
  12   rs2371053    0.09762     0.1128          1          1          1          1     0.6902          1 
  12   rs2371052    0.09762     0.1128          1          1          1          1     0.6902          1 
  12   rs2371051    0.09762     0.1128          1          1          1          1     0.6902          1 
  12  rs61479160    0.09762     0.1128          1          1          1          1     0.6902          1 
  12  rs12228758    0.09762     0.1128          1          1          1          1     0.6902          1 
  12  rs12231357    0.09762     0.1128          1          1          1          1     0.6902          1 
  12  rs12231359    0.09762     0.1128          1          1          1          1     0.6902          1 
  12  rs11171188    0.09762     0.1128          1          1          1          1     0.6902          1 
  12  rs57267448    0.09762     0.1128          1          1          1          1     0.6902          1 
  12  rs56096009    0.09762     0.1128          1          1          1          1     0.6902          1 
  12  rs58214668    0.09762     0.1128          1          1          1          1     0.6902          1 
  12  rs60780435    0.09762     0.1128          1          1          1          1     0.6902          1 
  12  rs60142886    0.09762     0.1128          1          1          1          1     0.6902          1 
  12  rs10876667    0.09762     0.1128          1          1          1          1     0.6902          1 
  12  rs11171189    0.09762     0.1128          1          1          1          1     0.6902          1 
  12  rs11171190    0.09762     0.1128          1          1          1          1     0.6902          1 
  12  rs10783704    0.09762     0.1128          1          1          1          1     0.6902          1 
  12  rs75398831    0.09762     0.1128          1          1          1          1     0.6902          1 
  12  rs10876668    0.09762     0.1128          1          1          1          1     0.6902          1 
  12  rs10876670    0.09762     0.1128          1          1          1          1     0.6902          1 
  12  rs11171192    0.09762     0.1128          1          1          1          1     0.6902          1 
  12  rs36121574    0.09762     0.1128          1          1          1          1     0.6902          1 
  12  rs34912744    0.09762     0.1128          1          1          1          1     0.6902          1 
  12  rs34082086    0.09762     0.1128          1          1          1          1     0.6902          1 
  12  rs34772274    0.09762     0.1128          1          1          1          1     0.6902          1 
  12  rs34186857    0.09762     0.1128          1          1          1          1     0.6902          1 
  12  rs35238655    0.09762     0.1128          1          1          1          1     0.6902          1 
  12  rs72648123    0.09762     0.1128          1          1          1          1     0.6902          1 
  12  rs34651384    0.09762     0.1128          1          1          1          1     0.6902          1 
  12  rs72648124    0.09762     0.1128          1          1          1          1     0.6902          1 
  12  rs72648125    0.09762     0.1128          1          1          1          1     0.6902          1 
  12  rs72648126    0.09762     0.1128          1          1          1          1     0.6902          1 
  12 rs111502155    0.09762     0.1128          1          1          1          1     0.6902          1 
  12  rs72648127    0.09762     0.1128          1          1          1          1     0.6902          1 
  12  rs72648128    0.09762     0.1128          1          1          1          1     0.6902          1 
  12  rs72648130    0.09762     0.1128          1          1          1          1     0.6902          1 
  12  rs72648131    0.09762     0.1128          1          1          1          1     0.6902          1 
  12  rs72648132    0.09762     0.1128          1          1          1          1     0.6902          1 
  12  rs72648133    0.09762     0.1128          1          1          1          1     0.6902          1 
  12  rs72648134    0.09762     0.1128          1          1          1          1     0.6902          1 
  12  rs17116695    0.09762     0.1128          1          1          1          1     0.6902          1 
  12   rs7136501    0.09762     0.1128          1          1          1          1     0.6902          1 
  12   rs1533235    0.09778      0.113          1          1          1          1     0.6902          1 
  12   rs7297136    0.09778      0.113          1          1          1          1     0.6902          1 
  12  rs12813881      0.098     0.1132          1          1          1          1     0.6902          1 
  12  rs71459379      0.098     0.1132          1          1          1          1     0.6902          1 
  12  rs11171880      0.098     0.1132          1          1          1          1     0.6902          1 
  12  rs17116863    0.09838     0.1136          1          1          1          1     0.6902          1 
  12 rs201321289    0.09849     0.1137          1          1          1          1     0.6902          1 
  12  rs61691098    0.09849     0.1137          1          1          1          1     0.6902          1 
  12  rs78370903    0.09849     0.1137          1          1          1          1     0.6902          1 
  12  rs74999237    0.09849     0.1137          1          1          1          1     0.6902          1 
  12 rs552526408    0.09872      0.114          1          1          1          1     0.6902          1 
  12   rs6580990    0.09891     0.1142          1          1          1          1     0.6902          1 
  12 rs144673456    0.09895     0.1142          1          1          1          1     0.6902          1 
  12 rs114295045    0.09895     0.1142          1          1          1          1     0.6902          1 
  12  rs80155216    0.09895     0.1142          1          1          1          1     0.6902          1 
  12 rs139860352    0.09895     0.1142          1          1          1          1     0.6902          1 
  12  rs11838119    0.09895     0.1142          1          1          1          1     0.6902          1 
  12  rs77287585    0.09895     0.1142          1          1          1          1     0.6902          1 
  12   rs7298123    0.09897     0.1143          1          1          1          1     0.6902          1 
  12 rs150026892    0.09899     0.1143          1          1          1          1     0.6902          1 
  12 rs147271033    0.09923     0.1145          1          1          1          1     0.6902          1 
  12 rs115982591     0.0994     0.1147          1          1          1          1     0.6902          1 
  12  rs34562096     0.0994     0.1147          1          1          1          1     0.6902          1 
  12 rs201583405    0.09999     0.1153          1          1          1          1     0.6902          1 
  12   rs1896039     0.1001     0.1155          1          1          1          1     0.6902          1 
  12 rs111514761     0.1003     0.1157          1          1          1          1     0.6902          1 
  12 rs200137455     0.1004     0.1158          1          1          1          1     0.6902          1 
  12    rs941208     0.1004     0.1158          1          1          1          1     0.6902          1 
  12 rs114710713     0.1006      0.116          1          1          1          1     0.6902          1 
  12  rs79174190     0.1007     0.1161          1          1          1          1     0.6902          1 
  12  rs12817092     0.1008     0.1162          1          1          1          1     0.6902          1 
  12  rs12313705     0.1008     0.1162          1          1          1          1     0.6902          1 
  12   rs1153139     0.1014     0.1168          1          1          1          1     0.6902          1 
  12  rs12385813     0.1015      0.117          1          1          1          1     0.6902          1 
  12  rs12313512     0.1015      0.117          1          1          1          1     0.6902          1 
  12  rs55893761     0.1015      0.117          1          1          1          1     0.6902          1 
  12   rs7968870     0.1015      0.117          1          1          1          1     0.6902          1 
  12  rs11170680     0.1015      0.117          1          1          1          1     0.6902          1 
  12  rs12309114     0.1015      0.117          1          1          1          1     0.6902          1 
  12   rs7294513     0.1015      0.117          1          1          1          1     0.6902          1 
  12  rs11170681     0.1015      0.117          1          1          1          1     0.6902          1 
  12  rs11612640     0.1016     0.1171          1          1          1          1     0.6902          1 
  12    rs937310     0.1018     0.1173          1          1          1          1     0.6902          1 
  12  rs10876525      0.102     0.1175          1          1          1          1     0.6902          1 
  12 rs143138909     0.1021     0.1177          1          1          1          1     0.6902          1 
  12   rs7962763     0.1021     0.1177          1          1          1          1     0.6902          1 
  12  rs73305442     0.1021     0.1177          1          1          1          1     0.6902          1 
  12  rs78583941     0.1022     0.1178          1          1          1          1     0.6902          1 
  12  rs73330569     0.1022     0.1178          1          1          1          1     0.6902          1 
  12  rs73330570     0.1022     0.1178          1          1          1          1     0.6902          1 
  12  rs73330571     0.1022     0.1178          1          1          1          1     0.6902          1 
  12  rs61731958     0.1022     0.1178          1          1          1          1     0.6902          1 
  12 rs139226872     0.1022     0.1178          1          1          1          1     0.6902          1 
  12 rs138643321     0.1024     0.1179          1          1          1          1     0.6902          1 
  12  rs73322902     0.1024     0.1179          1          1          1          1     0.6902          1 
  12  rs36003896     0.1024      0.118          1          1          1          1     0.6902          1 
  12  rs17116895     0.1024      0.118          1          1          1          1     0.6902          1 
  12  rs11833916     0.1024      0.118          1          1          1          1     0.6902          1 
  12 rs147025281     0.1024      0.118          1          1          1          1     0.6902          1 
  12 rs146447221     0.1024      0.118          1          1          1          1     0.6902          1 
  12   rs4502069     0.1024      0.118          1          1          1          1     0.6902          1 
  12 rs576963562     0.1024      0.118          1          1          1          1     0.6902          1 
  12 rs139948113     0.1024      0.118          1          1          1          1     0.6902          1 
  12 rs548471587     0.1024      0.118          1          1          1          1     0.6902          1 
  12 rs111500377     0.1024      0.118          1          1          1          1     0.6902          1 
  12  rs74090417     0.1024      0.118          1          1          1          1     0.6902          1 
  12  rs17116897     0.1024      0.118          1          1          1          1     0.6902          1 
  12  rs17116900     0.1024      0.118          1          1          1          1     0.6902          1 
  12 rs148070853     0.1024      0.118          1          1          1          1     0.6902          1 
  12  rs55662163     0.1024      0.118          1          1          1          1     0.6902          1 
  12  rs58141359     0.1024      0.118          1          1          1          1     0.6902          1 
  12  rs74090419     0.1024      0.118          1          1          1          1     0.6902          1 
  12  rs74090421     0.1024      0.118          1          1          1          1     0.6902          1 
  12 rs138536027     0.1024      0.118          1          1          1          1     0.6902          1 
  12  rs74090422     0.1024      0.118          1          1          1          1     0.6902          1 
  12  rs74090423     0.1024      0.118          1          1          1          1     0.6902          1 
  12 rs529747817     0.1024      0.118          1          1          1          1     0.6902          1 
  12   rs7136558     0.1025      0.118          1          1          1          1     0.6902          1 
  12   rs7307776     0.1025      0.118          1          1          1          1     0.6902          1 
  12   rs7136704     0.1025      0.118          1          1          1          1     0.6902          1 
  12  rs73332659     0.1025     0.1181          1          1          1          1     0.6902          1 
  12  rs73332662     0.1025     0.1181          1          1          1          1     0.6902          1 
  12  rs73332664     0.1025     0.1181          1          1          1          1     0.6902          1 
  12  rs57244425     0.1025     0.1181          1          1          1          1     0.6902          1 
  12  rs73332669     0.1025     0.1181          1          1          1          1     0.6902          1 
  12  rs60957079     0.1025     0.1181          1          1          1          1     0.6902          1 
  12 rs551486353     0.1025     0.1181          1          1          1          1     0.6902          1 
  12  rs60301769     0.1025     0.1181          1          1          1          1     0.6902          1 
  12  rs73332676     0.1025     0.1181          1          1          1          1     0.6902          1 
  12  rs73332678     0.1025     0.1181          1          1          1          1     0.6902          1 
  12  rs73332681     0.1025     0.1181          1          1          1          1     0.6902          1 
  12  rs12299612     0.1026     0.1181          1          1          1          1     0.6902          1 
  12  rs10506327     0.1026     0.1181          1          1          1          1     0.6902          1 
  12  rs12299820     0.1026     0.1181          1          1          1          1     0.6902          1 
  12   rs1128385     0.1026     0.1181          1          1          1          1     0.6902          1 
  12  rs11171178     0.1026     0.1182          1          1          1          1     0.6902          1 
  12 rs148093125     0.1027     0.1182          1          1          1          1     0.6902          1 
  12  rs11171222     0.1027     0.1183          1          1          1          1     0.6902          1 
  12  rs10876691     0.1027     0.1183          1          1          1          1     0.6902          1 
  12  rs10876780     0.1029     0.1184          1          1          1          1     0.6902          1 
  12   rs7133266     0.1029     0.1184          1          1          1          1     0.6902          1 
  12  rs11171468     0.1029     0.1184          1          1          1          1     0.6902          1 
  12  rs11171470     0.1029     0.1184          1          1          1          1     0.6902          1 
  12  rs11171483     0.1029     0.1184          1          1          1          1     0.6902          1 
  12   rs2120296     0.1031     0.1186          1          1          1          1     0.6909          1 
  12   rs7295016     0.1031     0.1187          1          1          1          1     0.6909          1 
  12 rs113673640     0.1032     0.1187          1          1          1          1      0.691          1 
  12  rs11835004     0.1039     0.1196          1          1          1          1     0.6937          1 
  12  rs58920661      0.104     0.1196          1          1          1          1     0.6937          1 
  12  rs11829345     0.1043       0.12          1          1          1          1     0.6937          1 
  12  rs78633215     0.1043       0.12          1          1          1          1     0.6937          1 
  12  rs57742941     0.1043       0.12          1          1          1          1     0.6937          1 
  12  rs17118651     0.1043       0.12          1          1          1          1     0.6937          1 
  12  rs17118655     0.1043       0.12          1          1          1          1     0.6937          1 
  12  rs34390068     0.1043       0.12          1          1          1          1     0.6937          1 
  12  rs74497870     0.1044     0.1201          1          1          1          1     0.6937          1 
  12 rs113229220     0.1044     0.1201          1          1          1          1     0.6937          1 
  12  rs11836580     0.1044     0.1201          1          1          1          1     0.6937          1 
  12 rs144632193     0.1044     0.1201          1          1          1          1     0.6937          1 
  12  rs11831015     0.1044     0.1201          1          1          1          1     0.6937          1 
  12  rs58610393     0.1044     0.1201          1          1          1          1     0.6937          1 
  12   rs1896040     0.1044     0.1201          1          1          1          1     0.6937          1 
  12  rs12827628     0.1045     0.1202          1          1          1          1     0.6938          1 
  12  rs12827282     0.1045     0.1202          1          1          1          1     0.6938          1 
  12  rs10876557     0.1046     0.1203          1          1          1          1     0.6939          1 
  12  rs74089824     0.1049     0.1206          1          1          1          1     0.6955          1 
  12    rs769372     0.1053      0.121          1          1          1          1     0.6976          1 
  12  rs11171620     0.1054     0.1212          1          1          1          1     0.6982          1 
  12   rs7315945     0.1058     0.1216          1          1          1          1     0.6994          1 
  12  rs35141913      0.106     0.1218          1          1          1          1     0.6994          1 
  12   rs6581028     0.1064     0.1222          1          1          1          1     0.6994          1 
  12   rs2456973     0.1064     0.1222          1          1          1          1     0.6994          1 
  12  rs34813703     0.1064     0.1222          1          1          1          1     0.6994          1 
  12    rs705704     0.1064     0.1222          1          1          1          1     0.6994          1 
  12    rs705705     0.1064     0.1222          1          1          1          1     0.6994          1 
  12  rs61555617     0.1064     0.1222          1          1          1          1     0.6994          1 
  12  rs34415530     0.1064     0.1222          1          1          1          1     0.6994          1 
  12  rs10876866     0.1064     0.1222          1          1          1          1     0.6994          1 
  12  rs61938962     0.1064     0.1222          1          1          1          1     0.6994          1 
  12  rs61938963     0.1064     0.1222          1          1          1          1     0.6994          1 
  12 rs141490969     0.1064     0.1222          1          1          1          1     0.6994          1 
  12   rs2640564     0.1064     0.1222          1          1          1          1     0.6994          1 
  12   rs2640562     0.1064     0.1222          1          1          1          1     0.6994          1 
  12   rs7297554     0.1065     0.1224          1          1          1          1     0.6997          1 
  12 rs530329134     0.1068     0.1227          1          1          1          1     0.7014          1 
  12  rs76373896      0.107     0.1229          1          1          1          1     0.7023          1 
  12   rs1443505     0.1071      0.123          1          1          1          1     0.7025          1 
  12 rs143979088     0.1081      0.124          1          1          1          1      0.704          1 
  12   rs2555034     0.1082     0.1242          1          1          1          1      0.704          1 
  12  rs10783799     0.1084     0.1243          1          1          1          1      0.704          1 
  12  rs55873884     0.1084     0.1244          1          1          1          1      0.704          1 
  12 rs149391277     0.1084     0.1244          1          1          1          1      0.704          1 
  12 rs564667560     0.1084     0.1244          1          1          1          1      0.704          1 
  12  rs74090675     0.1084     0.1244          1          1          1          1      0.704          1 
  12  rs61501752     0.1084     0.1244          1          1          1          1      0.704          1 
  12  rs57184287     0.1084     0.1244          1          1          1          1      0.704          1 
  12 rs146811941     0.1084     0.1244          1          1          1          1      0.704          1 
  12 rs143601272     0.1084     0.1244          1          1          1          1      0.704          1 
  12  rs11834082     0.1084     0.1244          1          1          1          1      0.704          1 
  12  rs74090684     0.1084     0.1244          1          1          1          1      0.704          1 
  12  rs74090685     0.1084     0.1244          1          1          1          1      0.704          1 
  12 rs144153707     0.1084     0.1244          1          1          1          1      0.704          1 
  12  rs77071655     0.1084     0.1244          1          1          1          1      0.704          1 
  12 rs146078829     0.1084     0.1244          1          1          1          1      0.704          1 
  12  rs74090688     0.1084     0.1244          1          1          1          1      0.704          1 
  12  rs11830361     0.1084     0.1244          1          1          1          1      0.704          1 
  12   rs1976147     0.1088     0.1248          1          1          1          1     0.7056          1 
  12  rs57637575     0.1088     0.1248          1          1          1          1     0.7056          1 
  12  rs61733024     0.1089     0.1249          1          1          1          1     0.7059          1 
  12 rs371950445      0.109     0.1251          1          1          1          1     0.7066          1 
  12    rs941210     0.1092     0.1252          1          1          1          1     0.7069          1 
  12  rs56241451       0.11     0.1261          1          1          1          1     0.7089          1 
  12  rs11300464     0.1101     0.1262          1          1          1          1     0.7089          1 
  12  rs34343116     0.1103     0.1264          1          1          1          1     0.7089          1 
  12  rs34950222     0.1103     0.1264          1          1          1          1     0.7089          1 
  12  rs34248177     0.1103     0.1264          1          1          1          1     0.7089          1 
  12   rs1153147     0.1105     0.1266          1          1          1          1     0.7089          1 
  12 rs116568103     0.1106     0.1268          1          1          1          1     0.7089          1 
  12   rs6581029     0.1112     0.1273          1          1          1          1     0.7089          1 
  12   rs3847786     0.1112     0.1274          1          1          1          1     0.7089          1 
  12  rs11170682     0.1112     0.1274          1          1          1          1     0.7089          1 
  12   rs7955018     0.1113     0.1274          1          1          1          1     0.7089          1 
  12  rs59734866     0.1113     0.1274          1          1          1          1     0.7089          1 
  12  rs61955999     0.1113     0.1274          1          1          1          1     0.7089          1 
  12  rs61956000     0.1113     0.1274          1          1          1          1     0.7089          1 
  12  rs12304198     0.1113     0.1274          1          1          1          1     0.7089          1 
  12  rs12314965     0.1113     0.1274          1          1          1          1     0.7089          1 
  12  rs57442817     0.1113     0.1274          1          1          1          1     0.7089          1 
  12  rs57977543     0.1113     0.1274          1          1          1          1     0.7089          1 
  12  rs57983487     0.1113     0.1274          1          1          1          1     0.7089          1 
  12  rs61653849     0.1113     0.1274          1          1          1          1     0.7089          1 
  12  rs60576718     0.1113     0.1274          1          1          1          1     0.7089          1 
  12  rs57376642     0.1113     0.1274          1          1          1          1     0.7089          1 
  12  rs12307066     0.1113     0.1274          1          1          1          1     0.7089          1 
  12  rs12300054     0.1113     0.1274          1          1          1          1     0.7089          1 
  12 rs113341086     0.1113     0.1274          1          1          1          1     0.7089          1 
  12  rs56184250     0.1113     0.1274          1          1          1          1     0.7089          1 
  12  rs57016863     0.1113     0.1274          1          1          1          1     0.7089          1 
  12  rs35277867     0.1113     0.1274          1          1          1          1     0.7089          1 
  12  rs11170785     0.1114     0.1275          1          1          1          1     0.7089          1 
  12   rs4759293     0.1114     0.1276          1          1          1          1     0.7089          1 
  12  rs11170683     0.1115     0.1276          1          1          1          1     0.7089          1 
  12   rs1349911     0.1115     0.1277          1          1          1          1     0.7089          1 
  12  rs10747726     0.1115     0.1277          1          1          1          1     0.7089          1 
  12   rs9634275     0.1115     0.1277          1          1          1          1     0.7089          1 
  12   rs1968927     0.1115     0.1277          1          1          1          1     0.7089          1 
  12  rs76473608     0.1115     0.1277          1          1          1          1     0.7089          1 
  12   rs1495354     0.1117     0.1279          1          1          1          1     0.7097          1 
  12   rs7295905     0.1117     0.1279          1          1          1          1     0.7097          1 
  12  rs60022153     0.1122     0.1284          1          1          1          1     0.7113          1 
  12  rs12314874     0.1122     0.1284          1          1          1          1     0.7113          1 
  12  rs71459372     0.1123     0.1285          1          1          1          1     0.7113          1 
  12 rs568189818     0.1123     0.1285          1          1          1          1     0.7113          1 
  12  rs12831641     0.1123     0.1285          1          1          1          1     0.7113          1 
  12  rs34810921     0.1125     0.1288          1          1          1          1     0.7114          1 
  12 rs535265479     0.1132     0.1295          1          1          1          1     0.7114          1 
  12 rs141043492     0.1135     0.1298          1          1          1          1     0.7114          1 
  12  rs59711560     0.1137       0.13          1          1          1          1     0.7114          1 
  12  rs34175256     0.1138     0.1301          1          1          1          1     0.7114          1 
  12   rs1678529      0.114     0.1303          1          1          1          1     0.7114          1 
  12   rs1678530      0.114     0.1303          1          1          1          1     0.7114          1 
  12   rs1678531      0.114     0.1303          1          1          1          1     0.7114          1 
  12   rs1678532      0.114     0.1303          1          1          1          1     0.7114          1 
  12   rs1678534      0.114     0.1303          1          1          1          1     0.7114          1 
  12  rs12302451      0.114     0.1303          1          1          1          1     0.7114          1 
  12  rs12809742      0.114     0.1303          1          1          1          1     0.7114          1 
  12  rs79969666      0.114     0.1303          1          1          1          1     0.7114          1 
  12   rs1678511      0.114     0.1303          1          1          1          1     0.7114          1 
  12   rs2619471      0.114     0.1303          1          1          1          1     0.7114          1 
  12   rs1678539      0.114     0.1303          1          1          1          1     0.7114          1 
  12 rs370400350      0.114     0.1304          1          1          1          1     0.7114          1 
  12 rs577009734     0.1141     0.1304          1          1          1          1     0.7114          1 
  12  rs61344300     0.1141     0.1304          1          1          1          1     0.7114          1 
  12  rs79938824     0.1141     0.1305          1          1          1          1     0.7114          1 
  12 rs541641292     0.1141     0.1305          1          1          1          1     0.7114          1 
  12  rs74091570     0.1143     0.1306          1          1          1          1     0.7114          1 
  12  rs60282714     0.1143     0.1306          1          1          1          1     0.7114          1 
  12 rs114833275     0.1144     0.1308          1          1          1          1     0.7114          1 
  12 rs115688997     0.1144     0.1308          1          1          1          1     0.7114          1 
  12 rs115687886     0.1146      0.131          1          1          1          1     0.7114          1 
  12   rs7487767     0.1147     0.1311          1          1          1          1     0.7114          1 
  12   rs7487750     0.1147     0.1311          1          1          1          1     0.7114          1 
  12  rs10876774     0.1147     0.1311          1          1          1          1     0.7114          1 
  12 rs142378770     0.1147     0.1311          1          1          1          1     0.7114          1 
  12  rs10876775     0.1147     0.1311          1          1          1          1     0.7114          1 
  12 rs150763381     0.1147     0.1311          1          1          1          1     0.7114          1 
  12  rs73124916     0.1147     0.1311          1          1          1          1     0.7114          1 
  12  rs56090909     0.1147     0.1311          1          1          1          1     0.7114          1 
  12  rs10783742     0.1147     0.1311          1          1          1          1     0.7114          1 
  12   rs7296531     0.1147     0.1311          1          1          1          1     0.7114          1 
  12   rs6581049     0.1147     0.1311          1          1          1          1     0.7114          1 
  12   rs9971868     0.1147     0.1311          1          1          1          1     0.7114          1 
  12   rs3923056     0.1147     0.1311          1          1          1          1     0.7114          1 
  12 rs116289579     0.1149     0.1313          1          1          1          1     0.7114          1 
  12 rs114322151     0.1149     0.1313          1          1          1          1     0.7114          1 
  12  rs11544238     0.1149     0.1313          1          1          1          1     0.7114          1 
  12   rs1056010     0.1151     0.1315          1          1          1          1     0.7114          1 
  12   rs4759349     0.1151     0.1315          1          1          1          1     0.7114          1 
  12 rs112226891     0.1151     0.1315          1          1          1          1     0.7114          1 
  12   rs4759075     0.1151     0.1315          1          1          1          1     0.7114          1 
  12   rs7294561     0.1155      0.132          1          1          1          1     0.7114          1 
  12 rs114688702     0.1155      0.132          1          1          1          1     0.7114          1 
  12  rs74500179     0.1155      0.132          1          1          1          1     0.7114          1 
  12  rs60220223     0.1155      0.132          1          1          1          1     0.7114          1 
  12   rs7303832     0.1155      0.132          1          1          1          1     0.7114          1 
  12  rs34164956     0.1155      0.132          1          1          1          1     0.7114          1 
  12   rs7308567     0.1155      0.132          1          1          1          1     0.7114          1 
  12  rs11171561     0.1156      0.132          1          1          1          1     0.7114          1 
  12  rs61137325     0.1158     0.1323          1          1          1          1     0.7114          1 
  12  rs57017197     0.1158     0.1323          1          1          1          1     0.7114          1 
  12  rs57432005     0.1158     0.1323          1          1          1          1     0.7114          1 
  12  rs73334794     0.1158     0.1323          1          1          1          1     0.7114          1 
  12  rs73334802     0.1158     0.1323          1          1          1          1     0.7114          1 
  12  rs60552096     0.1158     0.1323          1          1          1          1     0.7114          1 
  12 rs115542266     0.1159     0.1324          1          1          1          1     0.7114          1 
  12    rs799830     0.1159     0.1324          1          1          1          1     0.7114          1 
  12    rs812873     0.1159     0.1324          1          1          1          1     0.7114          1 
  12  rs11171023      0.116     0.1325          1          1          1          1     0.7116          1 
  12  rs61281358     0.1162     0.1327          1          1          1          1     0.7121          1 
  12  rs59198769     0.1162     0.1327          1          1          1          1     0.7121          1 
  12    rs703848     0.1167     0.1333          1          1          1          1     0.7143          1 
  12    rs841828     0.1167     0.1333          1          1          1          1     0.7143          1 
  12    rs812282     0.1168     0.1333          1          1          1          1     0.7143          1 
  12    rs774212     0.1168     0.1333          1          1          1          1     0.7143          1 
  12   rs7136396     0.1174     0.1339          1          1          1          1     0.7177          1 
  12   rs3858602     0.1175      0.134          1          1          1          1     0.7177          1 
  12    rs750098     0.1176     0.1342          1          1          1          1     0.7183          1 
  12 rs144728404     0.1177     0.1343          1          1          1          1     0.7186          1 
  12   rs6580974     0.1178     0.1344          1          1          1          1     0.7188          1 
  12  rs12231916     0.1182     0.1348          1          1          1          1     0.7197          1 
  12 rs112417879     0.1189     0.1355          1          1          1          1     0.7197          1 
  12  rs76212500     0.1189     0.1355          1          1          1          1     0.7197          1 
  12  rs77394200     0.1189     0.1356          1          1          1          1     0.7197          1 
  12  rs79353551     0.1192     0.1359          1          1          1          1     0.7197          1 
  12 rs112205277     0.1192     0.1359          1          1          1          1     0.7197          1 
  12   rs4759001     0.1192     0.1359          1          1          1          1     0.7197          1 
  12  rs17116813     0.1196     0.1363          1          1          1          1     0.7197          1 
  12  rs73338947     0.1196     0.1363          1          1          1          1     0.7197          1 
  12  rs12304710     0.1196     0.1363          1          1          1          1     0.7197          1 
  12  rs58494653     0.1196     0.1363          1          1          1          1     0.7197          1 
  12  rs17118893     0.1201     0.1368          1          1          1          1     0.7197          1 
  12 rs201000501     0.1201     0.1368          1          1          1          1     0.7197          1 
  12  rs68003748     0.1202     0.1369          1          1          1          1     0.7197          1 
  12 rs111793581     0.1204     0.1371          1          1          1          1     0.7197          1 
  12   rs3138138     0.1205     0.1373          1          1          1          1     0.7197          1 
  12  rs74568890     0.1206     0.1374          1          1          1          1     0.7197          1 
  12 rs115789957     0.1206     0.1374          1          1          1          1     0.7197          1 
  12 rs114026499     0.1206     0.1374          1          1          1          1     0.7197          1 
  12  rs12301041     0.1209     0.1377          1          1          1          1     0.7197          1 
  12  rs11171411     0.1209     0.1377          1          1          1          1     0.7197          1 
  12   rs4511372     0.1209     0.1377          1          1          1          1     0.7197          1 
  12   rs7958843     0.1209     0.1377          1          1          1          1     0.7197          1 
  12 rs576962940      0.121     0.1378          1          1          1          1     0.7197          1 
  12 rs112732974     0.1212      0.138          1          1          1          1     0.7197          1 
  12 rs111627081     0.1212      0.138          1          1          1          1     0.7197          1 
  12 rs140969327     0.1213     0.1381          1          1          1          1     0.7197          1 
  12  rs17110109     0.1214     0.1383          1          1          1          1     0.7197          1 
  12 rs138349350     0.1221      0.139          1          1          1          1     0.7197          1 
  12  rs35945970     0.1221      0.139          1          1          1          1     0.7197          1 
  12  rs74089872     0.1221      0.139          1          1          1          1     0.7197          1 
  12 rs201537092     0.1223     0.1391          1          1          1          1     0.7197          1 
  12  rs10876993     0.1223     0.1392          1          1          1          1     0.7197          1 
  12   rs4759073     0.1224     0.1393          1          1          1          1     0.7197          1 
  12 rs560184731     0.1228     0.1397          1          1          1          1     0.7197          1 
  12 rs140900614     0.1228     0.1397          1          1          1          1     0.7197          1 
  12 rs186073688     0.1228     0.1397          1          1          1          1     0.7197          1 
  12 rs191318009     0.1228     0.1397          1          1          1          1     0.7197          1 
  12  rs56951470     0.1228     0.1397          1          1          1          1     0.7197          1 
  12 rs201715120     0.1228     0.1397          1          1          1          1     0.7197          1 
  12 rs141849533     0.1228     0.1397          1          1          1          1     0.7197          1 
  12 rs141713250     0.1228     0.1397          1          1          1          1     0.7197          1 
  12  rs11171977     0.1228     0.1397          1          1          1          1     0.7197          1 
  12  rs12316351     0.1228     0.1397          1          1          1          1     0.7197          1 
  12  rs60728909     0.1228     0.1397          1          1          1          1     0.7197          1 
  12  rs12306516     0.1228     0.1397          1          1          1          1     0.7197          1 
  12  rs12299901     0.1228     0.1397          1          1          1          1     0.7197          1 
  12   rs6581067     0.1228     0.1397          1          1          1          1     0.7197          1 
  12  rs10783757     0.1228     0.1397          1          1          1          1     0.7197          1 
  12   rs1896048     0.1228     0.1397          1          1          1          1     0.7197          1 
  12  rs11171555     0.1228     0.1397          1          1          1          1     0.7197          1 
  12 rs139406424     0.1228     0.1397          1          1          1          1     0.7197          1 
  12   rs1896042     0.1228     0.1397          1          1          1          1     0.7197          1 
  12  rs11170685      0.123     0.1399          1          1          1          1     0.7197          1 
  12  rs57441559     0.1232     0.1401          1          1          1          1     0.7197          1 
  12  rs74092415     0.1232     0.1401          1          1          1          1     0.7197          1 
  12  rs74092426     0.1232     0.1401          1          1          1          1     0.7197          1 
  12  rs79480453     0.1233     0.1402          1          1          1          1     0.7197          1 
  12   rs6581147     0.1234     0.1403          1          1          1          1     0.7197          1 
  12  rs17118657     0.1234     0.1404          1          1          1          1     0.7197          1 
  12    rs799187     0.1234     0.1404          1          1          1          1     0.7197          1 
  12  rs10747738     0.1235     0.1405          1          1          1          1     0.7197          1 
  12 rs149074183     0.1239     0.1409          1          1          1          1     0.7197          1 
  12  rs71925390     0.1241     0.1411          1          1          1          1     0.7197          1 
  12  rs77274441     0.1241     0.1411          1          1          1          1     0.7197          1 
  12  rs56795175     0.1241     0.1411          1          1          1          1     0.7197          1 
  12    rs876351     0.1241     0.1411          1          1          1          1     0.7197          1 
  12  rs12826199     0.1241     0.1411          1          1          1          1     0.7197          1 
  12  rs80254584     0.1241     0.1411          1          1          1          1     0.7197          1 
  12  rs34983064     0.1241     0.1411          1          1          1          1     0.7197          1 
  12  rs12423899     0.1241     0.1411          1          1          1          1     0.7197          1 
  12   rs4608125     0.1241     0.1411          1          1          1          1     0.7197          1 
  12  rs10783600     0.1241     0.1411          1          1          1          1     0.7197          1 
  12  rs10783602     0.1241     0.1411          1          1          1          1     0.7197          1 
  12 rs538246032     0.1241     0.1411          1          1          1          1     0.7197          1 
  12  rs56973833     0.1241     0.1411          1          1          1          1     0.7197          1 
  12 rs116354044     0.1241     0.1411          1          1          1          1     0.7197          1 
  12  rs11170702     0.1241     0.1411          1          1          1          1     0.7197          1 
  12 rs150424472     0.1245     0.1415          1          1          1          1     0.7197          1 
  12   rs7972420     0.1246     0.1416          1          1          1          1     0.7197          1 
  12  rs11171538     0.1249      0.142          1          1          1          1     0.7197          1 
  12  rs80006588     0.1251     0.1421          1          1          1          1     0.7197          1 
  12 rs116827484     0.1251     0.1421          1          1          1          1     0.7197          1 
  12   rs7954900     0.1251     0.1421          1          1          1          1     0.7197          1 
  12 rs115874788     0.1251     0.1421          1          1          1          1     0.7197          1 
  12  rs78968737     0.1251     0.1421          1          1          1          1     0.7197          1 
  12   rs7956952     0.1251     0.1421          1          1          1          1     0.7197          1 
  12 rs149735193     0.1251     0.1421          1          1          1          1     0.7197          1 
  12 rs201901653     0.1251     0.1421          1          1          1          1     0.7197          1 
  12   rs7314872     0.1255     0.1425          1          1          1          1     0.7197          1 
  12  rs60586224     0.1255     0.1425          1          1          1          1     0.7197          1 
  12   rs7296201     0.1259      0.143          1          1          1          1     0.7197          1 
  12  rs61921002     0.1259      0.143          1          1          1          1     0.7197          1 
  12   rs1795824     0.1262     0.1433          1          1          1          1     0.7197          1 
  12  rs12307290     0.1263     0.1434          1          1          1          1     0.7197          1 
  12  rs12310928     0.1263     0.1434          1          1          1          1     0.7197          1 
  12  rs12304747     0.1263     0.1434          1          1          1          1     0.7197          1 
  12  rs11171327     0.1263     0.1434          1          1          1          1     0.7197          1 
  12  rs11171329     0.1263     0.1434          1          1          1          1     0.7197          1 
  12 rs111502927     0.1263     0.1434          1          1          1          1     0.7197          1 
  12 rs113625902     0.1263     0.1434          1          1          1          1     0.7197          1 
  12  rs11171335     0.1263     0.1434          1          1          1          1     0.7197          1 
  12  rs11171337     0.1263     0.1434          1          1          1          1     0.7197          1 
  12  rs58222598     0.1263     0.1434          1          1          1          1     0.7197          1 
  12  rs57186688     0.1263     0.1434          1          1          1          1     0.7197          1 
  12  rs61067112     0.1263     0.1434          1          1          1          1     0.7197          1 
  12  rs61956929     0.1263     0.1434          1          1          1          1     0.7197          1 
  12  rs11171348     0.1263     0.1434          1          1          1          1     0.7197          1 
  12   rs7962131     0.1263     0.1434          1          1          1          1     0.7197          1 
  12   rs7962641     0.1263     0.1434          1          1          1          1     0.7197          1 
  12  rs12302663     0.1263     0.1434          1          1          1          1     0.7197          1 
  12  rs35430880     0.1263     0.1434          1          1          1          1     0.7197          1 
  12  rs12813384     0.1267     0.1438          1          1          1          1     0.7197          1 
  12  rs79479777     0.1267     0.1438          1          1          1          1     0.7197          1 
  12  rs11307850     0.1267     0.1438          1          1          1          1     0.7197          1 
  12 rs115363168     0.1268      0.144          1          1          1          1     0.7197          1 
  12  rs11834257     0.1274     0.1446          1          1          1          1     0.7197          1 
  12  rs67781907     0.1274     0.1446          1          1          1          1     0.7197          1 
  12  rs55948320     0.1275     0.1446          1          1          1          1     0.7197          1 
  12 rs541052711     0.1275     0.1446          1          1          1          1     0.7197          1 
  12  rs73324259     0.1275     0.1446          1          1          1          1     0.7197          1 
  12  rs60753157     0.1275     0.1446          1          1          1          1     0.7197          1 
  12  rs73324275     0.1275     0.1446          1          1          1          1     0.7197          1 
  12  rs73324276     0.1275     0.1446          1          1          1          1     0.7197          1 
  12  rs73324278     0.1275     0.1446          1          1          1          1     0.7197          1 
  12  rs55718406     0.1275     0.1446          1          1          1          1     0.7197          1 
  12  rs73324296     0.1275     0.1446          1          1          1          1     0.7197          1 
  12  rs55978845     0.1275     0.1446          1          1          1          1     0.7197          1 
  12  rs60315289     0.1275     0.1446          1          1          1          1     0.7197          1 
  12  rs57097726     0.1275     0.1446          1          1          1          1     0.7197          1 
  12  rs76900054     0.1275     0.1446          1          1          1          1     0.7197          1 
  12 rs141612261     0.1275     0.1446          1          1          1          1     0.7197          1 
  12  rs73326048     0.1275     0.1446          1          1          1          1     0.7197          1 
  12 rs113814463     0.1275     0.1446          1          1          1          1     0.7197          1 
  12  rs74093222     0.1275     0.1446          1          1          1          1     0.7197          1 
  12  rs73326062     0.1275     0.1446          1          1          1          1     0.7197          1 
  12  rs73326066     0.1275     0.1446          1          1          1          1     0.7197          1 
  12  rs55699283     0.1275     0.1446          1          1          1          1     0.7197          1 
  12 rs113217794     0.1275     0.1446          1          1          1          1     0.7197          1 
  12 rs144296345     0.1275     0.1446          1          1          1          1     0.7197          1 
  12 rs146721094     0.1275     0.1446          1          1          1          1     0.7197          1 
  12 rs567660928     0.1275     0.1446          1          1          1          1     0.7197          1 
  12 rs147539535     0.1275     0.1446          1          1          1          1     0.7197          1 
  12 rs150631057     0.1275     0.1446          1          1          1          1     0.7197          1 
  12  rs55843551     0.1275     0.1446          1          1          1          1     0.7197          1 
  12  rs73327920     0.1275     0.1446          1          1          1          1     0.7197          1 
  12  rs60515893     0.1275     0.1446          1          1          1          1     0.7197          1 
  12  rs10783831     0.1275     0.1447          1          1          1          1     0.7197          1 
  12    rs775321     0.1275     0.1447          1          1          1          1     0.7197          1 
  12  rs74091537     0.1278      0.145          1          1          1          1     0.7197          1 
  12   rs3782401      0.128     0.1452          1          1          1          1     0.7197          1 
  12   rs6580970     0.1285     0.1457          1          1          1          1     0.7197          1 
  12   rs7134677     0.1285     0.1457          1          1          1          1     0.7197          1 
  12  rs12321239     0.1286     0.1458          1          1          1          1     0.7197          1 
  12 rs536213544     0.1287      0.146          1          1          1          1     0.7197          1 
  12  rs60683526     0.1287      0.146          1          1          1          1     0.7197          1 
  12   rs1630715     0.1289     0.1461          1          1          1          1     0.7197          1 
  12  rs12309413     0.1289     0.1462          1          1          1          1     0.7197          1 
  12  rs11172110     0.1289     0.1462          1          1          1          1     0.7197          1 
  12  rs11172111     0.1289     0.1462          1          1          1          1     0.7197          1 
  12  rs72169982      0.129     0.1463          1          1          1          1     0.7197          1 
  12  rs73346031     0.1294     0.1467          1          1          1          1     0.7197          1 
  12   rs7958018     0.1295     0.1468          1          1          1          1     0.7197          1 
  12  rs74089817     0.1296     0.1469          1          1          1          1     0.7197          1 
  12 rs576860288     0.1296     0.1469          1          1          1          1     0.7197          1 
  12  rs56380243     0.1298     0.1471          1          1          1          1     0.7197          1 
  12   rs7968881     0.1298     0.1471          1          1          1          1     0.7197          1 
  12  rs12579915     0.1298     0.1471          1          1          1          1     0.7197          1 
  12   rs4491341     0.1298     0.1471          1          1          1          1     0.7197          1 
  12  rs58408480     0.1298     0.1471          1          1          1          1     0.7197          1 
  12  rs61539173     0.1298     0.1471          1          1          1          1     0.7197          1 
  12   rs9739743     0.1298     0.1471          1          1          1          1     0.7197          1 
  12   rs9739744     0.1298     0.1471          1          1          1          1     0.7197          1 
  12  rs11834021     0.1299     0.1472          1          1          1          1     0.7197          1 
  12   rs1082502       0.13     0.1474          1          1          1          1     0.7197          1 
  12    rs774888       0.13     0.1474          1          1          1          1     0.7197          1 
  12   rs1092472       0.13     0.1474          1          1          1          1     0.7197          1 
  12   rs1082503       0.13     0.1474          1          1          1          1     0.7197          1 
  12   rs2640611       0.13     0.1474          1          1          1          1     0.7197          1 
  12   rs2640612       0.13     0.1474          1          1          1          1     0.7197          1 
  12   rs1629032       0.13     0.1474          1          1          1          1     0.7197          1 
  12  rs11172277       0.13     0.1474          1          1          1          1     0.7197          1 
  12   rs7968113       0.13     0.1474          1          1          1          1     0.7197          1 
  12   rs7953157       0.13     0.1474          1          1          1          1     0.7197          1 
  12  rs11172278       0.13     0.1474          1          1          1          1     0.7197          1 
  12 rs111965371       0.13     0.1474          1          1          1          1     0.7197          1 
  12   rs7977084       0.13     0.1474          1          1          1          1     0.7197          1 
  12   rs7963927       0.13     0.1474          1          1          1          1     0.7197          1 
  12   rs1678514       0.13     0.1474          1          1          1          1     0.7197          1 
  12   rs1678515       0.13     0.1474          1          1          1          1     0.7197          1 
  12   rs1678516       0.13     0.1474          1          1          1          1     0.7197          1 
  12   rs1689604       0.13     0.1474          1          1          1          1     0.7197          1 
  12   rs1678519       0.13     0.1474          1          1          1          1     0.7197          1 
  12   rs1689603       0.13     0.1474          1          1          1          1     0.7197          1 
  12   rs1678520       0.13     0.1474          1          1          1          1     0.7197          1 
  12   rs1689601       0.13     0.1474          1          1          1          1     0.7197          1 
  12   rs1689600       0.13     0.1474          1          1          1          1     0.7197          1 
  12   rs1678522       0.13     0.1474          1          1          1          1     0.7197          1 
  12   rs1678523       0.13     0.1474          1          1          1          1     0.7197          1 
  12  rs59847573       0.13     0.1474          1          1          1          1     0.7197          1 
  12   rs1689598       0.13     0.1474          1          1          1          1     0.7197          1 
  12   rs1678524       0.13     0.1474          1          1          1          1     0.7197          1 
  12   rs1678526       0.13     0.1474          1          1          1          1     0.7197          1 
  12   rs1689597       0.13     0.1474          1          1          1          1     0.7197          1 
  12   rs1678527       0.13     0.1474          1          1          1          1     0.7197          1 
  12  rs11170991     0.1301     0.1474          1          1          1          1     0.7197          1 
  12 rs144156926     0.1303     0.1477          1          1          1          1     0.7197          1 
  12  rs57059397     0.1303     0.1477          1          1          1          1     0.7197          1 
  12  rs73332691     0.1303     0.1477          1          1          1          1     0.7197          1 
  12  rs59138221     0.1303     0.1477          1          1          1          1     0.7197          1 
  12  rs73334764     0.1303     0.1477          1          1          1          1     0.7197          1 
  12   rs3759162     0.1304     0.1477          1          1          1          1     0.7197          1 
  12  rs79425274     0.1304     0.1477          1          1          1          1     0.7197          1 
  12  rs79623208     0.1304     0.1477          1          1          1          1     0.7197          1 
  12  rs76569642     0.1304     0.1477          1          1          1          1     0.7197          1 
  12   rs5798285     0.1304     0.1478          1          1          1          1     0.7197          1 
  12  rs11171001     0.1308     0.1482          1          1          1          1       0.72          1 
  12  rs10876574     0.1308     0.1482          1          1          1          1       0.72          1 
  12  rs10876575     0.1308     0.1482          1          1          1          1       0.72          1 
  12  rs10876576     0.1308     0.1482          1          1          1          1       0.72          1 
  12  rs10876577     0.1308     0.1482          1          1          1          1       0.72          1 
  12  rs10783635     0.1308     0.1482          1          1          1          1       0.72          1 
  12 rs112817509     0.1309     0.1483          1          1          1          1     0.7203          1 
  12  rs36002349      0.131     0.1484          1          1          1          1     0.7205          1 
  12  rs10876539     0.1317     0.1491          1          1          1          1     0.7236          1 
  12   rs1552842     0.1318     0.1492          1          1          1          1     0.7236          1 
  12   rs1873919     0.1318     0.1492          1          1          1          1     0.7236          1 
  12  rs11171246     0.1322     0.1496          1          1          1          1     0.7254          1 
  12  rs74091312     0.1328     0.1503          1          1          1          1     0.7269          1 
  12  rs71444849     0.1328     0.1503          1          1          1          1     0.7269          1 
  12 rs139122239     0.1328     0.1503          1          1          1          1     0.7269          1 
  12 rs116099720     0.1328     0.1503          1          1          1          1     0.7269          1 
  12 rs114771592     0.1328     0.1503          1          1          1          1     0.7269          1 
  12  rs79417529     0.1328     0.1503          1          1          1          1     0.7269          1 
  12  rs60597847     0.1328     0.1503          1          1          1          1     0.7269          1 
  12 rs374980019     0.1332     0.1507          1          1          1          1     0.7274          1 
  12 rs368862770     0.1332     0.1507          1          1          1          1     0.7274          1 
  12   rs3058906     0.1334     0.1509          1          1          1          1     0.7274          1 
  12   rs7312500     0.1335      0.151          1          1          1          1     0.7274          1 
  12  rs10876719     0.1335      0.151          1          1          1          1     0.7274          1 
  12  rs10876720     0.1335      0.151          1          1          1          1     0.7274          1 
  12 rs551623654     0.1336     0.1511          1          1          1          1     0.7274          1 
  12  rs79930882     0.1338     0.1514          1          1          1          1     0.7274          1 
  12 rs149229683     0.1339     0.1514          1          1          1          1     0.7274          1 
  12  rs11171324     0.1339     0.1514          1          1          1          1     0.7274          1 
  12  rs59323124     0.1341     0.1516          1          1          1          1     0.7274          1 
  12   rs4759013     0.1342     0.1518          1          1          1          1     0.7274          1 
  12  rs73338912     0.1342     0.1518          1          1          1          1     0.7274          1 
  12  rs80258103     0.1343     0.1519          1          1          1          1     0.7274          1 
  12  rs74091680     0.1343     0.1519          1          1          1          1     0.7274          1 
  12  rs74091699     0.1343     0.1519          1          1          1          1     0.7274          1 
  12   rs7974966     0.1344     0.1519          1          1          1          1     0.7274          1 
  12  rs61957899     0.1345      0.152          1          1          1          1     0.7274          1 
  12  rs55898514     0.1345      0.152          1          1          1          1     0.7274          1 
  12  rs60492355     0.1345      0.152          1          1          1          1     0.7274          1 
  12  rs73118998     0.1345      0.152          1          1          1          1     0.7274          1 
  12  rs73119000     0.1345      0.152          1          1          1          1     0.7274          1 
  12   rs7313465     0.1345      0.152          1          1          1          1     0.7274          1 
  12   rs7484556     0.1345      0.152          1          1          1          1     0.7274          1 
  12 rs537017437     0.1345      0.152          1          1          1          1     0.7274          1 
  12   rs2887935     0.1346     0.1521          1          1          1          1     0.7274          1 
  12  rs11171040     0.1349     0.1525          1          1          1          1     0.7274          1 
  12  rs11404162      0.135     0.1526          1          1          1          1     0.7274          1 
  12  rs76320954     0.1351     0.1527          1          1          1          1     0.7274          1 
  12 rs116613689     0.1351     0.1527          1          1          1          1     0.7274          1 
  12  rs75204149     0.1351     0.1527          1          1          1          1     0.7274          1 
  12  rs75555563     0.1351     0.1527          1          1          1          1     0.7274          1 
  12  rs79372766     0.1351     0.1527          1          1          1          1     0.7274          1 
  12  rs78639642     0.1351     0.1527          1          1          1          1     0.7274          1 
  12 rs200619034     0.1351     0.1527          1          1          1          1     0.7274          1 
  12  rs77296491     0.1351     0.1527          1          1          1          1     0.7274          1 
  12  rs76082774     0.1351     0.1527          1          1          1          1     0.7274          1 
  12 rs115203664     0.1354      0.153          1          1          1          1     0.7286          1 
  12  rs11171631     0.1354     0.1531          1          1          1          1     0.7287          1 
  12  rs56195216     0.1361     0.1538          1          1          1          1     0.7317          1 
  12  rs61921833     0.1361     0.1538          1          1          1          1     0.7317          1 
  12  rs11170817     0.1363      0.154          1          1          1          1     0.7323          1 
  12 rs141328077     0.1365     0.1542          1          1          1          1      0.733          1 
  12 rs113854012     0.1366     0.1543          1          1          1          1     0.7332          1 
  12 rs115547040      0.137     0.1547          1          1          1          1     0.7343          1 
  12 rs191351877      0.137     0.1547          1          1          1          1     0.7343          1 
  12  rs11504019      0.137     0.1547          1          1          1          1     0.7343          1 
  12   rs7305681      0.137     0.1547          1          1          1          1     0.7343          1 
  12  rs10876746     0.1372     0.1549          1          1          1          1      0.735          1 
  12 rs113807084     0.1381     0.1558          1          1          1          1     0.7393          1 
  12   rs1443509     0.1385     0.1563          1          1          1          1     0.7411          1 
  12  rs11171627     0.1386     0.1564          1          1          1          1     0.7417          1 
  12  rs56287835      0.139     0.1568          1          1          1          1      0.743          1 
  12  rs61522667      0.139     0.1568          1          1          1          1      0.743          1 
  12  rs10713090       0.14     0.1579          1          1          1          1     0.7468          1 
  12 rs115459888     0.1402     0.1581          1          1          1          1     0.7468          1 
  12   rs1823904     0.1402     0.1581          1          1          1          1     0.7468          1 
  12  rs59862439     0.1402     0.1581          1          1          1          1     0.7468          1 
  12  rs11171038     0.1402     0.1581          1          1          1          1     0.7468          1 
  12   rs7296402     0.1402     0.1581          1          1          1          1     0.7468          1 
  12   rs2198600     0.1402     0.1581          1          1          1          1     0.7468          1 
  12  rs10876590     0.1402     0.1581          1          1          1          1     0.7468          1 
  12 rs540205665     0.1402     0.1581          1          1          1          1     0.7468          1 
  12  rs57151828     0.1404     0.1582          1          1          1          1     0.7468          1 
  12  rs17116859     0.1404     0.1582          1          1          1          1     0.7468          1 
  12   rs7484522     0.1404     0.1583          1          1          1          1     0.7468          1 
  12  rs12230917     0.1411      0.159          1          1          1          1     0.7498          1 
  12 rs115105891     0.1413     0.1592          1          1          1          1     0.7503          1 
  12 rs114698149     0.1413     0.1592          1          1          1          1     0.7503          1 
  12  rs78876180     0.1415     0.1594          1          1          1          1     0.7512          1 
  12  rs35078728     0.1421       0.16          1          1          1          1     0.7539          1 
  12   rs1145007     0.1423     0.1603          1          1          1          1     0.7541          1 
  12 rs113037972     0.1423     0.1603          1          1          1          1     0.7541          1 
  12 rs113466353     0.1423     0.1603          1          1          1          1     0.7541          1 
  12  rs34554486     0.1423     0.1603          1          1          1          1     0.7541          1 
  12  rs10876661     0.1428     0.1608          1          1          1          1     0.7541          1 
  12  rs10876662     0.1428     0.1608          1          1          1          1     0.7541          1 
  12   rs4758990     0.1428     0.1608          1          1          1          1     0.7541          1 
  12   rs4758991     0.1428     0.1608          1          1          1          1     0.7541          1 
  12  rs79700585     0.1429     0.1609          1          1          1          1     0.7541          1 
  12  rs79062145      0.143      0.161          1          1          1          1     0.7541          1 
  12 rs111504420     0.1433     0.1613          1          1          1          1     0.7541          1 
  12  rs73338975     0.1433     0.1613          1          1          1          1     0.7541          1 
  12  rs73338977     0.1433     0.1613          1          1          1          1     0.7541          1 
  12  rs60396573     0.1433     0.1613          1          1          1          1     0.7541          1 
  12  rs57173883     0.1433     0.1613          1          1          1          1     0.7541          1 
  12  rs73338999     0.1433     0.1613          1          1          1          1     0.7541          1 
  12  rs73341003     0.1433     0.1613          1          1          1          1     0.7541          1 
  12  rs73341007     0.1433     0.1613          1          1          1          1     0.7541          1 
  12 rs539971811     0.1433     0.1613          1          1          1          1     0.7541          1 
  12  rs59947538     0.1438     0.1618          1          1          1          1     0.7566          1 
  12  rs10747690     0.1439     0.1619          1          1          1          1     0.7567          1 
  12 rs140982898     0.1441     0.1621          1          1          1          1     0.7574          1 
  12  rs73317055     0.1443     0.1623          1          1          1          1     0.7575          1 
  12  rs73317057     0.1443     0.1623          1          1          1          1     0.7575          1 
  12  rs17107807     0.1443     0.1623          1          1          1          1     0.7575          1 
  12  rs56847064     0.1445     0.1626          1          1          1          1     0.7585          1 
  12 rs112844036      0.145     0.1631          1          1          1          1     0.7608          1 
  12 rs112226681     0.1451     0.1632          1          1          1          1      0.761          1 
  12  rs56012703     0.1454     0.1635          1          1          1          1     0.7617          1 
  12 rs140665169     0.1454     0.1635          1          1          1          1     0.7617          1 
  12   rs3947764     0.1455     0.1637          1          1          1          1     0.7623          1 
  12  rs77509477     0.1459      0.164          1          1          1          1     0.7636          1 
  12   rs1800141     0.1462     0.1644          1          1          1          1     0.7636          1 
  12   rs1800188     0.1462     0.1644          1          1          1          1     0.7636          1 
  12  rs75508562     0.1463     0.1645          1          1          1          1     0.7636          1 
  12  rs74092658     0.1463     0.1645          1          1          1          1     0.7636          1 
  12  rs10783751     0.1465     0.1647          1          1          1          1     0.7636          1 
  12  rs10876792     0.1465     0.1647          1          1          1          1     0.7636          1 
  12  rs28562727     0.1465     0.1647          1          1          1          1     0.7636          1 
  12  rs28393455     0.1465     0.1647          1          1          1          1     0.7636          1 
  12  rs11171507     0.1465     0.1647          1          1          1          1     0.7636          1 
  12  rs10876793     0.1465     0.1647          1          1          1          1     0.7636          1 
  12  rs74092462     0.1469     0.1651          1          1          1          1     0.7655          1 
  12   rs1975473     0.1472     0.1655          1          1          1          1      0.766          1 
  12   rs1975471     0.1472     0.1655          1          1          1          1      0.766          1 
  12  rs79038822     0.1474     0.1657          1          1          1          1      0.766          1 
  12 rs551607409     0.1476     0.1659          1          1          1          1      0.766          1 
  12    rs774894     0.1487      0.167          1          1          1          1      0.766          1 
  12   rs7138993     0.1489     0.1672          1          1          1          1      0.766          1 
  12  rs11171234     0.1491     0.1674          1          1          1          1      0.766          1 
  12   rs1801876     0.1493     0.1676          1          1          1          1      0.766          1 
  12  rs11170792     0.1494     0.1677          1          1          1          1      0.766          1 
  12  rs11608918     0.1494     0.1677          1          1          1          1      0.766          1 
  12   rs7296285     0.1494     0.1677          1          1          1          1      0.766          1 
  12  rs60085022     0.1499     0.1683          1          1          1          1      0.766          1 
  12  rs73114667     0.1499     0.1683          1          1          1          1      0.766          1 
  12  rs73114669     0.1499     0.1683          1          1          1          1      0.766          1 
  12  rs73114676     0.1499     0.1683          1          1          1          1      0.766          1 
  12  rs73114678     0.1499     0.1683          1          1          1          1      0.766          1 
  12 rs191838252     0.1501     0.1684          1          1          1          1      0.766          1 
  12  rs34377647     0.1503     0.1687          1          1          1          1      0.766          1 
  12  rs57143727     0.1503     0.1687          1          1          1          1      0.766          1 
  12  rs72299083     0.1507     0.1691          1          1          1          1      0.766          1 
  12 rs551672729     0.1507     0.1691          1          1          1          1      0.766          1 
  12   rs4605592      0.151     0.1694          1          1          1          1      0.766          1 
  12  rs72303843     0.1512     0.1696          1          1          1          1      0.766          1 
  12  rs28426080     0.1512     0.1696          1          1          1          1      0.766          1 
  12  rs17102957     0.1513     0.1697          1          1          1          1      0.766          1 
  12 rs145835569     0.1514     0.1698          1          1          1          1      0.766          1 
  12 rs191371358     0.1514     0.1698          1          1          1          1      0.766          1 
  12 rs141408750     0.1514     0.1698          1          1          1          1      0.766          1 
  12  rs80015780     0.1514     0.1698          1          1          1          1      0.766          1 
  12 rs114450822     0.1514     0.1698          1          1          1          1      0.766          1 
  12 rs149455817     0.1514     0.1698          1          1          1          1      0.766          1 
  12  rs75217706     0.1514     0.1698          1          1          1          1      0.766          1 
  12   rs1716340     0.1517     0.1701          1          1          1          1      0.766          1 
  12  rs57503239     0.1518     0.1703          1          1          1          1      0.766          1 
  12   rs7308594      0.152     0.1705          1          1          1          1      0.766          1 
  12  rs12372290     0.1523     0.1708          1          1          1          1      0.766          1 
  12  rs35253246     0.1527     0.1712          1          1          1          1      0.766          1 
  12  rs12819039     0.1528     0.1713          1          1          1          1      0.766          1 
  12  rs35422042     0.1528     0.1713          1          1          1          1      0.766          1 
  12 rs138991388     0.1531     0.1716          1          1          1          1      0.766          1 
  12 rs115737706     0.1531     0.1716          1          1          1          1      0.766          1 
  12 rs111843123     0.1534     0.1719          1          1          1          1      0.766          1 
  12  rs79216850     0.1536     0.1721          1          1          1          1      0.766          1 
  12 rs114099248     0.1536     0.1721          1          1          1          1      0.766          1 
  12  rs78414086     0.1536     0.1721          1          1          1          1      0.766          1 
  12  rs74089819     0.1537     0.1722          1          1          1          1      0.766          1 
  12  rs74089820     0.1537     0.1722          1          1          1          1      0.766          1 
  12  rs35300449     0.1539     0.1724          1          1          1          1      0.766          1 
  12  rs71455279     0.1539     0.1724          1          1          1          1      0.766          1 
  12 rs185991961      0.154     0.1725          1          1          1          1      0.766          1 
  12   rs4759123      0.154     0.1726          1          1          1          1      0.766          1 
  12  rs56867275     0.1542     0.1727          1          1          1          1      0.766          1 
  12  rs74089954     0.1542     0.1728          1          1          1          1      0.766          1 
  12   rs7311160     0.1545      0.173          1          1          1          1      0.766          1 
  12   rs7307692     0.1552     0.1737          1          1          1          1      0.766          1 
  12  rs61956658     0.1552     0.1737          1          1          1          1      0.766          1 
  12 rs201421723     0.1554      0.174          1          1          1          1      0.766          1 
  12  rs80191567     0.1554      0.174          1          1          1          1      0.766          1 
  12  rs61937778     0.1554      0.174          1          1          1          1      0.766          1 
  12  rs10876919     0.1554      0.174          1          1          1          1      0.766          1 
  12 rs142343414     0.1555     0.1741          1          1          1          1      0.766          1 
  12   rs2638323     0.1555     0.1741          1          1          1          1      0.766          1 
  12  rs76519293     0.1558     0.1744          1          1          1          1      0.766          1 
  12  rs78714672     0.1558     0.1744          1          1          1          1      0.766          1 
  12 rs115640323     0.1558     0.1744          1          1          1          1      0.766          1 
  12 rs189418645     0.1558     0.1744          1          1          1          1      0.766          1 
  12  rs59977939     0.1558     0.1744          1          1          1          1      0.766          1 
  12 rs116620676     0.1558     0.1744          1          1          1          1      0.766          1 
  12  rs55954216     0.1558     0.1744          1          1          1          1      0.766          1 
  12  rs10161457     0.1558     0.1744          1          1          1          1      0.766          1 
  12   rs7315696     0.1558     0.1744          1          1          1          1      0.766          1 
  12 rs151168332     0.1561     0.1747          1          1          1          1      0.766          1 
  12  rs56906045     0.1561     0.1747          1          1          1          1      0.766          1 
  12  rs11830618     0.1561     0.1747          1          1          1          1      0.766          1 
  12  rs74090692     0.1561     0.1747          1          1          1          1      0.766          1 
  12 rs143062979     0.1561     0.1747          1          1          1          1      0.766          1 
  12  rs80247641     0.1561     0.1747          1          1          1          1      0.766          1 
  12  rs11395445     0.1563      0.175          1          1          1          1      0.766          1 
  12 rs140498079     0.1563      0.175          1          1          1          1      0.766          1 
  12   rs2069398     0.1563      0.175          1          1          1          1      0.766          1 
  12 rs114266812     0.1565     0.1751          1          1          1          1      0.766          1 
  12 rs141646569     0.1565     0.1751          1          1          1          1      0.766          1 
  12   rs7309129     0.1565     0.1751          1          1          1          1      0.766          1 
  12 rs114665543     0.1565     0.1751          1          1          1          1      0.766          1 
  12  rs78922521     0.1565     0.1751          1          1          1          1      0.766          1 
  12 rs114147366     0.1565     0.1751          1          1          1          1      0.766          1 
  12 rs191142662     0.1565     0.1751          1          1          1          1      0.766          1 
  12 rs200914299     0.1565     0.1751          1          1          1          1      0.766          1 
  12 rs114535555     0.1565     0.1751          1          1          1          1      0.766          1 
  12   rs7397480     0.1565     0.1751          1          1          1          1      0.766          1 
  12   rs2371188     0.1565     0.1751          1          1          1          1      0.766          1 
  12  rs79415664     0.1565     0.1751          1          1          1          1      0.766          1 
  12 rs114515665     0.1565     0.1751          1          1          1          1      0.766          1 
  12  rs76599309     0.1567     0.1754          1          1          1          1      0.766          1 
  12 rs116506153     0.1574     0.1761          1          1          1          1      0.766          1 
  12 rs115943127     0.1574     0.1761          1          1          1          1      0.766          1 
  12 rs115408193     0.1574     0.1761          1          1          1          1      0.766          1 
  12  rs77317600     0.1574     0.1761          1          1          1          1      0.766          1 
  12 rs143196257     0.1574     0.1761          1          1          1          1      0.766          1 
  12   rs7308981     0.1574     0.1761          1          1          1          1      0.766          1 
  12   rs7296356     0.1574     0.1761          1          1          1          1      0.766          1 
  12  rs75846298     0.1574     0.1761          1          1          1          1      0.766          1 
  12  rs77955835     0.1574     0.1761          1          1          1          1      0.766          1 
  12  rs78576403     0.1574     0.1761          1          1          1          1      0.766          1 
  12  rs76322347     0.1574     0.1761          1          1          1          1      0.766          1 
  12  rs76818099     0.1574     0.1761          1          1          1          1      0.766          1 
  12 rs116382549     0.1574     0.1761          1          1          1          1      0.766          1 
  12  rs10711668     0.1575     0.1761          1          1          1          1      0.766          1 
  12   rs3825078     0.1578     0.1765          1          1          1          1      0.766          1 
  12   rs7979246     0.1578     0.1765          1          1          1          1      0.766          1 
  12  rs11172304     0.1578     0.1765          1          1          1          1      0.766          1 
  12  rs10783844     0.1578     0.1765          1          1          1          1      0.766          1 
  12  rs10877007     0.1578     0.1765          1          1          1          1      0.766          1 
  12  rs34511080     0.1578     0.1765          1          1          1          1      0.766          1 
  12  rs10082911     0.1578     0.1765          1          1          1          1      0.766          1 
  12  rs34653863     0.1578     0.1765          1          1          1          1      0.766          1 
  12   rs1633360     0.1578     0.1765          1          1          1          1      0.766          1 
  12 rs114620214      0.158     0.1767          1          1          1          1      0.766          1 
  12   rs7297265      0.158     0.1767          1          1          1          1      0.766          1 
  12    rs775242     0.1581     0.1768          1          1          1          1      0.766          1 
  12  rs11612490     0.1585     0.1772          1          1          1          1      0.766          1 
  12 rs118051870     0.1585     0.1772          1          1          1          1      0.766          1 
  12  rs58800885     0.1589     0.1777          1          1          1          1      0.766          1 
  12  rs11170941     0.1589     0.1777          1          1          1          1      0.766          1 
  12   rs1920045     0.1594     0.1782          1          1          1          1      0.766          1 
  12   rs3809162     0.1594     0.1782          1          1          1          1      0.766          1 
  12   rs7485722     0.1595     0.1783          1          1          1          1      0.766          1 
  12 rs537402652     0.1596     0.1784          1          1          1          1      0.766          1 
  12   rs1976823     0.1597     0.1785          1          1          1          1      0.766          1 
  12 rs141165487     0.1597     0.1785          1          1          1          1      0.766          1 
  12    rs774053     0.1597     0.1785          1          1          1          1      0.766          1 
  12   rs7301102     0.1605     0.1794          1          1          1          1      0.766          1 
  12  rs56224160     0.1605     0.1794          1          1          1          1      0.766          1 
  12   rs3922689     0.1605     0.1794          1          1          1          1      0.766          1 
  12   rs7978249     0.1605     0.1794          1          1          1          1      0.766          1 
  12   rs2643633     0.1606     0.1794          1          1          1          1      0.766          1 
  12  rs17118953     0.1608     0.1796          1          1          1          1      0.766          1 
  12  rs11837790     0.1608     0.1796          1          1          1          1      0.766          1 
  12  rs11837737     0.1608     0.1796          1          1          1          1      0.766          1 
  12  rs74608791     0.1608     0.1796          1          1          1          1      0.766          1 
  12  rs11833209     0.1608     0.1796          1          1          1          1      0.766          1 
  12  rs11833254     0.1608     0.1796          1          1          1          1      0.766          1 
  12   rs7307578      0.161     0.1798          1          1          1          1      0.766          1 
  12   rs7974600      0.161     0.1798          1          1          1          1      0.766          1 
  12  rs17118865      0.161     0.1798          1          1          1          1      0.766          1 
  12 rs145352461      0.161     0.1798          1          1          1          1      0.766          1 
  12   rs7974103      0.161     0.1798          1          1          1          1      0.766          1 
  12  rs11831054      0.161     0.1798          1          1          1          1      0.766          1 
  12  rs74091637      0.161     0.1798          1          1          1          1      0.766          1 
  12   rs9738534      0.161     0.1798          1          1          1          1      0.766          1 
  12 rs149274803      0.161     0.1798          1          1          1          1      0.766          1 
  12   rs7954160      0.161     0.1798          1          1          1          1      0.766          1 
  12   rs7958515      0.161     0.1798          1          1          1          1      0.766          1 
  12  rs79277901      0.161     0.1798          1          1          1          1      0.766          1 
  12   rs7136370      0.161     0.1798          1          1          1          1      0.766          1 
  12 rs150042936      0.161     0.1798          1          1          1          1      0.766          1 
  12  rs77834716      0.161     0.1798          1          1          1          1      0.766          1 
  12  rs78860243      0.161     0.1798          1          1          1          1      0.766          1 
  12  rs11829496      0.161     0.1798          1          1          1          1      0.766          1 
  12  rs60574031      0.161     0.1798          1          1          1          1      0.766          1 
  12   rs7307573      0.161     0.1798          1          1          1          1      0.766          1 
  12  rs11833282      0.161     0.1798          1          1          1          1      0.766          1 
  12 rs142819237      0.161     0.1798          1          1          1          1      0.766          1 
  12 rs144798662      0.161     0.1798          1          1          1          1      0.766          1 
  12  rs55962252      0.161     0.1798          1          1          1          1      0.766          1 
  12 rs557227013     0.1611       0.18          1          1          1          1      0.766          1 
  12  rs35151813     0.1612       0.18          1          1          1          1      0.766          1 
  12 rs141517219     0.1612       0.18          1          1          1          1      0.766          1 
  12  rs28684573     0.1614     0.1802          1          1          1          1      0.766          1 
  12   rs3136396     0.1617     0.1806          1          1          1          1      0.766          1 
  12  rs35021926     0.1617     0.1806          1          1          1          1      0.766          1 
  12  rs11172008     0.1619     0.1808          1          1          1          1      0.766          1 
  12 rs116345318     0.1621     0.1809          1          1          1          1      0.766          1 
  12  rs10876837     0.1621      0.181          1          1          1          1      0.766          1 
  12   rs3024950     0.1629     0.1819          1          1          1          1      0.766          1 
  12   rs3024948     0.1629     0.1819          1          1          1          1      0.766          1 
  12  rs78460555     0.1633     0.1822          1          1          1          1      0.766          1 
  12  rs12314191     0.1633     0.1822          1          1          1          1      0.766          1 
  12    rs995901     0.1634     0.1823          1          1          1          1      0.766          1 
  12 rs200113169     0.1634     0.1823          1          1          1          1      0.766          1 
  12 rs140373108     0.1637     0.1826          1          1          1          1      0.766          1 
  12 rs115093131     0.1643     0.1832          1          1          1          1      0.766          1 
  12 rs142895556     0.1643     0.1832          1          1          1          1      0.766          1 
  12 rs116821468     0.1643     0.1832          1          1          1          1      0.766          1 
  12  rs80247029     0.1643     0.1832          1          1          1          1      0.766          1 
  12 rs115548003     0.1643     0.1832          1          1          1          1      0.766          1 
  12  rs11347181     0.1645     0.1835          1          1          1          1      0.766          1 
  12  rs35785237     0.1645     0.1835          1          1          1          1      0.766          1 
  12 rs116566779     0.1649     0.1839          1          1          1          1      0.766          1 
  12 rs114480707     0.1649     0.1839          1          1          1          1      0.766          1 
  12 rs370850844      0.165      0.184          1          1          1          1      0.766          1 
  12 rs149405675     0.1653     0.1843          1          1          1          1      0.766          1 
  12   rs4759336     0.1654     0.1844          1          1          1          1      0.766          1 
  12  rs35820631     0.1654     0.1844          1          1          1          1      0.766          1 
  12  rs17116705     0.1655     0.1845          1          1          1          1      0.766          1 
  12   rs7959474     0.1655     0.1845          1          1          1          1      0.766          1 
  12  rs74678562     0.1655     0.1845          1          1          1          1      0.766          1 
  12  rs57362183     0.1655     0.1845          1          1          1          1      0.766          1 
  12 rs150338662     0.1656     0.1846          1          1          1          1      0.766          1 
  12  rs34505337     0.1658     0.1848          1          1          1          1      0.766          1 
  12  rs35012107     0.1658     0.1848          1          1          1          1      0.766          1 
  12  rs12369549      0.166     0.1851          1          1          1          1      0.766          1 
  12 rs115498150     0.1665     0.1855          1          1          1          1      0.766          1 
  12 rs116082803     0.1665     0.1855          1          1          1          1      0.766          1 
  12   rs2007755     0.1668     0.1859          1          1          1          1      0.766          1 
  12 rs199733945      0.167     0.1861          1          1          1          1      0.766          1 
  12   rs5798335     0.1671     0.1862          1          1          1          1      0.766          1 
  12    rs809593     0.1672     0.1863          1          1          1          1      0.766          1 
  12  rs77117260     0.1679      0.187          1          1          1          1      0.766          1 
  12  rs77749719     0.1679      0.187          1          1          1          1      0.766          1 
  12 rs116413393     0.1679      0.187          1          1          1          1      0.766          1 
  12  rs35548497     0.1679      0.187          1          1          1          1      0.766          1 
  12 rs377660962     0.1679      0.187          1          1          1          1      0.766          1 
  12 rs549014117     0.1679      0.187          1          1          1          1      0.766          1 
  12 rs116063706     0.1679      0.187          1          1          1          1      0.766          1 
  12 rs187723824     0.1679      0.187          1          1          1          1      0.766          1 
  12 rs192391133     0.1679      0.187          1          1          1          1      0.766          1 
  12 rs114948995     0.1679      0.187          1          1          1          1      0.766          1 
  12 rs115944870     0.1679      0.187          1          1          1          1      0.766          1 
  12  rs73317067     0.1681     0.1872          1          1          1          1      0.766          1 
  12  rs10783811     0.1684     0.1875          1          1          1          1      0.766          1 
  12   rs7298682     0.1684     0.1876          1          1          1          1      0.766          1 
  12  rs76969159     0.1685     0.1876          1          1          1          1      0.766          1 
  12    rs939462     0.1685     0.1877          1          1          1          1      0.766          1 
  12  rs34642392     0.1688     0.1879          1          1          1          1      0.766          1 
  12 rs115847355     0.1689     0.1881          1          1          1          1      0.766          1 
  12  rs73338962     0.1693     0.1884          1          1          1          1      0.766          1 
  12  rs11833289     0.1695     0.1887          1          1          1          1      0.766          1 
  12  rs74092468     0.1695     0.1887          1          1          1          1      0.766          1 
  12 rs577726307     0.1695     0.1887          1          1          1          1      0.766          1 
  12  rs60044327     0.1695     0.1887          1          1          1          1      0.766          1 
  12  rs74090405     0.1695     0.1887          1          1          1          1      0.766          1 
  12  rs74090406     0.1695     0.1887          1          1          1          1      0.766          1 
  12  rs11834032     0.1695     0.1887          1          1          1          1      0.766          1 
  12  rs11834709     0.1695     0.1887          1          1          1          1      0.766          1 
  12  rs74090409     0.1695     0.1887          1          1          1          1      0.766          1 
  12  rs11835944     0.1695     0.1887          1          1          1          1      0.766          1 
  12  rs76012102     0.1695     0.1887          1          1          1          1      0.766          1 
  12 rs114001995     0.1699      0.189          1          1          1          1      0.766          1 
  12   rs7135367       0.17     0.1892          1          1          1          1      0.766          1 
  12  rs77505687       0.17     0.1892          1          1          1          1      0.766          1 
  12  rs11829587       0.17     0.1892          1          1          1          1      0.766          1 
  12 rs148498733       0.17     0.1892          1          1          1          1      0.766          1 
  12 rs116564702       0.17     0.1892          1          1          1          1      0.766          1 
  12  rs77889315       0.17     0.1892          1          1          1          1      0.766          1 
  12 rs148482492       0.17     0.1892          1          1          1          1      0.766          1 
  12  rs80121216       0.17     0.1892          1          1          1          1      0.766          1 
  12  rs76766534       0.17     0.1892          1          1          1          1      0.766          1 
  12  rs74446833       0.17     0.1892          1          1          1          1      0.766          1 
  12  rs74794025     0.1702     0.1894          1          1          1          1      0.766          1 
  12  rs80221559     0.1702     0.1894          1          1          1          1      0.766          1 
  12  rs74498496     0.1702     0.1894          1          1          1          1      0.766          1 
  12 rs183892473     0.1702     0.1894          1          1          1          1      0.766          1 
  12  rs74340798     0.1702     0.1894          1          1          1          1      0.766          1 
  12 rs144799220     0.1702     0.1894          1          1          1          1      0.766          1 
  12  rs75754701     0.1702     0.1894          1          1          1          1      0.766          1 
  12 rs150633837     0.1702     0.1894          1          1          1          1      0.766          1 
  12 rs200488782     0.1702     0.1894          1          1          1          1      0.766          1 
  12   rs2620683     0.1702     0.1894          1          1          1          1      0.766          1 
  12 rs112060837     0.1702     0.1894          1          1          1          1      0.766          1 
  12  rs17119482     0.1702     0.1894          1          1          1          1      0.766          1 
  12 rs113270825     0.1702     0.1894          1          1          1          1      0.766          1 
  12   rs7302703     0.1703     0.1895          1          1          1          1      0.766          1 
  12  rs12304647     0.1703     0.1895          1          1          1          1      0.766          1 
  12 rs150936032     0.1703     0.1895          1          1          1          1      0.766          1 
  12 rs116067490     0.1703     0.1895          1          1          1          1      0.766          1 
  12 rs116238237     0.1703     0.1895          1          1          1          1      0.766          1 
  12 rs116319947     0.1703     0.1895          1          1          1          1      0.766          1 
  12 rs142038333     0.1703     0.1895          1          1          1          1      0.766          1 
  12   rs7294656     0.1708       0.19          1          1          1          1      0.766          1 
  12 rs557002549      0.171     0.1903          1          1          1          1      0.766          1 
  12  rs12369172     0.1711     0.1904          1          1          1          1      0.766          1 
  12  rs12367451     0.1711     0.1904          1          1          1          1      0.766          1 
  12  rs73310303     0.1714     0.1907          1          1          1          1      0.766          1 
  12  rs73310305     0.1714     0.1907          1          1          1          1      0.766          1 
  12 rs534094425     0.1714     0.1907          1          1          1          1      0.766          1 
  12  rs57693961     0.1714     0.1907          1          1          1          1      0.766          1 
  12  rs59566266     0.1714     0.1907          1          1          1          1      0.766          1 
  12  rs61259970     0.1714     0.1907          1          1          1          1      0.766          1 
  12  rs60487306     0.1715     0.1908          1          1          1          1      0.766          1 
  12 rs202082629     0.1716     0.1909          1          1          1          1      0.766          1 
  12 rs542822973     0.1716     0.1909          1          1          1          1      0.766          1 
  12  rs34983894     0.1718      0.191          1          1          1          1      0.766          1 
  12 rs114139693     0.1725     0.1917          1          1          1          1      0.766          1 
  12 rs532788985     0.1726     0.1919          1          1          1          1      0.766          1 
  12  rs35859651      0.173     0.1923          1          1          1          1      0.766          1 
  12  rs61959268     0.1731     0.1924          1          1          1          1      0.766          1 
  12   rs2706219     0.1732     0.1925          1          1          1          1      0.766          1 
  12   rs2644415     0.1732     0.1925          1          1          1          1      0.766          1 
  12  rs11171382     0.1732     0.1925          1          1          1          1      0.766          1 
  12  rs10876729     0.1732     0.1925          1          1          1          1      0.766          1 
  12  rs10876730     0.1732     0.1925          1          1          1          1      0.766          1 
  12  rs12318251     0.1732     0.1925          1          1          1          1      0.766          1 
  12  rs59930603     0.1732     0.1925          1          1          1          1      0.766          1 
  12  rs12297028     0.1732     0.1925          1          1          1          1      0.766          1 
  12 rs112379821     0.1732     0.1925          1          1          1          1      0.766          1 
  12  rs72049639     0.1734     0.1927          1          1          1          1      0.766          1 
  12    rs773652     0.1737      0.193          1          1          1          1      0.766          1 
  12   rs1274493     0.1737      0.193          1          1          1          1      0.766          1 
  12  rs36207871     0.1737      0.193          1          1          1          1      0.766          1 
  12  rs17118461     0.1737      0.193          1          1          1          1      0.766          1 
  12   rs2643623     0.1737      0.193          1          1          1          1      0.766          1 
  12   rs2695789     0.1737      0.193          1          1          1          1      0.766          1 
  12   rs2695788     0.1737      0.193          1          1          1          1      0.766          1 
  12  rs10876882     0.1737      0.193          1          1          1          1      0.766          1 
  12   rs2629447     0.1737      0.193          1          1          1          1      0.766          1 
  12    rs703830     0.1737      0.193          1          1          1          1      0.766          1 
  12    rs773664     0.1737      0.193          1          1          1          1      0.766          1 
  12  rs62956461     0.1737      0.193          1          1          1          1      0.766          1 
  12    rs773665     0.1737      0.193          1          1          1          1      0.766          1 
  12   rs1918496     0.1737      0.193          1          1          1          1      0.766          1 
  12   rs2695782     0.1737      0.193          1          1          1          1      0.766          1 
  12   rs2643626     0.1737      0.193          1          1          1          1      0.766          1 
  12   rs2371494     0.1737      0.193          1          1          1          1      0.766          1 
  12  rs11358218     0.1737      0.193          1          1          1          1      0.766          1 
  12 rs111492967     0.1737      0.193          1          1          1          1      0.766          1 
  12   rs2066808     0.1737      0.193          1          1          1          1      0.766          1 
  12 rs111914426     0.1737      0.193          1          1          1          1      0.766          1 
  12 rs116535779     0.1737      0.193          1          1          1          1      0.766          1 
  12  rs10437953     0.1741     0.1935          1          1          1          1      0.766          1 
  12  rs71074873     0.1742     0.1935          1          1          1          1      0.766          1 
  12  rs35238458     0.1742     0.1935          1          1          1          1      0.766          1 
  12  rs11830866     0.1742     0.1936          1          1          1          1      0.766          1 
  12   rs3858540     0.1746      0.194          1          1          1          1      0.766          1 
  12  rs10876835     0.1746      0.194          1          1          1          1      0.766          1 
  12  rs73323325     0.1747     0.1941          1          1          1          1      0.766          1 
  12   rs7309433     0.1748     0.1942          1          1          1          1      0.766          1 
  12   rs7301643     0.1748     0.1942          1          1          1          1      0.766          1 
  12   rs1495356      0.175     0.1944          1          1          1          1      0.766          1 
  12  rs12319379     0.1752     0.1946          1          1          1          1      0.766          1 
  12  rs74961210     0.1757     0.1951          1          1          1          1      0.766          1 
  12  rs79252594     0.1757     0.1951          1          1          1          1      0.766          1 
  12 rs138099447     0.1757     0.1951          1          1          1          1      0.766          1 
  12  rs77316730     0.1757     0.1951          1          1          1          1      0.766          1 
  12 rs201130076     0.1757     0.1951          1          1          1          1      0.766          1 
  12  rs78583464     0.1757     0.1951          1          1          1          1      0.766          1 
  12  rs80148883     0.1757     0.1951          1          1          1          1      0.766          1 
  12  rs77737166     0.1757     0.1951          1          1          1          1      0.766          1 
  12  rs76838567     0.1757     0.1951          1          1          1          1      0.766          1 
  12   rs7296081     0.1757     0.1951          1          1          1          1      0.766          1 
  12  rs75604337     0.1757     0.1951          1          1          1          1      0.766          1 
  12  rs78389209     0.1757     0.1951          1          1          1          1      0.766          1 
  12  rs79573832     0.1757     0.1951          1          1          1          1      0.766          1 
  12   rs7964661     0.1757     0.1951          1          1          1          1      0.766          1 
  12 rs114387539     0.1757     0.1951          1          1          1          1      0.766          1 
  12   rs7965895     0.1757     0.1951          1          1          1          1      0.766          1 
  12   rs7308435     0.1757     0.1951          1          1          1          1      0.766          1 
  12 rs111557613     0.1758     0.1952          1          1          1          1      0.766          1 
  12  rs56678278     0.1758     0.1953          1          1          1          1      0.766          1 
  12   rs4326846     0.1758     0.1953          1          1          1          1      0.766          1 
  12  rs60636781     0.1758     0.1953          1          1          1          1      0.766          1 
  12  rs17118921     0.1761     0.1955          1          1          1          1      0.766          1 
  12  rs77344413     0.1761     0.1955          1          1          1          1      0.766          1 
  12 rs114533148     0.1763     0.1957          1          1          1          1      0.766          1 
  12 rs564478962     0.1763     0.1957          1          1          1          1      0.766          1 
  12 rs539603055     0.1768     0.1962          1          1          1          1      0.766          1 
  12   rs5798325     0.1768     0.1963          1          1          1          1      0.766          1 
  12   rs1454640     0.1768     0.1963          1          1          1          1      0.766          1 
  12   rs4759316      0.177     0.1965          1          1          1          1      0.766          1 
  12   rs1867297      0.177     0.1965          1          1          1          1      0.766          1 
  12  rs75222609     0.1772     0.1966          1          1          1          1      0.766          1 
  12 rs114007022     0.1772     0.1966          1          1          1          1      0.766          1 
  12 rs139511047     0.1772     0.1966          1          1          1          1      0.766          1 
  12  rs78164134     0.1772     0.1966          1          1          1          1      0.766          1 
  12 rs138839753     0.1772     0.1966          1          1          1          1      0.766          1 
  12  rs74841184     0.1772     0.1966          1          1          1          1      0.766          1 
  12 rs151126908     0.1772     0.1966          1          1          1          1      0.766          1 
  12 rs575686193     0.1772     0.1966          1          1          1          1      0.766          1 
  12 rs201734729     0.1772     0.1966          1          1          1          1      0.766          1 
  12 rs146992058     0.1772     0.1966          1          1          1          1      0.766          1 
  12 rs115065454     0.1772     0.1966          1          1          1          1      0.766          1 
  12  rs77404624     0.1772     0.1966          1          1          1          1      0.766          1 
  12  rs75121641     0.1772     0.1966          1          1          1          1      0.766          1 
  12 rs189453384     0.1772     0.1966          1          1          1          1      0.766          1 
  12  rs76812216     0.1772     0.1966          1          1          1          1      0.766          1 
  12 rs115927591     0.1772     0.1966          1          1          1          1      0.766          1 
  12  rs79806966     0.1772     0.1966          1          1          1          1      0.766          1 
  12 rs115894056     0.1772     0.1966          1          1          1          1      0.766          1 
  12  rs77792400     0.1772     0.1966          1          1          1          1      0.766          1 
  12  rs78248002     0.1772     0.1966          1          1          1          1      0.766          1 
  12  rs74765705     0.1772     0.1966          1          1          1          1      0.766          1 
  12 rs116590387     0.1772     0.1966          1          1          1          1      0.766          1 
  12  rs75581095     0.1772     0.1966          1          1          1          1      0.766          1 
  12 rs142418261     0.1772     0.1966          1          1          1          1      0.766          1 
  12  rs76519816     0.1772     0.1966          1          1          1          1      0.766          1 
  12  rs77252916     0.1772     0.1966          1          1          1          1      0.766          1 
  12  rs76812975     0.1772     0.1966          1          1          1          1      0.766          1 
  12 rs375978890     0.1772     0.1966          1          1          1          1      0.766          1 
  12 rs551087130     0.1772     0.1966          1          1          1          1      0.766          1 
  12 rs568023297     0.1772     0.1966          1          1          1          1      0.766          1 
  12 rs539142591     0.1772     0.1966          1          1          1          1      0.766          1 
  12 rs184748121     0.1772     0.1966          1          1          1          1      0.766          1 
  12 rs538135636     0.1772     0.1966          1          1          1          1      0.766          1 
  12 rs553961558     0.1772     0.1966          1          1          1          1      0.766          1 
  12  rs74819131     0.1772     0.1966          1          1          1          1      0.766          1 
  12  rs76261317     0.1772     0.1966          1          1          1          1      0.766          1 
  12  rs74403982     0.1772     0.1966          1          1          1          1      0.766          1 
  12 rs116061046     0.1772     0.1966          1          1          1          1      0.766          1 
  12   rs7957985     0.1772     0.1966          1          1          1          1      0.766          1 
  12   rs7957924     0.1772     0.1966          1          1          1          1      0.766          1 
  12  rs77192867     0.1772     0.1966          1          1          1          1      0.766          1 
  12  rs74408199     0.1772     0.1966          1          1          1          1      0.766          1 
  12 rs140129375     0.1772     0.1966          1          1          1          1      0.766          1 
  12 rs115819688     0.1772     0.1966          1          1          1          1      0.766          1 
  12 rs139038405     0.1772     0.1966          1          1          1          1      0.766          1 
  12 rs148837484     0.1772     0.1966          1          1          1          1      0.766          1 
  12 rs143497703     0.1772     0.1966          1          1          1          1      0.766          1 
  12 rs115548816     0.1772     0.1966          1          1          1          1      0.766          1 
  12 rs146350630     0.1772     0.1966          1          1          1          1      0.766          1 
  12   rs7297720     0.1772     0.1966          1          1          1          1      0.766          1 
  12  rs80268610     0.1772     0.1966          1          1          1          1      0.766          1 
  12   rs7487069     0.1772     0.1966          1          1          1          1      0.766          1 
  12  rs78021148     0.1775      0.197          1          1          1          1      0.766          1 
  12  rs11170837     0.1777     0.1971          1          1          1          1      0.766          1 
  12  rs58212469     0.1777     0.1972          1          1          1          1      0.766          1 
  12 rs116155875     0.1777     0.1972          1          1          1          1      0.766          1 
  12 rs114737821     0.1777     0.1972          1          1          1          1      0.766          1 
  12 rs116811300     0.1777     0.1972          1          1          1          1      0.766          1 
  12  rs61739642     0.1777     0.1972          1          1          1          1      0.766          1 
  12 rs141957095     0.1777     0.1972          1          1          1          1      0.766          1 
  12 rs139608263     0.1777     0.1972          1          1          1          1      0.766          1 
  12  rs59705555     0.1777     0.1972          1          1          1          1      0.766          1 
  12 rs115674317     0.1777     0.1972          1          1          1          1      0.766          1 
  12  rs59228800     0.1777     0.1972          1          1          1          1      0.766          1 
  12 rs562806943     0.1777     0.1972          1          1          1          1      0.766          1 
  12 rs145451934     0.1777     0.1972          1          1          1          1      0.766          1 
  12 rs115946464     0.1777     0.1972          1          1          1          1      0.766          1 
  12  rs79821882     0.1777     0.1972          1          1          1          1      0.766          1 
  12  rs57189472     0.1777     0.1972          1          1          1          1      0.766          1 
  12  rs60784549     0.1777     0.1972          1          1          1          1      0.766          1 
  12 rs115072382     0.1777     0.1972          1          1          1          1      0.766          1 
  12 rs114570988     0.1777     0.1972          1          1          1          1      0.766          1 
  12 rs143705613     0.1777     0.1972          1          1          1          1      0.766          1 
  12   rs4073818     0.1777     0.1972          1          1          1          1      0.766          1 
  12 rs116665915     0.1777     0.1972          1          1          1          1      0.766          1 
  12 rs149634195     0.1777     0.1972          1          1          1          1      0.766          1 
  12 rs200179603     0.1777     0.1972          1          1          1          1      0.766          1 
  12 rs115585882     0.1777     0.1972          1          1          1          1      0.766          1 
  12  rs57408658     0.1777     0.1972          1          1          1          1      0.766          1 
  12 rs116639970     0.1777     0.1972          1          1          1          1      0.766          1 
  12 rs193167158     0.1777     0.1972          1          1          1          1      0.766          1 
  12  rs57502749     0.1777     0.1972          1          1          1          1      0.766          1 
  12 rs146616757     0.1777     0.1972          1          1          1          1      0.766          1 
  12 rs151327031     0.1777     0.1972          1          1          1          1      0.766          1 
  12 rs115500975     0.1777     0.1972          1          1          1          1      0.766          1 
  12 rs115149241     0.1777     0.1972          1          1          1          1      0.766          1 
  12 rs116577640     0.1777     0.1972          1          1          1          1      0.766          1 
  12 rs114082608     0.1777     0.1972          1          1          1          1      0.766          1 
  12   rs7488040     0.1777     0.1972          1          1          1          1      0.766          1 
  12 rs187096571     0.1777     0.1972          1          1          1          1      0.766          1 
  12 rs147946379     0.1777     0.1972          1          1          1          1      0.766          1 
  12 rs145520093     0.1777     0.1972          1          1          1          1      0.766          1 
  12 rs149159030     0.1777     0.1972          1          1          1          1      0.766          1 
  12  rs58368506     0.1777     0.1972          1          1          1          1      0.766          1 
  12  rs57245995     0.1777     0.1972          1          1          1          1      0.766          1 
  12 rs115875734     0.1777     0.1972          1          1          1          1      0.766          1 
  12 rs149118007     0.1777     0.1972          1          1          1          1      0.766          1 
  12 rs116002655     0.1777     0.1972          1          1          1          1      0.766          1 
  12 rs181913351     0.1777     0.1972          1          1          1          1      0.766          1 
  12 rs116545753     0.1777     0.1972          1          1          1          1      0.766          1 
  12 rs139748174     0.1777     0.1972          1          1          1          1      0.766          1 
  12  rs57411817     0.1777     0.1972          1          1          1          1      0.766          1 
  12 rs116769351     0.1777     0.1972          1          1          1          1      0.766          1 
  12 rs114927547     0.1777     0.1972          1          1          1          1      0.766          1 
  12 rs115655561     0.1777     0.1972          1          1          1          1      0.766          1 
  12 rs115176543     0.1777     0.1972          1          1          1          1      0.766          1 
  12 rs145232226     0.1777     0.1972          1          1          1          1      0.766          1 
  12 rs151046230     0.1777     0.1972          1          1          1          1      0.766          1 
  12 rs114338583     0.1777     0.1972          1          1          1          1      0.766          1 
  12 rs138997130     0.1777     0.1972          1          1          1          1      0.766          1 
  12  rs61065660     0.1777     0.1972          1          1          1          1      0.766          1 
  12 rs114939673     0.1777     0.1972          1          1          1          1      0.766          1 
  12 rs150187081     0.1777     0.1972          1          1          1          1      0.766          1 
  12 rs190997655     0.1777     0.1972          1          1          1          1      0.766          1 
  12   rs4759092     0.1779     0.1974          1          1          1          1      0.766          1 
  12   rs1874308     0.1779     0.1974          1          1          1          1      0.766          1 
  12   rs1153144     0.1779     0.1974          1          1          1          1      0.766          1 
  12  rs12309480     0.1782     0.1977          1          1          1          1      0.766          1 
  12   rs7312036     0.1782     0.1977          1          1          1          1      0.766          1 
  12   rs1795845     0.1782     0.1977          1          1          1          1      0.766          1 
  12   rs1098740     0.1783     0.1978          1          1          1          1      0.766          1 
  12  rs10747780     0.1784     0.1979          1          1          1          1      0.766          1 
  12  rs11170960     0.1787     0.1982          1          1          1          1      0.766          1 
  12  rs76575032     0.1789     0.1985          1          1          1          1      0.766          1 
  12  rs74093103      0.179     0.1985          1          1          1          1      0.766          1 
  12  rs56273568      0.179     0.1985          1          1          1          1      0.766          1 
  12  rs11310666     0.1791     0.1986          1          1          1          1      0.766          1 
  12   rs7962451     0.1794      0.199          1          1          1          1      0.766          1 
  12 rs146120651     0.1794      0.199          1          1          1          1      0.766          1 
  12  rs61956602     0.1795      0.199          1          1          1          1      0.766          1 
  12  rs11171007     0.1795      0.199          1          1          1          1      0.766          1 
  12  rs10783842     0.1796     0.1991          1          1          1          1      0.766          1 
  12   rs1716354     0.1796     0.1992          1          1          1          1      0.766          1 
  12   rs1691626     0.1796     0.1992          1          1          1          1      0.766          1 
  12   rs1691627     0.1796     0.1992          1          1          1          1      0.766          1 
  12   rs1800176     0.1797     0.1992          1          1          1          1      0.766          1 
  12   rs6581125     0.1797     0.1992          1          1          1          1      0.766          1 
  12  rs76812133     0.1798     0.1994          1          1          1          1      0.766          1 
  12 rs189779549     0.1798     0.1994          1          1          1          1      0.766          1 
  12 rs143311812     0.1798     0.1994          1          1          1          1      0.766          1 
  12 rs144220808     0.1798     0.1994          1          1          1          1      0.766          1 
  12   rs2069392     0.1801     0.1996          1          1          1          1      0.766          1 
  12  rs11171228     0.1802     0.1997          1          1          1          1      0.766          1 
  12   rs5798407     0.1814      0.201          1          1          1          1      0.766          1 
  12   rs1022232     0.1817     0.2013          1          1          1          1      0.766          1 
  12   rs2366131     0.1819     0.2015          1          1          1          1      0.766          1 
  12   rs2166272     0.1819     0.2015          1          1          1          1      0.766          1 
  12   rs6580961     0.1819     0.2015          1          1          1          1      0.766          1 
  12   rs6580962     0.1819     0.2015          1          1          1          1      0.766          1 
  12  rs10783608     0.1819     0.2015          1          1          1          1      0.766          1 
  12  rs10783609     0.1819     0.2015          1          1          1          1      0.766          1 
  12   rs7980690     0.1819     0.2015          1          1          1          1      0.766          1 
  12   rs7303149     0.1819     0.2015          1          1          1          1      0.766          1 
  12    rs187330     0.1819     0.2015          1          1          1          1      0.766          1 
  12  rs10876511     0.1819     0.2015          1          1          1          1      0.766          1 
  12   rs2120992     0.1819     0.2015          1          1          1          1      0.766          1 
  12   rs2577865     0.1819     0.2015          1          1          1          1      0.766          1 
  12   rs2204785     0.1819     0.2015          1          1          1          1      0.766          1 
  12   rs1248926     0.1819     0.2015          1          1          1          1      0.766          1 
  12   rs9669348      0.182     0.2016          1          1          1          1      0.766          1 
  12 rs548466246     0.1821     0.2017          1          1          1          1      0.766          1 
  12  rs75233445     0.1822     0.2018          1          1          1          1      0.766          1 
  12  rs11172040     0.1822     0.2018          1          1          1          1      0.766          1 
  12  rs11172041     0.1822     0.2018          1          1          1          1      0.766          1 
  12  rs74093933     0.1822     0.2018          1          1          1          1      0.766          1 
  12  rs12313841     0.1824      0.202          1          1          1          1      0.766          1 
  12  rs75690371     0.1825     0.2021          1          1          1          1      0.766          1 
  12  rs74326596     0.1825     0.2021          1          1          1          1      0.766          1 
  12  rs77754250     0.1825     0.2021          1          1          1          1      0.766          1 
  12  rs75117430     0.1825     0.2021          1          1          1          1      0.766          1 
  12 rs116691790     0.1825     0.2021          1          1          1          1      0.766          1 
  12 rs150111706     0.1825     0.2021          1          1          1          1      0.766          1 
  12 rs539297229     0.1825     0.2021          1          1          1          1      0.766          1 
  12  rs74757096     0.1825     0.2021          1          1          1          1      0.766          1 
  12 rs143776759     0.1825     0.2021          1          1          1          1      0.766          1 
  12 rs116233202     0.1825     0.2021          1          1          1          1      0.766          1 
  12 rs145957143     0.1825     0.2021          1          1          1          1      0.766          1 
  12 rs116658149     0.1825     0.2021          1          1          1          1      0.766          1 
  12 rs116023528     0.1825     0.2021          1          1          1          1      0.766          1 
  12 rs144040746     0.1825     0.2021          1          1          1          1      0.766          1 
  12  rs78150362     0.1825     0.2021          1          1          1          1      0.766          1 
  12 rs114010552     0.1825     0.2021          1          1          1          1      0.766          1 
  12  rs79091575     0.1825     0.2021          1          1          1          1      0.766          1 
  12  rs80011245     0.1825     0.2021          1          1          1          1      0.766          1 
  12 rs114008065     0.1825     0.2021          1          1          1          1      0.766          1 
  12 rs115832226     0.1825     0.2021          1          1          1          1      0.766          1 
  12 rs114763328     0.1825     0.2021          1          1          1          1      0.766          1 
  12 rs114278914     0.1825     0.2021          1          1          1          1      0.766          1 
  12 rs114611985     0.1825     0.2021          1          1          1          1      0.766          1 
  12 rs116178903     0.1825     0.2021          1          1          1          1      0.766          1 
  12 rs142183195     0.1825     0.2021          1          1          1          1      0.766          1 
  12 rs111592882     0.1825     0.2021          1          1          1          1      0.766          1 
  12 rs114140857     0.1825     0.2021          1          1          1          1      0.766          1 
  12 rs149587632     0.1825     0.2021          1          1          1          1      0.766          1 
  12 rs142626829     0.1825     0.2021          1          1          1          1      0.766          1 
  12 rs202218811     0.1825     0.2021          1          1          1          1      0.766          1 
  12 rs138289271     0.1825     0.2021          1          1          1          1      0.766          1 
  12  rs78735377     0.1825     0.2021          1          1          1          1      0.766          1 
  12  rs80323686     0.1825     0.2021          1          1          1          1      0.766          1 
  12   rs7295538     0.1825     0.2021          1          1          1          1      0.766          1 
  12  rs75273258     0.1825     0.2021          1          1          1          1      0.766          1 
  12 rs114705174     0.1825     0.2021          1          1          1          1      0.766          1 
  12  rs78534471     0.1825     0.2021          1          1          1          1      0.766          1 
  12  rs75522251     0.1825     0.2021          1          1          1          1      0.766          1 
  12  rs78766969     0.1825     0.2021          1          1          1          1      0.766          1 
  12 rs116414868     0.1825     0.2021          1          1          1          1      0.766          1 
  12 rs116769224     0.1825     0.2021          1          1          1          1      0.766          1 
  12 rs559835324     0.1825     0.2021          1          1          1          1      0.766          1 
  12 rs538235027     0.1825     0.2021          1          1          1          1      0.766          1 
  12 rs551611152     0.1825     0.2021          1          1          1          1      0.766          1 
  12   rs7300356     0.1825     0.2021          1          1          1          1      0.766          1 
  12  rs76443662     0.1825     0.2021          1          1          1          1      0.766          1 
  12 rs114316570     0.1825     0.2021          1          1          1          1      0.766          1 
  12 rs149987957     0.1825     0.2022          1          1          1          1      0.766          1 
  12  rs11170704     0.1826     0.2023          1          1          1          1      0.766          1 
  12  rs12423776     0.1826     0.2023          1          1          1          1      0.766          1 
  12  rs79302696     0.1826     0.2023          1          1          1          1      0.766          1 
  12  rs59952927     0.1826     0.2023          1          1          1          1      0.766          1 
  12 rs147952231     0.1826     0.2023          1          1          1          1      0.766          1 
  12  rs60965953     0.1826     0.2023          1          1          1          1      0.766          1 
  12  rs35802451     0.1828     0.2024          1          1          1          1     0.7663          1 
  12  rs10783764      0.183     0.2027          1          1          1          1     0.7663          1 
  12   rs4759181      0.183     0.2027          1          1          1          1     0.7663          1 
  12   rs7965259      0.183     0.2027          1          1          1          1     0.7663          1 
  12   rs7965874      0.183     0.2027          1          1          1          1     0.7663          1 
  12 rs199655620     0.1836     0.2033          1          1          1          1     0.7671          1 
  12  rs74089716     0.1836     0.2033          1          1          1          1     0.7671          1 
  12  rs74089717     0.1836     0.2033          1          1          1          1     0.7671          1 
  12   rs1795814     0.1839     0.2036          1          1          1          1     0.7671          1 
  12   rs2706216     0.1843      0.204          1          1          1          1     0.7671          1 
  12  rs79746362     0.1847     0.2044          1          1          1          1     0.7671          1 
  12  rs75961985     0.1847     0.2044          1          1          1          1     0.7671          1 
  12  rs77645990     0.1847     0.2044          1          1          1          1     0.7671          1 
  12  rs56698238     0.1847     0.2044          1          1          1          1     0.7671          1 
  12  rs61246014     0.1847     0.2044          1          1          1          1     0.7671          1 
  12 rs140993597     0.1847     0.2044          1          1          1          1     0.7671          1 
  12  rs57076335     0.1847     0.2044          1          1          1          1     0.7671          1 
  12  rs80255286     0.1847     0.2044          1          1          1          1     0.7671          1 
  12    rs749531     0.1847     0.2044          1          1          1          1     0.7671          1 
  12  rs11170721     0.1847     0.2044          1          1          1          1     0.7671          1 
  12  rs35343304     0.1847     0.2044          1          1          1          1     0.7671          1 
  12  rs61567286     0.1847     0.2044          1          1          1          1     0.7671          1 
  12 rs533058285     0.1847     0.2044          1          1          1          1     0.7671          1 
  12  rs11615252     0.1847     0.2044          1          1          1          1     0.7671          1 
  12  rs10876506     0.1847     0.2044          1          1          1          1     0.7671          1 
  12  rs79741387     0.1847     0.2044          1          1          1          1     0.7671          1 
  12  rs10783607     0.1847     0.2044          1          1          1          1     0.7671          1 
  12  rs35201914     0.1847     0.2044          1          1          1          1     0.7671          1 
  12  rs75572166     0.1847     0.2044          1          1          1          1     0.7671          1 
  12   rs7959837     0.1852      0.205          1          1          1          1     0.7691          1 
  12   rs2098925     0.1857     0.2054          1          1          1          1     0.7696          1 
  12   rs2098926     0.1857     0.2054          1          1          1          1     0.7696          1 
  12  rs35122484     0.1857     0.2054          1          1          1          1     0.7696          1 
  12  rs34955937     0.1857     0.2054          1          1          1          1     0.7696          1 
  12   rs7294447     0.1857     0.2054          1          1          1          1     0.7696          1 
  12   rs2939305     0.1859     0.2057          1          1          1          1     0.7698          1 
  12 rs372680132     0.1859     0.2057          1          1          1          1     0.7698          1 
  12  rs34025887      0.186     0.2058          1          1          1          1     0.7698          1 
  12  rs35702801     0.1862      0.206          1          1          1          1     0.7698          1 
  12  rs58513453     0.1862      0.206          1          1          1          1     0.7698          1 
  12   rs7297522     0.1863      0.206          1          1          1          1     0.7698          1 
  12  rs11171626     0.1863     0.2061          1          1          1          1     0.7698          1 
  12  rs61957879     0.1865     0.2063          1          1          1          1     0.7698          1 
  12  rs60220253     0.1865     0.2063          1          1          1          1     0.7698          1 
  12  rs57757372     0.1865     0.2063          1          1          1          1     0.7698          1 
  12  rs59097302     0.1865     0.2063          1          1          1          1     0.7698          1 
  12  rs58709231     0.1865     0.2063          1          1          1          1     0.7698          1 
  12  rs60142559     0.1865     0.2063          1          1          1          1     0.7698          1 
  12 rs140083431     0.1866     0.2064          1          1          1          1     0.7698          1 
  12  rs60220639     0.1872      0.207          1          1          1          1     0.7722          1 
  12  rs11171562     0.1875     0.2073          1          1          1          1     0.7723          1 
  12 rs562932581     0.1875     0.2073          1          1          1          1     0.7723          1 
  12  rs74095026     0.1875     0.2074          1          1          1          1     0.7723          1 
  12 rs138958973     0.1875     0.2074          1          1          1          1     0.7723          1 
  12 rs142399858     0.1877     0.2075          1          1          1          1     0.7723          1 
  12  rs11170949     0.1877     0.2075          1          1          1          1     0.7723          1 
  12   rs7133002     0.1877     0.2075          1          1          1          1     0.7723          1 
  12 rs114611953     0.1878     0.2076          1          1          1          1     0.7725          1 
  12  rs73334784     0.1879     0.2078          1          1          1          1     0.7729          1 
  12  rs11829563      0.188     0.2079          1          1          1          1      0.773          1 
  12  rs59911757     0.1883     0.2081          1          1          1          1     0.7737          1 
  12   rs1872633     0.1884     0.2082          1          1          1          1     0.7737          1 
  12    rs703834     0.1889     0.2087          1          1          1          1     0.7737          1 
  12   rs2939303     0.1889     0.2088          1          1          1          1     0.7737          1 
  12   rs2657883     0.1889     0.2088          1          1          1          1     0.7737          1 
  12   rs2657882     0.1889     0.2088          1          1          1          1     0.7737          1 
  12 rs112458336     0.1895     0.2093          1          1          1          1     0.7737          1 
  12  rs61937568     0.1896     0.2094          1          1          1          1     0.7737          1 
  12  rs57969900     0.1896     0.2095          1          1          1          1     0.7737          1 
  12  rs11575217     0.1897     0.2096          1          1          1          1     0.7737          1 
  12  rs10876779     0.1899     0.2098          1          1          1          1     0.7737          1 
  12  rs10783744     0.1899     0.2098          1          1          1          1     0.7737          1 
  12  rs10876767       0.19     0.2099          1          1          1          1     0.7737          1 
  12    rs725957     0.1901       0.21          1          1          1          1     0.7737          1 
  12  rs10876692     0.1901       0.21          1          1          1          1     0.7737          1 
  12  rs67772913     0.1905     0.2104          1          1          1          1     0.7737          1 
  12  rs35390421     0.1907     0.2106          1          1          1          1     0.7737          1 
  12  rs10783771     0.1907     0.2106          1          1          1          1     0.7737          1 
  12 rs113468492     0.1909     0.2108          1          1          1          1     0.7737          1 
  12  rs17114865     0.1911      0.211          1          1          1          1     0.7737          1 
  12 rs202049040     0.1913     0.2112          1          1          1          1     0.7737          1 
  12 rs113025694     0.1913     0.2112          1          1          1          1     0.7737          1 
  12    rs774042     0.1915     0.2114          1          1          1          1     0.7737          1 
  12    rs774044     0.1915     0.2114          1          1          1          1     0.7737          1 
  12    rs774045     0.1915     0.2114          1          1          1          1     0.7737          1 
  12  rs11170875     0.1918     0.2118          1          1          1          1     0.7737          1 
  12  rs56818309     0.1918     0.2118          1          1          1          1     0.7737          1 
  12  rs59761210     0.1918     0.2118          1          1          1          1     0.7737          1 
  12   rs2371189     0.1922     0.2121          1          1          1          1     0.7737          1 
  12    rs937114     0.1923     0.2122          1          1          1          1     0.7737          1 
  12  rs10747761     0.1929     0.2129          1          1          1          1     0.7737          1 
  12  rs75679652     0.1937     0.2137          1          1          1          1     0.7737          1 
  12  rs60947873     0.1941     0.2141          1          1          1          1     0.7737          1 
  12  rs58269833     0.1941     0.2141          1          1          1          1     0.7737          1 
  12   rs2939307     0.1942     0.2142          1          1          1          1     0.7737          1 
  12    rs188961     0.1942     0.2143          1          1          1          1     0.7737          1 
  12    rs941209     0.1944     0.2144          1          1          1          1     0.7737          1 
  12   rs2256341     0.1944     0.2144          1          1          1          1     0.7737          1 
  12  rs60742508     0.1944     0.2144          1          1          1          1     0.7737          1 
  12   rs2958139     0.1944     0.2144          1          1          1          1     0.7737          1 
  12   rs1465080     0.1944     0.2144          1          1          1          1     0.7737          1 
  12  rs73335297     0.1944     0.2144          1          1          1          1     0.7737          1 
  12    rs941207     0.1944     0.2144          1          1          1          1     0.7737          1 
  12   rs9634246     0.1944     0.2144          1          1          1          1     0.7737          1 
  12   rs2950394     0.1944     0.2144          1          1          1          1     0.7737          1 
  12  rs10876914     0.1944     0.2144          1          1          1          1     0.7737          1 
  12 rs554634240     0.1944     0.2144          1          1          1          1     0.7737          1 
  12   rs1465081     0.1944     0.2144          1          1          1          1     0.7737          1 
  12   rs2958145     0.1944     0.2144          1          1          1          1     0.7737          1 
  12   rs1962963     0.1944     0.2144          1          1          1          1     0.7737          1 
  12   rs7309526     0.1944     0.2144          1          1          1          1     0.7737          1 
  12   rs2958153     0.1944     0.2144          1          1          1          1     0.7737          1 
  12 rs187886196     0.1944     0.2144          1          1          1          1     0.7737          1 
  12   rs7978685     0.1944     0.2144          1          1          1          1     0.7737          1 
  12  rs59278217     0.1944     0.2144          1          1          1          1     0.7737          1 
  12   rs2860482     0.1944     0.2144          1          1          1          1     0.7737          1 
  12   rs2958149     0.1944     0.2144          1          1          1          1     0.7737          1 
  12   rs2926743     0.1944     0.2144          1          1          1          1     0.7737          1 
  12   rs1979325     0.1944     0.2144          1          1          1          1     0.7737          1 
  12   rs7313074     0.1944     0.2144          1          1          1          1     0.7737          1 
  12   rs4759256     0.1944     0.2144          1          1          1          1     0.7737          1 
  12  rs12227117     0.1944     0.2144          1          1          1          1     0.7737          1 
  12  rs28564526     0.1944     0.2144          1          1          1          1     0.7737          1 
  12   rs1813109     0.1944     0.2144          1          1          1          1     0.7737          1 
  12   rs7315786     0.1944     0.2144          1          1          1          1     0.7737          1 
  12   rs7963300     0.1947     0.2148          1          1          1          1     0.7737          1 
  12  rs74090436     0.1948     0.2148          1          1          1          1     0.7737          1 
  12   rs3024944     0.1948     0.2149          1          1          1          1     0.7737          1 
  12   rs7304166      0.195     0.2151          1          1          1          1     0.7737          1 
  12 rs113653587     0.1952     0.2152          1          1          1          1     0.7737          1 
  12 rs113129768     0.1952     0.2152          1          1          1          1     0.7737          1 
  12 rs184353962     0.1952     0.2152          1          1          1          1     0.7737          1 
  12 rs113224271     0.1952     0.2152          1          1          1          1     0.7737          1 
  12 rs145984277     0.1952     0.2152          1          1          1          1     0.7737          1 
  12 rs186271383     0.1952     0.2152          1          1          1          1     0.7737          1 
  12 rs111386852     0.1952     0.2152          1          1          1          1     0.7737          1 
  12 rs150896741     0.1952     0.2152          1          1          1          1     0.7737          1 
  12 rs112995459     0.1952     0.2152          1          1          1          1     0.7737          1 
  12 rs112449360     0.1952     0.2152          1          1          1          1     0.7737          1 
  12 rs151212951     0.1952     0.2152          1          1          1          1     0.7737          1 
  12 rs112733012     0.1952     0.2152          1          1          1          1     0.7737          1 
  12 rs112766582     0.1952     0.2152          1          1          1          1     0.7737          1 
  12  rs75479586     0.1952     0.2152          1          1          1          1     0.7737          1 
  12   rs2069399     0.1952     0.2152          1          1          1          1     0.7737          1 
  12   rs4642170     0.1952     0.2153          1          1          1          1     0.7737          1 
  12   rs2293602     0.1953     0.2154          1          1          1          1     0.7737          1 
  12  rs11616073     0.1953     0.2154          1          1          1          1     0.7737          1 
  12   rs6580979     0.1953     0.2154          1          1          1          1     0.7737          1 
  12  rs59957074     0.1953     0.2154          1          1          1          1     0.7737          1 
  12  rs57281063     0.1953     0.2154          1          1          1          1     0.7737          1 
  12  rs17109902     0.1953     0.2154          1          1          1          1     0.7737          1 
  12   rs4759074     0.1953     0.2154          1          1          1          1     0.7737          1 
  12   rs4237798     0.1953     0.2154          1          1          1          1     0.7737          1 
  12  rs77736809     0.1953     0.2154          1          1          1          1     0.7737          1 
  12  rs12228282     0.1954     0.2155          1          1          1          1     0.7737          1 
  12  rs10082848     0.1956     0.2156          1          1          1          1     0.7737          1 
  12  rs10783732     0.1956     0.2156          1          1          1          1     0.7737          1 
  12   rs7484724     0.1956     0.2156          1          1          1          1     0.7737          1 
  12  rs10876762     0.1956     0.2156          1          1          1          1     0.7737          1 
  12   rs7486042     0.1956     0.2156          1          1          1          1     0.7737          1 
  12  rs10876765     0.1956     0.2156          1          1          1          1     0.7737          1 
  12  rs10876766     0.1956     0.2156          1          1          1          1     0.7737          1 
  12   rs6581039     0.1956     0.2156          1          1          1          1     0.7737          1 
  12   rs7954814     0.1956     0.2156          1          1          1          1     0.7737          1 
  12   rs6581040     0.1956     0.2156          1          1          1          1     0.7737          1 
  12   rs6581041     0.1956     0.2156          1          1          1          1     0.7737          1 
  12   rs7484798     0.1956     0.2156          1          1          1          1     0.7737          1 
  12   rs7488269     0.1956     0.2156          1          1          1          1     0.7737          1 
  12   rs6581042     0.1956     0.2156          1          1          1          1     0.7737          1 
  12   rs7486820     0.1956     0.2156          1          1          1          1     0.7737          1 
  12   rs7967395     0.1956     0.2156          1          1          1          1     0.7737          1 
  12   rs7971073     0.1956     0.2156          1          1          1          1     0.7737          1 
  12   rs7971885     0.1956     0.2156          1          1          1          1     0.7737          1 
  12  rs10783733     0.1956     0.2156          1          1          1          1     0.7737          1 
  12  rs10783736     0.1956     0.2156          1          1          1          1     0.7737          1 
  12   rs7487537     0.1956     0.2156          1          1          1          1     0.7737          1 
  12   rs7485079     0.1956     0.2156          1          1          1          1     0.7737          1 
  12   rs6581044     0.1956     0.2156          1          1          1          1     0.7737          1 
  12    rs572198     0.1956     0.2157          1          1          1          1     0.7737          1 
  12  rs60098489     0.1957     0.2158          1          1          1          1     0.7737          1 
  12  rs74091961     0.1957     0.2158          1          1          1          1     0.7737          1 
  12 rs140109428     0.1958     0.2159          1          1          1          1     0.7739          1 
  12  rs11559982     0.1968     0.2169          1          1          1          1     0.7766          1 
  12  rs10876550     0.1968     0.2169          1          1          1          1     0.7766          1 
  12  rs11451044     0.1968     0.2169          1          1          1          1     0.7766          1 
  12 rs116206655     0.1968     0.2169          1          1          1          1     0.7766          1 
  12   rs7135297     0.1968     0.2169          1          1          1          1     0.7766          1 
  12   rs7486057     0.1974     0.2175          1          1          1          1     0.7786          1 
  12   rs1038914     0.1975     0.2176          1          1          1          1     0.7788          1 
  12   rs7134688      0.198     0.2181          1          1          1          1     0.7802          1 
  12   rs1692109      0.198     0.2181          1          1          1          1     0.7802          1 
  12  rs11832808     0.1983     0.2185          1          1          1          1     0.7802          1 
  12 rs112029546     0.1983     0.2185          1          1          1          1     0.7802          1 
  12  rs11835769     0.1983     0.2185          1          1          1          1     0.7802          1 
  12  rs74529627     0.1983     0.2185          1          1          1          1     0.7802          1 
  12  rs59994845     0.1983     0.2185          1          1          1          1     0.7802          1 
  12  rs12302350     0.1984     0.2186          1          1          1          1     0.7802          1 
  12  rs12302351     0.1984     0.2186          1          1          1          1     0.7802          1 
  12  rs12317442     0.1986     0.2187          1          1          1          1     0.7804          1 
  12  rs12298255     0.1986     0.2187          1          1          1          1     0.7804          1 
  12  rs79307364     0.1987     0.2188          1          1          1          1     0.7805          1 
  12  rs12579589     0.1989     0.2191          1          1          1          1     0.7809          1 
  12 rs201038545     0.1989     0.2191          1          1          1          1     0.7809          1 
  12   rs7136889     0.1991     0.2193          1          1          1          1     0.7809          1 
  12   rs7315688     0.1991     0.2193          1          1          1          1     0.7809          1 
  12   rs7315495     0.1991     0.2193          1          1          1          1     0.7809          1 
  12   rs7964087     0.1995     0.2196          1          1          1          1     0.7817          1 
  12   rs1800180     0.1996     0.2197          1          1          1          1     0.7817          1 
  12   rs1795838     0.1996     0.2198          1          1          1          1     0.7817          1 
  12   rs3024957     0.1997     0.2199          1          1          1          1     0.7817          1 
  12   rs3024947     0.1997     0.2199          1          1          1          1     0.7817          1 
  12  rs76868937     0.1997     0.2199          1          1          1          1     0.7817          1 
  12 rs115115629     0.1999     0.2201          1          1          1          1     0.7824          1 
  12   rs1707489     0.2001     0.2203          1          1          1          1     0.7827          1 
  12 rs144994979     0.2002     0.2204          1          1          1          1     0.7829          1 
  12  rs34540842     0.2004     0.2206          1          1          1          1     0.7831          1 
  12  rs59613457     0.2005     0.2207          1          1          1          1     0.7831          1 
  12  rs12317155     0.2005     0.2207          1          1          1          1     0.7831          1 
  12  rs12317052     0.2005     0.2207          1          1          1          1     0.7831          1 
  12  rs77662319     0.2008      0.221          1          1          1          1     0.7835          1 
  12  rs74089711     0.2009     0.2211          1          1          1          1     0.7835          1 
  12  rs11170918      0.201     0.2212          1          1          1          1     0.7835          1 
  12  rs11170928      0.201     0.2212          1          1          1          1     0.7835          1 
  12  rs11170929      0.201     0.2212          1          1          1          1     0.7835          1 
  12  rs11170937      0.201     0.2212          1          1          1          1     0.7835          1 
  12  rs11170939      0.201     0.2212          1          1          1          1     0.7835          1 
  12  rs59019100     0.2013     0.2215          1          1          1          1     0.7843          1 
  12  rs57224964      0.202     0.2222          1          1          1          1     0.7858          1 
  12 rs113942538      0.202     0.2222          1          1          1          1     0.7858          1 
  12  rs12812221      0.202     0.2222          1          1          1          1     0.7858          1 
  12  rs12820146      0.202     0.2223          1          1          1          1     0.7858          1 
  12  rs35977933     0.2021     0.2223          1          1          1          1     0.7858          1 
  12   rs7297662     0.2021     0.2223          1          1          1          1     0.7858          1 
  12 rs114118598     0.2021     0.2224          1          1          1          1     0.7858          1 
  12   rs2069393     0.2027      0.223          1          1          1          1     0.7871          1 
  12   rs7304506     0.2035     0.2237          1          1          1          1     0.7871          1 
  12 rs114377339     0.2035     0.2237          1          1          1          1     0.7871          1 
  12  rs75589580     0.2035     0.2237          1          1          1          1     0.7871          1 
  12   rs7956950     0.2036     0.2238          1          1          1          1     0.7871          1 
  12 rs146997085     0.2036     0.2238          1          1          1          1     0.7871          1 
  12  rs58181967     0.2036     0.2238          1          1          1          1     0.7871          1 
  12 rs114407203     0.2036     0.2238          1          1          1          1     0.7871          1 
  12 rs143209778     0.2036     0.2238          1          1          1          1     0.7871          1 
  12  rs60211191     0.2036     0.2238          1          1          1          1     0.7871          1 
  12  rs75512881     0.2036     0.2238          1          1          1          1     0.7871          1 
  12  rs75101332     0.2036     0.2238          1          1          1          1     0.7871          1 
  12  rs56963700     0.2037     0.2239          1          1          1          1     0.7871          1 
  12  rs35643724     0.2039     0.2242          1          1          1          1     0.7871          1 
  12   rs1813753     0.2039     0.2242          1          1          1          1     0.7871          1 
  12  rs57665886     0.2039     0.2242          1          1          1          1     0.7871          1 
  12   rs2241938     0.2039     0.2242          1          1          1          1     0.7871          1 
  12  rs67918869     0.2039     0.2242          1          1          1          1     0.7871          1 
  12  rs35516220     0.2041     0.2244          1          1          1          1     0.7871          1 
  12  rs17102257     0.2043     0.2246          1          1          1          1     0.7871          1 
  12 rs550868447     0.2044     0.2247          1          1          1          1     0.7871          1 
  12 rs112963741     0.2045     0.2248          1          1          1          1     0.7871          1 
  12   rs3809161     0.2045     0.2248          1          1          1          1     0.7871          1 
  12  rs28529587     0.2048     0.2251          1          1          1          1     0.7871          1 
  12  rs10161544     0.2048     0.2251          1          1          1          1     0.7871          1 
  12  rs12310377     0.2048     0.2251          1          1          1          1     0.7871          1 
  12  rs12304062     0.2048     0.2251          1          1          1          1     0.7871          1 
  12 rs561794624     0.2049     0.2252          1          1          1          1     0.7871          1 
  12  rs60288631     0.2049     0.2252          1          1          1          1     0.7871          1 
  12  rs79870510      0.205     0.2254          1          1          1          1     0.7871          1 
  12  rs79449862      0.205     0.2254          1          1          1          1     0.7871          1 
  12  rs34107563     0.2051     0.2255          1          1          1          1     0.7871          1 
  12   rs1284184     0.2052     0.2255          1          1          1          1     0.7871          1 
  12  rs61937786     0.2055     0.2258          1          1          1          1     0.7871          1 
  12  rs11313737     0.2056     0.2259          1          1          1          1     0.7871          1 
  12  rs12229457     0.2056      0.226          1          1          1          1     0.7871          1 
  12   rs2950393     0.2056      0.226          1          1          1          1     0.7871          1 
  12  rs11171914     0.2056      0.226          1          1          1          1     0.7871          1 
  12  rs10876913     0.2056      0.226          1          1          1          1     0.7871          1 
  12  rs11171916     0.2056      0.226          1          1          1          1     0.7871          1 
  12  rs11835120     0.2056      0.226          1          1          1          1     0.7871          1 
  12   rs2950390     0.2056      0.226          1          1          1          1     0.7871          1 
  12   rs2958146     0.2056      0.226          1          1          1          1     0.7871          1 
  12   rs2926740     0.2056      0.226          1          1          1          1     0.7871          1 
  12   rs1020848     0.2056      0.226          1          1          1          1     0.7871          1 
  12   rs2958154     0.2056      0.226          1          1          1          1     0.7871          1 
  12   rs7303216     0.2056      0.226          1          1          1          1     0.7871          1 
  12   rs7297289     0.2056      0.226          1          1          1          1     0.7871          1 
  12   rs4759028     0.2056      0.226          1          1          1          1     0.7871          1 
  12   rs1563896     0.2056      0.226          1          1          1          1     0.7871          1 
  12  rs74667026     0.2057      0.226          1          1          1          1     0.7871          1 
  12   rs1610444     0.2059     0.2262          1          1          1          1     0.7874          1 
  12  rs34133632     0.2062     0.2265          1          1          1          1     0.7874          1 
  12  rs17109031     0.2064     0.2268          1          1          1          1     0.7874          1 
  12   rs2046516     0.2064     0.2268          1          1          1          1     0.7874          1 
  12  rs35411479     0.2068     0.2272          1          1          1          1     0.7874          1 
  12 rs116087535     0.2071     0.2274          1          1          1          1     0.7874          1 
  12   rs4575375     0.2072     0.2276          1          1          1          1     0.7874          1 
  12   rs4759137     0.2072     0.2276          1          1          1          1     0.7874          1 
  12   rs4759138     0.2072     0.2276          1          1          1          1     0.7874          1 
  12  rs11171417     0.2072     0.2276          1          1          1          1     0.7874          1 
  12   rs2577866     0.2074     0.2277          1          1          1          1     0.7874          1 
  12   rs2002472     0.2074     0.2278          1          1          1          1     0.7874          1 
  12 rs111434707     0.2074     0.2278          1          1          1          1     0.7874          1 
  12    rs898612     0.2076      0.228          1          1          1          1     0.7874          1 
  12   rs1463592     0.2079     0.2283          1          1          1          1     0.7874          1 
  12 rs144586092      0.208     0.2283          1          1          1          1     0.7874          1 
  12 rs567229340      0.208     0.2283          1          1          1          1     0.7874          1 
  12 rs564858864      0.208     0.2283          1          1          1          1     0.7874          1 
  12  rs76036308      0.208     0.2283          1          1          1          1     0.7874          1 
  12 rs114914663      0.208     0.2283          1          1          1          1     0.7874          1 
  12 rs112078775      0.208     0.2283          1          1          1          1     0.7874          1 
  12 rs139757906      0.208     0.2283          1          1          1          1     0.7874          1 
  12  rs33927060     0.2081     0.2285          1          1          1          1     0.7874          1 
  12   rs1906494     0.2082     0.2286          1          1          1          1     0.7874          1 
  12   rs1504908     0.2082     0.2286          1          1          1          1     0.7874          1 
  12  rs34032386     0.2088     0.2293          1          1          1          1     0.7874          1 
  12   rs2694010     0.2091     0.2296          1          1          1          1     0.7874          1 
  12 rs115022756     0.2091     0.2296          1          1          1          1     0.7874          1 
  12 rs115800752     0.2091     0.2296          1          1          1          1     0.7874          1 
  12 rs143470400     0.2091     0.2296          1          1          1          1     0.7874          1 
  12  rs79621307     0.2091     0.2296          1          1          1          1     0.7874          1 
  12 rs144250296     0.2091     0.2296          1          1          1          1     0.7874          1 
  12  rs58651868     0.2091     0.2296          1          1          1          1     0.7874          1 
  12  rs58373580     0.2091     0.2296          1          1          1          1     0.7874          1 
  12 rs570728321     0.2091     0.2296          1          1          1          1     0.7874          1 
  12 rs534875552     0.2091     0.2296          1          1          1          1     0.7874          1 
  12 rs114052440     0.2091     0.2296          1          1          1          1     0.7874          1 
  12 rs552837732     0.2091     0.2296          1          1          1          1     0.7874          1 
  12   rs3782408     0.2092     0.2297          1          1          1          1     0.7874          1 
  12   rs1800174     0.2092     0.2297          1          1          1          1     0.7874          1 
  12   rs1800177     0.2092     0.2297          1          1          1          1     0.7874          1 
  12   rs1800194     0.2092     0.2297          1          1          1          1     0.7874          1 
  12  rs11837145     0.2092     0.2297          1          1          1          1     0.7874          1 
  12   rs1800181     0.2092     0.2297          1          1          1          1     0.7874          1 
  12   rs1800182     0.2092     0.2297          1          1          1          1     0.7874          1 
  12   rs1799738     0.2092     0.2297          1          1          1          1     0.7874          1 
  12   rs7312323     0.2092     0.2297          1          1          1          1     0.7874          1 
  12   rs6581128     0.2092     0.2297          1          1          1          1     0.7874          1 
  12   rs1678508     0.2093     0.2297          1          1          1          1     0.7874          1 
  12   rs1630692     0.2093     0.2297          1          1          1          1     0.7874          1 
  12   rs7314152     0.2094     0.2298          1          1          1          1     0.7874          1 
  12  rs34223001     0.2095       0.23          1          1          1          1     0.7874          1 
  12  rs28649467     0.2098     0.2302          1          1          1          1     0.7874          1 
  12 rs553599538     0.2098     0.2302          1          1          1          1     0.7874          1 
  12  rs57682836     0.2098     0.2303          1          1          1          1     0.7874          1 
  12   rs7300594     0.2098     0.2303          1          1          1          1     0.7874          1 
  12   rs1869884     0.2098     0.2303          1          1          1          1     0.7874          1 
  12 rs114096139     0.2103     0.2308          1          1          1          1     0.7874          1 
  12  rs34427788     0.2105     0.2309          1          1          1          1     0.7874          1 
  12  rs62988260     0.2107     0.2312          1          1          1          1     0.7874          1 
  12    rs773656     0.2107     0.2312          1          1          1          1     0.7874          1 
  12 rs143909233     0.2108     0.2313          1          1          1          1     0.7874          1 
  12   rs1114474     0.2111     0.2316          1          1          1          1     0.7874          1 
  12   rs7973424     0.2111     0.2316          1          1          1          1     0.7874          1 
  12  rs12314499     0.2111     0.2316          1          1          1          1     0.7874          1 
  12  rs12307395     0.2111     0.2316          1          1          1          1     0.7874          1 
  12  rs11171617     0.2111     0.2316          1          1          1          1     0.7874          1 
  12  rs11171618     0.2111     0.2316          1          1          1          1     0.7874          1 
  12  rs11171619     0.2111     0.2316          1          1          1          1     0.7874          1 
  12  rs58896287     0.2111     0.2316          1          1          1          1     0.7874          1 
  12  rs73329943     0.2111     0.2316          1          1          1          1     0.7874          1 
  12 rs149573751     0.2111     0.2316          1          1          1          1     0.7874          1 
  12  rs12310130     0.2111     0.2316          1          1          1          1     0.7874          1 
  12  rs73329946     0.2111     0.2316          1          1          1          1     0.7874          1 
  12  rs73329948     0.2111     0.2316          1          1          1          1     0.7874          1 
  12  rs59430466     0.2111     0.2316          1          1          1          1     0.7874          1 
  12  rs60252729     0.2111     0.2316          1          1          1          1     0.7874          1 
  12  rs34114686     0.2112     0.2317          1          1          1          1     0.7874          1 
  12  rs11172000     0.2115      0.232          1          1          1          1     0.7874          1 
  12    rs772472     0.2116     0.2321          1          1          1          1     0.7874          1 
  12   rs7302270     0.2116     0.2321          1          1          1          1     0.7874          1 
  12  rs76865791     0.2117     0.2322          1          1          1          1     0.7874          1 
  12   rs2071391     0.2117     0.2322          1          1          1          1     0.7874          1 
  12     rs12656     0.2117     0.2322          1          1          1          1     0.7874          1 
  12  rs56249450     0.2117     0.2322          1          1          1          1     0.7874          1 
  12 rs141913606      0.212     0.2325          1          1          1          1     0.7874          1 
  12   rs3136392     0.2121     0.2326          1          1          1          1     0.7874          1 
  12   rs1795817     0.2126     0.2331          1          1          1          1     0.7874          1 
  12   rs1623252     0.2126     0.2331          1          1          1          1     0.7874          1 
  12   rs1249948     0.2126     0.2331          1          1          1          1     0.7874          1 
  12 rs112362391     0.2126     0.2331          1          1          1          1     0.7874          1 
  12  rs75866755     0.2127     0.2332          1          1          1          1     0.7874          1 
  12  rs10876781      0.213     0.2335          1          1          1          1     0.7874          1 
  12  rs79847204      0.213     0.2335          1          1          1          1     0.7874          1 
  12 rs201022334      0.213     0.2335          1          1          1          1     0.7874          1 
  12   rs7957053      0.213     0.2336          1          1          1          1     0.7874          1 
  12  rs11171988      0.213     0.2336          1          1          1          1     0.7874          1 
  12 rs113897279     0.2131     0.2336          1          1          1          1     0.7874          1 
  12  rs12310961     0.2132     0.2337          1          1          1          1     0.7874          1 
  12   rs1692096     0.2133     0.2338          1          1          1          1     0.7874          1 
  12  rs76807277     0.2134     0.2339          1          1          1          1     0.7874          1 
  12  rs10706671     0.2134     0.2339          1          1          1          1     0.7874          1 
  12 rs149996158     0.2136     0.2341          1          1          1          1     0.7874          1 
  12 rs192954300     0.2136     0.2341          1          1          1          1     0.7874          1 
  12  rs75883456     0.2136     0.2341          1          1          1          1     0.7874          1 
  12 rs140663127     0.2136     0.2341          1          1          1          1     0.7874          1 
  12 rs112235211     0.2136     0.2341          1          1          1          1     0.7874          1 
  12 rs151120203     0.2141     0.2346          1          1          1          1     0.7874          1 
  12 rs116747968     0.2141     0.2346          1          1          1          1     0.7874          1 
  12 rs148916338     0.2141     0.2346          1          1          1          1     0.7874          1 
  12 rs114810256     0.2141     0.2346          1          1          1          1     0.7874          1 
  12  rs75552507     0.2141     0.2346          1          1          1          1     0.7874          1 
  12 rs114352615     0.2141     0.2346          1          1          1          1     0.7874          1 
  12  rs75094177     0.2141     0.2346          1          1          1          1     0.7874          1 
  12  rs12425616     0.2142     0.2347          1          1          1          1     0.7874          1 
  12 rs201068133     0.2142     0.2347          1          1          1          1     0.7874          1 
  12  rs17119301     0.2145     0.2351          1          1          1          1     0.7874          1 
  12   rs3894415     0.2145     0.2351          1          1          1          1     0.7874          1 
  12  rs12818342     0.2145     0.2351          1          1          1          1     0.7874          1 
  12  rs28589663     0.2145     0.2351          1          1          1          1     0.7874          1 
  12  rs12296344     0.2145     0.2351          1          1          1          1     0.7874          1 
  12  rs12321588     0.2145     0.2351          1          1          1          1     0.7874          1 
  12 rs567704206      0.215     0.2355          1          1          1          1     0.7874          1 
  12  rs74090655     0.2151     0.2357          1          1          1          1     0.7874          1 
  12  rs74090657     0.2151     0.2357          1          1          1          1     0.7874          1 
  12  rs74090662     0.2151     0.2357          1          1          1          1     0.7874          1 
  12 rs188215364     0.2151     0.2357          1          1          1          1     0.7874          1 
  12 rs560252397     0.2151     0.2357          1          1          1          1     0.7874          1 
  12  rs74090668     0.2151     0.2357          1          1          1          1     0.7874          1 
  12  rs74090690     0.2151     0.2357          1          1          1          1     0.7874          1 
  12  rs56938572     0.2151     0.2357          1          1          1          1     0.7874          1 
  12  rs59254679     0.2151     0.2357          1          1          1          1     0.7874          1 
  12 rs148088658     0.2151     0.2357          1          1          1          1     0.7874          1 
  12  rs11837607     0.2151     0.2357          1          1          1          1     0.7874          1 
  12  rs28482828     0.2154     0.2359          1          1          1          1     0.7874          1 
  12   rs7131793     0.2154     0.2359          1          1          1          1     0.7874          1 
  12  rs59054322     0.2158     0.2364          1          1          1          1     0.7874          1 
  12  rs57870135     0.2158     0.2364          1          1          1          1     0.7874          1 
  12  rs56794827     0.2158     0.2364          1          1          1          1     0.7874          1 
  12  rs57020231     0.2158     0.2364          1          1          1          1     0.7874          1 
  12  rs17118634     0.2158     0.2364          1          1          1          1     0.7874          1 
  12 rs113190019     0.2158     0.2364          1          1          1          1     0.7874          1 
  12  rs17118640     0.2158     0.2364          1          1          1          1     0.7874          1 
  12  rs56248317     0.2158     0.2364          1          1          1          1     0.7874          1 
  12  rs58578730     0.2158     0.2364          1          1          1          1     0.7874          1 
  12  rs59861765     0.2158     0.2364          1          1          1          1     0.7874          1 
  12  rs60229360     0.2158     0.2364          1          1          1          1     0.7874          1 
  12  rs59051184     0.2158     0.2364          1          1          1          1     0.7874          1 
  12  rs73326267     0.2158     0.2364          1          1          1          1     0.7874          1 
  12  rs73326269     0.2158     0.2364          1          1          1          1     0.7874          1 
  12  rs17118644     0.2158     0.2364          1          1          1          1     0.7874          1 
  12 rs113559688     0.2158     0.2364          1          1          1          1     0.7874          1 
  12  rs17118647     0.2158     0.2364          1          1          1          1     0.7874          1 
  12   rs9737797     0.2158     0.2364          1          1          1          1     0.7874          1 
  12  rs61104175     0.2158     0.2364          1          1          1          1     0.7874          1 
  12  rs59339542     0.2158     0.2364          1          1          1          1     0.7874          1 
  12  rs56076204     0.2158     0.2364          1          1          1          1     0.7874          1 
  12  rs60897073     0.2158     0.2364          1          1          1          1     0.7874          1 
  12 rs112375298     0.2158     0.2364          1          1          1          1     0.7874          1 
  12   rs7967947     0.2161     0.2367          1          1          1          1     0.7874          1 
  12  rs11171659     0.2162     0.2368          1          1          1          1     0.7874          1 
  12   rs4759305     0.2164      0.237          1          1          1          1     0.7874          1 
  12  rs10747685     0.2164      0.237          1          1          1          1     0.7874          1 
  12  rs11170760     0.2164      0.237          1          1          1          1     0.7874          1 
  12  rs35390098     0.2164      0.237          1          1          1          1     0.7874          1 
  12   rs7953965     0.2164      0.237          1          1          1          1     0.7874          1 
  12  rs10876519     0.2164      0.237          1          1          1          1     0.7874          1 
  12 rs147950721     0.2164      0.237          1          1          1          1     0.7874          1 
  12   rs7306191     0.2166     0.2372          1          1          1          1     0.7875          1 
  12   rs2638317     0.2168     0.2374          1          1          1          1     0.7875          1 
  12    rs266665     0.2168     0.2374          1          1          1          1     0.7875          1 
  12 rs115873595     0.2172     0.2378          1          1          1          1     0.7875          1 
  12  rs10783690     0.2187     0.2394          1          1          1          1     0.7875          1 
  12  rs10747727     0.2187     0.2394          1          1          1          1     0.7875          1 
  12 rs145639595     0.2187     0.2394          1          1          1          1     0.7875          1 
  12   rs6581011     0.2187     0.2394          1          1          1          1     0.7875          1 
  12   rs4382991     0.2187     0.2394          1          1          1          1     0.7875          1 
  12 rs564633747     0.2188     0.2394          1          1          1          1     0.7875          1 
  12  rs74089826     0.2189     0.2395          1          1          1          1     0.7875          1 
  12  rs12578555     0.2189     0.2395          1          1          1          1     0.7875          1 
  12 rs371081574     0.2189     0.2396          1          1          1          1     0.7875          1 
  12  rs11504007     0.2189     0.2396          1          1          1          1     0.7875          1 
  12  rs12317925     0.2189     0.2396          1          1          1          1     0.7875          1 
  12   rs7977036     0.2189     0.2396          1          1          1          1     0.7875          1 
  12  rs61956010     0.2189     0.2396          1          1          1          1     0.7875          1 
  12  rs67999474     0.2189     0.2396          1          1          1          1     0.7875          1 
  12  rs12314766     0.2189     0.2396          1          1          1          1     0.7875          1 
  12  rs10047578     0.2189     0.2396          1          1          1          1     0.7875          1 
  12   rs7970456     0.2189     0.2396          1          1          1          1     0.7875          1 
  12 rs148011402      0.219     0.2397          1          1          1          1     0.7875          1 
  12   rs7964430     0.2192     0.2398          1          1          1          1     0.7875          1 
  12   rs4759089     0.2193       0.24          1          1          1          1     0.7875          1 
  12   rs1948141     0.2196     0.2403          1          1          1          1     0.7875          1 
  12   rs1948142     0.2196     0.2403          1          1          1          1     0.7875          1 
  12  rs10876631     0.2196     0.2403          1          1          1          1     0.7875          1 
  12  rs10783678     0.2196     0.2403          1          1          1          1     0.7875          1 
  12   rs7972137     0.2196     0.2403          1          1          1          1     0.7875          1 
  12  rs10783679     0.2196     0.2403          1          1          1          1     0.7875          1 
  12  rs10783680     0.2196     0.2403          1          1          1          1     0.7875          1 
  12  rs10876632     0.2196     0.2403          1          1          1          1     0.7875          1 
  12  rs56357108     0.2196     0.2403          1          1          1          1     0.7875          1 
  12  rs11171128     0.2196     0.2403          1          1          1          1     0.7875          1 
  12  rs10783682     0.2196     0.2403          1          1          1          1     0.7875          1 
  12  rs10876635     0.2196     0.2403          1          1          1          1     0.7875          1 
  12  rs10876638     0.2196     0.2403          1          1          1          1     0.7875          1 
  12  rs35353347     0.2197     0.2404          1          1          1          1     0.7875          1 
  12  rs12227020     0.2198     0.2405          1          1          1          1     0.7875          1 
  12  rs11170877       0.22     0.2407          1          1          1          1     0.7875          1 
  12  rs77214884     0.2201     0.2408          1          1          1          1     0.7875          1 
  12 rs572051705     0.2203     0.2409          1          1          1          1     0.7875          1 
  12  rs34449430     0.2204     0.2411          1          1          1          1     0.7875          1 
  12  rs11170882     0.2205     0.2412          1          1          1          1     0.7875          1 
  12   rs7299481     0.2205     0.2412          1          1          1          1     0.7875          1 
  12  rs35973551     0.2207     0.2414          1          1          1          1     0.7875          1 
  12  rs17113238     0.2208     0.2414          1          1          1          1     0.7875          1 
  12   rs1534231     0.2208     0.2415          1          1          1          1     0.7875          1 
  12   rs1526419     0.2208     0.2415          1          1          1          1     0.7875          1 
  12  rs11171969     0.2208     0.2415          1          1          1          1     0.7875          1 
  12 rs557788863      0.221     0.2416          1          1          1          1     0.7875          1 
  12  rs12579000     0.2213      0.242          1          1          1          1     0.7875          1 
  12   rs1822436     0.2216     0.2423          1          1          1          1     0.7875          1 
  12 rs112808424     0.2216     0.2423          1          1          1          1     0.7875          1 
  12 rs185265713     0.2216     0.2423          1          1          1          1     0.7875          1 
  12 rs150005814     0.2216     0.2423          1          1          1          1     0.7875          1 
  12  rs76631714     0.2216     0.2423          1          1          1          1     0.7875          1 
  12  rs11832288     0.2216     0.2423          1          1          1          1     0.7875          1 
  12  rs11831304     0.2216     0.2423          1          1          1          1     0.7875          1 
  12 rs370508295     0.2216     0.2423          1          1          1          1     0.7875          1 
  12  rs11837379     0.2216     0.2423          1          1          1          1     0.7875          1 
  12 rs113735067     0.2216     0.2423          1          1          1          1     0.7875          1 
  12  rs78331588     0.2216     0.2423          1          1          1          1     0.7875          1 
  12  rs35100182     0.2216     0.2423          1          1          1          1     0.7875          1 
  12 rs112291841     0.2216     0.2423          1          1          1          1     0.7875          1 
  12   rs1896049     0.2216     0.2423          1          1          1          1     0.7875          1 
  12 rs112515580     0.2216     0.2423          1          1          1          1     0.7875          1 
  12 rs113652047     0.2216     0.2423          1          1          1          1     0.7875          1 
  12 rs149409956     0.2216     0.2423          1          1          1          1     0.7875          1 
  12 rs138308243     0.2216     0.2423          1          1          1          1     0.7875          1 
  12  rs58546052     0.2216     0.2423          1          1          1          1     0.7875          1 
  12  rs74499638     0.2216     0.2423          1          1          1          1     0.7875          1 
  12  rs75791702     0.2217     0.2424          1          1          1          1     0.7875          1 
  12 rs143199793     0.2218     0.2425          1          1          1          1     0.7875          1 
  12    rs931587     0.2218     0.2425          1          1          1          1     0.7875          1 
  12    rs931586     0.2218     0.2425          1          1          1          1     0.7875          1 
  12   rs6580991     0.2218     0.2425          1          1          1          1     0.7875          1 
  12   rs4759097     0.2218     0.2425          1          1          1          1     0.7875          1 
  12    rs931585     0.2218     0.2425          1          1          1          1     0.7875          1 
  12  rs12231889      0.222     0.2427          1          1          1          1     0.7875          1 
  12  rs57862109     0.2222     0.2429          1          1          1          1     0.7875          1 
  12    rs799265     0.2222     0.2429          1          1          1          1     0.7875          1 
  12 rs116057086     0.2222      0.243          1          1          1          1     0.7875          1 
  12    rs772923     0.2224     0.2431          1          1          1          1     0.7875          1 
  12 rs538245919     0.2224     0.2431          1          1          1          1     0.7875          1 
  12   rs2252786     0.2225     0.2432          1          1          1          1     0.7875          1 
  12  rs73338169     0.2225     0.2432          1          1          1          1     0.7875          1 
  12 rs112059089     0.2225     0.2432          1          1          1          1     0.7875          1 
  12   rs1619029     0.2225     0.2432          1          1          1          1     0.7875          1 
  12  rs61956613     0.2225     0.2433          1          1          1          1     0.7875          1 
  12  rs78121887     0.2225     0.2433          1          1          1          1     0.7875          1 
  12  rs17115701     0.2225     0.2433          1          1          1          1     0.7875          1 
  12  rs10783707     0.2233     0.2441          1          1          1          1     0.7875          1 
  12 rs113032751     0.2234     0.2441          1          1          1          1     0.7875          1 
  12 rs111582687     0.2234     0.2441          1          1          1          1     0.7875          1 
  12  rs73311812     0.2234     0.2441          1          1          1          1     0.7875          1 
  12   rs7313430     0.2234     0.2441          1          1          1          1     0.7875          1 
  12  rs60975017     0.2234     0.2441          1          1          1          1     0.7875          1 
  12  rs73314793     0.2234     0.2441          1          1          1          1     0.7875          1 
  12  rs68126184     0.2234     0.2441          1          1          1          1     0.7875          1 
  12 rs141307157     0.2234     0.2441          1          1          1          1     0.7875          1 
  12  rs60273384     0.2234     0.2441          1          1          1          1     0.7875          1 
  12 rs574848525     0.2235     0.2442          1          1          1          1     0.7875          1 
  12   rs1144996     0.2236     0.2443          1          1          1          1     0.7875          1 
  12 rs186341105     0.2236     0.2444          1          1          1          1     0.7875          1 
  12 rs191642504     0.2236     0.2444          1          1          1          1     0.7875          1 
  12  rs74089931     0.2236     0.2444          1          1          1          1     0.7875          1 
  12 rs185098808     0.2236     0.2444          1          1          1          1     0.7875          1 
  12   rs1800175     0.2237     0.2445          1          1          1          1     0.7875          1 
  12   rs4387385     0.2238     0.2445          1          1          1          1     0.7875          1 
  12  rs12306723     0.2239     0.2447          1          1          1          1     0.7875          1 
  12  rs12308290     0.2239     0.2447          1          1          1          1     0.7875          1 
  12  rs12313811     0.2239     0.2447          1          1          1          1     0.7875          1 
  12  rs58014783     0.2239     0.2447          1          1          1          1     0.7875          1 
  12  rs10219697     0.2239     0.2447          1          1          1          1     0.7875          1 
  12  rs11171939     0.2239     0.2447          1          1          1          1     0.7875          1 
  12  rs59583982     0.2239     0.2447          1          1          1          1     0.7875          1 
  12  rs12313602     0.2243      0.245          1          1          1          1     0.7875          1 
  12  rs55874825     0.2243      0.245          1          1          1          1     0.7875          1 
  12  rs55927117     0.2243      0.245          1          1          1          1     0.7875          1 
  12   rs4759187     0.2243      0.245          1          1          1          1     0.7875          1 
  12  rs74913768     0.2244     0.2452          1          1          1          1     0.7875          1 
  12  rs10783746     0.2244     0.2452          1          1          1          1     0.7875          1 
  12  rs10876784     0.2244     0.2452          1          1          1          1     0.7875          1 
  12  rs61957766     0.2244     0.2452          1          1          1          1     0.7875          1 
  12  rs12322662     0.2244     0.2452          1          1          1          1     0.7875          1 
  12 rs533404937     0.2245     0.2452          1          1          1          1     0.7875          1 
  12  rs60127327     0.2245     0.2453          1          1          1          1     0.7875          1 
  12   rs6581124      0.225     0.2457          1          1          1          1     0.7889          1 
  12   rs1443510     0.2251     0.2459          1          1          1          1     0.7891          1 
  12 rs535939207     0.2253      0.246          1          1          1          1     0.7895          1 
  12 rs140765927     0.2255     0.2462          1          1          1          1       0.79          1 
  12  rs12310165     0.2259     0.2467          1          1          1          1     0.7913          1 
  12 rs140349791      0.226     0.2468          1          1          1          1     0.7913          1 
  12  rs11171219     0.2261     0.2469          1          1          1          1     0.7913          1 
  12  rs10506337     0.2261     0.2469          1          1          1          1     0.7913          1 
  12  rs71070881     0.2264     0.2472          1          1          1          1     0.7921          1 
  12  rs12303114     0.2265     0.2473          1          1          1          1     0.7923          1 
  12  rs77797230      0.227     0.2478          1          1          1          1     0.7936          1 
  12  rs11837708      0.227     0.2479          1          1          1          1     0.7936          1 
  12   rs5798393     0.2271     0.2479          1          1          1          1     0.7936          1 
  12   rs4016598     0.2273     0.2481          1          1          1          1     0.7943          1 
  12 rs140519231     0.2275     0.2483          1          1          1          1     0.7946          1 
  12   rs1249390     0.2277     0.2485          1          1          1          1     0.7946          1 
  12   rs2371093     0.2277     0.2485          1          1          1          1     0.7946          1 
  12   rs1320020     0.2277     0.2485          1          1          1          1     0.7946          1 
  12  rs11171687     0.2277     0.2486          1          1          1          1     0.7946          1 
  12  rs11171774     0.2281     0.2489          1          1          1          1     0.7949          1 
  12   rs2450101     0.2281     0.2489          1          1          1          1     0.7949          1 
  12   rs4759219     0.2281     0.2489          1          1          1          1     0.7949          1 
  12   rs1274501     0.2281     0.2489          1          1          1          1     0.7949          1 
  12 rs375913569     0.2286     0.2494          1          1          1          1     0.7965          1 
  12    rs703849     0.2287     0.2496          1          1          1          1     0.7968          1 
  12   rs1975472     0.2289     0.2497          1          1          1          1      0.797          1 
  12 rs199896545     0.2291     0.2499          1          1          1          1     0.7974          1 
  12 rs368042156     0.2294     0.2502          1          1          1          1     0.7983          1 
  12 rs138851641     0.2308     0.2517          1          1          1          1      0.803          1 
  12  rs61956612     0.2308     0.2517          1          1          1          1      0.803          1 
  12   rs1050045     0.2312     0.2521          1          1          1          1     0.8031          1 
  12  rs75671299     0.2314     0.2523          1          1          1          1     0.8031          1 
  12 rs535331108     0.2319     0.2528          1          1          1          1     0.8031          1 
  12 rs528938932     0.2322     0.2531          1          1          1          1     0.8031          1 
  12  rs12296376     0.2322     0.2532          1          1          1          1     0.8031          1 
  12  rs11833164     0.2323     0.2532          1          1          1          1     0.8031          1 
  12  rs36024123     0.2323     0.2532          1          1          1          1     0.8031          1 
  12  rs35441562     0.2323     0.2532          1          1          1          1     0.8031          1 
  12  rs74732233     0.2324     0.2533          1          1          1          1     0.8031          1 
  12  rs11171241     0.2325     0.2534          1          1          1          1     0.8031          1 
  12  rs76488766     0.2325     0.2534          1          1          1          1     0.8031          1 
  12  rs12315772     0.2325     0.2534          1          1          1          1     0.8031          1 
  12 rs189978306     0.2325     0.2534          1          1          1          1     0.8031          1 
  12  rs12308343     0.2325     0.2534          1          1          1          1     0.8031          1 
  12 rs560138772     0.2325     0.2534          1          1          1          1     0.8031          1 
  12 rs542535074     0.2325     0.2534          1          1          1          1     0.8031          1 
  12 rs533884575     0.2325     0.2534          1          1          1          1     0.8031          1 
  12  rs11171253     0.2325     0.2534          1          1          1          1     0.8031          1 
  12  rs13377648     0.2325     0.2534          1          1          1          1     0.8031          1 
  12  rs12303197     0.2325     0.2534          1          1          1          1     0.8031          1 
  12 rs111673492     0.2325     0.2534          1          1          1          1     0.8031          1 
  12  rs80104459     0.2325     0.2534          1          1          1          1     0.8031          1 
  12  rs12304864     0.2325     0.2534          1          1          1          1     0.8031          1 
  12   rs7136619     0.2327     0.2536          1          1          1          1     0.8031          1 
  12   rs4016600     0.2328     0.2537          1          1          1          1     0.8031          1 
  12   rs4016599     0.2328     0.2537          1          1          1          1     0.8031          1 
  12  rs10876840     0.2328     0.2537          1          1          1          1     0.8031          1 
  12  rs58083965     0.2328     0.2537          1          1          1          1     0.8031          1 
  12  rs12300595     0.2328     0.2537          1          1          1          1     0.8031          1 
  12  rs11171634     0.2328     0.2537          1          1          1          1     0.8031          1 
  12   rs2555033     0.2333     0.2543          1          1          1          1     0.8047          1 
  12  rs74089778     0.2337     0.2546          1          1          1          1     0.8051          1 
  12   rs7966183     0.2337     0.2546          1          1          1          1     0.8051          1 
  12   rs1390191     0.2338     0.2547          1          1          1          1     0.8051          1 
  12  rs11611653     0.2338     0.2547          1          1          1          1     0.8051          1 
  12  rs11834660     0.2338     0.2547          1          1          1          1     0.8051          1 
  12   rs7977683     0.2338     0.2548          1          1          1          1     0.8051          1 
  12  rs71084713     0.2341     0.2551          1          1          1          1     0.8059          1 
  12   rs7397951      0.235     0.2559          1          1          1          1     0.8082          1 
  12  rs55863860      0.235     0.2559          1          1          1          1     0.8082          1 
  12  rs74092731      0.235      0.256          1          1          1          1     0.8082          1 
  12 rs551074636     0.2353     0.2562          1          1          1          1     0.8085          1 
  12  rs80001263     0.2353     0.2562          1          1          1          1     0.8085          1 
  12     rs11472     0.2353     0.2562          1          1          1          1     0.8085          1 
  12  rs10783807     0.2357     0.2567          1          1          1          1     0.8094          1 
  12   rs2366147     0.2357     0.2567          1          1          1          1     0.8094          1 
  12  rs12581319     0.2357     0.2567          1          1          1          1     0.8094          1 
  12  rs79689615     0.2364     0.2574          1          1          1          1     0.8114          1 
  12  rs11833297     0.2364     0.2574          1          1          1          1     0.8114          1 
  12  rs76320154     0.2365     0.2575          1          1          1          1     0.8115          1 
  12   rs1807168     0.2368     0.2578          1          1          1          1     0.8121          1 
  12 rs150940725     0.2371     0.2581          1          1          1          1     0.8126          1 
  12 rs141081126     0.2371     0.2581          1          1          1          1     0.8126          1 
  12  rs11350600     0.2375     0.2585          1          1          1          1     0.8139          1 
  12   rs3782399     0.2376     0.2586          1          1          1          1      0.814          1 
  12   rs4408392     0.2378     0.2588          1          1          1          1     0.8143          1 
  12  rs79491887      0.238      0.259          1          1          1          1     0.8143          1 
  12 rs145648369      0.238      0.259          1          1          1          1     0.8143          1 
  12   rs2233920      0.238      0.259          1          1          1          1     0.8143          1 
  12  rs12305983     0.2381     0.2592          1          1          1          1     0.8147          1 
  12   rs7311816     0.2382     0.2592          1          1          1          1     0.8147          1 
  12   rs1145006     0.2384     0.2595          1          1          1          1     0.8153          1 
  12  rs75144492     0.2386     0.2596          1          1          1          1     0.8157          1 
  12   rs7965424     0.2387     0.2598          1          1          1          1     0.8157          1 
  12 rs111545180     0.2388     0.2598          1          1          1          1     0.8157          1 
  12  rs10783812     0.2393     0.2603          1          1          1          1     0.8171          1 
  12  rs11172057     0.2393     0.2603          1          1          1          1     0.8171          1 
  12 rs191923869     0.2395     0.2605          1          1          1          1     0.8172          1 
  12    rs754398     0.2395     0.2605          1          1          1          1     0.8172          1 
  12   rs7977273     0.2395     0.2606          1          1          1          1     0.8172          1 
  12   rs1800178     0.2398     0.2609          1          1          1          1      0.818          1 
  12  rs63502261     0.2399      0.261          1          1          1          1     0.8181          1 
  12   rs5798331     0.2401     0.2612          1          1          1          1     0.8182          1 
  12  rs12231376     0.2401     0.2612          1          1          1          1     0.8182          1 
  12   rs1532049     0.2401     0.2612          1          1          1          1     0.8182          1 
  12    rs703832     0.2402     0.2613          1          1          1          1     0.8182          1 
  12   rs1809005     0.2411     0.2621          1          1          1          1     0.8193          1 
  12  rs11171653     0.2411     0.2621          1          1          1          1     0.8193          1 
  12 rs114543535     0.2412     0.2622          1          1          1          1     0.8193          1 
  12  rs35908817     0.2413     0.2623          1          1          1          1     0.8193          1 
  12  rs10783630     0.2413     0.2624          1          1          1          1     0.8193          1 
  12  rs10876561     0.2413     0.2624          1          1          1          1     0.8193          1 
  12   rs7311955     0.2413     0.2624          1          1          1          1     0.8193          1 
  12   rs7963677     0.2413     0.2624          1          1          1          1     0.8193          1 
  12  rs12304753     0.2413     0.2624          1          1          1          1     0.8193          1 
  12  rs10747696     0.2413     0.2624          1          1          1          1     0.8193          1 
  12   rs7955104     0.2413     0.2624          1          1          1          1     0.8193          1 
  12   rs5798302     0.2413     0.2624          1          1          1          1     0.8193          1 
  12 rs201179909     0.2417     0.2627          1          1          1          1     0.8203          1 
  12   rs2029167      0.242     0.2631          1          1          1          1     0.8212          1 
  12 rs140126546     0.2424     0.2634          1          1          1          1     0.8219          1 
  12 rs112047677     0.2424     0.2634          1          1          1          1     0.8219          1 
  12  rs11317236     0.2426     0.2637          1          1          1          1     0.8225          1 
  12   rs2169987     0.2428     0.2639          1          1          1          1     0.8229          1 
  12    rs882420     0.2429      0.264          1          1          1          1     0.8232          1 
  12   rs2088155     0.2434     0.2645          1          1          1          1     0.8241          1 
  12  rs77484821     0.2435     0.2646          1          1          1          1     0.8241          1 
  12  rs78533794     0.2435     0.2646          1          1          1          1     0.8241          1 
  12 rs111279412     0.2435     0.2646          1          1          1          1     0.8241          1 
  12  rs76758508     0.2438     0.2649          1          1          1          1     0.8251          1 
  12   rs2141587     0.2443     0.2654          1          1          1          1     0.8255          1 
  12   rs4758958     0.2443     0.2654          1          1          1          1     0.8255          1 
  12 rs141120390     0.2443     0.2654          1          1          1          1     0.8255          1 
  12   rs7308217     0.2443     0.2654          1          1          1          1     0.8255          1 
  12   rs4759079     0.2443     0.2654          1          1          1          1     0.8255          1 
  12   rs4758960     0.2443     0.2654          1          1          1          1     0.8255          1 
  12  rs67745435     0.2448     0.2659          1          1          1          1     0.8267          1 
  12   rs3825192     0.2448     0.2659          1          1          1          1     0.8267          1 
  12 rs112410467     0.2453     0.2664          1          1          1          1     0.8281          1 
  12  rs77601517     0.2456     0.2667          1          1          1          1     0.8285          1 
  12  rs10459245     0.2456     0.2667          1          1          1          1     0.8285          1 
  12 rs115144969     0.2457     0.2669          1          1          1          1     0.8286          1 
  12 rs114408581     0.2457     0.2669          1          1          1          1     0.8286          1 
  12   rs7974051     0.2466     0.2677          1          1          1          1     0.8312          1 
  12 rs116085408     0.2467     0.2679          1          1          1          1     0.8313          1 
  12 rs116728009     0.2467     0.2679          1          1          1          1     0.8313          1 
  12   rs4367982     0.2471     0.2682          1          1          1          1     0.8323          1 
  12  rs78475403     0.2474     0.2686          1          1          1          1     0.8332          1 
  12 rs551897937     0.2475     0.2687          1          1          1          1     0.8333          1 
  12 rs370165472     0.2478     0.2689          1          1          1          1     0.8339          1 
  12   rs7309201     0.2479     0.2691          1          1          1          1     0.8341          1 
  12 rs566831202      0.248     0.2691          1          1          1          1     0.8342          1 
  12  rs73313137     0.2483     0.2695          1          1          1          1     0.8347          1 
  12   rs3024962     0.2484     0.2695          1          1          1          1     0.8347          1 
  12  rs11835018     0.2485     0.2696          1          1          1          1     0.8347          1 
  12  rs75064496     0.2485     0.2696          1          1          1          1     0.8347          1 
  12 rs190031571     0.2485     0.2696          1          1          1          1     0.8347          1 
  12  rs12299810     0.2487     0.2699          1          1          1          1     0.8348          1 
  12  rs11553687     0.2487     0.2699          1          1          1          1     0.8348          1 
  12      rs8954     0.2487     0.2699          1          1          1          1     0.8348          1 
  12 rs112468081      0.249     0.2702          1          1          1          1     0.8356          1 
  12   rs7300912     0.2492     0.2704          1          1          1          1      0.836          1 
  12  rs10876967     0.2493     0.2705          1          1          1          1     0.8361          1 
  12  rs11170821     0.2498     0.2709          1          1          1          1     0.8372          1 
  12  rs74092915     0.2498     0.2709          1          1          1          1     0.8372          1 
  12 rs560972877       0.25     0.2712          1          1          1          1     0.8377          1 
  12   rs7305998     0.2501     0.2713          1          1          1          1     0.8377          1 
  12  rs34802928     0.2501     0.2713          1          1          1          1     0.8377          1 
  12 rs138491002     0.2502     0.2714          1          1          1          1      0.838          1 
  12  rs75375961     0.2508      0.272          1          1          1          1     0.8382          1 
  12 rs147491626     0.2508      0.272          1          1          1          1     0.8382          1 
  12   rs7305512     0.2509     0.2721          1          1          1          1     0.8382          1 
  12 rs202141190     0.2509     0.2721          1          1          1          1     0.8382          1 
  12   rs1249387      0.251     0.2722          1          1          1          1     0.8382          1 
  12   rs7965441     0.2511     0.2723          1          1          1          1     0.8382          1 
  12  rs12304073     0.2511     0.2723          1          1          1          1     0.8382          1 
  12  rs10876952     0.2511     0.2723          1          1          1          1     0.8382          1 
  12  rs11172052     0.2511     0.2723          1          1          1          1     0.8382          1 
  12 rs376071947     0.2511     0.2723          1          1          1          1     0.8382          1 
  12  rs11172053     0.2511     0.2723          1          1          1          1     0.8382          1 
  12  rs17119149     0.2511     0.2723          1          1          1          1     0.8382          1 
  12  rs73313155     0.2513     0.2725          1          1          1          1     0.8386          1 
  12   rs1678542     0.2514     0.2726          1          1          1          1     0.8386          1 
  12   rs4996382     0.2518      0.273          1          1          1          1     0.8397          1 
  12  rs11171540     0.2519     0.2731          1          1          1          1     0.8398          1 
  12 rs201571256     0.2519     0.2732          1          1          1          1     0.8398          1 
  12 rs183885589      0.252     0.2732          1          1          1          1     0.8398          1 
  12   rs7979442     0.2526     0.2738          1          1          1          1     0.8409          1 
  12  rs61956044     0.2526     0.2738          1          1          1          1     0.8409          1 
  12   rs4522268     0.2526     0.2738          1          1          1          1     0.8409          1 
  12   rs4388990     0.2526     0.2738          1          1          1          1     0.8409          1 
  12 rs149492352     0.2527     0.2739          1          1          1          1      0.841          1 
  12  rs12306172     0.2528      0.274          1          1          1          1      0.841          1 
  12   rs7307979     0.2529     0.2741          1          1          1          1      0.841          1 
  12   rs7968719     0.2532     0.2744          1          1          1          1     0.8416          1 
  12    rs542278     0.2533     0.2745          1          1          1          1     0.8416          1 
  12  rs60235810     0.2535     0.2747          1          1          1          1     0.8416          1 
  12  rs57315090     0.2535     0.2747          1          1          1          1     0.8416          1 
  12  rs78378635     0.2535     0.2747          1          1          1          1     0.8416          1 
  12 rs148435473     0.2535     0.2747          1          1          1          1     0.8416          1 
  12 rs116248528     0.2535     0.2747          1          1          1          1     0.8416          1 
  12  rs58868663     0.2541     0.2753          1          1          1          1     0.8416          1 
  12  rs12426389     0.2543     0.2755          1          1          1          1     0.8416          1 
  12   rs2166274     0.2544     0.2756          1          1          1          1     0.8416          1 
  12   rs2438332     0.2544     0.2756          1          1          1          1     0.8416          1 
  12   rs2699928     0.2544     0.2756          1          1          1          1     0.8416          1 
  12  rs10747683     0.2544     0.2756          1          1          1          1     0.8416          1 
  12    rs167775     0.2544     0.2756          1          1          1          1     0.8416          1 
  12 rs145122642     0.2548     0.2761          1          1          1          1     0.8416          1 
  12  rs12312269     0.2552     0.2764          1          1          1          1     0.8416          1 
  12  rs12312270     0.2552     0.2764          1          1          1          1     0.8416          1 
  12   rs1822437     0.2552     0.2765          1          1          1          1     0.8416          1 
  12   rs1373160     0.2552     0.2765          1          1          1          1     0.8416          1 
  12  rs73114872     0.2554     0.2766          1          1          1          1     0.8416          1 
  12   rs1852931     0.2555     0.2768          1          1          1          1     0.8416          1 
  12  rs10876568     0.2557     0.2769          1          1          1          1     0.8416          1 
  12  rs17114768     0.2557      0.277          1          1          1          1     0.8416          1 
  12  rs67629212     0.2558      0.277          1          1          1          1     0.8416          1 
  12  rs12422981     0.2558     0.2771          1          1          1          1     0.8416          1 
  12  rs34768849     0.2559     0.2772          1          1          1          1     0.8416          1
[truncated: 920,929 more chars]
