# Supplementary material for: Cell-to-cell expression dispersion of B-cell surface proteins is linked to genetic variants in humans
Source: Commun Biol. 2020 Jul 3;3:346. doi: 10.1038/s42003-020-1075-1 (PMC7335051; doi:10.1038/s42003-020-1075-1)
Supplement: Supplementary file 4 — Supplementary Data 2 [file 42003_2020_1075_MOESM4_ESM.zip › Supplementary_Data_S2/plink-results-40LCLs/CD63_chr12_cv.loess/CD63_cv.loess_40_LCLs.qassoc.means]

 CHR         SNP  VALUE      G11      G12      G22
  12   rs4526807   GENO      T/T      T/A      A/A
  12   rs4526807 COUNTS        0        5       35
  12   rs4526807   FREQ        0    0.125    0.875
  12   rs4526807   MEAN       NA 0.0002874 0.0009174
  12   rs4526807     SD       NA 0.004903  0.00701
  12  rs60047499   GENO      A/A      A/G      G/G
  12  rs60047499 COUNTS        0        8       32
  12  rs60047499   FREQ        0      0.2      0.8
  12  rs60047499   MEAN       NA 0.001502 0.0006727
  12  rs60047499     SD       NA 0.007379 0.006679
  12 rs111234080   GENO      G/G      G/A      A/A
  12 rs111234080 COUNTS        0        8       32
  12 rs111234080   FREQ        0      0.2      0.8
  12 rs111234080   MEAN       NA 0.004452 -6.46e-05
  12 rs111234080     SD       NA  0.00962 0.005651
  12 rs112622332   GENO      A/A     A/AC    AC/AC
  12 rs112622332 COUNTS        0        8       32
  12 rs112622332   FREQ        0      0.2      0.8
  12 rs112622332   MEAN       NA 0.004452 -6.46e-05
  12 rs112622332     SD       NA  0.00962 0.005651
  12 rs138396498   GENO      A/A      A/C      C/C
  12 rs138396498 COUNTS        0        4       36
  12 rs138396498   FREQ        0      0.1      0.9
  12 rs138396498   MEAN       NA -0.005403 0.001532
  12 rs138396498     SD       NA 0.004628 0.006614
  12  rs74400196   GENO      G/G      G/T      T/T
  12  rs74400196 COUNTS        0        6       34
  12  rs74400196   FREQ        0     0.15     0.85
  12  rs74400196   MEAN       NA -0.0001604 0.001015
  12  rs74400196     SD       NA 0.004745 0.007069
  12  rs57676526   GENO      G/G      G/C      C/C
  12  rs57676526 COUNTS        0       12       28
  12  rs57676526   FREQ        0      0.3      0.7
  12  rs57676526   MEAN       NA -0.0007993 0.001541
  12  rs57676526     SD       NA 0.007215 0.006526
  12 rs540672486   GENO    TA/TA     TA/T      T/T
  12 rs540672486 COUNTS        5       26        9
  12 rs540672486   FREQ    0.125     0.65    0.225
  12 rs540672486   MEAN -0.0002376 0.002103 -0.002217
  12 rs540672486     SD 0.004094  0.00752 0.004421
  12  rs58855382   GENO      T/T      T/C      C/C
  12  rs58855382 COUNTS        0       12       28
  12  rs58855382   FREQ        0      0.3      0.7
  12  rs58855382   MEAN       NA -0.0007993 0.001541
  12  rs58855382     SD       NA 0.007215 0.006526
  12  rs17102257   GENO      C/C      C/T      T/T
  12  rs17102257 COUNTS        0        5       35
  12  rs17102257   FREQ        0    0.125    0.875
  12  rs17102257   MEAN       NA -0.002769 0.001354
  12  rs17102257     SD       NA 0.003138 0.006976
  12 rs116365245   GENO      C/C      C/A      A/A
  12 rs116365245 COUNTS        0        5       35
  12 rs116365245   FREQ        0    0.125    0.875
  12 rs116365245   MEAN       NA 0.002029 0.0006686
  12 rs116365245     SD       NA 0.008163 0.006628
  12 rs116204103   GENO      T/T      T/C      C/C
  12 rs116204103 COUNTS        0        5       35
  12 rs116204103   FREQ        0    0.125    0.875
  12 rs116204103   MEAN       NA 0.002029 0.0006686
  12 rs116204103     SD       NA 0.008163 0.006628
  12  rs78372483   GENO      A/A      A/T      T/T
  12  rs78372483 COUNTS        0        5       35
  12  rs78372483   FREQ        0    0.125    0.875
  12  rs78372483   MEAN       NA 0.0004515 0.0008939
  12  rs78372483     SD       NA 0.005758 0.006935
  12 rs112104282   GENO      G/G      G/A      A/A
  12 rs112104282 COUNTS        0        6       34
  12 rs112104282   FREQ        0     0.15     0.85
  12 rs112104282   MEAN       NA -0.0001604 0.001015
  12 rs112104282     SD       NA 0.004745 0.007069
  12  rs17102261   GENO      G/G      G/T      T/T
  12  rs17102261 COUNTS        7       18       15
  12  rs17102261   FREQ    0.175     0.45    0.375
  12  rs17102261   MEAN 0.001846 0.001151 -6.72e-06
  12  rs17102261     SD 0.005604 0.008128  0.00559
  12  rs59029921   GENO      G/G      G/A      A/A
  12  rs59029921 COUNTS        0       12       28
  12  rs59029921   FREQ        0      0.3      0.7
  12  rs59029921   MEAN       NA -0.0007993 0.001541
  12  rs59029921     SD       NA 0.007215 0.006526
  12 rs148322992   GENO      A/A      A/T      T/T
  12 rs148322992 COUNTS        0        4       36
  12 rs148322992   FREQ        0      0.1      0.9
  12 rs148322992   MEAN       NA -0.005403 0.001532
  12 rs148322992     SD       NA 0.004628 0.006614
  12   rs7131877   GENO      C/C      C/T      T/T
  12   rs7131877 COUNTS        7       14       19
  12   rs7131877   FREQ    0.175     0.35    0.475
  12   rs7131877   MEAN -0.001017 0.0006242  0.00168
  12   rs7131877     SD 0.005604 0.004282  0.00851
  12 rs139628551   GENO      A/A      A/G      G/G
  12 rs139628551 COUNTS        0        4       36
  12 rs139628551   FREQ        0      0.1      0.9
  12 rs139628551   MEAN       NA -0.005403 0.001532
  12 rs139628551     SD       NA 0.004628 0.006614
  12  rs80320295   GENO      C/C      C/G      G/G
  12  rs80320295 COUNTS        0        8       32
  12  rs80320295   FREQ        0      0.2      0.8
  12  rs80320295   MEAN       NA 0.004452 -6.46e-05
  12  rs80320295     SD       NA  0.00962 0.005651
  12 rs146607756   GENO GTTTGTTTA/GTTTGTTTA GTTTGTTTA/G      G/G
  12 rs146607756 COUNTS        0        4       36
  12 rs146607756   FREQ        0      0.1      0.9
  12 rs146607756   MEAN       NA -0.0008124 0.001022
  12 rs146607756     SD       NA 0.005709 0.006884
  12  rs75648448   GENO      G/G      G/A      A/A
  12  rs75648448 COUNTS        1        5       34
  12  rs75648448   FREQ    0.025    0.125     0.85
  12  rs75648448   MEAN 0.002605 0.002626 0.0005238
  12  rs75648448     SD        0 0.006049 0.006962
  12  rs73305435   GENO      T/T      T/C      C/C
  12  rs73305435 COUNTS        1       14       25
  12  rs73305435   FREQ    0.025     0.35    0.625
  12  rs73305435   MEAN 0.007194 0.0006876 0.000669
  12  rs73305435     SD        0 0.009464 0.004842
  12  rs12228894   GENO      C/C      C/T      T/T
  12  rs12228894 COUNTS        7       18       15
  12  rs12228894   FREQ    0.175     0.45    0.375
  12  rs12228894   MEAN 0.001846 0.001151 -6.72e-06
  12  rs12228894     SD 0.005604 0.008128  0.00559
  12 rs114960006   GENO      A/A      A/G      G/G
  12 rs114960006 COUNTS        0        5       35
  12 rs114960006   FREQ        0    0.125    0.875
  12 rs114960006   MEAN       NA -0.0009376 0.001092
  12 rs114960006     SD       NA 0.006176 0.006855
  12  rs12227447   GENO      T/T      T/C      C/C
  12  rs12227447 COUNTS        7       18       15
  12  rs12227447   FREQ    0.175     0.45    0.375
  12  rs12227447   MEAN 0.001846 0.001151 -6.72e-06
  12  rs12227447     SD 0.005604 0.008128  0.00559
  12  rs74516740   GENO      T/T      T/G      G/G
  12  rs74516740 COUNTS        0        6       34
  12  rs74516740   FREQ        0     0.15     0.85
  12  rs74516740   MEAN       NA  0.00132 0.0007537
  12  rs74516740     SD       NA 0.007849 0.006649
  12  rs76611443   GENO      T/T      T/C      C/C
  12  rs76611443 COUNTS        0       10       30
  12  rs76611443   FREQ        0     0.25     0.75
  12  rs76611443   MEAN       NA 0.002934 0.0001402
  12  rs76611443     SD       NA 0.009241 0.005698
  12  rs76769872   GENO      T/T      T/C      C/C
  12  rs76769872 COUNTS        0       10       30
  12  rs76769872   FREQ        0     0.25     0.75
  12  rs76769872   MEAN       NA 0.002934 0.0001402
  12  rs76769872     SD       NA 0.009241 0.005698
  12  rs11170670   GENO      A/A      A/G      G/G
  12  rs11170670 COUNTS        7       18       15
  12  rs11170670   FREQ    0.175     0.45    0.375
  12  rs11170670   MEAN 0.001846 0.001151 -6.72e-06
  12  rs11170670     SD 0.005604 0.008128  0.00559
  12   rs7961165   GENO      C/C      C/G      G/G
  12   rs7961165 COUNTS        7       18       15
  12   rs7961165   FREQ    0.175     0.45    0.375
  12   rs7961165   MEAN 0.001846 0.001151 -6.72e-06
  12   rs7961165     SD 0.005604 0.008128  0.00559
  12 rs114693196   GENO      A/A      A/G      G/G
  12 rs114693196 COUNTS        0        4       36
  12 rs114693196   FREQ        0      0.1      0.9
  12 rs114693196   MEAN       NA 0.0005018 0.0008761
  12 rs114693196     SD       NA 0.006086  0.00688
  12  rs17102356   GENO      A/A      A/G      G/G
  12  rs17102356 COUNTS        0        6       34
  12  rs17102356   FREQ        0     0.15     0.85
  12  rs17102356   MEAN       NA 0.000383 0.000919
  12  rs17102356     SD       NA 0.003134 0.007215
  12  rs17102368   GENO      G/G      G/T      T/T
  12  rs17102368 COUNTS        1       14       25
  12  rs17102368   FREQ    0.025     0.35    0.625
  12  rs17102368   MEAN 0.007194 0.0006876 0.000669
  12  rs17102368     SD        0 0.009464 0.004842
  12  rs74091520   GENO      C/C      C/T      T/T
  12  rs74091520 COUNTS        0        5       35
  12  rs74091520   FREQ        0    0.125    0.875
  12  rs74091520   MEAN       NA -0.0009099 0.001088
  12  rs74091520     SD       NA 0.005518 0.006922
  12  rs73305442   GENO      G/G      G/A      A/A
  12  rs73305442 COUNTS        1       10       29
  12  rs73305442   FREQ    0.025     0.25    0.725
  12  rs73305442   MEAN 0.007194 0.003124 -0.0001685
  12  rs73305442     SD        0 0.009958  0.00519
  12  rs56820847   GENO      T/T      T/C      C/C
  12  rs56820847 COUNTS        1       13       26
  12  rs56820847   FREQ    0.025    0.325     0.65
  12  rs56820847   MEAN 0.002605 0.001671 0.0003543
  12  rs56820847     SD        0 0.005585 0.007419
  12  rs73305443   GENO      T/T      T/C      C/C
  12  rs73305443 COUNTS        1       14       25
  12  rs73305443   FREQ    0.025     0.35    0.625
  12  rs73305443   MEAN 0.007194 0.0006876 0.000669
  12  rs73305443     SD        0 0.009464 0.004842
  12  rs80021376   GENO      G/G      G/T      T/T
  12  rs80021376 COUNTS        1       14       25
  12  rs80021376   FREQ    0.025     0.35    0.625
  12  rs80021376   MEAN 0.007194 0.0006876 0.000669
  12  rs80021376     SD        0 0.009464 0.004842
  12  rs75726462   GENO      G/G      G/A      A/A
  12  rs75726462 COUNTS        1        5       34
  12  rs75726462   FREQ    0.025    0.125     0.85
  12  rs75726462   MEAN 0.002605 0.002626 0.0005238
  12  rs75726462     SD        0 0.006049 0.006962
  12  rs11170672   GENO      A/A      A/G      G/G
  12  rs11170672 COUNTS        1       11       28
  12  rs11170672   FREQ    0.025    0.275      0.7
  12  rs11170672   MEAN -0.005975 0.000188 0.001338
  12  rs11170672     SD        0 0.004317 0.007513
  12  rs79870510   GENO      T/T      T/C      C/C
  12  rs79870510 COUNTS        0        8       32
  12  rs79870510   FREQ        0      0.2      0.8
  12  rs79870510   MEAN       NA 0.003561 0.0001579
  12  rs79870510     SD       NA   0.0101 0.005625
  12   rs7980783   GENO      G/G      G/A      A/A
  12   rs7980783 COUNTS        1       11       28
  12   rs7980783   FREQ    0.025    0.275      0.7
  12   rs7980783   MEAN -0.005975 0.000188 0.001338
  12   rs7980783     SD        0 0.004317 0.007513
  12   rs7980880   GENO      C/C      C/G      G/G
  12   rs7980880 COUNTS        1       13       26
  12   rs7980880   FREQ    0.025    0.325     0.65
  12   rs7980880   MEAN 0.002605 0.001671 0.0003543
  12   rs7980880     SD        0 0.005585 0.007419
  12  rs73305447   GENO      A/A      A/G      G/G
  12  rs73305447 COUNTS        1       13       26
  12  rs73305447   FREQ    0.025    0.325     0.65
  12  rs73305447   MEAN 0.0001323 0.002358 0.000106
  12  rs73305447     SD        0 0.008127 0.006104
  12  rs79449862   GENO      A/A      A/T      T/T
  12  rs79449862 COUNTS        0        8       32
  12  rs79449862   FREQ        0      0.2      0.8
  12  rs79449862   MEAN       NA 0.003561 0.0001579
  12  rs79449862     SD       NA   0.0101 0.005625
  12  rs76404125   GENO      T/T      T/C      C/C
  12  rs76404125 COUNTS        0        4       36
  12  rs76404125   FREQ        0      0.1      0.9
  12  rs76404125   MEAN       NA -0.00548 0.001541
  12  rs76404125     SD       NA 0.005227 0.006566
  12   rs4427608   GENO      T/T      T/C      C/C
  12   rs4427608 COUNTS        1        5       34
  12   rs4427608   FREQ    0.025    0.125     0.85
  12   rs4427608   MEAN 0.0001323 0.0004332 0.000919
  12   rs4427608     SD        0 0.003501 0.007215
  12  rs77303557   GENO      C/C      C/T      T/T
  12  rs77303557 COUNTS        1       17       22
  12  rs77303557   FREQ    0.025    0.425     0.55
  12  rs77303557   MEAN -0.006074 0.001941 0.0003012
  12  rs77303557     SD        0 0.008733 0.004747
  12 rs540380860   GENO      C/C     C/CT    CT/CT
  12 rs540380860 COUNTS       11       17       12
  12 rs540380860   FREQ    0.275    0.425      0.3
  12 rs540380860   MEAN -0.001163 0.001626 0.001558
  12 rs540380860     SD 0.003949 0.008483 0.006032
  12 rs570197922   GENO    TC/TC     TC/T      T/T
  12 rs570197922 COUNTS        1        9       30
  12 rs570197922   FREQ    0.025    0.225     0.75
  12 rs570197922   MEAN 0.0001323 -0.0006138 0.001298
  12 rs570197922     SD        0 0.004509 0.007381
  12  rs73305449   GENO      G/G      G/A      A/A
  12  rs73305449 COUNTS        1       10       29
  12  rs73305449   FREQ    0.025     0.25    0.725
  12  rs73305449   MEAN 0.007194 -0.002393 0.001734
  12  rs73305449     SD        0 0.006664 0.006548
  12  rs78058957   GENO      G/G      G/C      C/C
  12  rs78058957 COUNTS        0        4       36
  12  rs78058957   FREQ        0      0.1      0.9
  12  rs78058957   MEAN       NA -0.005403 0.001532
  12  rs78058957     SD       NA 0.004628 0.006614
  12  rs73305451   GENO      C/C      C/G      G/G
  12  rs73305451 COUNTS        1        6       33
  12  rs73305451   FREQ    0.025     0.15    0.825
  12  rs73305451   MEAN 0.007194 -0.0003867 0.0008688
  12  rs73305451     SD        0 0.007417 0.006717
  12  rs74813423   GENO      A/A      A/T      T/T
  12  rs74813423 COUNTS        0       11       29
  12  rs74813423   FREQ        0    0.275    0.725
  12  rs74813423   MEAN       NA 0.0009807 0.0007848
  12  rs74813423     SD       NA 0.005439 0.007251
  12  rs73305452   GENO      C/C      C/G      G/G
  12  rs73305452 COUNTS        1       10       29
  12  rs73305452   FREQ    0.025     0.25    0.725
  12  rs73305452   MEAN 0.007194 -0.002393 0.001734
  12  rs73305452     SD        0 0.006664 0.006548
  12  rs73305454   GENO      C/C      C/T      T/T
  12  rs73305454 COUNTS        1        6       33
  12  rs73305454   FREQ    0.025     0.15    0.825
  12  rs73305454   MEAN 0.007194 -0.0003867 0.0008688
  12  rs73305454     SD        0 0.007417 0.006717
  12  rs77134077   GENO      T/T      T/C      C/C
  12  rs77134077 COUNTS        0        4       36
  12  rs77134077   FREQ        0      0.1      0.9
  12  rs77134077   MEAN       NA 0.0005137 0.0008747
  12  rs77134077     SD       NA 0.005518 0.006921
  12   rs2078300   GENO      T/T      T/C      C/C
  12   rs2078300 COUNTS        2       20       18
  12   rs2078300   FREQ     0.05      0.5     0.45
  12   rs2078300   MEAN  0.00496 0.0002454  0.00104
  12   rs2078300     SD  0.00333 0.004837 0.008647
  12    rs999678   GENO      T/T      T/C      C/C
  12    rs999678 COUNTS        0       10       30
  12    rs999678   FREQ        0     0.25     0.75
  12    rs999678   MEAN       NA -0.0002059 0.001187
  12    rs999678     SD       NA 0.003967 0.007456
  12   rs9971777   GENO      T/T      T/C      C/C
  12   rs9971777 COUNTS        0       15       25
  12   rs9971777   FREQ        0    0.375    0.625
  12   rs9971777   MEAN       NA 0.0001537  0.00125
  12   rs9971777     SD       NA 0.005251 0.007559
  12   rs2020182   GENO      A/A      A/G      G/G
  12   rs2020182 COUNTS        4       18       18
  12   rs2020182   FREQ      0.1     0.45     0.45
  12   rs2020182   MEAN -0.00186 0.001276    0.001
  12   rs2020182     SD 0.007893 0.008313 0.004688
  12   rs7315479   GENO      T/T      T/G      G/G
  12   rs7315479 COUNTS        1       14       25
  12   rs7315479   FREQ    0.025     0.35    0.625
  12   rs7315479   MEAN 0.003343 0.001816 0.0001913
  12   rs7315479     SD        0 0.009445  0.00491
  12  rs11833460   GENO      A/A      A/G      G/G
  12  rs11833460 COUNTS        1       16       23
  12  rs11833460   FREQ    0.025      0.4    0.575
  12  rs11833460   MEAN -0.006074 0.001836 0.0004452
  12  rs11833460     SD        0 0.008913 0.004812
  12   rs7133633   GENO      G/G      G/A      A/A
  12   rs7133633 COUNTS        2       19       19
  12   rs7133633   FREQ     0.05    0.475    0.475
  12   rs7133633   MEAN 0.0003878  0.00117 0.0005544
  12   rs7133633     SD 0.003136 0.005499   0.0082
  12  rs57903200   GENO      G/G      G/A      A/A
  12  rs57903200 COUNTS        0        6       34
  12  rs57903200   FREQ        0     0.15     0.85
  12  rs57903200   MEAN       NA -0.001175 0.001194
  12  rs57903200     SD       NA 0.003234 0.007151
  12  rs56847064   GENO      A/A      A/C      C/C
  12  rs56847064 COUNTS        0       10       30
  12  rs56847064   FREQ        0     0.25     0.75
  12  rs56847064   MEAN       NA -0.001867  0.00174
  12  rs56847064     SD       NA 0.005647 0.006908
  12 rs116046773   GENO      T/T      T/C      C/C
  12 rs116046773 COUNTS        0        6       34
  12 rs116046773   FREQ        0     0.15     0.85
  12 rs116046773   MEAN       NA  0.00798 -0.0004217
  12 rs116046773     SD       NA  0.00958 0.005364
  12  rs60728251   GENO      T/T      T/C      C/C
  12  rs60728251 COUNTS        2       14       24
  12  rs60728251   FREQ     0.05     0.35      0.6
  12  rs60728251   MEAN 0.0003878 0.001913 0.0002494
  12  rs60728251     SD 0.003136 0.005499 0.007634
  12   rs7963414   GENO      C/C      C/T      T/T
  12   rs7963414 COUNTS       10       17       13
  12   rs7963414   FREQ     0.25    0.425    0.325
  12   rs7963414   MEAN -0.0007171  0.00134  0.00138
  12   rs7963414     SD   0.0039 0.005789 0.009412
  12 rs114652563   GENO      A/A      A/G      G/G
  12 rs114652563 COUNTS        0        6       34
  12 rs114652563   FREQ        0     0.15     0.85
  12 rs114652563   MEAN       NA  0.00798 -0.0004217
  12 rs114652563     SD       NA  0.00958 0.005364
  12   rs3058906   GENO  AGT/AGT    AGT/A      A/A
  12   rs3058906 COUNTS        0       14       26
  12   rs3058906   FREQ        0     0.35     0.65
  12   rs3058906   MEAN       NA -0.001349 0.002017
  12   rs3058906     SD       NA 0.003912 0.007659
  12  rs61159166   GENO      T/T    T/TAA  TAA/TAA
  12  rs61159166 COUNTS        0        6       34
  12  rs61159166   FREQ        0     0.15     0.85
  12  rs61159166   MEAN       NA  0.00798 -0.0004217
  12  rs61159166     SD       NA  0.00958 0.005364
  12  rs79676492   GENO      T/T      T/A      A/A
  12  rs79676492 COUNTS        0        6       34
  12  rs79676492   FREQ        0     0.15     0.85
  12  rs79676492   MEAN       NA  0.00798 -0.0004217
  12  rs79676492     SD       NA  0.00958 0.005364
  12  rs59999481   GENO      A/A      A/G      G/G
  12  rs59999481 COUNTS        0        6       34
  12  rs59999481   FREQ        0     0.15     0.85
  12  rs59999481   MEAN       NA  0.00798 -0.0004217
  12  rs59999481     SD       NA  0.00958 0.005364
  12 rs115207911   GENO      T/T      T/C      C/C
  12 rs115207911 COUNTS        0        6       34
  12 rs115207911   FREQ        0     0.15     0.85
  12 rs115207911   MEAN       NA  0.00798 -0.0004217
  12 rs115207911     SD       NA  0.00958 0.005364
  12  rs56998309   GENO      A/A      A/G      G/G
  12  rs56998309 COUNTS        1        8       31
  12  rs56998309   FREQ    0.025      0.2    0.775
  12  rs56998309   MEAN -0.006074 0.002958 0.0005146
  12  rs56998309     SD        0  0.01147 0.005036
  12  rs75204089   GENO      T/T      T/C      C/C
  12  rs75204089 COUNTS        0       11       29
  12  rs75204089   FREQ        0    0.275    0.725
  12  rs75204089   MEAN       NA 0.001399 0.000626
  12  rs75204089     SD       NA 0.006032 0.007071
  12 rs114295824   GENO      G/G      G/A      A/A
  12 rs114295824 COUNTS        0        6       34
  12 rs114295824   FREQ        0     0.15     0.85
  12 rs114295824   MEAN       NA  0.00798 -0.0004217
  12 rs114295824     SD       NA  0.00958 0.005364
  12  rs12422663   GENO      C/C      C/T      T/T
  12  rs12422663 COUNTS        1       12       27
  12  rs12422663   FREQ    0.025      0.3    0.675
  12  rs12422663   MEAN -0.006074 0.001331 0.0008757
  12  rs12422663     SD        0 0.009934 0.004931
  12 rs112535957   GENO      G/G      G/A      A/A
  12 rs112535957 COUNTS        0        5       35
  12 rs112535957   FREQ        0    0.125    0.875
  12 rs112535957   MEAN       NA -3.915e-06 0.000959
  12 rs112535957     SD       NA 0.005136 0.006985
  12 rs115863331   GENO      A/A      A/G      G/G
  12 rs115863331 COUNTS        0        6       34
  12 rs115863331   FREQ        0     0.15     0.85
  12 rs115863331   MEAN       NA  0.00798 -0.0004217
  12 rs115863331     SD       NA  0.00958 0.005364
  12   rs1809005   GENO      G/G      G/A      A/A
  12   rs1809005 COUNTS        0        9       31
  12   rs1809005   FREQ        0    0.225    0.775
  12   rs1809005   MEAN       NA -0.001502 0.001518
  12   rs1809005     SD       NA 0.004277 0.007208
  12  rs12423000   GENO      T/T      T/A      A/A
  12  rs12423000 COUNTS        0       15       25
  12  rs12423000   FREQ        0    0.375    0.625
  12  rs12423000   MEAN       NA 0.0009542 0.0007693
  12  rs12423000     SD       NA 0.005147  0.00763
  12   rs1864447   GENO      G/G      G/C      C/C
  12   rs1864447 COUNTS        0       10       30
  12   rs1864447   FREQ        0     0.25     0.75
  12   rs1864447   MEAN       NA 0.004928 -0.0005243
  12   rs1864447     SD       NA 0.009871 0.004802
  12   rs4759293   GENO      G/G      G/C      C/C
  12   rs4759293 COUNTS        3       21       16
  12   rs4759293   FREQ    0.075    0.525      0.4
  12   rs4759293   MEAN -0.001392 -0.0004915 0.003003
  12   rs4759293     SD 0.004333 0.005545  0.00812
  12  rs67715155   GENO      A/A      A/C      C/C
  12  rs67715155 COUNTS        0        9       31
  12  rs67715155   FREQ        0    0.225    0.775
  12  rs67715155   MEAN       NA 0.001939 0.0005192
  12  rs67715155     SD       NA 0.004977 0.007202
  12  rs59370004   GENO      C/C      C/T      T/T
  12  rs59370004 COUNTS        2        7       31
  12  rs59370004   FREQ     0.05    0.175    0.775
  12  rs59370004   MEAN  0.01636 0.002283 -0.000489
  12  rs59370004     SD  0.01407 0.005543 0.005275
  12 rs114393882   GENO      T/T      T/C      C/C
  12 rs114393882 COUNTS        1        5       34
  12 rs114393882   FREQ    0.025    0.125     0.85
  12 rs114393882   MEAN 0.002605 0.002626 0.0005238
  12 rs114393882     SD        0 0.006049 0.006962
  12  rs75545910   GENO      T/T      T/C      C/C
  12  rs75545910 COUNTS        1        5       34
  12  rs75545910   FREQ    0.025    0.125     0.85
  12  rs75545910   MEAN 0.002605 0.002626 0.0005238
  12  rs75545910     SD        0 0.006049 0.006962
  12  rs11170676   GENO      A/A      A/G      G/G
  12  rs11170676 COUNTS        1       13       26
  12  rs11170676   FREQ    0.025    0.325     0.65
  12  rs11170676   MEAN 0.001863 -0.00303 0.002734
  12  rs11170676     SD        0 0.004871 0.006913
  12  rs11170677   GENO      A/A      A/G      G/G
  12  rs11170677 COUNTS        0       16       24
  12  rs11170677   FREQ        0      0.4      0.6
  12  rs11170677   MEAN       NA -0.001488 0.002389
  12  rs11170677     SD       NA 0.004959 0.007388
  12  rs67551371   GENO      A/A      A/G      G/G
  12  rs67551371 COUNTS        0        7       33
  12  rs67551371   FREQ        0    0.175    0.825
  12  rs67551371   MEAN       NA 0.0009918 0.0008061
  12  rs67551371     SD       NA 0.004941 0.007119
  12  rs67535721   GENO      G/G      G/A      A/A
  12  rs67535721 COUNTS        0        9       31
  12  rs67535721   FREQ        0    0.225    0.775
  12  rs67535721   MEAN       NA 0.001939 0.0005192
  12  rs67535721     SD       NA 0.004977 0.007202
  12   rs3058893   GENO  GGT/GGT    GGT/G      G/G
  12   rs3058893 COUNTS        7       25        8
  12   rs3058893   FREQ    0.175    0.625      0.2
  12   rs3058893   MEAN 0.0006981 0.001737 -0.001846
  12   rs3058893     SD 0.004912 0.007782 0.003627
  12  rs55666598   GENO      A/A     A/AC    AC/AC
  12  rs55666598 COUNTS        1        6       33
  12  rs55666598   FREQ    0.025     0.15    0.825
  12  rs55666598   MEAN -0.005996 -0.0004897 0.001287
  12  rs55666598     SD        0 0.003899 0.007134
  12  rs76246638   GENO      A/A     A/AG    AG/AG
  12  rs76246638 COUNTS        1        9       30
  12  rs76246638   FREQ    0.025    0.225     0.75
  12  rs76246638   MEAN -0.005996 0.0004689 0.001177
  12  rs76246638     SD        0 0.003819 0.007429
  12  rs77177006   GENO      G/G      G/C      C/C
  12  rs77177006 COUNTS        1        5       34
  12  rs77177006   FREQ    0.025    0.125     0.85
  12  rs77177006   MEAN 0.002605 0.002626 0.0005238
  12  rs77177006     SD        0 0.006049 0.006962
  12  rs78996677   GENO      G/G      G/A      A/A
  12  rs78996677 COUNTS        2        7       31
  12  rs78996677   FREQ     0.05    0.175    0.775
  12  rs78996677   MEAN  0.01636 0.002283 -0.000489
  12  rs78996677     SD  0.01407 0.005543 0.005275
  12   rs4759294   GENO      C/C      C/G      G/G
  12   rs4759294 COUNTS        6       22       12
  12   rs4759294   FREQ     0.15     0.55      0.3
  12   rs4759294   MEAN  0.00326 0.0001666 0.0008598
  12   rs4759294     SD 0.006823 0.007275 0.005871
  12  rs10876494   GENO      G/G      G/A      A/A
  12  rs10876494 COUNTS        3       16       21
  12  rs10876494   FREQ    0.075      0.4    0.525
  12  rs10876494   MEAN 0.001915 0.001907 -0.0001293
  12  rs10876494     SD 0.008528 0.007548 0.006029
  12  rs57975245   GENO      A/A      A/G      G/G
  12  rs57975245 COUNTS        1       11       28
  12  rs57975245   FREQ    0.025    0.275      0.7
  12  rs57975245   MEAN  0.01095 0.002741 -0.0002698
  12  rs57975245     SD        0 0.008868 0.005463
  12  rs12385813   GENO      A/A      A/G      G/G
  12  rs12385813 COUNTS        2       19       19
  12  rs12385813   FREQ     0.05    0.475    0.475
  12  rs12385813   MEAN 0.004763  0.00217 -0.000906
  12  rs12385813     SD 0.002294 0.008104 0.005048
  12 rs115115629   GENO      G/G      G/A      A/A
  12 rs115115629 COUNTS        0       12       28
  12 rs115115629   FREQ        0      0.3      0.7
  12 rs115115629   MEAN       NA -0.001264  0.00174
  12 rs115115629     SD       NA 0.005519 0.007091
  12 rs116683013   GENO      A/A      A/G      G/G
  12 rs116683013 COUNTS        0        9       31
  12 rs116683013   FREQ        0    0.225    0.775
  12 rs116683013   MEAN       NA -0.002726 0.001873
  12 rs116683013     SD       NA 0.004529 0.006969
  12  rs74713353   GENO      A/A      A/G      G/G
  12  rs74713353 COUNTS        0        9       31
  12  rs74713353   FREQ        0    0.225    0.775
  12  rs74713353   MEAN       NA -0.002726 0.001873
  12  rs74713353     SD       NA 0.004529 0.006969
  12   rs4759295   GENO      T/T      T/C      C/C
  12   rs4759295 COUNTS        3       14       23
  12   rs4759295   FREQ    0.075     0.35    0.575
  12   rs4759295   MEAN 0.001915 0.002293 -0.0001869
  12   rs4759295     SD 0.008528 0.008018  0.00576
  12  rs17102640   GENO      G/G      G/C      C/C
  12  rs17102640 COUNTS        0       11       29
  12  rs17102640   FREQ        0    0.275    0.725
  12  rs17102640   MEAN       NA -0.002374 0.002057
  12  rs17102640     SD       NA 0.004152  0.00717
  12 rs149710711   GENO      C/C    C/CAT  CAT/CAT
  12 rs149710711 COUNTS        0        7       33
  12 rs149710711   FREQ        0    0.175    0.825
  12 rs149710711   MEAN       NA 0.0004416 0.0009228
  12 rs149710711     SD       NA 0.004309 0.007193
  12  rs11432016   GENO      T/T     T/TA    TA/TA
  12  rs11432016 COUNTS        0        5       35
  12  rs11432016   FREQ        0    0.125    0.875
  12  rs11432016   MEAN       NA -0.0005192 0.001033
  12  rs11432016     SD       NA 0.004365 0.007033
  12  rs35353347   GENO      C/C     C/CT    CT/CT
  12  rs35353347 COUNTS        4       21       15
  12  rs35353347   FREQ      0.1    0.525    0.375
  12  rs35353347   MEAN 0.002132 0.001934 -0.00104
  12  rs35353347     SD 0.006976 0.007651 0.005118
  12  rs60786267   GENO      G/G      G/C      C/C
  12  rs60786267 COUNTS        0        5       35
  12  rs60786267   FREQ        0    0.125    0.875
  12  rs60786267   MEAN       NA 0.007678 -0.0001385
  12  rs60786267     SD       NA  0.01221 0.005159
  12  rs74091537   GENO      A/A      A/G      G/G
  12  rs74091537 COUNTS        1       12       27
  12  rs74091537   FREQ    0.025      0.3    0.675
  12  rs74091537   MEAN  0.01095 0.002013 -5.769e-05
  12  rs74091537     SD        0 0.008823 0.005448
  12  rs12313512   GENO      T/T      T/G      G/G
  12  rs12313512 COUNTS        2       19       19
  12  rs12313512   FREQ     0.05    0.475    0.475
  12  rs12313512   MEAN 0.004763  0.00217 -0.000906
  12  rs12313512     SD 0.002294 0.008104 0.005048
  12 rs116585883   GENO      C/C      C/T      T/T
  12 rs116585883 COUNTS        0        9       31
  12 rs116585883   FREQ        0    0.225    0.775
  12 rs116585883   MEAN       NA -0.002726 0.001873
  12 rs116585883     SD       NA 0.004529 0.006969
  12  rs55893761   GENO      A/A      A/G      G/G
  12  rs55893761 COUNTS        2       19       19
  12  rs55893761   FREQ     0.05    0.475    0.475
  12  rs55893761   MEAN 0.004763  0.00217 -0.000906
  12  rs55893761     SD 0.002294 0.008104 0.005048
  12 rs148538617   GENO      A/A      A/C      C/C
  12 rs148538617 COUNTS        0        9       31
  12 rs148538617   FREQ        0    0.225    0.775
  12 rs148538617   MEAN       NA -0.002726 0.001873
  12 rs148538617     SD       NA 0.004529 0.006969
  12 rs112076260   GENO      A/A      A/C      C/C
  12 rs112076260 COUNTS        0        7       33
  12 rs112076260   FREQ        0    0.175    0.825
  12 rs112076260   MEAN       NA 0.0004416 0.0009228
  12 rs112076260     SD       NA 0.004309 0.007193
  12 rs113340396   GENO      C/C      C/G      G/G
  12 rs113340396 COUNTS        0        6       34
  12 rs113340396   FREQ        0     0.15     0.85
  12 rs113340396   MEAN       NA -4.184e-05 0.000994
  12 rs113340396     SD       NA 0.004507 0.007095
  12   rs7299481   GENO      T/T      T/A      A/A
  12   rs7299481 COUNTS        5       18       17
  12   rs7299481   FREQ    0.125     0.45    0.425
  12   rs7299481   MEAN -0.0003099 -0.0005083 0.002603
  12   rs7299481     SD 0.003629 0.006212 0.007776
  12  rs79479777   GENO      T/T      T/C      C/C
  12  rs79479777 COUNTS        0       13       27
  12  rs79479777   FREQ        0    0.325    0.675
  12  rs79479777   MEAN       NA 0.003192 -0.0002942
  12  rs79479777     SD       NA  0.00918 0.005002
  12 rs115653106   GENO      A/A      A/G      G/G
  12 rs115653106 COUNTS        0        4       36
  12 rs115653106   FREQ        0      0.1      0.9
  12 rs115653106   MEAN       NA -0.00548 0.001541
  12 rs115653106     SD       NA 0.005227 0.006566
  12   rs7968810   GENO      A/A      A/G      G/G
  12   rs7968810 COUNTS        4       24       12
  12   rs7968810   FREQ      0.1      0.6      0.3
  12   rs7968810   MEAN 0.001543 0.0009752 0.0003306
  12   rs7968810     SD 0.005689 0.007712 0.005205
  12   rs7968870   GENO      G/G      G/A      A/A
  12   rs7968870 COUNTS        2       19       19
  12   rs7968870   FREQ     0.05    0.475    0.475
  12   rs7968870   MEAN 0.004763  0.00217 -0.000906
  12   rs7968870     SD 0.002294 0.008104 0.005048
  12   rs7969151   GENO      A/A      A/G      G/G
  12   rs7969151 COUNTS        4       24       12
  12   rs7969151   FREQ      0.1      0.6      0.3
  12   rs7969151   MEAN 0.001543 0.0009752 0.0003306
  12   rs7969151     SD 0.005689 0.007712 0.005205
  12   rs6580960   GENO      A/A      A/C      C/C
  12   rs6580960 COUNTS        3       14       23
  12   rs6580960   FREQ    0.075     0.35    0.575
  12   rs6580960   MEAN 0.001915 0.002293 -0.0001869
  12   rs6580960     SD 0.008528 0.008018  0.00576
  12  rs77268303   GENO      T/T      T/G      G/G
  12  rs77268303 COUNTS        0        9       31
  12  rs77268303   FREQ        0    0.225    0.775
  12  rs77268303   MEAN       NA -0.002726 0.001873
  12  rs77268303     SD       NA 0.004529 0.006969
  12  rs12300969   GENO      G/G      G/T      T/T
  12  rs12300969 COUNTS        0        7       33
  12  rs12300969   FREQ        0    0.175    0.825
  12  rs12300969   MEAN       NA 0.0004416 0.0009228
  12  rs12300969     SD       NA 0.004309 0.007193
  12  rs11307850   GENO      C/C     C/CT    CT/CT
  12  rs11307850 COUNTS        0       13       27
  12  rs11307850   FREQ        0    0.325    0.675
  12  rs11307850   MEAN       NA 0.003192 -0.0002942
  12  rs11307850     SD       NA  0.00918 0.005002
  12   rs7963500   GENO      T/T      T/C      C/C
  12   rs7963500 COUNTS        3       14       23
  12   rs7963500   FREQ    0.075     0.35    0.575
  12   rs7963500   MEAN 0.001915 0.002293 -0.0001869
  12   rs7963500     SD 0.008528 0.008018  0.00576
  12   rs7976888   GENO      C/C      C/T      T/T
  12   rs7976888 COUNTS        0        5       35
  12   rs7976888   FREQ        0    0.125    0.875
  12   rs7976888   MEAN       NA -0.0005192 0.001033
  12   rs7976888     SD       NA 0.004365 0.007033
  12 rs115833693   GENO      T/T      T/A      A/A
  12 rs115833693 COUNTS        0        9       31
  12 rs115833693   FREQ        0    0.225    0.775
  12 rs115833693   MEAN       NA -0.002726 0.001873
  12 rs115833693     SD       NA 0.004529 0.006969
  12  rs11170680   GENO      C/C      C/T      T/T
  12  rs11170680 COUNTS        2       19       19
  12  rs11170680   FREQ     0.05    0.475    0.475
  12  rs11170680   MEAN 0.004763  0.00217 -0.000906
  12  rs11170680     SD 0.002294 0.008104 0.005048
  12  rs12321239   GENO      T/T      T/G      G/G
  12  rs12321239 COUNTS        1       20       19
  12  rs12321239   FREQ    0.025      0.5    0.475
  12  rs12321239   MEAN 0.003141 0.002381 -0.000906
  12  rs12321239     SD        0 0.007944 0.005048
  12  rs12309114   GENO      G/G      G/A      A/A
  12  rs12309114 COUNTS        2       19       19
  12  rs12309114   FREQ     0.05    0.475    0.475
  12  rs12309114   MEAN 0.004763  0.00217 -0.000906
  12  rs12309114     SD 0.002294 0.008104 0.005048
  12 rs185023038   GENO      T/T      T/G      G/G
  12 rs185023038 COUNTS        0        9       31
  12 rs185023038   FREQ        0    0.225    0.775
  12 rs185023038   MEAN       NA -0.002726 0.001873
  12 rs185023038     SD       NA 0.004529 0.006969
  12  rs17102742   GENO      T/T      T/C      C/C
  12  rs17102742 COUNTS        0       11       29
  12  rs17102742   FREQ        0    0.275    0.725
  12  rs17102742   MEAN       NA -0.002374 0.002057
  12  rs17102742     SD       NA 0.004152  0.00717
  12  rs10783597   GENO      C/C      C/T      T/T
  12  rs10783597 COUNTS        3       13       24
  12  rs10783597   FREQ    0.075    0.325      0.6
  12  rs10783597   MEAN 0.001915 0.002459 -0.0001736
  12  rs10783597     SD 0.008528  0.00832 0.005634
  12  rs12309485   GENO      G/G      G/A      A/A
  12  rs12309485 COUNTS        5       24       11
  12  rs12309485   FREQ    0.125      0.6    0.275
  12  rs12309485   MEAN 0.001284 0.0008888 0.000527
  12  rs12309485     SD 0.004961 0.007732 0.005412
  12  rs12578472   GENO      T/T      T/C      C/C
  12  rs12578472 COUNTS       10       15       15
  12  rs12578472   FREQ     0.25    0.375    0.375
  12  rs12578472   MEAN -0.002369 0.0008117 0.003004
  12  rs12578472     SD 0.004229 0.006272 0.007945
  12   rs7294513   GENO      T/T      T/C      C/C
  12   rs7294513 COUNTS        2       19       19
  12   rs7294513   FREQ     0.05    0.475    0.475
  12   rs7294513   MEAN 0.004763  0.00217 -0.000906
  12   rs7294513     SD 0.002294 0.008104 0.005048
  12   rs4759296   GENO      G/G      G/C      C/C
  12   rs4759296 COUNTS        3       14       23
  12   rs4759296   FREQ    0.075     0.35    0.575
  12   rs4759296   MEAN 0.001915 0.002293 -0.0001869
  12   rs4759296     SD 0.008528 0.008018  0.00576
  12 rs115650146   GENO      T/T      T/C      C/C
  12 rs115650146 COUNTS        0        9       31
  12 rs115650146   FREQ        0    0.225    0.775
  12 rs115650146   MEAN       NA -0.002726 0.001873
  12 rs115650146     SD       NA 0.004529 0.006969
  12  rs56249450   GENO      A/A     A/AT    AT/AT
  12  rs56249450 COUNTS        4       23       13
  12  rs56249450   FREQ      0.1    0.575    0.325
  12  rs56249450   MEAN   0.0022 0.001793 -0.001269
  12  rs56249450     SD  0.00328 0.007465 0.005945
  12   rs7315099   GENO      T/T      T/C      C/C
  12   rs7315099 COUNTS        0        5       35
  12   rs7315099   FREQ        0    0.125    0.875
  12   rs7315099   MEAN       NA -0.0005192 0.001033
  12   rs7315099     SD       NA 0.004365 0.007033
  12  rs10783598   GENO      C/C      C/T      T/T
  12  rs10783598 COUNTS       10       15       15
  12  rs10783598   FREQ     0.25    0.375    0.375
  12  rs10783598   MEAN -0.002369 0.0008117 0.003004
  12  rs10783598     SD 0.004229 0.006272 0.007945
  12  rs11170681   GENO      C/C      C/T      T/T
  12  rs11170681 COUNTS        2       19       19
  12  rs11170681   FREQ     0.05    0.475    0.475
  12  rs11170681   MEAN 0.004763  0.00217 -0.000906
  12  rs11170681     SD 0.002294 0.008104 0.005048
  12   rs7299000   GENO      A/A      A/G      G/G
  12   rs7299000 COUNTS        0        5       35
  12   rs7299000   FREQ        0    0.125    0.875
  12   rs7299000   MEAN       NA -0.0005192 0.001033
  12   rs7299000     SD       NA 0.004365 0.007033
  12  rs12303628   GENO      T/T      T/C      C/C
  12  rs12303628 COUNTS        0       16       24
  12  rs12303628   FREQ        0      0.4      0.6
  12  rs12303628   MEAN       NA 0.003575 -0.0009853
  12  rs12303628     SD       NA 0.008389 0.004724
  12   rs7315557   GENO      G/G      G/C      C/C
  12   rs7315557 COUNTS        9       18       13
  12   rs7315557   FREQ    0.225     0.45    0.325
  12   rs7315557   MEAN 0.0002328 0.0009975 0.001038
  12   rs7315557     SD 0.005313 0.008027 0.006075
  12  rs10876495   GENO      T/T      T/C      C/C
  12  rs10876495 COUNTS        4       14       22
  12  rs10876495   FREQ      0.1     0.35     0.55
  12  rs10876495   MEAN 0.008014 0.0006377 -0.0003381
  12  rs10876495     SD  0.01405 0.004125 0.005849
  12 rs201000501   GENO  GTT/GTT    GTT/G      G/G
  12 rs201000501 COUNTS       11       17       12
  12 rs201000501   FREQ    0.275    0.425      0.3
  12 rs201000501   MEAN 0.002806 0.001254 -0.001554
  12 rs201000501     SD 0.009301 0.005707 0.004936
  12   rs4759297   GENO      C/C      C/T      T/T
  12   rs4759297 COUNTS       12       16       12
  12   rs4759297   FREQ      0.3      0.4      0.3
  12   rs4759297   MEAN 0.003229 -0.001544 0.001626
  12   rs4759297     SD 0.008817 0.004881 0.005947
  12  rs74871334   GENO      C/C      C/T      T/T
  12  rs74871334 COUNTS        0        4       36
  12  rs74871334   FREQ        0      0.1      0.9
  12  rs74871334   MEAN       NA 0.001361 0.0007806
  12  rs74871334     SD       NA  0.00352 0.007031
  12  rs75328374   GENO      A/A      A/G      G/G
  12  rs75328374 COUNTS        0        9       31
  12  rs75328374   FREQ        0    0.225    0.775
  12  rs75328374   MEAN       NA 0.003001 0.0002109
  12  rs75328374     SD       NA   0.0105 0.005265
  12  rs12229875   GENO      C/C      C/T      T/T
  12  rs12229875 COUNTS        2       14       24
  12  rs12229875   FREQ     0.05     0.35      0.6
  12  rs12229875   MEAN -0.006466 -0.002041 0.003127
  12  rs12229875     SD 0.0006339 0.005021  0.00689
  12   rs7307035   GENO      G/G      G/A      A/A
  12   rs7307035 COUNTS        3       12       25
  12   rs7307035   FREQ    0.075      0.3    0.625
  12   rs7307035   MEAN  0.00302 0.001052 0.0004746
  12   rs7307035     SD  0.00993 0.004131 0.007543
  12 rs372680132   GENO      C/C     C/CT    CT/CT
  12 rs372680132 COUNTS        2        6       32
  12 rs372680132   FREQ     0.05     0.15      0.8
  12 rs372680132   MEAN 0.001406 -0.004614 0.001825
  12 rs372680132     SD 0.0006454  0.00469 0.006834
  12  rs75334194   GENO      T/T      T/C      C/C
  12  rs75334194 COUNTS        0        4       36
  12  rs75334194   FREQ        0      0.1      0.9
  12  rs75334194   MEAN       NA 0.0005444 0.0008713
  12  rs75334194     SD       NA   0.0051 0.006949
  12   rs3847786   GENO      T/T      T/C      C/C
  12   rs3847786 COUNTS        9       18       13
  12   rs3847786   FREQ    0.225     0.45    0.325
  12   rs3847786   MEAN   0.0013 0.003154 -0.002687
  12   rs3847786     SD 0.006423 0.007691 0.003795
  12  rs11170682   GENO      T/T      T/C      C/C
  12  rs11170682 COUNTS        9       18       13
  12  rs11170682   FREQ    0.225     0.45    0.325
  12  rs11170682   MEAN   0.0013 0.003154 -0.002687
  12  rs11170682     SD 0.006423 0.007691 0.003795
  12   rs7955354   GENO      A/A      A/G      G/G
  12   rs7955354 COUNTS        1       12       27
  12   rs7955354   FREQ    0.025      0.3    0.675
  12   rs7955354   MEAN 0.002605 0.001918 0.0002933
  12   rs7955354     SD        0 0.005312 0.007424
  12   rs7955486   GENO      A/A      A/G      G/G
  12   rs7955486 COUNTS        4       11       25
  12   rs7955486   FREQ      0.1    0.275    0.625
  12   rs7955486   MEAN 0.004434 0.0003585 0.0004746
  12   rs7955486     SD 0.008587 0.003526 0.007543
  12 rs115211342   GENO      A/A      A/G      G/G
  12 rs115211342 COUNTS        0        4       36
  12 rs115211342   FREQ        0      0.1      0.9
  12 rs115211342   MEAN       NA 0.0005444 0.0008713
  12 rs115211342     SD       NA   0.0051 0.006949
  12   rs3847785   GENO      T/T      T/G      G/G
  12   rs3847785 COUNTS        2       11       27
  12   rs3847785   FREQ     0.05    0.275    0.675
  12   rs3847785   MEAN -0.002602 0.003831 -0.0001254
  12   rs3847785     SD   0.0048 0.009274 0.005328
  12  rs11170683   GENO      T/T      T/A      A/A
  12  rs11170683 COUNTS       10       18       12
  12  rs11170683   FREQ     0.25     0.45      0.3
  12  rs11170683   MEAN 0.001183  0.00325 -0.003066
  12  rs11170683     SD 0.006067 0.007662 0.003698
  12   rs4759298   GENO      C/C      C/T      T/T
  12   rs4759298 COUNTS        4       15       21
  12   rs4759298   FREQ      0.1    0.375    0.525
  12   rs4759298   MEAN -0.00353 -0.001506 0.003345
  12   rs4759298     SD 0.003556 0.005294 0.007237
  12   rs3847784   GENO      A/A      A/C      C/C
  12   rs3847784 COUNTS        2       11       27
  12   rs3847784   FREQ     0.05    0.275    0.675
  12   rs3847784   MEAN -0.002602 0.003831 -0.0001254
  12   rs3847784     SD   0.0048 0.009274 0.005328
  12  rs10876496   GENO      T/T      T/C      C/C
  12  rs10876496 COUNTS        5       15       20
  12  rs10876496   FREQ    0.125    0.375      0.5
  12  rs10876496   MEAN -0.002451 -0.001621 0.003506
  12  rs10876496     SD 0.003911 0.005234 0.007386
  12   rs3858602   GENO      A/A      A/G      G/G
  12   rs3858602 COUNTS       10       18       12
  12   rs3858602   FREQ     0.25     0.45      0.3
  12   rs3858602   MEAN 0.001265 0.003115 -0.002931
  12   rs3858602     SD 0.006056 0.007705 0.003855
  12 rs113854012   GENO    TG/TG     TG/T      T/T
  12 rs113854012 COUNTS       11       15       14
  12 rs113854012   FREQ    0.275    0.375     0.35
  12 rs113854012   MEAN 0.002867 0.001207 -0.001149
  12 rs113854012     SD 0.005407  0.00887 0.004575
  12  rs74349459   GENO      T/T      T/C      C/C
  12  rs74349459 COUNTS        1        5       34
  12  rs74349459   FREQ    0.025    0.125     0.85
  12  rs74349459   MEAN 0.002605 0.002919 0.0004807
  12  rs74349459     SD        0  0.00581 0.006972
  12  rs61497467   GENO      G/G      G/A      A/A
  12  rs61497467 COUNTS        0        9       31
  12  rs61497467   FREQ        0    0.225    0.775
  12  rs61497467   MEAN       NA 0.003001 0.0002109
  12  rs61497467     SD       NA   0.0105 0.005265
  12  rs74091557   GENO      G/G      G/C      C/C
  12  rs74091557 COUNTS        2       17       21
  12  rs74091557   FREQ     0.05    0.425    0.525
  12  rs74091557   MEAN 0.0009073 0.002007 -0.0001136
  12  rs74091557     SD 0.002656 0.008024 0.005869
  12  rs17102892   GENO      C/C      C/G      G/G
  12  rs17102892 COUNTS        2       17       21
  12  rs17102892   FREQ     0.05    0.425    0.525
  12  rs17102892   MEAN 0.0009073 0.002007 -0.0001136
  12  rs17102892     SD 0.002656 0.008024 0.005869
  12   rs1316636   GENO      G/G      G/A      A/A
  12   rs1316636 COUNTS        0        6       34
  12   rs1316636   FREQ        0     0.15     0.85
  12   rs1316636   MEAN       NA 0.0007866 0.0008478
  12   rs1316636     SD       NA 0.005047 0.007052
  12   rs2037750   GENO      C/C      C/T      T/T
  12   rs2037750 COUNTS        4       15       21
  12   rs2037750   FREQ      0.1    0.375    0.525
  12   rs2037750   MEAN -0.00353 -0.001506 0.003345
  12   rs2037750     SD 0.003556 0.005294 0.007237
  12  rs11170685   GENO      C/C      C/T      T/T
  12  rs11170685 COUNTS       11       17       12
  12  rs11170685   FREQ    0.275    0.425      0.3
  12  rs11170685   MEAN -0.001741 0.001237 0.002639
  12  rs11170685     SD 0.005028 0.008298 0.005216
  12  rs11170686   GENO      T/T      T/G      G/G
  12  rs11170686 COUNTS        4       12       24
  12  rs11170686   FREQ      0.1      0.3      0.6
  12  rs11170686   MEAN 0.004434 0.0009281 0.0001946
  12  rs11170686     SD 0.008587 0.003898 0.007571
  12   rs2037749   GENO      T/T      T/C      C/C
  12   rs2037749 COUNTS        2       11       27
  12   rs2037749   FREQ     0.05    0.275    0.675
  12   rs2037749   MEAN -0.002602 0.003831 -0.0001254
  12   rs2037749     SD   0.0048 0.009274 0.005328
  12  rs61633953   GENO      A/A      A/G      G/G
  12  rs61633953 COUNTS        0        5       35
  12  rs61633953   FREQ        0    0.125    0.875
  12  rs61633953   MEAN       NA 0.007678 -0.0001385
  12  rs61633953     SD       NA  0.01221 0.005159
  12  rs74091561   GENO      A/A      A/G      G/G
  12  rs74091561 COUNTS        1        9       30
  12  rs74091561   FREQ    0.025    0.225     0.75
  12  rs74091561   MEAN -0.0009711 0.005935 -0.00063
  12  rs74091561     SD        0 0.008732 0.005435
  12  rs17102909   GENO      G/G      G/C      C/C
  12  rs17102909 COUNTS        2       13       25
  12  rs17102909   FREQ     0.05    0.325    0.625
  12  rs17102909   MEAN 0.0009073 0.002379 3.219e-05
  12  rs17102909     SD 0.002656 0.009222 0.005376
  12  rs11170687   GENO      G/G      G/A      A/A
  12  rs11170687 COUNTS        6       13       21
  12  rs11170687   FREQ     0.15    0.325    0.525
  12  rs11170687   MEAN 0.002692 0.0009297 0.0002526
  12  rs11170687     SD 0.007208 0.003732 0.008104
  12  rs17102916   GENO      T/T      T/G      G/G
  12  rs17102916 COUNTS        2       13       25
  12  rs17102916   FREQ     0.05    0.325    0.625
  12  rs17102916   MEAN 0.0009073 0.002379 3.219e-05
  12  rs17102916     SD 0.002656 0.009222 0.005376
  12 rs558363512   GENO    CT/CT     CT/C      C/C
  12 rs558363512 COUNTS        2       23       15
  12 rs558363512   FREQ     0.05    0.575    0.375
  12 rs558363512   MEAN 0.002974 -0.0002206 0.002178
  12 rs558363512     SD 0.0005214 0.005489 0.008633
  12 rs115300059   GENO      T/T      T/C      C/C
  12 rs115300059 COUNTS        2       13       25
  12 rs115300059   FREQ     0.05    0.325    0.625
  12 rs115300059   MEAN 0.0009073 0.002379 3.219e-05
  12 rs115300059     SD 0.002656 0.009222 0.005376
  12  rs35625178   GENO  GTA/GTA    GTA/G      G/G
  12  rs35625178 COUNTS        9       16       15
  12  rs35625178   FREQ    0.225      0.4    0.375
  12  rs35625178   MEAN -0.001996 0.0004072 0.002999
  12  rs35625178     SD 0.005551 0.008664  0.00423
  12 rs559561420   GENO      G/G      G/A      A/A
  12 rs559561420 COUNTS        0       13       27
  12 rs559561420   FREQ        0    0.325    0.675
  12 rs559561420   MEAN       NA 0.005507 -0.001409
  12 rs559561420     SD       NA  0.00788 0.004818
  12 rs191037137   GENO      T/T      T/C      C/C
  12 rs191037137 COUNTS        0        7       33
  12 rs191037137   FREQ        0    0.175    0.825
  12 rs191037137   MEAN       NA -0.004131 0.001893
  12 rs191037137     SD       NA 0.005786 0.006515
  12  rs77075895   GENO      T/T      T/C      C/C
  12  rs77075895 COUNTS        0        4       36
  12  rs77075895   FREQ        0      0.1      0.9
  12  rs77075895   MEAN       NA -0.00548 0.001541
  12  rs77075895     SD       NA 0.005227 0.006566
  12 rs138508034   GENO    TA/TA     TA/T      T/T
  12 rs138508034 COUNTS        4       12       24
  12 rs138508034   FREQ      0.1      0.3      0.6
  12 rs138508034   MEAN 0.006141 -8.514e-05 0.0004167
  12 rs138508034     SD 0.005893 0.003976 0.007699
  12  rs79478521   GENO      A/A      A/G      G/G
  12  rs79478521 COUNTS        0        8       32
  12  rs79478521   FREQ        0      0.2      0.8
  12  rs79478521   MEAN       NA -0.003995 0.002047
  12  rs79478521     SD       NA  0.00537 0.006557
  12  rs74091564   GENO      C/C      C/T      T/T
  12  rs74091564 COUNTS        2       13       25
  12  rs74091564   FREQ     0.05    0.325    0.625
  12  rs74091564   MEAN 0.0009073 0.002379 3.219e-05
  12  rs74091564     SD 0.002656 0.009222 0.005376
  12  rs74091565   GENO      G/G      G/A      A/A
  12  rs74091565 COUNTS        2       13       25
  12  rs74091565   FREQ     0.05    0.325    0.625
  12  rs74091565   MEAN 0.0009073 0.002379 3.219e-05
  12  rs74091565     SD 0.002656 0.009222 0.005376
  12  rs60916034   GENO      C/C      C/A      A/A
  12  rs60916034 COUNTS        1        2       37
  12  rs60916034   FREQ    0.025     0.05    0.925
  12  rs60916034   MEAN -0.00183  0.00372 0.000755
  12  rs60916034     SD        0 0.004913 0.006913
  12  rs11170688   GENO      T/T      T/C      C/C
  12  rs11170688 COUNTS        5       11       24
  12  rs11170688   FREQ    0.125    0.275      0.6
  12  rs11170688   MEAN 0.003574 0.0005158 0.0004167
  12  rs11170688     SD 0.007681 0.003553 0.007699
  12  rs10876498   GENO      A/A      A/G      G/G
  12  rs10876498 COUNTS        0        6       34
  12  rs10876498   FREQ        0     0.15     0.85
  12  rs10876498   MEAN       NA 0.0007866 0.0008478
  12  rs10876498     SD       NA 0.005047 0.007052
  12  rs10783599   GENO      A/A      A/G      G/G
  12  rs10783599 COUNTS        0        6       34
  12  rs10783599   FREQ        0     0.15     0.85
  12  rs10783599   MEAN       NA 0.0007866 0.0008478
  12  rs10783599     SD       NA 0.005047 0.007052
  12  rs17102957   GENO      C/C      C/T      T/T
  12  rs17102957 COUNTS        0        6       34
  12  rs17102957   FREQ        0     0.15     0.85
  12  rs17102957   MEAN       NA -0.00282 0.001484
  12  rs17102957     SD       NA 0.005197 0.006829
  12  rs12313584   GENO      G/G      G/A      A/A
  12  rs12313584 COUNTS        8       19       13
  12  rs12313584   FREQ      0.2    0.475    0.325
  12  rs12313584   MEAN 0.0005612 -0.002077 0.005271
  12  rs12313584     SD 0.005091   0.0052 0.007543
  12  rs10506318   GENO      G/G      G/T      T/T
  12  rs10506318 COUNTS        9       16       15
  12  rs10506318   FREQ    0.225      0.4    0.375
  12  rs10506318   MEAN 0.002051 0.001707 -0.0008156
  12  rs10506318     SD 0.003741 0.009298 0.004578
  12  rs71925390   GENO      A/A   A/ATTC ATTC/ATTC
  12  rs71925390 COUNTS        0        8       32
  12  rs71925390   FREQ        0      0.2      0.8
  12  rs71925390   MEAN       NA 0.004125 1.692e-05
  12  rs71925390     SD       NA  0.01063 0.005295
  12 rs114467406   GENO      A/A      A/G      G/G
  12 rs114467406 COUNTS        0        5       35
  12 rs114467406   FREQ        0    0.125    0.875
  12 rs114467406   MEAN       NA -0.001273  0.00114
  12 rs114467406     SD       NA 0.007423 0.006692
  12  rs78465973   GENO      A/A      A/G      G/G
  12  rs78465973 COUNTS        0        8       32
  12  rs78465973   FREQ        0      0.2      0.8
  12  rs78465973   MEAN       NA -0.003995 0.002047
  12  rs78465973     SD       NA  0.00537 0.006557
  12  rs77020835   GENO      T/T      T/G      G/G
  12  rs77020835 COUNTS        0        5       35
  12  rs77020835   FREQ        0    0.125    0.875
  12  rs77020835   MEAN       NA 0.001141 0.0007955
  12  rs77020835     SD       NA 0.005559 0.006954
  12   rs4494339   GENO      C/C      C/T      T/T
  12   rs4494339 COUNTS        8       19       13
  12   rs4494339   FREQ      0.2    0.475    0.325
  12   rs4494339   MEAN -0.0005044 -0.001628 0.005271
  12   rs4494339     SD 0.005649 0.005147 0.007543
  12 rs112590353   GENO      A/A      A/G      G/G
  12 rs112590353 COUNTS        0       11       29
  12 rs112590353   FREQ        0    0.275    0.725
  12 rs112590353   MEAN       NA 0.003805 -0.0002867
  12 rs112590353     SD       NA 0.009016 0.005419
  12  rs12305643   GENO      A/A      A/T      T/T
  12  rs12305643 COUNTS        8       19       13
  12  rs12305643   FREQ      0.2    0.475    0.325
  12  rs12305643   MEAN -0.0005044 -0.001628 0.005271
  12  rs12305643     SD 0.005649 0.005147 0.007543
  12  rs12307091   GENO      G/G      G/A      A/A
  12  rs12307091 COUNTS        9       16       15
  12  rs12307091   FREQ    0.225      0.4    0.375
  12  rs12307091   MEAN 0.002051 0.001707 -0.0008156
  12  rs12307091     SD 0.003741 0.009298 0.004578
  12  rs17103077   GENO      C/C      C/T      T/T
  12  rs17103077 COUNTS        9       16       15
  12  rs17103077   FREQ    0.225      0.4    0.375
  12  rs17103077   MEAN 0.002051 0.001707 -0.0008156
  12  rs17103077     SD 0.003741 0.009298 0.004578
  12  rs11170692   GENO      T/T      T/A      A/A
  12  rs11170692 COUNTS        8       20       12
  12  rs11170692   FREQ      0.2      0.5      0.3
  12  rs11170692   MEAN -0.0005044 -0.001593 0.005786
  12  rs11170692     SD 0.005649 0.005012 0.007636
  12 rs116286841   GENO      T/T      T/C      C/C
  12 rs116286841 COUNTS        0        5       35
  12 rs116286841   FREQ        0    0.125    0.875
  12 rs116286841   MEAN       NA 0.007678 -0.0001385
  12 rs116286841     SD       NA  0.01221 0.005159
  12  rs11612817   GENO      G/G      G/A      A/A
  12  rs11612817 COUNTS        7       18       15
  12  rs11612817   FREQ    0.175     0.45    0.375
  12  rs11612817   MEAN  0.00038 -0.002329 0.004854
  12  rs11612817     SD 0.005471 0.005215 0.007084
  12 rs138137531   GENO CAAAAAA/CAAAAAA CAAAAAA/C      C/C
  12 rs138137531 COUNTS        1        3       36
  12 rs138137531   FREQ    0.025    0.075      0.9
  12 rs138137531   MEAN 0.007194 4.493e-05 0.0007282
  12 rs138137531     SD        0   0.0024 0.006998
  12   rs7975955   GENO      T/T      T/G      G/G
  12   rs7975955 COUNTS        8       19       13
  12   rs7975955   FREQ      0.2    0.475    0.325
  12   rs7975955   MEAN -0.0005044 -0.001628 0.005271
  12   rs7975955     SD 0.005649 0.005147 0.007543
  12  rs11170695   GENO      A/A      A/G      G/G
  12  rs11170695 COUNTS        8       19       13
  12  rs11170695   FREQ      0.2    0.475    0.325
  12  rs11170695   MEAN -0.0005044 -0.001628 0.005271
  12  rs11170695     SD 0.005649 0.005147 0.007543
  12  rs11170696   GENO      A/A      A/G      G/G
  12  rs11170696 COUNTS        0        9       31
  12  rs11170696   FREQ        0    0.225    0.775
  12  rs11170696   MEAN       NA 0.001794 0.0005612
  12  rs11170696     SD       NA 0.006748 0.006815
  12  rs11170697   GENO      C/C      C/T      T/T
  12  rs11170697 COUNTS        8       19       13
  12  rs11170697   FREQ      0.2    0.475    0.325
  12  rs11170697   MEAN -0.0005044 -0.001628 0.005271
  12  rs11170697     SD 0.005649 0.005147 0.007543
  12   rs1006347   GENO      G/G      G/A      A/A
  12   rs1006347 COUNTS        8       19       13
  12   rs1006347   FREQ      0.2    0.475    0.325
  12   rs1006347   MEAN -0.0005044 -0.001628 0.005271
  12   rs1006347     SD 0.005649 0.005147 0.007543
  12   rs1550778   GENO      C/C      C/T      T/T
  12   rs1550778 COUNTS        8       19       13
  12   rs1550778   FREQ      0.2    0.475    0.325
  12   rs1550778   MEAN -0.0005044 -0.001628 0.005271
  12   rs1550778     SD 0.005649 0.005147 0.007543
  12  rs77274441   GENO      C/C      C/A      A/A
  12  rs77274441 COUNTS        0        8       32
  12  rs77274441   FREQ        0      0.2      0.8
  12  rs77274441   MEAN       NA 0.004125 1.692e-05
  12  rs77274441     SD       NA  0.01063 0.005295
  12  rs74091570   GENO      T/T      T/C      C/C
  12  rs74091570 COUNTS        2       11       27
  12  rs74091570   FREQ     0.05    0.275    0.675
  12  rs74091570   MEAN 0.0009073  0.00436 -0.0006011
  12  rs74091570     SD 0.002656 0.008575 0.005663
  12  rs56795175   GENO      A/A      A/T      T/T
  12  rs56795175 COUNTS        0        8       32
  12  rs56795175   FREQ        0      0.2      0.8
  12  rs56795175   MEAN       NA 0.004125 1.692e-05
  12  rs56795175     SD       NA  0.01063 0.005295
  12   rs2010242   GENO      A/A      A/T      T/T
  12   rs2010242 COUNTS        2       14       24
  12   rs2010242   FREQ     0.05     0.35      0.6
  12   rs2010242   MEAN 0.0009073 0.004058 -0.001045
  12   rs2010242     SD 0.002656 0.007638 0.005796
  12  rs74755945   GENO      T/T      T/C      C/C
  12  rs74755945 COUNTS        0        8       32
  12  rs74755945   FREQ        0      0.2      0.8
  12  rs74755945   MEAN       NA -0.003995 0.002047
  12  rs74755945     SD       NA  0.00537 0.006557
  12    rs876351   GENO      A/A      A/T      T/T
  12    rs876351 COUNTS        0        8       32
  12    rs876351   FREQ        0      0.2      0.8
  12    rs876351   MEAN       NA 0.004125 1.692e-05
  12    rs876351     SD       NA  0.01063 0.005295
  12  rs56351638   GENO      A/A      A/G      G/G
  12  rs56351638 COUNTS        1        7       32
  12  rs56351638   FREQ    0.025    0.175      0.8
  12  rs56351638   MEAN 0.002786 0.001304 0.000676
  12  rs56351638     SD        0 0.005578 0.007129
  12  rs12826199   GENO      T/T      T/A      A/A
  12  rs12826199 COUNTS        0        8       32
  12  rs12826199   FREQ        0      0.2      0.8
  12  rs12826199   MEAN       NA 0.004125 1.692e-05
  12  rs12826199     SD       NA  0.01063 0.005295
  12 rs142314689   GENO      T/T      T/G      G/G
  12 rs142314689 COUNTS        0        4       36
  12 rs142314689   FREQ        0      0.1      0.9
  12 rs142314689   MEAN       NA 0.008724 -3.751e-05
  12 rs142314689     SD       NA  0.01211 0.005483
  12  rs80254584   GENO      C/C      C/T      T/T
  12  rs80254584 COUNTS        0        8       32
  12  rs80254584   FREQ        0      0.2      0.8
  12  rs80254584   MEAN       NA 0.004125 1.692e-05
  12  rs80254584     SD       NA  0.01063 0.005295
  12  rs34983064   GENO      T/T   T/TGTC TGTC/TGTC
  12  rs34983064 COUNTS        0        8       32
  12  rs34983064   FREQ        0      0.2      0.8
  12  rs34983064   MEAN       NA 0.004125 1.692e-05
  12  rs34983064     SD       NA  0.01063 0.005295
  12  rs12811467   GENO      C/C      C/T      T/T
  12  rs12811467 COUNTS        7       18       15
  12  rs12811467   FREQ    0.175     0.45    0.375
  12  rs12811467   MEAN 0.007265 -0.001094 0.0001592
  12  rs12811467     SD 0.009554 0.004343 0.006193
  12  rs12423899   GENO      A/A      A/C      C/C
  12  rs12423899 COUNTS        0        8       32
  12  rs12423899   FREQ        0      0.2      0.8
  12  rs12423899   MEAN       NA 0.004125 1.692e-05
  12  rs12423899     SD       NA  0.01063 0.005295
  12 rs114815655   GENO      T/T      T/C      C/C
  12 rs114815655 COUNTS        1        6       33
  12 rs114815655   FREQ    0.025     0.15    0.825
  12 rs114815655   MEAN 0.002605 0.001317 0.0006982
  12 rs114815655     SD        0 0.006512 0.006963
  12  rs60282714   GENO      G/G      G/A      A/A
  12  rs60282714 COUNTS        2       11       27
  12  rs60282714   FREQ     0.05    0.275    0.675
  12  rs60282714   MEAN 0.0009073  0.00436 -0.0006011
  12  rs60282714     SD 0.002656 0.008575 0.005663
  12   rs4608125   GENO      A/A      A/G      G/G
  12   rs4608125 COUNTS        0        8       32
  12   rs4608125   FREQ        0      0.2      0.8
  12   rs4608125   MEAN       NA 0.004125 1.692e-05
  12   rs4608125     SD       NA  0.01063 0.005295
  12  rs10783600   GENO      A/A      A/G      G/G
  12  rs10783600 COUNTS        0        8       32
  12  rs10783600   FREQ        0      0.2      0.8
  12  rs10783600   MEAN       NA 0.004125 1.692e-05
  12  rs10783600     SD       NA  0.01063 0.005295
  12 rs557803529   GENO      T/T  T/TTTTC TTTTC/TTTTC
  12 rs557803529 COUNTS        5       15       20
  12 rs557803529   FREQ    0.125    0.375      0.5
  12 rs557803529   MEAN 0.001398 0.001769 8.303e-07
  12 rs557803529     SD 0.007122 0.008158 0.005644
  12  rs12319379   GENO      G/G      G/T      T/T
  12  rs12319379 COUNTS        4       16       20
  12  rs12319379   FREQ      0.1      0.4      0.5
  12  rs12319379   MEAN 0.000909 0.003215 -0.001076
  12  rs12319379     SD 0.002066 0.008312 0.005408
  12  rs59034149   GENO      C/C      C/T      T/T
  12  rs59034149 COUNTS        4       16       20
  12  rs59034149   FREQ      0.1      0.4      0.5
  12  rs59034149   MEAN 0.001795 0.002166 -0.0004141
  12  rs59034149     SD  0.00412 0.008352 0.005657
  12  rs10876500   GENO      T/T      T/G      G/G
  12  rs10876500 COUNTS        7       21       12
  12  rs10876500   FREQ    0.175    0.525      0.3
  12  rs10876500   MEAN 0.007265 -0.0005161 -0.000539
  12  rs10876500     SD 0.009554 0.004365 0.006669
  12 rs140046407   GENO      G/G     G/GT    GT/GT
  12 rs140046407 COUNTS        5       14       21
  12 rs140046407   FREQ    0.125     0.35    0.525
  12 rs140046407   MEAN 0.0007362 0.0001137 0.001346
  12 rs140046407     SD 0.004882 0.005539 0.007942
  12  rs12304309   GENO      T/T      T/C      C/C
  12  rs12304309 COUNTS        0        5       35
  12  rs12304309   FREQ        0    0.125    0.875
  12  rs12304309   MEAN       NA  0.00249 0.0006027
  12  rs12304309     SD       NA 0.005721 0.006907
  12   rs7136327   GENO      C/C      C/T      T/T
  12   rs7136327 COUNTS        4       15       21
  12   rs7136327   FREQ      0.1    0.375    0.525
  12   rs7136327   MEAN 0.001795 0.002186 -0.0003057
  12   rs7136327     SD  0.00412 0.008644 0.005536
  12  rs10783602   GENO      T/T      T/C      C/C
  12  rs10783602 COUNTS        0        8       32
  12  rs10783602   FREQ        0      0.2      0.8
  12  rs10783602   MEAN       NA 0.004125 1.692e-05
  12  rs10783602     SD       NA  0.01063 0.005295
  12  rs57637575   GENO      T/T    T/TAA  TAA/TAA
  12  rs57637575 COUNTS        2        9       29
  12  rs57637575   FREQ     0.05    0.225    0.725
  12  rs57637575   MEAN 0.0009073 0.005107 -0.0004909
  12  rs57637575     SD 0.002656 0.009396 0.005477
  12 rs538246032   GENO      C/C      C/T      T/T
  12 rs538246032 COUNTS        0        8       32
  12 rs538246032   FREQ        0      0.2      0.8
  12 rs538246032   MEAN       NA 0.004125 1.692e-05
  12 rs538246032     SD       NA  0.01063 0.005295
  12  rs59595983   GENO      T/T      T/C      C/C
  12  rs59595983 COUNTS        4       16       20
  12  rs59595983   FREQ      0.1      0.4      0.5
  12  rs59595983   MEAN 0.001795 0.002166 -0.0004141
  12  rs59595983     SD  0.00412 0.008352 0.005657
  12  rs11170701   GENO      C/C      C/G      G/G
  12  rs11170701 COUNTS        8       20       12
  12  rs11170701   FREQ      0.2      0.5      0.3
  12  rs11170701   MEAN 0.006242 -0.0004963 -0.000539
  12  rs11170701     SD 0.009306 0.004478 0.006669
  12  rs56973833   GENO      T/T      T/A      A/A
  12  rs56973833 COUNTS        0        8       32
  12  rs56973833   FREQ        0      0.2      0.8
  12  rs56973833   MEAN       NA 0.004125 1.692e-05
  12  rs56973833     SD       NA  0.01063 0.005295
  12  rs73309422   GENO      T/T      T/G      G/G
  12  rs73309422 COUNTS        1        2       37
  12  rs73309422   FREQ    0.025     0.05    0.925
  12  rs73309422   MEAN -0.00183  0.00372 0.000755
  12  rs73309422     SD        0 0.004913 0.006913
  12 rs116354044   GENO      T/T      T/A      A/A
  12 rs116354044 COUNTS        0        8       32
  12 rs116354044   FREQ        0      0.2      0.8
  12 rs116354044   MEAN       NA 0.004125 1.692e-05
  12 rs116354044     SD       NA  0.01063 0.005295
  12  rs11170702   GENO      G/G      G/A      A/A
  12  rs11170702 COUNTS        0        8       32
  12  rs11170702   FREQ        0      0.2      0.8
  12  rs11170702   MEAN       NA 0.004125 1.692e-05
  12  rs11170702     SD       NA  0.01063 0.005295
  12  rs11170704   GENO      T/T      T/G      G/G
  12  rs11170704 COUNTS        0       10       30
  12  rs11170704   FREQ        0     0.25     0.75
  12  rs11170704   MEAN       NA 0.003315 1.305e-05
  12  rs11170704     SD       NA 0.009568 0.005455
  12 rs573424891   GENO      C/C     C/CA    CA/CA
  12 rs573424891 COUNTS        0        5       35
  12 rs573424891   FREQ        0    0.125    0.875
  12 rs573424891   MEAN       NA 0.002395 0.0006162
  12 rs573424891     SD       NA 0.007736 0.006676
  12  rs12423776   GENO      C/C      C/A      A/A
  12  rs12423776 COUNTS        0       10       30
  12  rs12423776   FREQ        0     0.25     0.75
  12  rs12423776   MEAN       NA 0.003315 1.305e-05
  12  rs12423776     SD       NA 0.009568 0.005455
  12  rs61057882   GENO      A/A      A/G      G/G
  12  rs61057882 COUNTS        7       21       12
  12  rs61057882   FREQ    0.175    0.525      0.3
  12  rs61057882   MEAN 0.007265 -0.0005161 -0.000539
  12  rs61057882     SD 0.009554 0.004365 0.006669
  12   rs7308843   GENO      A/A      A/G      G/G
  12   rs7308843 COUNTS        8       22       10
  12   rs7308843   FREQ      0.2     0.55     0.25
  12   rs7308843   MEAN 0.006242 -0.0001846 -0.001233
  12   rs7308843     SD 0.009306 0.005395 0.005286
  12   rs7294561   GENO      A/A      A/T      T/T
  12   rs7294561 COUNTS        0       15       25
  12   rs7294561   FREQ        0    0.375    0.625
  12   rs7294561   MEAN       NA 0.003009 -0.0004634
  12   rs7294561     SD       NA 0.008726 0.004956
  12  rs73309428   GENO      A/A      A/C      C/C
  12  rs73309428 COUNTS        4       15       21
  12  rs73309428   FREQ      0.1    0.375    0.525
  12  rs73309428   MEAN 0.001795 0.002422 -0.0004744
  12  rs73309428     SD  0.00412 0.008579 0.005521
  12   rs7309157   GENO      T/T      T/A      A/A
  12   rs7309157 COUNTS        8       22       10
  12   rs7309157   FREQ      0.2     0.55     0.25
  12   rs7309157   MEAN 0.006242 -0.0001846 -0.001233
  12   rs7309157     SD 0.009306 0.005395 0.005286
  12  rs57371368   GENO      T/T      T/C      C/C
  12  rs57371368 COUNTS        4       15       21
  12  rs57371368   FREQ      0.1    0.375    0.525
  12  rs57371368   MEAN 0.001795 0.002422 -0.0004744
  12  rs57371368     SD  0.00412 0.008579 0.005521
  12   rs7309649   GENO      C/C      C/G      G/G
  12   rs7309649 COUNTS        8       22       10
  12   rs7309649   FREQ      0.2     0.55     0.25
  12   rs7309649   MEAN 0.006242 -0.0001846 -0.001233
  12   rs7309649     SD 0.009306 0.005395 0.005286
  12   rs7309463   GENO      G/G      G/A      A/A
  12   rs7309463 COUNTS        8       22       10
  12   rs7309463   FREQ      0.2     0.55     0.25
  12   rs7309463   MEAN 0.006242 -0.0001846 -0.001233
  12   rs7309463     SD 0.009306 0.005395 0.005286
  12  rs17103429   GENO      C/C      C/T      T/T
  12  rs17103429 COUNTS        8       22       10
  12  rs17103429   FREQ      0.2     0.55     0.25
  12  rs17103429   MEAN 0.006242 -0.0001846 -0.001233
  12  rs17103429     SD 0.009306 0.005395 0.005286
  12  rs17103430   GENO      C/C      C/T      T/T
  12  rs17103430 COUNTS        8       22       10
  12  rs17103430   FREQ      0.2     0.55     0.25
  12  rs17103430   MEAN 0.006242 -0.0001846 -0.001233
  12  rs17103430     SD 0.009306 0.005395 0.005286
  12  rs73317491   GENO      A/A      A/G      G/G
  12  rs73317491 COUNTS        8       22       10
  12  rs73317491   FREQ      0.2     0.55     0.25
  12  rs73317491   MEAN 0.006242 -0.0001846 -0.001233
  12  rs73317491     SD 0.009306 0.005395 0.005286
  12 rs145137763   GENO      C/C   C/CCCT CCCT/CCCT
  12 rs145137763 COUNTS        7       22       11
  12 rs145137763   FREQ    0.175     0.55    0.275
  12 rs145137763   MEAN 0.007265 -0.0001498 -0.001274
  12 rs145137763     SD 0.009554 0.005387 0.005016
  12 rs529241619   GENO      G/G      G/T      T/T
  12 rs529241619 COUNTS        0       26       14
  12 rs529241619   FREQ        0     0.65     0.35
  12 rs529241619   MEAN       NA  0.00216 -0.001616
  12 rs529241619     SD       NA 0.007266 0.004953
  12 rs114688702   GENO      G/G      G/A      A/A
  12 rs114688702 COUNTS        0       15       25
  12 rs114688702   FREQ        0    0.375    0.625
  12 rs114688702   MEAN       NA 0.003009 -0.0004634
  12 rs114688702     SD       NA 0.008726 0.004956
  12   rs9706510   GENO      A/A      A/G      G/G
  12   rs9706510 COUNTS        4       15       21
  12   rs9706510   FREQ      0.1    0.375    0.525
  12   rs9706510   MEAN 0.001795 0.002422 -0.0004744
  12   rs9706510     SD  0.00412 0.008579 0.005521
  12   rs9705895   GENO      C/C      C/A      A/A
  12   rs9705895 COUNTS        8       22       10
  12   rs9705895   FREQ      0.2     0.55     0.25
  12   rs9705895   MEAN 0.006242 -0.0001846 -0.001233
  12   rs9705895     SD 0.009306 0.005395 0.005286
  12 rs138879969   GENO    TA/TA     TA/T      T/T
  12 rs138879969 COUNTS        4       15       21
  12 rs138879969   FREQ      0.1    0.375    0.525
  12 rs138879969   MEAN 0.001795 0.002422 -0.0004744
  12 rs138879969     SD  0.00412 0.008579 0.005521
  12  rs57503239   GENO    AT/AT     AT/A      A/A
  12  rs57503239 COUNTS        0       13       27
  12  rs57503239   FREQ        0    0.325    0.675
  12  rs57503239   MEAN       NA 0.003051 -0.0002264
  12  rs57503239     SD       NA 0.009306 0.004942
  12  rs74500179   GENO      G/G      G/C      C/C
  12  rs74500179 COUNTS        0       15       25
  12  rs74500179   FREQ        0    0.375    0.625
  12  rs74500179   MEAN       NA 0.003009 -0.0004634
  12  rs74500179     SD       NA 0.008726 0.004956
  12   rs3858601   GENO      A/A      A/C      C/C
  12   rs3858601 COUNTS        4       15       21
  12   rs3858601   FREQ      0.1    0.375    0.525
  12   rs3858601   MEAN 0.001795 0.002422 -0.0004744
  12   rs3858601     SD  0.00412 0.008579 0.005521
  12  rs79746362   GENO      T/T      T/A      A/A
  12  rs79746362 COUNTS        0        9       31
  12  rs79746362   FREQ        0    0.225    0.775
  12  rs79746362   MEAN       NA  0.00348 7.165e-05
  12  rs79746362     SD       NA  0.01013 0.005373
  12  rs60220223   GENO      T/T     T/TA    TA/TA
  12  rs60220223 COUNTS        0       15       25
  12  rs60220223   FREQ        0    0.375    0.625
  12  rs60220223   MEAN       NA 0.003009 -0.0004634
  12  rs60220223     SD       NA 0.008726 0.004956
  12   rs7295111   GENO      G/G      G/A      A/A
  12   rs7295111 COUNTS        4       15       21
  12   rs7295111   FREQ      0.1    0.375    0.525
  12   rs7295111   MEAN 0.001795 0.002422 -0.0004744
  12   rs7295111     SD  0.00412 0.008579 0.005521
  12   rs7961482   GENO      A/A      A/G      G/G
  12   rs7961482 COUNTS        0        4       36
  12   rs7961482   FREQ        0      0.1      0.9
  12   rs7961482   MEAN       NA 0.0009437 0.000827
  12   rs7961482     SD       NA 0.005262 0.006939
  12  rs75961985   GENO      G/G      G/C      C/C
  12  rs75961985 COUNTS        0        9       31
  12  rs75961985   FREQ        0    0.225    0.775
  12  rs75961985   MEAN       NA  0.00348 7.165e-05
  12  rs75961985     SD       NA  0.01013 0.005373
  12  rs79302696   GENO      A/A      A/T      T/T
  12  rs79302696 COUNTS        0       10       30
  12  rs79302696   FREQ        0     0.25     0.75
  12  rs79302696   MEAN       NA 0.003315 1.305e-05
  12  rs79302696     SD       NA 0.009568 0.005455
  12 rs534420619   GENO      C/C    C/CTT  CTT/CTT
  12 rs534420619 COUNTS        8       22       10
  12 rs534420619   FREQ      0.2     0.55     0.25
  12 rs534420619   MEAN 0.006242 -0.0001846 -0.001233
  12 rs534420619     SD 0.009306 0.005395 0.005286
  12  rs11835746   GENO      G/G      G/T      T/T
  12  rs11835746 COUNTS        8       19       13
  12  rs11835746   FREQ      0.2    0.475    0.325
  12  rs11835746   MEAN 4.491e-05 -0.002029 0.005518
  12  rs11835746     SD 0.005153  0.00515 0.007412
  12 rs115341417   GENO      A/A      A/G      G/G
  12 rs115341417 COUNTS        0        5       35
  12 rs115341417   FREQ        0    0.125    0.875
  12 rs115341417   MEAN       NA 0.007678 -0.0001385
  12 rs115341417     SD       NA  0.01221 0.005159
  12 rs112504480   GENO      C/C      C/T      T/T
  12 rs112504480 COUNTS        0        4       36
  12 rs112504480   FREQ        0      0.1      0.9
  12 rs112504480   MEAN       NA 0.0009437 0.000827
  12 rs112504480     SD       NA 0.005262 0.006939
  12 rs113596586   GENO      T/T      T/C      C/C
  12 rs113596586 COUNTS        0        5       35
  12 rs113596586   FREQ        0    0.125    0.875
  12 rs113596586   MEAN       NA 0.001141 0.0007955
  12 rs113596586     SD       NA 0.005559 0.006954
  12   rs7303832   GENO      G/G      G/A      A/A
  12   rs7303832 COUNTS        0       15       25
  12   rs7303832   FREQ        0    0.375    0.625
  12   rs7303832   MEAN       NA 0.003009 -0.0004634
  12   rs7303832     SD       NA 0.008726 0.004956
  12 rs201532720   GENO CTTTA/CTTTA  CTTTA/C      C/C
  12 rs201532720 COUNTS        0        6       34
  12 rs201532720   FREQ        0     0.15     0.85
  12 rs201532720   MEAN       NA 0.003371 0.0003917
  12 rs201532720     SD       NA 0.004608    0.007
  12   rs7304319   GENO      T/T      T/C      C/C
  12   rs7304319 COUNTS        4       19       17
  12   rs7304319   FREQ      0.1    0.475    0.425
  12   rs7304319   MEAN  0.01056 0.0004183 -0.0009796
  12   rs7304319     SD  0.01061  0.00484 0.005975
  12 rs145401239   GENO      G/G      G/C      C/C
  12 rs145401239 COUNTS        1        6       33
  12 rs145401239   FREQ    0.025     0.15    0.825
  12 rs145401239   MEAN 0.002605 0.001317 0.0006982
  12 rs145401239     SD        0 0.006512 0.006963
  12  rs34164956   GENO      C/C      C/T      T/T
  12  rs34164956 COUNTS        0       15       25
  12  rs34164956   FREQ        0    0.375    0.625
  12  rs34164956   MEAN       NA 0.003009 -0.0004634
  12  rs34164956     SD       NA 0.008726 0.004956
  12 rs116656661   GENO      C/C      C/A      A/A
  12 rs116656661 COUNTS        0        4       36
  12 rs116656661   FREQ        0      0.1      0.9
  12 rs116656661   MEAN       NA 0.0005444 0.0008713
  12 rs116656661     SD       NA   0.0051 0.006949
  12  rs77645990   GENO      A/A      A/G      G/G
  12  rs77645990 COUNTS        0        9       31
  12  rs77645990   FREQ        0    0.225    0.775
  12  rs77645990   MEAN       NA  0.00348 7.165e-05
  12  rs77645990     SD       NA  0.01013 0.005373
  12   rs7308567   GENO      G/G      G/C      C/C
  12   rs7308567 COUNTS        0       15       25
  12   rs7308567   FREQ        0    0.375    0.625
  12   rs7308567   MEAN       NA 0.003009 -0.0004634
  12   rs7308567     SD       NA 0.008726 0.004956
  12   rs7312036   GENO      G/G      G/C      C/C
  12   rs7312036 COUNTS        5       18       17
  12   rs7312036   FREQ    0.125     0.45    0.425
  12   rs7312036   MEAN 0.001253 0.002785 -0.001344
  12   rs7312036     SD 0.003768 0.008559 0.004447
  12  rs59952927   GENO      G/G      G/A      A/A
  12  rs59952927 COUNTS        0       10       30
  12  rs59952927   FREQ        0     0.25     0.75
  12  rs59952927   MEAN       NA 0.003315 1.305e-05
  12  rs59952927     SD       NA 0.009568 0.005455
  12   rs1852931   GENO      C/C      C/T      T/T
  12   rs1852931 COUNTS        5       16       19
  12   rs1852931   FREQ    0.125      0.4    0.475
  12   rs1852931   MEAN 0.001253 0.002694 -0.000833
  12   rs1852931     SD 0.003768 0.009046 0.004565
  12 rs138851641   GENO      T/T    T/TTA  TTA/TTA
  12 rs138851641 COUNTS        0       11       29
  12 rs138851641   FREQ        0    0.275    0.725
  12 rs138851641   MEAN       NA 0.002931 4.498e-05
  12 rs138851641     SD       NA 0.009166 0.005548
  12 rs143979088   GENO  ATG/ATG    ATG/A      A/A
  12 rs143979088 COUNTS        2       29        9
  12 rs143979088   FREQ     0.05    0.725    0.225
  12 rs143979088   MEAN -0.003949 0.0003297 0.003543
  12 rs143979088     SD 0.004193 0.007333 0.003971
  12   rs1920025   GENO      A/A      A/G      G/G
  12   rs1920025 COUNTS        8       20       12
  12   rs1920025   FREQ      0.2      0.5      0.3
  12   rs1920025   MEAN -0.000669 -0.001474 0.005699
  12   rs1920025     SD 0.005684 0.005023 0.007712
  12 rs114603384   GENO      G/G      G/A      A/A
  12 rs114603384 COUNTS        2       10       28
  12 rs114603384   FREQ     0.05     0.25      0.7
  12 rs114603384   MEAN 0.001684 -0.0002129 0.001154
  12 rs114603384     SD 0.001303 0.006307 0.007184
  12  rs56678278   GENO      G/G      G/C      C/C
  12  rs56678278 COUNTS        0       13       27
  12  rs56678278   FREQ        0    0.325    0.675
  12  rs56678278   MEAN       NA 0.002931 -0.0001689
  12  rs56678278     SD       NA  0.00935 0.004943
  12  rs60039490   GENO      T/T      T/C      C/C
  12  rs60039490 COUNTS        2       10       28
  12  rs60039490   FREQ     0.05     0.25      0.7
  12  rs60039490   MEAN 0.0009073 0.004964 -0.0006397
  12  rs60039490     SD 0.002656 0.008789  0.00556
  12 rs147952231   GENO      A/A      A/G      G/G
  12 rs147952231 COUNTS        0       10       30
  12 rs147952231   FREQ        0     0.25     0.75
  12 rs147952231   MEAN       NA 0.003315 1.305e-05
  12 rs147952231     SD       NA 0.009568 0.005455
  12  rs59663428   GENO      T/T      T/A      A/A
  12  rs59663428 COUNTS        2        8       30
  12  rs59663428   FREQ     0.05      0.2     0.75
  12  rs59663428   MEAN 0.0009073 0.005956 -0.0005305
  12  rs59663428     SD 0.002656 0.009669 0.005386
  12  rs74819007   GENO      C/C      C/T      T/T
  12  rs74819007 COUNTS        1        5       34
  12  rs74819007   FREQ    0.025    0.125     0.85
  12  rs74819007   MEAN 0.006385 0.001342 0.0006015
  12  rs74819007     SD        0 0.005305 0.007011
  12  rs56698238   GENO      C/C      C/T      T/T
  12  rs56698238 COUNTS        0        9       31
  12  rs56698238   FREQ        0    0.225    0.775
  12  rs56698238   MEAN       NA  0.00348 7.165e-05
  12  rs56698238     SD       NA  0.01013 0.005373
  12  rs61246014   GENO      G/G      G/C      C/C
  12  rs61246014 COUNTS        0        9       31
  12  rs61246014   FREQ        0    0.225    0.775
  12  rs61246014   MEAN       NA  0.00348 7.165e-05
  12  rs61246014     SD       NA  0.01013 0.005373
  12   rs4472979   GENO      C/C      C/T      T/T
  12   rs4472979 COUNTS        8       18       14
  12   rs4472979   FREQ      0.2     0.45     0.35
  12   rs4472979   MEAN 0.006763 0.0001472 -0.001658
  12   rs4472979     SD 0.008845 0.005398  0.00518
  12   rs4326846   GENO      A/A      A/G      G/G
  12   rs4326846 COUNTS        0       13       27
  12   rs4326846   FREQ        0    0.325    0.675
  12   rs4326846   MEAN       NA 0.002931 -0.0001689
  12   rs4326846     SD       NA  0.00935 0.004943
  12  rs60636781   GENO      C/C      C/T      T/T
  12  rs60636781 COUNTS        0       13       27
  12  rs60636781   FREQ        0    0.325    0.675
  12  rs60636781   MEAN       NA 0.002931 -0.0001689
  12  rs60636781     SD       NA  0.00935 0.004943
  12  rs10506320   GENO      A/A      A/G      G/G
  12  rs10506320 COUNTS        1        7       32
  12  rs10506320   FREQ    0.025    0.175      0.8
  12  rs10506320   MEAN -0.00183 0.0001536 0.001072
  12  rs10506320     SD        0 0.006833 0.006901
  12  rs10506321   GENO      A/A      A/G      G/G
  12  rs10506321 COUNTS        2       10       28
  12  rs10506321   FREQ     0.05     0.25      0.7
  12  rs10506321   MEAN 0.0009073 0.004964 -0.0006397
  12  rs10506321     SD 0.002656 0.008789  0.00556
  12  rs74090066   GENO      T/T      T/C      C/C
  12  rs74090066 COUNTS        2       10       28
  12  rs74090066   FREQ     0.05     0.25      0.7
  12  rs74090066   MEAN 0.0009073 0.004964 -0.0006397
  12  rs74090066     SD 0.002656 0.008789  0.00556
  12  rs74090067   GENO      T/T      T/G      G/G
  12  rs74090067 COUNTS        2       10       28
  12  rs74090067   FREQ     0.05     0.25      0.7
  12  rs74090067   MEAN 0.0009073 0.004964 -0.0006397
  12  rs74090067     SD 0.002656 0.008789  0.00556
  12  rs12822602   GENO      T/T      T/C      C/C
  12  rs12822602 COUNTS        2       10       28
  12  rs12822602   FREQ     0.05     0.25      0.7
  12  rs12822602   MEAN 0.0009073 0.004964 -0.0006397
  12  rs12822602     SD 0.002656 0.008789  0.00556
  12  rs34015636   GENO GTCTT/GTCTT  GTCTT/G      G/G
  12  rs34015636 COUNTS        2       10       28
  12  rs34015636   FREQ     0.05     0.25      0.7
  12  rs34015636   MEAN 0.0009073 0.004964 -0.0006397
  12  rs34015636     SD 0.002656 0.008789  0.00556
  12 rs140993597   GENO      A/A      A/G      G/G
  12 rs140993597 COUNTS        0        9       31
  12 rs140993597   FREQ        0    0.225    0.775
  12 rs140993597   MEAN       NA  0.00348 7.165e-05
  12 rs140993597     SD       NA  0.01013 0.005373
  12   rs2366129   GENO      C/C      C/T      T/T
  12   rs2366129 COUNTS        6       15       19
  12   rs2366129   FREQ     0.15    0.375    0.475
  12   rs2366129   MEAN 0.007429 0.0001482 -0.0006976
  12   rs2366129     SD  0.01031 0.005303 0.005429
  12 rs138643321   GENO      C/C      C/A      A/A
  12 rs138643321 COUNTS        2        9       29
  12 rs138643321   FREQ     0.05    0.225    0.725
  12 rs138643321   MEAN 0.0009073 0.005185 -0.0005149
  12 rs138643321     SD 0.002656 0.009335 0.005481
  12 rs113906175   GENO      A/A      A/C      C/C
  12 rs113906175 COUNTS        1       13       26
  12 rs113906175   FREQ    0.025    0.325     0.65
  12 rs113906175   MEAN -0.00183 0.0004398 0.001141
  12 rs113906175     SD        0 0.005427 0.007492
  12 rs200201475   GENO    AT/AT     AT/A      A/A
  12 rs200201475 COUNTS        1        6       33
  12 rs200201475   FREQ    0.025     0.15    0.825
  12 rs200201475   MEAN -0.00183 -0.00102 0.001257
  12 rs200201475     SD        0 0.006668 0.006875
  12  rs12423339   GENO      A/A      A/G      G/G
  12  rs12423339 COUNTS        2       10       28
  12  rs12423339   FREQ     0.05     0.25      0.7
  12  rs12423339   MEAN 0.0009073 0.004964 -0.0006397
  12  rs12423339     SD 0.002656 0.008789  0.00556
  12   rs7302884   GENO      G/G      G/A      A/A
  12   rs7302884 COUNTS        6       15       19
  12   rs7302884   FREQ     0.15    0.375    0.475
  12   rs7302884   MEAN 0.007429 0.0001482 -0.0006976
  12   rs7302884     SD  0.01031 0.005303 0.005429
  12  rs11170706   GENO      C/C      C/T      T/T
  12  rs11170706 COUNTS        2       10       28
  12  rs11170706   FREQ     0.05     0.25      0.7
  12  rs11170706   MEAN 0.0009073 0.004964 -0.0006397
  12  rs11170706     SD 0.002656 0.008789  0.00556
  12  rs11170708   GENO      C/C      C/T      T/T
  12  rs11170708 COUNTS        6       14       20
  12  rs11170708   FREQ     0.15     0.35      0.5
  12  rs11170708   MEAN 0.007429 2.811e-05 -0.0005712
  12  rs11170708     SD  0.01031 0.005481 0.005314
  12  rs75419734   GENO      G/G      G/A      A/A
  12  rs75419734 COUNTS        0        5       35
  12  rs75419734   FREQ        0    0.125    0.875
  12  rs75419734   MEAN       NA  0.00249 0.0006027
  12  rs75419734     SD       NA 0.005721 0.006907
  12  rs74090070   GENO      C/C      C/T      T/T
  12  rs74090070 COUNTS        2       10       28
  12  rs74090070   FREQ     0.05     0.25      0.7
  12  rs74090070   MEAN 0.0009073 0.004964 -0.0006397
  12  rs74090070     SD 0.002656 0.008789  0.00556
  12  rs74090072   GENO      G/G      G/A      A/A
  12  rs74090072 COUNTS        2       10       28
  12  rs74090072   FREQ     0.05     0.25      0.7
  12  rs74090072   MEAN 0.0009073 0.004964 -0.0006397
  12  rs74090072     SD 0.002656 0.008789  0.00556
  12  rs61179332   GENO      T/T   T/TAAA TAAA/TAAA
  12  rs61179332 COUNTS        6       14       20
  12  rs61179332   FREQ     0.15     0.35      0.5
  12  rs61179332   MEAN 0.007429 2.811e-05 -0.0005712
  12  rs61179332     SD  0.01031 0.005481 0.005314
  12  rs74090096   GENO      A/A      A/C      C/C
  12  rs74090096 COUNTS        2       10       28
  12  rs74090096   FREQ     0.05     0.25      0.7
  12  rs74090096   MEAN 0.0009073 0.004964 -0.0006397
  12  rs74090096     SD 0.002656 0.008789  0.00556
  12  rs11170709   GENO      T/T      T/C      C/C
  12  rs11170709 COUNTS        4        9       27
  12  rs11170709   FREQ      0.1    0.225    0.675
  12  rs11170709   MEAN 0.003369 -0.0009146 0.001048
  12  rs11170709     SD 0.004968 0.005557 0.007319
  12  rs61922844   GENO      A/A      A/G      G/G
  12  rs61922844 COUNTS        2       10       28
  12  rs61922844   FREQ     0.05     0.25      0.7
  12  rs61922844   MEAN 0.0009073 0.004964 -0.0006397
  12  rs61922844     SD 0.002656 0.008789  0.00556
  12  rs60965953   GENO      G/G      G/C      C/C
  12  rs60965953 COUNTS        0       12       28
  12  rs60965953   FREQ        0      0.3      0.7
  12  rs60965953   MEAN       NA 0.003023 -9.748e-05
  12  rs60965953     SD       NA 0.009759 0.004865
  12  rs57688114   GENO      G/G      G/A      A/A
  12  rs57688114 COUNTS        2       10       28
  12  rs57688114   FREQ     0.05     0.25      0.7
  12  rs57688114   MEAN 0.0009073 0.004964 -0.0006397
  12  rs57688114     SD 0.002656 0.008789  0.00556
  12  rs12830104   GENO      G/G      G/A      A/A
  12  rs12830104 COUNTS        2       10       28
  12  rs12830104   FREQ     0.05     0.25      0.7
  12  rs12830104   MEAN 0.0009073 0.004964 -0.0006397
  12  rs12830104     SD 0.002656 0.008789  0.00556
  12   rs7954829   GENO      T/T      T/C      C/C
  12   rs7954829 COUNTS        6       14       20
  12   rs7954829   FREQ     0.15     0.35      0.5
  12   rs7954829   MEAN 0.007429 2.811e-05 -0.0005712
  12   rs7954829     SD  0.01031 0.005481 0.005314
  12  rs74090097   GENO      A/A      A/G      G/G
  12  rs74090097 COUNTS        2       10       28
  12  rs74090097   FREQ     0.05     0.25      0.7
  12  rs74090097   MEAN 0.0009073 0.004964 -0.0006397
  12  rs74090097     SD 0.002656 0.008789  0.00556
  12  rs78604584   GENO      A/A      A/G      G/G
  12  rs78604584 COUNTS        0        5       35
  12  rs78604584   FREQ        0    0.125    0.875
  12  rs78604584   MEAN       NA 0.001141 0.0007955
  12  rs78604584     SD       NA 0.005559 0.006954
  12  rs57076335   GENO      T/T      T/C      C/C
  12  rs57076335 COUNTS        0        9       31
  12  rs57076335   FREQ        0    0.225    0.775
  12  rs57076335   MEAN       NA  0.00348 7.165e-05
  12  rs57076335     SD       NA  0.01013 0.005373
  12  rs11831959   GENO      A/A      A/T      T/T
  12  rs11831959 COUNTS        1       13       26
  12  rs11831959   FREQ    0.025    0.325     0.65
  12  rs11831959   MEAN 0.006385 -0.001943 0.002016
  12  rs11831959     SD        0 0.005789 0.006925
  12  rs57208667   GENO      A/A      A/C      C/C
  12  rs57208667 COUNTS        6       14       20
  12  rs57208667   FREQ     0.15     0.35      0.5
  12  rs57208667   MEAN 0.007429 2.811e-05 -0.0005712
  12  rs57208667     SD  0.01031 0.005481 0.005314
  12  rs74090099   GENO      T/T      T/C      C/C
  12  rs74090099 COUNTS        2       10       28
  12  rs74090099   FREQ     0.05     0.25      0.7
  12  rs74090099   MEAN 0.0009073 0.004964 -0.0006397
  12  rs74090099     SD 0.002656 0.008789  0.00556
  12  rs12302758   GENO      T/T      T/C      C/C
  12  rs12302758 COUNTS        4        9       27
  12  rs12302758   FREQ      0.1    0.225    0.675
  12  rs12302758   MEAN 0.003369 -0.0009146 0.001048
  12  rs12302758     SD 0.004968 0.005557 0.007319
  12   rs1445395   GENO      A/A      A/G      G/G
  12   rs1445395 COUNTS        0        5       35
  12   rs1445395   FREQ        0    0.125    0.875
  12   rs1445395   MEAN       NA 0.001141 0.0007955
  12   rs1445395     SD       NA 0.005559 0.006954
  12  rs34642392   GENO      A/A     A/AT    AT/AT
  12  rs34642392 COUNTS        0       17       23
  12  rs34642392   FREQ        0    0.425    0.575
  12  rs34642392   MEAN       NA -0.0008776 0.002107
  12  rs34642392     SD       NA 0.005546 0.007352
  12  rs12316462   GENO      G/G      G/A      A/A
  12  rs12316462 COUNTS        0        5       35
  12  rs12316462   FREQ        0    0.125    0.875
  12  rs12316462   MEAN       NA  0.00249 0.0006027
  12  rs12316462     SD       NA 0.005721 0.006907
  12 rs142023418   GENO      G/G      G/A      A/A
  12 rs142023418 COUNTS        0        4       36
  12 rs142023418   FREQ        0      0.1      0.9
  12 rs142023418   MEAN       NA 0.008724 -3.751e-05
  12 rs142023418     SD       NA  0.01211 0.005483
  12  rs80255286   GENO      T/T      T/C      C/C
  12  rs80255286 COUNTS        0        9       31
  12  rs80255286   FREQ        0    0.225    0.775
  12  rs80255286   MEAN       NA  0.00348 7.165e-05
  12  rs80255286     SD       NA  0.01013 0.005373
  12 rs141238663   GENO  TGG/TGG    TGG/T      T/T
  12 rs141238663 COUNTS        1        8       31
  12 rs141238663   FREQ    0.025      0.2    0.775
  12 rs141238663   MEAN -0.00183 0.0003631 0.001047
  12 rs141238663     SD        0 0.006354 0.007013
  12  rs74090101   GENO      A/A      A/G      G/G
  12  rs74090101 COUNTS        2       10       28
  12  rs74090101   FREQ     0.05     0.25      0.7
  12  rs74090101   MEAN 0.0009073 0.004964 -0.0006397
  12  rs74090101     SD 0.002656 0.008789  0.00556
  12 rs186172640   GENO      A/A      A/C      C/C
  12 rs186172640 COUNTS        0        4       36
  12 rs186172640   FREQ        0      0.1      0.9
  12 rs186172640   MEAN       NA 0.008724 -3.751e-05
  12 rs186172640     SD       NA  0.01211 0.005483
  12 rs116604297   GENO      T/T      T/C      C/C
  12 rs116604297 COUNTS        0        6       34
  12 rs116604297   FREQ        0     0.15     0.85
  12 rs116604297   MEAN       NA -0.0007557  0.00112
  12 rs116604297     SD       NA 0.006759 0.006791
  12  rs73319403   GENO      G/G      G/A      A/A
  12  rs73319403 COUNTS        9       19       12
  12  rs73319403   FREQ    0.225    0.475      0.3
  12  rs73319403   MEAN -0.000704  -0.0015 0.005699
  12  rs73319403     SD 0.005318  0.00516 0.007712
  12  rs10876505   GENO      G/G      G/A      A/A
  12  rs10876505 COUNTS        8       18       14
  12  rs10876505   FREQ      0.2     0.45     0.35
  12  rs10876505   MEAN 4.491e-05 -0.002194 0.005191
  12  rs10876505     SD 0.005153 0.005247 0.007226
  12  rs76599309   GENO      T/T      T/G      G/G
  12  rs76599309 COUNTS        0       10       30
  12  rs76599309   FREQ        0     0.25     0.75
  12  rs76599309   MEAN       NA 0.003467 -3.738e-05
  12  rs76599309     SD       NA 0.009553  0.00543
  12   rs7305097   GENO      A/A      A/C      C/C
  12   rs7305097 COUNTS        4       12       24
  12   rs7305097   FREQ      0.1      0.3      0.6
  12   rs7305097   MEAN 0.003369 -0.0002734 0.0009728
  12   rs7305097     SD 0.004968  0.00661 0.007141
  12    rs749531   GENO      G/G      G/A      A/A
  12    rs749531 COUNTS        0        9       31
  12    rs749531   FREQ        0    0.225    0.775
  12    rs749531   MEAN       NA  0.00348 7.165e-05
  12    rs749531     SD       NA  0.01013 0.005373
  12  rs11170721   GENO      G/G      G/A      A/A
  12  rs11170721 COUNTS        0        9       31
  12  rs11170721   FREQ        0    0.225    0.775
  12  rs11170721   MEAN       NA  0.00348 7.165e-05
  12  rs11170721     SD       NA  0.01013 0.005373
  12  rs58101934   GENO      G/G      G/A      A/A
  12  rs58101934 COUNTS        2       10       28
  12  rs58101934   FREQ     0.05     0.25      0.7
  12  rs58101934   MEAN 0.0009073 0.004964 -0.0006397
  12  rs58101934     SD 0.002656 0.008789  0.00556
  12  rs11170722   GENO      T/T      T/C      C/C
  12  rs11170722 COUNTS        8       19       13
  12  rs11170722   FREQ      0.2    0.475    0.325
  12  rs11170722   MEAN 4.491e-05 -0.002029 0.005518
  12  rs11170722     SD 0.005153  0.00515 0.007412
  12  rs35343304   GENO      G/G      G/T      T/T
  12  rs35343304 COUNTS        0        9       31
  12  rs35343304   FREQ        0    0.225    0.775
  12  rs35343304   MEAN       NA  0.00348 7.165e-05
  12  rs35343304     SD       NA  0.01013 0.005373
  12  rs61567286   GENO      T/T      T/G      G/G
  12  rs61567286 COUNTS        0        9       31
  12  rs61567286   FREQ        0    0.225    0.775
  12  rs61567286   MEAN       NA  0.00348 7.165e-05
  12  rs61567286     SD       NA  0.01013 0.005373
  12  rs34022299   GENO      T/T      T/C      C/C
  12  rs34022299 COUNTS       10       18       12
  12  rs34022299   FREQ     0.25     0.45      0.3
  12  rs34022299   MEAN -0.0005694 -0.001619 0.005699
  12  rs34022299     SD 0.005032 0.005282 0.007712
  12 rs533058285   GENO      A/A     A/AG    AG/AG
  12 rs533058285 COUNTS        0        9       31
  12 rs533058285   FREQ        0    0.225    0.775
  12 rs533058285   MEAN       NA  0.00348 7.165e-05
  12 rs533058285     SD       NA  0.01013 0.005373
  12  rs11615252   GENO      G/G      G/A      A/A
  12  rs11615252 COUNTS        0        9       31
  12  rs11615252   FREQ        0    0.225    0.775
  12  rs11615252   MEAN       NA  0.00348 7.165e-05
  12  rs11615252     SD       NA  0.01013 0.005373
  12 rs113341343   GENO      T/T      T/C      C/C
  12 rs113341343 COUNTS        0        4       36
  12 rs113341343   FREQ        0      0.1      0.9
  12 rs113341343   MEAN       NA 0.0009437 0.000827
  12 rs113341343     SD       NA 0.005262 0.006939
  12  rs79133995   GENO      C/C      C/T      T/T
  12  rs79133995 COUNTS        0        6       34
  12  rs79133995   FREQ        0     0.15     0.85
  12  rs79133995   MEAN       NA -0.0007557  0.00112
  12  rs79133995     SD       NA 0.006759 0.006791
  12  rs10876506   GENO      T/T      T/A      A/A
  12  rs10876506 COUNTS        0        9       31
  12  rs10876506   FREQ        0    0.225    0.775
  12  rs10876506   MEAN       NA  0.00348 7.165e-05
  12  rs10876506     SD       NA  0.01013 0.005373
  12  rs79741387   GENO      T/T      T/A      A/A
  12  rs79741387 COUNTS        0        9       31
  12  rs79741387   FREQ        0    0.225    0.775
  12  rs79741387   MEAN       NA  0.00348 7.165e-05
  12  rs79741387     SD       NA  0.01013 0.005373
  12  rs10783607   GENO      G/G      G/A      A/A
  12  rs10783607 COUNTS        0        9       31
  12  rs10783607   FREQ        0    0.225    0.775
  12  rs10783607   MEAN       NA  0.00348 7.165e-05
  12  rs10783607     SD       NA  0.01013 0.005373
  12  rs35201914   GENO      G/G      G/A      A/A
  12  rs35201914 COUNTS        0        9       31
  12  rs35201914   FREQ        0    0.225    0.775
  12  rs35201914   MEAN       NA  0.00348 7.165e-05
  12  rs35201914     SD       NA  0.01013 0.005373
  12  rs75572166   GENO      T/T      T/C      C/C
  12  rs75572166 COUNTS        0        9       31
  12  rs75572166   FREQ        0    0.225    0.775
  12  rs75572166   MEAN       NA  0.00348 7.165e-05
  12  rs75572166     SD       NA  0.01013 0.005373
  12 rs114351064   GENO      G/G      G/A      A/A
  12 rs114351064 COUNTS        0        6       34
  12 rs114351064   FREQ        0     0.15     0.85
  12 rs114351064   MEAN       NA 0.000371 0.0009212
  12 rs114351064     SD       NA 0.006454 0.006873
  12   rs7295811   GENO      G/G      G/C      C/C
  12   rs7295811 COUNTS        2        6       32
  12   rs7295811   FREQ     0.05     0.15      0.8
  12   rs7295811   MEAN -0.002077 -0.004122 0.001951
  12   rs7295811     SD 0.005572 0.004458 0.006801
  12 rs373085835   GENO  CCT/CCT    CCT/C      C/C
  12 rs373085835 COUNTS        0       11       29
  12 rs373085835   FREQ        0    0.275    0.725
  12 rs373085835   MEAN       NA 0.0009843 0.0007834
  12 rs373085835     SD       NA 0.006051 0.007076
  12  rs57603894   GENO      C/C      C/T      T/T
  12  rs57603894 COUNTS        1       11       28
  12  rs57603894   FREQ    0.025    0.275      0.7
  12  rs57603894   MEAN -0.006018 0.0007586 0.001115
  12  rs57603894     SD        0 0.006093 0.007066
  12 rs186775748   GENO      G/G      G/A      A/A
  12 rs186775748 COUNTS        0        4       36
  12 rs186775748   FREQ        0      0.1      0.9
  12 rs186775748   MEAN       NA -0.001646 0.001115
  12 rs186775748     SD       NA 0.006402 0.006799
  12  rs74092510   GENO      A/A      A/G      G/G
  12  rs74092510 COUNTS        1        6       33
  12  rs74092510   FREQ    0.025     0.15    0.825
  12  rs74092510   MEAN 0.002786 0.002122 0.0005464
  12  rs74092510     SD        0 0.005809 0.007034
  12   rs9669348   GENO      C/C      C/T      T/T
  12   rs9669348 COUNTS        3       14       23
  12   rs9669348   FREQ    0.075     0.35    0.575
  12   rs9669348   MEAN -0.003409 7.146e-05  0.00186
  12   rs9669348     SD 0.004566  0.00629 0.007154
  12  rs74092519   GENO      T/T      T/C      C/C
  12  rs74092519 COUNTS        1        2       37
  12  rs74092519   FREQ    0.025     0.05    0.925
  12  rs74092519   MEAN -0.006018 -0.0009484 0.001121
  12  rs74092519     SD        0 5.014e-05 0.006896
  12 rs573202632   GENO  GGC/GGC    GGC/G      G/G
  12 rs573202632 COUNTS        1        2       37
  12 rs573202632   FREQ    0.025     0.05    0.925
  12 rs573202632   MEAN -0.006018 -0.0009484 0.001121
  12 rs573202632     SD        0 5.014e-05 0.006896
  12   rs7139280   GENO      C/C      C/T      T/T
  12   rs7139280 COUNTS        5       16       19
  12   rs7139280   FREQ    0.125      0.4    0.475
  12   rs7139280   MEAN -0.001138 0.0005155 0.001631
  12   rs7139280     SD 0.003473 0.005423  0.00832
  12   rs2366131   GENO      A/A      A/T      T/T
  12   rs2366131 COUNTS        1        4       35
  12   rs2366131   FREQ    0.025      0.1    0.875
  12   rs2366131   MEAN 0.001863 -0.005708 0.001558
  12   rs2366131     SD        0 0.004802 0.006661
  12 rs544780142   GENO      C/C      C/T      T/T
  12 rs544780142 COUNTS        1        5       34
  12 rs544780142   FREQ    0.025    0.125     0.85
  12 rs544780142   MEAN 0.001863 -0.005906   0.0018
  12 rs544780142     SD        0 0.004182 0.006603
  12 rs560051974   GENO      C/C      C/T      T/T
  12 rs560051974 COUNTS        1        5       34
  12 rs560051974   FREQ    0.025    0.125     0.85
  12 rs560051974   MEAN 0.001863 -0.005906   0.0018
  12 rs560051974     SD        0 0.004182 0.006603
  12   rs2166272   GENO      A/A      A/T      T/T
  12   rs2166272 COUNTS        1        4       35
  12   rs2166272   FREQ    0.025      0.1    0.875
  12   rs2166272   MEAN 0.001863 -0.005708 0.001558
  12   rs2166272     SD        0 0.004802 0.006661
  12 rs142517697   GENO      A/A      A/G      G/G
  12 rs142517697 COUNTS        0        4       36
  12 rs142517697   FREQ        0      0.1      0.9
  12 rs142517697   MEAN       NA 0.008724 -3.751e-05
  12 rs142517697     SD       NA  0.01211 0.005483
  12   rs1017569   GENO      T/T      T/A      A/A
  12   rs1017569 COUNTS        7       22       11
  12   rs1017569   FREQ    0.175     0.55    0.275
  12   rs1017569   MEAN 0.004602 0.0008331 -0.001545
  12   rs1017569     SD  0.01074 0.005827 0.004497
  12   rs4290273   GENO      A/A      A/C      C/C
  12   rs4290273 COUNTS        5       16       19
  12   rs4290273   FREQ    0.125      0.4    0.475
  12   rs4290273   MEAN -0.001138 0.0005155 0.001631
  12   rs4290273     SD 0.003473 0.005423  0.00832
  12  rs11170725   GENO      T/T      T/G      G/G
  12  rs11170725 COUNTS        0        6       34
  12  rs11170725   FREQ        0     0.15     0.85
  12  rs11170725   MEAN       NA 0.001529 0.0007168
  12  rs11170725     SD       NA 0.005354  0.00701
  12  rs73319413   GENO      G/G      G/A      A/A
  12  rs73319413 COUNTS        5       16       19
  12  rs73319413   FREQ    0.125      0.4    0.475
  12  rs73319413   MEAN -0.001138 0.0005155 0.001631
  12  rs73319413     SD 0.003473 0.005423  0.00832
  12 rs191890515   GENO      T/T      T/C      C/C
  12 rs191890515 COUNTS        0        6       34
  12 rs191890515   FREQ        0     0.15     0.85
  12 rs191890515   MEAN       NA 0.001831 0.0006635
  12 rs191890515     SD       NA 0.005185 0.007022
  12  rs74092524   GENO      A/A      A/G      G/G
  12  rs74092524 COUNTS        1        2       37
  12  rs74092524   FREQ    0.025     0.05    0.925
  12  rs74092524   MEAN -0.006018 -0.0009484 0.001121
  12  rs74092524     SD        0 5.014e-05 0.006896
  12  rs17103867   GENO      G/G      G/A      A/A
  12  rs17103867 COUNTS        0        9       31
  12  rs17103867   FREQ        0    0.225    0.775
  12  rs17103867   MEAN       NA 0.001302 0.0007041
  12  rs17103867     SD       NA  0.01066 0.005347
  12   rs6580961   GENO      T/T      T/C      C/C
  12   rs6580961 COUNTS        1        4       35
  12   rs6580961   FREQ    0.025      0.1    0.875
  12   rs6580961   MEAN 0.001863 -0.005708 0.001558
  12   rs6580961     SD        0 0.004802 0.006661
  12   rs6580962   GENO      G/G      G/C      C/C
  12   rs6580962 COUNTS        1        4       35
  12   rs6580962   FREQ    0.025      0.1    0.875
  12   rs6580962   MEAN 0.001863 -0.005708 0.001558
  12   rs6580962     SD        0 0.004802 0.006661
  12  rs74092529   GENO      T/T      T/C      C/C
  12  rs74092529 COUNTS        1        2       37
  12  rs74092529   FREQ    0.025     0.05    0.925
  12  rs74092529   MEAN -0.006018 -0.0009484 0.001121
  12  rs74092529     SD        0 5.014e-05 0.006896
  12   rs7968187   GENO      A/A      A/G      G/G
  12   rs7968187 COUNTS        6       22       12
  12   rs7968187   FREQ     0.15     0.55      0.3
  12   rs7968187   MEAN 0.005521 0.001065 -0.001918
  12   rs7968187     SD  0.01145  0.00564 0.004478
  12  rs74092531   GENO      G/G      G/A      A/A
  12  rs74092531 COUNTS        0        4       36
  12  rs74092531   FREQ        0      0.1      0.9
  12  rs74092531   MEAN       NA -0.0002667 0.0009614
  12  rs74092531     SD       NA  0.00936 0.006547
  12  rs59719423   GENO      T/T      T/C      C/C
  12  rs59719423 COUNTS        4       13       23
  12  rs59719423   FREQ      0.1    0.325    0.575
  12  rs59719423   MEAN -0.00188 0.0006533 0.001416
  12  rs59719423     SD 0.003523 0.005712 0.007693
  12  rs57731420   GENO      A/A      A/C      C/C
  12  rs57731420 COUNTS        0        9       31
  12  rs57731420   FREQ        0    0.225    0.775
  12  rs57731420   MEAN       NA 0.001302 0.0007041
  12  rs57731420     SD       NA  0.01066 0.005347
  12  rs61517194   GENO      C/C      C/A      A/A
  12  rs61517194 COUNTS        0        9       31
  12  rs61517194   FREQ        0    0.225    0.775
  12  rs61517194   MEAN       NA 0.001302 0.0007041
  12  rs61517194     SD       NA  0.01066 0.005347
  12  rs61072486   GENO      G/G      G/A      A/A
  12  rs61072486 COUNTS        0        4       36
  12  rs61072486   FREQ        0      0.1      0.9
  12  rs61072486   MEAN       NA -0.0002667 0.0009614
  12  rs61072486     SD       NA  0.00936 0.006547
  12  rs10783608   GENO      T/T      T/C      C/C
  12  rs10783608 COUNTS        1        4       35
  12  rs10783608   FREQ    0.025      0.1    0.875
  12  rs10783608   MEAN 0.001863 -0.005708 0.001558
  12  rs10783608     SD        0 0.004802 0.006661
  12 rs201579068   GENO      G/G     G/GA    GA/GA
  12 rs201579068 COUNTS        1        5       34
  12 rs201579068   FREQ    0.025    0.125     0.85
  12 rs201579068   MEAN 0.002786 0.002703 0.0005072
  12 rs201579068     SD        0 0.006297  0.00693
  12  rs75625558   GENO      C/C      C/T      T/T
  12  rs75625558 COUNTS        1        2       37
  12  rs75625558   FREQ    0.025     0.05    0.925
  12  rs75625558   MEAN -0.006018 -0.0009484 0.001121
  12  rs75625558     SD        0 5.014e-05 0.006896
  12  rs10783609   GENO      T/T      T/C      C/C
  12  rs10783609 COUNTS        1        4       35
  12  rs10783609   FREQ    0.025      0.1    0.875
  12  rs10783609   MEAN 0.001863 -0.005708 0.001558
  12  rs10783609     SD        0 0.004802 0.006661
  12 rs557462781   GENO    CG/CG     CG/C      C/C
  12 rs557462781 COUNTS        0        4       36
  12 rs557462781   FREQ        0      0.1      0.9
  12 rs557462781   MEAN       NA -0.00548 0.001541
  12 rs557462781     SD       NA 0.005227 0.006566
  12   rs7980690   GENO      A/A      A/G      G/G
  12   rs7980690 COUNTS        1        4       35
  12   rs7980690   FREQ    0.025      0.1    0.875
  12   rs7980690   MEAN 0.001863 -0.005708 0.001558
  12   rs7980690     SD        0 0.004802 0.006661
  12  rs77740293   GENO      C/C      C/T      T/T
  12  rs77740293 COUNTS        1        2       37
  12  rs77740293   FREQ    0.025     0.05    0.925
  12  rs77740293   MEAN -0.006018 -0.0009484 0.001121
  12  rs77740293     SD        0 5.014e-05 0.006896
  12  rs10783610   GENO      C/C      C/T      T/T
  12  rs10783610 COUNTS        0        6       34
  12  rs10783610   FREQ        0     0.15     0.85
  12  rs10783610   MEAN       NA 0.001529 0.0007168
  12  rs10783610     SD       NA 0.005354  0.00701
  12  rs57515663   GENO      A/A      A/G      G/G
  12  rs57515663 COUNTS        5       16       19
  12  rs57515663   FREQ    0.125      0.4    0.475
  12  rs57515663   MEAN -0.001138 0.0005155 0.001631
  12  rs57515663     SD 0.003473 0.005423  0.00832
  12 rs566091441   GENO      A/A      A/G      G/G
  12 rs566091441 COUNTS        0       10       30
  12 rs566091441   FREQ        0     0.25     0.75
  12 rs566091441   MEAN       NA 0.001358 0.0006654
  12 rs566091441     SD       NA 0.006398 0.006939
  12 rs182594941   GENO      C/C      C/T      T/T
  12 rs182594941 COUNTS        0       10       30
  12 rs182594941   FREQ        0     0.25     0.75
  12 rs182594941   MEAN       NA 0.001358 0.0006654
  12 rs182594941     SD       NA 0.006398 0.006939
  12  rs35903476   GENO  CAT/CAT    CAT/C      C/C
  12  rs35903476 COUNTS        1        9       30
  12  rs35903476   FREQ    0.025    0.225     0.75
  12  rs35903476   MEAN 0.001863 0.0006716 0.0008546
  12  rs35903476     SD        0  0.01105 0.005223
  12 rs577636381   GENO      C/C      C/T      T/T
  12 rs577636381 COUNTS        0        4       36
  12 rs577636381   FREQ        0      0.1      0.9
  12 rs577636381   MEAN       NA -0.001646 0.001115
  12 rs577636381     SD       NA 0.006402 0.006799
  12 rs139159013   GENO      C/C      C/A      A/A
  12 rs139159013 COUNTS        1       12       27
  12 rs139159013   FREQ    0.025      0.3    0.675
  12 rs139159013   MEAN -0.006018 0.0009739 0.001032
  12 rs139159013     SD        0 0.005857 0.007187
  12 rs144420379   GENO      T/T      T/G      G/G
  12 rs144420379 COUNTS        1       12       27
  12 rs144420379   FREQ    0.025      0.3    0.675
  12 rs144420379   MEAN -0.006018 0.0009739 0.001032
  12 rs144420379     SD        0 0.005857 0.007187
  12  rs59659404   GENO      C/C      C/A      A/A
  12  rs59659404 COUNTS        2        4       34
  12  rs59659404   FREQ     0.05      0.1     0.85
  12  rs59659404   MEAN 0.0009364 0.003607 0.0005072
  12  rs59659404     SD 0.002615 0.006886  0.00693
  12  rs59758232   GENO      A/A      A/G      G/G
  12  rs59758232 COUNTS        2        4       34
  12  rs59758232   FREQ     0.05      0.1     0.85
  12  rs59758232   MEAN 0.0009364 0.003607 0.0005072
  12  rs59758232     SD 0.002615 0.006886  0.00693
  12  rs61923719   GENO      A/A      A/C      C/C
  12  rs61923719 COUNTS        4       14       22
  12  rs61923719   FREQ      0.1     0.35     0.55
  12  rs61923719   MEAN 0.001701 0.0001489 0.001121
  12  rs61923719     SD 0.007144 0.005199 0.007723
  12  rs60069267   GENO      T/T      T/A      A/A
  12  rs60069267 COUNTS        0        9       31
  12  rs60069267   FREQ        0    0.225    0.775
  12  rs60069267   MEAN       NA 0.001302 0.0007041
  12  rs60069267     SD       NA  0.01066 0.005347
  12  rs59246922   GENO      T/T      T/A      A/A
  12  rs59246922 COUNTS        6       17       17
  12  rs59246922   FREQ     0.15    0.425    0.425
  12  rs59246922   MEAN -0.0004612 0.002602 -0.0004661
  12  rs59246922     SD 0.004038 0.008048 0.005909
  12  rs59091427   GENO      A/A      A/G      G/G
  12  rs59091427 COUNTS        0        9       31
  12  rs59091427   FREQ        0    0.225    0.775
  12  rs59091427   MEAN       NA 0.001302 0.0007041
  12  rs59091427     SD       NA  0.01066 0.005347
  12  rs10506322   GENO      T/T      T/C      C/C
  12  rs10506322 COUNTS        3        5       32
  12  rs10506322   FREQ    0.075    0.125      0.8
  12  rs10506322   MEAN -0.001382 0.002688 0.0007577
  12  rs10506322     SD  0.00442 0.006307 0.007044
  12   rs7303149   GENO      C/C      C/T      T/T
  12   rs7303149 COUNTS        1        4       35
  12   rs7303149   FREQ    0.025      0.1    0.875
  12   rs7303149   MEAN 0.001863 -0.005708 0.001558
  12   rs7303149     SD        0 0.004802 0.006661
  12 rs113934100   GENO      T/T      T/C      C/C
  12 rs113934100 COUNTS        0        6       34
  12 rs113934100   FREQ        0     0.15     0.85
  12 rs113934100   MEAN       NA 0.000371 0.0009212
  12 rs113934100     SD       NA 0.006454 0.006873
  12   rs4759056   GENO      T/T      T/A      A/A
  12   rs4759056 COUNTS        3       21       16
  12   rs4759056   FREQ    0.075    0.525      0.4
  12   rs4759056   MEAN  0.00927 0.0007132 -0.0005776
  12   rs4759056     SD  0.01581 0.005631 0.005091
  12  rs74092536   GENO      A/A      A/C      C/C
  12  rs74092536 COUNTS        2        4       34
  12  rs74092536   FREQ     0.05      0.1     0.85
  12  rs74092536   MEAN 0.0009364 0.003607 0.0005072
  12  rs74092536     SD 0.002615 0.006886  0.00693
  12 rs111451009   GENO      T/T      T/C      C/C
  12 rs111451009 COUNTS        0        6       34
  12 rs111451009   FREQ        0     0.15     0.85
  12 rs111451009   MEAN       NA 0.000371 0.0009212
  12 rs111451009     SD       NA 0.006454 0.006873
  12   rs1867604   GENO      C/C      C/G      G/G
  12   rs1867604 COUNTS        8       15       17
  12   rs1867604   FREQ      0.2    0.375    0.425
  12   rs1867604   MEAN 0.001241 -0.001243 0.002486
  12   rs1867604     SD 0.005786 0.005433 0.007939
  12  rs76603329   GENO      T/T      T/C      C/C
  12  rs76603329 COUNTS        0        4       36
  12  rs76603329   FREQ        0      0.1      0.9
  12  rs76603329   MEAN       NA -0.00548 0.001541
  12  rs76603329     SD       NA 0.005227 0.006566
  12   rs7963300   GENO      A/A      A/G      G/G
  12   rs7963300 COUNTS        1        6       33
  12   rs7963300   FREQ    0.025     0.15    0.825
  12   rs7963300   MEAN 0.001863 -0.003756 0.001643
  12   rs7963300     SD        0 0.005202  0.00681
  12  rs17712608   GENO      G/G      G/C      C/C
  12  rs17712608 COUNTS        3        5       32
  12  rs17712608   FREQ    0.075    0.125      0.8
  12  rs17712608   MEAN -0.001382 0.002688 0.0007577
  12  rs17712608     SD  0.00442 0.006307 0.007044
  12  rs10783611   GENO      A/A      A/G      G/G
  12  rs10783611 COUNTS        8       12       20
  12  rs10783611   FREQ      0.2      0.3      0.5
  12  rs10783611   MEAN 8.825e-05 0.0002536  0.00149
  12  rs10783611     SD 0.003993 0.006299 0.007958
  12  rs78086205   GENO      T/T      T/C      C/C
  12  rs78086205 COUNTS        0       10       30
  12  rs78086205   FREQ        0     0.25     0.75
  12  rs78086205   MEAN       NA 0.001236 0.0007062
  12  rs78086205     SD       NA  0.01005 0.005438
  12 rs113252880   GENO      T/T      T/G      G/G
  12 rs113252880 COUNTS        0        7       33
  12 rs113252880   FREQ        0    0.175    0.825
  12 rs113252880   MEAN       NA -0.0001171 0.001041
  12 rs113252880     SD       NA 0.006032 0.006943
  12 rs113483154   GENO      C/C      C/T      T/T
  12 rs113483154 COUNTS        0        7       33
  12 rs113483154   FREQ        0    0.175    0.825
  12 rs113483154   MEAN       NA -0.0001171 0.001041
  12 rs113483154     SD       NA 0.006032 0.006943
  12    rs796720   GENO      A/A      A/G      G/G
  12    rs796720 COUNTS        1        7       32
  12    rs796720   FREQ    0.025    0.175      0.8
  12    rs796720   MEAN 0.001863 -0.002601 0.001559
  12    rs796720     SD        0 0.005694 0.006894
  12   rs7306498   GENO      A/A      A/G      G/G
  12   rs7306498 COUNTS        8       12       20
  12   rs7306498   FREQ      0.2      0.3      0.5
  12   rs7306498   MEAN 8.825e-05 0.0002536  0.00149
  12   rs7306498     SD 0.003993 0.006299 0.007958
  12   rs5798282   GENO    CT/CT     CT/C      C/C
  12   rs5798282 COUNTS        7       10       23
  12   rs5798282   FREQ    0.175     0.25    0.575
  12   rs5798282   MEAN 0.000506 -0.0005052 0.001524
  12   rs5798282     SD 0.005833 0.005745 0.007501
  12  rs10506323   GENO      A/A      A/T      T/T
  12  rs10506323 COUNTS        2       17       21
  12  rs10506323   FREQ     0.05    0.425    0.525
  12  rs10506323   MEAN  0.01636 -0.000237 0.0002309
  12  rs10506323     SD  0.01407 0.005782 0.005129
  12   rs2120297   GENO      C/C      C/G      G/G
  12   rs2120297 COUNTS        7       10       23
  12   rs2120297   FREQ    0.175     0.25    0.575
  12   rs2120297   MEAN 0.000506 -0.0005052 0.001524
  12   rs2120297     SD 0.005833 0.005745 0.007501
  12    rs187330   GENO      G/G      G/A      A/A
  12    rs187330 COUNTS        1        4       35
  12    rs187330   FREQ    0.025      0.1    0.875
  12    rs187330   MEAN 0.001863 -0.005708 0.001558
  12    rs187330     SD        0 0.004802 0.006661
  12   rs7306963   GENO      A/A      A/G      G/G
  12   rs7306963 COUNTS        7       10       23
  12   rs7306963   FREQ    0.175     0.25    0.575
  12   rs7306963   MEAN 0.000506 -0.0005052 0.001524
  12   rs7306963     SD 0.005833 0.005745 0.007501
  12  rs12304969   GENO      G/G      G/A      A/A
  12  rs12304969 COUNTS        2       17       21
  12  rs12304969   FREQ     0.05    0.425    0.525
  12  rs12304969   MEAN  0.01636 -0.000237 0.0002309
  12  rs12304969     SD  0.01407 0.005782 0.005129
  12  rs57439861   GENO      C/C      C/T      T/T
  12  rs57439861 COUNTS        2        4       34
  12  rs57439861   FREQ     0.05      0.1     0.85
  12  rs57439861   MEAN 0.0009364 0.003607 0.0005072
  12  rs57439861     SD 0.002615 0.006886  0.00693
  12   rs6580963   GENO      G/G      G/A      A/A
  12   rs6580963 COUNTS        7       10       23
  12   rs6580963   FREQ    0.175     0.25    0.575
  12   rs6580963   MEAN 0.000506 -0.0005052 0.001524
  12   rs6580963     SD 0.005833 0.005745 0.007501
  12  rs12318745   GENO      A/A      A/G      G/G
  12  rs12318745 COUNTS        2       17       21
  12  rs12318745   FREQ     0.05    0.425    0.525
  12  rs12318745   MEAN  0.01636 -0.000237 0.0002309
  12  rs12318745     SD  0.01407 0.005782 0.005129
  12  rs61045250   GENO      A/A      A/G      G/G
  12  rs61045250 COUNTS        2        4       34
  12  rs61045250   FREQ     0.05      0.1     0.85
  12  rs61045250   MEAN 0.0009364 0.003607 0.0005072
  12  rs61045250     SD 0.002615 0.006886  0.00693
  12   rs6580964   GENO      A/A      A/C      C/C
  12   rs6580964 COUNTS        7       10       23
  12   rs6580964   FREQ    0.175     0.25    0.575
  12   rs6580964   MEAN 0.000506 -0.0005052 0.001524
  12   rs6580964     SD 0.005833 0.005745 0.007501
  12   rs7296201   GENO      T/T      T/A      A/A
  12   rs7296201 COUNTS        7       19       14
  12   rs7296201   FREQ    0.175    0.475     0.35
  12   rs7296201   MEAN 0.000506 -0.001338 0.003959
  12   rs7296201     SD 0.005833 0.004756 0.008458
  12   rs7296202   GENO      A/A      A/T      T/T
  12   rs7296202 COUNTS        8       21       11
  12   rs7296202   FREQ      0.2    0.525    0.275
  12   rs7296202   MEAN 0.0004716  0.00115 0.0005107
  12   rs7296202     SD  0.00543 0.007871 0.005646
  12  rs60898933   GENO      A/A      A/G      G/G
  12  rs60898933 COUNTS        3        5       32
  12  rs60898933   FREQ    0.075    0.125      0.8
  12  rs60898933   MEAN -0.001382 0.002688 0.0007577
  12  rs60898933     SD  0.00442 0.006307 0.007044
  12   rs6580965   GENO      T/T      T/C      C/C
  12   rs6580965 COUNTS        7       10       23
  12   rs6580965   FREQ    0.175     0.25    0.575
  12   rs6580965   MEAN 0.000506 -0.0005052 0.001524
  12   rs6580965     SD 0.005833 0.005745 0.007501
  12   rs4759301   GENO      C/C      C/T      T/T
  12   rs4759301 COUNTS        7       10       23
  12   rs4759301   FREQ    0.175     0.25    0.575
  12   rs4759301   MEAN 0.000506 -0.0005052 0.001524
  12   rs4759301     SD 0.005833 0.005745 0.007501
  12   rs6580966   GENO      C/C      C/T      T/T
  12   rs6580966 COUNTS        8       12       20
  12   rs6580966   FREQ      0.2      0.3      0.5
  12   rs6580966   MEAN 8.825e-05 0.0002536  0.00149
  12   rs6580966     SD 0.003993 0.006299 0.007958
  12   rs7296601   GENO      T/T      T/A      A/A
  12   rs7296601 COUNTS        7       10       23
  12   rs7296601   FREQ    0.175     0.25    0.575
  12   rs7296601   MEAN 0.000506 -0.0005052 0.001524
  12   rs7296601     SD 0.005833 0.005745 0.007501
  12  rs10506324   GENO      G/G      G/A      A/A
  12  rs10506324 COUNTS        2       17       21
  12  rs10506324   FREQ     0.05    0.425    0.525
  12  rs10506324   MEAN  0.01636 -0.000237 0.0002309
  12  rs10506324     SD  0.01407 0.005782 0.005129
  12   rs6580967   GENO      A/A      A/C      C/C
  12   rs6580967 COUNTS        7        8       25
  12   rs6580967   FREQ    0.175      0.2    0.625
  12   rs6580967   MEAN 0.000506 -0.001308 0.001619
  12   rs6580967     SD 0.005833 0.005906 0.007267
  12   rs6580968   GENO      C/C      C/T      T/T
  12   rs6580968 COUNTS        8       15       17
  12   rs6580968   FREQ      0.2    0.375    0.425
  12   rs6580968   MEAN 8.825e-05 0.0007372 0.001281
  12   rs6580968     SD 0.003993 0.006523 0.008113
  12  rs58475976   GENO      G/G      G/C      C/C
  12  rs58475976 COUNTS        2        4       34
  12  rs58475976   FREQ     0.05      0.1     0.85
  12  rs58475976   MEAN 0.0009364 0.003607 0.0005072
  12  rs58475976     SD 0.002615 0.006886  0.00693
  12   rs7976114   GENO      A/A      A/G      G/G
  12   rs7976114 COUNTS        5       11       24
  12   rs7976114   FREQ    0.125    0.275      0.6
  12   rs7976114   MEAN -0.0002665 -0.0003017 0.001592
  12   rs7976114     SD 0.003494 0.006674 0.007343
  12  rs10506325   GENO      C/C      C/T      T/T
  12  rs10506325 COUNTS        7       15       18
  12  rs10506325   FREQ    0.175    0.375     0.45
  12  rs10506325   MEAN 5.529e-05 -0.0008161 0.002522
  12  rs10506325     SD 0.004314 0.006277 0.007703
  12   rs7979372   GENO      G/G      G/A      A/A
  12   rs7979372 COUNTS        5       11       24
  12   rs7979372   FREQ    0.125    0.275      0.6
  12   rs7979372   MEAN -0.0002665 -0.0003017 0.001592
  12   rs7979372     SD 0.003494 0.006674 0.007343
  12   rs7979996   GENO      G/G      G/A      A/A
  12   rs7979996 COUNTS        1        7       32
  12   rs7979996   FREQ    0.025    0.175      0.8
  12   rs7979996   MEAN 0.001863 -0.002601 0.001559
  12   rs7979996     SD        0 0.005694 0.006894
  12   rs7979669   GENO      G/G      G/A      A/A
  12   rs7979669 COUNTS        5       16       19
  12   rs7979669   FREQ    0.125      0.4    0.475
  12   rs7979669   MEAN 0.005332  0.00163 -0.00101
  12   rs7979669     SD  0.01215 0.006658 0.004328
  12   rs2577866   GENO      C/C      C/T      T/T
  12   rs2577866 COUNTS        7       17       16
  12   rs2577866   FREQ    0.175    0.425      0.4
  12   rs2577866   MEAN 0.004993 -0.0002748 0.000204
  12   rs2577866     SD  0.01009 0.006573 0.004603
  12  rs74090149   GENO      C/C      C/T      T/T
  12  rs74090149 COUNTS        3        5       32
  12  rs74090149   FREQ    0.075    0.125      0.8
  12  rs74090149   MEAN -0.001382 0.002688 0.0007577
  12  rs74090149     SD  0.00442 0.006307 0.007044
  12   rs7133819   GENO      T/T      T/C      C/C
  12   rs7133819 COUNTS        0        6       34
  12   rs7133819   FREQ        0     0.15     0.85
  12   rs7133819   MEAN       NA 0.001529 0.0007168
  12   rs7133819     SD       NA 0.005354  0.00701
  12   rs7305034   GENO      A/A      A/T      T/T
  12   rs7305034 COUNTS        8       15       17
  12   rs7305034   FREQ      0.2    0.375    0.425
  12   rs7305034   MEAN 8.825e-05 0.0007372 0.001281
  12   rs7305034     SD 0.003993 0.006523 0.008113
  12   rs7955233   GENO      T/T      T/C      C/C
  12   rs7955233 COUNTS        6       17       17
  12   rs7955233   FREQ     0.15    0.425    0.425
  12   rs7955233   MEAN -0.001869 0.002027 0.0006061
  12   rs7955233     SD 0.003326 0.008756 0.005109
  12   rs2166274   GENO      A/A      A/T      T/T
  12   rs2166274 COUNTS        1        5       34
  12   rs2166274   FREQ    0.025    0.125     0.85
  12   rs2166274   MEAN 0.001863 -0.003898 0.001505
  12   rs2166274     SD        0 0.005803 0.006754
  12   rs3843640   GENO      G/G      G/T      T/T
  12   rs3843640 COUNTS        1        7       32
  12   rs3843640   FREQ    0.025    0.175      0.8
  12   rs3843640   MEAN 0.001863 -0.002601 0.001559
  12   rs3843640     SD        0 0.005694 0.006894
  12  rs12306093   GENO      C/C      C/T      T/T
  12  rs12306093 COUNTS        0        8       32
  12  rs12306093   FREQ        0      0.2      0.8
  12  rs12306093   MEAN       NA 0.005983 -0.0004475
  12  rs12306093     SD       NA  0.00882 0.005563
  12  rs12299199   GENO      T/T      T/C      C/C
  12  rs12299199 COUNTS        0        8       32
  12  rs12299199   FREQ        0      0.2      0.8
  12  rs12299199   MEAN       NA 0.005983 -0.0004475
  12  rs12299199     SD       NA  0.00882 0.005563
  12  rs12299200   GENO      T/T      T/C      C/C
  12  rs12299200 COUNTS        0       10       30
  12  rs12299200   FREQ        0     0.25     0.75
  12  rs12299200   MEAN       NA 0.005373 -0.0006728
  12  rs12299200     SD       NA  0.00924 0.005003
  12  rs57346526   GENO      G/G      G/C      C/C
  12  rs57346526 COUNTS        3        5       32
  12  rs57346526   FREQ    0.075    0.125      0.8
  12  rs57346526   MEAN -0.001382 0.002688 0.0007577
  12  rs57346526     SD  0.00442 0.006307 0.007044
  12 rs547663643   GENO      A/A      A/G      G/G
  12 rs547663643 COUNTS        0        4       36
  12 rs547663643   FREQ        0      0.1      0.9
  12 rs547663643   MEAN       NA -0.001646 0.001115
  12 rs547663643     SD       NA 0.006402 0.006799
  12  rs76145779   GENO      T/T      T/C      C/C
  12  rs76145779 COUNTS        3        5       32
  12  rs76145779   FREQ    0.075    0.125      0.8
  12  rs76145779   MEAN -0.001382 0.002688 0.0007577
  12  rs76145779     SD  0.00442 0.006307 0.007044
  12   rs2438332   GENO      A/A      A/G      G/G
  12   rs2438332 COUNTS        1        5       34
  12   rs2438332   FREQ    0.025    0.125     0.85
  12   rs2438332   MEAN 0.001863 -0.003898 0.001505
  12   rs2438332     SD        0 0.005803 0.006754
  12   rs7963390   GENO      G/G      G/A      A/A
  12   rs7963390 COUNTS        1        5       34
  12   rs7963390   FREQ    0.025    0.125     0.85
  12   rs7963390   MEAN 0.002605 0.001737 0.0006546
  12   rs7963390     SD        0  0.00719 0.006861
  12  rs10876510   GENO      T/T      T/C      C/C
  12  rs10876510 COUNTS        8       15       17
  12  rs10876510   FREQ      0.2    0.375    0.425
  12  rs10876510   MEAN 8.825e-05 0.0007372 0.001281
  12  rs10876510     SD 0.003993 0.006523 0.008113
  12  rs36039669   GENO      C/C      C/T      T/T
  12  rs36039669 COUNTS        0        8       32
  12  rs36039669   FREQ        0      0.2      0.8
  12  rs36039669   MEAN       NA -0.0006856  0.00122
  12  rs36039669     SD       NA 0.005811 0.006977
  12  rs71068178   GENO  AAT/AAT    AAT/A      A/A
  12  rs71068178 COUNTS       11       17       12
  12  rs71068178   FREQ    0.275    0.425      0.3
  12  rs71068178   MEAN 0.000339 0.001543 0.0002982
  12  rs71068178     SD  0.00347 0.009061  0.00539
  12  rs55999173   GENO      A/A      A/C      C/C
  12  rs55999173 COUNTS        3        5       32
  12  rs55999173   FREQ    0.075    0.125      0.8
  12  rs55999173   MEAN -0.001382 0.002688 0.0007577
  12  rs55999173     SD  0.00442 0.006307 0.007044
  12   rs7133456   GENO      A/A      A/G      G/G
  12   rs7133456 COUNTS        8       15       17
  12   rs7133456   FREQ      0.2    0.375    0.425
  12   rs7133456   MEAN 8.825e-05 0.0007372 0.001281
  12   rs7133456     SD 0.003993 0.006523 0.008113
  12  rs12296823   GENO      T/T      T/C      C/C
  12  rs12296823 COUNTS        0       10       30
  12  rs12296823   FREQ        0     0.25     0.75
  12  rs12296823   MEAN       NA 0.005373 -0.0006728
  12  rs12296823     SD       NA  0.00924 0.005003
  12  rs36141251   GENO      T/T      T/C      C/C
  12  rs36141251 COUNTS        0        6       34
  12  rs36141251   FREQ        0     0.15     0.85
  12  rs36141251   MEAN       NA -0.0008912 0.001144
  12  rs36141251     SD       NA  0.00404 0.007105
  12   rs2699928   GENO      A/A      A/G      G/G
  12   rs2699928 COUNTS        1        5       34
  12   rs2699928   FREQ    0.025    0.125     0.85
  12   rs2699928   MEAN 0.001863 -0.003898 0.001505
  12   rs2699928     SD        0 0.005803 0.006754
  12 rs562959539   GENO      T/T      T/C      C/C
  12 rs562959539 COUNTS        0        4       36
  12 rs562959539   FREQ        0      0.1      0.9
  12 rs562959539   MEAN       NA -0.00548 0.001541
  12 rs562959539     SD       NA 0.005227 0.006566
  12  rs12311931   GENO      T/T      T/A      A/A
  12  rs12311931 COUNTS        0       10       30
  12  rs12311931   FREQ        0     0.25     0.75
  12  rs12311931   MEAN       NA 0.005373 -0.0006728
  12  rs12311931     SD       NA  0.00924 0.005003
  12  rs12298692   GENO      A/A      A/G      G/G
  12  rs12298692 COUNTS        0       10       30
  12  rs12298692   FREQ        0     0.25     0.75
  12  rs12298692   MEAN       NA 0.005373 -0.0006728
  12  rs12298692     SD       NA  0.00924 0.005003
  12  rs11170733   GENO      T/T      T/C      C/C
  12  rs11170733 COUNTS        0       11       29
  12  rs11170733   FREQ        0    0.275    0.725
  12  rs11170733   MEAN       NA 0.004608 -0.000591
  12  rs11170733     SD       NA 0.009126 0.005072
  12  rs11503639   GENO      T/T      T/A      A/A
  12  rs11503639 COUNTS        0        8       32
  12  rs11503639   FREQ        0      0.2      0.8
  12  rs11503639   MEAN       NA -0.0006856  0.00122
  12  rs11503639     SD       NA 0.005811 0.006977
  12   rs4759057   GENO      A/A      A/G      G/G
  12   rs4759057 COUNTS        0        8       32
  12   rs4759057   FREQ        0      0.2      0.8
  12   rs4759057   MEAN       NA -0.0006856  0.00122
  12   rs4759057     SD       NA 0.005811 0.006977
  12  rs74829157   GENO      A/A      A/C      C/C
  12  rs74829157 COUNTS        0       10       30
  12  rs74829157   FREQ        0     0.25     0.75
  12  rs74829157   MEAN       NA 0.001236 0.0007062
  12  rs74829157     SD       NA  0.01005 0.005438
  12   rs2120991   GENO      A/A      A/C      C/C
  12   rs2120991 COUNTS        0        6       34
  12   rs2120991   FREQ        0     0.15     0.85
  12   rs2120991   MEAN       NA 0.001529 0.0007168
  12   rs2120991     SD       NA 0.005354  0.00701
  12  rs55930954   GENO      A/A      A/C      C/C
  12  rs55930954 COUNTS        3        5       32
  12  rs55930954   FREQ    0.075    0.125      0.8
  12  rs55930954   MEAN -0.001382 0.002688 0.0007577
  12  rs55930954     SD  0.00442 0.006307 0.007044
  12  rs73307390   GENO      A/A      A/C      C/C
  12  rs73307390 COUNTS        0       10       30
  12  rs73307390   FREQ        0     0.25     0.75
  12  rs73307390   MEAN       NA 0.005373 -0.0006728
  12  rs73307390     SD       NA  0.00924 0.005003
  12   rs2165901   GENO      C/C      C/T      T/T
  12   rs2165901 COUNTS        4       12       24
  12   rs2165901   FREQ      0.1      0.3      0.6
  12   rs2165901   MEAN 0.0008793 0.001325 0.0005885
  12   rs2165901     SD 0.001866 0.007126 0.007208
  12 rs114823184   GENO      A/A      A/G      G/G
  12 rs114823184 COUNTS        0        4       36
  12 rs114823184   FREQ        0      0.1      0.9
  12 rs114823184   MEAN       NA -0.001646 0.001115
  12 rs114823184     SD       NA 0.006402 0.006799
  12  rs76060693   GENO      T/T      T/C      C/C
  12  rs76060693 COUNTS        0        4       36
  12  rs76060693   FREQ        0      0.1      0.9
  12  rs76060693   MEAN       NA -0.00548 0.001541
  12  rs76060693     SD       NA 0.005227 0.006566
  12 rs141592170   GENO      A/A      A/G      G/G
  12 rs141592170 COUNTS        0        4       36
  12 rs141592170   FREQ        0      0.1      0.9
  12 rs141592170   MEAN       NA -0.00548 0.001541
  12 rs141592170     SD       NA 0.005227 0.006566
  12   rs7300849   GENO      G/G      G/A      A/A
  12   rs7300849 COUNTS        3        5       32
  12   rs7300849   FREQ    0.075    0.125      0.8
  12   rs7300849   MEAN -0.001382 0.002688 0.0007577
  12   rs7300849     SD  0.00442 0.006307 0.007044
  12  rs12813809   GENO      T/T      T/C      C/C
  12  rs12813809 COUNTS        4       12       24
  12  rs12813809   FREQ      0.1      0.3      0.6
  12  rs12813809   MEAN 0.0008793 0.001325 0.0005885
  12  rs12813809     SD 0.001866 0.007126 0.007208
  12  rs10876511   GENO      C/C      C/T      T/T
  12  rs10876511 COUNTS        1        4       35
  12  rs10876511   FREQ    0.025      0.1    0.875
  12  rs10876511   MEAN 0.001863 -0.005708 0.001558
  12  rs10876511     SD        0 0.004802 0.006661
  12  rs11503964   GENO      C/C      C/G      G/G
  12  rs11503964 COUNTS        0        8       32
  12  rs11503964   FREQ        0      0.2      0.8
  12  rs11503964   MEAN       NA 0.005983 -0.0004475
  12  rs11503964     SD       NA  0.00882 0.005563
  12  rs10747683   GENO      T/T      T/G      G/G
  12  rs10747683 COUNTS        1        5       34
  12  rs10747683   FREQ    0.025    0.125     0.85
  12  rs10747683   MEAN 0.001863 -0.003898 0.001505
  12  rs10747683     SD        0 0.005803 0.006754
  12   rs7974183   GENO      T/T      T/C      C/C
  12   rs7974183 COUNTS        3        5       32
  12   rs7974183   FREQ    0.075    0.125      0.8
  12   rs7974183   MEAN -0.001382 0.002688 0.0007577
  12   rs7974183     SD  0.00442 0.006307 0.007044
  12 rs146051401   GENO      C/C      C/T      T/T
  12 rs146051401 COUNTS        0       10       30
  12 rs146051401   FREQ        0     0.25     0.75
  12 rs146051401   MEAN       NA 0.001236 0.0007062
  12 rs146051401     SD       NA  0.01005 0.005438
  12  rs56398808   GENO      A/A      A/G      G/G
  12  rs56398808 COUNTS        2        4       34
  12  rs56398808   FREQ     0.05      0.1     0.85
  12  rs56398808   MEAN 0.0009364 0.003607 0.0005072
  12  rs56398808     SD 0.002615 0.006886  0.00693
  12  rs11170734   GENO      T/T      T/C      C/C
  12  rs11170734 COUNTS        0       10       30
  12  rs11170734   FREQ        0     0.25     0.75
  12  rs11170734   MEAN       NA 0.005373 -0.0006728
  12  rs11170734     SD       NA  0.00924 0.005003
  12  rs76125522   GENO      G/G      G/T      T/T
  12  rs76125522 COUNTS        0       10       30
  12  rs76125522   FREQ        0     0.25     0.75
  12  rs76125522   MEAN       NA 0.001236 0.0007062
  12  rs76125522     SD       NA  0.01005 0.005438
  12 rs139593455   GENO      C/C      C/A      A/A
  12 rs139593455 COUNTS        0        4       36
  12 rs139593455   FREQ        0      0.1      0.9
  12 rs139593455   MEAN       NA 0.0005444 0.0008713
  12 rs139593455     SD       NA   0.0051 0.006949
  12 rs116672284   GENO      C/C      C/T      T/T
  12 rs116672284 COUNTS        0        9       31
  12 rs116672284   FREQ        0    0.225    0.775
  12 rs116672284   MEAN       NA 0.001302 0.0007041
  12 rs116672284     SD       NA  0.01066 0.005347
  12 rs145631953   GENO      G/G      G/A      A/A
  12 rs145631953 COUNTS        0        4       36
  12 rs145631953   FREQ        0      0.1      0.9
  12 rs145631953   MEAN       NA 0.007618 8.535e-05
  12 rs145631953     SD       NA  0.01305 0.005485
  12    rs188961   GENO      T/T      T/C      C/C
  12    rs188961 COUNTS        0        9       31
  12    rs188961   FREQ        0    0.225    0.775
  12    rs188961   MEAN       NA 0.003425 8.765e-05
  12    rs188961     SD       NA 0.009385 0.005733
  12  rs74974486   GENO      C/C      C/G      G/G
  12  rs74974486 COUNTS        1        5       34
  12  rs74974486   FREQ    0.025    0.125     0.85
  12  rs74974486   MEAN 0.002786 0.002703 0.0005072
  12  rs74974486     SD        0 0.006297  0.00693
  12   rs2120992   GENO      T/T      T/A      A/A
  12   rs2120992 COUNTS        1        4       35
  12   rs2120992   FREQ    0.025      0.1    0.875
  12   rs2120992   MEAN 0.001863 -0.005708 0.001558
  12   rs2120992     SD        0 0.004802 0.006661
  12  rs79836571   GENO      G/G      G/A      A/A
  12  rs79836571 COUNTS        2        4       34
  12  rs79836571   FREQ     0.05      0.1     0.85
  12  rs79836571   MEAN 0.0009364 0.003607 0.0005072
  12  rs79836571     SD 0.002615 0.006886  0.00693
  12  rs76212991   GENO      G/G      G/A      A/A
  12  rs76212991 COUNTS        0       10       30
  12  rs76212991   FREQ        0     0.25     0.75
  12  rs76212991   MEAN       NA 0.001236 0.0007062
  12  rs76212991     SD       NA  0.01005 0.005438
  12   rs4492861   GENO      A/A      A/G      G/G
  12   rs4492861 COUNTS        1        8       31
  12   rs4492861   FREQ    0.025      0.2    0.775
  12   rs4492861   MEAN 0.002605 -0.0001615  0.00104
  12   rs4492861     SD        0 0.006161 0.007048
  12  rs57689762   GENO      G/G      G/A      A/A
  12  rs57689762 COUNTS        2        4       34
  12  rs57689762   FREQ     0.05      0.1     0.85
  12  rs57689762   MEAN 0.0009364 0.003607 0.0005072
  12  rs57689762     SD 0.002615 0.006886  0.00693
  12    rs167775   GENO      C/C      C/T      T/T
  12    rs167775 COUNTS        1        5       34
  12    rs167775   FREQ    0.025    0.125     0.85
  12    rs167775   MEAN 0.001863 -0.003898 0.001505
  12    rs167775     SD        0 0.005803 0.006754
  12   rs1550777   GENO      A/A      A/C      C/C
  12   rs1550777 COUNTS        3       14       23
  12   rs1550777   FREQ    0.075     0.35    0.575
  12   rs1550777   MEAN -0.002132 0.003956 -0.0006714
  12   rs1550777     SD 0.004684 0.008695 0.004893
  12 rs551895411   GENO      G/G     G/GA    GA/GA
  12 rs551895411 COUNTS        1        2       37
  12 rs551895411   FREQ    0.025     0.05    0.925
  12 rs551895411   MEAN -0.006018 -0.0009484 0.001121
  12 rs551895411     SD        0 5.014e-05 0.006896
  12  rs10876512   GENO      A/A      A/G      G/G
  12  rs10876512 COUNTS        8       15       17
  12  rs10876512   FREQ      0.2    0.375    0.425
  12  rs10876512   MEAN 8.825e-05 0.0007372 0.001281
  12  rs10876512     SD 0.003993 0.006523 0.008113
  12  rs73307393   GENO      C/C      C/T      T/T
  12  rs73307393 COUNTS        0       10       30
  12  rs73307393   FREQ        0     0.25     0.75
  12  rs73307393   MEAN       NA 0.005373 -0.0006728
  12  rs73307393     SD       NA  0.00924 0.005003
  12  rs10876513   GENO      T/T      T/C      C/C
  12  rs10876513 COUNTS        8       15       17
  12  rs10876513   FREQ      0.2    0.375    0.425
  12  rs10876513   MEAN 8.825e-05 0.0007372 0.001281
  12  rs10876513     SD 0.003993 0.006523 0.008113
  12 rs112047761   GENO    CT/CT     CT/C      C/C
  12 rs112047761 COUNTS        4       13       23
  12 rs112047761   FREQ      0.1    0.325    0.575
  12 rs112047761   MEAN -0.00188 0.0006533 0.001416
  12 rs112047761     SD 0.003523 0.005712 0.007693
  12 rs111973218   GENO      C/C      C/T      T/T
  12 rs111973218 COUNTS        4       13       23
  12 rs111973218   FREQ      0.1    0.325    0.575
  12 rs111973218   MEAN -0.00188 0.0006533 0.001416
  12 rs111973218     SD 0.003523 0.005712 0.007693
  12  rs11170736   GENO      C/C      C/A      A/A
  12  rs11170736 COUNTS        0        5       35
  12  rs11170736   FREQ        0    0.125    0.875
  12  rs11170736   MEAN       NA -0.00225  0.00128
  12  rs11170736     SD       NA 0.005707 0.006825
  12  rs11170737   GENO      G/G      G/A      A/A
  12  rs11170737 COUNTS        0        6       34
  12  rs11170737   FREQ        0     0.15     0.85
  12  rs11170737   MEAN       NA 0.001529 0.0007168
  12  rs11170737     SD       NA 0.005354  0.00701
  12  rs59440741   GENO      A/A      A/G      G/G
  12  rs59440741 COUNTS        0       10       30
  12  rs59440741   FREQ        0     0.25     0.75
  12  rs59440741   MEAN       NA 0.005373 -0.0006728
  12  rs59440741     SD       NA  0.00924 0.005003
  12  rs58307357   GENO      C/C      C/T      T/T
  12  rs58307357 COUNTS        0       10       30
  12  rs58307357   FREQ        0     0.25     0.75
  12  rs58307357   MEAN       NA 0.005373 -0.0006728
  12  rs58307357     SD       NA  0.00924 0.005003
  12  rs75588056   GENO      G/G      G/A      A/A
  12  rs75588056 COUNTS        0        4       36
  12  rs75588056   FREQ        0      0.1      0.9
  12  rs75588056   MEAN       NA -0.00548 0.001541
  12  rs75588056     SD       NA 0.005227 0.006566
  12  rs60540050   GENO      G/G      G/A      A/A
  12  rs60540050 COUNTS        3        5       32
  12  rs60540050   FREQ    0.075    0.125      0.8
  12  rs60540050   MEAN -0.001382 0.002688 0.0007577
  12  rs60540050     SD  0.00442 0.006307 0.007044
  12  rs10579941   GENO TTAAAATAAAA/TTAAAATAAAA TTAAAATAAAA/T      T/T
  12  rs10579941 COUNTS        5       17       18
  12  rs10579941   FREQ    0.125    0.425     0.45
  12  rs10579941   MEAN 0.008358 1.967e-06 -0.00046
  12  rs10579941     SD  0.01054 0.006147 0.004817
  12  rs76618390   GENO      G/G      G/A      A/A
  12  rs76618390 COUNTS        0        4       36
  12  rs76618390   FREQ        0      0.1      0.9
  12  rs76618390   MEAN       NA -0.00548 0.001541
  12  rs76618390     SD       NA 0.005227 0.006566
  12  rs74090152   GENO      G/G      G/C      C/C
  12  rs74090152 COUNTS        2        4       34
  12  rs74090152   FREQ     0.05      0.1     0.85
  12  rs74090152   MEAN 0.0009364 0.003607 0.0005072
  12  rs74090152     SD 0.002615 0.006886  0.00693
  12  rs60735272   GENO      G/G      G/A      A/A
  12  rs60735272 COUNTS        0       10       30
  12  rs60735272   FREQ        0     0.25     0.75
  12  rs60735272   MEAN       NA 0.005373 -0.0006728
  12  rs60735272     SD       NA  0.00924 0.005003
  12  rs60191081   GENO      C/C      C/T      T/T
  12  rs60191081 COUNTS        3        5       32
  12  rs60191081   FREQ    0.075    0.125      0.8
  12  rs60191081   MEAN -0.001382 0.002688 0.0007577
  12  rs60191081     SD  0.00442 0.006307 0.007044
  12  rs11170738   GENO      T/T      T/C      C/C
  12  rs11170738 COUNTS        0        8       32
  12  rs11170738   FREQ        0      0.2      0.8
  12  rs11170738   MEAN       NA -0.0006856  0.00122
  12  rs11170738     SD       NA 0.005811 0.006977
  12  rs55970836   GENO      A/A      A/G      G/G
  12  rs55970836 COUNTS        3        5       32
  12  rs55970836   FREQ    0.075    0.125      0.8
  12  rs55970836   MEAN -0.001382 0.002688 0.0007577
  12  rs55970836     SD  0.00442 0.006307 0.007044
  12  rs11170740   GENO      C/C      C/T      T/T
  12  rs11170740 COUNTS        0        5       35
  12  rs11170740   FREQ        0    0.125    0.875
  12  rs11170740   MEAN       NA -0.00225  0.00128
  12  rs11170740     SD       NA 0.005707 0.006825
  12  rs10876514   GENO      T/T      T/C      C/C
  12  rs10876514 COUNTS        8       19       13
  12  rs10876514   FREQ      0.2    0.475    0.325
  12  rs10876514   MEAN 8.825e-05 0.0002164  0.00221
  12  rs10876514     SD 0.003993 0.006099 0.008902
  12  rs10219686   GENO      T/T      T/C      C/C
  12  rs10219686 COUNTS        0        6       34
  12  rs10219686   FREQ        0     0.15     0.85
  12  rs10219686   MEAN       NA 0.0005025 0.000898
  12  rs10219686     SD       NA 0.004402 0.007115
  12  rs10219687   GENO      G/G      G/C      C/C
  12  rs10219687 COUNTS        0        6       34
  12  rs10219687   FREQ        0     0.15     0.85
  12  rs10219687   MEAN       NA 0.0005025 0.000898
  12  rs10219687     SD       NA 0.004402 0.007115
  12 rs533697394   GENO      T/T      T/C      C/C
  12 rs533697394 COUNTS        1        7       32
  12 rs533697394   FREQ    0.025    0.175      0.8
  12 rs533697394   MEAN 0.002605 0.000672 0.0008199
  12 rs533697394     SD        0 0.006148 0.007044
  12  rs12315287   GENO      T/T      T/C      C/C
  12  rs12315287 COUNTS        0       10       30
  12  rs12315287   FREQ        0     0.25     0.75
  12  rs12315287   MEAN       NA 0.005373 -0.0006728
  12  rs12315287     SD       NA  0.00924 0.005003
  12  rs56298515   GENO      T/T      T/A      A/A
  12  rs56298515 COUNTS        2        4       34
  12  rs56298515   FREQ     0.05      0.1     0.85
  12  rs56298515   MEAN 0.0009364 0.003607 0.0005072
  12  rs56298515     SD 0.002615 0.006886  0.00693
  12 rs150058316   GENO      C/C    C/CTT  CTT/CTT
  12 rs150058316 COUNTS        0        4       36
  12 rs150058316   FREQ        0      0.1      0.9
  12 rs150058316   MEAN       NA -0.001646 0.001115
  12 rs150058316     SD       NA 0.006402 0.006799
  12   rs4759303   GENO      C/C      C/T      T/T
  12   rs4759303 COUNTS        0        8       32
  12   rs4759303   FREQ        0      0.2      0.8
  12   rs4759303   MEAN       NA -0.0006856  0.00122
  12   rs4759303     SD       NA 0.005811 0.006977
  12  rs12299497   GENO      A/A      A/T      T/T
  12  rs12299497 COUNTS        0       11       29
  12  rs12299497   FREQ        0    0.275    0.725
  12  rs12299497   MEAN       NA 0.004718 -0.0006329
  12  rs12299497     SD       NA 0.009031 0.005087
  12  rs75094556   GENO      G/G      G/A      A/A
  12  rs75094556 COUNTS        0       10       30
  12  rs75094556   FREQ        0     0.25     0.75
  12  rs75094556   MEAN       NA 0.001236 0.0007062
  12  rs75094556     SD       NA  0.01005 0.005438
  12 rs147360645   GENO      A/A A/AAAACAAAC AAAACAAAC/AAAACAAAC
  12 rs147360645 COUNTS        0        8       32
  12 rs147360645   FREQ        0      0.2      0.8
  12 rs147360645   MEAN       NA -0.0006856  0.00122
  12 rs147360645     SD       NA 0.005811 0.006977
  12  rs59920450   GENO      C/C      C/A      A/A
  12  rs59920450 COUNTS        0        9       31
  12  rs59920450   FREQ        0    0.225    0.775
  12  rs59920450   MEAN       NA 0.001302 0.0007041
  12  rs59920450     SD       NA  0.01066 0.005347
  12  rs59851150   GENO      T/T      T/C      C/C
  12  rs59851150 COUNTS        2        4       34
  12  rs59851150   FREQ     0.05      0.1     0.85
  12  rs59851150   MEAN 0.0009364 0.003607 0.0005072
  12  rs59851150     SD 0.002615 0.006886  0.00693
  12  rs56259237   GENO      T/T      T/C      C/C
  12  rs56259237 COUNTS        1        5       34
  12  rs56259237   FREQ    0.025    0.125     0.85
  12  rs56259237   MEAN 0.002786 0.002703 0.0005072
  12  rs56259237     SD        0 0.006297  0.00693
  12   rs2577864   GENO      T/T      T/C      C/C
  12   rs2577864 COUNTS        8       15       17
  12   rs2577864   FREQ      0.2    0.375    0.425
  12   rs2577864   MEAN 8.825e-05 0.0007372 0.001281
  12   rs2577864     SD 0.003993 0.006523 0.008113
  12   rs2577865   GENO      T/T      T/C      C/C
  12   rs2577865 COUNTS        1        4       35
  12   rs2577865   FREQ    0.025      0.1    0.875
  12   rs2577865   MEAN 0.001863 -0.005708 0.001558
  12   rs2577865     SD        0 0.004802 0.006661
  12   rs2590712   GENO      G/G      G/C      C/C
  12   rs2590712 COUNTS        8       15       17
  12   rs2590712   FREQ      0.2    0.375    0.425
  12   rs2590712   MEAN 8.825e-05 0.0007372 0.001281
  12   rs2590712     SD 0.003993 0.006523 0.008113
  12 rs140543612   GENO      A/A      A/G      G/G
  12 rs140543612 COUNTS        3        5       32
  12 rs140543612   FREQ    0.075    0.125      0.8
  12 rs140543612   MEAN -0.001382 0.002688 0.0007577
  12 rs140543612     SD  0.00442 0.006307 0.007044
  12  rs10876517   GENO      T/T      T/C      C/C
  12  rs10876517 COUNTS        0        6       34
  12  rs10876517   FREQ        0     0.15     0.85
  12  rs10876517   MEAN       NA 0.001529 0.0007168
  12  rs10876517     SD       NA 0.005354  0.00701
  12   rs2204785   GENO      T/T      T/C      C/C
  12   rs2204785 COUNTS        1        4       35
  12   rs2204785   FREQ    0.025      0.1    0.875
  12   rs2204785   MEAN 0.001863 -0.005708 0.001558
  12   rs2204785     SD        0 0.004802 0.006661
  12  rs74090154   GENO      C/C      C/T      T/T
  12  rs74090154 COUNTS        3        5       32
  12  rs74090154   FREQ    0.075    0.125      0.8
  12  rs74090154   MEAN -0.001382 0.002688 0.0007577
  12  rs74090154     SD  0.00442 0.006307 0.007044
  12   rs2222818   GENO      G/G      G/C      C/C
  12   rs2222818 COUNTS        8       15       17
  12   rs2222818   FREQ      0.2    0.375    0.425
  12   rs2222818   MEAN 8.825e-05 0.0007372 0.001281
  12   rs2222818     SD 0.003993 0.006523 0.008113
  12  rs61921002   GENO      A/A      A/G      G/G
  12  rs61921002 COUNTS        4       14       22
  12  rs61921002   FREQ      0.1     0.35     0.55
  12  rs61921002   MEAN 0.0007622 0.004009 -0.001165
  12  rs61921002     SD 0.005604  0.00848 0.004929
  12  rs12316615   GENO      T/T      T/C      C/C
  12  rs12316615 COUNTS        0        8       32
  12  rs12316615   FREQ        0      0.2      0.8
  12  rs12316615   MEAN       NA 0.005983 -0.0004475
  12  rs12316615     SD       NA  0.00882 0.005563
  12   rs7306973   GENO      T/T      T/A      A/A
  12   rs7306973 COUNTS        0        8       32
  12   rs7306973   FREQ        0      0.2      0.8
  12   rs7306973   MEAN       NA -0.0006856  0.00122
  12   rs7306973     SD       NA 0.005811 0.006977
  12  rs11170751   GENO      G/G      G/T      T/T
  12  rs11170751 COUNTS        0        8       32
  12  rs11170751   FREQ        0      0.2      0.8
  12  rs11170751   MEAN       NA 0.005983 -0.0004475
  12  rs11170751     SD       NA  0.00882 0.005563
  12  rs73309311   GENO      G/G      G/T      T/T
  12  rs73309311 COUNTS        4       13       23
  12  rs73309311   FREQ      0.1    0.325    0.575
  12  rs73309311   MEAN -0.00188 0.0006533 0.001416
  12  rs73309311     SD 0.003523 0.005712 0.007693
  12  rs11170752   GENO      A/A      A/G      G/G
  12  rs11170752 COUNTS        0        8       32
  12  rs11170752   FREQ        0      0.2      0.8
  12  rs11170752   MEAN       NA 0.005983 -0.0004475
  12  rs11170752     SD       NA  0.00882 0.005563
  12  rs55813914   GENO      C/C      C/T      T/T
  12  rs55813914 COUNTS        3        5       32
  12  rs55813914   FREQ    0.075    0.125      0.8
  12  rs55813914   MEAN -0.001382 0.002688 0.0007577
  12  rs55813914     SD  0.00442 0.006307 0.007044
  12   rs1248925   GENO      G/G      G/A      A/A
  12   rs1248925 COUNTS        8       20       12
  12   rs1248925   FREQ      0.2      0.5      0.3
  12   rs1248925   MEAN -0.0007615 0.002491 -0.0008481
  12   rs1248925     SD 0.004945 0.008348 0.003863
  12  rs55672766   GENO      T/T      T/C      C/C
  12  rs55672766 COUNTS        3        5       32
  12  rs55672766   FREQ    0.075    0.125      0.8
  12  rs55672766   MEAN -0.001382 0.002688 0.0007577
  12  rs55672766     SD  0.00442 0.006307 0.007044
  12 rs557525370   GENO      C/C     C/CT    CT/CT
  12 rs557525370 COUNTS        2       15       23
  12 rs557525370   FREQ     0.05    0.375    0.575
  12 rs557525370   MEAN 0.004878 -0.0002638 0.001206
  12 rs557525370     SD 0.002172 0.008503 0.005631
  12   rs1983516   GENO      C/C      C/T      T/T
  12   rs1983516 COUNTS        8       15       17
  12   rs1983516   FREQ      0.2    0.375    0.425
  12   rs1983516   MEAN 8.825e-05 0.0007372 0.001281
  12   rs1983516     SD 0.003993 0.006523 0.008113
  12   rs2366135   GENO      T/T      T/G      G/G
  12   rs2366135 COUNTS        8       15       17
  12   rs2366135   FREQ      0.2    0.375    0.425
  12   rs2366135   MEAN 8.825e-05 0.0007372 0.001281
  12   rs2366135     SD 0.003993 0.006523 0.008113
  12  rs56381567   GENO      C/C      C/T      T/T
  12  rs56381567 COUNTS        2        4       34
  12  rs56381567   FREQ     0.05      0.1     0.85
  12  rs56381567   MEAN 0.0009364 0.003607 0.0005072
  12  rs56381567     SD 0.002615 0.006886  0.00693
  12 rs115533868   GENO      A/A      A/C      C/C
  12 rs115533868 COUNTS        0       10       30
  12 rs115533868   FREQ        0     0.25     0.75
  12 rs115533868   MEAN       NA 0.001236 0.0007062
  12 rs115533868     SD       NA  0.01005 0.005438
  12   rs1838172   GENO      C/C      C/T      T/T
  12   rs1838172 COUNTS        0        8       32
  12   rs1838172   FREQ        0      0.2      0.8
  12   rs1838172   MEAN       NA -0.0006856  0.00122
  12   rs1838172     SD       NA 0.005811 0.006977
  12   rs1248926   GENO      G/G      G/A      A/A
  12   rs1248926 COUNTS        1        4       35
  12   rs1248926   FREQ    0.025      0.1    0.875
  12   rs1248926   MEAN 0.001863 -0.005708 0.001558
  12   rs1248926     SD        0 0.004802 0.006661
  12   rs5798285   GENO      T/T     T/TA    TA/TA
  12   rs5798285 COUNTS        1        6       33
  12   rs5798285   FREQ    0.025     0.15    0.825
  12   rs5798285   MEAN 0.001863 -0.004444 0.001768
  12   rs5798285     SD        0 0.004264 0.006802
  12 rs145222486   GENO      T/T      T/C      C/C
  12 rs145222486 COUNTS        0       10       30
  12 rs145222486   FREQ        0     0.25     0.75
  12 rs145222486   MEAN       NA 0.001236 0.0007062
  12 rs145222486     SD       NA  0.01005 0.005438
  12  rs12297243   GENO      C/C      C/G      G/G
  12  rs12297243 COUNTS        0        8       32
  12  rs12297243   FREQ        0      0.2      0.8
  12  rs12297243   MEAN       NA -0.0006856  0.00122
  12  rs12297243     SD       NA 0.005811 0.006977
  12   rs9919682   GENO      C/C      C/G      G/G
  12   rs9919682 COUNTS        8       15       17
  12   rs9919682   FREQ      0.2    0.375    0.425
  12   rs9919682   MEAN 8.825e-05 0.0007372 0.001281
  12   rs9919682     SD 0.003993 0.006523 0.008113
  12  rs72299083   GENO      A/A  A/AGAAG AGAAG/AGAAG
  12  rs72299083 COUNTS        4       13       23
  12  rs72299083   FREQ      0.1    0.325    0.575
  12  rs72299083   MEAN 0.0007622  0.00406 -0.000969
  12  rs72299083     SD 0.005604 0.008824 0.004907
  12 rs561782258   GENO      C/C     C/CA    CA/CA
  12 rs561782258 COUNTS        5       14       21
  12 rs561782258   FREQ    0.125     0.35    0.525
  12 rs561782258   MEAN -0.002936 0.001456 0.001326
  12 rs561782258     SD 0.006343 0.008703 0.005202
  12  rs60192312   GENO      G/G      G/A      A/A
  12  rs60192312 COUNTS        0        4       36
  12  rs60192312   FREQ        0      0.1      0.9
  12  rs60192312   MEAN       NA 0.003242 0.0005716
  12  rs60192312     SD       NA 0.003857 0.006966
  12   rs7139337   GENO      A/A      A/G      G/G
  12   rs7139337 COUNTS        0        4       36
  12   rs7139337   FREQ        0      0.1      0.9
  12   rs7139337   MEAN       NA -8.948e-06 0.0009328
  12   rs7139337     SD       NA 0.004622 0.006972
  12  rs76446179   GENO      T/T      T/C      C/C
  12  rs76446179 COUNTS        0       10       30
  12  rs76446179   FREQ        0     0.25     0.75
  12  rs76446179   MEAN       NA 0.001236 0.0007062
  12  rs76446179     SD       NA  0.01005 0.005438
  12   rs2256723   GENO      T/T      T/A      A/A
  12   rs2256723 COUNTS        7       19       14
  12   rs2256723   FREQ    0.175    0.475     0.35
  12   rs2256723   MEAN -0.001554 0.001798 0.0007327
  12   rs2256723     SD 0.003516  0.00825 0.005627
  12  rs73309317   GENO      G/G      G/C      C/C
  12  rs73309317 COUNTS        4       13       23
  12  rs73309317   FREQ      0.1    0.325    0.575
  12  rs73309317   MEAN -0.00188 0.0006533 0.001416
  12  rs73309317     SD 0.003523 0.005712 0.007693
  12   rs1816828   GENO      G/G      G/A      A/A
  12   rs1816828 COUNTS        7       19       14
  12   rs1816828   FREQ    0.175    0.475     0.35
  12   rs1816828   MEAN -0.001554 0.001798 0.0007327
  12   rs1816828     SD 0.003516  0.00825 0.005627
  12   rs6580969   GENO      A/A      A/C      C/C
  12   rs6580969 COUNTS        0       10       30
  12   rs6580969   FREQ        0     0.25     0.75
  12   rs6580969   MEAN       NA 0.005373 -0.0006728
  12   rs6580969     SD       NA  0.00924 0.005003
  12   rs1443508   GENO      C/C      C/T      T/T
  12   rs1443508 COUNTS        7       19       14
  12   rs1443508   FREQ    0.175    0.475     0.35
  12   rs1443508   MEAN -0.001554 0.001798 0.0007327
  12   rs1443508     SD 0.003516  0.00825 0.005627
  12  rs75844710   GENO      A/A      A/C      C/C
  12  rs75844710 COUNTS        3        5       32
  12  rs75844710   FREQ    0.075    0.125      0.8
  12  rs75844710   MEAN -0.001382 0.002688 0.0007577
  12  rs75844710     SD  0.00442 0.006307 0.007044
  12   rs1443507   GENO      A/A      A/T      T/T
  12   rs1443507 COUNTS        7       19       14
  12   rs1443507   FREQ    0.175    0.475     0.35
  12   rs1443507   MEAN -0.001554 0.001798 0.0007327
  12   rs1443507     SD 0.003516  0.00825 0.005627
  12 rs114155148   GENO      C/C      C/T      T/T
  12 rs114155148 COUNTS        1        8       31
  12 rs114155148   FREQ    0.025      0.2    0.775
  12 rs114155148   MEAN 0.002605 -0.0001615  0.00104
  12 rs114155148     SD        0 0.006161 0.007048
  12  rs66887751   GENO      G/G      G/A      A/A
  12  rs66887751 COUNTS        0        5       35
  12  rs66887751   FREQ        0    0.125    0.875
  12  rs66887751   MEAN       NA -0.00225  0.00128
  12  rs66887751     SD       NA 0.005707 0.006825
  12  rs11170755   GENO      C/C      C/G      G/G
  12  rs11170755 COUNTS        8       23        9
  12  rs11170755   FREQ      0.2    0.575    0.225
  12  rs11170755   MEAN -0.0007551 0.002113   -0.001
  12  rs11170755     SD 0.005499 0.007915 0.003366
  12  rs34903046   GENO      T/T      T/C      C/C
  12  rs34903046 COUNTS        4       13       23
  12  rs34903046   FREQ      0.1    0.325    0.575
  12  rs34903046   MEAN -0.002803 0.0006482  0.00158
  12  rs34903046     SD  0.00392 0.006219 0.007361
  12  rs11170756   GENO      T/T      T/C      C/C
  12  rs11170756 COUNTS        8       23        9
  12  rs11170756   FREQ      0.2    0.575    0.225
  12  rs11170756   MEAN -0.0007551 0.002113   -0.001
  12  rs11170756     SD 0.005499 0.007915 0.003366
  12 rs201537092   GENO      T/T      T/A      A/A
  12 rs201537092 COUNTS        1        7       32
  12 rs201537092   FREQ    0.025    0.175      0.8
  12 rs201537092   MEAN -0.00183 -0.002869 0.001733
  12 rs201537092     SD        0  0.00493 0.006941
  12 rs140974079   GENO      G/G      G/A      A/A
  12 rs140974079 COUNTS        0        4       36
  12 rs140974079   FREQ        0      0.1      0.9
  12 rs140974079   MEAN       NA -0.001646 0.001115
  12 rs140974079     SD       NA 0.006402 0.006799
  12  rs10783612   GENO      C/C      C/T      T/T
  12  rs10783612 COUNTS        9       21       10
  12  rs10783612   FREQ    0.225    0.525     0.25
  12  rs10783612   MEAN -0.0006914 0.002257 -0.0007625
  12  rs10783612     SD 0.003408 0.008285 0.004874
  12 rs115203664   GENO      A/A      A/G      G/G
  12 rs115203664 COUNTS        2        6       32
  12 rs115203664   FREQ     0.05     0.15      0.8
  12 rs115203664   MEAN 1.649e-05 -0.004324 0.001858
  12 rs115203664     SD 0.002611 0.004386 0.006888
  12  rs10876518   GENO      T/T      T/C      C/C
  12  rs10876518 COUNTS        0       10       30
  12  rs10876518   FREQ        0     0.25     0.75
  12  rs10876518   MEAN       NA 0.002053 0.0004338
  12  rs10876518     SD       NA 0.005705 0.007085
  12 rs114701690   GENO      T/T      T/C      C/C
  12 rs114701690 COUNTS        0        4       36
  12 rs114701690   FREQ        0      0.1      0.9
  12 rs114701690   MEAN       NA -0.001646 0.001115
  12 rs114701690     SD       NA 0.006402 0.006799
  12   rs7958630   GENO      G/G      G/A      A/A
  12   rs7958630 COUNTS        3       12       25
  12   rs7958630   FREQ    0.075      0.3    0.625
  12   rs7958630   MEAN -0.001897 0.0006873  0.00124
  12   rs7958630     SD 0.004315 0.005965 0.007397
  12   rs7976783   GENO      A/A      A/T      T/T
  12   rs7976783 COUNTS        3       11       26
  12   rs7976783   FREQ    0.075    0.275     0.65
  12   rs7976783   MEAN -0.001897 0.0006805 0.001221
  12   rs7976783     SD 0.004315 0.006256 0.007248
  12  rs73309330   GENO      A/A      A/G      G/G
  12  rs73309330 COUNTS        0        8       32
  12  rs73309330   FREQ        0      0.2      0.8
  12  rs73309330   MEAN       NA -0.0008817 0.001269
  12  rs73309330     SD       NA 0.005443 0.007029
  12   rs2366136   GENO      C/C      C/A      A/A
  12   rs2366136 COUNTS        2       11       27
  12   rs2366136   FREQ     0.05    0.275    0.675
  12   rs2366136   MEAN -0.0005339 0.001989 0.0004716
  12   rs2366136     SD 0.001832 0.005427 0.007464
  12   rs2366137   GENO      G/G      G/A      A/A
  12   rs2366137 COUNTS        2       11       27
  12   rs2366137   FREQ     0.05    0.275    0.675
  12   rs2366137   MEAN -0.0005339 0.001989 0.0004716
  12   rs2366137     SD 0.001832 0.005427 0.007464
  12   rs2366138   GENO      T/T      T/C      C/C
  12   rs2366138 COUNTS        4       17       19
  12   rs2366138   FREQ      0.1    0.425    0.475
  12   rs2366138   MEAN 0.001111 0.001584 0.0001146
  12   rs2366138     SD 0.005272 0.007681 0.006331
  12  rs58920661   GENO      T/T      T/G      G/G
  12  rs58920661 COUNTS        0        5       35
  12  rs58920661   FREQ        0    0.125    0.875
  12  rs58920661   MEAN       NA -0.003751 0.001494
  12  rs58920661     SD       NA 0.005242 0.006726
  12   rs4332565   GENO      A/A      A/G      G/G
  12   rs4332565 COUNTS        2       14       24
  12   rs4332565   FREQ     0.05     0.35      0.6
  12   rs4332565   MEAN 0.001868 0.000494 0.0009539
  12   rs4332565     SD 0.001298 0.007028  0.00698
  12 rs112379256   GENO      C/C      C/A      A/A
  12 rs112379256 COUNTS        2       20       18
  12 rs112379256   FREQ     0.05      0.5     0.45
  12 rs112379256   MEAN -0.002045 0.001194 0.0007644
  12 rs112379256     SD 0.006576 0.008263 0.004904
  12   rs7962487   GENO      T/T      T/C      C/C
  12   rs7962487 COUNTS        9       18       13
  12   rs7962487   FREQ    0.225     0.45    0.325
  12   rs7962487   MEAN -0.0009693 0.003055 -0.0009791
  12   rs7962487     SD 0.004625 0.007297 0.006655
  12  rs79016510   GENO      A/A      A/G      G/G
  12  rs79016510 COUNTS        1        4       35
  12  rs79016510   FREQ    0.025      0.1    0.875
  12  rs79016510   MEAN -0.006018 -0.0005919 0.001198
  12  rs79016510     SD        0 0.001736  0.00707
  12   rs1947021   GENO      G/G      G/A      A/A
  12   rs1947021 COUNTS        9       22        9
  12   rs1947021   FREQ    0.225     0.55    0.225
  12   rs1947021   MEAN -0.0003981 0.001921 -0.0005713
  12   rs1947021     SD  0.00514  0.00786 0.005029
  12   rs1470321   GENO      A/A      A/G      G/G
  12   rs1470321 COUNTS        6       15       19
  12   rs1470321   FREQ     0.15    0.375    0.475
  12   rs1470321   MEAN 0.005351 0.0009279 -0.0006569
  12   rs1470321     SD  0.01077  0.00652 0.004881
  12  rs11170759   GENO      G/G      G/C      C/C
  12  rs11170759 COUNTS        4       18       18
  12  rs11170759   FREQ      0.1     0.45     0.45
  12  rs11170759   MEAN 0.0009421 -5.547e-05  0.00171
  12  rs11170759     SD  0.00592 0.005566 0.008075
  12   rs2366139   GENO      C/C      C/G      G/G
  12   rs2366139 COUNTS        4       18       18
  12   rs2366139   FREQ      0.1     0.45     0.45
  12   rs2366139   MEAN 0.0009421 -5.547e-05  0.00171
  12   rs2366139     SD  0.00592 0.005566 0.008075
  12  rs77365451   GENO      A/A      A/G      G/G
  12  rs77365451 COUNTS        2       14       24
  12  rs77365451   FREQ     0.05     0.35      0.6
  12  rs77365451   MEAN -0.002008 0.001513 0.0006827
  12  rs77365451     SD 0.001467  0.00936 0.005125
  12  rs78241026   GENO      T/T      T/G      G/G
  12  rs78241026 COUNTS        2       14       24
  12  rs78241026   FREQ     0.05     0.35      0.6
  12  rs78241026   MEAN -0.002008 0.001513 0.0006827
  12  rs78241026     SD 0.001467  0.00936 0.005125
  12  rs60487306   GENO    CT/CT     CT/C      C/C
  12  rs60487306 COUNTS        9       17       14
  12  rs60487306   FREQ    0.225    0.425     0.35
  12  rs60487306   MEAN -0.001134 0.0003473 0.002703
  12  rs60487306     SD 0.004797 0.005453 0.008861
  12   rs4759305   GENO      C/C      C/G      G/G
  12   rs4759305 COUNTS        7       13       20
  12   rs4759305   FREQ    0.175    0.325      0.5
  12   rs4759305   MEAN 0.003073 0.001518 -0.0003846
  12   rs4759305     SD 0.004659 0.009806 0.004665
  12  rs74090163   GENO      T/T      T/A      A/A
  12  rs74090163 COUNTS        1        7       32
  12  rs74090163   FREQ    0.025    0.175      0.8
  12  rs74090163   MEAN 0.002786 0.003569 0.0001805
  12  rs74090163     SD        0 0.006852 0.006761
  12  rs10747685   GENO      T/T      T/C      C/C
  12  rs10747685 COUNTS        7       13       20
  12  rs10747685   FREQ    0.175    0.325      0.5
  12  rs10747685   MEAN 0.003073 0.001518 -0.0003846
  12  rs10747685     SD 0.004659 0.009806 0.004665
  12 rs200722773   GENO      G/G     G/GA    GA/GA
  12 rs200722773 COUNTS        4       20       16
  12 rs200722773   FREQ      0.1      0.5      0.4
  12 rs200722773   MEAN 0.003761 0.0004313 0.0006171
  12 rs200722773     SD 0.005299 0.008248 0.004854
  12 rs201022334   GENO      A/A A/AAGAAG AAGAAG/AAGAAG
  12 rs201022334 COUNTS        7       14       19
  12 rs201022334   FREQ    0.175     0.35    0.475
  12 rs201022334   MEAN 0.003073 0.001466 -0.0004465
  12 rs201022334     SD 0.004659 0.009423 0.004785
  12  rs11170760   GENO      C/C      C/G      G/G
  12  rs11170760 COUNTS        7       13       20
  12  rs11170760   FREQ    0.175    0.325      0.5
  12  rs11170760   MEAN 0.003073 0.001518 -0.0003846
  12  rs11170760     SD 0.004659 0.009806 0.004665
  12  rs74732233   GENO      A/A      A/T      T/T
  12  rs74732233 COUNTS        7       20       13
  12  rs74732233   FREQ    0.175      0.5    0.325
  12  rs74732233   MEAN 0.0003325 -0.0005822 0.003297
  12  rs74732233     SD 0.004886 0.005626 0.008675
  12 rs146007997   GENO      A/A     A/AT    AT/AT
  12 rs146007997 COUNTS        0       11       29
  12 rs146007997   FREQ        0    0.275    0.725
  12 rs146007997   MEAN       NA 0.003766 -0.0002717
  12 rs146007997     SD       NA 0.008918 0.005487
  12  rs56766870   GENO      C/C      C/T      T/T
  12  rs56766870 COUNTS        0        4       36
  12  rs56766870   FREQ        0      0.1      0.9
  12  rs56766870   MEAN       NA 0.003802 0.0005093
  12  rs56766870     SD       NA 0.007315 0.006695
  12  rs78024341   GENO      C/C      C/T      T/T
  12  rs78024341 COUNTS        2       15       23
  12  rs78024341   FREQ     0.05    0.375    0.575
  12  rs78024341   MEAN -0.002008 0.001011 0.000974
  12  rs78024341     SD 0.001467 0.009227 0.005033
  12  rs12316826   GENO      C/C      C/T      T/T
  12  rs12316826 COUNTS        4        7       29
  12  rs12316826   FREQ      0.1    0.175    0.725
  12  rs12316826   MEAN 0.006017 0.003869 -0.0006071
  12  rs12316826     SD 0.003848  0.01172 0.004885
  12  rs11170762   GENO      T/T      T/C      C/C
  12  rs11170762 COUNTS        7        9       24
  12  rs11170762   FREQ    0.175    0.225      0.6
  12  rs11170762   MEAN 0.003073 0.004189 -0.001069
  12  rs11170762     SD 0.004659  0.01029 0.004972
  12  rs11612357   GENO      A/A      A/C      C/C
  12  rs11612357 COUNTS        7        9       24
  12  rs11612357   FREQ    0.175    0.225      0.6
  12  rs11612357   MEAN 0.003073 0.004189 -0.001069
  12  rs11612357     SD 0.004659  0.01029 0.004972
  12  rs35390098   GENO    CT/CT     CT/C      C/C
  12  rs35390098 COUNTS        7       13       20
  12  rs35390098   FREQ    0.175    0.325      0.5
  12  rs35390098   MEAN 0.003073 0.001518 -0.0003846
  12  rs35390098     SD 0.004659 0.009806 0.004665
  12   rs7953965   GENO      A/A      A/G      G/G
  12   rs7953965 COUNTS        7       13       20
  12   rs7953965   FREQ    0.175    0.325      0.5
  12   rs7953965   MEAN 0.003073 0.001518 -0.0003846
  12   rs7953965     SD 0.004659 0.009806 0.004665
  12   rs7953740   GENO      T/T      T/A      A/A
  12   rs7953740 COUNTS        7        9       24
  12   rs7953740   FREQ    0.175    0.225      0.6
  12   rs7953740   MEAN 0.003073 0.004189 -0.001069
  12   rs7953740     SD 0.004659  0.01029 0.004972
  12  rs10747686   GENO      G/G      G/A      A/A
  12  rs10747686 COUNTS        1        6       33
  12  rs10747686   FREQ    0.025     0.15    0.825
  12  rs10747686   MEAN -0.00183 0.001526 0.0007945
  12  rs10747686     SD        0 0.003718 0.007266
  12  rs10747687   GENO      G/G      G/A      A/A
  12  rs10747687 COUNTS        1        6       33
  12  rs10747687   FREQ    0.025     0.15    0.825
  12  rs10747687   MEAN -0.00183 0.001526 0.0007945
  12  rs10747687     SD        0 0.003718 0.007266
  12   rs7972343   GENO      C/C      C/T      T/T
  12   rs7972343 COUNTS        7        9       24
  12   rs7972343   FREQ    0.175    0.225      0.6
  12   rs7972343   MEAN 0.003073 0.004189 -0.001069
  12   rs7972343     SD 0.004659  0.01029 0.004972
  12  rs36054256   GENO    CA/CA     CA/C      C/C
  12  rs36054256 COUNTS        1        2       37
  12  rs36054256   FREQ    0.025     0.05    0.925
  12  rs36054256   MEAN -0.00183 0.0009975 0.0009022
  12  rs36054256     SD        0 0.001224 0.006991
  12  rs77357461   GENO      A/A      A/G      G/G
  12  rs77357461 COUNTS        0        4       36
  12  rs77357461   FREQ        0      0.1      0.9
  12  rs77357461   MEAN       NA -0.004493 0.001431
  12  rs77357461     SD       NA 0.005742  0.00664
  12  rs35000862   GENO    TA/TA     TA/T      T/T
  12  rs35000862 COUNTS        7        9       24
  12  rs35000862   FREQ    0.175    0.225      0.6
  12  rs35000862   MEAN 0.003073 0.004189 -0.001069
  12  rs35000862     SD 0.004659  0.01029 0.004972
  12   rs7957818   GENO      G/G      G/A      A/A
  12   rs7957818 COUNTS        7        9       24
  12   rs7957818   FREQ    0.175    0.225      0.6
  12   rs7957818   MEAN 0.003073 0.004189 -0.001069
  12   rs7957818     SD 0.004659  0.01029 0.004972
  12  rs57969900   GENO      C/C     C/CT    CT/CT
  12  rs57969900 COUNTS        1       20       19
  12  rs57969900   FREQ    0.025      0.5    0.475
  12  rs57969900   MEAN -0.00183 -0.0004304 0.002315
  12  rs57969900     SD        0 0.005747 0.007674
  12  rs10876519   GENO      G/G      G/A      A/A
  12  rs10876519 COUNTS        7       13       20
  12  rs10876519   FREQ    0.175    0.325      0.5
  12  rs10876519   MEAN 0.003073 0.001518 -0.0003846
  12  rs10876519     SD 0.004659 0.009806 0.004665
  12 rs111859180   GENO      A/A      A/G      G/G
  12 rs111859180 COUNTS        0        6       34
  12 rs111859180   FREQ        0     0.15     0.85
  12 rs111859180   MEAN       NA -0.001508 0.001253
  12 rs111859180     SD       NA 0.002455 0.007176
  12  rs56823146   GENO      T/T      T/G      G/G
  12  rs56823146 COUNTS        1        7       32
  12  rs56823146   FREQ    0.025    0.175      0.8
  12  rs56823146   MEAN 0.002786 0.003569 0.0001805
  12  rs56823146     SD        0 0.006852 0.006761
  12 rs147950721   GENO GCAAGAA/GCAAGAA GCAAGAA/G      G/G
  12 rs147950721 COUNTS        7       13       20
  12 rs147950721   FREQ    0.175    0.325      0.5
  12 rs147950721   MEAN 0.003073 0.001518 -0.0003846
  12 rs147950721     SD 0.004659 0.009806 0.004665
  12 rs115946540   GENO      T/T      T/C      C/C
  12 rs115946540 COUNTS        0        4       36
  12 rs115946540   FREQ        0      0.1      0.9
  12 rs115946540   MEAN       NA -0.004493 0.001431
  12 rs115946540     SD       NA 0.005742  0.00664
  12  rs76545473   GENO      A/A      A/T      T/T
  12  rs76545473 COUNTS        0        4       36
  12  rs76545473   FREQ        0      0.1      0.9
  12  rs76545473   MEAN       NA -0.004493 0.001431
  12  rs76545473     SD       NA 0.005742  0.00664
  12 rs140822397   GENO      T/T     T/TG    TG/TG
  12 rs140822397 COUNTS        0        5       35
  12 rs140822397   FREQ        0    0.125    0.875
  12 rs140822397   MEAN       NA -0.001968  0.00124
  12 rs140822397     SD       NA 0.002438  0.00707
  12  rs80239369   GENO      T/T      T/C      C/C
  12  rs80239369 COUNTS        0        6       34
  12  rs80239369   FREQ        0     0.15     0.85
  12  rs80239369   MEAN       NA -0.001508 0.001253
  12  rs80239369     SD       NA 0.002455 0.007176
  12  rs12579832   GENO      A/A      A/G      G/G
  12  rs12579832 COUNTS        4       19       17
  12  rs12579832   FREQ      0.1    0.475    0.425
  12  rs12579832   MEAN -0.002348 0.0008732  0.00155
  12  rs12579832     SD 0.002874 0.008043 0.005755
  12  rs12579835   GENO      A/A      A/C      C/C
  12  rs12579835 COUNTS        2       14       24
  12  rs12579835   FREQ     0.05     0.35      0.6
  12  rs12579835   MEAN -0.002008 0.001513 0.0006827
  12  rs12579835     SD 0.001467  0.00936 0.005125
  12   rs2366140   GENO      C/C      C/T      T/T
  12   rs2366140 COUNTS        4       19       17
  12   rs2366140   FREQ      0.1    0.475    0.425
  12   rs2366140   MEAN -0.002348 0.0008732  0.00155
  12   rs2366140     SD 0.002874 0.008043 0.005755
  12   rs2366141   GENO      C/C      C/T      T/T
  12   rs2366141 COUNTS        5       21       14
  12   rs2366141   FREQ    0.125    0.525     0.35
  12   rs2366141   MEAN -0.003963 0.0009269 0.002421
  12   rs2366141     SD 0.004386 0.007495 0.005668
  12  rs12826370   GENO      C/C      C/T      T/T
  12  rs12826370 COUNTS        4       19       17
  12  rs12826370   FREQ      0.1    0.475    0.425
  12  rs12826370   MEAN -0.002348 0.0008732  0.00155
  12  rs12826370     SD 0.002874 0.008043 0.005755
  12  rs71227277   GENO GATTA/GATTA  GATTA/G      G/G
  12  rs71227277 COUNTS        5       21       14
  12  rs71227277   FREQ    0.125    0.525     0.35
  12  rs71227277   MEAN -0.003963 0.0009269 0.002421
  12  rs71227277     SD 0.004386 0.007495 0.005668
  12  rs11380998   GENO    CT/CT     CT/C      C/C
  12  rs11380998 COUNTS        7       17       16
  12  rs11380998   FREQ    0.175    0.425      0.4
  12  rs11380998   MEAN 0.002445 0.0006162 0.0003722
  12  rs11380998     SD 0.005605 0.008782 0.004644
  12  rs12320942   GENO      G/G      G/A      A/A
  12  rs12320942 COUNTS        5        6       29
  12  rs12320942   FREQ    0.125     0.15    0.725
  12  rs12320942   MEAN 0.005004 0.005954 -0.0009377
  12  rs12320942     SD  0.00403  0.01256 0.004547
  12   rs7312664   GENO      C/C      C/A      A/A
  12   rs7312664 COUNTS        5       21       14
  12   rs7312664   FREQ    0.125    0.525     0.35
  12   rs7312664   MEAN -0.003963 0.0009269 0.002421
  12   rs7312664     SD 0.004386 0.007495 0.005668
  12   rs7312914   GENO      G/G      G/A      A/A
  12   rs7312914 COUNTS        4       19       17
  12   rs7312914   FREQ      0.1    0.475    0.425
  12   rs7312914   MEAN -0.002348 0.0008732  0.00155
  12   rs7312914     SD 0.002874 0.008043 0.005755
  12  rs12580517   GENO      T/T      T/C      C/C
  12  rs12580517 COUNTS        4       19       17
  12  rs12580517   FREQ      0.1    0.475    0.425
  12  rs12580517   MEAN -0.002348 0.0008732  0.00155
  12  rs12580517     SD 0.002874 0.008043 0.005755
  12  rs34113972   GENO      G/G      G/A      A/A
  12  rs34113972 COUNTS        5       21       14
  12  rs34113972   FREQ    0.125    0.525     0.35
  12  rs34113972   MEAN -0.003963 0.0009269 0.002421
  12  rs34113972     SD 0.004386 0.007495 0.005668
  12   rs7316901   GENO      C/C      C/G      G/G
  12   rs7316901 COUNTS        7        7       26
  12   rs7316901   FREQ    0.175    0.175     0.65
  12   rs7316901   MEAN 0.003073 0.005101 -0.0009103
  12   rs7316901     SD 0.004659  0.01168 0.004809
  12  rs12580546   GENO      T/T      T/C      C/C
  12  rs12580546 COUNTS        2       15       23
  12  rs12580546   FREQ     0.05    0.375    0.575
  12  rs12580546   MEAN -0.002008 0.001011 0.000974
  12  rs12580546     SD 0.001467 0.009227 0.005033
  12  rs12580549   GENO      T/T      T/C      C/C
  12  rs12580549 COUNTS        5       21       14
  12  rs12580549   FREQ    0.125    0.525     0.35
  12  rs12580549   MEAN -0.003963 0.0009269 0.002421
  12  rs12580549     SD 0.004386 0.007495 0.005668
  12  rs12581949   GENO      C/C      C/T      T/T
  12  rs12581949 COUNTS        5       21       14
  12  rs12581949   FREQ    0.125    0.525     0.35
  12  rs12581949   MEAN -0.003963 0.0009269 0.002421
  12  rs12581949     SD 0.004386 0.007495 0.005668
  12  rs12581950   GENO      G/G      G/T      T/T
  12  rs12581950 COUNTS        5       21       14
  12  rs12581950   FREQ    0.125    0.525     0.35
  12  rs12581950   MEAN -0.003963 0.0009269 0.002421
  12  rs12581950     SD 0.004386 0.007495 0.005668
  12  rs12810893   GENO      C/C      C/T      T/T
  12  rs12810893 COUNTS        5       21       14
  12  rs12810893   FREQ    0.125    0.525     0.35
  12  rs12810893   MEAN -0.003963 0.0009269 0.002421
  12  rs12810893     SD 0.004386 0.007495 0.005668
  12  rs12814948   GENO      T/T      T/C      C/C
  12  rs12814948 COUNTS        4       19       17
  12  rs12814948   FREQ      0.1    0.475    0.425
  12  rs12814948   MEAN -0.002348 0.0008732  0.00155
  12  rs12814948     SD 0.002874 0.008043 0.005755
  12   rs2028638   GENO      A/A      A/G      G/G
  12   rs2028638 COUNTS        4       18       18
  12   rs2028638   FREQ      0.1     0.45     0.45
  12   rs2028638   MEAN 0.0009421 -5.547e-05  0.00171
  12   rs2028638     SD  0.00592 0.005566 0.008075
  12   rs1838170   GENO      C/C      C/A      A/A
  12   rs1838170 COUNTS        5       21       14
  12   rs1838170   FREQ    0.125    0.525     0.35
  12   rs1838170   MEAN -0.003963 0.0009269 0.002421
  12   rs1838170     SD 0.004386 0.007495 0.005668
  12 rs115358681   GENO      G/G      G/C      C/C
  12 rs115358681 COUNTS        0        4       36
  12 rs115358681   FREQ        0      0.1      0.9
  12 rs115358681   MEAN       NA -0.004493 0.001431
  12 rs115358681     SD       NA 0.005742  0.00664
  12  rs75093838   GENO      G/G      G/C      C/C
  12  rs75093838 COUNTS        1        7       32
  12  rs75093838   FREQ    0.025    0.175      0.8
  12  rs75093838   MEAN 0.002786 0.003569 0.0001805
  12  rs75093838     SD        0 0.006852 0.006761
  12  rs59409759   GENO      G/G      G/A      A/A
  12  rs59409759 COUNTS        0        4       36
  12  rs59409759   FREQ        0      0.1      0.9
  12  rs59409759   MEAN       NA -0.004493 0.001431
  12  rs59409759     SD       NA 0.005742  0.00664
  12 rs114288980   GENO      C/C      C/T      T/T
  12 rs114288980 COUNTS        0        4       36
  12 rs114288980   FREQ        0      0.1      0.9
  12 rs114288980   MEAN       NA -0.004493 0.001431
  12 rs114288980     SD       NA 0.005742  0.00664
  12  rs59885854   GENO      C/C     C/CT    CT/CT
  12  rs59885854 COUNTS        0        4       36
  12  rs59885854   FREQ        0      0.1      0.9
  12  rs59885854   MEAN       NA -0.004493 0.001431
  12  rs59885854     SD       NA 0.005742  0.00664
  12  rs12822446   GENO      A/A      A/G      G/G
  12  rs12822446 COUNTS        4       19       17
  12  rs12822446   FREQ      0.1    0.475    0.425
  12  rs12822446   MEAN -0.002348 0.0008732  0.00155
  12  rs12822446     SD 0.002874 0.008043 0.005755
  12  rs75473466   GENO      G/G      G/T      T/T
  12  rs75473466 COUNTS        0        4       36
  12  rs75473466   FREQ        0      0.1      0.9
  12  rs75473466   MEAN       NA -0.004493 0.001431
  12  rs75473466     SD       NA 0.005742  0.00664
  12  rs58547353   GENO      A/A      A/G      G/G
  12  rs58547353 COUNTS        0        4       36
  12  rs58547353   FREQ        0      0.1      0.9
  12  rs58547353   MEAN       NA -0.004493 0.001431
  12  rs58547353     SD       NA 0.005742  0.00664
  12  rs59671179   GENO      T/T      T/C      C/C
  12  rs59671179 COUNTS        0        4       36
  12  rs59671179   FREQ        0      0.1      0.9
  12  rs59671179   MEAN       NA -0.004493 0.001431
  12  rs59671179     SD       NA 0.005742  0.00664
  12 rs562932581   GENO GATGA/GATGA  GATGA/G      G/G
  12 rs562932581 COUNTS        2        7       31
  12 rs562932581   FREQ     0.05    0.175    0.775
  12 rs562932581   MEAN 0.001868 0.004673 -9.361e-05
  12 rs562932581     SD 0.001298 0.006981 0.006689
  12 rs113748589   GENO      G/G      G/C      C/C
  12 rs113748589 COUNTS        0        4       36
  12 rs113748589   FREQ        0      0.1      0.9
  12 rs113748589   MEAN       NA 0.003802 0.0005093
  12 rs113748589     SD       NA 0.007315 0.006695
  12  rs58691931   GENO      A/A      A/G      G/G
  12  rs58691931 COUNTS        0        4       36
  12  rs58691931   FREQ        0      0.1      0.9
  12  rs58691931   MEAN       NA -0.004493 0.001431
  12  rs58691931     SD       NA 0.005742  0.00664
  12  rs12426215   GENO      T/T      T/C      C/C
  12  rs12426215 COUNTS        4       19       17
  12  rs12426215   FREQ      0.1    0.475    0.425
  12  rs12426215   MEAN -0.002348 0.0008732  0.00155
  12  rs12426215     SD 0.002874 0.008043 0.005755
  12  rs80014912   GENO      T/T      T/C      C/C
  12  rs80014912 COUNTS        0        4       36
  12  rs80014912   FREQ        0      0.1      0.9
  12  rs80014912   MEAN       NA -0.004493 0.001431
  12  rs80014912     SD       NA 0.005742  0.00664
  12  rs79141623   GENO      C/C      C/T      T/T
  12  rs79141623 COUNTS        2       16       22
  12  rs79141623   FREQ     0.05      0.4     0.55
  12  rs79141623   MEAN -0.002008 0.0009969 0.0009823
  12  rs79141623     SD 0.001467 0.008914 0.005152
  12  rs79264414   GENO      G/G      G/A      A/A
  12  rs79264414 COUNTS        0        4       36
  12  rs79264414   FREQ        0      0.1      0.9
  12  rs79264414   MEAN       NA -0.004493 0.001431
  12  rs79264414     SD       NA 0.005742  0.00664
  12  rs75393661   GENO      G/G      G/T      T/T
  12  rs75393661 COUNTS        0        4       36
  12  rs75393661   FREQ        0      0.1      0.9
  12  rs75393661   MEAN       NA -0.004493 0.001431
  12  rs75393661     SD       NA 0.005742  0.00664
  12 rs114734619   GENO      A/A      A/G      G/G
  12 rs114734619 COUNTS        0        4       36
  12 rs114734619   FREQ        0      0.1      0.9
  12 rs114734619   MEAN       NA -0.004493 0.001431
  12 rs114734619     SD       NA 0.005742  0.00664
  12   rs1443511   GENO      C/C      C/T      T/T
  12   rs1443511 COUNTS        2       16       22
  12   rs1443511   FREQ     0.05      0.4     0.55
  12   rs1443511   MEAN -0.002008 0.0009969 0.0009823
  12   rs1443511     SD 0.001467 0.008914 0.005152
  12  rs57645636   GENO      T/T      T/C      C/C
  12  rs57645636 COUNTS        0        4       36
  12  rs57645636   FREQ        0      0.1      0.9
  12  rs57645636   MEAN       NA -0.004493 0.001431
  12  rs57645636     SD       NA 0.005742  0.00664
  12  rs57294980   GENO      T/T      T/A      A/A
  12  rs57294980 COUNTS        0        4       36
  12  rs57294980   FREQ        0      0.1      0.9
  12  rs57294980   MEAN       NA -0.004493 0.001431
  12  rs57294980     SD       NA 0.005742  0.00664
  12   rs3037767   GENO    CT/CT     CT/C      C/C
  12   rs3037767 COUNTS        8       20       12
  12   rs3037767   FREQ      0.2      0.5      0.3
  12   rs3037767   MEAN -8.973e-05 0.0009828 0.001217
  12   rs3037767     SD 0.004679 0.008237 0.005368
  12 rs115221193   GENO      T/T      T/G      G/G
  12 rs115221193 COUNTS        0        4       36
  12 rs115221193   FREQ        0      0.1      0.9
  12 rs115221193   MEAN       NA -0.004493 0.001431
  12 rs115221193     SD       NA 0.005742  0.00664
  12 rs149923139   GENO    AT/AT     AT/A      A/A
  12 rs149923139 COUNTS        0        4       36
  12 rs149923139   FREQ        0      0.1      0.9
  12 rs149923139   MEAN       NA -0.004493 0.001431
  12 rs149923139     SD       NA 0.005742  0.00664
  12 rs143067836   GENO      C/C      C/T      T/T
  12 rs143067836 COUNTS        0        4       36
  12 rs143067836   FREQ        0      0.1      0.9
  12 rs143067836   MEAN       NA -0.004493 0.001431
  12 rs143067836     SD       NA 0.005742  0.00664
  12  rs60675193   GENO      G/G      G/A      A/A
  12  rs60675193 COUNTS        0        4       36
  12  rs60675193   FREQ        0      0.1      0.9
  12  rs60675193   MEAN       NA -0.004493 0.001431
  12  rs60675193     SD       NA 0.005742  0.00664
  12   rs1443503   GENO      G/G      G/A      A/A
  12   rs1443503 COUNTS        1        4       35
  12   rs1443503   FREQ    0.025      0.1    0.875
  12   rs1443503   MEAN -0.00183 -0.0004876 0.001066
  12   rs1443503     SD        0 0.004719 0.007041
  12  rs10689313   GENO      C/C C/CCTTAT CCTTAT/CCTTAT
  12  rs10689313 COUNTS        4       18       18
  12  rs10689313   FREQ      0.1     0.45     0.45
  12  rs10689313   MEAN 0.0009421 -5.547e-05  0.00171
  12  rs10689313     SD  0.00592 0.005566 0.008075
  12   rs1443504   GENO      G/G      G/T      T/T
  12   rs1443504 COUNTS        9       21       10
  12   rs1443504   FREQ    0.225    0.525     0.25
  12   rs1443504   MEAN 0.003687 -0.0006695 0.001442
  12   rs1443504     SD 0.006712 0.004324  0.01005
  12  rs56888867   GENO      T/T      T/A      A/A
  12  rs56888867 COUNTS        0        4       36
  12  rs56888867   FREQ        0      0.1      0.9
  12  rs56888867   MEAN       NA -0.004493 0.001431
  12  rs56888867     SD       NA 0.005742  0.00664
  12  rs73313119   GENO      C/C      C/T      T/T
  12  rs73313119 COUNTS        0        4       36
  12  rs73313119   FREQ        0      0.1      0.9
  12  rs73313119   MEAN       NA 0.003802 0.0005093
  12  rs73313119     SD       NA 0.007315 0.006695
  12  rs74092718   GENO      A/A      A/G      G/G
  12  rs74092718 COUNTS        1        7       32
  12  rs74092718   FREQ    0.025    0.175      0.8
  12  rs74092718   MEAN 0.002786 0.003569 0.0001805
  12  rs74092718     SD        0 0.006852 0.006761
  12  rs78878050   GENO      C/C      C/T      T/T
  12  rs78878050 COUNTS        0        5       35
  12  rs78878050   FREQ        0    0.125    0.875
  12  rs78878050   MEAN       NA 3.617e-05 0.0009533
  12  rs78878050     SD       NA 0.004689 0.007023
  12  rs78902074   GENO      G/G      G/A      A/A
  12  rs78902074 COUNTS        0        4       36
  12  rs78902074   FREQ        0      0.1      0.9
  12  rs78902074   MEAN       NA -0.004493 0.001431
  12  rs78902074     SD       NA 0.005742  0.00664
  12   rs7139153   GENO      C/C      C/G      G/G
  12   rs7139153 COUNTS        4       18       18
  12   rs7139153   FREQ      0.1     0.45     0.45
  12   rs7139153   MEAN -0.002348 0.0009724 0.001413
  12   rs7139153     SD 0.002874 0.008265 0.005613
  12   rs1443505   GENO      C/C      C/A      A/A
  12   rs1443505 COUNTS        9       21       10
  12   rs1443505   FREQ    0.225    0.525     0.25
  12   rs1443505   MEAN -0.001321 0.0004339 0.003632
  12   rs1443505     SD 0.005273 0.007286 0.006331
  12   rs7297554   GENO      A/A      A/G      G/G
  12   rs7297554 COUNTS        5       20       15
  12   rs7297554   FREQ    0.125      0.5    0.375
  12   rs7297554   MEAN -0.003963 0.0009609 0.002276
  12   rs7297554     SD 0.004386 0.007688 0.005491
  12  rs75256996   GENO    CT/CT     CT/C      C/C
  12  rs75256996 COUNTS        0       13       27
  12  rs75256996   FREQ        0    0.325    0.675
  12  rs75256996   MEAN       NA 0.0005146 0.0009947
  12  rs75256996     SD       NA 0.009531   0.0051
  12  rs17104906   GENO      C/C      C/T      T/T
  12  rs17104906 COUNTS        1        6       33
  12  rs17104906   FREQ    0.025     0.15    0.825
  12  rs17104906   MEAN 0.0006417 0.0002035 0.0009601
  12  rs17104906     SD        0 0.004414  0.00722
  12  rs75486182   GENO      C/C      C/T      T/T
  12  rs75486182 COUNTS        0        4       36
  12  rs75486182   FREQ        0      0.1      0.9
  12  rs75486182   MEAN       NA 0.006406  0.00022
  12  rs75486182     SD       NA  0.01351 0.005562
  12    rs894734   GENO      G/G      G/A      A/A
  12    rs894734 COUNTS        3       18       19
  12    rs894734   FREQ    0.075     0.45    0.475
  12    rs894734   MEAN 0.0001319 0.0007078 0.001074
  12    rs894734     SD 0.001758 0.007953 0.006166
  12 rs140225931   GENO      G/G     G/GT    GT/GT
  12 rs140225931 COUNTS        2       17       21
  12 rs140225931   FREQ     0.05    0.425    0.525
  12 rs140225931   MEAN -0.001232 0.001439 0.0005501
  12 rs140225931     SD 0.0006334 0.008154 0.005864
  12   rs3847783   GENO      T/T      T/C      C/C
  12   rs3847783 COUNTS        8       16       16
  12   rs3847783   FREQ      0.2      0.4      0.4
  12   rs3847783   MEAN -0.001029 0.002425 0.0001863
  12   rs3847783     SD 0.004538 0.008556 0.005484
  12    rs979013   GENO      A/A      A/C      C/C
  12    rs979013 COUNTS        8       16       16
  12    rs979013   FREQ      0.2      0.4      0.4
  12    rs979013   MEAN -0.001029 0.002425 0.0001863
  12    rs979013     SD 0.004538 0.008556 0.005484
  12  rs58879763   GENO      A/A      A/G      G/G
  12  rs58879763 COUNTS        1        8       31
  12  rs58879763   FREQ    0.025      0.2    0.775
  12  rs58879763   MEAN 0.002786 2.846e-05 0.0009849
  12  rs58879763     SD        0 0.005759 0.007134
  12 rs114426385   GENO      T/T      T/C      C/C
  12 rs114426385 COUNTS        0       12       28
  12 rs114426385   FREQ        0      0.3      0.7
  12 rs114426385   MEAN       NA 0.001019 0.0007612
  12 rs114426385     SD       NA 0.009739  0.00518
  12 rs116818942   GENO      A/A      A/G      G/G
  12 rs116818942 COUNTS        0       12       28
  12 rs116818942   FREQ        0      0.3      0.7
  12 rs116818942   MEAN       NA 0.001019 0.0007612
  12 rs116818942     SD       NA 0.009739  0.00518
  12 rs114872212   GENO      A/A      A/G      G/G
  12 rs114872212 COUNTS        0        4       36
  12 rs114872212   FREQ        0      0.1      0.9
  12 rs114872212   MEAN       NA -0.0006809 0.001007
  12 rs114872212     SD       NA 0.002491  0.00705
  12  rs10783613   GENO      T/T      T/G      G/G
  12  rs10783613 COUNTS        8       16       16
  12  rs10783613   FREQ      0.2      0.4      0.4
  12  rs10783613   MEAN -0.001029 0.002425 0.0001863
  12  rs10783613     SD 0.004538 0.008556 0.005484
  12 rs150573800   GENO      A/A A/AAAAAT AAAAAT/AAAAAT
  12 rs150573800 COUNTS        0        4       36
  12 rs150573800   FREQ        0      0.1      0.9
  12 rs150573800   MEAN       NA 9.409e-06 0.0009308
  12 rs150573800     SD       NA  0.00511 0.006943
  12   rs2366142   GENO      C/C      C/T      T/T
  12   rs2366142 COUNTS        8       16       16
  12   rs2366142   FREQ      0.2      0.4      0.4
  12   rs2366142   MEAN -0.001029 0.002425 0.0001863
  12   rs2366142     SD 0.004538 0.008556 0.005484
  12   rs2366143   GENO      A/A      A/G      G/G
  12   rs2366143 COUNTS        2       13       25
  12   rs2366143   FREQ     0.05    0.325    0.625
  12   rs2366143   MEAN 0.0009364 0.0007845 0.000859
  12   rs2366143     SD 0.002615 0.005514 0.007629
  12 rs115542266   GENO      T/T      T/C      C/C
  12 rs115542266 COUNTS        0        5       35
  12 rs115542266   FREQ        0    0.125    0.875
  12 rs115542266   MEAN       NA -0.003604 0.001473
  12 rs115542266     SD       NA 0.007241 0.006521
  12   rs2366144   GENO      A/A      A/C      C/C
  12   rs2366144 COUNTS        1       13       26
  12   rs2366144   FREQ    0.025    0.325     0.65
  12   rs2366144   MEAN 0.002786 0.001174 0.0005961
  12   rs2366144     SD        0 0.005165 0.007594
  12  rs77117260   GENO      C/C      C/G      G/G
  12  rs77117260 COUNTS        0       10       30
  12  rs77117260   FREQ        0     0.25     0.75
  12  rs77117260   MEAN       NA -0.001722 0.001692
  12  rs77117260     SD       NA 0.005999 0.006841
  12   rs7138907   GENO      T/T      T/C      C/C
  12   rs7138907 COUNTS        6       16       18
  12   rs7138907   FREQ     0.15      0.4     0.45
  12   rs7138907   MEAN 0.0009616 -0.0006916 0.002158
  12   rs7138907     SD 0.001665 0.006749 0.007679
  12  rs77749719   GENO      A/A      A/G      G/G
  12  rs77749719 COUNTS        0       10       30
  12  rs77749719   FREQ        0     0.25     0.75
  12  rs77749719   MEAN       NA -0.001722 0.001692
  12  rs77749719     SD       NA 0.005999 0.006841
  12   rs7301643   GENO      T/T      T/G      G/G
  12   rs7301643 COUNTS       13       12       15
  12   rs7301643   FREQ    0.325      0.3    0.375
  12   rs7301643   MEAN -0.0004868 -0.0003411 0.002931
  12   rs7301643     SD 0.005356 0.005934 0.008158
  12    rs995901   GENO      G/G      G/A      A/A
  12    rs995901 COUNTS       14       12       14
  12    rs995901   FREQ     0.35      0.3     0.35
  12    rs995901   MEAN 0.002902 0.0001912 -0.0006695
  12    rs995901     SD 0.008465 0.005956 0.005191
  12  rs74092729   GENO      G/G      G/A      A/A
  12  rs74092729 COUNTS        1        5       34
  12  rs74092729   FREQ    0.025    0.125     0.85
  12  rs74092729   MEAN  0.00183 -0.001206  0.00111
  12  rs74092729     SD        0 0.007415 0.006796
  12  rs74092731   GENO      A/A      A/G      G/G
  12  rs74092731 COUNTS        1        8       31
  12  rs74092731   FREQ    0.025      0.2    0.775
  12  rs74092731   MEAN  0.00183 -0.002522 0.001674
  12  rs74092731     SD        0 0.006176 0.006803
  12  rs79068776   GENO      T/T      T/C      C/C
  12  rs79068776 COUNTS        0        7       33
  12  rs79068776   FREQ        0    0.175    0.825
  12  rs79068776   MEAN       NA -0.003325 0.001722
  12  rs79068776     SD       NA 0.006246 0.006584
  12   rs4759308   GENO      T/T      T/A      A/A
  12   rs4759308 COUNTS        2       13       25
  12   rs4759308   FREQ     0.05    0.325    0.625
  12   rs4759308   MEAN 0.001516 0.000642 0.0008867
  12   rs4759308     SD 0.001796 0.005693 0.007569
  12  rs74092735   GENO      A/A      A/G      G/G
  12  rs74092735 COUNTS        1        5       34
  12  rs74092735   FREQ    0.025    0.125     0.85
  12  rs74092735   MEAN  0.00183 -0.001206  0.00111
  12  rs74092735     SD        0 0.007415 0.006796
  12   rs1867299   GENO      C/C      C/T      T/T
  12   rs1867299 COUNTS        2       13       25
  12   rs1867299   FREQ     0.05    0.325    0.625
  12   rs1867299   MEAN 0.001516 0.000642 0.0008867
  12   rs1867299     SD 0.001796 0.005693 0.007569
  12   rs1992563   GENO      T/T      T/G      G/G
  12   rs1992563 COUNTS        2       13       25
  12   rs1992563   FREQ     0.05    0.325    0.625
  12   rs1992563   MEAN 0.001516 0.000642 0.0008867
  12   rs1992563     SD 0.001796 0.005693 0.007569
  12   rs2366146   GENO      A/A      A/G      G/G
  12   rs2366146 COUNTS        1       12       27
  12   rs2366146   FREQ    0.025      0.3    0.675
  12   rs2366146   MEAN 0.002786 0.001057 0.0006695
  12   rs2366146     SD        0 0.005472 0.007427
  12   rs3759162   GENO      G/G      G/C      C/C
  12   rs3759162 COUNTS       13       13       14
  12   rs3759162   FREQ    0.325    0.325     0.35
  12   rs3759162   MEAN 0.003302 -4.309e-07 -0.0006695
  12   rs3759162     SD 0.008672 0.005744 0.005191
  12   rs2366147   GENO      G/G      G/A      A/A
  12   rs2366147 COUNTS        1       11       28
  12   rs2366147   FREQ    0.025    0.275      0.7
  12   rs2366147   MEAN  0.00183 -0.001749  0.00182
  12   rs2366147     SD        0 0.005523 0.007102
  12   rs2366148   GENO      G/G      G/A      A/A
  12   rs2366148 COUNTS        1        8       31
  12   rs2366148   FREQ    0.025      0.2    0.775
  12   rs2366148   MEAN  0.00183 -0.0006362 0.001187
  12   rs2366148     SD        0 0.005914 0.007075
  12  rs74092740   GENO      C/C      C/T      T/T
  12  rs74092740 COUNTS        1        5       34
  12  rs74092740   FREQ    0.025    0.125     0.85
  12  rs74092740   MEAN  0.00183 -0.001206  0.00111
  12  rs74092740     SD        0 0.007415 0.006796
  12 rs116413393   GENO      C/C      C/A      A/A
  12 rs116413393 COUNTS        0       10       30
  12 rs116413393   FREQ        0     0.25     0.75
  12 rs116413393   MEAN       NA -0.001722 0.001692
  12 rs116413393     SD       NA 0.005999 0.006841
  12  rs73313137   GENO      G/G      G/T      T/T
  12  rs73313137 COUNTS        1        2       37
  12  rs73313137   FREQ    0.025     0.05    0.925
  12  rs73313137   MEAN 0.007194  0.00378 0.0005079
  12  rs73313137     SD        0 0.004999 0.006835
  12  rs74092741   GENO      A/A      A/G      G/G
  12  rs74092741 COUNTS        1        5       34
  12  rs74092741   FREQ    0.025    0.125     0.85
  12  rs74092741   MEAN  0.00183 -0.001206  0.00111
  12  rs74092741     SD        0 0.007415 0.006796
  12 rs188000242   GENO      G/G      G/C      C/C
  12 rs188000242 COUNTS        0        4       36
  12 rs188000242   FREQ        0      0.1      0.9
  12 rs188000242   MEAN       NA 9.409e-06 0.0009308
  12 rs188000242     SD       NA  0.00511 0.006943
  12  rs35548497   GENO      T/T      T/C      C/C
  12  rs35548497 COUNTS        0       10       30
  12  rs35548497   FREQ        0     0.25     0.75
  12  rs35548497   MEAN       NA -0.001722 0.001692
  12  rs35548497     SD       NA 0.005999 0.006841
  12  rs12581319   GENO      C/C      C/T      T/T
  12  rs12581319 COUNTS        1       11       28
  12  rs12581319   FREQ    0.025    0.275      0.7
  12  rs12581319   MEAN  0.00183 -0.001749  0.00182
  12  rs12581319     SD        0 0.005523 0.007102
  12  rs55673008   GENO      T/T      T/A      A/A
  12  rs55673008 COUNTS        1        8       31
  12  rs55673008   FREQ    0.025      0.2    0.775
  12  rs55673008   MEAN  0.00183 0.001091 0.0007416
  12  rs55673008     SD        0 0.006793 0.006937
  12   rs1975473   GENO      G/G      G/A      A/A
  12   rs1975473 COUNTS       14       12       14
  12   rs1975473   FREQ     0.35      0.3     0.35
  12   rs1975473   MEAN  0.00304 2.981e-05 -0.0006695
  12   rs1975473     SD 0.008389 0.005998 0.005191
  12  rs79216850   GENO      T/T      T/C      C/C
  12  rs79216850 COUNTS        0        9       31
  12  rs79216850   FREQ        0    0.225    0.775
  12  rs79216850   MEAN       NA -0.001998 0.001662
  12  rs79216850     SD       NA 0.006295 0.006728
  12   rs1561987   GENO      A/A      A/G      G/G
  12   rs1561987 COUNTS        1        9       30
  12   rs1561987   FREQ    0.025    0.225     0.75
  12   rs1561987   MEAN 0.002786 -0.0002303 0.001094
  12   rs1561987     SD        0 0.005442 0.007229
  12   rs2044210   GENO      G/G      G/C      C/C
  12   rs2044210 COUNTS        1        9       30
  12   rs2044210   FREQ    0.025    0.225     0.75
  12   rs2044210   MEAN 0.002786 -0.0002303 0.001094
  12   rs2044210     SD        0 0.005442 0.007229
  12  rs35142054   GENO      G/G     G/GT    GT/GT
  12  rs35142054 COUNTS        5       19       16
  12  rs35142054   FREQ    0.125    0.475      0.4
  12  rs35142054   MEAN 0.0009948 0.0004557 0.001245
  12  rs35142054     SD 0.004669 0.008286 0.005416
  12  rs12422631   GENO      C/C      C/A      A/A
  12  rs12422631 COUNTS        1       14       25
  12  rs12422631   FREQ    0.025     0.35    0.625
  12  rs12422631   MEAN  0.00183 -0.00032 0.001448
  12  rs12422631     SD        0 0.005835 0.007351
  12 rs114099248   GENO      A/A      A/G      G/G
  12 rs114099248 COUNTS        0        9       31
  12 rs114099248   FREQ        0    0.225    0.775
  12 rs114099248   MEAN       NA -0.001998 0.001662
  12 rs114099248     SD       NA 0.006295 0.006728
  12   rs1975470   GENO      A/A      A/G      G/G
  12   rs1975470 COUNTS        1       12       27
  12   rs1975470   FREQ    0.025      0.3    0.675
  12   rs1975470   MEAN 0.002786 -0.0004931 0.001358
  12   rs1975470     SD        0 0.005101 0.007468
  12   rs1975471   GENO      A/A      A/G      G/G
  12   rs1975471 COUNTS       14       12       14
  12   rs1975471   FREQ     0.35      0.3     0.35
  12   rs1975471   MEAN  0.00304 2.981e-05 -0.0006695
  12   rs1975471     SD 0.008389 0.005998 0.005191
  12   rs1975472   GENO      G/G      G/A      A/A
  12   rs1975472 COUNTS        3       12       25
  12   rs1975472   FREQ    0.075      0.3    0.625
  12   rs1975472   MEAN -0.0003479 -0.001287 0.002002
  12   rs1975472     SD  0.00294 0.005635 0.007387
  12  rs78414086   GENO      G/G      G/A      A/A
  12  rs78414086 COUNTS        0        9       31
  12  rs78414086   FREQ        0    0.225    0.775
  12  rs78414086   MEAN       NA -0.001998 0.001662
  12  rs78414086     SD       NA 0.006295 0.006728
  12   rs3037794   GENO      C/C    C/CCT  CCT/CCT
  12   rs3037794 COUNTS       12       14       14
  12   rs3037794   FREQ      0.3     0.35     0.35
  12   rs3037794   MEAN 0.001092 0.002129 -0.0006695
  12   rs3037794     SD 0.005458 0.008921 0.005191
  12   rs2078098   GENO      A/A      A/C      C/C
  12   rs2078098 COUNTS        0        9       31
  12   rs2078098   FREQ        0    0.225    0.775
  12   rs2078098   MEAN       NA 0.0005976 0.0009086
  12   rs2078098     SD       NA 0.005247 0.007182
  12   rs4759058   GENO      A/A      A/C      C/C
  12   rs4759058 COUNTS        2       12       26
  12   rs4759058   FREQ     0.05      0.3     0.65
  12   rs4759058   MEAN 0.001001 -0.001465 0.001889
  12   rs4759058     SD 0.002524 0.005656  0.00726
  12 rs114528288   GENO      C/C      C/G      G/G
  12 rs114528288 COUNTS        0        9       31
  12 rs114528288   FREQ        0    0.225    0.775
  12 rs114528288   MEAN       NA -0.001245 0.001444
  12 rs114528288     SD       NA 0.006158 0.006867
  12   rs1822437   GENO      A/A      A/G      G/G
  12   rs1822437 COUNTS        2       13       25
  12   rs1822437   FREQ     0.05    0.325    0.625
  12   rs1822437   MEAN 0.001001 -0.001423 0.002002
  12   rs1822437     SD 0.002524 0.005417 0.007387
  12   rs1373160   GENO      G/G      G/A      A/A
  12   rs1373160 COUNTS        2       13       25
  12   rs1373160   FREQ     0.05    0.325    0.625
  12   rs1373160   MEAN 0.001001 -0.001423 0.002002
  12   rs1373160     SD 0.002524 0.005417 0.007387
  12  rs61138664   GENO      C/C     C/CA    CA/CA
  12  rs61138664 COUNTS        1       10       29
  12  rs61138664   FREQ    0.025     0.25    0.725
  12  rs61138664   MEAN  0.00183 0.001426 0.0006021
  12  rs61138664     SD        0  0.00621  0.00711
  12   rs1443509   GENO      T/T      T/C      C/C
  12   rs1443509 COUNTS       11       15       14
  12   rs1443509   FREQ    0.275    0.375     0.35
  12   rs1443509   MEAN 0.003456 0.0003269 -0.0006695
  12   rs1443509     SD 0.009365 0.005542 0.005191
  12   rs1443510   GENO      C/C      C/T      T/T
  12   rs1443510 COUNTS       12       15       13
  12   rs1443510   FREQ      0.3    0.375    0.325
  12   rs1443510   MEAN 0.003086 -8.686e-06 -0.0002581
  12   rs1443510     SD 0.009021 0.005775  0.00516
  12  rs74714361   GENO      T/T      T/C      C/C
  12  rs74714361 COUNTS        0        6       34
  12  rs74714361   FREQ        0     0.15     0.85
  12  rs74714361   MEAN       NA -0.000847 0.001136
  12  rs74714361     SD       NA 0.003932 0.007116
  12  rs73313144   GENO      C/C      C/T      T/T
  12  rs73313144 COUNTS        1        8       31
  12  rs73313144   FREQ    0.025      0.2    0.775
  12  rs73313144   MEAN  0.00183 7.837e-05 0.001003
  12  rs73313144     SD        0  0.00632  0.00703
  12  rs73313145   GENO      C/C      C/A      A/A
  12  rs73313145 COUNTS        1       11       28
  12  rs73313145   FREQ    0.025    0.275      0.7
  12  rs73313145   MEAN  0.00183 0.0002442 0.001037
  12  rs73313145     SD        0 0.006077 0.007183
  12 rs150424472   GENO      A/A      A/C      C/C
  12 rs150424472 COUNTS        0        7       33
  12 rs150424472   FREQ        0    0.175    0.825
  12 rs150424472   MEAN       NA -0.002726 0.001595
  12 rs150424472     SD       NA 0.004457 0.006941
  12 rs576683643   GENO AAAAAAAAAG/AAAAAAAAAG AAAAAAAAAG/A      A/A
  12 rs576683643 COUNTS        7       24        9
  12 rs576683643   FREQ    0.175      0.6    0.225
  12 rs576683643   MEAN -0.003629 0.002609 -0.0004075
  12 rs576683643     SD 0.005193 0.007144 0.005047
  12   rs1822438   GENO      C/C      C/A      A/A
  12   rs1822438 COUNTS        2       16       22
  12   rs1822438   FREQ     0.05      0.4     0.55
  12   rs1822438   MEAN 0.0001835 -8.82e-05 0.001572
  12   rs1822438     SD  0.00877 0.005513 0.007588
  12   rs1443512   GENO      C/C      C/A      A/A
  12   rs1443512 COUNTS        2       18       20
  12   rs1443512   FREQ     0.05     0.45      0.5
  12   rs1443512   MEAN 0.0001835 -9.282e-05 0.001742
  12   rs1443512     SD  0.00877 0.005275   0.0079
  12   rs4759309   GENO      A/A      A/G      G/G
  12   rs4759309 COUNTS        2       18       20
  12   rs4759309   FREQ     0.05     0.45      0.5
  12   rs4759309   MEAN 0.0001835 -9.282e-05 0.001742
  12   rs4759309     SD  0.00877 0.005275   0.0079
  12   rs1838173   GENO      T/T      T/C      C/C
  12   rs1838173 COUNTS        8       18       14
  12   rs1838173   FREQ      0.2     0.45     0.35
  12   rs1838173   MEAN 0.004649 0.0003182 -0.0006695
  12   rs1838173     SD  0.01088 0.005071 0.005191
  12 rs149229683   GENO      C/C C/CTCCAAGAGTGGT CTCCAAGAGTGGT/CTCCAAGAGTGGT
  12 rs149229683 COUNTS        0        9       31
  12 rs149229683   FREQ        0    0.225    0.775
  12 rs149229683   MEAN       NA -0.002137 0.001703
  12 rs149229683     SD       NA 0.004054 0.007151
  12   rs9804784   GENO      C/C      C/A      A/A
  12   rs9804784 COUNTS        2       18       20
  12   rs9804784   FREQ     0.05     0.45      0.5
  12   rs9804784   MEAN 0.0001835 -9.282e-05 0.001742
  12   rs9804784     SD  0.00877 0.005275   0.0079
  12  rs67107002   GENO      A/A     A/AG    AG/AG
  12  rs67107002 COUNTS        1       11       28
  12  rs67107002   FREQ    0.025    0.275      0.7
  12  rs67107002   MEAN  0.00183 0.0005363 0.000922
  12  rs67107002     SD        0  0.00577 0.007286
  12  rs74089817   GENO      A/A      A/G      G/G
  12  rs74089817 COUNTS        0        6       34
  12  rs74089817   FREQ        0     0.15     0.85
  12  rs74089817   MEAN       NA -0.00302  0.00152
  12  rs74089817     SD       NA  0.00419  0.00691
  12 rs576860288   GENO      G/G     G/GC    GC/GC
  12 rs576860288 COUNTS        0        6       34
  12 rs576860288   FREQ        0     0.15     0.85
  12 rs576860288   MEAN       NA -0.00302  0.00152
  12 rs576860288     SD       NA  0.00419  0.00691
  12  rs74089818   GENO      G/G      G/T      T/T
  12  rs74089818 COUNTS        1        8       31
  12  rs74089818   FREQ    0.025      0.2    0.775
  12  rs74089818   MEAN -0.006695 -0.00325 0.002137
  12  rs74089818     SD        0 0.004576  0.00678
  12  rs74089819   GENO      C/C      C/A      A/A
  12  rs74089819 COUNTS        0        7       33
  12  rs74089819   FREQ        0    0.175    0.825
  12  rs74089819   MEAN       NA -0.00248 0.001542
  12  rs74089819     SD       NA 0.004084 0.007016
  12  rs74089820   GENO      A/A      A/G      G/G
  12  rs74089820 COUNTS        0        7       33
  12  rs74089820   FREQ        0    0.175    0.825
  12  rs74089820   MEAN       NA -0.00248 0.001542
  12  rs74089820     SD       NA 0.004084 0.007016
  12  rs79425274   GENO      G/G      G/C      C/C
  12  rs79425274 COUNTS        0        5       35
  12  rs79425274   FREQ        0    0.125    0.875
  12  rs79425274   MEAN       NA -0.003441  0.00145
  12  rs79425274     SD       NA 0.004541  0.00682
  12  rs74089821   GENO      A/A      A/G      G/G
  12  rs74089821 COUNTS        1        8       31
  12  rs74089821   FREQ    0.025      0.2    0.775
  12  rs74089821   MEAN -0.006695 -0.00325 0.002137
  12  rs74089821     SD        0 0.004576  0.00678
  12  rs10747688   GENO      G/G      G/C      C/C
  12  rs10747688 COUNTS        5       23       12
  12  rs10747688   FREQ    0.125    0.575      0.3
  12  rs10747688   MEAN -0.001746 -0.0002294 0.003963
  12  rs10747688     SD 0.005391 0.004855 0.009327
  12    rs894739   GENO      C/C      C/T      T/T
  12    rs894739 COUNTS        2       15       23
  12    rs894739   FREQ     0.05    0.375    0.575
  12    rs894739   MEAN 0.0001835 0.001357 0.0005572
  12    rs894739     SD  0.00877 0.004374 0.008025
  12  rs61281358   GENO      T/T      T/C      C/C
  12  rs61281358 COUNTS        1        7       32
  12  rs61281358   FREQ    0.025    0.175      0.8
  12  rs61281358   MEAN -0.0009129 -0.003203 0.001777
  12  rs61281358     SD        0 0.004206 0.006995
  12   rs2366149   GENO      G/G      G/T      T/T
  12   rs2366149 COUNTS        4       23       13
  12   rs2366149   FREQ      0.1    0.575    0.325
  12   rs2366149   MEAN -0.00181 -0.0004652  0.00396
  12   rs2366149     SD 0.006042 0.005029 0.008702
  12  rs59198769   GENO      A/A      A/G      G/G
  12  rs59198769 COUNTS        1        7       32
  12  rs59198769   FREQ    0.025    0.175      0.8
  12  rs59198769   MEAN -0.0009129 -0.003203 0.001777
  12  rs59198769     SD        0 0.004206 0.006995
  12   rs4332564   GENO      T/T      T/G      G/G
  12   rs4332564 COUNTS        0        5       35
  12   rs4332564   FREQ        0    0.125    0.875
  12   rs4332564   MEAN       NA 0.001186 0.000789
  12   rs4332564     SD       NA 0.005148 0.006991
  12  rs34540842   GENO    TG/TG     TG/T      T/T
  12  rs34540842 COUNTS        6       13       21
  12  rs34540842   FREQ     0.15    0.325    0.525
  12  rs34540842   MEAN -0.002157 0.0005106 0.001898
  12  rs34540842     SD 0.005526 0.005398 0.007705
  12  rs79623208   GENO      T/T      T/G      G/G
  12  rs79623208 COUNTS        0        5       35
  12  rs79623208   FREQ        0    0.125    0.875
  12  rs79623208   MEAN       NA -0.003441  0.00145
  12  rs79623208     SD       NA 0.004541  0.00682
  12  rs72049639   GENO      C/C C/CGGGAT CGGGAT/CGGGAT
  12  rs72049639 COUNTS        6       19       15
  12  rs72049639   FREQ     0.15    0.475    0.375
  12  rs72049639   MEAN -0.001607 0.0002666 0.002542
  12  rs72049639     SD 0.004834 0.005057 0.008887
  12 rs200793987   GENO      C/C     C/CT    CT/CT
  12 rs200793987 COUNTS        1        9       30
  12 rs200793987   FREQ    0.025    0.225     0.75
  12 rs200793987   MEAN  0.00183 0.002895 0.0001888
  12 rs200793987     SD        0  0.01067 0.005273
  12 rs113876684   GENO      T/T      T/C      C/C
  12 rs113876684 COUNTS        1        7       32
  12 rs113876684   FREQ    0.025    0.175      0.8
  12 rs113876684   MEAN  0.00183 0.002119 0.0005277
  12 rs113876684     SD        0 0.006648 0.006928
  12  rs10876524   GENO      T/T      T/C      C/C
  12  rs10876524 COUNTS        6       21       13
  12  rs10876524   FREQ     0.15    0.525    0.325
  12  rs10876524   MEAN -0.001607 -0.000395  0.00396
  12  rs10876524     SD 0.004834 0.005237 0.008702
  12  rs74089824   GENO      T/T      T/C      C/C
  12  rs74089824 COUNTS        1        6       33
  12  rs74089824   FREQ    0.025     0.15    0.825
  12  rs74089824   MEAN -0.0009129 -0.003863 0.001747
  12  rs74089824     SD        0 0.004191 0.006887
  12  rs10783615   GENO      A/A      A/G      G/G
  12  rs10783615 COUNTS        3       14       23
  12  rs10783615   FREQ    0.075     0.35    0.575
  12  rs10783615   MEAN -0.0008927 0.001672 0.0005572
  12  rs10783615     SD 0.006475  0.00436 0.008025
  12  rs74089826   GENO      T/T      T/C      C/C
  12  rs74089826 COUNTS        1       10       29
  12  rs74089826   FREQ    0.025     0.25    0.725
  12  rs74089826   MEAN -0.0009129 -0.001506 0.001708
  12  rs74089826     SD        0 0.005411 0.007134
  12  rs12578555   GENO      G/G      G/T      T/T
  12  rs12578555 COUNTS        1       10       29
  12  rs12578555   FREQ    0.025     0.25    0.725
  12  rs12578555   MEAN -0.0009129 -0.001506 0.001708
  12  rs12578555     SD        0 0.005411 0.007134
  12  rs76569642   GENO      A/A      A/G      G/G
  12  rs76569642 COUNTS        0        5       35
  12  rs76569642   FREQ        0    0.125    0.875
  12  rs76569642   MEAN       NA -0.003441  0.00145
  12  rs76569642     SD       NA 0.004541  0.00682
  12  rs34427788   GENO      T/T      T/C      C/C
  12  rs34427788 COUNTS        1        9       30
  12  rs34427788   FREQ    0.025    0.225     0.75
  12  rs34427788   MEAN -0.0009129 -0.001759 0.001676
  12  rs34427788     SD        0 0.005676 0.007012
  12  rs79443649   GENO      T/T      T/C      C/C
  12  rs79443649 COUNTS        0        4       36
  12  rs79443649   FREQ        0      0.1      0.9
  12  rs79443649   MEAN       NA -0.00627 0.001628
  12  rs79443649     SD       NA 0.003144 0.006578
  12 rs572819039   GENO      G/G      G/A      A/A
  12 rs572819039 COUNTS        0        4       36
  12 rs572819039   FREQ        0      0.1      0.9
  12 rs572819039   MEAN       NA -0.00627 0.001628
  12 rs572819039     SD       NA 0.003144 0.006578
  12   rs1822436   GENO      T/T      T/G      G/G
  12   rs1822436 COUNTS        7       20       13
  12   rs1822436   FREQ    0.175      0.5    0.325
  12   rs1822436   MEAN 0.005019 -0.0002714 0.0002956
  12   rs1822436     SD  0.01157  0.00555 0.004372
  12  rs35722078   GENO    CG/CG     CG/C      C/C
  12  rs35722078 COUNTS        9       20       11
  12  rs35722078   FREQ    0.225      0.5    0.275
  12  rs35722078   MEAN 0.003676 -0.0002632 0.0005203
  12  rs35722078     SD  0.01037 0.005675 0.004449
  12 rs115558166   GENO      C/C      C/G      G/G
  12 rs115558166 COUNTS        0        4       36
  12 rs115558166   FREQ        0      0.1      0.9
  12 rs115558166   MEAN       NA -0.00627 0.001628
  12 rs115558166     SD       NA 0.003144 0.006578
  12 rs114513460   GENO      G/G      G/C      C/C
  12 rs114513460 COUNTS        0        4       36
  12 rs114513460   FREQ        0      0.1      0.9
  12 rs114513460   MEAN       NA -0.00627 0.001628
  12 rs114513460     SD       NA 0.003144 0.006578
  12  rs75633626   GENO      C/C      C/T      T/T
  12  rs75633626 COUNTS        0        4       36
  12  rs75633626   FREQ        0      0.1      0.9
  12  rs75633626   MEAN       NA 0.0003447 0.0008935
  12  rs75633626     SD       NA 0.006915 0.006812
  12 rs143500836   GENO      C/C      C/T      T/T
  12 rs143500836 COUNTS        0        4       36
  12 rs143500836   FREQ        0      0.1      0.9
  12 rs143500836   MEAN       NA -0.00627 0.001628
  12 rs143500836     SD       NA 0.003144 0.006578
  12  rs80072406   GENO      A/A      A/C      C/C
  12  rs80072406 COUNTS        0        4       36
  12  rs80072406   FREQ        0      0.1      0.9
  12  rs80072406   MEAN       NA -0.00627 0.001628
  12  rs80072406     SD       NA 0.003144 0.006578
  12  rs77801661   GENO      A/A      A/T      T/T
  12  rs77801661 COUNTS        0        4       36
  12  rs77801661   FREQ        0      0.1      0.9
  12  rs77801661   MEAN       NA -0.002461 0.001205
  12  rs77801661     SD       NA 0.004425  0.00689
  12  rs10876525   GENO      C/C      C/T      T/T
  12  rs10876525 COUNTS        0        9       31
  12  rs10876525   FREQ        0    0.225    0.775
  12  rs10876525   MEAN       NA 0.004076 -0.0001013
  12  rs10876525     SD       NA 0.009674 0.005471
  12   rs2120296   GENO      A/A      A/C      C/C
  12   rs2120296 COUNTS        0       17       23
  12   rs2120296   FREQ        0    0.425    0.575
  12   rs2120296   MEAN       NA -0.001184 0.002334
  12   rs2120296     SD       NA  0.00528  0.00739
  12 rs114990017   GENO      A/A      A/G      G/G
  12 rs114990017 COUNTS        1        5       34
  12 rs114990017   FREQ    0.025    0.125     0.85
  12 rs114990017   MEAN 0.006414 0.001182 0.0006241
  12 rs114990017     SD        0 0.007182 0.006807
  12   rs2120295   GENO      G/G      G/A      A/A
  12   rs2120295 COUNTS       10       17       13
  12   rs2120295   FREQ     0.25    0.425    0.325
  12   rs2120295   MEAN -0.001214 -0.0005693 0.004259
  12   rs2120295     SD 0.003468 0.005317 0.009037
  12   rs4759311   GENO      A/A      A/G      G/G
  12   rs4759311 COUNTS        0        8       32
  12   rs4759311   FREQ        0      0.2      0.8
  12   rs4759311   MEAN       NA 0.0005529 0.0009101
  12   rs4759311     SD       NA 0.005844 0.007022
  12   rs7969660   GENO      C/C      C/T      T/T
  12   rs7969660 COUNTS        3       16       21
  12   rs7969660   FREQ    0.075      0.4    0.525
  12   rs7969660   MEAN 0.001267 0.002331 -0.0003592
  12   rs7969660     SD 0.004488 0.008344 0.005557
  12  rs58494653   GENO      G/G      G/C      C/C
  12  rs58494653 COUNTS        1        3       36
  12  rs58494653   FREQ    0.025    0.075      0.9
  12  rs58494653   MEAN -0.006695 -0.00299 0.001367
  12  rs58494653     SD        0 0.003629 0.006827
  12  rs74813632   GENO      T/T      T/C      C/C
  12  rs74813632 COUNTS        1       10       29
  12  rs74813632   FREQ    0.025     0.25    0.725
  12  rs74813632   MEAN 0.006414 -0.002117 0.001666
  12  rs74813632     SD        0  0.00644   0.0067
  12 rs113276555   GENO      A/A      A/C      C/C
  12 rs113276555 COUNTS        0        5       35
  12 rs113276555   FREQ        0    0.125    0.875
  12 rs113276555   MEAN       NA 0.0008132 0.0008423
  12 rs113276555     SD       NA 0.005462 0.006964
  12   rs2366150   GENO      G/G      G/A      A/A
  12   rs2366150 COUNTS        1       13       26
  12   rs2366150   FREQ    0.025    0.325     0.65
  12   rs2366150   MEAN  0.00183 -0.0003711 0.001405
  12   rs2366150     SD        0 0.004211 0.007816
  12   rs4759059   GENO      A/A      A/G      G/G
  12   rs4759059 COUNTS        0        6       34
  12   rs4759059   FREQ        0     0.15     0.85
  12   rs4759059   MEAN       NA -0.0002666 0.001034
  12   rs4759059     SD       NA 0.005771 0.006949
  12 rs200004688   GENO      C/C     C/CT    CT/CT
  12 rs200004688 COUNTS        0        4       36
  12 rs200004688   FREQ        0      0.1      0.9
  12 rs200004688   MEAN       NA  0.00246 0.0006585
  12 rs200004688     SD       NA 0.005959 0.006867
  12   rs2002472   GENO      T/T      T/C      C/C
  12   rs2002472 COUNTS        0        8       32
  12   rs2002472   FREQ        0      0.2      0.8
  12   rs2002472   MEAN       NA -0.00187 0.001516
  12   rs2002472     SD       NA 0.005719 0.006877
  12  rs74089835   GENO      G/G      G/C      C/C
  12  rs74089835 COUNTS        3       13       24
  12  rs74089835   FREQ    0.075    0.325      0.6
  12  rs74089835   MEAN 0.002014 0.001967 8.036e-05
  12  rs74089835     SD 0.003871 0.008901 0.005723
  12   rs2002471   GENO      A/A      A/G      G/G
  12   rs2002471 COUNTS        0       14       26
  12   rs2002471   FREQ        0     0.35     0.65
  12   rs2002471   MEAN       NA 0.001169 0.000661
  12   rs2002471     SD       NA 0.008992 0.005348
  12    rs874945   GENO      C/C      C/T      T/T
  12    rs874945 COUNTS        8       23        9
  12    rs874945   FREQ      0.2    0.575    0.225
  12    rs874945   MEAN 0.0003087 -6.322e-05 0.003614
  12    rs874945     SD 0.006876 0.005331   0.0095
  12  rs12826786   GENO      C/C      C/T      T/T
  12  rs12826786 COUNTS        8       23        9
  12  rs12826786   FREQ      0.2    0.575    0.225
  12  rs12826786   MEAN 0.0003087 -6.322e-05 0.003614
  12  rs12826786     SD 0.006876 0.005331   0.0095
  12   rs2366151   GENO      A/A      A/G      G/G
  12   rs2366151 COUNTS        1        9       30
  12   rs2366151   FREQ    0.025    0.225     0.75
  12   rs2366151   MEAN  0.00183 -0.001373 0.001469
  12   rs2366151     SD        0 0.005554 0.007107
  12   rs2366152   GENO      G/G      G/A      A/A
  12   rs2366152 COUNTS        8       21       11
  12   rs2366152   FREQ      0.2    0.525    0.275
  12   rs2366152   MEAN 0.004813 -0.001107 0.001662
  12   rs2366152     SD   0.0094 0.005198 0.006295
  12   rs3839968   GENO      A/A     A/AG    AG/AG
  12   rs3839968 COUNTS        0       14       26
  12   rs3839968   FREQ        0     0.35     0.65
  12   rs3839968   MEAN       NA 0.001169 0.000661
  12   rs3839968     SD       NA 0.008992 0.005348
  12   rs3839967   GENO    AG/AG     AG/A      A/A
  12   rs3839967 COUNTS        1        9       30
  12   rs3839967   FREQ    0.025    0.225     0.75
  12   rs3839967   MEAN  0.00183 -0.001373 0.001469
  12   rs3839967     SD        0 0.005554 0.007107
  12 rs200349340   GENO      G/G      G/T      T/T
  12 rs200349340 COUNTS        1        9       30
  12 rs200349340   FREQ    0.025    0.225     0.75
  12 rs200349340   MEAN  0.00183 -0.001373 0.001469
  12 rs200349340     SD        0 0.005554 0.007107
  12  rs12312094   GENO      G/G      G/C      C/C
  12  rs12312094 COUNTS        8       21       11
  12  rs12312094   FREQ      0.2    0.525    0.275
  12  rs12312094   MEAN 0.004813 -0.001107 0.001662
  12  rs12312094     SD   0.0094 0.005198 0.006295
  12  rs17720428   GENO      G/G      G/T      T/T
  12  rs17720428 COUNTS        1       13       26
  12  rs17720428   FREQ    0.025    0.325     0.65
  12  rs17720428   MEAN -0.0007841 0.001319 0.000661
  12  rs17720428     SD        0 0.009341 0.005348
  12   rs1838169   GENO      G/G      G/C      C/C
  12   rs1838169 COUNTS        7       23       10
  12   rs1838169   FREQ    0.175    0.575     0.25
  12   rs1838169   MEAN 0.005799 -0.000943 0.001464
  12   rs1838169     SD 0.009616 0.005085 0.006631
  12   rs7958904   GENO      G/G      G/C      C/C
  12   rs7958904 COUNTS        0        5       35
  12   rs7958904   FREQ        0    0.125    0.875
  12   rs7958904   MEAN       NA -0.002227 0.001277
  12   rs7958904     SD       NA 0.006808 0.006707
  12 rs111434707   GENO      T/T     T/TG    TG/TG
  12 rs111434707 COUNTS        0        8       32
  12 rs111434707   FREQ        0      0.2      0.8
  12 rs111434707   MEAN       NA -0.00187 0.001516
  12 rs111434707     SD       NA 0.005719 0.006877
  12 rs200062893   GENO      T/T      T/C      C/C
  12 rs200062893 COUNTS        0        4       36
  12 rs200062893   FREQ        0      0.1      0.9
  12 rs200062893   MEAN       NA 0.001213 0.0007971
  12 rs200062893     SD       NA 0.006223  0.00687
  12  rs35951424   GENO      T/T     T/TA    TA/TA
  12  rs35951424 COUNTS        8       23        9
  12  rs35951424   FREQ      0.2    0.575    0.225
  12  rs35951424   MEAN 0.004694 -0.0007762 0.001539
  12  rs35951424     SD 0.009436 0.005075 0.007029
  12 rs547246028   GENO      A/A     A/AC    AC/AC
  12 rs547246028 COUNTS        0        4       36
  12 rs547246028   FREQ        0      0.1      0.9
  12 rs547246028   MEAN       NA 0.001213 0.0007971
  12 rs547246028     SD       NA 0.006223  0.00687
  12  rs71227278   GENO      C/C  C/CTTAA CTTAA/CTTAA
  12  rs71227278 COUNTS        9       22        9
  12  rs71227278   FREQ    0.225     0.55    0.225
  12  rs71227278   MEAN 0.001539 -0.0009381 0.004482
  12  rs71227278     SD 0.007029 0.005134 0.008849
  12  rs58072355   GENO      G/G      G/A      A/A
  12  rs58072355 COUNTS        0        5       35
  12  rs58072355   FREQ        0    0.125    0.875
  12  rs58072355   MEAN       NA 0.001785 0.0007034
  12  rs58072355     SD       NA 0.005377 0.006961
  12   rs4759313   GENO      A/A      A/T      T/T
  12   rs4759313 COUNTS        0        4       36
  12   rs4759313   FREQ        0      0.1      0.9
  12   rs4759313   MEAN       NA -0.004953 0.001482
  12   rs4759313     SD       NA 0.003501 0.006724
  12  rs10783616   GENO      G/G      G/C      C/C
  12  rs10783616 COUNTS        0        4       36
  12  rs10783616   FREQ        0      0.1      0.9
  12  rs10783616   MEAN       NA -0.004953 0.001482
  12  rs10783616     SD       NA 0.003501 0.006724
  12  rs10783617   GENO      T/T      T/G      G/G
  12  rs10783617 COUNTS        0        4       36
  12  rs10783617   FREQ        0      0.1      0.9
  12  rs10783617   MEAN       NA -0.004953 0.001482
  12  rs10783617     SD       NA 0.003501 0.006724
  12    rs920778   GENO      A/A      A/G      G/G
  12    rs920778 COUNTS        0       16       24
  12    rs920778   FREQ        0      0.4      0.6
  12    rs920778   MEAN       NA -0.0003439 0.001627
  12    rs920778     SD       NA 0.005191 0.007596
  12    rs920777   GENO      A/A      A/G      G/G
  12    rs920777 COUNTS        3       21       16
  12    rs920777   FREQ    0.075    0.525      0.4
  12    rs920777   MEAN 0.004883 -0.0007716 0.002194
  12    rs920777     SD  0.00913  0.00514 0.007918
  12  rs74089839   GENO      T/T      T/A      A/A
  12  rs74089839 COUNTS        0        5       35
  12  rs74089839   FREQ        0    0.125    0.875
  12  rs74089839   MEAN       NA 0.001785 0.0007034
  12  rs74089839     SD       NA 0.005377 0.006961
  12  rs11301759   GENO    GC/GC     GC/G      G/G
  12  rs11301759 COUNTS        3       21       16
  12  rs11301759   FREQ    0.075    0.525      0.4
  12  rs11301759   MEAN 0.004883 -0.0007716 0.002194
  12  rs11301759     SD  0.00913  0.00514 0.007918
  12   rs1899663   GENO      A/A      A/C      C/C
  12   rs1899663 COUNTS        0       15       25
  12   rs1899663   FREQ        0    0.375    0.625
  12   rs1899663   MEAN       NA 0.001133 0.0006617
  12   rs1899663     SD       NA 0.008666 0.005458
  12   rs4759314   GENO      G/G      G/A      A/A
  12   rs4759314 COUNTS        3       21       16
  12   rs4759314   FREQ    0.075    0.525      0.4
  12   rs4759314   MEAN 0.004883 -0.0007716 0.002194
  12   rs4759314     SD  0.00913  0.00514 0.007918
  12  rs17105613   GENO      C/C      C/T      T/T
  12  rs17105613 COUNTS        7       23       10
  12  rs17105613   FREQ    0.175    0.575     0.25
  12  rs17105613   MEAN 0.005799 -0.000943 0.001464
  12  rs17105613     SD 0.009616 0.005085 0.006631
  12  rs73313155   GENO      T/T      T/C      C/C
  12  rs73313155 COUNTS        0        7       33
  12  rs73313155   FREQ        0    0.175    0.825
  12  rs73313155   MEAN       NA -0.001842 0.001407
  12  rs73313155     SD       NA 0.003422 0.007153
  12  rs71227279   GENO    TC/TC     TC/T      T/T
  12  rs71227279 COUNTS        1       15       24
  12  rs71227279   FREQ    0.025    0.375      0.6
  12  rs71227279   MEAN 0.0006417 0.001516 0.0004233
  12  rs71227279     SD        0 0.008769 0.005441
  12  rs73313156   GENO      G/G      G/A      A/A
  12  rs73313156 COUNTS        2       15       23
  12  rs73313156   FREQ     0.05    0.375    0.575
  12  rs73313156   MEAN 0.0004229 0.002304 -8.107e-05
  12  rs73313156     SD  0.00199 0.008319 0.005814
  12  rs59401284   GENO      A/A      A/C      C/C
  12  rs59401284 COUNTS        2       15       23
  12  rs59401284   FREQ     0.05    0.375    0.575
  12  rs59401284   MEAN 0.0004229 0.002304 -8.107e-05
  12  rs59401284     SD  0.00199 0.008319 0.005814
  12   rs3834475   GENO      G/G     G/GC    GC/GC
  12   rs3834475 COUNTS        1       23       16
  12   rs3834475   FREQ    0.025    0.575      0.4
  12   rs3834475   MEAN 0.002786 0.0003272 0.001452
  12   rs3834475     SD        0 0.007663 0.005542
  12   rs4512901   GENO      A/A      A/C      C/C
  12   rs4512901 COUNTS        6       24       10
  12   rs4512901   FREQ     0.15      0.6     0.25
  12   rs4512901   MEAN 0.001321 7.84e-05 0.002374
  12   rs4512901     SD 0.007277  0.00542 0.009365
  12  rs10783618   GENO      C/C      C/T      T/T
  12  rs10783618 COUNTS        0        4       36
  12  rs10783618   FREQ        0      0.1      0.9
  12  rs10783618   MEAN       NA 0.0001442 0.0009158
  12  rs10783618     SD       NA 0.005353 0.006929
  12   rs4511324   GENO      A/A      A/G      G/G
  12   rs4511324 COUNTS        6       24       10
  12   rs4511324   FREQ     0.15      0.6     0.25
  12   rs4511324   MEAN 0.001321 7.84e-05 0.002374
  12   rs4511324     SD 0.007277  0.00542 0.009365
  12  rs11170775   GENO      A/A      A/G      G/G
  12  rs11170775 COUNTS        0        4       36
  12  rs11170775   FREQ        0      0.1      0.9
  12  rs11170775   MEAN       NA 0.0001442 0.0009158
  12  rs11170775     SD       NA 0.005353 0.006929
  12  rs74089843   GENO      A/A      A/T      T/T
  12  rs74089843 COUNTS        0        8       32
  12  rs74089843   FREQ        0      0.2      0.8
  12  rs74089843   MEAN       NA 0.001182 0.0007527
  12  rs74089843     SD       NA 0.004441  0.00725
  12  rs78894992   GENO      G/G      G/A      A/A
  12  rs78894992 COUNTS        0        8       32
  12  rs78894992   FREQ        0      0.2      0.8
  12  rs78894992   MEAN       NA 0.001182 0.0007527
  12  rs78894992     SD       NA 0.004441  0.00725
  12  rs75547142   GENO      T/T      T/C      C/C
  12  rs75547142 COUNTS        0        4       36
  12  rs75547142   FREQ        0      0.1      0.9
  12  rs75547142   MEAN       NA 0.001213 0.0007971
  12  rs75547142     SD       NA 0.006223  0.00687
  12  rs74089845   GENO      A/A      A/G      G/G
  12  rs74089845 COUNTS        0        8       32
  12  rs74089845   FREQ        0      0.2      0.8
  12  rs74089845   MEAN       NA 0.001182 0.0007527
  12  rs74089845     SD       NA 0.004441  0.00725
  12 rs116201856   GENO      A/A      A/G      G/G
  12 rs116201856 COUNTS        1        6       33
  12 rs116201856   FREQ    0.025     0.15    0.825
  12 rs116201856   MEAN 0.006414 -1.759e-05 0.0008254
  12 rs116201856     SD        0 0.007064 0.006809
  12  rs11267962   GENO      T/T T/TGCCCCACTACTTTAGGGG TGCCCCACTACTTTAGGGG/TGCCCCACTACTTTAGGGG
  12  rs11267962 COUNTS        3       21       16
  12  rs11267962   FREQ    0.075    0.525      0.4
  12  rs11267962   MEAN 0.004883 -0.0007716 0.002194
  12  rs11267962     SD  0.00913  0.00514 0.007918
  12   rs3816153   GENO      T/T      T/G      G/G
  12   rs3816153 COUNTS        1       18       21
  12   rs3816153   FREQ    0.025     0.45    0.525
  12   rs3816153   MEAN  0.00183 0.000347 0.001213
  12   rs3816153     SD        0 0.008279 0.005454
  12  rs78695816   GENO      A/A      A/C      C/C
  12  rs78695816 COUNTS        0        7       33
  12  rs78695816   FREQ        0    0.175    0.825
  12  rs78695816   MEAN       NA 0.001482 0.0007023
  12  rs78695816     SD       NA 0.004709 0.007141
  12  rs11613386   GENO      G/G      G/A      A/A
  12  rs11613386 COUNTS        3       21       16
  12  rs11613386   FREQ    0.075    0.525      0.4
  12  rs11613386   MEAN 0.002407 0.0002778 0.001281
  12  rs11613386     SD 0.0005079 0.008016 0.005572
  12  rs77486630   GENO      C/C      C/T      T/T
  12  rs77486630 COUNTS        0        7       33
  12  rs77486630   FREQ        0    0.175    0.825
  12  rs77486630   MEAN       NA 0.001482 0.0007023
  12  rs77486630     SD       NA 0.004709 0.007141
  12  rs11170776   GENO      T/T      T/G      G/G
  12  rs11170776 COUNTS        3       21       16
  12  rs11170776   FREQ    0.075    0.525      0.4
  12  rs11170776   MEAN 0.002407 0.0002778 0.001281
  12  rs11170776     SD 0.0005079 0.008016 0.005572
  12   rs4142679   GENO      A/A      A/G      G/G
  12   rs4142679 COUNTS        1       18       21
  12   rs4142679   FREQ    0.025     0.45    0.525
  12   rs4142679   MEAN  0.00183 0.000347 0.001213
  12   rs4142679     SD        0 0.008279 0.005454
  12  rs34439060   GENO      A/A      A/T      T/T
  12  rs34439060 COUNTS        3       19       18
  12  rs34439060   FREQ    0.075    0.475     0.45
  12  rs34439060   MEAN -7.675e-05 0.0008178 0.001013
  12  rs34439060     SD 0.003993 0.008334 0.005333
  12  rs68095774   GENO      C/C      C/T      T/T
  12  rs68095774 COUNTS        5       21       14
  12  rs68095774   FREQ    0.125    0.525     0.35
  12  rs68095774   MEAN 0.003808 -0.0006167 0.001961
  12  rs68095774     SD 0.002764 0.007844 0.005556
  12  rs35493008   GENO      G/G      G/A      A/A
  12  rs35493008 COUNTS        5       21       14
  12  rs35493008   FREQ    0.125    0.525     0.35
  12  rs35493008   MEAN 0.003808 -0.0006167 0.001961
  12  rs35493008     SD 0.002764 0.007844 0.005556
  12  rs73313164   GENO      G/G      G/A      A/A
  12  rs73313164 COUNTS        1       14       25
  12  rs73313164   FREQ    0.025     0.35    0.625
  12  rs73313164   MEAN -0.0009839 0.002283 0.0001028
  12  rs73313164     SD        0 0.008633 0.005604
  12  rs12099933   GENO      G/G      G/A      A/A
  12  rs12099933 COUNTS        1       15       24
  12  rs12099933   FREQ    0.025    0.375      0.6
  12  rs12099933   MEAN -0.0009839 0.002078 0.0001398
  12  rs12099933     SD        0 0.008356 0.005721
  12 rs137917751   GENO      T/T     T/TC    TC/TC
  12 rs137917751 COUNTS        1       15       24
  12 rs137917751   FREQ    0.025    0.375      0.6
  12 rs137917751   MEAN -0.0009839 0.002078 0.0001398
  12 rs137917751     SD        0 0.008356 0.005721
  12  rs12099642   GENO      A/A      A/G      G/G
  12  rs12099642 COUNTS        1       15       24
  12  rs12099642   FREQ    0.025    0.375      0.6
  12  rs12099642   MEAN -0.0009839 0.002078 0.0001398
  12  rs12099642     SD        0 0.008356 0.005721
  12  rs12099935   GENO      G/G      G/A      A/A
  12  rs12099935 COUNTS        1       15       24
  12  rs12099935   FREQ    0.025    0.375      0.6
  12  rs12099935   MEAN -0.0009839 0.002078 0.0001398
  12  rs12099935     SD        0 0.008356 0.005721
  12  rs12319068   GENO      G/G      G/A      A/A
  12  rs12319068 COUNTS        1       15       24
  12  rs12319068   FREQ    0.025    0.375      0.6
  12  rs12319068   MEAN -0.0009839 0.002078 0.0001398
  12  rs12319068     SD        0 0.008356 0.005721
  12 rs549163243   GENO      C/C C/CACACACACACACACAT CACACACACACACACAT/CACACACACACACACAT
  12 rs549163243 COUNTS        0        8       32
  12 rs549163243   FREQ        0      0.2      0.8
  12 rs549163243   MEAN       NA 0.005484 -0.0003227
  12 rs549163243     SD       NA  0.01006  0.00522
  12  rs12312874   GENO      C/C      C/T      T/T
  12  rs12312874 COUNTS        1        8       31
  12  rs12312874   FREQ    0.025      0.2    0.775
  12  rs12312874   MEAN -0.0009839 0.005637 -0.000341
  12  rs12312874     SD        0 0.009954 0.005305
  12  rs73313166   GENO      T/T      T/C      C/C
  12  rs73313166 COUNTS        0        4       36
  12  rs73313166   FREQ        0      0.1      0.9
  12  rs73313166   MEAN       NA -0.001783  0.00113
  12  rs73313166     SD       NA 0.007528 0.006693
  12 rs116720725   GENO      A/A      A/G      G/G
  12 rs116720725 COUNTS        0        6       34
  12 rs116720725   FREQ        0     0.15     0.85
  12 rs116720725   MEAN       NA 0.0007651 0.0008516
  12 rs116720725     SD       NA 0.005207 0.007034
  12  rs78768596   GENO      T/T      T/G      G/G
  12  rs78768596 COUNTS        0        6       34
  12  rs78768596   FREQ        0     0.15     0.85
  12  rs78768596   MEAN       NA 0.0007651 0.0008516
  12  rs78768596     SD       NA 0.005207 0.007034
  12  rs12422555   GENO      A/A      A/T      T/T
  12  rs12422555 COUNTS        6       20       14
  12  rs12422555   FREQ     0.15      0.5     0.35
  12  rs12422555   MEAN 0.004001 0.001442 -0.001379
  12  rs12422555     SD 0.005196  0.00761 0.005525
  12  rs12425213   GENO      C/C      C/G      G/G
  12  rs12425213 COUNTS        3       15       22
  12  rs12425213   FREQ    0.075    0.375     0.55
  12  rs12425213   MEAN 0.0008994 0.0001244 0.001317
  12  rs12425213     SD  0.00554 0.009113 0.005032
  12  rs58742486   GENO      C/C      C/T      T/T
  12  rs58742486 COUNTS        0        7       33
  12  rs58742486   FREQ        0    0.175    0.825
  12  rs58742486   MEAN       NA -0.0001978 0.001058
  12  rs58742486     SD       NA 0.005393 0.007037
  12   rs7958712   GENO      T/T      T/G      G/G
  12   rs7958712 COUNTS        1       14       25
  12   rs7958712   FREQ    0.025     0.35    0.625
  12   rs7958712   MEAN 0.0001323 0.001428 0.0005366
  12   rs7958712     SD        0 0.006217 0.007241
  12 rs116486400   GENO      G/G      G/C      C/C
  12 rs116486400 COUNTS        0        4       36
  12 rs116486400   FREQ        0      0.1      0.9
  12 rs116486400   MEAN       NA 0.002583 0.0006448
  12 rs116486400     SD       NA 0.007552 0.006727
  12 rs180813416   GENO      T/T      T/C      C/C
  12 rs180813416 COUNTS        0        4       36
  12 rs180813416   FREQ        0      0.1      0.9
  12 rs180813416   MEAN       NA -0.001648 0.001115
  12 rs180813416     SD       NA 0.003921 0.006959
  12 rs143248326   GENO      T/T      T/G      G/G
  12 rs143248326 COUNTS        0        4       36
  12 rs143248326   FREQ        0      0.1      0.9
  12 rs143248326   MEAN       NA 0.002583 0.0006448
  12 rs143248326     SD       NA 0.007552 0.006727
  12   rs3782397   GENO      G/G      G/A      A/A
  12   rs3782397 COUNTS        3       15       22
  12   rs3782397   FREQ    0.075    0.375     0.55
  12   rs3782397   MEAN 0.0008994 0.0001244 0.001317
  12   rs3782397     SD  0.00554 0.009113 0.005032
  12  rs12316004   GENO      G/G      G/T      T/T
  12  rs12316004 COUNTS        0        4       36
  12  rs12316004   FREQ        0      0.1      0.9
  12  rs12316004   MEAN       NA 0.002583 0.0006448
  12  rs12316004     SD       NA 0.007552 0.006727
  12  rs73313169   GENO      G/G      G/A      A/A
  12  rs73313169 COUNTS        0        5       35
  12  rs73313169   FREQ        0    0.125    0.875
  12  rs73313169   MEAN       NA -0.004328 0.001577
  12  rs73313169     SD       NA 0.004363  0.00673
  12  rs72171138   GENO      G/G     G/GA    GA/GA
  12  rs72171138 COUNTS        3        8       29
  12  rs72171138   FREQ    0.075      0.2    0.725
  12  rs72171138   MEAN -0.003311 0.0002478 0.001431
  12  rs72171138     SD 0.002542 0.005218  0.00732
  12  rs66607550   GENO      G/G     G/GA    GA/GA
  12  rs66607550 COUNTS        3       15       22
  12  rs66607550   FREQ    0.075    0.375     0.55
  12  rs66607550   MEAN 0.0008994 0.0001244 0.001317
  12  rs66607550     SD  0.00554 0.009113 0.005032
  12 rs114024835   GENO      T/T      T/C      C/C
  12 rs114024835 COUNTS        0        6       34
  12 rs114024835   FREQ        0     0.15     0.85
  12 rs114024835   MEAN       NA 0.0007651 0.0008516
  12 rs114024835     SD       NA 0.005207 0.007034
  12   rs4237810   GENO      G/G      G/A      A/A
  12   rs4237810 COUNTS        0       16       24
  12   rs4237810   FREQ        0      0.4      0.6
  12   rs4237810   MEAN       NA 0.001209 0.0005916
  12   rs4237810     SD       NA 0.005821 0.007391
  12   rs3832829   GENO      G/G    G/GCC  GCC/GCC
  12   rs3832829 COUNTS       11       17       12
  12   rs3832829   FREQ    0.275    0.425      0.3
  12   rs3832829   MEAN -0.0009753 0.002625 -2.944e-05
  12   rs3832829     SD 0.004476 0.008726 0.004771
  12 rs554252317   GENO      C/C      C/A      A/A
  12 rs554252317 COUNTS        0       10       30
  12 rs554252317   FREQ        0     0.25     0.75
  12 rs554252317   MEAN       NA -0.001237 0.001531
  12 rs554252317     SD       NA 0.005257 0.007101
  12 rs140519231   GENO    AT/AT     AT/A      A/A
  12 rs140519231 COUNTS        3       19       18
  12 rs140519231   FREQ    0.075    0.475     0.45
  12 rs140519231   MEAN -0.003935 0.0006522 0.001831
  12 rs140519231     SD  0.00267 0.006008 0.007738
  12   rs7302243   GENO      G/G      G/A      A/A
  12   rs7302243 COUNTS        0       17       23
  12   rs7302243   FREQ        0    0.425    0.575
  12   rs7302243   MEAN       NA 0.001197 0.0005739
  12   rs7302243     SD       NA 0.005725 0.007508
  12   rs7302703   GENO      A/A      A/G      G/G
  12   rs7302703 COUNTS        7       19       14
  12   rs7302703   FREQ    0.175    0.475     0.35
  12   rs7302703   MEAN -0.003001 0.001491 0.001873
  12   rs7302703     SD 0.002713  0.00599 0.008559
  12  rs34025887   GENO    GC/GC     GC/G      G/G
  12  rs34025887 COUNTS        1        8       31
  12  rs34025887   FREQ    0.025      0.2    0.775
  12  rs34025887   MEAN -0.004916 -0.001181 0.001545
  12  rs34025887     SD        0  0.00321 0.007337
  12  rs61230575   GENO      A/A      A/G      G/G
  12  rs61230575 COUNTS        1        7       32
  12  rs61230575   FREQ    0.025    0.175      0.8
  12  rs61230575   MEAN 0.0006417 0.002297 0.0005258
  12  rs61230575     SD        0 0.005815 0.007065
  12  rs35010275   GENO      C/C      C/G      G/G
  12  rs35010275 COUNTS        5       19       16
  12  rs35010275   FREQ    0.125    0.475      0.4
  12  rs35010275   MEAN -0.001803 0.001173 0.001267
  12  rs35010275     SD 0.002182 0.006222 0.008216
  12 rs115399779   GENO      C/C      C/G      G/G
  12 rs115399779 COUNTS        0        6       34
  12 rs115399779   FREQ        0     0.15     0.85
  12 rs115399779   MEAN       NA 0.0007651 0.0008516
  12 rs115399779     SD       NA 0.005207 0.007034
  12  rs12318147   GENO      T/T      T/C      C/C
  12  rs12318147 COUNTS        1       11       28
  12  rs12318147   FREQ    0.025    0.275      0.7
  12  rs12318147   MEAN 0.0006417 0.001605 0.0005444
  12  rs12318147     SD        0 0.007027 0.006847
  12  rs12304647   GENO      C/C      C/A      A/A
  12  rs12304647 COUNTS        7       19       14
  12  rs12304647   FREQ    0.175    0.475     0.35
  12  rs12304647   MEAN -0.003001 0.001491 0.001873
  12  rs12304647     SD 0.002713  0.00599 0.008559
  12  rs11614913   GENO      T/T      T/C      C/C
  12  rs11614913 COUNTS        1       10       29
  12  rs11614913   FREQ    0.025     0.25    0.725
  12  rs11614913   MEAN -0.006695 0.0003625 0.001263
  12  rs11614913     SD        0 0.005115 0.007243
  12  rs17105765   GENO      G/G      G/C      C/C
  12  rs17105765 COUNTS        1       12       27
  12  rs17105765   FREQ    0.025      0.3    0.675
  12  rs17105765   MEAN -0.003045 -0.0003704  0.00152
  12  rs17105765     SD        0  0.00453 0.007589
  12 rs116387809   GENO      T/T      T/C      C/C
  12 rs116387809 COUNTS        0        6       34
  12 rs116387809   FREQ        0     0.15     0.85
  12 rs116387809   MEAN       NA 0.0007651 0.0008516
  12 rs116387809     SD       NA 0.005207 0.007034
  12  rs67971443   GENO  TGG/TGG    TGG/T      T/T
  12  rs67971443 COUNTS       12       16       12
  12  rs67971443   FREQ      0.3      0.4      0.3
  12  rs67971443   MEAN 0.003344 0.0005701 -0.001308
  12  rs67971443     SD 0.008673 0.006294 0.004422
  12  rs76669654   GENO      A/A      A/G      G/G
  12  rs76669654 COUNTS        0        6       34
  12  rs76669654   FREQ        0     0.15     0.85
  12  rs76669654   MEAN       NA 0.0007651 0.0008516
  12  rs76669654     SD       NA 0.005207 0.007034
  12  rs35643724   GENO      A/A      A/G      G/G
  12  rs35643724 COUNTS        0        8       32
  12  rs35643724   FREQ        0      0.2      0.8
  12  rs35643724   MEAN       NA -0.001891 0.001521
  12  rs35643724     SD       NA 0.003344 0.007219
  12   rs1109391   GENO      G/G      G/T      T/T
  12   rs1109391 COUNTS        8       19       13
  12   rs1109391   FREQ      0.2    0.475    0.325
  12   rs1109391   MEAN 0.004409 0.001052 -0.001671
  12   rs1109391     SD 0.009885 0.006074 0.004431
  12   rs1813752   GENO      A/A      A/G      G/G
  12   rs1813752 COUNTS        0       17       23
  12   rs1813752   FREQ        0    0.425    0.575
  12   rs1813752   MEAN       NA 0.001724 0.0001843
  12   rs1813752     SD       NA 0.005402 0.007623
  12   rs3803042   GENO      A/A      A/G      G/G
  12   rs3803042 COUNTS        6       15       19
  12   rs3803042   FREQ     0.15    0.375    0.475
  12   rs3803042   MEAN 0.001001 -0.000466 0.001817
  12   rs3803042     SD 0.004943 0.006626 0.007408
  12   rs1813753   GENO      C/C      C/G      G/G
  12   rs1813753 COUNTS        0        8       32
  12   rs1813753   FREQ        0      0.2      0.8
  12   rs1813753   MEAN       NA -0.001891 0.001521
  12   rs1813753     SD       NA 0.003344 0.007219
  12  rs12314066   GENO      A/A      A/G      G/G
  12  rs12314066 COUNTS        1        8       31
  12  rs12314066   FREQ    0.025      0.2    0.775
  12  rs12314066   MEAN 0.0006417 0.0007069 0.000879
  12  rs12314066     SD        0 0.007015 0.006889
  12  rs57665886   GENO      G/G      G/C      C/C
  12  rs57665886 COUNTS        0        8       32
  12  rs57665886   FREQ        0      0.2      0.8
  12  rs57665886   MEAN       NA -0.001891 0.001521
  12  rs57665886     SD       NA 0.003344 0.007219
  12 rs113326629   GENO      T/T      T/C      C/C
  12 rs113326629 COUNTS        0        4       36
  12 rs113326629   FREQ        0      0.1      0.9
  12 rs113326629   MEAN       NA -0.004483  0.00143
  12 rs113326629     SD       NA 0.003077 0.006791
  12   rs4759316   GENO      G/G      G/A      A/A
  12   rs4759316 COUNTS        9       21       10
  12   rs4759316   FREQ    0.225    0.525     0.25
  12   rs4759316   MEAN 0.003934 8.528e-05 -0.0003652
  12   rs4759316     SD 0.009356   0.0063 0.004239
  12 rs541830740   GENO GGCC/GGCC   GGCC/G      G/G
  12 rs541830740 COUNTS        0        6       34
  12 rs541830740   FREQ        0     0.15     0.85
  12 rs541830740   MEAN       NA 0.0007651 0.0008516
  12 rs541830740     SD       NA 0.005207 0.007034
  12 rs114758253   GENO      T/T      T/C      C/C
  12 rs114758253 COUNTS        0        6       34
  12 rs114758253   FREQ        0     0.15     0.85
  12 rs114758253   MEAN       NA 0.0007651 0.0008516
  12 rs114758253     SD       NA 0.005207 0.007034
  12 rs143711750   GENO      G/G     G/GA    GA/GA
  12 rs143711750 COUNTS        1        5       34
  12 rs143711750   FREQ    0.025    0.125     0.85
  12 rs143711750   MEAN 0.0006417 0.002385 0.000617
  12 rs143711750     SD        0  0.00406 0.007154
  12  rs11170780   GENO      A/A      A/C      C/C
  12  rs11170780 COUNTS        0        4       36
  12  rs11170780   FREQ        0      0.1      0.9
  12  rs11170780   MEAN       NA 0.002897 0.0006099
  12  rs11170780     SD       NA 0.007387 0.006731
  12 rs138542768   GENO GAAAAT/GAAAAT GAAAAT/G      G/G
  12 rs138542768 COUNTS        6       20       14
  12 rs138542768   FREQ     0.15      0.5     0.35
  12 rs138542768   MEAN 0.001001 -7.431e-05 0.002073
  12 rs138542768     SD 0.004943 0.006308 0.008096
  12 rs138491002   GENO AGTGGGCAGGCAGG/AGTGGGCAGGCAGG AGTGGGCAGGCAGG/A      A/A
  12 rs138491002 COUNTS        3       16       21
  12 rs138491002   FREQ    0.075      0.4    0.525
  12 rs138491002   MEAN -3.217e-05 -0.0007852   0.0022
  12 rs138491002     SD 0.0008476 0.006234 0.007418
  12 rs113050491   GENO      T/T      T/A      A/A
  12 rs113050491 COUNTS        0        5       35
  12 rs113050491   FREQ        0    0.125    0.875
  12 rs113050491   MEAN       NA 0.005984 0.0001036
  12 rs113050491     SD       NA  0.01224  0.00547
  12   rs2241938   GENO      C/C      C/T      T/T
  12   rs2241938 COUNTS        0        8       32
  12   rs2241938   FREQ        0      0.2      0.8
  12   rs2241938   MEAN       NA -0.001891 0.001521
  12   rs2241938     SD       NA 0.003344 0.007219
  12  rs56368105   GENO      G/G      G/A      A/A
  12  rs56368105 COUNTS        6       13       21
  12  rs56368105   FREQ     0.15    0.325    0.525
  12  rs56368105   MEAN 0.001001 -0.001436   0.0022
  12  rs56368105     SD 0.004943 0.006051 0.007418
  12  rs12817092   GENO      A/A      A/G      G/G
  12  rs12817092 COUNTS        9       20       11
  12  rs12817092   FREQ    0.225      0.5    0.275
  12  rs12817092   MEAN -0.0003186 -0.0005891 0.004381
  12  rs12817092     SD 0.004493 0.005687 0.008953
  12  rs56154542   GENO      C/C      C/G      G/G
  12  rs56154542 COUNTS        0       10       30
  12  rs56154542   FREQ        0     0.25     0.75
  12  rs56154542   MEAN       NA -7.699e-05 0.001144
  12  rs56154542     SD       NA  0.00554 0.007146
  12  rs11829948   GENO      T/T      T/C      C/C
  12  rs11829948 COUNTS        0        8       32
  12  rs11829948   FREQ        0      0.2      0.8
  12  rs11829948   MEAN       NA -0.0009287  0.00128
  12  rs11829948     SD       NA  0.00571 0.006977
  12   rs2241820   GENO      T/T      T/C      C/C
  12   rs2241820 COUNTS        8       18       14
  12   rs2241820   FREQ      0.2     0.45     0.35
  12   rs2241820   MEAN 2.221e-05 -0.001417 0.004205
  12   rs2241820     SD 0.004678 0.005483  0.00808
  12  rs67918869   GENO      G/G      G/A      A/A
  12  rs67918869 COUNTS        0        8       32
  12  rs67918869   FREQ        0      0.2      0.8
  12  rs67918869   MEAN       NA -0.001891 0.001521
  12  rs67918869     SD       NA 0.003344 0.007219
  12  rs12313705   GENO      G/G      G/A      A/A
  12  rs12313705 COUNTS        9       20       11
  12  rs12313705   FREQ    0.225      0.5    0.275
  12  rs12313705   MEAN -0.0003186 -0.0005891 0.004381
  12  rs12313705     SD 0.004493 0.005687 0.008953
  12  rs12300425   GENO      T/T      T/G      G/G
  12  rs12300425 COUNTS        1       21       18
  12  rs12300425   FREQ    0.025    0.525     0.45
  12  rs12300425   MEAN -0.006695 -0.0007299 0.003087
  12  rs12300425     SD        0 0.004354 0.008366
  12  rs74089872   GENO      T/T      T/C      C/C
  12  rs74089872 COUNTS        0        4       36
  12  rs74089872   FREQ        0      0.1      0.9
  12  rs74089872   MEAN       NA -0.004117 0.001389
  12  rs74089872     SD       NA  0.00221 0.006855
  12 rs145733208   GENO    AT/AT     AT/A      A/A
  12 rs145733208 COUNTS        0        4       36
  12 rs145733208   FREQ        0      0.1      0.9
  12 rs145733208   MEAN       NA -0.002788 0.001242
  12 rs145733208     SD       NA 0.003908 0.006896
  12   rs1867297   GENO      A/A      A/G      G/G
  12   rs1867297 COUNTS        9       21       10
  12   rs1867297   FREQ    0.225    0.525     0.25
  12   rs1867297   MEAN 0.003934 8.528e-05 -0.0003652
  12   rs1867297     SD 0.009356   0.0063 0.004239
  12  rs11170783   GENO      A/A      A/G      G/G
  12  rs11170783 COUNTS        0        4       36
  12  rs11170783   FREQ        0      0.1      0.9
  12  rs11170783   MEAN       NA 0.002897 0.0006099
  12  rs11170783     SD       NA 0.007387 0.006731
  12 rs371683123   GENO      G/G   G/GCGC GCGC/GCGC
  12 rs371683123 COUNTS        1       16       23
  12 rs371683123   FREQ    0.025      0.4    0.575
  12 rs371683123   MEAN -0.006695 0.0002701 0.001562
  12 rs371683123     SD        0 0.005049 0.007723
  12  rs11170785   GENO      T/T      T/C      C/C
  12  rs11170785 COUNTS        2       19       19
  12  rs11170785   FREQ     0.05    0.475    0.475
  12  rs11170785   MEAN 0.0002492 -0.001137 0.002877
  12  rs11170785     SD 0.009821 0.004172 0.008182
  12   rs4759317   GENO      A/A      A/G      G/G
  12   rs4759317 COUNTS        8       19       13
  12   rs4759317   FREQ      0.2    0.475    0.325
  12   rs4759317   MEAN 0.004409 0.0006254 -0.001047
  12   rs4759317     SD 0.009885 0.005901  0.00507
  12  rs11170786   GENO      A/A      A/G      G/G
  12  rs11170786 COUNTS        1       20       19
  12  rs11170786   FREQ    0.025      0.5    0.475
  12  rs11170786   MEAN -0.006695 -0.0007207 0.002877
  12  rs11170786     SD        0 0.004467 0.008182
  12  rs12304812   GENO      C/C      C/G      G/G
  12  rs12304812 COUNTS        1        9       30
  12  rs12304812   FREQ    0.025    0.225     0.75
  12  rs12304812   MEAN 0.0006417 0.001758 0.0005695
  12  rs12304812     SD        0 0.005351 0.007263
  12   rs3031471   GENO CCCCTAG/CCCCTAG CCCCTAG/C      C/C
  12   rs3031471 COUNTS        1       19       20
  12   rs3031471   FREQ    0.025    0.475      0.5
  12   rs3031471   MEAN -0.006695 -0.001004 0.002965
  12   rs3031471     SD        0 0.005512  0.00729
  12  rs74568890   GENO      G/G      G/A      A/A
  12  rs74568890 COUNTS        0        4       36
  12  rs74568890   FREQ        0      0.1      0.9
  12  rs74568890   MEAN       NA -0.004137 0.001391
  12  rs74568890     SD       NA 0.002188 0.006854
  12 rs112226681   GENO GTAGCTGGA/GTAGCTGGA GTAGCTGGA/G      G/G
  12 rs112226681 COUNTS        2       20       18
  12 rs112226681   FREQ     0.05      0.5     0.45
  12 rs112226681   MEAN -0.002886 -0.0002355 0.002446
  12 rs112226681     SD 0.004429 0.005475 0.007978
  12 rs115789957   GENO      T/T      T/C      C/C
  12 rs115789957 COUNTS        0        4       36
  12 rs115789957   FREQ        0      0.1      0.9
  12 rs115789957   MEAN       NA -0.004137 0.001391
  12 rs115789957     SD       NA 0.002188 0.006854
  12 rs114026499   GENO      G/G      G/A      A/A
  12 rs114026499 COUNTS        0        4       36
  12 rs114026499   FREQ        0      0.1      0.9
  12 rs114026499   MEAN       NA -0.004137 0.001391
  12 rs114026499     SD       NA 0.002188 0.006854
  12 rs142018836   GENO      G/G      G/A      A/A
  12 rs142018836 COUNTS        0        6       34
  12 rs142018836   FREQ        0     0.15     0.85
  12 rs142018836   MEAN       NA 0.000309 0.0009321
  12 rs142018836     SD       NA 0.006839 0.006815
  12  rs73313188   GENO      A/A      A/C      C/C
  12  rs73313188 COUNTS        0        5       35
  12  rs73313188   FREQ        0    0.125    0.875
  12  rs73313188   MEAN       NA -0.0002839 0.000999
  12  rs73313188     SD       NA 0.006154 0.006881
  12  rs11170787   GENO      T/T      T/C      C/C
  12  rs11170787 COUNTS        0        9       31
  12  rs11170787   FREQ        0    0.225    0.775
  12  rs11170787   MEAN       NA 0.001662 0.0005996
  12  rs11170787     SD       NA 0.004964 0.007219
  12  rs56192173   GENO      A/A      A/G      G/G
  12  rs56192173 COUNTS        2       15       23
  12  rs56192173   FREQ     0.05    0.375    0.575
  12  rs56192173   MEAN -0.00339 0.0007785 0.001246
  12  rs56192173     SD 0.003686 0.006058  0.00739
  12 rs140525985   GENO      G/G      G/C      C/C
  12 rs140525985 COUNTS        0        4       36
  12 rs140525985   FREQ        0      0.1      0.9
  12 rs140525985   MEAN       NA 0.007581 8.943e-05
  12 rs140525985     SD       NA  0.01325  0.00545
  12    rs894738   GENO      A/A      A/G      G/G
  12    rs894738 COUNTS        0       10       30
  12    rs894738   FREQ        0     0.25     0.75
  12    rs894738   MEAN       NA 0.001712 0.0005476
  12    rs894738     SD       NA  0.01008 0.005396
  12    rs736825   GENO      G/G      G/C      C/C
  12    rs736825 COUNTS        0       19       21
  12    rs736825   FREQ        0    0.475    0.525
  12    rs736825   MEAN       NA  3.9e-05 0.001562
  12    rs736825     SD       NA 0.008023 0.005416
  12  rs77797230   GENO      A/A      A/G      G/G
  12  rs77797230 COUNTS        0        8       32
  12  rs77797230   FREQ        0      0.2      0.8
  12  rs77797230   MEAN       NA -0.001759 0.001488
  12  rs77797230     SD       NA 0.005149 0.006992
  12    rs894737   GENO      C/C      C/A      A/A
  12    rs894737 COUNTS        0       10       30
  12    rs894737   FREQ        0     0.25     0.75
  12    rs894737   MEAN       NA 0.001712 0.0005476
  12    rs894737     SD       NA  0.01008 0.005396
  12    rs894736   GENO      G/G      G/A      A/A
  12    rs894736 COUNTS        3       23       14
  12    rs894736   FREQ    0.075    0.575     0.35
  12    rs894736   MEAN -0.0007709 0.0001313 0.002346
  12    rs894736     SD 0.008202 0.007261 0.005703
  12  rs79516155   GENO      T/T      T/C      C/C
  12  rs79516155 COUNTS        0        8       32
  12  rs79516155   FREQ        0      0.2      0.8
  12  rs79516155   MEAN       NA  0.00105 0.0007859
  12  rs79516155     SD       NA  0.00472 0.007211
  12   rs2077177   GENO      C/C      C/T      T/T
  12   rs2077177 COUNTS        9       22        9
  12   rs2077177   FREQ    0.225     0.55    0.225
  12   rs2077177   MEAN -0.001079 0.001061 0.002213
  12   rs2077177     SD 0.004774 0.007889 0.005337
  12    rs754133   GENO      A/A      A/G      G/G
  12    rs754133 COUNTS        0       10       30
  12    rs754133   FREQ        0     0.25     0.75
  12    rs754133   MEAN       NA 0.001712 0.0005476
  12    rs754133     SD       NA  0.01008 0.005396
  12 rs114089032   GENO      G/G      G/A      A/A
  12 rs114089032 COUNTS        0        4       36
  12 rs114089032   FREQ        0      0.1      0.9
  12 rs114089032   MEAN       NA 0.001297 0.0007877
  12 rs114089032     SD       NA 0.001994 0.007082
  12 rs199869895   GENO GGGGA/GGGGA  GGGGA/G      G/G
  12 rs199869895 COUNTS        1       23       16
  12 rs199869895   FREQ    0.025    0.575      0.4
  12 rs199869895   MEAN 0.007315 0.0008348 0.0004394
  12 rs199869895     SD        0 0.005336 0.008554
  12  rs12426399   GENO      T/T      T/G      G/G
  12  rs12426399 COUNTS        0       10       30
  12  rs12426399   FREQ        0     0.25     0.75
  12  rs12426399   MEAN       NA 0.001712 0.0005476
  12  rs12426399     SD       NA  0.01008 0.005396
  12   rs4759318   GENO      T/T      T/C      C/C
  12   rs4759318 COUNTS        0       10       30
  12   rs4759318   FREQ        0     0.25     0.75
  12   rs4759318   MEAN       NA 0.001712 0.0005476
  12   rs4759318     SD       NA  0.01008 0.005396
  12  rs59323124   GENO      C/C      C/G      G/G
  12  rs59323124 COUNTS        1        4       35
  12  rs59323124   FREQ    0.025      0.1    0.875
  12  rs59323124   MEAN -0.005975 -0.002507 0.001416
  12  rs59323124     SD        0 0.005469 0.006808
  12 rs567704206   GENO    TC/TC     TC/T      T/T
  12 rs567704206 COUNTS        1        3       36
  12 rs567704206   FREQ    0.025    0.075      0.9
  12 rs567704206   MEAN -0.005975 -0.001713 0.001241
  12 rs567704206     SD        0 0.002908 0.006928
  12 rs374393340   GENO      T/T    T/TGG  TGG/TGG
  12 rs374393340 COUNTS        5       18       17
  12 rs374393340   FREQ    0.125     0.45    0.425
  12 rs374393340   MEAN -0.003165 0.0002703 0.002618
  12 rs374393340     SD 0.006713 0.005078 0.007945
  12  rs12319419   GENO      C/C      C/G      G/G
  12  rs12319419 COUNTS        0       12       28
  12  rs12319419   FREQ        0      0.3      0.7
  12  rs12319419   MEAN       NA 0.001679 0.0004785
  12  rs12319419     SD       NA 0.009131 0.005575
  12   rs3889697   GENO      C/C      C/A      A/A
  12   rs3889697 COUNTS        1        6       33
  12   rs3889697   FREQ    0.025     0.15    0.825
  12   rs3889697   MEAN -0.005975 -0.002866 0.001719
  12   rs3889697     SD        0 0.005402 0.006774
  12  rs55709517   GENO      A/A     A/AT    AT/AT
  12  rs55709517 COUNTS        4       19       17
  12  rs55709517   FREQ      0.1    0.475    0.425
  12  rs55709517   MEAN -0.001604 0.001109 0.001111
  12  rs55709517     SD 0.006996  0.00824 0.004827
  12  rs10876528   GENO      A/A      A/C      C/C
  12  rs10876528 COUNTS        3       14       23
  12  rs10876528   FREQ    0.075     0.35    0.575
  12  rs10876528   MEAN -0.0001474 0.002277 9.192e-05
  12  rs10876528     SD  0.00779 0.008768 0.005236
  12  rs10876529   GENO      C/C      C/T      T/T
  12  rs10876529 COUNTS        5       17       18
  12  rs10876529   FREQ    0.125    0.425     0.45
  12  rs10876529   MEAN -0.00144 0.0009541 0.001363
  12  rs10876529     SD  0.00607 0.008633 0.004836
  12 rs147500259   GENO      A/A A/ATATATATT ATATATATT/ATATATATT
  12 rs147500259 COUNTS        6       19       15
  12 rs147500259   FREQ     0.15    0.475    0.375
  12 rs147500259   MEAN -0.00202 0.001204 0.001519
  12 rs147500259     SD 0.005612 0.008218 0.004905
  12 rs150694870   GENO    AT/AT     AT/A      A/A
  12 rs150694870 COUNTS        0        6       34
  12 rs150694870   FREQ        0     0.15     0.85
  12 rs150694870   MEAN       NA 0.0008129 0.0008432
  12 rs150694870     SD       NA 0.004478  0.00711
  12 rs141463318   GENO      G/G      G/C      C/C
  12 rs141463318 COUNTS        0        4       36
  12 rs141463318   FREQ        0      0.1      0.9
  12 rs141463318   MEAN       NA 0.001502 0.0007649
  12 rs141463318     SD       NA 0.008178 0.006689
  12   rs7308105   GENO      C/C      C/T      T/T
  12   rs7308105 COUNTS        4       14       22
  12   rs7308105   FREQ      0.1     0.35     0.55
  12   rs7308105   MEAN -0.0003066 0.001999 0.0003082
  12   rs7308105     SD 0.006369 0.008932 0.005253
  12   rs4759319   GENO      T/T      T/G      G/G
  12   rs4759319 COUNTS        1       10       29
  12   rs4759319   FREQ    0.025     0.25    0.725
  12   rs4759319   MEAN -0.005975 0.0004704 0.001201
  12   rs4759319     SD        0  0.01038 0.005167
  12  rs10876530   GENO      C/C      C/T      T/T
  12  rs10876530 COUNTS        5       19       16
  12  rs10876530   FREQ    0.125    0.475      0.4
  12  rs10876530   MEAN -0.00144 0.0009051 0.001472
  12  rs10876530     SD  0.00607 0.008337 0.004743
  12  rs56270790   GENO      T/T      T/G      G/G
  12  rs56270790 COUNTS        1       13       26
  12  rs56270790   FREQ    0.025    0.325     0.65
  12  rs56270790   MEAN -0.005975 0.0005101 0.001265
  12  rs56270790     SD        0 0.009255 0.005246
  12  rs73313197   GENO      G/G      G/A      A/A
  12  rs73313197 COUNTS        2       10       28
  12  rs73313197   FREQ     0.05     0.25      0.7
  12  rs73313197   MEAN 0.003946 -0.0007672  0.00119
  12  rs73313197     SD  0.00669 0.005981 0.007079
  12 rs113659413   GENO      C/C     C/CT    CT/CT
  12 rs113659413 COUNTS        0        9       31
  12 rs113659413   FREQ        0    0.225    0.775
  12 rs113659413   MEAN       NA 0.002517 0.0003514
  12 rs113659413     SD       NA  0.01063 0.005268
  12   rs2071449   GENO      A/A      A/C      C/C
  12   rs2071449 COUNTS        0        8       32
  12   rs2071449   FREQ        0      0.2      0.8
  12   rs2071449   MEAN       NA 0.002178 0.0005037
  12   rs2071449     SD       NA  0.01082  0.00548
  12 rs113264704   GENO      C/C      C/G      G/G
  12 rs113264704 COUNTS        1       11       28
  12 rs113264704   FREQ    0.025    0.275      0.7
  12 rs113264704   MEAN 0.008677 -0.0005538 0.001106
  12 rs113264704     SD        0 0.005555 0.007136
  12  rs58994757   GENO      T/T      T/C      C/C
  12  rs58994757 COUNTS        1       11       28
  12  rs58994757   FREQ    0.025    0.275      0.7
  12  rs58994757   MEAN 0.008677 -0.0005538 0.001106
  12  rs58994757     SD        0 0.005555 0.007136
  12   rs2071450   GENO      T/T      T/C      C/C
  12   rs2071450 COUNTS        5       17       18
  12   rs2071450   FREQ    0.125    0.425     0.45
  12   rs2071450   MEAN -0.00144 0.0009541 0.001363
  12   rs2071450     SD  0.00607 0.008633 0.004836
  12  rs61921797   GENO      A/A      A/G      G/G
  12  rs61921797 COUNTS        1       11       28
  12  rs61921797   FREQ    0.025    0.275      0.7
  12  rs61921797   MEAN -0.005975 0.0001414 0.001356
  12  rs61921797     SD        0 0.009941 0.005167
  12  rs12422600   GENO      A/A      A/G      G/G
  12  rs12422600 COUNTS        0        8       32
  12  rs12422600   FREQ        0      0.2      0.8
  12  rs12422600   MEAN       NA 0.002178 0.0005037
  12  rs12422600     SD       NA  0.01082  0.00548
  12  rs57280190   GENO      C/C      C/G      G/G
  12  rs57280190 COUNTS        1       11       28
  12  rs57280190   FREQ    0.025    0.275      0.7
  12  rs57280190   MEAN 0.008677 -0.0005538 0.001106
  12  rs57280190     SD        0 0.005555 0.007136
  12  rs34092231   GENO  GCT/GCT    GCT/G      G/G
  12  rs34092231 COUNTS       10       16       14
  12  rs34092231   FREQ     0.25      0.4     0.35
  12  rs34092231   MEAN 0.001476 -0.0006231 0.002054
  12  rs34092231     SD 0.009277 0.005142 0.006435
  12  rs73313201   GENO      C/C      C/T      T/T
  12  rs73313201 COUNTS        1       13       26
  12  rs73313201   FREQ    0.025    0.325     0.65
  12  rs73313201   MEAN 0.008677 -9.097e-05 0.001002
  12  rs73313201     SD        0 0.005382 0.007342
  12    rs765634   GENO      G/G      G/A      A/A
  12    rs765634 COUNTS        1       16       23
  12    rs765634   FREQ    0.025      0.4    0.575
  12    rs765634   MEAN -0.005975 0.000227  0.00156
  12    rs765634     SD        0 0.008381 0.005437
  12   rs4759320   GENO      C/C      C/G      G/G
  12   rs4759320 COUNTS        0        5       35
  12   rs4759320   FREQ        0    0.125    0.875
  12   rs4759320   MEAN       NA 0.006767 -8.23e-06
  12   rs4759320     SD       NA   0.0115 0.005526
  12  rs73313202   GENO      A/A      A/C      C/C
  12  rs73313202 COUNTS        3       14       23
  12  rs73313202   FREQ    0.075     0.35    0.575
  12  rs73313202   MEAN 0.001076 0.001785 0.0002318
  12  rs73313202     SD 0.006863 0.008628 0.005581
  12  rs12426667   GENO      C/C      C/A      A/A
  12  rs12426667 COUNTS        4       15       21
  12  rs12426667   FREQ      0.1    0.375    0.525
  12  rs12426667   MEAN -0.002909 0.001815 0.0008552
  12  rs12426667     SD 0.002243 0.009344 0.004799
  12   rs6580970   GENO      T/T      T/C      C/C
  12   rs6580970 COUNTS        2        7       31
  12   rs6580970   FREQ     0.05    0.175    0.775
  12   rs6580970   MEAN -0.003902 -0.001534  0.00168
  12   rs6580970     SD 0.002931 0.004764 0.007112
  12  rs11441170   GENO    CT/CT     CT/C      C/C
  12  rs11441170 COUNTS        5       14       21
  12  rs11441170   FREQ    0.125     0.35    0.525
  12  rs11441170   MEAN -0.002524 0.0009111 0.001591
  12  rs11441170     SD 0.002125 0.006288 0.007642
  12   rs4759062   GENO      T/T      T/C      C/C
  12   rs4759062 COUNTS        5       14       21
  12   rs4759062   FREQ    0.125     0.35    0.525
  12   rs4759062   MEAN -0.002524 0.0009111 0.001591
  12   rs4759062     SD 0.002125 0.006288 0.007642
  12 rs114794058   GENO      T/T      T/C      C/C
  12 rs114794058 COUNTS        0        9       31
  12 rs114794058   FREQ        0    0.225    0.775
  12 rs114794058   MEAN       NA  0.00206 0.0004841
  12 rs114794058     SD       NA 0.005862 0.007015
  12  rs67772913   GENO      G/G      G/A      A/A
  12  rs67772913 COUNTS       11       16       13
  12  rs67772913   FREQ    0.275      0.4    0.325
  12  rs67772913   MEAN -0.002257  0.00238 0.001561
  12  rs67772913     SD 0.004342 0.008543 0.005284
  12 rs113897279   GENO      A/A      A/G      G/G
  12 rs113897279 COUNTS       12       15       13
  12 rs113897279   FREQ      0.3    0.375    0.325
  12 rs113897279   MEAN 0.001638  0.00238 -0.001677
  12 rs113897279     SD 0.005512 0.008836 0.004241
  12  rs78894268   GENO      C/C      C/T      T/T
  12  rs78894268 COUNTS        0        8       32
  12  rs78894268   FREQ        0      0.2      0.8
  12  rs78894268   MEAN       NA 0.001991 0.0005504
  12  rs78894268     SD       NA 0.006263 0.006911
  12  rs17106472   GENO      C/C      C/T      T/T
  12  rs17106472 COUNTS        5       17       18
  12  rs17106472   FREQ    0.125    0.425     0.45
  12  rs17106472   MEAN -0.001228 0.001591 0.0007022
  12  rs17106472     SD 0.006128 0.008235 0.005433
  12  rs80067626   GENO      C/C      C/G      G/G
  12  rs80067626 COUNTS        0        8       32
  12  rs80067626   FREQ        0      0.2      0.8
  12  rs80067626   MEAN       NA 0.001991 0.0005504
  12  rs80067626     SD       NA 0.006263 0.006911
  12 rs140713241   GENO      C/C     C/CT    CT/CT
  12 rs140713241 COUNTS        1        2       37
  12 rs140713241   FREQ    0.025     0.05    0.925
  12 rs140713241   MEAN 0.0007619 -0.005456 0.001181
  12 rs140713241     SD        0 0.0007639  0.00684
  12 rs548470246   GENO      G/G    G/GTT  GTT/GTT
  12 rs548470246 COUNTS        8       16       16
  12 rs548470246   FREQ      0.2      0.4      0.4
  12 rs548470246   MEAN -0.001638 -0.0001934 0.003109
  12 rs548470246     SD 0.004832 0.005972 0.007837
  12   rs7136889   GENO      G/G      G/T      T/T
  12   rs7136889 COUNTS       10       17       13
  12   rs7136889   FREQ     0.25    0.425    0.325
  12   rs7136889   MEAN -0.002385 0.002182 0.001561
  12   rs7136889     SD 0.004555 0.008312 0.005284
  12 rs116396543   GENO      T/T      T/C      C/C
  12 rs116396543 COUNTS        0        8       32
  12 rs116396543   FREQ        0      0.2      0.8
  12 rs116396543   MEAN       NA 0.001991 0.0005504
  12 rs116396543     SD       NA 0.006263 0.006911
  12 rs116268106   GENO      A/A      A/G      G/G
  12 rs116268106 COUNTS        0        8       32
  12 rs116268106   FREQ        0      0.2      0.8
  12 rs116268106   MEAN       NA 0.001991 0.0005504
  12 rs116268106     SD       NA 0.006263 0.006911
  12 rs552278414   GENO      G/G G/GTGTGAGTGTGTGTGTT GTGTGAGTGTGTGTGTT/GTGTGAGTGTGTGTGTT
  12 rs552278414 COUNTS        0        8       32
  12 rs552278414   FREQ        0      0.2      0.8
  12 rs552278414   MEAN       NA 0.001991 0.0005504
  12 rs552278414     SD       NA 0.006263 0.006911
  12  rs60860750   GENO      C/C      C/A      A/A
  12  rs60860750 COUNTS        0        8       32
  12  rs60860750   FREQ        0      0.2      0.8
  12  rs60860750   MEAN       NA 0.001991 0.0005504
  12  rs60860750     SD       NA 0.006263 0.006911
  12   rs7315688   GENO      A/A      A/G      G/G
  12   rs7315688 COUNTS       10       17       13
  12   rs7315688   FREQ     0.25    0.425    0.325
  12   rs7315688   MEAN -0.002385 0.002182 0.001561
  12   rs7315688     SD 0.004555 0.008312 0.005284
  12   rs7315495   GENO      T/T      T/A      A/A
  12   rs7315495 COUNTS       10       17       13
  12   rs7315495   FREQ     0.25    0.425    0.325
  12   rs7315495   MEAN -0.002385 0.002182 0.001561
  12   rs7315495     SD 0.004555 0.008312 0.005284
  12   rs7134677   GENO      T/T      T/C      C/C
  12   rs7134677 COUNTS        2        7       31
  12   rs7134677   FREQ     0.05    0.175    0.775
  12   rs7134677   MEAN -0.003902 -0.001534  0.00168
  12   rs7134677     SD 0.002931 0.004764 0.007112
  12   rs7297416   GENO      C/C      C/A      A/A
  12   rs7297416 COUNTS        6       15       19
  12   rs7297416   FREQ     0.15    0.375    0.475
  12   rs7297416   MEAN -0.002881 0.003101 0.0002268
  12   rs7297416     SD 0.002092   0.0087 0.005375
  12 rs114118598   GENO      T/T      T/A      A/A
  12 rs114118598 COUNTS        1       12       27
  12 rs114118598   FREQ    0.025      0.3    0.675
  12 rs114118598   MEAN -0.004665 0.004162 -0.0004344
  12 rs114118598     SD        0 0.008709  0.00529
  12  rs11418872   GENO      C/C     C/CT    CT/CT
  12  rs11418872 COUNTS        0       16       24
  12  rs11418872   FREQ        0      0.4      0.6
  12  rs11418872   MEAN       NA -0.001852 0.002632
  12  rs11418872     SD       NA 0.004971 0.007238
  12  rs10876531   GENO      C/C      C/A      A/A
  12  rs10876531 COUNTS        6       15       19
  12  rs10876531   FREQ     0.15    0.375    0.475
  12  rs10876531   MEAN -0.002881 0.003101 0.0002268
  12  rs10876531     SD 0.002092   0.0087 0.005375
  12 rs147271033   GENO      A/A   A/AAAC AAAC/AAAC
  12 rs147271033 COUNTS        3        9       28
  12 rs147271033   FREQ    0.075    0.225      0.7
  12 rs147271033   MEAN -0.00293 -0.001493 0.001992
  12 rs147271033     SD 0.002671 0.005151 0.007235
  12  rs73314911   GENO      T/T      T/C      C/C
  12  rs73314911 COUNTS        0        6       34
  12  rs73314911   FREQ        0     0.15     0.85
  12  rs73314911   MEAN       NA -0.00062 0.001096
  12  rs73314911     SD       NA 0.005565  0.00696
  12  rs74445589   GENO      T/T      T/C      C/C
  12  rs74445589 COUNTS        0        8       32
  12  rs74445589   FREQ        0      0.2      0.8
  12  rs74445589   MEAN       NA 0.001991 0.0005504
  12  rs74445589     SD       NA 0.006263 0.006911
  12 rs115092960   GENO      A/A      A/G      G/G
  12 rs115092960 COUNTS        1        4       35
  12 rs115092960   FREQ    0.025      0.1    0.875
  12 rs115092960   MEAN -0.004665 0.008502 0.0001201
  12 rs115092960     SD        0   0.0122 0.005527
  12  rs11413924   GENO    CT/CT     CT/C      C/C
  12  rs11413924 COUNTS       10       17       13
  12  rs11413924   FREQ     0.25    0.425    0.325
  12  rs11413924   MEAN -0.001115 0.001972 0.0008597
  12  rs11413924     SD 0.004472 0.008461 0.005649
  12  rs60869796   GENO      C/C      C/A      A/A
  12  rs60869796 COUNTS        5       17       18
  12  rs60869796   FREQ    0.125    0.425     0.45
  12  rs60869796   MEAN -0.003332 0.002001 0.0008996
  12  rs60869796     SD 0.003127 0.008577 0.005101
  12   rs2277371   GENO      A/A      A/G      G/G
  12   rs2277371 COUNTS        1        9       30
  12   rs2277371   FREQ    0.025    0.225     0.75
  12   rs2277371   MEAN -0.005975 0.002569 0.0005465
  12   rs2277371     SD        0  0.00611 0.006933
  12  rs17854635   GENO      G/G      G/A      A/A
  12  rs17854635 COUNTS        0        5       35
  12  rs17854635   FREQ        0    0.125    0.875
  12  rs17854635   MEAN       NA -0.004153 0.001552
  12  rs17854635     SD       NA 0.005007 0.006699
  12  rs72272573   GENO  AAT/AAT    AAT/A      A/A
  12  rs72272573 COUNTS        2       19       19
  12  rs72272573   FREQ     0.05    0.475    0.475
  12  rs72272573   MEAN 0.002682 0.001435 4.828e-05
  12  rs72272573     SD  0.00638 0.008139 0.005323
  12  rs67954156   GENO    TC/TC     TC/T      T/T
  12  rs67954156 COUNTS        2        7       31
  12  rs67954156   FREQ     0.05    0.175    0.775
  12  rs67954156   MEAN 0.0006556 -0.001589 0.001399
  12  rs67954156     SD 0.003515 0.005094 0.007186
  12 rs539902943   GENO      G/G      G/C      C/C
  12 rs539902943 COUNTS        0       13       27
  12 rs539902943   FREQ        0    0.325    0.675
  12 rs539902943   MEAN       NA -0.0009235 0.001687
  12 rs539902943     SD       NA 0.006574 0.006766
  12  rs11362454   GENO    TG/TG     TG/T      T/T
  12  rs11362454 COUNTS        1       21       18
  12  rs11362454   FREQ    0.025    0.525     0.45
  12  rs11362454   MEAN -0.00183 0.000156 0.001783
  12  rs11362454     SD        0 0.004448 0.008877
  12  rs45448092   GENO      T/T      T/C      C/C
  12  rs45448092 COUNTS        0       10       30
  12  rs45448092   FREQ        0     0.25     0.75
  12  rs45448092   MEAN       NA 0.004532 -0.0003926
  12  rs45448092     SD       NA 0.009191 0.005338
  12 rs139913037   GENO      G/G      G/A      A/A
  12 rs139913037 COUNTS        1        2       37
  12 rs139913037   FREQ    0.025     0.05    0.925
  12 rs139913037   MEAN -0.004665  0.01455 0.0002463
  12 rs139913037     SD        0  0.01664 0.005458
  12  rs11170792   GENO      A/A      A/G      G/G
  12  rs11170792 COUNTS        0       12       28
  12  rs11170792   FREQ        0      0.3      0.7
  12  rs11170792   MEAN       NA 0.003197 -0.0001721
  12  rs11170792     SD       NA 0.008943 0.005421
  12  rs10747690   GENO      G/G      G/A      A/A
  12  rs10747690 COUNTS        3       15       22
  12  rs10747690   FREQ    0.075    0.375     0.55
  12  rs10747690   MEAN -0.001686 -0.0007881 0.002292
  12  rs10747690     SD 0.008809 0.005893 0.006975
  12  rs10876532   GENO      C/C      C/A      A/A
  12  rs10876532 COUNTS        6       24       10
  12  rs10876532   FREQ     0.15      0.6     0.25
  12  rs10876532   MEAN -0.002134 0.001569 0.0008685
  12  rs10876532     SD 0.005894  0.00782 0.003689
  12  rs10747691   GENO      A/A      A/G      G/G
  12  rs10747691 COUNTS        1        6       33
  12  rs10747691   FREQ    0.025     0.15    0.825
  12  rs10747691   MEAN -0.00183 -0.0004578 0.001155
  12  rs10747691     SD        0 0.005394 0.007077
  12  rs10747692   GENO      G/G      G/C      C/C
  12  rs10747692 COUNTS        1        6       33
  12  rs10747692   FREQ    0.025     0.15    0.825
  12  rs10747692   MEAN -0.00183 -0.0004578 0.001155
  12  rs10747692     SD        0 0.005394 0.007077
  12   rs2171216   GENO      C/C      C/T      T/T
  12   rs2171216 COUNTS        6       24       10
  12   rs2171216   FREQ     0.15      0.6     0.25
  12   rs2171216   MEAN -0.002134 0.001569 0.0008685
  12   rs2171216     SD 0.005894  0.00782 0.003689
  12   rs1386016   GENO      T/T      T/G      G/G
  12   rs1386016 COUNTS        1        6       33
  12   rs1386016   FREQ    0.025     0.15    0.825
  12   rs1386016   MEAN -0.00183 -0.0004578 0.001155
  12   rs1386016     SD        0 0.005394 0.007077
  12   rs7136731   GENO      G/G      G/A      A/A
  12   rs7136731 COUNTS        1        7       32
  12   rs7136731   FREQ    0.025    0.175      0.8
  12   rs7136731   MEAN -0.00183 -0.00126 0.001381
  12   rs7136731     SD        0 0.005362 0.007068
  12  rs11608918   GENO      A/A      A/G      G/G
  12  rs11608918 COUNTS        0       12       28
  12  rs11608918   FREQ        0      0.3      0.7
  12  rs11608918   MEAN       NA 0.003197 -0.0001721
  12  rs11608918     SD       NA 0.008943 0.005421
  12  rs76320154   GENO      A/A      A/G      G/G
  12  rs76320154 COUNTS        1       11       28
  12  rs76320154   FREQ    0.025    0.275      0.7
  12  rs76320154   MEAN -0.01042 0.000483 0.001381
  12  rs76320154     SD        0 0.006706 0.006617
  12   rs2067554   GENO      C/C      C/T      T/T
  12   rs2067554 COUNTS        6       20       14
  12   rs2067554   FREQ     0.15      0.5     0.35
  12   rs2067554   MEAN 0.002667 0.0004845 0.0005612
  12   rs2067554     SD  0.01201 0.005004 0.006491
  12   rs7296285   GENO      C/C      C/G      G/G
  12   rs7296285 COUNTS        0       12       28
  12   rs7296285   FREQ        0      0.3      0.7
  12   rs7296285   MEAN       NA 0.003197 -0.0001721
  12   rs7296285     SD       NA 0.008943 0.005421
  12  rs76343855   GENO      G/G      G/A      A/A
  12  rs76343855 COUNTS        0        8       32
  12  rs76343855   FREQ        0      0.2      0.8
  12  rs76343855   MEAN       NA 0.002521 0.0004179
  12  rs76343855     SD       NA  0.01016 0.005729
  12 rs139122239   GENO      C/C   C/CCTT CCTT/CCTT
  12 rs139122239 COUNTS        1       10       29
  12 rs139122239   FREQ    0.025     0.25    0.725
  12 rs139122239   MEAN -0.01042 -0.0001881 0.001581
  12 rs139122239     SD        0 0.006669 0.006587
  12 rs560413685   GENO      A/A      A/T      T/T
  12 rs560413685 COUNTS        0        6       34
  12 rs560413685   FREQ        0     0.15     0.85
  12 rs560413685   MEAN       NA 0.003693 0.0003349
  12 rs560413685     SD       NA  0.01171 0.005575
  12  rs11170795   GENO      G/G      G/A      A/A
  12  rs11170795 COUNTS        0        6       34
  12  rs11170795   FREQ        0     0.15     0.85
  12  rs11170795   MEAN       NA 0.005347 4.308e-05
  12  rs11170795     SD       NA  0.01079 0.005622
  12 rs116099720   GENO      A/A      A/G      G/G
  12 rs116099720 COUNTS        1       10       29
  12 rs116099720   FREQ    0.025     0.25    0.725
  12 rs116099720   MEAN -0.01042 -0.0001881 0.001581
  12 rs116099720     SD        0 0.006669 0.006587
  12  rs77484821   GENO      T/T      T/G      G/G
  12  rs77484821 COUNTS        0        7       33
  12  rs77484821   FREQ        0    0.175    0.825
  12  rs77484821   MEAN       NA 0.003564 0.0002606
  12  rs77484821     SD       NA  0.01069 0.005644
  12   rs1006705   GENO      A/A      A/G      G/G
  12   rs1006705 COUNTS        1        7       32
  12   rs1006705   FREQ    0.025    0.175      0.8
  12   rs1006705   MEAN -0.00183 -0.00126 0.001381
  12   rs1006705     SD        0 0.005362 0.007068
  12 rs114764257   GENO      T/T      T/A      A/A
  12 rs114764257 COUNTS        0        4       36
  12 rs114764257   FREQ        0      0.1      0.9
  12 rs114764257   MEAN       NA  0.00676 0.0001808
  12 rs114764257     SD       NA  0.01349 0.005521
  12 rs202141190   GENO    TC/TC     TC/T      T/T
  12 rs202141190 COUNTS        0       12       28
  12 rs202141190   FREQ        0      0.3      0.7
  12 rs202141190   MEAN       NA 0.002726 2.97e-05
  12 rs202141190     SD       NA 0.009124 0.005415
  12   rs7398731   GENO      A/A      A/G      G/G
  12   rs7398731 COUNTS        3       15       22
  12   rs7398731   FREQ    0.075    0.375     0.55
  12   rs7398731   MEAN -0.00293 0.002521 0.0002056
  12   rs7398731     SD 0.002671 0.008535 0.005523
  12 rs141727076   GENO      A/A      A/G      G/G
  12 rs141727076 COUNTS        0        9       31
  12 rs141727076   FREQ        0    0.225    0.775
  12 rs141727076   MEAN       NA -0.0009055 0.001345
  12 rs141727076     SD       NA 0.007722 0.006471
  12  rs78533794   GENO      C/C      C/G      G/G
  12  rs78533794 COUNTS        0        7       33
  12  rs78533794   FREQ        0    0.175    0.825
  12  rs78533794   MEAN       NA 0.003564 0.0002606
  12  rs78533794     SD       NA  0.01069 0.005644
  12  rs73314926   GENO      C/C      C/A      A/A
  12  rs73314926 COUNTS        0       11       29
  12  rs73314926   FREQ        0    0.275    0.725
  12  rs73314926   MEAN       NA 0.002098 0.0003611
  12  rs73314926     SD       NA 0.008674 0.005952
  12  rs76188931   GENO      G/G      G/A      A/A
  12  rs76188931 COUNTS        0        4       36
  12  rs76188931   FREQ        0      0.1      0.9
  12  rs76188931   MEAN       NA 0.002413 0.0006637
  12  rs76188931     SD       NA 0.007813 0.006707
  12 rs114771592   GENO      C/C      C/A      A/A
  12 rs114771592 COUNTS        1       10       29
  12 rs114771592   FREQ    0.025     0.25    0.725
  12 rs114771592   MEAN -0.01042 -0.0001881 0.001581
  12 rs114771592     SD        0 0.006669 0.006587
  12  rs73314928   GENO      A/A      A/C      C/C
  12  rs73314928 COUNTS        0        4       36
  12  rs73314928   FREQ        0      0.1      0.9
  12  rs73314928   MEAN       NA -0.0004677 0.0009838
  12  rs73314928     SD       NA  0.00288 0.007043
  12 rs139856459   GENO    CT/CT     CT/C      C/C
  12 rs139856459 COUNTS        5       25       10
  12 rs139856459   FREQ    0.125    0.625     0.25
  12 rs139856459   MEAN -0.002224 0.0009073 0.002198
  12 rs139856459     SD 0.003919 0.007538 0.005554
  12 rs113673640   GENO      C/C      C/T      T/T
  12 rs113673640 COUNTS        1       12       27
  12 rs113673640   FREQ    0.025      0.3    0.675
  12 rs113673640   MEAN -0.01042 -0.0003374 0.001778
  12 rs113673640     SD        0 0.006064 0.006784
  12  rs79417529   GENO      G/G      G/A      A/A
  12  rs79417529 COUNTS        1       10       29
  12  rs79417529   FREQ    0.025     0.25    0.725
  12  rs79417529   MEAN -0.01042 -0.0001881 0.001581
  12  rs79417529     SD        0 0.006669 0.006587
  12   rs4759322   GENO      G/G      G/A      A/A
  12   rs4759322 COUNTS        4       21       15
  12   rs4759322   FREQ      0.1    0.525    0.375
  12   rs4759322   MEAN 0.003604 0.001159 -0.0003479
  12   rs4759322     SD 0.003025 0.005871 0.008442
  12    rs725029   GENO      G/G      G/A      A/A
  12    rs725029 COUNTS        8       23        9
  12    rs725029   FREQ      0.2    0.575    0.225
  12    rs725029   MEAN -0.003181 0.001395 0.002989
  12    rs725029     SD 0.004411 0.007486  0.00526
  12  rs35977933   GENO      A/A     A/AT    AT/AT
  12  rs35977933 COUNTS        0       11       29
  12  rs35977933   FREQ        0    0.275    0.725
  12  rs35977933   MEAN       NA 0.003063 -5.254e-06
  12  rs35977933     SD       NA  0.00949 0.005321
  12  rs60597847   GENO      A/A      A/G      G/G
  12  rs60597847 COUNTS        1       10       29
  12  rs60597847   FREQ    0.025     0.25    0.725
  12  rs60597847   MEAN -0.01042 -0.0001881 0.001581
  12  rs60597847     SD        0 0.006669 0.006587
  12   rs7311816   GENO      G/G      G/A      A/A
  12   rs7311816 COUNTS        1       13       26
  12   rs7311816   FREQ    0.025    0.325     0.65
  12   rs7311816   MEAN -0.00183 -0.0008328 0.001777
  12   rs7311816     SD        0 0.004618 0.007606
  12  rs12231889   GENO      A/A      A/G      G/G
  12  rs12231889 COUNTS        0       13       27
  12  rs12231889   FREQ        0    0.325    0.675
  12  rs12231889   MEAN       NA 0.002731 -7.238e-05
  12  rs12231889     SD       NA 0.008735 0.005491
  12  rs10783620   GENO      C/C      C/T      T/T
  12  rs10783620 COUNTS        4       20       16
  12  rs10783620   FREQ      0.1      0.5      0.4
  12  rs10783620   MEAN -0.004672 -0.0002249 0.003546
  12  rs10783620     SD 0.004534 0.005676 0.007453
  12   rs4999382   GENO      C/C      C/T      T/T
  12   rs4999382 COUNTS        7       17       16
  12   rs4999382   FREQ    0.175    0.425      0.4
  12   rs4999382   MEAN 0.002227 0.0005971 0.0004879
  12   rs4999382     SD 0.003193 0.006348 0.008351
  12 rs139340251   GENO      G/G   G/GGGA GGGA/GGGA
  12 rs139340251 COUNTS        0       14       26
  12 rs139340251   FREQ        0     0.35     0.65
  12 rs139340251   MEAN       NA 0.002107 0.0001555
  12 rs139340251     SD       NA 0.008711 0.005468
  12  rs58852132   GENO      G/G      G/A      A/A
  12  rs58852132 COUNTS        0        4       36
  12  rs58852132   FREQ        0      0.1      0.9
  12  rs58852132   MEAN       NA -0.0004677 0.0009838
  12  rs58852132     SD       NA  0.00288 0.007043
  12  rs12304658   GENO      A/A      A/T      T/T
  12  rs12304658 COUNTS        4       21       15
  12  rs12304658   FREQ      0.1    0.525    0.375
  12  rs12304658   MEAN 0.003604  0.00098 -9.659e-05
  12  rs12304658     SD 0.003025 0.005876 0.008478
  12  rs12310961   GENO      G/G      G/A      A/A
  12  rs12310961 COUNTS        2        9       29
  12  rs12310961   FREQ     0.05    0.225    0.725
  12  rs12310961   MEAN 0.003069 0.003207 -5.03e-05
  12  rs12310961     SD 0.003993 0.005308 0.007181
  12  rs78736932   GENO      A/A      A/G      G/G
  12  rs78736932 COUNTS        0       11       29
  12  rs78736932   FREQ        0    0.275    0.725
  12  rs78736932   MEAN       NA -0.001118 0.001581
  12  rs78736932     SD       NA 0.007039 0.006587
  12 rs111279412   GENO      T/T      T/C      C/C
  12 rs111279412 COUNTS        0        7       33
  12 rs111279412   FREQ        0    0.175    0.825
  12 rs111279412   MEAN       NA 0.003564 0.0002606
  12 rs111279412     SD       NA  0.01069 0.005644
  12 rs115496048   GENO      A/A      A/G      G/G
  12 rs115496048 COUNTS        0       11       29
  12 rs115496048   FREQ        0    0.275    0.725
  12 rs115496048   MEAN       NA -0.001118 0.001581
  12 rs115496048     SD       NA 0.007039 0.006587
  12 rs201143000   GENO      T/T     T/TA    TA/TA
  12 rs201143000 COUNTS        0        8       32
  12 rs201143000   FREQ        0      0.2      0.8
  12 rs201143000   MEAN       NA -0.0005402 0.001183
  12 rs201143000     SD       NA 0.007134 0.006704
  12  rs12579000   GENO      C/C      C/T      T/T
  12  rs12579000 COUNTS        7       20       13
  12  rs12579000   FREQ    0.175      0.5    0.325
  12  rs12579000   MEAN -0.002146 0.001111 0.002027
  12  rs12579000     SD 0.003566 0.008399 0.004742
  12   rs4759323   GENO      T/T      T/A      A/A
  12   rs4759323 COUNTS        5       17       18
  12   rs4759323   FREQ    0.125    0.425     0.45
  12   rs4759323   MEAN -0.001999 0.001108 0.001372
  12   rs4759323     SD 0.004082 0.008961 0.004668
  12 rs140502103   GENO      C/C      C/T      T/T
  12 rs140502103 COUNTS        0        6       34
  12 rs140502103   FREQ        0     0.15     0.85
  12 rs140502103   MEAN       NA 0.002912 0.0004728
  12 rs140502103     SD       NA 0.005298 0.006958
  12   rs4759324   GENO      T/T      T/C      C/C
  12   rs4759324 COUNTS        5       17       18
  12   rs4759324   FREQ    0.125    0.425     0.45
  12   rs4759324   MEAN -0.001733  0.00103 0.001372
  12   rs4759324     SD 0.003789  0.00902 0.004668
  12   rs4759325   GENO      T/T      T/C      C/C
  12   rs4759325 COUNTS        7       19       14
  12   rs4759325   FREQ    0.175    0.475     0.35
  12   rs4759325   MEAN -0.001694 0.001597 0.001075
  12   rs4759325     SD 0.003996 0.008926 0.003739
  12   rs4759326   GENO      G/G      G/T      T/T
  12   rs4759326 COUNTS        7       19       14
  12   rs4759326   FREQ    0.175    0.475     0.35
  12   rs4759326   MEAN -0.001694 0.001597 0.001075
  12   rs4759326     SD 0.003996 0.008926 0.003739
  12   rs4759064   GENO      C/C      C/G      G/G
  12   rs4759064 COUNTS        7       19       14
  12   rs4759064   FREQ    0.175    0.475     0.35
  12   rs4759064   MEAN -0.001694 0.001597 0.001075
  12   rs4759064     SD 0.003996 0.008926 0.003739
  12  rs71455265   GENO      C/C      C/T      T/T
  12  rs71455265 COUNTS        7       19       14
  12  rs71455265   FREQ    0.175    0.475     0.35
  12  rs71455265   MEAN -0.001694 0.001597 0.001075
  12  rs71455265     SD 0.003996 0.008926 0.003739
  12   rs4759327   GENO      T/T      T/C      C/C
  12   rs4759327 COUNTS        7       19       14
  12   rs4759327   FREQ    0.175    0.475     0.35
  12   rs4759327   MEAN -0.001694 0.001597 0.001075
  12   rs4759327     SD 0.003996 0.008926 0.003739
  12 rs148599662   GENO      T/T      T/C      C/C
  12 rs148599662 COUNTS        0       11       29
  12 rs148599662   FREQ        0    0.275    0.725
  12 rs148599662   MEAN       NA -0.001118 0.001581
  12 rs148599662     SD       NA 0.007039 0.006587
  12  rs11612409   GENO      C/C      C/T      T/T
  12  rs11612409 COUNTS        2       10       28
  12  rs11612409   FREQ     0.05     0.25      0.7
  12  rs11612409   MEAN 0.001774 0.002616 0.0001372
  12  rs11612409     SD 0.001431  0.01016 0.005412
  12 rs577723207   GENO      T/T      T/C      C/C
  12 rs577723207 COUNTS        0        6       34
  12 rs577723207   FREQ        0     0.15     0.85
  12 rs577723207   MEAN       NA 0.005157 7.66e-05
  12 rs577723207     SD       NA  0.01077  0.00566
  12 rs538787232   GENO      G/G      G/A      A/A
  12 rs538787232 COUNTS        1        4       35
  12 rs538787232   FREQ    0.025      0.1    0.875
  12 rs538787232   MEAN -0.004665 0.008116 0.0001641
  12 rs538787232     SD        0  0.01217   0.0056
  12  rs11612490   GENO      T/T      T/G      G/G
  12  rs11612490 COUNTS        1        6       33
  12  rs11612490   FREQ    0.025     0.15    0.825
  12  rs11612490   MEAN -0.00183 -0.002888 0.001597
  12  rs11612490     SD        0  0.00415 0.007011
  12 rs146113129   GENO      G/G      G/A      A/A
  12 rs146113129 COUNTS        1        5       34
  12 rs146113129   FREQ    0.025    0.125     0.85
  12 rs146113129   MEAN -0.004665 0.007121 7.66e-05
  12 rs146113129     SD        0  0.01077  0.00566
  12 rs143859566   GENO      G/G      G/A      A/A
  12 rs143859566 COUNTS        2       14       24
  12 rs143859566   FREQ     0.05     0.35      0.6
  12 rs143859566   MEAN -0.001952 0.001556 0.0006529
  12 rs143859566     SD 0.003838 0.009574 0.004839
  12 rs148927433   GENO      G/G      G/T      T/T
  12 rs148927433 COUNTS        2       14       24
  12 rs148927433   FREQ     0.05     0.35      0.6
  12 rs148927433   MEAN -0.001952 0.001556 0.0006529
  12 rs148927433     SD 0.003838 0.009574 0.004839
  12  rs73315002   GENO      A/A      A/G      G/G
  12  rs73315002 COUNTS        2       15       23
  12  rs73315002   FREQ     0.05    0.375    0.575
  12  rs73315002   MEAN -0.001952 0.001932 0.0003685
  12  rs73315002     SD 0.003838 0.009339 0.004739
  12 rs181428594   GENO      G/G      G/C      C/C
  12 rs181428594 COUNTS        0       11       29
  12 rs181428594   FREQ        0    0.275    0.725
  12 rs181428594   MEAN       NA 0.002402 0.0002456
  12 rs181428594     SD       NA 0.009178 0.005635
  12 rs185678951   GENO      C/C      C/T      T/T
  12 rs185678951 COUNTS        0        5       35
  12 rs185678951   FREQ        0    0.125    0.875
  12 rs185678951   MEAN       NA -0.0009038 0.001088
  12 rs185678951     SD       NA 0.006378 0.006835
  12 rs137931871   GENO AATAT/AATAT  AATAT/A      A/A
  12 rs137931871 COUNTS        0        5       35
  12 rs137931871   FREQ        0    0.125    0.875
  12 rs137931871   MEAN       NA -0.001347 0.001151
  12 rs137931871     SD       NA 0.005704 0.006884
  12 rs191838252   GENO      A/A      A/T      T/T
  12 rs191838252 COUNTS        0        6       34
  12 rs191838252   FREQ        0     0.15     0.85
  12 rs191838252   MEAN       NA 0.004508 0.0001912
  12 rs191838252     SD       NA  0.01103 0.005682
  12   rs1968899   GENO      A/A      A/T      T/T
  12   rs1968899 COUNTS        6       27        7
  12   rs1968899   FREQ     0.15    0.675    0.175
  12   rs1968899   MEAN 0.0001977 0.001194 1.589e-05
  12   rs1968899     SD 0.001313 0.007931 0.004354
  12   rs7315121   GENO      T/T      T/C      C/C
  12   rs7315121 COUNTS        0        9       31
  12   rs7315121   FREQ        0    0.225    0.775
  12   rs7315121   MEAN       NA -3.366e-06 0.001083
  12   rs7315121     SD       NA   0.0063 0.006935
  12   rs1968896   GENO      G/G      G/A      A/A
  12   rs1968896 COUNTS        7       18       15
  12   rs1968896   FREQ    0.175     0.45    0.375
  12   rs1968896   MEAN -0.001814 0.002526 5.215e-05
  12   rs1968896     SD 0.005026 0.008946 0.003236
  12   rs7969993   GENO      T/T      T/C      C/C
  12   rs7969993 COUNTS        2       15       23
  12   rs7969993   FREQ     0.05    0.375    0.575
  12   rs7969993   MEAN -0.003902 0.001254 0.0009797
  12   rs7969993     SD 0.002931 0.004476 0.008066
  12  rs11170800   GENO      A/A      A/C      C/C
  12  rs11170800 COUNTS        5       17       18
  12  rs11170800   FREQ    0.125    0.425     0.45
  12  rs11170800   MEAN 0.0004965 -9.785e-05 0.001818
  12  rs11170800     SD 0.004718 0.005853 0.008039
  12 rs568662427   GENO      C/C      C/T      T/T
  12 rs568662427 COUNTS        0        5       35
  12 rs568662427   FREQ        0    0.125    0.875
  12 rs568662427   MEAN       NA -0.001244 0.001136
  12 rs568662427     SD       NA 0.005739 0.006885
  12 rs138991388   GENO  GGA/GGA    GGA/G      G/G
  12 rs138991388 COUNTS        0        8       32
  12 rs138991388   FREQ        0      0.2      0.8
  12 rs138991388   MEAN       NA 0.003899 7.347e-05
  12 rs138991388     SD       NA 0.009778 0.005695
  12 rs542895211   GENO CTTTTTTTTT/CTTTTTTTTT CTTTTTTTTT/C      C/C
  12 rs542895211 COUNTS        8       15       17
  12 rs542895211   FREQ      0.2    0.375    0.425
  12 rs542895211   MEAN -4.834e-05 0.002021 0.0002129
  12 rs542895211     SD 0.007024 0.008145 0.005364
  12   rs4759328   GENO      G/G      G/A      A/A
  12   rs4759328 COUNTS       12       16       12
  12   rs4759328   FREQ      0.3      0.4      0.3
  12   rs4759328   MEAN -0.0003583 0.001663 0.0009366
  12   rs4759328     SD 0.005701 0.005396 0.009274
  12   rs4759329   GENO      G/G      G/C      C/C
  12   rs4759329 COUNTS        0        9       31
  12   rs4759329   FREQ        0    0.225    0.775
  12   rs4759329   MEAN       NA 0.0004283 0.0009578
  12   rs4759329     SD       NA 0.004691 0.007281
  12   rs4103570   GENO      A/A      A/G      G/G
  12   rs4103570 COUNTS        0       18       22
  12   rs4103570   FREQ        0     0.45     0.55
  12   rs4103570   MEAN       NA 0.001546 0.0002599
  12   rs4103570     SD       NA 0.005273 0.007805
  12   rs4103571   GENO      A/A      A/G      G/G
  12   rs4103571 COUNTS        0       19       21
  12   rs4103571   FREQ        0    0.475    0.525
  12   rs4103571   MEAN       NA 0.001813 -4.319e-05
  12   rs4103571     SD       NA 0.007835 0.005608
  12  rs12821347   GENO      A/A      A/G      G/G
  12  rs12821347 COUNTS        1       17       22
  12  rs12821347   FREQ    0.025    0.425     0.55
  12  rs12821347   MEAN 0.0001323 0.001629 0.0002599
  12  rs12821347     SD        0 0.005423 0.007805
  12   rs4759330   GENO      G/G      G/C      C/C
  12   rs4759330 COUNTS        2       15       23
  12   rs4759330   FREQ     0.05    0.375    0.575
  12   rs4759330   MEAN -0.0003627 0.0002953 0.001297
  12   rs4759330     SD 0.0008604 0.006524  0.00726
  12   rs4759332   GENO      A/A      A/G      G/G
  12   rs4759332 COUNTS       12       16       12
  12   rs4759332   FREQ      0.3      0.4      0.3
  12   rs4759332   MEAN -0.0003583 0.001663 0.0009366
  12   rs4759332     SD 0.005701 0.005396 0.009274
  12 rs114964664   GENO      T/T      T/C      C/C
  12 rs114964664 COUNTS        0        6       34
  12 rs114964664   FREQ        0     0.15     0.85
  12 rs114964664   MEAN       NA -0.00125 0.001207
  12 rs114964664     SD       NA 0.002148 0.007208
  12   rs4759333   GENO      T/T      T/C      C/C
  12   rs4759333 COUNTS       11       17       12
  12   rs4759333   FREQ    0.275    0.425      0.3
  12   rs4759333   MEAN 0.001446 0.001291 -0.0003583
  12   rs4759333     SD 0.009549 0.005445 0.005701
  12  rs11170803   GENO      A/A      A/C      C/C
  12  rs11170803 COUNTS        1        9       30
  12  rs11170803   FREQ    0.025    0.225     0.75
  12  rs11170803   MEAN -0.0003633 0.003416 0.0001056
  12  rs11170803     SD        0  0.01138 0.004753
  12  rs10783622   GENO      G/G      G/A      A/A
  12  rs10783622 COUNTS        7       18       15
  12  rs10783622   FREQ    0.175     0.45    0.375
  12  rs10783622   MEAN -0.000938 0.001366 0.001035
  12  rs10783622     SD 0.003499 0.008097 0.006284
  12  rs34490799   GENO      T/T     T/TC    TC/TC
  12  rs34490799 COUNTS        7       15       18
  12  rs34490799   FREQ    0.175    0.375     0.45
  12  rs34490799   MEAN -0.000938 0.002147 0.0004395
  12  rs34490799     SD 0.003499 0.008554 0.006039
  12   rs7958304   GENO      A/A      A/C      C/C
  12   rs7958304 COUNTS        1       17       22
  12   rs7958304   FREQ    0.025    0.425     0.55
  12   rs7958304   MEAN 0.0001323 0.001629 0.0002599
  12   rs7958304     SD        0 0.005423 0.007805
  12 rs115737706   GENO      A/A      A/G      G/G
  12 rs115737706 COUNTS        0        8       32
  12 rs115737706   FREQ        0      0.2      0.8
  12 rs115737706   MEAN       NA 0.003899 7.347e-05
  12 rs115737706     SD       NA 0.009778 0.005695
  12   rs7958573   GENO      G/G      G/A      A/A
  12   rs7958573 COUNTS        0        5       35
  12   rs7958573   FREQ        0    0.125    0.875
  12   rs7958573   MEAN       NA 0.002059 0.0006643
  12   rs7958573     SD       NA 0.006812 0.006805
  12   rs7961882   GENO      T/T      T/G      G/G
  12   rs7961882 COUNTS        1       17       22
  12   rs7961882   FREQ    0.025    0.425     0.55
  12   rs7961882   MEAN 0.0001323 0.001629 0.0002599
  12   rs7961882     SD        0 0.005423 0.007805
  12   rs7961675   GENO      C/C      C/A      A/A
  12   rs7961675 COUNTS        1       17       22
  12   rs7961675   FREQ    0.025    0.425     0.55
  12   rs7961675   MEAN 0.0001323 0.001629 0.0002599
  12   rs7961675     SD        0 0.005423 0.007805
  12   rs3930412   GENO      G/G      G/T      T/T
  12   rs3930412 COUNTS        7       15       18
  12   rs3930412   FREQ    0.175    0.375     0.45
  12   rs3930412   MEAN -0.000938 0.002147 0.0004395
  12   rs3930412     SD 0.003499 0.008554 0.006039
  12   rs4759066   GENO      C/C      C/T      T/T
  12   rs4759066 COUNTS        7       15       18
  12   rs4759066   FREQ    0.175    0.375     0.45
  12   rs4759066   MEAN -0.000938 0.002147 0.0004395
  12   rs4759066     SD 0.003499 0.008554 0.006039
  12  rs10747693   GENO      T/T      T/C      C/C
  12  rs10747693 COUNTS        6       16       18
  12  rs10747693   FREQ     0.15      0.4     0.45
  12  rs10747693   MEAN -0.0003167 0.001721 0.0004395
  12  rs10747693     SD 0.003384 0.008438 0.006039
  12  rs10876533   GENO      G/G      G/C      C/C
  12  rs10876533 COUNTS        4       13       23
  12  rs10876533   FREQ      0.1    0.325    0.575
  12  rs10876533   MEAN -0.003414 0.001335 0.001297
  12  rs10876533     SD 0.003577  0.00639  0.00726
  12   rs4759067   GENO      A/A      A/G      G/G
  12   rs4759067 COUNTS        4       13       23
  12   rs4759067   FREQ      0.1    0.325    0.575
  12   rs4759067   MEAN -0.003414 0.001335 0.001297
  12   rs4759067     SD 0.003577  0.00639  0.00726
  12   rs7398130   GENO      C/C      C/A      A/A
  12   rs7398130 COUNTS        7       15       18
  12   rs7398130   FREQ    0.175    0.375     0.45
  12   rs7398130   MEAN -0.000938 0.002147 0.0004395
  12   rs7398130     SD 0.003499 0.008554 0.006039
  12   rs4759069   GENO      T/T      T/C      C/C
  12   rs4759069 COUNTS        4       12       24
  12   rs4759069   FREQ      0.1      0.3      0.6
  12   rs4759069   MEAN -0.0009755 2.863e-05 0.001546
  12   rs4759069     SD 0.003902 0.005569 0.007657
  12 rs144596690   GENO      G/G      G/C      C/C
  12 rs144596690 COUNTS        0        5       35
  12 rs144596690   FREQ        0    0.125    0.875
  12 rs144596690   MEAN       NA -0.001047 0.001108
  12 rs144596690     SD       NA 0.003649  0.00706
  12   rs4759070   GENO      T/T      T/C      C/C
  12   rs4759070 COUNTS        8       19       13
  12   rs4759070   FREQ      0.2    0.475    0.325
  12   rs4759070   MEAN -0.00117 0.002064 0.0002842
  12   rs4759070     SD 0.004998 0.008796  0.00337
  12 rs563779047   GENO      T/T      T/A      A/A
  12 rs563779047 COUNTS        0        6       34
  12 rs563779047   FREQ        0     0.15     0.85
  12 rs563779047   MEAN       NA -0.00125 0.001207
  12 rs563779047     SD       NA 0.002148 0.007208
  12  rs34027792   GENO      G/G      G/C      C/C
  12  rs34027792 COUNTS        0       15       25
  12  rs34027792   FREQ        0    0.375    0.625
  12  rs34027792   MEAN       NA 0.001901 0.0002012
  12  rs34027792     SD       NA 0.005607 0.007363
  12  rs11170805   GENO      A/A      A/G      G/G
  12  rs11170805 COUNTS        7       16       17
  12  rs11170805   FREQ    0.175      0.4    0.425
  12  rs11170805   MEAN -0.000938 0.001951 0.0005232
  12  rs11170805     SD 0.003499 0.008301 0.006214
  12   rs4016688   GENO      T/T      T/C      C/C
  12   rs4016688 COUNTS        8       16       16
  12   rs4016688   FREQ      0.2      0.4      0.4
  12   rs4016688   MEAN -0.0004951 0.001796 0.0005477
  12   rs4016688     SD 0.003474 0.008311 0.006417
  12   rs4016687   GENO      A/A      A/G      G/G
  12   rs4016687 COUNTS        7       16       17
  12   rs4016687   FREQ    0.175      0.4    0.425
  12   rs4016687   MEAN 0.0001007 0.002156 -9.761e-05
  12   rs4016687     SD 0.003281 0.007859 0.006759
  12 rs540187717   GENO      T/T      T/G      G/G
  12 rs540187717 COUNTS        0        6       34
  12 rs540187717   FREQ        0     0.15     0.85
  12 rs540187717   MEAN       NA -0.00125 0.001207
  12 rs540187717     SD       NA 0.002148 0.007208
  12  rs12820146   GENO      T/T      T/C      C/C
  12  rs12820146 COUNTS        4       21       15
  12  rs12820146   FREQ      0.1    0.525    0.375
  12  rs12820146   MEAN 0.003002 0.001664 -0.0008938
  12  rs12820146     SD  0.00678 0.007906 0.004647
  12   rs9805077   GENO      G/G      G/C      C/C
  12   rs9805077 COUNTS        4       13       23
  12   rs9805077   FREQ      0.1    0.325    0.575
  12   rs9805077   MEAN -0.003414 0.001335 0.001297
  12   rs9805077     SD 0.003577  0.00639  0.00726
  12   rs7971450   GENO      A/A      A/T      T/T
  12   rs7971450 COUNTS        5       20       15
  12   rs7971450   FREQ    0.125      0.5    0.375
  12   rs7971450   MEAN 0.001792 0.001899 -0.0008938
  12   rs7971450     SD 0.006464 0.008036 0.004647
  12  rs35214169   GENO      A/A      A/G      G/G
  12  rs35214169 COUNTS        0       15       25
  12  rs35214169   FREQ        0    0.375    0.625
  12  rs35214169   MEAN       NA 0.001901 0.0002012
  12  rs35214169     SD       NA 0.005607 0.007363
  12 rs538245919   GENO      C/C      C/A      A/A
  12 rs538245919 COUNTS        0        4       36
  12 rs538245919   FREQ        0      0.1      0.9
  12 rs538245919   MEAN       NA -0.003096 0.001276
  12 rs538245919     SD       NA 0.008226 0.006539
  12  rs17107209   GENO      G/G      G/T      T/T
  12  rs17107209 COUNTS        6       22       12
  12  rs17107209   FREQ     0.15     0.55      0.3
  12  rs17107209   MEAN 0.0001002 0.002018 -0.0009536
  12  rs17107209     SD 0.007529  0.00769 0.003939
  12   rs7295381   GENO      G/G      G/C      C/C
  12   rs7295381 COUNTS        0        8       32
  12   rs7295381   FREQ        0      0.2      0.8
  12   rs7295381   MEAN       NA -0.0002547 0.001112
  12   rs7295381     SD       NA 0.004511 0.007216
  12  rs11170806   GENO      G/G      G/A      A/A
  12  rs11170806 COUNTS        3        7       30
  12  rs11170806   FREQ    0.075    0.175     0.75
  12  rs11170806   MEAN -0.001197 0.004853 0.0001056
  12  rs11170806     SD 0.008837  0.01166 0.004753
  12   rs7315331   GENO      C/C      C/T      T/T
  12   rs7315331 COUNTS        5       13       22
  12   rs7315331   FREQ    0.125    0.325     0.55
  12   rs7315331   MEAN -0.001553 0.0006479 0.001495
  12   rs7315331     SD 0.005189 0.006339 0.007368
  12  rs11170807   GENO      T/T      T/C      C/C
  12  rs11170807 COUNTS        0        8       32
  12  rs11170807   FREQ        0      0.2      0.8
  12  rs11170807   MEAN       NA -0.0002547 0.001112
  12  rs11170807     SD       NA 0.004511 0.007216
  12  rs34490040   GENO      A/A      A/G      G/G
  12  rs34490040 COUNTS        6       22       12
  12  rs34490040   FREQ     0.15     0.55      0.3
  12  rs34490040   MEAN 0.001463 0.001646 -0.0009536
  12  rs34490040     SD 0.008018 0.007625 0.003939
  12 rs536972884   GENO      G/G      G/C      C/C
  12 rs536972884 COUNTS        0        6       34
  12 rs536972884   FREQ        0     0.15     0.85
  12 rs536972884   MEAN       NA -0.00125 0.001207
  12 rs536972884     SD       NA 0.002148 0.007208
  12  rs60288631   GENO      C/C      C/G      G/G
  12  rs60288631 COUNTS        1        8       31
  12  rs60288631   FREQ    0.025      0.2    0.775
  12  rs60288631   MEAN -0.0003633 0.004457 -5.642e-05
  12  rs60288631     SD        0   0.0117 0.004759
  12  rs74092905   GENO      G/G      G/C      C/C
  12  rs74092905 COUNTS        0       11       29
  12  rs74092905   FREQ        0    0.275    0.725
  12  rs74092905   MEAN       NA 0.001567 0.0005624
  12  rs74092905     SD       NA 0.005113 0.007317
  12  rs11170808   GENO      C/C      C/T      T/T
  12  rs11170808 COUNTS        0        4       36
  12  rs11170808   FREQ        0      0.1      0.9
  12  rs11170808   MEAN       NA 0.0004507 0.0008817
  12  rs11170808     SD       NA 0.004957 0.006957
  12  rs61921833   GENO      T/T      T/C      C/C
  12  rs61921833 COUNTS        1        2       37
  12  rs61921833   FREQ    0.025     0.05    0.925
  12  rs61921833   MEAN 0.002786  0.01082 0.0002463
  12  rs61921833     SD        0   0.0219 0.005458
  12   rs7398423   GENO      A/A      A/G      G/G
  12   rs7398423 COUNTS        1        5       34
  12   rs7398423   FREQ    0.025    0.125     0.85
  12   rs7398423   MEAN  0.02631 0.000232 0.0001786
  12   rs7398423     SD        0 0.005142 0.005497
  12   rs4759336   GENO      G/G      G/A      A/A
  12   rs4759336 COUNTS       11       17       12
  12   rs4759336   FREQ    0.275    0.425      0.3
  12   rs4759336   MEAN 0.001681   0.0024 -0.002145
  12   rs4759336     SD 0.004217 0.008232 0.005644
  12  rs12819039   GENO      G/G      G/A      A/A
  12  rs12819039 COUNTS        0        5       35
  12  rs12819039   FREQ        0    0.125    0.875
  12  rs12819039   MEAN       NA -0.003213 0.001417
  12  rs12819039     SD       NA 0.006684 0.006633
  12  rs34997784   GENO      C/C     C/CA    CA/CA
  12  rs34997784 COUNTS        6       20       14
  12  rs34997784   FREQ     0.15      0.5     0.35
  12  rs34997784   MEAN 0.0003073 0.0006394 0.001351
  12  rs34997784     SD 0.007513 0.007358 0.005893
  12  rs58706275   GENO      A/A      A/C      C/C
  12  rs58706275 COUNTS        3       16       21
  12  rs58706275   FREQ    0.075      0.4    0.525
  12  rs58706275   MEAN 0.0002494 0.0007572 0.0009848
  12  rs58706275     SD 0.005625 0.008023 0.006075
  12  rs61921838   GENO      T/T      T/A      A/A
  12  rs61921838 COUNTS       10       16       14
  12  rs61921838   FREQ     0.25      0.4     0.35
  12  rs61921838   MEAN -0.001496 0.001789 0.001419
  12  rs61921838     SD  0.00552 0.008328 0.005408
  12  rs11170810   GENO      T/T      T/C      C/C
  12  rs11170810 COUNTS        3       17       20
  12  rs11170810   FREQ    0.075    0.425      0.5
  12  rs11170810   MEAN 0.0002494 0.000306  0.00138
  12  rs11170810     SD 0.005625 0.007988  0.00595
  12  rs35422042   GENO      T/T      T/C      C/C
  12  rs35422042 COUNTS        0        5       35
  12  rs35422042   FREQ        0    0.125    0.875
  12  rs35422042   MEAN       NA -0.003213 0.001417
  12  rs35422042     SD       NA 0.006684 0.006633
  12   rs1872632   GENO      A/A      A/G      G/G
  12   rs1872632 COUNTS        4       14       22
  12   rs1872632   FREQ      0.1     0.35     0.55
  12   rs1872632   MEAN 0.0007344 0.0004702 0.001092
  12   rs1872632     SD 0.007019 0.008199  0.00595
  12  rs58577238   GENO  TAA/TAA    TAA/T      T/T
  12  rs58577238 COUNTS        3       14       23
  12  rs58577238   FREQ    0.075     0.35    0.575
  12  rs58577238   MEAN 0.002534 -0.00188 0.002272
  12  rs58577238     SD  0.00738 0.003887 0.007698
  12  rs12308675   GENO      T/T      T/C      C/C
  12  rs12308675 COUNTS        0        5       35
  12  rs12308675   FREQ        0    0.125    0.875
  12  rs12308675   MEAN       NA 0.0009177 0.0008273
  12  rs12308675     SD       NA 0.004418 0.007051
  12   rs3195797   GENO      G/G      G/T      T/T
  12   rs3195797 COUNTS        0        5       35
  12   rs3195797   FREQ        0    0.125    0.875
  12   rs3195797   MEAN       NA 0.0009177 0.0008273
  12   rs3195797     SD       NA 0.004418 0.007051
  12   rs1133773   GENO      A/A      A/G      G/G
  12   rs1133773 COUNTS        3       13       24
  12   rs1133773   FREQ    0.075    0.325      0.6
  12   rs1133773   MEAN -0.0002104 0.002302 0.0001773
  12   rs1133773     SD 0.009729 0.008632 0.005289
  12  rs35237882   GENO      A/A      A/G      G/G
  12  rs35237882 COUNTS        6       15       19
  12  rs35237882   FREQ     0.15    0.375    0.475
  12  rs35237882   MEAN 0.001042 0.001084 0.0005805
  12  rs35237882     SD 0.008003 0.008125 0.005383
  12 rs145374894   GENO      G/G      G/A      A/A
  12 rs145374894 COUNTS        1        3       36
  12 rs145374894   FREQ    0.025    0.075      0.9
  12 rs145374894   MEAN 0.0007619 -0.0003277 0.000938
  12 rs145374894     SD        0 0.004143  0.00703
  12   rs1985586   GENO      G/G      G/T      T/T
  12   rs1985586 COUNTS        0        8       32
  12   rs1985586   FREQ        0      0.2      0.8
  12   rs1985586   MEAN       NA 0.000615 0.0008945
  12   rs1985586     SD       NA 0.004859  0.00719
  12 rs571362142   GENO    GA/GA     GA/G      G/G
  12 rs571362142 COUNTS        1        5       34
  12 rs571362142   FREQ    0.025    0.125     0.85
  12 rs571362142   MEAN 0.006385 -0.003388 0.001297
  12 rs571362142     SD        0 0.004145 0.006903
  12  rs61233466   GENO      T/T      T/C      C/C
  12  rs61233466 COUNTS        0       11       29
  12  rs61233466   FREQ        0    0.275    0.725
  12  rs61233466   MEAN       NA 0.002533 0.0001958
  12  rs61233466     SD       NA 0.004195 0.007438
  12 rs139903268   GENO      G/G      G/A      A/A
  12 rs139903268 COUNTS        6       16       18
  12 rs139903268   FREQ     0.15      0.4     0.45
  12 rs139903268   MEAN 0.0004014 0.001265 0.000605
  12 rs139903268     SD 0.007279 0.007933 0.005711
  12  rs35973551   GENO      C/C     C/CA    CA/CA
  12  rs35973551 COUNTS        5       22       13
  12  rs35973551   FREQ    0.125     0.55    0.325
  12  rs35973551   MEAN 0.002792 -0.001582 0.004184
  12  rs35973551     SD 0.004212  0.00419 0.009289
  12 rs138558182   GENO      T/T      T/G      G/G
  12 rs138558182 COUNTS        3       10       27
  12 rs138558182   FREQ    0.075     0.25    0.675
  12 rs138558182   MEAN 0.002427 -0.0005383 0.001172
  12 rs138558182     SD 0.008528 0.003825 0.007498
  12  rs12809144   GENO      C/C      C/T      T/T
  12  rs12809144 COUNTS        1        5       34
  12  rs12809144   FREQ    0.025    0.125     0.85
  12  rs12809144   MEAN 0.006385 -0.005276 0.001575
  12  rs12809144     SD        0 0.004863 0.006601
  12   rs4016713   GENO      A/A      A/G      G/G
  12   rs4016713 COUNTS        0        8       32
  12   rs4016713   FREQ        0      0.2      0.8
  12   rs4016713   MEAN       NA 0.0002277 0.0009914
  12   rs4016713     SD       NA 0.003619 0.007346
  12  rs56134926   GENO      A/A      A/G      G/G
  12  rs56134926 COUNTS        1        6       33
  12  rs56134926   FREQ    0.025     0.15    0.825
  12  rs56134926   MEAN 0.006385 -0.004561 0.001652
  12  rs56134926     SD        0  0.00469 0.006687
  12   rs2087062   GENO      G/G      G/A      A/A
  12   rs2087062 COUNTS        5       13       22
  12   rs2087062   FREQ    0.125    0.325     0.55
  12   rs2087062   MEAN -0.0004504 0.0001476  0.00154
  12   rs2087062     SD 0.008484 0.009459 0.004263
  12  rs11609186   GENO      T/T      T/G      G/G
  12  rs11609186 COUNTS        1        5       34
  12  rs11609186   FREQ    0.025    0.125     0.85
  12  rs11609186   MEAN 0.006385 -0.003388 0.001297
  12  rs11609186     SD        0 0.004145 0.006903
  12 rs192937873   GENO      A/A      A/G      G/G
  12 rs192937873 COUNTS        1        5       34
  12 rs192937873   FREQ    0.025    0.125     0.85
  12 rs192937873   MEAN -0.007288 0.002032 0.0009022
  12 rs192937873     SD        0 0.005921 0.006864
  12  rs71455268   GENO      C/C      C/T      T/T
  12  rs71455268 COUNTS        1        5       34
  12  rs71455268   FREQ    0.025    0.125     0.85
  12  rs71455268   MEAN 0.006385 -0.003388 0.001297
  12  rs71455268     SD        0 0.004145 0.006903
  12  rs11170812   GENO      A/A      A/G      G/G
  12  rs11170812 COUNTS        2       10       28
  12  rs11170812   FREQ     0.05     0.25      0.7
  12  rs11170812   MEAN 0.003978 -0.0003386 0.001035
  12  rs11170812     SD 0.004548 0.002991 0.007776
  12  rs60182793   GENO      C/C      C/G      G/G
  12  rs60182793 COUNTS        2        9       29
  12  rs60182793   FREQ     0.05    0.225    0.725
  12  rs60182793   MEAN 0.002017 0.0003027 0.0009237
  12  rs60182793     SD  0.01263  0.01068 0.004969
  12  rs74217516   GENO      A/A      A/C      C/C
  12  rs74217516 COUNTS        1        5       34
  12  rs74217516   FREQ    0.025    0.125     0.85
  12  rs74217516   MEAN 0.006385 -0.003388 0.001297
  12  rs74217516     SD        0 0.004145 0.006903
  12  rs56098072   GENO      T/T      T/C      C/C
  12  rs56098072 COUNTS       10       16       14
  12  rs56098072   FREQ     0.25      0.4     0.35
  12  rs56098072   MEAN -0.0001092 0.0003081 0.002122
  12  rs56098072     SD 0.006624 0.008144  0.00513
  12  rs56210711   GENO      G/G      G/T      T/T
  12  rs56210711 COUNTS       10       16       14
  12  rs56210711   FREQ     0.25      0.4     0.35
  12  rs56210711   MEAN -0.0001092 0.0003081 0.002122
  12  rs56210711     SD 0.006624 0.008144  0.00513
  12   rs4759071   GENO      C/C      C/A      A/A
  12   rs4759071 COUNTS        2        7       31
  12   rs4759071   FREQ     0.05    0.175    0.775
  12   rs4759071   MEAN 0.002017 0.001507 0.0006117
  12   rs4759071     SD  0.01263  0.01196  0.00498
  12   rs7966944   GENO      A/A      A/G      G/G
  12   rs7966944 COUNTS       10       16       14
  12   rs7966944   FREQ     0.25      0.4     0.35
  12   rs7966944   MEAN -0.0001092 0.0003081 0.002122
  12   rs7966944     SD 0.006624 0.008144  0.00513
  12   rs1843637   GENO      A/A      A/G      G/G
  12   rs1843637 COUNTS        2       12       26
  12   rs1843637   FREQ     0.05      0.3     0.65
  12   rs1843637   MEAN 0.002017 7.552e-05   0.0011
  12   rs1843637     SD  0.01263 0.009934 0.004525
  12  rs73317036   GENO      A/A      A/G      G/G
  12  rs73317036 COUNTS        8       19       13
  12  rs73317036   FREQ      0.2    0.475    0.325
  12  rs73317036   MEAN -9.764e-05 0.0006998 0.001618
  12  rs73317036     SD 0.006647 0.007986 0.004966
  12  rs61924178   GENO      A/A      A/G      G/G
  12  rs61924178 COUNTS        0        7       33
  12  rs61924178   FREQ        0    0.175    0.825
  12  rs61924178   MEAN       NA -0.00058  0.00114
  12  rs61924178     SD       NA 0.006933 0.006762
  12  rs61696778   GENO      A/A     A/AG    AG/AG
  12  rs61696778 COUNTS        2        8       30
  12  rs61696778   FREQ     0.05      0.2     0.75
  12  rs61696778   MEAN 0.002017 0.001644 0.0005452
  12  rs61696778     SD  0.01263  0.01108 0.005051
  12  rs56841465   GENO      A/A      A/G      G/G
  12  rs56841465 COUNTS        2        8       30
  12  rs56841465   FREQ     0.05      0.2     0.75
  12  rs56841465   MEAN 0.002017 0.001644 0.0005452
  12  rs56841465     SD  0.01263  0.01108 0.005051
  12   rs3912509   GENO      C/C      C/T      T/T
  12   rs3912509 COUNTS        6       12       22
  12   rs3912509   FREQ     0.15      0.3     0.55
  12   rs3912509   MEAN -0.001018 0.002159 0.000625
  12   rs3912509     SD 0.007943 0.008765 0.005188
  12  rs10876535   GENO      T/T      T/C      C/C
  12  rs10876535 COUNTS        2       10       28
  12  rs10876535   FREQ     0.05     0.25      0.7
  12  rs10876535   MEAN 0.002017 0.001437 0.0005406
  12  rs10876535     SD  0.01263  0.01026 0.004918
  12  rs76547295   GENO      A/A    A/ATT  ATT/ATT
  12  rs76547295 COUNTS        2       10       28
  12  rs76547295   FREQ     0.05     0.25      0.7
  12  rs76547295   MEAN 0.002017 0.001437 0.0005406
  12  rs76547295     SD  0.01263  0.01026 0.004918
  12  rs11834093   GENO      C/C      C/T      T/T
  12  rs11834093 COUNTS        9       18       13
  12  rs11834093   FREQ    0.225     0.45    0.325
  12  rs11834093   MEAN -0.0004308 0.0004085 0.002313
  12  rs11834093     SD 0.006942 0.007675 0.005288
  12  rs60470929   GENO      A/A      A/G      G/G
  12  rs60470929 COUNTS        0       10       30
  12  rs60470929   FREQ        0     0.25     0.75
  12  rs60470929   MEAN       NA -0.0008754  0.00141
  12  rs60470929     SD       NA 0.005096 0.007181
  12  rs56056470   GENO      T/T      T/G      G/G
  12  rs56056470 COUNTS        0       10       30
  12  rs56056470   FREQ        0     0.25     0.75
  12  rs56056470   MEAN       NA -0.0008754  0.00141
  12  rs56056470     SD       NA 0.005096 0.007181
  12  rs12426070   GENO      C/C      C/A      A/A
  12  rs12426070 COUNTS        2        7       31
  12  rs12426070   FREQ     0.05    0.175    0.775
  12  rs12426070   MEAN 0.002017 0.001507 0.0006117
  12  rs12426070     SD  0.01263  0.01196  0.00498
  12 rs150351815   GENO      T/T      T/C      C/C
  12 rs150351815 COUNTS        0       11       29
  12 rs150351815   FREQ        0    0.275    0.725
  12 rs150351815   MEAN       NA 0.002533 0.0001958
  12 rs150351815     SD       NA 0.004195 0.007438
  12  rs56361260   GENO      G/G      G/A      A/A
  12  rs56361260 COUNTS        9       21       10
  12  rs56361260   FREQ    0.225    0.525     0.25
  12  rs56361260   MEAN -0.0007701 0.001849 0.0001653
  12  rs56361260     SD 0.006786 0.007952 0.003095
  12 rs149987957   GENO      C/C      C/A      A/A
  12 rs149987957 COUNTS        0       13       27
  12 rs149987957   FREQ        0    0.325    0.675
  12 rs149987957   MEAN       NA -0.001223 0.001831
  12 rs149987957     SD       NA 0.006198 0.006866
  12  rs12820297   GENO      A/A      A/G      G/G
  12  rs12820297 COUNTS        8       22       10
  12  rs12820297   FREQ      0.2     0.55     0.25
  12  rs12820297   MEAN 0.0002026 0.001084 0.0008085
  12  rs12820297     SD  0.00632 0.008027 0.003817
  12 rs142340577   GENO      T/T      T/C      C/C
  12 rs142340577 COUNTS        3       16       21
  12 rs142340577   FREQ    0.075      0.4    0.525
  12 rs142340577   MEAN -0.006463 0.000658 0.002019
  12 rs142340577     SD 0.004429 0.005583 0.007321
  12   rs1906042   GENO      C/C      C/T      T/T
  12   rs1906042 COUNTS        0        9       31
  12   rs1906042   FREQ        0    0.225    0.775
  12   rs1906042   MEAN       NA -0.0001206 0.001117
  12   rs1906042     SD       NA 0.005038 0.007199
  12 rs144659618   GENO      A/A      A/C      C/C
  12 rs144659618 COUNTS        1        8       31
  12 rs144659618   FREQ    0.025      0.2    0.775
  12 rs144659618   MEAN 0.0007619  0.00246 0.0004227
  12 rs144659618     SD        0  0.01008 0.005861
  12 rs577785454   GENO      T/T      T/C      C/C
  12 rs577785454 COUNTS        0        4       36
  12 rs577785454   FREQ        0      0.1      0.9
  12 rs577785454   MEAN       NA 6.696e-05 0.0009244
  12 rs577785454     SD       NA 0.005826 0.006895
  12   rs3858599   GENO      C/C      C/A      A/A
  12   rs3858599 COUNTS        3       30        7
  12   rs3858599   FREQ    0.075     0.75    0.175
  12   rs3858599   MEAN 0.0004206 0.0009772 0.0004239
  12   rs3858599     SD 0.007008 0.007263 0.004795
  12   rs1872634   GENO      T/T      T/C      C/C
  12   rs1872634 COUNTS        0        5       35
  12   rs1872634   FREQ        0    0.125    0.875
  12   rs1872634   MEAN       NA -0.001022 0.001104
  12   rs1872634     SD       NA 0.005411 0.006927
  12 rs150940725   GENO      G/G      G/A      A/A
  12 rs150940725 COUNTS        0       11       29
  12 rs150940725   FREQ        0    0.275    0.725
  12 rs150940725   MEAN       NA -0.001226 0.001622
  12 rs150940725     SD       NA  0.00674  0.00668
  12  rs59825899   GENO      A/A      A/G      G/G
  12  rs59825899 COUNTS        3       14       23
  12  rs59825899   FREQ    0.075     0.35    0.575
  12  rs59825899   MEAN 0.001522 0.001818 0.0001532
  12  rs59825899     SD 0.001265 0.005646 0.007761
  12   rs7489011   GENO      C/C      C/G      G/G
  12   rs7489011 COUNTS        7       22       11
  12   rs7489011   FREQ    0.175     0.55    0.275
  12   rs7489011   MEAN 0.0004239 0.002307 -0.001833
  12   rs7489011     SD 0.004795 0.007723 0.005008
  12 rs138268587   GENO      A/A      A/T      T/T
  12 rs138268587 COUNTS        0        5       35
  12 rs138268587   FREQ        0    0.125    0.875
  12 rs138268587   MEAN       NA 0.006465 3.485e-05
  12 rs138268587     SD       NA  0.01213  0.00542
  12  rs11170815   GENO      G/G      G/T      T/T
  12  rs11170815 COUNTS        7       23       10
  12  rs11170815   FREQ    0.175    0.575     0.25
  12  rs11170815   MEAN 0.0004239 0.002164 -0.001918
  12  rs11170815     SD 0.004795 0.007577 0.005271
  12 rs139987756   GENO      G/G      G/A      A/A
  12 rs139987756 COUNTS        0        6       34
  12 rs139987756   FREQ        0     0.15     0.85
  12 rs139987756   MEAN       NA 0.005515 1.347e-05
  12 rs139987756     SD       NA   0.0111   0.0055
  12 rs141081126   GENO      A/A      A/G      G/G
  12 rs141081126 COUNTS        0       11       29
  12 rs141081126   FREQ        0    0.275    0.725
  12 rs141081126   MEAN       NA -0.001226 0.001622
  12 rs141081126     SD       NA  0.00674  0.00668
  12 rs143179531   GENO      C/C      C/G      G/G
  12 rs143179531 COUNTS        0        4       36
  12 rs143179531   FREQ        0      0.1      0.9
  12 rs143179531   MEAN       NA -0.0007973  0.00102
  12 rs143179531     SD       NA 0.003984 0.006988
  12  rs10876536   GENO      T/T      T/A      A/A
  12  rs10876536 COUNTS        0        7       33
  12  rs10876536   FREQ        0    0.175    0.825
  12  rs10876536   MEAN       NA -0.001307 0.001294
  12  rs10876536     SD       NA  0.00658 0.006777
  12   rs7136976   GENO      G/G      G/C      C/C
  12   rs7136976 COUNTS        8       22       10
  12   rs7136976   FREQ      0.2     0.55     0.25
  12   rs7136976   MEAN -0.001738 0.001928 0.000504
  12   rs7136976     SD 0.005835 0.007866 0.004089
  12   rs7136749   GENO      C/C      C/A      A/A
  12   rs7136749 COUNTS        7       23       10
  12   rs7136749   FREQ    0.175    0.575     0.25
  12   rs7136749   MEAN 0.0004239 0.002164 -0.001918
  12   rs7136749     SD 0.004795 0.007577 0.005271
  12   rs7137107   GENO      C/C      C/T      T/T
  12   rs7137107 COUNTS        7       23       10
  12   rs7137107   FREQ    0.175    0.575     0.25
  12   rs7137107   MEAN -0.001119  0.00158 0.000504
  12   rs7137107     SD 0.006012 0.007864 0.004089
  12   rs7137258   GENO      A/A      A/C      C/C
  12   rs7137258 COUNTS        3       18       19
  12   rs7137258   FREQ    0.075     0.45    0.475
  12   rs7137258   MEAN 0.001522 0.0007325 0.0008312
  12   rs7137258     SD 0.001265 0.006215 0.007842
  12  rs10876537   GENO      T/T      T/A      A/A
  12  rs10876537 COUNTS        0        6       34
  12  rs10876537   FREQ        0     0.15     0.85
  12  rs10876537   MEAN       NA 0.0002122 0.0009492
  12  rs10876537     SD       NA 0.005706 0.006969
  12  rs10876538   GENO      C/C      C/A      A/A
  12  rs10876538 COUNTS        7       23       10
  12  rs10876538   FREQ    0.175    0.575     0.25
  12  rs10876538   MEAN 0.0004239 0.002164 -0.001918
  12  rs10876538     SD 0.004795 0.007577 0.005271
  12 rs148148900   GENO      C/C      C/T      T/T
  12 rs148148900 COUNTS        0        6       34
  12 rs148148900   FREQ        0     0.15     0.85
  12 rs148148900   MEAN       NA 0.005515 1.347e-05
  12 rs148148900     SD       NA   0.0111   0.0055
  12  rs36075486   GENO  TGG/TGG    TGG/T      T/T
  12  rs36075486 COUNTS        2       16       22
  12  rs36075486   FREQ     0.05      0.4     0.55
  12  rs36075486   MEAN -6.234e-05 0.002439 -0.0002432
  12  rs36075486     SD 0.008422 0.008323 0.005302
  12 rs141031039   GENO      C/C      C/T      T/T
  12 rs141031039 COUNTS        0        5       35
  12 rs141031039   FREQ        0    0.125    0.875
  12 rs141031039   MEAN       NA -0.0006412  0.00105
  12 rs141031039     SD       NA 0.003001 0.007112
  12  rs11170817   GENO      A/A      A/G      G/G
  12  rs11170817 COUNTS        4       22       14
  12  rs11170817   FREQ      0.1     0.55     0.35
  12  rs11170817   MEAN 0.001838 0.002279 -0.00171
  12  rs11170817     SD 0.001211 0.007645 0.005521
  12  rs10783623   GENO      A/A      A/G      G/G
  12  rs10783623 COUNTS        7       23       10
  12  rs10783623   FREQ    0.175    0.575     0.25
  12  rs10783623   MEAN 0.0004239 0.002164 -0.001918
  12  rs10783623     SD 0.004795 0.007577 0.005271
  12   rs4759339   GENO      T/T      T/C      C/C
  12   rs4759339 COUNTS        7       23       10
  12   rs4759339   FREQ    0.175    0.575     0.25
  12   rs4759339   MEAN 0.0004239 0.002164 -0.001918
  12   rs4759339     SD 0.004795 0.007577 0.005271
  12   rs4759340   GENO      A/A      A/T      T/T
  12   rs4759340 COUNTS        7       23       10
  12   rs4759340   FREQ    0.175    0.575     0.25
  12   rs4759340   MEAN 0.0004239 0.002164 -0.001918
  12   rs4759340     SD 0.004795 0.007577 0.005271
  12  rs11170820   GENO      G/G      G/C      C/C
  12  rs11170820 COUNTS        3       17       20
  12  rs11170820   FREQ    0.075    0.425      0.5
  12  rs11170820   MEAN 0.001522  0.00151 0.0001655
  12  rs11170820     SD 0.001265 0.005649 0.008067
  12  rs11170821   GENO      T/T      T/A      A/A
  12  rs11170821 COUNTS        4       24       12
  12  rs11170821   FREQ      0.1      0.6      0.3
  12  rs11170821   MEAN 0.001838 0.001744 -0.001306
  12  rs11170821     SD 0.001211 0.007972 0.004508
  12 rs201102133   GENO      C/C     C/CG    CG/CG
  12 rs201102133 COUNTS        0        5       35
  12 rs201102133   FREQ        0    0.125    0.875
  12 rs201102133   MEAN       NA 0.006465 3.485e-05
  12 rs201102133     SD       NA  0.01213  0.00542
  12 rs551738557   GENO      G/G      G/A      A/A
  12 rs551738557 COUNTS        0        5       35
  12 rs551738557   FREQ        0    0.125    0.875
  12 rs551738557   MEAN       NA -0.0006412  0.00105
  12 rs551738557     SD       NA 0.003001 0.007112
  12  rs74092915   GENO      C/C      C/T      T/T
  12  rs74092915 COUNTS        4       24       12
  12  rs74092915   FREQ      0.1      0.6      0.3
  12  rs74092915   MEAN 0.001838 0.001744 -0.001306
  12  rs74092915     SD 0.001211 0.007972 0.004508
  12  rs77522577   GENO      A/A      A/G      G/G
  12  rs77522577 COUNTS        0        4       36
  12  rs77522577   FREQ        0      0.1      0.9
  12  rs77522577   MEAN       NA -0.0003441  0.00097
  12  rs77522577     SD       NA  0.00338 0.007026
  12 rs143907257   GENO      C/C      C/T      T/T
  12 rs143907257 COUNTS        0        5       35
  12 rs143907257   FREQ        0    0.125    0.875
  12 rs143907257   MEAN       NA -0.0006412  0.00105
  12 rs143907257     SD       NA 0.003001 0.007112
  12   rs4759341   GENO      C/C      C/T      T/T
  12   rs4759341 COUNTS        7       22       11
  12   rs4759341   FREQ    0.175     0.55    0.275
  12   rs4759341   MEAN 0.001347 0.001613 -0.001034
  12   rs4759341     SD  0.00178 0.008415  0.00457
  12  rs11170822   GENO      T/T      T/C      C/C
  12  rs11170822 COUNTS        3       18       19
  12  rs11170822   FREQ    0.075     0.45    0.475
  12  rs11170822   MEAN 0.001522 0.001111 0.0004722
  12  rs11170822     SD 0.001265  0.00584 0.008098
  12  rs12306235   GENO      G/G      G/A      A/A
  12  rs12306235 COUNTS        0        6       34
  12  rs12306235   FREQ        0     0.15     0.85
  12  rs12306235   MEAN       NA 0.0002171 0.0009483
  12  rs12306235     SD       NA 0.005713 0.006969
  12  rs61266348   GENO      G/G      G/A      A/A
  12  rs61266348 COUNTS        0        6       34
  12  rs61266348   FREQ        0     0.15     0.85
  12  rs61266348   MEAN       NA -0.001724 0.001291
  12  rs61266348     SD       NA 0.004134 0.007042
  12   rs7960592   GENO      T/T      T/C      C/C
  12   rs7960592 COUNTS        1       15       24
  12   rs7960592   FREQ    0.025    0.375      0.6
  12   rs7960592   MEAN 0.002605  0.00214 -4.804e-05
  12   rs7960592     SD        0    0.005 0.007721
  12 rs187874554   GENO      A/A      A/G      G/G
  12 rs187874554 COUNTS        0        4       36
  12 rs187874554   FREQ        0      0.1      0.9
  12 rs187874554   MEAN       NA 0.001503 0.0007648
  12 rs187874554     SD       NA 0.005668 0.006908
  12 rs202049040   GENO    AC/AC     AC/A      A/A
  12 rs202049040 COUNTS        0        4       36
  12 rs202049040   FREQ        0      0.1      0.9
  12 rs202049040   MEAN       NA -0.00337 0.001306
  12 rs202049040     SD       NA 0.005963 0.006725
  12 rs116040518   GENO      A/A      A/G      G/G
  12 rs116040518 COUNTS        0        5       35
  12 rs116040518   FREQ        0    0.125    0.875
  12 rs116040518   MEAN       NA 0.006465 3.485e-05
  12 rs116040518     SD       NA  0.01213  0.00542
  12 rs188537840   GENO      C/C      C/G      G/G
  12 rs188537840 COUNTS        0        5       35
  12 rs188537840   FREQ        0    0.125    0.875
  12 rs188537840   MEAN       NA 0.006465 3.485e-05
  12 rs188537840     SD       NA  0.01213  0.00542
  12  rs77223375   GENO      T/T      T/C      C/C
  12  rs77223375 COUNTS        0        4       36
  12  rs77223375   FREQ        0      0.1      0.9
  12  rs77223375   MEAN       NA 0.001388 0.0007776
  12  rs77223375     SD       NA 0.009068 0.006591
  12   rs6580974   GENO      T/T      T/C      C/C
  12   rs6580974 COUNTS        5       23       12
  12   rs6580974   FREQ    0.125    0.575      0.3
  12   rs6580974   MEAN 0.003387 0.001556 -0.001597
  12   rs6580974     SD 0.004534 0.007513 0.005468
  12  rs73317055   GENO      C/C      C/G      G/G
  12  rs73317055 COUNTS        1       19       20
  12  rs73317055   FREQ    0.025    0.475      0.5
  12  rs73317055   MEAN 0.0007619 -0.0009537 0.002545
  12  rs73317055     SD        0 0.004732 0.008098
  12 rs200258018   GENO      G/G     G/GA    GA/GA
  12 rs200258018 COUNTS        0        5       35
  12 rs200258018   FREQ        0    0.125    0.875
  12 rs200258018   MEAN       NA 0.006465 3.485e-05
  12 rs200258018     SD       NA  0.01213  0.00542
  12  rs75791702   GENO      G/G      G/T      T/T
  12  rs75791702 COUNTS        1       20       19
  12  rs75791702   FREQ    0.025      0.5    0.475
  12  rs75791702   MEAN 0.0007619 -0.0005868 0.002343
  12  rs75791702     SD        0  0.00489 0.008268
  12  rs73317057   GENO      T/T      T/A      A/A
  12  rs73317057 COUNTS        1       19       20
  12  rs73317057   FREQ    0.025    0.475      0.5
  12  rs73317057   MEAN 0.0007619 -0.0009537 0.002545
  12  rs73317057     SD        0 0.004732 0.008098
  12  rs73317059   GENO      A/A      A/G      G/G
  12  rs73317059 COUNTS        2       21       17
  12  rs73317059   FREQ     0.05    0.525    0.425
  12  rs73317059   MEAN -0.0009398 0.0008917 0.0009823
  12  rs73317059     SD 0.005269  0.00756 0.006077
  12  rs17107807   GENO      C/C      C/G      G/G
  12  rs17107807 COUNTS        1       19       20
  12  rs17107807   FREQ    0.025    0.475      0.5
  12  rs17107807   MEAN 0.0007619 -0.0009537 0.002545
  12  rs17107807     SD        0 0.004732 0.008098
  12 rs150165707   GENO TTTG/TTTG   TTTG/T      T/T
  12 rs150165707 COUNTS        3       26       11
  12 rs150165707   FREQ    0.075     0.65    0.275
  12 rs150165707   MEAN -0.0003533 0.001095 0.0005566
  12 rs150165707     SD 0.007099 0.007793 0.003775
  12  rs56242321   GENO      G/G      G/C      C/C
  12  rs56242321 COUNTS        2       15       23
  12  rs56242321   FREQ     0.05    0.375    0.575
  12  rs56242321   MEAN 0.002234  0.00161 0.0002139
  12  rs56242321     SD 0.0005251 0.005433 0.007785
  12 rs141178006   GENO      T/T      T/C      C/C
  12 rs141178006 COUNTS        0        6       34
  12 rs141178006   FREQ        0     0.15     0.85
  12 rs141178006   MEAN       NA 0.006452 -0.0001519
  12 rs141178006     SD       NA  0.01085 0.005386
  12   rs7135283   GENO      A/A      A/G      G/G
  12   rs7135283 COUNTS        3       26       11
  12   rs7135283   FREQ    0.075     0.65    0.275
  12   rs7135283   MEAN -0.0003533 0.001095 0.0005566
  12   rs7135283     SD 0.007099 0.007793 0.003775
  12 rs113923615   GENO      C/C      C/T      T/T
  12 rs113923615 COUNTS        0        5       35
  12 rs113923615   FREQ        0    0.125    0.875
  12 rs113923615   MEAN       NA -0.0001339 0.0009776
  12 rs113923615     SD       NA 0.003702 0.007088
  12  rs12299612   GENO      A/A      A/G      G/G
  12  rs12299612 COUNTS        2       18       20
  12  rs12299612   FREQ     0.05     0.45      0.5
  12  rs12299612   MEAN -0.002628 -0.0006724 0.002545
  12  rs12299612     SD 0.004794 0.004703 0.008098
  12  rs10506327   GENO      T/T      T/C      C/C
  12  rs10506327 COUNTS        2       18       20
  12  rs10506327   FREQ     0.05     0.45      0.5
  12  rs10506327   MEAN -0.002628 -0.0006724 0.002545
  12  rs10506327     SD 0.004794 0.004703 0.008098
  12  rs12299810   GENO      C/C      C/G      G/G
  12  rs12299810 COUNTS        1       14       25
  12  rs12299810   FREQ    0.025     0.35    0.625
  12  rs12299810   MEAN -0.006018 -9.191e-05 0.001634
  12  rs12299810     SD        0 0.004842 0.007607
  12  rs12299820   GENO      A/A      A/G      G/G
  12  rs12299820 COUNTS        2       18       20
  12  rs12299820   FREQ     0.05     0.45      0.5
  12  rs12299820   MEAN -0.002628 -0.0006724 0.002545
  12  rs12299820     SD 0.004794 0.004703 0.008098
  12  rs75639252   GENO      C/C      C/G      G/G
  12  rs75639252 COUNTS        0        4       36
  12  rs75639252   FREQ        0      0.1      0.9
  12  rs75639252   MEAN       NA 7.853e-05 0.0009231
  12  rs75639252     SD       NA  0.00424 0.006994
  12  rs11553687   GENO      G/G      G/C      C/C
  12  rs11553687 COUNTS        1       14       25
  12  rs11553687   FREQ    0.025     0.35    0.625
  12  rs11553687   MEAN -0.006018 -9.191e-05 0.001634
  12  rs11553687     SD        0 0.004842 0.007607
  12   rs1128385   GENO      C/C      C/T      T/T
  12   rs1128385 COUNTS        2       18       20
  12   rs1128385   FREQ     0.05     0.45      0.5
  12   rs1128385   MEAN -0.002628 -0.0006724 0.002545
  12   rs1128385     SD 0.004794 0.004703 0.008098
  12      rs8954   GENO      G/G      G/A      A/A
  12      rs8954 COUNTS        1       14       25
  12      rs8954   FREQ    0.025     0.35    0.625
  12      rs8954   MEAN -0.006018 -9.191e-05 0.001634
  12      rs8954     SD        0 0.004842 0.007607
  12 rs373736934   GENO      G/G     G/GA    GA/GA
  12 rs373736934 COUNTS        3       20       17
  12 rs373736934   FREQ    0.075      0.5    0.425
  12 rs373736934   MEAN 0.000646 -0.000382 0.002309
  12 rs373736934     SD 0.006606  0.00468 0.008655
  12  rs28529587   GENO      C/C      C/T      T/T
  12  rs28529587 COUNTS        2       16       22
  12  rs28529587   FREQ     0.05      0.4     0.55
  12  rs28529587   MEAN -0.002628 -0.0003092 0.001989
  12  rs28529587     SD 0.004794 0.004687 0.007993
  12 rs146977054   GENO      T/T      T/G      G/G
  12 rs146977054 COUNTS        1        3       36
  12 rs146977054   FREQ    0.025    0.075      0.9
  12 rs146977054   MEAN -0.006018 0.004723 0.0007054
  12 rs146977054     SD        0 0.002491 0.006893
  12  rs10876539   GENO      A/A      A/G      G/G
  12  rs10876539 COUNTS        0       14       26
  12  rs10876539   FREQ        0     0.35     0.65
  12  rs10876539   MEAN       NA 0.003036 -0.0003444
  12  rs10876539     SD       NA 0.008514 0.005375
  12  rs79976228   GENO      A/A      A/G      G/G
  12  rs79976228 COUNTS        1        4       35
  12  rs79976228   FREQ    0.025      0.1    0.875
  12  rs79976228   MEAN 0.0007619 -0.002704 0.001246
  12  rs79976228     SD        0 0.004083 0.006993
  12  rs10161544   GENO      A/A      A/G      G/G
  12  rs10161544 COUNTS        2       16       22
  12  rs10161544   FREQ     0.05      0.4     0.55
  12  rs10161544   MEAN -0.002628 -0.0003092 0.001989
  12  rs10161544     SD 0.004794 0.004687 0.007993
  12  rs12310377   GENO      G/G      G/A      A/A
  12  rs12310377 COUNTS        2       16       22
  12  rs12310377   FREQ     0.05      0.4     0.55
  12  rs12310377   MEAN -0.002628 -0.0003092 0.001989
  12  rs12310377     SD 0.004794 0.004687 0.007993
  12  rs12304062   GENO      C/C      C/T      T/T
  12  rs12304062 COUNTS        2       16       22
  12  rs12304062   FREQ     0.05      0.4     0.55
  12  rs12304062   MEAN -0.002628 -0.0003092 0.001989
  12  rs12304062     SD 0.004794 0.004687 0.007993
  12  rs12297274   GENO      T/T      T/C      C/C
  12  rs12297274 COUNTS        4       17       19
  12  rs12297274   FREQ      0.1    0.425    0.475
  12  rs12297274   MEAN -0.001784 0.001832 0.0005023
  12  rs12297274     SD 0.004226 0.007956 0.006036
  12 rs114758549   GENO      A/A      A/G      G/G
  12 rs114758549 COUNTS        0        5       35
  12 rs114758549   FREQ        0    0.125    0.875
  12 rs114758549   MEAN       NA 0.006465 3.485e-05
  12 rs114758549     SD       NA  0.01213  0.00542
  12  rs10160917   GENO      G/G      G/C      C/C
  12  rs10160917 COUNTS        2       15       23
  12  rs10160917   FREQ     0.05    0.375    0.575
  12  rs10160917   MEAN -0.002886 0.0004477 0.001417
  12  rs10160917     SD 0.004429 0.004894 0.007908
  12  rs10160918   GENO      A/A      A/C      C/C
  12  rs10160918 COUNTS        2       14       24
  12  rs10160918   FREQ     0.05     0.35      0.6
  12  rs10160918   MEAN -0.002886 0.0004253  0.00139
  12  rs10160918     SD 0.004429 0.005078 0.007735
  12  rs79491887   GENO      C/C      C/A      A/A
  12  rs79491887 COUNTS        0        9       31
  12  rs79491887   FREQ        0    0.225    0.775
  12  rs79491887   MEAN       NA -0.001517 0.001523
  12  rs79491887     SD       NA 0.007488 0.006469
  12   rs7959972   GENO      G/G      G/A      A/A
  12   rs7959972 COUNTS        2       15       23
  12   rs7959972   FREQ     0.05    0.375    0.575
  12   rs7959972   MEAN -0.002886 0.0004477 0.001417
  12   rs7959972     SD 0.004429 0.004894 0.007908
  12 rs201937788   GENO      G/G     G/GT    GT/GT
  12 rs201937788 COUNTS       10       17       13
  12 rs201937788   FREQ     0.25    0.425    0.325
  12 rs201937788   MEAN 0.001823 0.0005891 0.0004076
  12 rs201937788     SD  0.01008 0.006209 0.004325
  12 rs563387053   GENO      G/G     G/GT    GT/GT
  12 rs563387053 COUNTS       10       17       13
  12 rs563387053   FREQ     0.25    0.425    0.325
  12 rs563387053   MEAN 0.001823 0.0005891 0.0004076
  12 rs563387053     SD  0.01008 0.006209 0.004325
  12 rs371299339   GENO      A/A      A/G      G/G
  12 rs371299339 COUNTS        6       23       11
  12 rs371299339   FREQ     0.15    0.575    0.275
  12 rs371299339   MEAN -0.0006335 0.001284  0.00071
  12 rs371299339     SD 0.005031 0.005107  0.01025
  12 rs545631580   GENO      G/G     G/GA    GA/GA
  12 rs545631580 COUNTS       10       17       13
  12 rs545631580   FREQ     0.25    0.425    0.325
  12 rs545631580   MEAN 0.001823 0.0005891 0.0004076
  12 rs545631580     SD  0.01008 0.006209 0.004325
  12  rs76168289   GENO      C/C      C/T      T/T
  12  rs76168289 COUNTS        0        6       34
  12  rs76168289   FREQ        0     0.15     0.85
  12  rs76168289   MEAN       NA -0.002032 0.001345
  12  rs76168289     SD       NA 0.004053 0.007024
  12    rs769372   GENO      C/C      C/T      T/T
  12    rs769372 COUNTS        0       13       27
  12    rs769372   FREQ        0    0.325    0.675
  12    rs769372   MEAN       NA  0.00333 -0.0003607
  12    rs769372     SD       NA 0.008787 0.005271
  12  rs10636748   GENO  CAA/CAA    CAA/C      C/C
  12  rs10636748 COUNTS        2       15       23
  12  rs10636748   FREQ     0.05    0.375    0.575
  12  rs10636748   MEAN -0.002886 0.0004477 0.001417
  12  rs10636748     SD 0.004429 0.004894 0.007908
  12  rs74396099   GENO      A/A      A/T      T/T
  12  rs74396099 COUNTS        0        4       36
  12  rs74396099   FREQ        0      0.1      0.9
  12  rs74396099   MEAN       NA -0.0009076 0.001033
  12  rs74396099     SD       NA  0.01024 0.006415
  12   rs7963973   GENO      A/A      A/G      G/G
  12   rs7963973 COUNTS        2       15       23
  12   rs7963973   FREQ     0.05    0.375    0.575
  12   rs7963973   MEAN -0.002886 0.0004477 0.001417
  12   rs7963973     SD 0.004429 0.004894 0.007908
  12  rs11170825   GENO      A/A      A/G      G/G
  12  rs11170825 COUNTS        2       14       24
  12  rs11170825   FREQ     0.05     0.35      0.6
  12  rs11170825   MEAN -0.002886 0.0004253  0.00139
  12  rs11170825     SD 0.004429 0.005078 0.007735
  12  rs11170826   GENO      C/C      C/T      T/T
  12  rs11170826 COUNTS        3       14       23
  12  rs11170826   FREQ    0.075     0.35    0.575
  12  rs11170826   MEAN 0.0004739 -3.412e-05 0.001417
  12  rs11170826     SD 0.006609 0.004695 0.007908
  12   rs1872637   GENO      G/G      G/A      A/A
  12   rs1872637 COUNTS        8       18       14
  12   rs1872637   FREQ      0.2     0.45     0.35
  12   rs1872637   MEAN 0.0006074 0.0007046 0.001143
  12   rs1872637     SD  0.00477 0.008229 0.005921
  12 rs111998731   GENO      A/A      A/C      C/C
  12 rs111998731 COUNTS        0        9       31
  12 rs111998731   FREQ        0    0.225    0.775
  12 rs111998731   MEAN       NA 0.002813 0.0002655
  12 rs111998731     SD       NA 0.009982 0.005556
  12  rs13378025   GENO      G/G      G/A      A/A
  12  rs13378025 COUNTS        2       15       23
  12  rs13378025   FREQ     0.05    0.375    0.575
  12  rs13378025   MEAN -0.002886 0.0004477 0.001417
  12  rs13378025     SD 0.004429 0.004894 0.007908
  12  rs13377893   GENO      C/C      C/T      T/T
  12  rs13377893 COUNTS        2       15       23
  12  rs13377893   FREQ     0.05    0.375    0.575
  12  rs13377893   MEAN -0.002886 0.0004477 0.001417
  12  rs13377893     SD 0.004429 0.004894 0.007908
  12   rs7310681   GENO      A/A      A/G      G/G
  12   rs7310681 COUNTS        4       18       18
  12   rs7310681   FREQ      0.1     0.45     0.45
  12   rs7310681   MEAN -0.001174 0.001558 0.000567
  12   rs7310681     SD 0.006143 0.008818 0.004246
  12   rs7311216   GENO      A/A      A/C      C/C
  12   rs7311216 COUNTS        0        5       35
  12   rs7311216   FREQ        0    0.125    0.875
  12   rs7311216   MEAN       NA 0.003052 0.0005224
  12   rs7311216     SD       NA 0.004426 0.006992
  12  rs10161161   GENO      T/T      T/C      C/C
  12  rs10161161 COUNTS        2       15       23
  12  rs10161161   FREQ     0.05    0.375    0.575
  12  rs10161161   MEAN -0.002886 0.0004477 0.001417
  12  rs10161161     SD 0.004429 0.004894 0.007908
  12   rs7966252   GENO      T/T      T/C      C/C
  12   rs7966252 COUNTS        2       15       23
  12   rs7966252   FREQ     0.05    0.375    0.575
  12   rs7966252   MEAN  0.01749 0.0004282 -0.000342
  12   rs7966252     SD  0.01247 0.004863  0.00561
  12   rs7979674   GENO      G/G      G/A      A/A
  12   rs7979674 COUNTS        3       13       24
  12   rs7979674   FREQ    0.075    0.325      0.6
  12   rs7979674   MEAN 4.034e-05  4.7e-06  0.00139
  12   rs7979674     SD 0.005958 0.005025 0.007735
  12  rs80027256   GENO      T/T      T/C      C/C
  12  rs80027256 COUNTS        2       14       24
  12  rs80027256   FREQ     0.05     0.35      0.6
  12  rs80027256   MEAN -0.002886 0.0004253  0.00139
  12  rs80027256     SD 0.004429 0.005078 0.007735
  12   rs7969772   GENO      G/G      G/T      T/T
  12   rs7969772 COUNTS        2       14       24
  12   rs7969772   FREQ     0.05     0.35      0.6
  12   rs7969772   MEAN -0.002886 0.0004253  0.00139
  12   rs7969772     SD 0.004429 0.005078 0.007735
  12 rs145648369   GENO      T/T      T/C      C/C
  12 rs145648369 COUNTS        0        9       31
  12 rs145648369   FREQ        0    0.225    0.775
  12 rs145648369   MEAN       NA -0.001517 0.001523
  12 rs145648369     SD       NA 0.007488 0.006469
  12  rs11345236   GENO      C/C     C/CA    CA/CA
  12  rs11345236 COUNTS        5       17       18
  12  rs11345236   FREQ    0.125    0.425     0.45
  12  rs11345236   MEAN 0.001195 0.001901 -0.0002641
  12  rs11345236     SD  0.00559 0.008769 0.004674
  12   rs7970400   GENO      C/C      C/T      T/T
  12   rs7970400 COUNTS        6       17       17
  12   rs7970400   FREQ     0.15    0.425    0.425
  12   rs7970400   MEAN 0.001123 -0.001377 0.002953
  12   rs7970400     SD 0.005003 0.004933 0.008269
  12   rs1872636   GENO      G/G      G/C      C/C
  12   rs1872636 COUNTS        1       16       23
  12   rs1872636   FREQ    0.025      0.4    0.575
  12   rs1872636   MEAN 0.002605 0.001626 0.0002139
  12   rs1872636     SD        0 0.005249 0.007785
  12  rs74092923   GENO      A/A      A/G      G/G
  12  rs74092923 COUNTS        0        4       36
  12  rs74092923   FREQ        0      0.1      0.9
  12  rs74092923   MEAN       NA -0.0001158 0.0009447
  12  rs74092923     SD       NA 0.0009638 0.007095
  12   rs7305512   GENO      A/A      A/G      G/G
  12   rs7305512 COUNTS        4       22       14
  12   rs7305512   FREQ      0.1     0.55     0.35
  12   rs7305512   MEAN -8.958e-05 -0.0002225 0.002771
  12   rs7305512     SD 0.005097 0.005977 0.008133
  12   rs7305517   GENO      C/C      C/G      G/G
  12   rs7305517 COUNTS        3       13       24
  12   rs7305517   FREQ    0.075    0.325      0.6
  12   rs7305517   MEAN -0.002248 0.001092 0.001087
  12   rs7305517     SD 0.003321 0.005052 0.007827
  12  rs73317067   GENO      T/T      T/C      C/C
  12  rs73317067 COUNTS        7       21       12
  12  rs73317067   FREQ    0.175    0.525      0.3
  12  rs73317067   MEAN -0.0007478 -1.15e-05 0.003252
  12  rs73317067     SD 0.005754 0.005605 0.008733
  12  rs12306172   GENO      G/G      G/A      A/A
  12  rs12306172 COUNTS        2       19       19
  12  rs12306172   FREQ     0.05    0.475    0.475
  12  rs12306172   MEAN  0.01163 8.675e-05 0.0004542
  12  rs12306172     SD  0.02076 0.005184 0.005808
  12  rs11170827   GENO      T/T      T/C      C/C
  12  rs11170827 COUNTS        1       19       20
  12  rs11170827   FREQ    0.025    0.475      0.5
  12  rs11170827   MEAN  0.02631 0.000241 0.0001327
  12  rs11170827     SD        0 0.005035 0.005833
  12  rs78476924   GENO      A/A      A/G      G/G
  12  rs78476924 COUNTS        0       11       29
  12  rs78476924   FREQ        0    0.275    0.725
  12  rs78476924   MEAN       NA -0.0005747 0.001375
  12  rs78476924     SD       NA 0.007123  0.00663
  12  rs57601783   GENO      C/C      C/T      T/T
  12  rs57601783 COUNTS        0        5       35
  12  rs57601783   FREQ        0    0.125    0.875
  12  rs57601783   MEAN       NA -0.00209 0.001257
  12  rs57601783     SD       NA 0.002607 0.007055
  12  rs60486170   GENO      T/T      T/G      G/G
  12  rs60486170 COUNTS        1       15       24
  12  rs60486170   FREQ    0.025    0.375      0.6
  12  rs60486170   MEAN 0.003141  0.00185 0.0001108
  12  rs60486170     SD        0 0.005262 0.007654
  12 rs111948426   GENO      C/C      C/G      G/G
  12 rs111948426 COUNTS        0        4       36
  12 rs111948426   FREQ        0      0.1      0.9
  12 rs111948426   MEAN       NA -0.002803 0.001243
  12 rs111948426     SD       NA 0.002382 0.006954
  12  rs10876540   GENO      A/A      A/G      G/G
  12  rs10876540 COUNTS        4       22       14
  12  rs10876540   FREQ      0.1     0.55     0.35
  12  rs10876540   MEAN 0.006165 0.0001706 0.0003665
  12  rs10876540     SD  0.01472 0.005958 0.004358
  12   rs7135445   GENO      C/C      C/A      A/A
  12   rs7135445 COUNTS        4       22       14
  12   rs7135445   FREQ      0.1     0.55     0.35
  12   rs7135445   MEAN 0.006165 0.0001706 0.0003665
  12   rs7135445     SD  0.01472 0.005958 0.004358
  12  rs56009697   GENO    GA/GA     GA/G      G/G
  12  rs56009697 COUNTS        2       24       14
  12  rs56009697   FREQ     0.05      0.6     0.35
  12  rs56009697   MEAN 1.378e-05 0.001174 0.0003822
  12  rs56009697     SD  0.01033 0.007833  0.00433
  12   rs7136158   GENO      G/G      G/A      A/A
  12   rs7136158 COUNTS        4       22       14
  12   rs7136158   FREQ      0.1     0.55     0.35
  12   rs7136158   MEAN 0.006165 0.0001706 0.0003665
  12   rs7136158     SD  0.01472 0.005958 0.004358
  12  rs59058282   GENO      G/G      G/C      C/C
  12  rs59058282 COUNTS        0       11       29
  12  rs59058282   FREQ        0    0.275    0.725
  12  rs59058282   MEAN       NA -0.0005747 0.001375
  12  rs59058282     SD       NA 0.007123  0.00663
  12  rs12229805   GENO      A/A      A/G      G/G
  12  rs12229805 COUNTS        1       19       20
  12  rs12229805   FREQ    0.025    0.475      0.5
  12  rs12229805   MEAN 0.003141 0.001276 0.0003077
  12  rs12229805     SD        0 0.005875 0.007721
  12  rs77463592   GENO      A/A      A/G      G/G
  12  rs77463592 COUNTS        6       22       12
  12  rs77463592   FREQ     0.15     0.55      0.3
  12  rs77463592   MEAN 0.001669 -6.584e-06 0.001973
  12  rs77463592     SD 0.004125 0.005903 0.009127
  12  rs77685403   GENO      T/T      T/G      G/G
  12  rs77685403 COUNTS        6       22       12
  12  rs77685403   FREQ     0.15     0.55      0.3
  12  rs77685403   MEAN 0.001669 -6.584e-06 0.001973
  12  rs77685403     SD 0.004125 0.005903 0.009127
  12  rs35786993   GENO      C/C      C/T      T/T
  12  rs35786993 COUNTS        2       19       19
  12  rs35786993   FREQ     0.05    0.475    0.475
  12  rs35786993   MEAN   0.0161 -5.626e-05 0.0001268
  12  rs35786993     SD  0.01444 0.004846 0.005993
  12   rs7959514   GENO      G/G      G/T      T/T
  12   rs7959514 COUNTS        0        4       36
  12   rs7959514   FREQ        0      0.1      0.9
  12   rs7959514   MEAN       NA 0.001197 0.0007988
  12   rs7959514     SD       NA 0.003236 0.007044
  12 rs201138339   GENO  GCA/GCA    GCA/G      G/G
  12 rs201138339 COUNTS        0        4       36
  12 rs201138339   FREQ        0      0.1      0.9
  12 rs201138339   MEAN       NA 0.001503 0.0007648
  12 rs201138339     SD       NA 0.005668 0.006908
  12  rs12319266   GENO      G/G      G/C      C/C
  12  rs12319266 COUNTS        2       19       19
  12  rs12319266   FREQ     0.05    0.475    0.475
  12  rs12319266   MEAN   0.0161 -5.626e-05 0.0001268
  12  rs12319266     SD  0.01444 0.004846 0.005993
  12  rs12322894   GENO      A/A      A/G      G/G
  12  rs12322894 COUNTS        6       22       12
  12  rs12322894   FREQ     0.15     0.55      0.3
  12  rs12322894   MEAN 0.001669 -6.584e-06 0.001973
  12  rs12322894     SD 0.004125 0.005903 0.009127
  12  rs79484923   GENO      T/T      T/C      C/C
  12  rs79484923 COUNTS        0       11       29
  12  rs79484923   FREQ        0    0.275    0.725
  12  rs79484923   MEAN       NA -0.0005747 0.001375
  12  rs79484923     SD       NA 0.007123  0.00663
  12  rs12304920   GENO      T/T      T/C      C/C
  12  rs12304920 COUNTS        5       18       17
  12  rs12304920   FREQ    0.125     0.45    0.425
  12  rs12304920   MEAN 0.004859 -0.0002054 0.0007615
  12  rs12304920     SD  0.01308 0.006437  0.00418
  12  rs74089903   GENO      A/A      A/G      G/G
  12  rs74089903 COUNTS        5       18       17
  12  rs74089903   FREQ    0.125     0.45    0.425
  12  rs74089903   MEAN -0.0006065  0.00176 0.0002882
  12  rs74089903     SD 0.003816 0.005468 0.008555
  12  rs12311240   GENO      A/A      A/G      G/G
  12  rs12311240 COUNTS        1       17       22
  12  rs12311240   FREQ    0.025    0.425     0.55
  12  rs12311240   MEAN  0.02631 0.0003488 5.927e-05
  12  rs12311240     SD        0 0.005321  0.00556
  12  rs12299550   GENO      A/A      A/G      G/G
  12  rs12299550 COUNTS        2       13       25
  12  rs12299550   FREQ     0.05    0.325    0.625
  12  rs12299550   MEAN -0.001616 -0.0004266 0.001693
  12  rs12299550     SD 0.006225 0.005612 0.007362
  12  rs77860208   GENO      A/A      A/C      C/C
  12  rs77860208 COUNTS        1       15       24
  12  rs77860208   FREQ    0.025    0.375      0.6
  12  rs77860208   MEAN 0.003141 0.001708 0.0001996
  12  rs77860208     SD        0  0.00537 0.007628
  12  rs75607648   GENO      C/C      C/T      T/T
  12  rs75607648 COUNTS        1       14       25
  12  rs75607648   FREQ    0.025     0.35    0.625
  12  rs75607648   MEAN 0.002786 -0.000826 0.001693
  12  rs75607648     SD        0 0.005595 0.007362
  12 rs147151372   GENO      C/C    C/CTG  CTG/CTG
  12 rs147151372 COUNTS        1       14       25
  12 rs147151372   FREQ    0.025     0.35    0.625
  12 rs147151372   MEAN 0.002786 -0.000826 0.001693
  12 rs147151372     SD        0 0.005595 0.007362
  12  rs57251720   GENO      T/T      T/C      C/C
  12  rs57251720 COUNTS        1       13       26
  12  rs57251720   FREQ    0.025    0.325     0.65
  12  rs57251720   MEAN 0.002786 -0.0008139  0.00159
  12  rs57251720     SD        0 0.005823 0.007232
  12  rs59592634   GENO      T/T      T/C      C/C
  12  rs59592634 COUNTS        1       13       26
  12  rs59592634   FREQ    0.025    0.325     0.65
  12  rs59592634   MEAN 0.002786 -0.0008139  0.00159
  12  rs59592634     SD        0 0.005823 0.007232
  12  rs77012801   GENO      C/C      C/T      T/T
  12  rs77012801 COUNTS        0       11       29
  12  rs77012801   FREQ        0    0.275    0.725
  12  rs77012801   MEAN       NA -0.0005747 0.001375
  12  rs77012801     SD       NA 0.007123  0.00663
  12  rs76027119   GENO      G/G      G/A      A/A
  12  rs76027119 COUNTS        2       12       26
  12  rs76027119   FREQ     0.05      0.3     0.65
  12  rs76027119   MEAN -0.001595 -0.0003837  0.00159
  12  rs76027119     SD 0.006195 0.005862 0.007232
  12   rs7979190   GENO      C/C      C/T      T/T
  12   rs7979190 COUNTS        0        4       36
  12   rs7979190   FREQ        0      0.1      0.9
  12   rs7979190   MEAN       NA  0.00947 -0.0001204
  12   rs7979190     SD       NA  0.01356  0.00503
  12  rs57295283   GENO      G/G      G/A      A/A
  12  rs57295283 COUNTS        1       13       26
  12  rs57295283   FREQ    0.025    0.325     0.65
  12  rs57295283   MEAN 0.002786 -0.0008139  0.00159
  12  rs57295283     SD        0 0.005823 0.007232
  12  rs56863563   GENO      T/T      T/C      C/C
  12  rs56863563 COUNTS        1       13       26
  12  rs56863563   FREQ    0.025    0.325     0.65
  12  rs56863563   MEAN 0.002786 -0.0008139  0.00159
  12  rs56863563     SD        0 0.005823 0.007232
  12 rs140059481   GENO      A/A      A/G      G/G
  12 rs140059481 COUNTS        1       11       28
  12 rs140059481   FREQ    0.025    0.275      0.7
  12 rs140059481   MEAN 0.003141   0.0024 0.0001431
  12 rs140059481     SD        0 0.005558 0.007237
  12  rs57015521   GENO      A/A      A/G      G/G
  12  rs57015521 COUNTS        1       13       26
  12  rs57015521   FREQ    0.025    0.325     0.65
  12  rs57015521   MEAN 0.002786 -0.0008139  0.00159
  12  rs57015521     SD        0 0.005823 0.007232
  12  rs56267607   GENO      G/G      G/T      T/T
  12  rs56267607 COUNTS        1       20       19
  12  rs56267607   FREQ    0.025      0.5    0.475
  12  rs56267607   MEAN  0.02631 0.0002229 0.0001461
  12  rs56267607     SD        0 0.005351 0.005572
  12  rs60080680   GENO      A/A      A/G      G/G
  12  rs60080680 COUNTS        1       13       26
  12  rs60080680   FREQ    0.025    0.325     0.65
  12  rs60080680   MEAN 0.002786 -0.0008139  0.00159
  12  rs60080680     SD        0 0.005823 0.007232
  12   rs5798298   GENO    GA/GA     GA/G      G/G
  12   rs5798298 COUNTS        0       11       29
  12   rs5798298   FREQ        0    0.275    0.725
  12   rs5798298   MEAN       NA 0.004072 -0.0003879
  12   rs5798298     SD       NA 0.009537 0.005001
  12   rs6580976   GENO      T/T      T/C      C/C
  12   rs6580976 COUNTS        0       16       24
  12   rs6580976   FREQ        0      0.4      0.6
  12   rs6580976   MEAN       NA 0.001451 0.0004303
  12   rs6580976     SD       NA 0.008063 0.005836
  12   rs6580977   GENO      A/A      A/T      T/T
  12   rs6580977 COUNTS        4       20       16
  12   rs6580977   FREQ      0.1      0.5      0.4
  12   rs6580977   MEAN -0.002908 0.001893 0.0004574
  12   rs6580977     SD  0.00303 0.008369 0.004687
  12  rs34452510   GENO    TA/TA     TA/T      T/T
  12  rs34452510 COUNTS        0       10       30
  12  rs34452510   FREQ        0     0.25     0.75
  12  rs34452510   MEAN       NA 0.0004296 0.000975
  12  rs34452510     SD       NA   0.0047 0.007352
  12   rs4376949   GENO      G/G      G/A      A/A
  12   rs4376949 COUNTS        1       14       25
  12   rs4376949   FREQ    0.025     0.35    0.625
  12   rs4376949   MEAN 0.002786 -0.0007013 0.001623
  12   rs4376949     SD        0  0.00561 0.007379
  12  rs80017403   GENO      T/T      T/G      G/G
  12  rs80017403 COUNTS        1       14       25
  12  rs80017403   FREQ    0.025     0.35    0.625
  12  rs80017403   MEAN 0.002786 -0.0007013 0.001623
  12  rs80017403     SD        0  0.00561 0.007379
  12 rs117221316   GENO      G/G      G/C      C/C
  12 rs117221316 COUNTS        0        5       35
  12 rs117221316   FREQ        0    0.125    0.875
  12 rs117221316   MEAN       NA -0.0008818 0.001084
  12 rs117221316     SD       NA 0.007248 0.006733
  12 rs117514802   GENO      C/C      C/G      G/G
  12 rs117514802 COUNTS        0        5       35
  12 rs117514802   FREQ        0    0.125    0.875
  12 rs117514802   MEAN       NA -0.0008818 0.001084
  12 rs117514802     SD       NA 0.007248 0.006733
  12 rs146593098   GENO      A/A     A/AT    AT/AT
  12 rs146593098 COUNTS        0        5       35
  12 rs146593098   FREQ        0    0.125    0.875
  12 rs146593098   MEAN       NA -0.0008818 0.001084
  12 rs146593098     SD       NA 0.007248 0.006733
  12  rs74900376   GENO      C/C      C/A      A/A
  12  rs74900376 COUNTS        0       11       29
  12  rs74900376   FREQ        0    0.275    0.725
  12  rs74900376   MEAN       NA -0.0005747 0.001375
  12  rs74900376     SD       NA 0.007123  0.00663
  12  rs12827628   GENO      G/G      G/T      T/T
  12  rs12827628 COUNTS        8       18       14
  12  rs12827628   FREQ      0.2     0.45     0.35
  12  rs12827628   MEAN -0.002893  0.00136 0.002301
  12  rs12827628     SD  0.00578 0.005541 0.008164
  12  rs12827282   GENO      C/C      C/T      T/T
  12  rs12827282 COUNTS        8       18       14
  12  rs12827282   FREQ      0.2     0.45     0.35
  12  rs12827282   MEAN -0.002893  0.00136 0.002301
  12  rs12827282     SD  0.00578 0.005541 0.008164
  12  rs34171111   GENO  GAC/GAC    GAC/G      G/G
  12  rs34171111 COUNTS        2       13       25
  12  rs34171111   FREQ     0.05    0.325    0.625
  12  rs34171111   MEAN 0.003946 -0.00156 0.001838
  12  rs34171111     SD  0.00669 0.005094 0.007341
  12  rs75168889   GENO      G/G      G/C      C/C
  12  rs75168889 COUNTS        2        7       31
  12  rs75168889   FREQ     0.05    0.175    0.775
  12  rs75168889   MEAN  0.01328 0.003495 -0.0005637
  12  rs75168889     SD  0.01843 0.006066 0.005125
  12   rs1872633   GENO      C/C      C/A      A/A
  12   rs1872633 COUNTS        7       17       16
  12   rs1872633   FREQ    0.175    0.425      0.4
  12   rs1872633   MEAN -0.002265 0.0009891 0.002037
  12   rs1872633     SD 0.005941 0.006081 0.007634
  12 rs114476505   GENO      G/G      G/A      A/A
  12 rs114476505 COUNTS        0        5       35
  12 rs114476505   FREQ        0    0.125    0.875
  12 rs114476505   MEAN       NA -0.0008818 0.001084
  12 rs114476505     SD       NA 0.007248 0.006733
  12  rs57269477   GENO    CA/CA     CA/C      C/C
  12  rs57269477 COUNTS        0        5       35
  12  rs57269477   FREQ        0    0.125    0.875
  12  rs57269477   MEAN       NA -0.0008818 0.001084
  12  rs57269477     SD       NA 0.007248 0.006733
  12  rs77508193   GENO      G/G      G/A      A/A
  12  rs77508193 COUNTS        0       11       29
  12  rs77508193   FREQ        0    0.275    0.725
  12  rs77508193   MEAN       NA -0.0005747 0.001375
  12  rs77508193     SD       NA 0.007123  0.00663
  12 rs115971807   GENO      A/A      A/G      G/G
  12 rs115971807 COUNTS        0       11       29
  12 rs115971807   FREQ        0    0.275    0.725
  12 rs115971807   MEAN       NA -0.0005747 0.001375
  12 rs115971807     SD       NA 0.007123  0.00663
  12   rs7133717   GENO      A/A      A/C      C/C
  12   rs7133717 COUNTS        0        8       32
  12   rs7133717   FREQ        0      0.2      0.8
  12   rs7133717   MEAN       NA 0.001081 0.0007781
  12   rs7133717     SD       NA 0.005541 0.007078
  12   rs7136988   GENO      A/A      A/G      G/G
  12   rs7136988 COUNTS        0        8       32
  12   rs7136988   FREQ        0      0.2      0.8
  12   rs7136988   MEAN       NA 0.001081 0.0007781
  12   rs7136988     SD       NA 0.005541 0.007078
  12  rs56803270   GENO      A/A      A/G      G/G
  12  rs56803270 COUNTS        0        8       32
  12  rs56803270   FREQ        0      0.2      0.8
  12  rs56803270   MEAN       NA -0.001148 0.001335
  12  rs56803270     SD       NA 0.006834 0.006725
  12 rs146919687   GENO      G/G      G/C      C/C
  12 rs146919687 COUNTS        2        4       34
  12 rs146919687   FREQ     0.05      0.1     0.85
  12 rs146919687   MEAN  0.01328  0.00469 -0.0003463
  12 rs146919687     SD  0.01843 0.007788 0.005016
  12 rs544415134   GENO ACCC/ACCC   ACCC/A      A/A
  12 rs544415134 COUNTS        0       10       30
  12 rs544415134   FREQ        0     0.25     0.75
  12 rs544415134   MEAN       NA -5.996e-05 0.001138
  12 rs544415134     SD       NA  0.00491 0.007289
  12  rs60947873   GENO      A/A      A/C      C/C
  12  rs60947873 COUNTS        0       20       20
  12  rs60947873   FREQ        0      0.5      0.5
  12  rs60947873   MEAN       NA -0.0005555 0.002233
  12  rs60947873     SD       NA 0.005289 0.007811
  12  rs61921385   GENO      A/A      A/G      G/G
  12  rs61921385 COUNTS        0        7       33
  12  rs61921385   FREQ        0    0.175    0.825
  12  rs61921385   MEAN       NA 0.0003935 0.000933
  12  rs61921385     SD       NA 0.005604 0.007023
  12  rs61921386   GENO      G/G      G/A      A/A
  12  rs61921386 COUNTS        0        7       33
  12  rs61921386   FREQ        0    0.175    0.825
  12  rs61921386   MEAN       NA 0.0003935 0.000933
  12  rs61921386     SD       NA 0.005604 0.007023
  12  rs61921387   GENO      G/G      G/C      C/C
  12  rs61921387 COUNTS        0        7       33
  12  rs61921387   FREQ        0    0.175    0.825
  12  rs61921387   MEAN       NA 0.0003935 0.000933
  12  rs61921387     SD       NA 0.005604 0.007023
  12  rs61921388   GENO      G/G      G/A      A/A
  12  rs61921388 COUNTS        0        7       33
  12  rs61921388   FREQ        0    0.175    0.825
  12  rs61921388   MEAN       NA 0.0003935 0.000933
  12  rs61921388     SD       NA 0.005604 0.007023
  12   rs1994356   GENO      T/T      T/C      C/C
  12   rs1994356 COUNTS        0        8       32
  12   rs1994356   FREQ        0      0.2      0.8
  12   rs1994356   MEAN       NA 0.001081 0.0007781
  12   rs1994356     SD       NA 0.005541 0.007078
  12   rs1994355   GENO      A/A      A/C      C/C
  12   rs1994355 COUNTS        0        8       32
  12   rs1994355   FREQ        0      0.2      0.8
  12   rs1994355   MEAN       NA 0.001081 0.0007781
  12   rs1994355     SD       NA 0.005541 0.007078
  12  rs11170837   GENO      C/C      C/T      T/T
  12  rs11170837 COUNTS        2       17       21
  12  rs11170837   FREQ     0.05    0.425    0.525
  12  rs11170837   MEAN -0.008209 0.0009565 0.001605
  12  rs11170837     SD  0.00313  0.00585 0.007193
  12  rs11170838   GENO      A/A      A/T      T/T
  12  rs11170838 COUNTS        5       19       16
  12  rs11170838   FREQ    0.125    0.475      0.4
  12  rs11170838   MEAN -0.001778 0.0005184 0.002037
  12  rs11170838     SD 0.007155 0.005917 0.007634
  12  rs76628943   GENO      T/T      T/G      G/G
  12  rs76628943 COUNTS        2        4       34
  12  rs76628943   FREQ     0.05      0.1     0.85
  12  rs76628943   MEAN  0.01328  0.00469 -0.0003463
  12  rs76628943     SD  0.01843 0.007788 0.005016
  12   rs7131837   GENO      T/T      T/C      C/C
  12   rs7131837 COUNTS        0        8       32
  12   rs7131837   FREQ        0      0.2      0.8
  12   rs7131837   MEAN       NA 0.001081 0.0007781
  12   rs7131837     SD       NA 0.005541 0.007078
  12   rs7300912   GENO      C/C      C/A      A/A
  12   rs7300912 COUNTS        3        8       29
  12   rs7300912   FREQ    0.075      0.2    0.725
  12   rs7300912   MEAN -0.000956 -0.001625 0.001704
  12   rs7300912     SD 3.779e-05 0.004728 0.007397
  12  rs10161425   GENO      A/A      A/G      G/G
  12  rs10161425 COUNTS        0        8       32
  12  rs10161425   FREQ        0      0.2      0.8
  12  rs10161425   MEAN       NA 0.001081 0.0007781
  12  rs10161425     SD       NA 0.005541 0.007078
  12  rs10161263   GENO      T/T      T/C      C/C
  12  rs10161263 COUNTS        0        8       32
  12  rs10161263   FREQ        0      0.2      0.8
  12  rs10161263   MEAN       NA 0.001081 0.0007781
  12  rs10161263     SD       NA 0.005541 0.007078
  12 rs116703323   GENO      C/C      C/T      T/T
  12 rs116703323 COUNTS        0        4       36
  12 rs116703323   FREQ        0      0.1      0.9
  12 rs116703323   MEAN       NA 0.001503 0.0007648
  12 rs116703323     SD       NA 0.005668 0.006908
  12 rs146135406   GENO      C/C    C/CAT  CAT/CAT
  12 rs146135406 COUNTS        0        5       35
  12 rs146135406   FREQ        0    0.125    0.875
  12 rs146135406   MEAN       NA -0.0008818 0.001084
  12 rs146135406     SD       NA 0.007248 0.006733
  12 rs146810814   GENO    GT/GT     GT/G      G/G
  12 rs146810814 COUNTS        0        5       35
  12 rs146810814   FREQ        0    0.125    0.875
  12 rs146810814   MEAN       NA -0.0008818 0.001084
  12 rs146810814     SD       NA 0.007248 0.006733
  12   rs3136397   GENO      C/C      C/T      T/T
  12   rs3136397 COUNTS        0        5       35
  12   rs3136397   FREQ        0    0.125    0.875
  12   rs3136397   MEAN       NA 0.000849 0.0008371
  12   rs3136397     SD       NA 0.005496 0.006961
  12   rs3136396   GENO      G/G      G/A      A/A
  12   rs3136396 COUNTS        4       16       20
  12   rs3136396   FREQ      0.1      0.4      0.5
  12   rs3136396   MEAN -0.004391 0.0009666 0.001782
  12   rs3136396     SD 0.004767 0.006478 0.007046
  12       rs971   GENO      T/T      T/C      C/C
  12       rs971 COUNTS        1        9       30
  12       rs971   FREQ    0.025    0.225     0.75
  12       rs971   MEAN  0.02631  0.00331 -0.000752
  12       rs971     SD        0 0.006245  0.00483
  12   rs3136392   GENO      T/T      T/C      C/C
  12   rs3136392 COUNTS        0       11       29
  12   rs3136392   FREQ        0    0.275    0.725
  12   rs3136392   MEAN       NA -0.001339 0.001664
  12   rs3136392     SD       NA 0.006734 0.006663
  12   rs3136391   GENO      G/G      G/A      A/A
  12   rs3136391 COUNTS        0        5       35
  12   rs3136391   FREQ        0    0.125    0.875
  12   rs3136391   MEAN       NA 0.000849 0.0008371
  12   rs3136391     SD       NA 0.005496 0.006961
  12  rs11459144   GENO    GA/GA     GA/G      G/G
  12  rs11459144 COUNTS        0        5       35
  12  rs11459144   FREQ        0    0.125    0.875
  12  rs11459144   MEAN       NA 0.000849 0.0008371
  12  rs11459144     SD       NA 0.005496 0.006961
  12   rs3136386   GENO      C/C      C/G      G/G
  12   rs3136386 COUNTS        0        9       31
  12   rs3136386   FREQ        0    0.225    0.775
  12   rs3136386   MEAN       NA -0.0003761 0.001191
  12   rs3136386     SD       NA 0.005098 0.007173
  12   rs2233920   GENO      A/A      A/C      C/C
  12   rs2233920 COUNTS        0        9       31
  12   rs2233920   FREQ        0    0.225    0.775
  12   rs2233920   MEAN       NA -0.001517 0.001523
  12   rs2233920     SD       NA 0.007488 0.006469
  12   rs2233919   GENO      A/A      A/G      G/G
  12   rs2233919 COUNTS        0        5       35
  12   rs2233919   FREQ        0    0.125    0.875
  12   rs2233919   MEAN       NA 0.000849 0.0008371
  12   rs2233919     SD       NA 0.005496 0.006961
  12   rs3136384   GENO      T/T      T/C      C/C
  12   rs3136384 COUNTS        6       14       20
  12   rs3136384   FREQ     0.15     0.35      0.5
  12   rs3136384   MEAN 0.001009 -0.0004744 0.001706
  12   rs3136384     SD 0.002799 0.004751 0.008573
  12   rs3136382   GENO      C/C      C/G      G/G
  12   rs3136382 COUNTS        7       23       10
  12   rs3136382   FREQ    0.175    0.575     0.25
  12   rs3136382   MEAN 0.004762 -0.0006075 0.001419
  12   rs3136382     SD 0.006171  0.00751 0.003945
  12  rs71070813   GENO      A/A  A/AAAAT AAAAT/AAAAT
  12  rs71070813 COUNTS        6       19       15
  12  rs71070813   FREQ     0.15    0.475    0.375
  12  rs71070813   MEAN 0.007106 1.436e-05 -0.0006242
  12  rs71070813     SD  0.01099 0.006389  0.00326
  12  rs79375474   GENO      A/A      A/T      T/T
  12  rs79375474 COUNTS        6       14       20
  12  rs79375474   FREQ     0.15     0.35      0.5
  12  rs79375474   MEAN 0.001009 -0.0004744 0.001706
  12  rs79375474     SD 0.002799 0.004751 0.008573
  12  rs60631751   GENO      T/T     T/TG    TG/TG
  12  rs60631751 COUNTS        4       14       22
  12  rs60631751   FREQ      0.1     0.35     0.55
  12  rs60631751   MEAN -2.054e-05 -0.0005619 0.001886
  12  rs60631751     SD 0.001871 0.004682 0.008219
  12   rs3136378   GENO      A/A      A/G      G/G
  12   rs3136378 COUNTS        6       14       20
  12   rs3136378   FREQ     0.15     0.35      0.5
  12   rs3136378   MEAN 0.001009 -0.0004744 0.001706
  12   rs3136378     SD 0.002799 0.004751 0.008573
  12   rs3136377   GENO      A/A      A/G      G/G
  12   rs3136377 COUNTS        8       22       10
  12   rs3136377   FREQ      0.2     0.55     0.25
  12   rs3136377   MEAN 0.004262 -0.0006697 0.001419
  12   rs3136377     SD 0.005885 0.007681 0.003945
  12   rs3136376   GENO      G/G      G/A      A/A
  12   rs3136376 COUNTS        1        6       33
  12   rs3136376   FREQ    0.025     0.15    0.825
  12   rs3136376   MEAN 0.007194 0.002293 0.0003816
  12   rs3136376     SD        0  0.01265 0.005327
  12   rs3136375   GENO      A/A      A/G      G/G
  12   rs3136375 COUNTS        6       14       20
  12   rs3136375   FREQ     0.15     0.35      0.5
  12   rs3136375   MEAN 0.001009 -0.0004744 0.001706
  12   rs3136375     SD 0.002799 0.004751 0.008573
  12   rs2279402   GENO      G/G      G/A      A/A
  12   rs2279402 COUNTS        6       14       20
  12   rs2279402   FREQ     0.15     0.35      0.5
  12   rs2279402   MEAN 0.001009 -0.0004744 0.001706
  12   rs2279402     SD 0.002799 0.004751 0.008573
  12   rs2279401   GENO      A/A      A/G      G/G
  12   rs2279401 COUNTS        6       14       20
  12   rs2279401   FREQ     0.15     0.35      0.5
  12   rs2279401   MEAN 0.001009 -0.0004744 0.001706
  12   rs2279401     SD 0.002799 0.004751 0.008573
  12   rs3136374   GENO      G/G      G/A      A/A
  12   rs3136374 COUNTS        0        4       36
  12   rs3136374   FREQ        0      0.1      0.9
  12   rs3136374   MEAN       NA 0.001197 0.0007988
  12   rs3136374     SD       NA 0.003236 0.007044
  12   rs2279400   GENO      A/A      A/G      G/G
  12   rs2279400 COUNTS        6       14       20
  12   rs2279400   FREQ     0.15     0.35      0.5
  12   rs2279400   MEAN 0.001009 -0.0004744 0.001706
  12   rs2279400     SD 0.002799 0.004751 0.008573
  12   rs2279399   GENO      C/C      C/T      T/T
  12   rs2279399 COUNTS        6       14       20
  12   rs2279399   FREQ     0.15     0.35      0.5
  12   rs2279399   MEAN 0.001009 -0.0004744 0.001706
  12   rs2279399     SD 0.002799 0.004751 0.008573
  12  rs60324033   GENO    AT/AT     AT/A      A/A
  12  rs60324033 COUNTS        8       19       13
  12  rs60324033   FREQ      0.2    0.475    0.325
  12  rs60324033   MEAN 0.001073 0.0007695 0.0007954
  12  rs60324033     SD 0.003957 0.007735  0.00696
  12   rs3087404   GENO      C/C      C/T      T/T
  12   rs3087404 COUNTS        4       14       22
  12   rs3087404   FREQ      0.1     0.35     0.55
  12   rs3087404   MEAN -2.054e-05 -0.0005619 0.001886
  12   rs3087404     SD 0.001871 0.004682 0.008219
  12 rs116790617   GENO      G/G      G/A      A/A
  12 rs116790617 COUNTS        0        4       36
  12 rs116790617   FREQ        0      0.1      0.9
  12 rs116790617   MEAN       NA 0.003376 0.0005568
  12 rs116790617     SD       NA 0.003227 0.006987
  12 rs551213710   GENO TAATAATAATAATAATAATAATAATAATAATA/TAATAATAATAATAATAATAATAATAATAATA TAATAATAATAATAATAATAATAATAATAATA/T      T/T
  12 rs551213710 COUNTS        0        8       32
  12 rs551213710   FREQ        0      0.2      0.8
  12 rs551213710   MEAN       NA -0.001003 0.001299
  12 rs551213710     SD       NA 0.003546 0.007288
  12  rs55778158   GENO      C/C      C/T      T/T
  12  rs55778158 COUNTS        6       14       20
  12  rs55778158   FREQ     0.15     0.35      0.5
  12  rs55778158   MEAN 0.001009 -0.0004744 0.001706
  12  rs55778158     SD 0.002799 0.004751 0.008573
  12   rs4759344   GENO      G/G      G/A      A/A
  12   rs4759344 COUNTS        6       14       20
  12   rs4759344   FREQ     0.15     0.35      0.5
  12   rs4759344   MEAN 0.001009 -0.0004744 0.001706
  12   rs4759344     SD 0.002799 0.004751 0.008573
  12   rs4759345   GENO      T/T      T/C      C/C
  12   rs4759345 COUNTS        7       19       14
  12   rs4759345   FREQ    0.175    0.475     0.35
  12   rs4759345   MEAN 0.0001987  0.00123 0.000628
  12   rs4759345     SD 0.003336 0.007987 0.006487
  12   rs6580978   GENO      G/G      G/A      A/A
  12   rs6580978 COUNTS        6       14       20
  12   rs6580978   FREQ     0.15     0.35      0.5
  12   rs6580978   MEAN 0.001009 -0.0004744 0.001706
  12   rs6580978     SD 0.002799 0.004751 0.008573
  12   rs3809159   GENO      C/C      C/G      G/G
  12   rs3809159 COUNTS        7       17       16
  12   rs3809159   FREQ    0.175    0.425      0.4
  12   rs3809159   MEAN 0.0001987 0.002095 -0.0002163
  12   rs3809159     SD 0.003336 0.007868 0.006652
  12 rs546531632   GENO GCACAGCCAAGGATCTAAT/GCACAGCCAAGGATCTAAT GCACAGCCAAGGATCTAAT/G      G/G
  12 rs546531632 COUNTS        0        6       34
  12 rs546531632   FREQ        0     0.15     0.85
  12 rs546531632   MEAN       NA -0.001288 0.001214
  12 rs546531632     SD       NA 0.004992 0.006989
  12 rs189159743   GENO      A/A      A/C      C/C
  12 rs189159743 COUNTS        0        5       35
  12 rs189159743   FREQ        0    0.125    0.875
  12 rs189159743   MEAN       NA -0.0001633 0.0009818
  12 rs189159743     SD       NA 0.004653 0.007021
  12 rs375003734   GENO      G/G      G/T      T/T
  12 rs375003734 COUNTS        0        4       36
  12 rs375003734   FREQ        0      0.1      0.9
  12 rs375003734   MEAN       NA -0.002731 0.001235
  12 rs375003734     SD       NA 0.001563 0.006979
  12  rs61921391   GENO      T/T      T/A      A/A
  12  rs61921391 COUNTS        0        4       36
  12  rs61921391   FREQ        0      0.1      0.9
  12  rs61921391   MEAN       NA -8.082e-06 0.0009327
  12  rs61921391     SD       NA 0.005358 0.006926
  12 rs546249038   GENO    CT/CT     CT/C      C/C
  12 rs546249038 COUNTS        0        5       35
  12 rs546249038   FREQ        0    0.125    0.875
  12 rs546249038   MEAN       NA -0.002162 0.001267
  12 rs546249038     SD       NA 0.003624 0.006997
  12  rs57727924   GENO      C/C      C/T      T/T
  12  rs57727924 COUNTS        2       15       23
  12  rs57727924   FREQ     0.05    0.375    0.575
  12  rs57727924   MEAN -0.002073 8.507e-05 0.001583
  12  rs57727924     SD 0.005519 0.004625 0.007978
  12  rs77603963   GENO      C/C      C/T      T/T
  12  rs77603963 COUNTS        0       13       27
  12  rs77603963   FREQ        0    0.325    0.675
  12  rs77603963   MEAN       NA 0.003913 -0.0006415
  12  rs77603963     SD       NA 0.008292 0.005411
  12 rs114030832   GENO      G/G      G/C      C/C
  12 rs114030832 COUNTS        0       13       27
  12 rs114030832   FREQ        0    0.325    0.675
  12 rs114030832   MEAN       NA 0.003913 -0.0006415
  12 rs114030832     SD       NA 0.008292 0.005411
  12   rs2029166   GENO      T/T      T/C      C/C
  12   rs2029166 COUNTS        7       24        9
  12   rs2029166   FREQ    0.175      0.6    0.225
  12   rs2029166   MEAN 0.0001809 0.0009545 0.001041
  12   rs2029166     SD 0.003532  0.00711 0.008117
  12   rs2029167   GENO      G/G      G/A      A/A
  12   rs2029167 COUNTS       10       17       13
  12   rs2029167   FREQ     0.25    0.425    0.325
  12   rs2029167   MEAN  0.00151 0.002284 -0.001568
  12   rs2029167     SD 0.007034 0.008068 0.003725
  12   rs7967648   GENO      T/T      T/C      C/C
  12   rs7967648 COUNTS        0       13       27
  12   rs7967648   FREQ        0    0.325    0.675
  12   rs7967648   MEAN       NA 0.003913 -0.0006415
  12   rs7967648     SD       NA 0.008292 0.005411
  12 rs114566557   GENO      C/C      C/T      T/T
  12 rs114566557 COUNTS        0       11       29
  12 rs114566557   FREQ        0    0.275    0.725
  12 rs114566557   MEAN       NA 9.924e-05 0.001119
  12 rs114566557     SD       NA 0.007367 0.006594
  12   rs7296239   GENO      T/T      T/C      C/C
  12   rs7296239 COUNTS        5       14       21
  12   rs7296239   FREQ    0.125     0.35    0.525
  12   rs7296239   MEAN 0.007518 0.000719 -0.000672
  12   rs7296239     SD  0.01241  0.00675 0.003804
  12 rs186341105   GENO      T/T      T/C      C/C
  12 rs186341105 COUNTS        0        4       36
  12 rs186341105   FREQ        0      0.1      0.9
  12 rs186341105   MEAN       NA -0.003087 0.001275
  12 rs186341105     SD       NA 0.004277 0.006856
  12   rs7311314   GENO      G/G      G/A      A/A
  12   rs7311314 COUNTS        5       14       21
  12   rs7311314   FREQ    0.125     0.35    0.525
  12   rs7311314   MEAN 0.007518 0.0009395 -0.000819
  12   rs7311314     SD  0.01241   0.0066 0.003909
  12 rs191642504   GENO      A/A      A/G      G/G
  12 rs191642504 COUNTS        0        4       36
  12 rs191642504   FREQ        0      0.1      0.9
  12 rs191642504   MEAN       NA -0.003087 0.001275
  12 rs191642504     SD       NA 0.004277 0.006856
  12  rs11170843   GENO      T/T      T/C      C/C
  12  rs11170843 COUNTS        5       13       22
  12  rs11170843   FREQ    0.125    0.325     0.55
  12  rs11170843   MEAN 0.007518 0.001152 -0.0008649
  12  rs11170843     SD  0.01241  0.00682 0.003821
  12  rs10783625   GENO      T/T      T/C      C/C
  12  rs10783625 COUNTS        3       13       24
  12  rs10783625   FREQ    0.075    0.325      0.6
  12  rs10783625   MEAN 0.001631 0.004497 -0.001242
  12  rs10783625     SD 0.008863 0.008835 0.004143
  12  rs28712648   GENO      T/T      T/C      C/C
  12  rs28712648 COUNTS        0        7       33
  12  rs28712648   FREQ        0    0.175    0.825
  12  rs28712648   MEAN       NA -0.001544 0.001344
  12  rs28712648     SD       NA 0.003571 0.007167
  12  rs58657256   GENO      A/A      A/G      G/G
  12  rs58657256 COUNTS        3       17       20
  12  rs58657256   FREQ    0.075    0.425      0.5
  12  rs58657256   MEAN -0.0005824 0.0004167  0.00141
  12  rs58657256     SD 0.003777 0.004165 0.008726
  12  rs28653777   GENO      C/C      C/A      A/A
  12  rs28653777 COUNTS        0        7       33
  12  rs28653777   FREQ        0    0.175    0.825
  12  rs28653777   MEAN       NA -0.001544 0.001344
  12  rs28653777     SD       NA 0.003571 0.007167
  12  rs58068455   GENO      A/A      A/G      G/G
  12  rs58068455 COUNTS        3       17       20
  12  rs58068455   FREQ    0.075    0.425      0.5
  12  rs58068455   MEAN -0.0005824 0.0004167  0.00141
  12  rs58068455     SD 0.003777 0.004165 0.008726
  12  rs74240633   GENO      G/G      G/C      C/C
  12  rs74240633 COUNTS        0       10       30
  12  rs74240633   FREQ        0     0.25     0.75
  12  rs74240633   MEAN       NA 0.001323 0.0006771
  12  rs74240633     SD       NA 0.003268 0.007587
  12  rs74089931   GENO      A/A      A/G      G/G
  12  rs74089931 COUNTS        0        4       36
  12  rs74089931   FREQ        0      0.1      0.9
  12  rs74089931   MEAN       NA -0.003087 0.001275
  12  rs74089931     SD       NA 0.004277 0.006856
  12   rs7966201   GENO      C/C      C/T      T/T
  12   rs7966201 COUNTS       10       17       13
  12   rs7966201   FREQ     0.25    0.425    0.325
  12   rs7966201   MEAN 0.0001137 0.0001294 0.002324
  12   rs7966201     SD 0.003187 0.004762  0.01029
  12  rs74754786   GENO      G/G      G/C      C/C
  12  rs74754786 COUNTS        0       10       30
  12  rs74754786   FREQ        0     0.25     0.75
  12  rs74754786   MEAN       NA 0.001323 0.0006771
  12  rs74754786     SD       NA 0.003268 0.007587
  12   rs2087058   GENO      A/A      A/G      G/G
  12   rs2087058 COUNTS        1       13       26
  12   rs2087058   FREQ    0.025    0.325     0.65
  12   rs2087058   MEAN 0.0006417 0.002238 0.0001467
  12   rs2087058     SD        0 0.006791 0.006862
  12   rs2087059   GENO      G/G      G/C      C/C
  12   rs2087059 COUNTS        0        8       32
  12   rs2087059   FREQ        0      0.2      0.8
  12   rs2087059   MEAN       NA -0.001497 0.001423
  12   rs2087059     SD       NA 0.008005 0.006389
  12   rs2087060   GENO      C/C      C/T      T/T
  12   rs2087060 COUNTS        0        8       32
  12   rs2087060   FREQ        0      0.2      0.8
  12   rs2087060   MEAN       NA -0.001497 0.001423
  12   rs2087060     SD       NA 0.008005 0.006389
  12   rs2087061   GENO      A/A      A/G      G/G
  12   rs2087061 COUNTS        0        8       32
  12   rs2087061   FREQ        0      0.2      0.8
  12   rs2087061   MEAN       NA -0.001497 0.001423
  12   rs2087061     SD       NA 0.008005 0.006389
  12 rs185098808   GENO      C/C      C/T      T/T
  12 rs185098808 COUNTS        0        4       36
  12 rs185098808   FREQ        0      0.1      0.9
  12 rs185098808   MEAN       NA -0.003087 0.001275
  12 rs185098808     SD       NA 0.004277 0.006856
  12  rs76821429   GENO      T/T      T/C      C/C
  12  rs76821429 COUNTS        0       10       30
  12  rs76821429   FREQ        0     0.25     0.75
  12  rs76821429   MEAN       NA -0.002643 0.001999
  12  rs76821429     SD       NA 0.004327 0.007042
  12 rs112407641   GENO      T/T      T/C      C/C
  12 rs112407641 COUNTS        0       10       30
  12 rs112407641   FREQ        0     0.25     0.75
  12 rs112407641   MEAN       NA -0.002643 0.001999
  12 rs112407641     SD       NA 0.004327 0.007042
  12 rs116455463   GENO      G/G      G/T      T/T
  12 rs116455463 COUNTS        0        4       36
  12 rs116455463   FREQ        0      0.1      0.9
  12 rs116455463   MEAN       NA 0.0001311 0.0009172
  12 rs116455463     SD       NA 0.007611 0.006745
  12 rs114351482   GENO      T/T      T/C      C/C
  12 rs114351482 COUNTS        0        7       33
  12 rs114351482   FREQ        0    0.175    0.825
  12 rs114351482   MEAN       NA -0.001544 0.001344
  12 rs114351482     SD       NA 0.003571 0.007167
  12  rs11834788   GENO      A/A      A/G      G/G
  12  rs11834788 COUNTS        4       22       14
  12  rs11834788   FREQ      0.1     0.55     0.35
  12  rs11834788   MEAN 0.001199 0.001468 -0.0002539
  12  rs11834788     SD 0.008519 0.008158 0.003126
  12 rs139147863   GENO      A/A      A/G      G/G
  12 rs139147863 COUNTS        0        4       36
  12 rs139147863   FREQ        0      0.1      0.9
  12 rs139147863   MEAN       NA -0.002448 0.001204
  12 rs139147863     SD       NA 0.003397  0.00694
  12 rs532788985   GENO CAAAAAAAAAAAA/CAAAAAAAAAAAA CAAAAAAAAAAAA/C      C/C
  12 rs532788985 COUNTS        4       20       16
  12 rs532788985   FREQ      0.1      0.5      0.4
  12 rs532788985   MEAN -0.0006786 0.003319 -0.001882
  12 rs532788985     SD 0.005581 0.007387 0.005083
  12 rs571168607   GENO      C/C      C/T      T/T
  12 rs571168607 COUNTS        0        8       32
  12 rs571168607   FREQ        0      0.2      0.8
  12 rs571168607   MEAN       NA 0.0008776 0.0008289
  12 rs571168607     SD       NA  0.01253 0.004647
  12 rs192043675   GENO      T/T      T/C      C/C
  12 rs192043675 COUNTS        0        8       32
  12 rs192043675   FREQ        0      0.2      0.8
  12 rs192043675   MEAN       NA 0.0008776 0.0008289
  12 rs192043675     SD       NA  0.01253 0.004647
  12   rs9739743   GENO      A/A      A/G      G/G
  12   rs9739743 COUNTS        3       13       24
  12   rs9739743   FREQ    0.075    0.325      0.6
  12   rs9739743   MEAN 0.003815 0.002614 -0.0004954
  12   rs9739743     SD 0.009294 0.009111 0.004612
  12   rs9739744   GENO      A/A      A/G      G/G
  12   rs9739744 COUNTS        3       13       24
  12   rs9739744   FREQ    0.075    0.325      0.6
  12   rs9739744   MEAN 0.003815 0.002614 -0.0004954
  12   rs9739744     SD 0.009294 0.009111 0.004612
  12   rs9739733   GENO      C/C      C/T      T/T
  12   rs9739733 COUNTS        7       17       16
  12   rs9739733   FREQ    0.175    0.425      0.4
  12   rs9739733   MEAN -5.96e-05 0.003139 -0.001213
  12   rs9739733     SD 0.004698 0.008727 0.004119
  12   rs9739739   GENO      T/T      T/C      C/C
  12   rs9739739 COUNTS        0        4       36
  12   rs9739739   FREQ        0      0.1      0.9
  12   rs9739739   MEAN       NA 0.002387 0.0006666
  12   rs9739739     SD       NA 0.008154 0.006673
  12  rs73319175   GENO      G/G      G/C      C/C
  12  rs73319175 COUNTS        1        8       31
  12  rs73319175   FREQ    0.025      0.2    0.775
  12  rs73319175   MEAN 0.007194 0.0005743 0.0007019
  12  rs73319175     SD        0 0.007316 0.006714
  12  rs56759204   GENO      G/G      G/A      A/A
  12  rs56759204 COUNTS        1       20       19
  12  rs56759204   FREQ    0.025      0.5    0.475
  12  rs56759204   MEAN 0.007194 0.002493 -0.001237
  12  rs56759204     SD        0 0.008089 0.004399
  12 rs116446057   GENO      C/C      C/T      T/T
  12 rs116446057 COUNTS        0        4       36
  12 rs116446057   FREQ        0      0.1      0.9
  12 rs116446057   MEAN       NA 0.002387 0.0006666
  12 rs116446057     SD       NA 0.008154 0.006673
  12  rs59334342   GENO      T/T      T/C      C/C
  12  rs59334342 COUNTS        0        9       31
  12  rs59334342   FREQ        0    0.225    0.775
  12  rs59334342   MEAN       NA 0.004702 -0.000283
  12  rs59334342     SD       NA 0.009916 0.005191
  12  rs60129831   GENO      T/T      T/C      C/C
  12  rs60129831 COUNTS        0        9       31
  12  rs60129831   FREQ        0    0.225    0.775
  12  rs60129831   MEAN       NA 0.004702 -0.000283
  12  rs60129831     SD       NA 0.009916 0.005191
  12  rs73319178   GENO      A/A      A/T      T/T
  12  rs73319178 COUNTS        1       11       28
  12  rs73319178   FREQ    0.025    0.275      0.7
  12  rs73319178   MEAN 0.007194 0.0006854 0.0006719
  12  rs73319178     SD        0 0.006137 0.007072
  12  rs73319181   GENO      A/A      A/G      G/G
  12  rs73319181 COUNTS        1       10       29
  12  rs73319181   FREQ    0.025     0.25    0.725
  12  rs73319181   MEAN 0.007194 0.001796 0.0002893
  12  rs73319181     SD        0 0.005173 0.007244
  12  rs17109031   GENO      A/A      A/G      G/G
  12  rs17109031 COUNTS        0       10       30
  12  rs17109031   FREQ        0     0.25     0.75
  12  rs17109031   MEAN       NA  0.00319 5.495e-05
  12  rs17109031     SD       NA   0.0105 0.004921
  12  rs73114519   GENO      C/C      C/T      T/T
  12  rs73114519 COUNTS        1       20       19
  12  rs73114519   FREQ    0.025      0.5    0.475
  12  rs73114519   MEAN 0.007194 0.002493 -0.001237
  12  rs73114519     SD        0 0.008089 0.004399
  12 rs142594208   GENO      A/A      A/G      G/G
  12 rs142594208 COUNTS        0        4       36
  12 rs142594208   FREQ        0      0.1      0.9
  12 rs142594208   MEAN       NA 0.002387 0.0006666
  12 rs142594208     SD       NA 0.008154 0.006673
  12  rs73114520   GENO      A/A      A/G      G/G
  12  rs73114520 COUNTS        0        9       31
  12  rs73114520   FREQ        0    0.225    0.775
  12  rs73114520   MEAN       NA 0.004702 -0.000283
  12  rs73114520     SD       NA 0.009916 0.005191
  12   rs2046516   GENO      A/A      A/G      G/G
  12   rs2046516 COUNTS        0       10       30
  12   rs2046516   FREQ        0     0.25     0.75
  12   rs2046516   MEAN       NA  0.00319 5.495e-05
  12   rs2046516     SD       NA   0.0105 0.004921
  12  rs78712266   GENO      A/A      A/C      C/C
  12  rs78712266 COUNTS        6       14       20
  12  rs78712266   FREQ     0.15     0.35      0.5
  12  rs78712266   MEAN 0.001279 0.0001421 0.001194
  12  rs78712266     SD 0.004803 0.003888 0.008724
  12  rs73319183   GENO      A/A      A/G      G/G
  12  rs73319183 COUNTS        0        5       35
  12  rs73319183   FREQ        0    0.125    0.875
  12  rs73319183   MEAN       NA 0.002186 0.0006461
  12  rs73319183     SD       NA 0.002867 0.007123
  12  rs73319186   GENO      A/A      A/G      G/G
  12  rs73319186 COUNTS        0        5       35
  12  rs73319186   FREQ        0    0.125    0.875
  12  rs73319186   MEAN       NA 0.002186 0.0006461
  12  rs73319186     SD       NA 0.002867 0.007123
  12   rs1317996   GENO      G/G      G/C      C/C
  12   rs1317996 COUNTS        1        4       35
  12   rs1317996   FREQ    0.025      0.1    0.875
  12   rs1317996   MEAN -0.006695 0.009509 6.303e-05
  12   rs1317996     SD        0  0.01226 0.005255
  12 rs115512618   GENO      G/G      G/A      A/A
  12 rs115512618 COUNTS        0        4       36
  12 rs115512618   FREQ        0      0.1      0.9
  12 rs115512618   MEAN       NA -0.001015 0.001045
  12 rs115512618     SD       NA 0.003641 0.006997
  12    rs882383   GENO      A/A      A/G      G/G
  12    rs882383 COUNTS        1       20       19
  12    rs882383   FREQ    0.025      0.5    0.475
  12    rs882383   MEAN 0.007194 0.002493 -0.001237
  12    rs882383     SD        0 0.008089 0.004399
  12   rs4759347   GENO      A/A      A/G      G/G
  12   rs4759347 COUNTS        0        9       31
  12   rs4759347   FREQ        0    0.225    0.775
  12   rs4759347   MEAN       NA 0.004702 -0.000283
  12   rs4759347     SD       NA 0.009916 0.005191
  12  rs76088355   GENO      A/A      A/G      G/G
  12  rs76088355 COUNTS        0        7       33
  12  rs76088355   FREQ        0    0.175    0.825
  12  rs76088355   MEAN       NA  0.00306 0.0003675
  12  rs76088355     SD       NA 0.006511 0.006783
  12 rs114611953   GENO      T/T      T/C      C/C
  12 rs114611953 COUNTS        0        5       35
  12 rs114611953   FREQ        0    0.125    0.875
  12 rs114611953   MEAN       NA 0.004579 0.0003043
  12 rs114611953     SD       NA  0.01248 0.005598
  12  rs80193464   GENO      T/T      T/G      G/G
  12  rs80193464 COUNTS        0        4       36
  12  rs80193464   FREQ        0      0.1      0.9
  12  rs80193464   MEAN       NA 0.002387 0.0006666
  12  rs80193464     SD       NA 0.008154 0.006673
  12   rs7305567   GENO      C/C      C/A      A/A
  12   rs7305567 COUNTS        3       11       26
  12   rs7305567   FREQ    0.075    0.275     0.65
  12   rs7305567   MEAN  0.01263 0.0006608 -0.0004471
  12   rs7305567     SD  0.01292 0.006598 0.004642
  12 rs536321446   GENO  CAA/CAA    CAA/C      C/C
  12 rs536321446 COUNTS        3       22       15
  12 rs536321446   FREQ    0.075     0.55    0.375
  12 rs536321446   MEAN  0.01263 0.000267 -0.000682
  12 rs536321446     SD  0.01292 0.005694 0.004588
  12  rs10876543   GENO      C/C      C/T      T/T
  12  rs10876543 COUNTS        5       15       20
  12  rs10876543   FREQ    0.125    0.375      0.5
  12  rs10876543   MEAN 0.008126 -0.0005027 2.271e-05
  12  rs10876543     SD  0.01382 0.005049 0.004241
  12  rs28481797   GENO      C/C      C/T      T/T
  12  rs28481797 COUNTS        6       19       15
  12  rs28481797   FREQ     0.15    0.475    0.375
  12  rs28481797   MEAN 0.007971 -0.0009423 0.0002416
  12  rs28481797     SD  0.01237 0.004217 0.004727
  12   rs7299629   GENO      A/A      A/G      G/G
  12   rs7299629 COUNTS        4       18       18
  12   rs7299629   FREQ      0.1     0.45     0.45
  12   rs7299629   MEAN  0.01127 -0.0005337 -0.000108
  12   rs7299629     SD  0.01089 0.005824 0.004539
  12  rs10876544   GENO      A/A      A/G      G/G
  12  rs10876544 COUNTS        0        6       34
  12  rs10876544   FREQ        0     0.15     0.85
  12  rs10876544   MEAN       NA -0.002018 0.001343
  12  rs10876544     SD       NA 0.003812 0.007046
  12  rs35702231   GENO    CA/CA     CA/C      C/C
  12  rs35702231 COUNTS        4       11       25
  12  rs35702231   FREQ      0.1    0.275    0.625
  12  rs35702231   MEAN 0.007421 0.0005901 -0.0001052
  12  rs35702231     SD  0.01585  0.00598  0.00438
  12  rs56162312   GENO      G/G      G/T      T/T
  12  rs56162312 COUNTS        4       14       22
  12  rs56162312   FREQ      0.1     0.35     0.55
  12  rs56162312   MEAN  0.01276 -0.001488 0.0001512
  12  rs56162312     SD  0.01055 0.005436 0.004339
  12 rs181520187   GENO      A/A      A/G      G/G
  12 rs181520187 COUNTS        0        4       36
  12 rs181520187   FREQ        0      0.1      0.9
  12 rs181520187   MEAN       NA 0.002387 0.0006666
  12 rs181520187     SD       NA 0.008154 0.006673
  12   rs7308093   GENO      C/C      C/T      T/T
  12   rs7308093 COUNTS        4       11       25
  12   rs7308093   FREQ      0.1    0.275    0.625
  12   rs7308093   MEAN 0.007421 0.0005901 -0.0001052
  12   rs7308093     SD  0.01585  0.00598  0.00438
  12 rs542684410   GENO    GC/GC     GC/G      G/G
  12 rs542684410 COUNTS        0        4       36
  12 rs542684410   FREQ        0      0.1      0.9
  12 rs542684410   MEAN       NA 0.001343 0.0007826
  12 rs542684410     SD       NA 0.004047 0.007007
  12  rs11832368   GENO      G/G      G/A      A/A
  12  rs11832368 COUNTS        4       11       25
  12  rs11832368   FREQ      0.1    0.275    0.625
  12  rs11832368   MEAN 0.007421 0.0005901 -0.0001052
  12  rs11832368     SD  0.01585  0.00598  0.00438
  12 rs151043217   GENO      A/A      A/G      G/G
  12 rs151043217 COUNTS        0        8       32
  12 rs151043217   FREQ        0      0.2      0.8
  12 rs151043217   MEAN       NA -0.0005002 0.001173
  12 rs151043217     SD       NA 0.004334 0.007227
  12  rs11170847   GENO      C/C      C/T      T/T
  12  rs11170847 COUNTS        4       11       25
  12  rs11170847   FREQ      0.1    0.275    0.625
  12  rs11170847   MEAN 0.007421 0.0005901 -0.0001052
  12  rs11170847     SD  0.01585  0.00598  0.00438
  12  rs73321004   GENO      C/C      C/A      A/A
  12  rs73321004 COUNTS        6       18       16
  12  rs73321004   FREQ     0.15     0.45      0.4
  12  rs73321004   MEAN 0.007971 -0.001039 0.0002759
  12  rs73321004     SD  0.01237 0.004317 0.004569
  12 rs116310388   GENO      C/C      C/G      G/G
  12 rs116310388 COUNTS        0        8       32
  12 rs116310388   FREQ        0      0.2      0.8
  12 rs116310388   MEAN       NA 0.001746 0.0006118
  12 rs116310388     SD       NA  0.00355 0.007344
  12 rs112639880   GENO      G/G     G/GA    GA/GA
  12 rs112639880 COUNTS        1       25       14
  12 rs112639880   FREQ    0.025    0.625     0.35
  12 rs112639880   MEAN 0.0006417 0.001513 -0.0003517
  12 rs112639880     SD        0 0.007839 0.004494
  12  rs59151663   GENO      C/C      C/A      A/A
  12  rs59151663 COUNTS        4       16       20
  12  rs59151663   FREQ      0.1      0.4      0.5
  12  rs59151663   MEAN  0.01276 -0.001232 0.0001105
  12  rs59151663     SD  0.01055 0.005112 0.004557
  12  rs11614841   GENO      T/T      T/C      C/C
  12  rs11614841 COUNTS        3       11       26
  12  rs11614841   FREQ    0.075    0.275     0.65
  12  rs11614841   MEAN  0.01337 -0.0009378 0.0001444
  12  rs11614841     SD  0.01284 0.006478 0.004477
  12   rs7294533   GENO      C/C      C/T      T/T
  12   rs7294533 COUNTS        3       12       25
  12   rs7294533   FREQ    0.075      0.3    0.625
  12   rs7294533   MEAN  0.01337 -0.0003276 -0.0001052
  12   rs7294533     SD  0.01284 0.006528  0.00438
  12  rs12425539   GENO      G/G      G/A      A/A
  12  rs12425539 COUNTS        6       15       19
  12  rs12425539   FREQ     0.15    0.375    0.475
  12  rs12425539   MEAN 0.007971 -0.001443 0.0003874
  12  rs12425539     SD  0.01237 0.004635 0.004189
  12   rs2046517   GENO      G/G      G/A      A/A
  12   rs2046517 COUNTS        6       15       19
  12   rs2046517   FREQ     0.15    0.375    0.475
  12   rs2046517   MEAN 0.007971 -0.001443 0.0003874
  12   rs2046517     SD  0.01237 0.004635 0.004189
  12   rs2046518   GENO      T/T      T/A      A/A
  12   rs2046518 COUNTS        3       12       25
  12   rs2046518   FREQ    0.075      0.3    0.625
  12   rs2046518   MEAN  0.01337 -0.0003276 -0.0001052
  12   rs2046518     SD  0.01284 0.006528  0.00438
  12 rs148860947   GENO CGAAAA/CGAAAA CGAAAA/C      C/C
  12 rs148860947 COUNTS        3       12       25
  12 rs148860947   FREQ    0.075      0.3    0.625
  12 rs148860947   MEAN  0.01337 -0.0003276 -0.0001052
  12 rs148860947     SD  0.01284 0.006528  0.00438
  12  rs55980847   GENO      T/T      T/G      G/G
  12  rs55980847 COUNTS        3       12       25
  12  rs55980847   FREQ    0.075      0.3    0.625
  12  rs55980847   MEAN  0.01337 -0.0003276 -0.0001052
  12  rs55980847     SD  0.01284 0.006528  0.00438
  12  rs55902723   GENO      G/G      G/A      A/A
  12  rs55902723 COUNTS        6       15       19
  12  rs55902723   FREQ     0.15    0.375    0.475
  12  rs55902723   MEAN 0.007971 -0.001443 0.0003874
  12  rs55902723     SD  0.01237 0.004635 0.004189
  12 rs147821793   GENO    CA/CA     CA/C      C/C
  12 rs147821793 COUNTS        0        6       34
  12 rs147821793   FREQ        0     0.15     0.85
  12 rs147821793   MEAN       NA 0.0004647 0.0009046
  12 rs147821793     SD       NA 0.007173 0.006765
  12  rs17109314   GENO      A/A      A/C      C/C
  12  rs17109314 COUNTS        6       16       18
  12  rs17109314   FREQ     0.15      0.4     0.45
  12  rs17109314   MEAN 0.007971 -0.001303 0.0003649
  12  rs17109314     SD  0.01237 0.004512 0.004309
  12  rs56678328   GENO    AG/AG     AG/A      A/A
  12  rs56678328 COUNTS        3       11       26
  12  rs56678328   FREQ    0.075    0.275     0.65
  12  rs56678328   MEAN  0.01337 6.675e-05 -0.0002806
  12  rs56678328     SD  0.01284 0.006695 0.004384
  12  rs11612597   GENO      G/G      G/A      A/A
  12  rs11612597 COUNTS        3       11       26
  12  rs11612597   FREQ    0.075    0.275     0.65
  12  rs11612597   MEAN  0.01337 -0.0009378 0.0001444
  12  rs11612597     SD  0.01284 0.006478 0.004477
  12  rs11612640   GENO      C/C      C/G      G/G
  12  rs11612640 COUNTS        5       12       23
  12  rs11612640   FREQ    0.125      0.3    0.575
  12  rs11612640   MEAN 0.008126 -0.001129 0.0002811
  12  rs11612640     SD  0.01382 0.005239 0.004175
  12   rs7967589   GENO      G/G      G/A      A/A
  12   rs7967589 COUNTS        4        9       27
  12   rs7967589   FREQ      0.1    0.225    0.675
  12   rs7967589   MEAN 0.008527 3.843e-05 -3.37e-05
  12   rs7967589     SD  0.01427 0.006816 0.004486
  12 rs193050398   GENO      A/A      A/G      G/G
  12 rs193050398 COUNTS        0        4       36
  12 rs193050398   FREQ        0      0.1      0.9
  12 rs193050398   MEAN       NA 0.002387 0.0006666
  12 rs193050398     SD       NA 0.008154 0.006673
  12  rs76159078   GENO      A/A      A/G      G/G
  12  rs76159078 COUNTS        0        4       36
  12  rs76159078   FREQ        0      0.1      0.9
  12  rs76159078   MEAN       NA 0.002387 0.0006666
  12  rs76159078     SD       NA 0.008154 0.006673
[truncated: 2,802,584 more chars]
