# Supplementary material for: Cell-to-cell expression dispersion of B-cell surface proteins is linked to genetic variants in humans
Source: Commun Biol. 2020 Jul 3;3:346. doi: 10.1038/s42003-020-1075-1 (PMC7335051; doi:10.1038/s42003-020-1075-1)
Supplement: Supplementary file 4 — Supplementary Data 2 [file 42003_2020_1075_MOESM4_ESM.zip › Supplementary_Data_S2/plink-results-40LCLs/CD63_chr12_cv.loess/CD63_cv.loess_40_LCLs.qassoc.mperm]

 CHR         SNP         EMP1         EMP2 
  12   rs4526807       0.8443            1 
  12  rs60047499       0.7649            1 
  12 rs111234080      0.08679            1 
  12 rs112622332      0.08679            1 
  12 rs138396498      0.05079            1 
  12  rs74400196       0.6964            1 
  12  rs57676526        0.315            1 
  12 rs540672486       0.3904            1 
  12  rs58855382        0.315            1 
  12  rs17102257       0.1961            1 
  12 rs116365245       0.6657            1 
  12 rs116204103       0.6657            1 
  12  rs78372483       0.8828            1 
  12 rs112104282       0.6964            1 
  12  rs17102261       0.5315            1 
  12  rs59029921        0.315            1 
  12 rs148322992      0.05079            1 
  12   rs7131877       0.3712            1 
  12 rs139628551      0.05079            1 
  12  rs80320295      0.08679            1 
  12 rs146607756       0.5877            1 
  12  rs75648448       0.4999            1 
  12  rs73305435       0.6431            1 
  12  rs12228894       0.5315            1 
  12 rs114960006       0.5126            1 
  12  rs12227447       0.5315            1 
  12  rs74516740       0.8511            1 
  12  rs76611443        0.258            1 
  12  rs76769872        0.258            1 
  12  rs11170670       0.5315            1 
  12   rs7961165       0.5315            1 
  12 rs114693196       0.9103            1 
  12  rs17102356       0.8588            1 
  12  rs17102368       0.6431            1 
  12  rs74091520       0.5261            1 
  12  rs73305442      0.09679            1 
  12  rs56820847       0.5379            1 
  12  rs73305443       0.6431            1 
  12  rs80021376       0.6431            1 
  12  rs75726462       0.4999            1 
  12  rs11170672       0.3578            1 
  12  rs79870510       0.2038            1 
  12   rs7980783       0.3578            1 
  12   rs7980880       0.5379            1 
  12  rs73305447       0.4336            1 
  12  rs79449862       0.2038            1 
  12  rs76404125      0.05859            1 
  12   rs4427608        0.852            1 
  12  rs77303557       0.8332            1 
  12 rs540380860       0.3499            1 
  12 rs570197922       0.5002            1 
  12  rs73305449       0.3598            1 
  12  rs78058957      0.05079            1 
  12  rs73305451       0.7763            1 
  12  rs74813423       0.9347            1 
  12  rs73305452       0.3598            1 
  12  rs73305454       0.7763            1 
  12  rs77134077       0.9137            1 
  12   rs2078300        0.862            1 
  12    rs999678       0.5874            1 
  12   rs9971777       0.6354            1 
  12   rs2020182       0.6336            1 
  12   rs7315479       0.4218            1 
  12  rs11833460       0.9294            1 
  12   rs7133633       0.8606            1 
  12  rs57903200       0.4259            1 
  12  rs56847064       0.1452            1 
  12 rs116046773     0.007299            1 
  12  rs60728251       0.6086            1 
  12   rs7963414       0.4991            1 
  12 rs114652563     0.007299            1 
  12   rs3058906       0.1277            1 
  12  rs61159166     0.007299            1 
  12  rs79676492     0.007299            1 
  12  rs59999481     0.007299            1 
  12 rs115207911     0.007299            1 
  12  rs56998309       0.8785            1 
  12  rs75204089       0.7556            1 
  12 rs114295824     0.007299            1 
  12  rs12422663       0.7281            1 
  12 rs112535957       0.7659            1 
  12 rs115863331     0.007299            1 
  12   rs1809005       0.2421            1 
  12  rs12423000       0.9368            1 
  12   rs1864447       0.0253            1 
  12   rs4759293       0.1183            1 
  12  rs67715155       0.5847            1 
  12  rs59370004        0.002       0.9905 
  12 rs114393882       0.4999            1 
  12  rs75545910       0.4999            1 
  12  rs11170676         0.03            1 
  12  rs11170677      0.07749            1 
  12  rs67551371       0.9465            1 
  12  rs67535721       0.5847            1 
  12   rs3058893       0.4333            1 
  12  rs55666598         0.25            1 
  12  rs76246638       0.4281            1 
  12  rs77177006       0.4999            1 
  12  rs78996677        0.002       0.9905 
  12   rs4759294       0.6198            1 
  12  rs10876494       0.3752            1 
  12  rs57975245      0.06259            1 
  12  rs12385813       0.1011            1 
  12 rs115115629       0.2057            1 
  12 rs116683013      0.07009            1 
  12  rs74713353      0.07009            1 
  12   rs4759295       0.3109            1 
  12  rs17102640      0.06129            1 
  12 rs149710711       0.8603            1 
  12  rs11432016       0.6289            1 
  12  rs35353347       0.2249            1 
  12  rs60786267       0.0191            1 
  12  rs74091537       0.1264            1 
  12  rs12313512       0.1011            1 
  12 rs116585883      0.07009            1 
  12  rs55893761       0.1011            1 
  12 rs148538617      0.07009            1 
  12 rs112076260       0.8603            1 
  12 rs113340396       0.7245            1 
  12   rs7299481       0.2176            1 
  12  rs79479777       0.1272            1 
  12 rs115653106      0.05859            1 
  12   rs7968810       0.7348            1 
  12   rs7968870       0.1011            1 
  12   rs7969151       0.7348            1 
  12   rs6580960       0.3109            1 
  12  rs77268303      0.07009            1 
  12  rs12300969       0.8603            1 
  12  rs11307850       0.1272            1 
  12   rs7963500       0.3109            1 
  12   rs7976888       0.6289            1 
  12 rs115833693      0.07009            1 
  12  rs11170680       0.1011            1 
  12  rs12321239       0.1317            1 
  12  rs12309114       0.1011            1 
  12 rs185023038      0.07009            1 
  12  rs17102742      0.06129            1 
  12  rs10783597       0.3043            1 
  12  rs12309485       0.8277            1 
  12  rs12578472       0.0454            1 
  12   rs7294513       0.1011            1 
  12   rs4759296       0.3109            1 
  12 rs115650146      0.07009            1 
  12  rs56249450       0.2058            1 
  12   rs7315099       0.6289            1 
  12  rs10783598       0.0454            1 
  12  rs11170681       0.1011            1 
  12   rs7299000       0.6289            1 
  12  rs12303628       0.0326            1 
  12   rs7315557       0.8033            1 
  12  rs10876495      0.05479            1 
  12 rs201000501       0.1176            1 
  12   rs4759297       0.5677            1 
  12  rs74871334        0.862            1 
  12  rs75328374       0.2841            1 
  12  rs12229875        0.005            1 
  12   rs7307035       0.5692            1 
  12 rs372680132       0.1782            1 
  12  rs75334194       0.9175            1 
  12   rs3847786       0.1143            1 
  12  rs11170682       0.1143            1 
  12   rs7955354       0.4771            1 
  12   rs7955486        0.425            1 
  12 rs115211342       0.9175            1 
  12   rs3847785        0.439            1 
  12  rs11170683       0.1141            1 
  12   rs4759298       0.0109            1 
  12   rs3847784        0.439            1 
  12  rs10876496        0.014            1 
  12   rs3858602       0.1188            1 
  12 rs113854012       0.1314            1 
  12  rs74349459       0.4453            1 
  12  rs61497467       0.2841            1 
  12  rs74091557       0.4329            1 
  12  rs17102892       0.4329            1 
  12   rs1316636       0.9816            1 
  12   rs2037750       0.0109            1 
  12  rs11170685       0.1175            1 
  12  rs11170686       0.3041            1 
  12   rs2037749        0.439            1 
  12  rs61633953       0.0191            1 
  12  rs74091561       0.0454            1 
  12  rs17102909       0.4243            1 
  12  rs11170687       0.4585            1 
  12  rs17102916       0.4243            1 
  12 rs558363512       0.5178            1 
  12 rs115300059       0.4243            1 
  12  rs35625178      0.06819            1 
  12 rs559561420       0.0011       0.9958 
  12 rs191037137       0.0321            1 
  12  rs77075895      0.05859            1 
  12 rs138508034        0.283            1 
  12  rs79478521       0.0197            1 
  12  rs74091564       0.4243            1 
  12  rs74091565       0.4243            1 
  12  rs60916034       0.9785            1 
  12  rs11170688       0.4475            1 
  12  rs10876498       0.9816            1 
  12  rs10783599       0.9816            1 
  12  rs17102957        0.143            1 
  12  rs12313584       0.0467            1 
  12  rs10506318       0.2773            1 
  12  rs71925390       0.1238            1 
  12 rs114467406       0.4418            1 
  12  rs78465973       0.0197            1 
  12  rs77020835       0.9174            1 
  12   rs4494339       0.0218            1 
  12 rs112590353      0.08639            1 
  12  rs12305643       0.0218            1 
  12  rs12307091       0.2773            1 
  12  rs17103077       0.2773            1 
  12  rs11170692        0.016            1 
  12 rs116286841       0.0191            1 
  12  rs11612817        0.031            1 
  12 rs138137531       0.5138            1 
  12   rs7975955       0.0218            1 
  12  rs11170695       0.0218            1 
  12  rs11170696       0.6403            1 
  12  rs11170697       0.0218            1 
  12   rs1006347       0.0218            1 
  12   rs1550778       0.0218            1 
  12  rs77274441       0.1238            1 
  12  rs74091570       0.1032            1 
  12  rs56795175       0.1238            1 
  12   rs2010242      0.06479            1 
  12  rs74755945       0.0197            1 
  12    rs876351       0.1238            1 
  12  rs56351638       0.7187            1 
  12  rs12826199       0.1238            1 
  12 rs142314689        0.019            1 
  12  rs80254584       0.1238            1 
  12  rs34983064       0.1238            1 
  12  rs12811467      0.06659            1 
  12  rs12423899       0.1238            1 
  12 rs114815655        0.737            1 
  12  rs60282714       0.1032            1 
  12   rs4608125       0.1238            1 
  12  rs10783600       0.1238            1 
  12 rs557803529       0.5216            1 
  12  rs12319379       0.1704            1 
  12  rs59034149       0.3163            1 
  12  rs10876500       0.0291            1 
  12 rs140046407       0.7214            1 
  12  rs12304309       0.5522            1 
  12   rs7136327       0.3381            1 
  12  rs10783602       0.1238            1 
  12  rs57637575       0.1024            1 
  12 rs538246032       0.1238            1 
  12  rs59595983       0.3163            1 
  12  rs11170701       0.0403            1 
  12  rs56973833       0.1238            1 
  12  rs73309422       0.9785            1 
  12 rs116354044       0.1238            1 
  12  rs11170702       0.1238            1 
  12  rs11170704       0.1875            1 
  12 rs573424891       0.5757            1 
  12  rs12423776       0.1875            1 
  12  rs61057882       0.0291            1 
  12   rs7308843        0.022            1 
  12   rs7294561       0.1166            1 
  12  rs73309428       0.2802            1 
  12   rs7309157        0.022            1 
  12  rs57371368       0.2802            1 
  12   rs7309649        0.022            1 
  12   rs7309463        0.022            1 
  12  rs17103429        0.022            1 
  12  rs17103430        0.022            1 
  12  rs73317491        0.022            1 
  12 rs145137763       0.0135            1 
  12 rs529241619      0.08649            1 
  12 rs114688702       0.1166            1 
  12   rs9706510       0.2802            1 
  12   rs9705895        0.022            1 
  12 rs138879969       0.2802            1 
  12  rs57503239       0.1509            1 
  12  rs74500179       0.1166            1 
  12   rs3858601       0.2802            1 
  12  rs79746362       0.1845            1 
  12  rs60220223       0.1166            1 
  12   rs7295111       0.2802            1 
  12   rs7961482       0.9733            1 
  12  rs75961985       0.1845            1 
  12  rs79302696       0.1875            1 
  12 rs534420619        0.022            1 
  12  rs11835746       0.0226            1 
  12 rs115341417       0.0191            1 
  12 rs112504480       0.9733            1 
  12 rs113596586       0.9174            1 
  12   rs7303832       0.1166            1 
  12 rs201532720       0.3168            1 
  12   rs7304319     0.008799            1 
  12 rs145401239        0.737            1 
  12  rs34164956       0.1166            1 
  12 rs116656661       0.9175            1 
  12  rs77645990       0.1845            1 
  12   rs7308567       0.1166            1 
  12   rs7312036       0.1807            1 
  12  rs59952927       0.1875            1 
  12   rs1852931       0.2559            1 
  12 rs138851641       0.2349            1 
  12 rs143979088       0.1095            1 
  12   rs1920025       0.0159            1 
  12 rs114603384       0.7727            1 
  12  rs56678278       0.1801            1 
  12  rs60039490      0.07949            1 
  12 rs147952231       0.1875            1 
  12  rs59663428      0.07909            1 
  12  rs74819007       0.4511            1 
  12  rs56698238       0.1845            1 
  12  rs61246014       0.1845            1 
  12   rs4472979     0.006199            1 
  12   rs4326846       0.1801            1 
  12  rs60636781       0.1801            1 
  12  rs10506320       0.6099            1 
  12  rs10506321      0.07949            1 
  12  rs74090066      0.07949            1 
  12  rs74090067      0.07949            1 
  12  rs12822602      0.07949            1 
  12  rs34015636      0.07949            1 
  12 rs140993597       0.1845            1 
  12   rs2366129       0.0223            1 
  12 rs138643321      0.09779            1 
  12 rs113906175       0.6595            1 
  12 rs200201475       0.3876            1 
  12  rs12423339      0.07949            1 
  12   rs7302884       0.0223            1 
  12  rs11170706      0.07949            1 
  12  rs11170708       0.0251            1 
  12  rs75419734       0.5522            1 
  12  rs74090070      0.07949            1 
  12  rs74090072      0.07949            1 
  12  rs61179332       0.0251            1 
  12  rs74090096      0.07949            1 
  12  rs11170709       0.8802            1 
  12  rs61922844      0.07949            1 
  12  rs60965953        0.184            1 
  12  rs57688114      0.07949            1 
  12  rs12830104      0.07949            1 
  12   rs7954829       0.0251            1 
  12  rs74090097      0.07949            1 
  12  rs78604584       0.9174            1 
  12  rs57076335       0.1845            1 
  12  rs11831959       0.2809            1 
  12  rs57208667       0.0251            1 
  12  rs74090099      0.07949            1 
  12  rs12302758       0.8802            1 
  12   rs1445395       0.9174            1 
  12  rs34642392       0.1714            1 
  12  rs12316462       0.5522            1 
  12 rs142023418        0.019            1 
  12  rs80255286       0.1845            1 
  12 rs141238663       0.6558            1 
  12  rs74090101      0.07949            1 
  12 rs186172640        0.019            1 
  12 rs116604297       0.5167            1 
  12  rs73319403       0.0147            1 
  12  rs10876505       0.0259            1 
  12  rs76599309       0.1548            1 
  12   rs7305097       0.8095            1 
  12    rs749531       0.1845            1 
  12  rs11170721       0.1845            1 
  12  rs58101934      0.07949            1 
  12  rs11170722       0.0226            1 
  12  rs35343304       0.1845            1 
  12  rs61567286       0.1845            1 
  12  rs34022299       0.0171            1 
  12 rs533058285       0.1845            1 
  12  rs11615252       0.1845            1 
  12 rs113341343       0.9733            1 
  12  rs79133995       0.5167            1 
  12  rs10876506       0.1845            1 
  12  rs79741387       0.1845            1 
  12  rs10783607       0.1845            1 
  12  rs35201914       0.1845            1 
  12  rs75572166       0.1845            1 
  12 rs114351064       0.8493            1 
  12   rs7295811      0.06989            1 
  12 rs373085835       0.9317            1 
  12  rs57603894       0.5158            1 
  12 rs186775748       0.4112            1 
  12  rs74092510       0.5436            1 
  12   rs9669348       0.1855            1 
  12  rs74092519       0.2409            1 
  12 rs573202632       0.2409            1 
  12   rs7139280       0.4105            1 
  12   rs2366131       0.1602            1 
  12 rs544780142      0.08799            1 
  12 rs560051974      0.08799            1 
  12   rs2166272       0.1602            1 
  12 rs142517697        0.019            1 
  12   rs1017569      0.06339            1 
  12   rs4290273       0.4105            1 
  12  rs11170725       0.7859            1 
  12  rs73319413       0.4105            1 
  12 rs191890515       0.6919            1 
  12  rs74092524       0.2409            1 
  12  rs17103867        0.818            1 
  12   rs6580961       0.1602            1 
  12   rs6580962       0.1602            1 
  12  rs74092529       0.2409            1 
  12   rs7968187       0.0266            1 
  12  rs74092531       0.7223            1 
  12  rs59719423         0.41            1 
  12  rs57731420        0.818            1 
  12  rs61517194        0.818            1 
  12  rs61072486       0.7223            1 
  12  rs10783608       0.1602            1 
  12 rs201579068       0.4694            1 
  12  rs75625558       0.2409            1 
  12  rs10783609       0.1602            1 
  12 rs557462781      0.05859            1 
  12   rs7980690       0.1602            1 
  12  rs77740293       0.2409            1 
  12  rs10783610       0.7859            1 
  12  rs57515663       0.4105            1 
  12 rs566091441       0.7839            1 
  12 rs182594941       0.7839            1 
  12  rs35903476        0.979            1 
  12 rs577636381       0.4112            1 
  12 rs139159013       0.6073            1 
  12 rs144420379       0.6073            1 
  12  rs59659404       0.5885            1 
  12  rs59758232       0.5885            1 
  12  rs61923719       0.9291            1 
  12  rs60069267        0.818            1 
  12  rs59246922       0.6478            1 
  12  rs59091427        0.818            1 
  12  rs10506322        0.874            1 
  12   rs7303149       0.1602            1 
  12 rs113934100       0.8493            1 
  12   rs4759056      0.05769            1 
  12  rs74092536       0.5885            1 
  12 rs111451009       0.8493            1 
  12   rs1867604       0.4633            1 
  12  rs76603329      0.05859            1 
  12   rs7963300       0.1779            1 
  12  rs17712608        0.874            1 
  12  rs10783611       0.5865            1 
  12  rs78086205       0.8327            1 
  12 rs113252880       0.6806            1 
  12 rs113483154       0.6806            1 
  12    rs796720       0.2718            1 
  12   rs7306498       0.5865            1 
  12   rs5798282       0.5956            1 
  12  rs10506323      0.07699            1 
  12   rs2120297       0.5956            1 
  12    rs187330       0.1602            1 
  12   rs7306963       0.5956            1 
  12  rs12304969      0.07699            1 
  12  rs57439861       0.5885            1 
  12   rs6580963       0.5956            1 
  12  rs12318745      0.07699            1 
  12  rs61045250       0.5885            1 
  12   rs6580964       0.5956            1 
  12   rs7296201       0.1305            1 
  12   rs7296202       0.9847            1 
  12  rs60898933        0.874            1 
  12   rs6580965       0.5956            1 
  12   rs4759301       0.5956            1 
  12   rs6580966       0.5865            1 
  12   rs7296601       0.5956            1 
  12  rs10506324      0.07699            1 
  12   rs6580967       0.5276            1 
  12   rs6580968       0.6926            1 
  12  rs58475976       0.5885            1 
  12   rs7976114       0.4518            1 
  12  rs10506325       0.2744            1 
  12   rs7979372       0.4518            1 
  12   rs7979996       0.2718            1 
  12   rs7979669         0.05            1 
  12   rs2577866       0.2088            1 
  12  rs74090149        0.874            1 
  12   rs7133819       0.7859            1 
  12   rs7305034       0.6926            1 
  12   rs7955233       0.6951            1 
  12   rs2166274       0.2344            1 
  12   rs3843640       0.2718            1 
  12  rs12306093       0.0133            1 
  12  rs12299199       0.0133            1 
  12  rs12299200       0.0107            1 
  12  rs57346526        0.874            1 
  12 rs547663643       0.4112            1 
  12  rs76145779        0.874            1 
  12   rs2438332       0.2344            1 
  12   rs7963390        0.667            1 
  12  rs10876510       0.6926            1 
  12  rs36039669       0.4766            1 
  12  rs71068178       0.9773            1 
  12  rs55999173        0.874            1 
  12   rs7133456       0.6926            1 
  12  rs12296823       0.0107            1 
  12  rs36141251       0.4927            1 
  12   rs2699928       0.2344            1 
  12 rs562959539      0.05859            1 
  12  rs12311931       0.0107            1 
  12  rs12298692       0.0107            1 
  12  rs11170733       0.0253            1 
  12  rs11503639       0.4766            1 
  12   rs4759057       0.4766            1 
  12  rs74829157       0.8327            1 
  12   rs2120991       0.7859            1 
  12  rs55930954        0.874            1 
  12  rs73307390       0.0107            1 
  12   rs2165901       0.8338            1 
  12 rs114823184       0.4112            1 
  12  rs76060693      0.05859            1 
  12 rs141592170      0.05859            1 
  12   rs7300849        0.874            1 
  12  rs12813809       0.8338            1 
  12  rs10876511       0.1602            1 
  12  rs11503964       0.0133            1 
  12  rs10747683       0.2344            1 
  12   rs7974183        0.874            1 
  12 rs146051401       0.8327            1 
  12  rs56398808       0.5885            1 
  12  rs11170734       0.0107            1 
  12  rs76125522       0.8327            1 
  12 rs139593455       0.9175            1 
  12 rs116672284        0.818            1 
  12 rs145631953        0.041            1 
  12    rs188961        0.192            1 
  12  rs74974486       0.4694            1 
  12   rs2120992       0.1602            1 
  12  rs79836571       0.5885            1 
  12  rs76212991       0.8327            1 
  12   rs4492861       0.8342            1 
  12  rs57689762       0.5885            1 
  12    rs167775       0.2344            1 
  12   rs1550777        0.351            1 
  12 rs551895411       0.2409            1 
  12  rs10876512       0.6926            1 
  12  rs73307393       0.0107            1 
  12  rs10876513       0.6926            1 
  12 rs112047761         0.41            1 
  12 rs111973218         0.41            1 
  12  rs11170736       0.2624            1 
  12  rs11170737       0.7859            1 
  12  rs59440741       0.0107            1 
  12  rs58307357       0.0107            1 
  12  rs75588056      0.05859            1 
  12  rs60540050        0.874            1 
  12  rs10579941       0.0333            1 
  12  rs76618390      0.05859            1 
  12  rs74090152       0.5885            1 
  12  rs60735272       0.0107            1 
  12  rs60191081        0.874            1 
  12  rs11170738       0.4766            1 
  12  rs55970836        0.874            1 
  12  rs11170740       0.2624            1 
  12  rs10876514       0.4533            1 
  12  rs10219686       0.8906            1 
  12  rs10219687       0.8906            1 
  12 rs533697394       0.9052            1 
  12  rs12315287       0.0107            1 
  12  rs56298515       0.5885            1 
  12 rs150058316       0.4112            1 
  12   rs4759303       0.4766            1 
  12  rs12299497       0.0202            1 
  12  rs75094556       0.8327            1 
  12 rs147360645       0.4766            1 
  12  rs59920450        0.818            1 
  12  rs59851150       0.5885            1 
  12  rs56259237       0.4694            1 
  12   rs2577864       0.6926            1 
  12   rs2577865       0.1602            1 
  12   rs2590712       0.6926            1 
  12 rs140543612        0.874            1 
  12  rs10876517       0.7859            1 
  12   rs2204785       0.1602            1 
  12  rs74090154        0.874            1 
  12   rs2222818       0.6926            1 
  12  rs61921002        0.129            1 
  12  rs12316615       0.0133            1 
  12   rs7306973       0.4766            1 
  12  rs11170751       0.0133            1 
  12  rs73309311         0.41            1 
  12  rs11170752       0.0133            1 
  12  rs55813914        0.874            1 
  12   rs1248925       0.8166            1 
  12  rs55672766        0.874            1 
  12 rs557525370        0.988            1 
  12   rs1983516       0.6926            1 
  12   rs2366135       0.6926            1 
  12  rs56381567       0.5885            1 
  12 rs115533868       0.8327            1 
  12   rs1838172       0.4766            1 
  12   rs1248926       0.1602            1 
  12   rs5798285       0.1236            1 
  12 rs145222486       0.8327            1 
  12  rs12297243       0.4766            1 
  12   rs9919682       0.6926            1 
  12  rs72299083       0.1583            1 
  12 rs561782258       0.3368            1 
  12  rs60192312       0.4311            1 
  12   rs7139337       0.7795            1 
  12  rs76446179       0.8327            1 
  12   rs2256723       0.6253            1 
  12  rs73309317         0.41            1 
  12   rs1816828       0.6253            1 
  12   rs6580969       0.0107            1 
  12   rs1443508       0.6253            1 
  12  rs75844710        0.874            1 
  12   rs1443507       0.6253            1 
  12 rs114155148       0.8342            1 
  12  rs66887751       0.2624            1 
  12  rs11170755       0.8936            1 
  12  rs34903046       0.2789            1 
  12  rs11170756       0.8936            1 
  12 rs201537092       0.1145            1 
  12 rs140974079       0.4112            1 
  12  rs10783612       0.9442            1 
  12 rs115203664       0.1274            1 
  12  rs10876518       0.5289            1 
  12 rs114701690       0.4112            1 
  12   rs7958630       0.5101            1 
  12   rs7976783       0.5093            1 
  12  rs73309330       0.4233            1 
  12   rs2366136       0.7691            1 
  12   rs2366137       0.7691            1 
  12   rs2366138       0.6094            1 
  12  rs58920661      0.09949            1 
  12   rs4332565        0.981            1 
  12 rs112379256       0.8623            1 
  12   rs7962487       0.8216            1 
  12  rs79016510       0.2626            1 
  12   rs1947021       0.9587            1 
  12   rs1470321      0.06709            1 
  12  rs11170759       0.5999            1 
  12   rs2366139       0.5999            1 
  12  rs77365451       0.9399            1 
  12  rs78241026       0.9399            1 
  12  rs60487306       0.1742            1 
  12   rs4759305       0.2232            1 
  12  rs74090163       0.2525            1 
  12  rs10747685       0.2232            1 
  12 rs200722773       0.5927            1 
  12 rs201022334       0.2178            1 
  12  rs11170760       0.2232            1 
  12  rs74732233       0.2345            1 
  12 rs146007997      0.08609            1 
  12  rs56766870       0.3351            1 
  12  rs78024341       0.7331            1 
  12  rs12316826       0.0252            1 
  12  rs11170762      0.05659            1 
  12  rs11612357      0.05659            1 
  12  rs35390098       0.2232            1 
  12   rs7953965       0.2232            1 
  12   rs7953740      0.05659            1 
  12  rs10747686       0.9496            1 
  12  rs10747687       0.9496            1 
  12   rs7972343      0.05659            1 
  12  rs36054256       0.7321            1 
  12  rs77357461      0.09089            1 
  12  rs35000862      0.05659            1 
  12   rs7957818      0.05659            1 
  12  rs57969900       0.1954            1 
  12  rs10876519       0.2232            1 
  12 rs111859180       0.3598            1 
  12  rs56823146       0.2525            1 
  12 rs147950721       0.2232            1 
  12 rs115946540      0.09089            1 
  12  rs76545473      0.09089            1 
  12 rs140822397       0.3165            1 
  12  rs80239369       0.3598            1 
  12  rs12579832       0.3867            1 
  12  rs12579835       0.9399            1 
  12   rs2366140       0.3867            1 
  12   rs2366141      0.09399            1 
  12  rs12826370       0.3867            1 
  12  rs71227277      0.09399            1 
  12  rs11380998       0.5673            1 
  12  rs12320942       0.0149            1 
  12   rs7312664      0.09399            1 
  12   rs7312914       0.3867            1 
  12  rs12580517       0.3867            1 
  12  rs34113972      0.09399            1 
  12   rs7316901      0.06059            1 
  12  rs12580546       0.7331            1 
  12  rs12580549      0.09399            1 
  12  rs12581949      0.09399            1 
  12  rs12581950      0.09399            1 
  12  rs12810893      0.09399            1 
  12  rs12814948       0.3867            1 
  12   rs2028638       0.5999            1 
  12   rs1838170      0.09399            1 
  12 rs115358681      0.09089            1 
  12  rs75093838       0.2525            1 
  12  rs59409759      0.09089            1 
  12 rs114288980      0.09089            1 
  12  rs59885854      0.09089            1 
  12  rs12822446       0.3867            1 
  12  rs75473466      0.09089            1 
  12  rs58547353      0.09089            1 
  12  rs59671179      0.09089            1 
  12 rs562932581       0.1841            1 
  12 rs113748589       0.3351            1 
  12  rs58691931      0.09089            1 
  12  rs12426215       0.3867            1 
  12  rs80014912      0.09089            1 
  12  rs79141623       0.7354            1 
  12  rs79264414      0.09089            1 
  12  rs75393661      0.09089            1 
  12 rs114734619      0.09089            1 
  12   rs1443511       0.7354            1 
  12  rs57645636      0.09089            1 
  12  rs57294980      0.09089            1 
  12   rs3037767       0.6975            1 
  12 rs115221193      0.09089            1 
  12 rs149923139      0.09089            1 
  12 rs143067836      0.09089            1 
  12  rs60675193      0.09089            1 
  12   rs1443503       0.5414            1 
  12  rs10689313       0.5999            1 
  12   rs1443504       0.5148            1 
  12  rs56888867      0.09089            1 
  12  rs73313119       0.3351            1 
  12  rs74092718       0.2525            1 
  12  rs78878050       0.7782            1 
  12  rs78902074      0.09089            1 
  12   rs7139153       0.4237            1 
  12   rs1443505       0.1098            1 
  12   rs7297554       0.1035            1 
  12  rs75256996       0.8447            1 
  12  rs17104906       0.8242            1 
  12  rs75486182      0.08899            1 
  12    rs894734       0.8116            1 
  12 rs140225931        0.939            1 
  12   rs3847783       0.8942            1 
  12    rs979013       0.8942            1 
  12  rs58879763        0.898            1 
  12 rs114426385       0.9165            1 
  12 rs116818942       0.9165            1 
  12 rs114872212       0.6283            1 
  12  rs10783613       0.8942            1 
  12 rs150573800       0.7742            1 
  12   rs2366142       0.8942            1 
  12   rs2366143       0.9893            1 
  12 rs115542266       0.1107            1 
  12   rs2366144       0.7291            1 
  12  rs77117260       0.1641            1 
  12   rs7138907       0.4599            1 
  12  rs77749719       0.1641            1 
  12   rs7301643       0.1673            1 
  12    rs995901       0.1592            1 
  12  rs74092729       0.6452            1 
  12  rs74092731       0.2212            1 
  12  rs79068776      0.07159            1 
  12   rs4759308       0.9955            1 
  12  rs74092735       0.6452            1 
  12   rs1867299       0.9955            1 
  12   rs1992563       0.9955            1 
  12   rs2366146       0.7717            1 
  12   rs3759162        0.125            1 
  12   rs2366147       0.2238            1 
  12   rs2366148       0.6301            1 
  12  rs74092740       0.6452            1 
  12 rs116413393       0.1641            1 
  12  rs73313137       0.2073            1 
  12  rs74092741       0.6452            1 
  12 rs188000242       0.7742            1 
  12  rs35548497       0.1641            1 
  12  rs12581319       0.2238            1 
  12  rs55673008       0.8473            1 
  12   rs1975473       0.1416            1 
  12  rs79216850       0.1511            1 
  12   rs1561987       0.7818            1 
  12   rs2044210       0.7818            1 
  12  rs35142054       0.8455            1 
  12  rs12422631        0.537            1 
  12 rs114099248       0.1511            1 
  12   rs1975470        0.593            1 
  12   rs1975471       0.1416            1 
  12   rs1975472       0.2274            1 
  12  rs78414086       0.1511            1 
  12   rs3037794       0.4893            1 
  12   rs2078098       0.9046            1 
  12   rs4759058       0.2796            1 
  12 rs114528288       0.2972            1 
  12   rs1822437       0.2521            1 
  12   rs1373160       0.2521            1 
  12  rs61138664       0.7199            1 
  12   rs1443509       0.1362            1 
  12   rs1443510       0.2181            1 
  12  rs74714361       0.4905            1 
  12  rs73313144       0.8391            1 
  12  rs73313145       0.8344            1 
  12 rs150424472       0.1216            1 
  12 rs576683643       0.4665            1 
  12   rs1822438       0.5064            1 
  12   rs1443512       0.4571            1 
  12   rs4759309       0.4571            1 
  12   rs1838173      0.09279            1 
  12 rs149229683       0.1314            1 
  12   rs9804784       0.4571            1 
  12  rs67107002        0.955            1 
  12  rs74089817       0.1241            1 
  12 rs576860288       0.1241            1 
  12  rs74089818       0.0233            1 
  12  rs74089819       0.1463            1 
  12  rs74089820       0.1463            1 
  12  rs79425274        0.125            1 
  12  rs74089821       0.0233            1 
  12  rs10747688      0.05759            1 
  12    rs894739       0.8445            1 
  12  rs61281358       0.1125            1 
  12   rs2366149       0.0487            1 
  12  rs59198769       0.1125            1 
  12   rs4332564       0.8981            1 
  12  rs34540842       0.1966            1 
  12  rs79623208        0.125            1 
  12  rs72049639       0.1789            1 
  12 rs200793987       0.3299            1 
  12 rs113876684       0.5659            1 
  12  rs10876524      0.05069            1 
  12  rs74089824      0.09879            1 
  12  rs10783615       0.9613            1 
  12  rs74089826       0.2183            1 
  12  rs12578555       0.2183            1 
  12  rs76569642        0.125            1 
  12  rs34427788       0.2054            1 
  12  rs79443649       0.0317            1 
  12 rs572819039       0.0317            1 
  12   rs1822436       0.2215            1 
  12  rs35722078       0.3407            1 
  12 rs115558166       0.0317            1 
  12 rs114513460       0.0317            1 
  12  rs75633626       0.8709            1 
  12 rs143500836       0.0317            1 
  12  rs80072406       0.0317            1 
  12  rs77801661       0.2809            1 
  12  rs10876525       0.1004            1 
  12   rs2120296       0.1033            1 
  12 rs114990017       0.4776            1 
  12   rs2120295       0.0351            1 
  12   rs4759311       0.8958            1 
  12   rs7969660       0.3271            1 
  12  rs58494653       0.1024            1 
  12  rs74813632       0.3955            1 
  12 rs113276555       0.9932            1 
  12   rs2366150       0.5468            1 
  12   rs4759059       0.6568            1 
  12 rs200004688       0.6017            1 
  12   rs2002472       0.2042            1 
  12  rs74089835       0.4262            1 
  12   rs2002471       0.8308            1 
  12    rs874945       0.2986            1 
  12  rs12826786       0.2986            1 
  12   rs2366151       0.3964            1 
  12   rs2366152       0.4418            1 
  12   rs3839968       0.8308            1 
  12   rs3839967       0.3964            1 
  12 rs200349340       0.3964            1 
  12  rs12312094       0.4418            1 
  12  rs17720428       0.8968            1 
  12   rs1838169       0.3117            1 
  12   rs7958904       0.2718            1 
  12 rs111434707       0.2042            1 
  12 rs200062893       0.9054            1 
  12  rs35951424       0.3874            1 
  12 rs547246028       0.9054            1 
  12  rs71227278       0.3664            1 
  12  rs58072355       0.7265            1 
  12   rs4759313      0.07099            1 
  12  rs10783616      0.07099            1 
  12  rs10783617      0.07099            1 
  12    rs920778       0.3828            1 
  12    rs920777        0.725            1 
  12  rs74089839       0.7265            1 
  12  rs11301759        0.725            1 
  12   rs1899663       0.8379            1 
  12   rs4759314        0.725            1 
  12  rs17105613       0.3117            1 
  12  rs73313155       0.2434            1 
  12  rs71227279       0.6764            1 
  12  rs73313156       0.4318            1 
  12  rs59401284       0.4318            1 
  12   rs3834475       0.7449            1 
  12   rs4512901        0.641            1 
  12  rs10783618       0.8119            1 
  12   rs4511324        0.641            1 
  12  rs11170775       0.8119            1 
  12  rs74089843       0.8715            1 
  12  rs78894992       0.8715            1 
  12  rs75547142       0.9054            1 
  12  rs74089845       0.8715            1 
  12 rs116201856       0.7512            1 
  12  rs11267962        0.725            1 
  12   rs3816153       0.7728            1 
  12  rs78695816        0.789            1 
  12  rs11613386        0.928            1 
  12  rs77486630        0.789            1 
  12  rs11170776        0.928            1 
  12   rs4142679       0.7728            1 
  12  rs34439060       0.8317            1 
  12  rs68095774       0.9746            1 
  12  rs35493008       0.9746            1 
  12  rs73313164        0.484            1 
  12  rs12099933       0.5336            1 
  12 rs137917751       0.5336            1 
  12  rs12099642       0.5336            1 
  12  rs12099935       0.5336            1 
  12  rs12319068       0.5336            1 
  12 rs549163243       0.0259            1 
  12  rs12312874      0.09099            1 
  12  rs73313166       0.3887            1 
  12 rs116720725       0.9786            1 
  12  rs78768596       0.9786            1 
  12  rs12422555      0.08299            1 
  12  rs12425213       0.7071            1 
  12  rs58742486       0.6608            1 
  12   rs7958712       0.7728            1 
  12 rs116486400       0.5693            1 
  12 rs180813416       0.4194            1 
  12 rs143248326       0.5693            1 
  12   rs3782397       0.7071            1 
  12  rs12316004       0.5693            1 
  12  rs73313169      0.06959            1 
  12  rs72171138       0.2584            1 
  12  rs66607550       0.7071            1 
  12 rs114024835       0.9786            1 
  12   rs4237810       0.7947            1 
  12   rs3832829       0.7804            1 
  12 rs554252317       0.2706            1 
  12 rs140519231       0.2345            1 
  12   rs7302243       0.7883            1 
  12   rs7302703        0.174            1 
  12  rs34025887       0.1701            1 
  12  rs61230575       0.6218            1 
  12  rs35010275       0.4936            1 
  12 rs115399779       0.9786            1 
  12  rs12318147       0.7176            1 
  12  rs12304647        0.174            1 
  12  rs11614913       0.3635            1 
  12  rs17105765       0.3237            1 
  12 rs116387809       0.9786            1 
  12  rs67971443      0.09429            1 
  12  rs76669654       0.9786            1 
  12  rs35643724       0.1964            1 
  12   rs1109391       0.0424            1 
  12   rs1813752       0.4981            1 
  12   rs3803042       0.5798            1 
  12   rs1813753       0.1964            1 
  12  rs12314066       0.9458            1 
  12  rs57665886       0.1964            1 
  12 rs113326629      0.09569            1 
  12   rs4759316       0.1826            1 
  12 rs541830740       0.9786            1 
  12 rs114758253       0.9786            1 
  12 rs143711750       0.6816            1 
  12  rs11170780       0.5072            1 
  12 rs138542768       0.5833            1 
  12 rs138491002       0.2507            1 
  12 rs113050491      0.06779            1 
  12   rs2241938       0.1964            1 
  12  rs56368105       0.3953            1 
  12  rs12817092       0.1032            1 
  12  rs56154542       0.6315            1 
  12  rs11829948       0.4132            1 
  12   rs2241820      0.08449            1 
  12  rs67918869       0.1964            1 
  12  rs12313705       0.1032            1 
  12  rs12300425        0.037            1 
  12  rs74089872       0.1156            1 
  12 rs145733208       0.2438            1 
  12   rs1867297       0.1826            1 
  12  rs11170783       0.5072            1 
  12 rs371683123       0.3091            1 
  12  rs11170785        0.116            1 
  12   rs4759317      0.08429            1 
  12  rs11170786       0.0461            1 
  12  rs12304812       0.7124            1 
  12   rs3031471       0.0284            1 
  12  rs74568890       0.1143            1 
  12 rs112226681       0.1522            1 
  12 rs115789957       0.1143            1 
  12 rs114026499       0.1143            1 
  12 rs142018836       0.8339            1 
  12  rs73313188       0.6855            1 
  12  rs11170787        0.693            1 
  12  rs56192173       0.4822            1 
  12 rs140525985       0.0403            1 
  12    rs894738       0.6502            1 
  12    rs736825       0.4878            1 
  12  rs77797230       0.2224            1 
  12    rs894737       0.6502            1 
  12    rs894736       0.3056            1 
  12  rs79516155       0.9228            1 
  12   rs2077177        0.314            1 
  12    rs754133       0.6502            1 
  12 rs114089032       0.8846            1 
  12 rs199869895       0.5845            1 
  12  rs12426399       0.6502            1 
  12   rs4759318       0.6502            1 
  12  rs59323124       0.1213            1 
  12 rs567704206       0.1774            1 
  12 rs374393340      0.08189            1 
  12  rs12319419       0.6207            1 
  12   rs3889697      0.06069            1 
  12  rs55709517       0.6137            1 
  12  rs10876528       0.6078            1 
  12  rs10876529       0.4898            1 
  12 rs147500259       0.3601            1 
  12 rs150694870       0.9923            1 
  12 rs141463318       0.8338            1 
  12   rs7308105       0.8092            1 
  12   rs4759319       0.4275            1 
  12  rs10876530       0.4686            1 
  12  rs56270790       0.4353            1 
  12  rs73313197       0.8871            1 
  12 rs113659413       0.3933            1 
  12   rs2071449       0.5394            1 
  12 rs113264704       0.9872            1 
  12  rs58994757       0.9872            1 
  12   rs2071450       0.4898            1 
  12  rs61921797       0.3406            1 
  12  rs12422600       0.5394            1 
  12  rs57280190       0.9872            1 
  12  rs34092231       0.7588            1 
  12  rs73313201       0.8817            1 
  12    rs765634       0.3244            1 
  12   rs4759320       0.0407            1 
  12  rs73313202       0.5864            1 
  12  rs12426667       0.6009            1 
  12   rs6580970       0.1282            1 
  12  rs11441170       0.2919            1 
  12   rs4759062       0.2919            1 
  12 rs114794058       0.5542            1 
  12  rs67772913       0.1891            1 
  12 rs113897279       0.2174            1 
  12  rs78894268       0.6024            1 
  12  rs17106472       0.7992            1 
  12  rs80067626       0.6024            1 
  12 rs140713241       0.3733            1 
  12 rs548470246      0.08149            1 
  12   rs7136889       0.1991            1 
  12 rs116396543       0.6024            1 
  12 rs116268106       0.6024            1 
  12 rs552278414       0.6024            1 
  12  rs60860750       0.6024            1 
  12   rs7315688       0.1991            1 
  12   rs7315495       0.1991            1 
  12   rs7134677       0.1282            1 
  12   rs7297416       0.7414            1 
  12 rs114118598       0.2036            1 
  12  rs11418872       0.0329            1 
  12  rs10876531       0.7414            1 
  12 rs147271033       0.1019            1 
  12  rs73314911       0.5638            1 
  12  rs74445589       0.6024            1 
  12 rs115092960       0.2446            1 
  12  rs11413924       0.5507            1 
  12  rs60869796       0.4652            1 
  12   rs2277371       0.9248            1 
  12  rs17854635      0.07449            1 
  12  rs72272573       0.4705            1 
  12  rs67954156       0.4405            1 
  12 rs539902943       0.2661            1 
  12  rs11362454       0.4085            1 
  12  rs45448092       0.0394            1 
  12 rs139913037         0.26            1 
  12  rs11170792       0.1473            1 
  12  rs10747690       0.1397            1 
  12  rs10876532       0.4978            1 
  12  rs10747691        0.481            1 
  12  rs10747692        0.481            1 
  12   rs2171216       0.4978            1 
  12   rs1386016        0.481            1 
  12   rs7136731       0.3123            1 
  12  rs11608918       0.1473            1 
  12  rs76320154       0.2292            1 
  12   rs2067554       0.6109            1 
  12   rs7296285       0.1473            1 
  12  rs76343855       0.4388            1 
  12 rs139122239       0.1307            1 
  12 rs560413685       0.2558            1 
  12  rs11170795      0.07929            1 
  12 rs116099720       0.1307            1 
  12  rs77484821       0.2376            1 
  12   rs1006705       0.3123            1 
  12 rs114764257      0.06149            1 
  12 rs202141190       0.2524            1 
  12   rs7398731       0.9169            1 
  12 rs141727076       0.3867            1 
  12  rs78533794       0.2376            1 
  12  rs73314926         0.47            1 
  12  rs76188931       0.6055            1 
  12 rs114771592       0.1307            1 
  12  rs73314928       0.6735            1 
  12 rs139856459       0.2678            1 
  12 rs113673640       0.1003            1 
  12  rs79417529       0.1307            1 
  12   rs4759322       0.2959            1 
  12    rs725029      0.06279            1 
  12  rs35977933       0.2047            1 
  12  rs60597847       0.1307            1 
  12   rs7311816       0.2282            1 
  12  rs12231889       0.2238            1 
  12  rs10783620       0.0131            1 
  12   rs4999382       0.6319            1 
  12 rs139340251       0.4015            1 
  12  rs58852132       0.6735            1 
  12  rs12304658       0.3657            1 
  12  rs12310961       0.2093            1 
  12  rs78736932       0.2704            1 
  12 rs111279412       0.2376            1 
  12 rs115496048       0.2704            1 
  12 rs201143000         0.52            1 
  12  rs12579000       0.2278            1 
  12   rs4759323       0.4296            1 
  12 rs140502103       0.4087            1 
  12   rs4759324        0.456            1 
  12   rs4759325       0.4942            1 
  12   rs4759326       0.4942            1 
  12   rs4759064       0.4942            1 
  12  rs71455265       0.4942            1 
  12   rs4759327       0.4942            1 
  12 rs148599662       0.2704            1 
  12  rs11612409       0.3735            1 
  12 rs577723207      0.08629            1 
  12 rs538787232       0.2805            1 
  12  rs11612490       0.1476            1 
  12 rs146113129       0.2552            1 
  12 rs143859566       0.9614            1 
  12 rs148927433       0.9614            1 
  12  rs73315002       0.8377            1 
  12 rs181428594        0.386            1 
  12 rs185678951        0.533            1 
  12 rs137931871       0.4268            1 
  12 rs191838252       0.1374            1 
  12   rs1968899        0.939            1 
  12   rs7315121       0.6733            1 
  12   rs1968896       0.8225            1 
  12   rs7969993       0.6242            1 
  12  rs11170800       0.5221            1 
  12 rs568662427       0.4495            1 
  12 rs138991388       0.1447            1 
  12 rs542895211       0.9171            1 
  12   rs4759328       0.6567            1 
  12   rs4759329       0.8396            1 
  12   rs4103570       0.5692            1 
  12   rs4103571       0.4024            1 
  12  rs12821347        0.621            1 
  12   rs4759330       0.6144            1 
  12   rs4759332       0.6567            1 
  12 rs114964664       0.4068            1 
  12   rs4759333       0.5334            1 
  12  rs11170803       0.3332            1 
  12  rs10783622       0.6265            1 
  12  rs34490799       0.8746            1 
  12   rs7958304        0.621            1 
  12 rs115737706       0.1447            1 
  12   rs7958573       0.6594            1 
  12   rs7961882        0.621            1 
  12   rs7961675        0.621            1 
  12   rs3930412       0.8746            1 
  12   rs4759066       0.8746            1 
  12  rs10747693       0.9939            1 
  12  rs10876533       0.3456            1 
  12   rs4759067       0.3456            1 
  12   rs7398130       0.8746            1 
  12   rs4759069       0.3983            1 
  12 rs144596690       0.5002            1 
  12   rs4759070        0.779            1 
  12 rs563779047       0.4068            1 
  12  rs34027792       0.4636            1 
  12  rs11170805       0.8337            1 
  12   rs4016688       0.8598            1 
  12   rs4016687       0.7359            1 
  12 rs540187717       0.4068            1 
  12  rs12820146       0.2001            1 
  12   rs9805077       0.3456            1 
  12   rs7971450       0.2815            1 
  12  rs35214169       0.4636            1 
  12 rs538245919       0.2055            1 
  12  rs17107209       0.5549            1 
  12   rs7295381       0.6225            1 
  12  rs11170806       0.5375            1 
  12   rs7315331        0.385            1 
  12  rs11170807       0.6225            1 
  12  rs34490040       0.3751            1 
  12 rs536972884       0.4068            1 
  12  rs60288631       0.2005            1 
  12  rs74092905        0.687            1 
  12  rs11170808       0.9024            1 
  12  rs61921833       0.1044            1 
  12   rs7398423        0.017            1 
  12   rs4759336        0.166            1 
  12  rs12819039       0.1413            1 
  12  rs34997784       0.7273            1 
  12  rs58706275       0.8606            1 
  12  rs61921838       0.3549            1 
  12  rs11170810       0.6467            1 
  12  rs35422042       0.1413            1 
  12   rs1872632       0.8363            1 
  12  rs58577238       0.3122            1 
  12  rs12308675       0.9786            1 
  12   rs3195797       0.9786            1 
  12   rs1133773       0.6368            1 
  12  rs35237882       0.8517            1 
  12 rs145374894       0.8168            1 
  12   rs1985586        0.914            1 
  12 rs571362142       0.5837            1 
  12  rs61233466        0.344            1 
  12 rs139903268       0.9623            1 
  12  rs35973551       0.2319            1 
  12 rs138558182       0.8769            1 
  12  rs12809144       0.2844            1 
  12   rs4016713       0.7701            1 
  12  rs56134926       0.2598            1 
  12   rs2087062       0.4755            1 
  12  rs11609186       0.5837            1 
  12 rs192937873       0.5682            1 
  12  rs71455268       0.5837            1 
  12  rs11170812       0.9759            1 
  12  rs60182793       0.9966            1 
  12  rs74217516       0.5837            1 
  12  rs56098072       0.4105            1 
  12  rs56210711       0.4105            1 
  12   rs4759071       0.6803            1 
  12   rs7966944       0.4105            1 
  12   rs1843637       0.8648            1 
  12  rs73317036       0.5762            1 
  12  rs61924178       0.5412            1 
  12  rs61696778       0.6302            1 
  12  rs56841465       0.6302            1 
  12   rs3912509       0.8422            1 
  12  rs10876535       0.6671            1 
  12  rs76547295       0.6671            1 
  12  rs11834093        0.336            1 
  12  rs60470929       0.3701            1 
  12  rs56056470       0.3701            1 
  12  rs12426070       0.6803            1 
  12 rs150351815        0.344            1 
  12  rs56361260       0.7893            1 
  12 rs149987957       0.1853            1 
  12  rs12820297       0.8721            1 
  12 rs142340577      0.08249            1 
  12   rs1906042       0.6383            1 
  12 rs144659618       0.5336            1 
  12 rs577785454       0.7954            1 
  12   rs3858599       0.9374            1 
  12   rs1872634       0.5045            1 
  12 rs150940725       0.2438            1 
  12  rs59825899       0.5149            1 
  12   rs7489011       0.3486            1 
  12 rs138268587       0.0449            1 
  12  rs11170815       0.3714            1 
  12 rs139987756      0.06399            1 
  12 rs141081126       0.2438            1 
  12 rs143179531       0.5919            1 
  12  rs10876536       0.3596            1 
  12   rs7136976       0.5476            1 
  12   rs7136749       0.3714            1 
  12   rs7137107       0.7123            1 
  12   rs7137258        0.937            1 
  12  rs10876537       0.8071            1 
  12  rs10876538       0.3714            1 
  12 rs148148900      0.06399            1 
  12  rs36075486       0.4022            1 
  12 rs141031039       0.5883            1 
  12  rs11170817       0.1274            1 
  12  rs10783623       0.3714            1 
  12   rs4759339       0.3714            1 
  12   rs4759340       0.3714            1 
  12  rs11170820       0.5727            1 
  12  rs11170821       0.2413            1 
  12 rs201102133       0.0449            1 
  12 rs551738557       0.5883            1 
  12  rs74092915       0.2413            1 
  12  rs77522577        0.695            1 
  12 rs143907257       0.5883            1 
  12   rs4759341       0.4046            1 
  12  rs11170822       0.7436            1 
  12  rs12306235       0.8104            1 
  12  rs61266348       0.3118            1 
  12   rs7960592        0.328            1 
  12 rs187874554       0.8269            1 
  12 rs202049040       0.1793            1 
  12 rs116040518       0.0449            1 
  12 rs188537840       0.0449            1 
  12  rs77223375       0.8529            1 
  12   rs6580974       0.1216            1 
  12  rs73317055       0.1453            1 
  12 rs200258018       0.0449            1 
  12  rs75791702       0.2269            1 
  12  rs73317057       0.1453            1 
  12  rs73317059       0.8108            1 
  12  rs17107807       0.1453            1 
  12 rs150165707       0.9844            1 
  12  rs56242321       0.5112            1 
  12 rs141178006       0.0277            1 
  12   rs7135283       0.9844            1 
  12 rs113923615       0.7158            1 
  12  rs12299612        0.103            1 
  12  rs10506327        0.103            1 
  12  rs12299810       0.2578            1 
  12  rs12299820        0.103            1 
  12  rs75639252       0.7968            1 
  12  rs11553687       0.2578            1 
  12   rs1128385        0.103            1 
  12      rs8954       0.2578            1 
  12 rs373736934       0.3359            1 
  12  rs28529587       0.2098            1 
  12 rs146977054       0.9005            1 
  12  rs10876539       0.1385            1 
  12  rs79976228       0.3979            1 
  12  rs10161544       0.2098            1 
  12  rs12310377       0.2098            1 
  12  rs12304062       0.2098            1 
  12  rs12297274       0.8913            1 
  12 rs114758549       0.0449            1 
  12  rs10160917       0.4249            1 
  12  rs10160918       0.4234            1 
  12  rs79491887       0.2424            1 
  12   rs7959972       0.4249            1 
  12 rs201937788       0.6482            1 
  12 rs563387053       0.6482            1 
  12 rs371299339       0.7949            1 
  12 rs545631580       0.6482            1 
  12  rs76168289       0.2594            1 
  12    rs769372       0.1067            1 
  12  rs10636748       0.4249            1 
  12  rs74396099       0.5667            1 
  12   rs7963973       0.4249            1 
  12  rs11170825       0.4234            1 
  12  rs11170826       0.6003            1 
  12   rs1872637       0.8526            1 
  12 rs111998731       0.3166            1 
  12  rs13378025       0.4249            1 
  12  rs13377893       0.4249            1 
  12   rs7310681       0.9185            1 
  12   rs7311216       0.4227            1 
  12  rs10161161       0.4249            1 
  12   rs7966252       0.0147            1 
  12   rs7979674       0.5766            1 
  12  rs80027256       0.4234            1 
  12   rs7969772       0.4234            1 
  12 rs145648369       0.2424            1 
  12  rs11345236       0.4699            1 
  12   rs7970400       0.2607            1 
  12   rs1872636       0.5043            1 
  12  rs74092923       0.7586            1 
  12   rs7305512       0.2521            1 
  12   rs7305517       0.5835            1 
  12  rs73317067       0.1682            1 
  12  rs12306172       0.2635            1 
  12  rs11170827      0.09299            1 
  12  rs78476924       0.4321            1 
  12  rs57601783       0.2863            1 
  12  rs60486170       0.4059            1 
  12 rs111948426       0.2348            1 
  12  rs10876540         0.31            1 
  12   rs7135445         0.31            1 
  12  rs56009697       0.8482            1 
  12   rs7136158         0.31            1 
  12  rs59058282       0.4321            1 
  12  rs12229805       0.5917            1 
  12  rs77463592       0.7609            1 
  12  rs77685403       0.7609            1 
  12  rs35786993      0.07769            1 
  12   rs7959514       0.9073            1 
  12 rs201138339       0.8269            1 
  12  rs12319266      0.07769            1 
  12  rs12322894       0.7609            1 
  12  rs79484923       0.4321            1 
  12  rs12304920       0.4747            1 
  12  rs74089903        0.944            1 
  12  rs12311240      0.06479            1 
  12  rs12299550       0.3009            1 
  12  rs77860208        0.457            1 
  12  rs75607648       0.4084            1 
  12 rs147151372       0.4084            1 
  12  rs57251720       0.4466            1 
  12  rs59592634       0.4466            1 
  12  rs77012801       0.4321            1 
  12  rs76027119       0.3295            1 
  12   rs7979190       0.0112            1 
  12  rs57295283       0.4466            1 
  12  rs56863563       0.4466            1 
  12 rs140059481       0.3269            1 
  12  rs57015521       0.4466            1 
  12  rs56267607      0.09939            1 
  12  rs60080680       0.4466            1 
  12   rs5798298      0.05859            1 
  12   rs6580976       0.6579            1 
  12   rs6580977       0.7495            1 
  12  rs34452510       0.8278            1 
  12   rs4376949       0.4505            1 
  12  rs80017403       0.4505            1 
  12 rs117221316       0.5234            1 
  12 rs117514802       0.5234            1 
  12 rs146593098       0.5234            1 
  12  rs74900376       0.4321            1 
  12  rs12827628       0.1072            1 
  12  rs12827282       0.1072            1 
  12  rs34171111       0.4674            1 
  12  rs75168889       0.0036       0.9996 
  12   rs1872633       0.1866            1 
  12 rs114476505       0.5234            1 
  12  rs57269477       0.5234            1 
  12  rs77508193       0.4321            1 
  12 rs115971807       0.4321            1 
  12   rs7133717       0.9075            1 
  12   rs7136988       0.9075            1 
  12  rs56803270       0.3511            1 
  12 rs146919687       0.0047       0.9982 
  12 rs544415134       0.6395            1 
  12  rs60947873       0.1964            1 
  12  rs61921385       0.8491            1 
  12  rs61921386       0.8491            1 
  12  rs61921387       0.8491            1 
  12  rs61921388       0.8491            1 
  12   rs1994356       0.9075            1 
  12   rs1994355       0.9075            1 
  12  rs11170837       0.1773            1 
  12  rs11170838       0.2653            1 
  12  rs76628943       0.0047       0.9982 
  12   rs7131837       0.9075            1 
  12   rs7300912       0.2467            1 
  12  rs10161425       0.9075            1 
  12  rs10161263       0.9075            1 
  12 rs116703323       0.8269            1 
  12 rs146135406       0.5234            1 
  12 rs146810814       0.5234            1 
  12   rs3136397       0.9967            1 
  12   rs3136396       0.1638            1 
  12       rs971    0.0007999       0.8025 
  12   rs3136392       0.2126            1 
  12   rs3136391       0.9967            1 
  12  rs11459144       0.9967            1 
  12   rs3136386       0.5492            1 
  12   rs2233920       0.2424            1 
  12   rs2233919       0.9967            1 
  12   rs3136384       0.6031            1 
  12   rs3136382       0.4476            1 
  12  rs71070813        0.038            1 
  12  rs79375474       0.6031            1 
  12  rs60631751       0.3543            1 
  12   rs3136378       0.6031            1 
  12   rs3136377       0.4652            1 
  12   rs3136376       0.2602            1 
  12   rs3136375       0.6031            1 
  12   rs2279402       0.6031            1 
  12   rs2279401       0.6031            1 
  12   rs3136374       0.9073            1 
  12   rs2279400       0.6031            1 
  12   rs2279399       0.6031            1 
  12  rs60324033       0.9352            1 
  12   rs3087404       0.3543            1 
  12 rs116790617       0.4092            1 
  12 rs551213710        0.389            1 
  12  rs55778158       0.6031            1 
  12   rs4759344       0.6031            1 
  12   rs4759345       0.9571            1 
  12   rs6580978       0.6031            1 
  12   rs3809159       0.6929            1 
  12 rs546531632       0.3992            1 
  12 rs189159743       0.7209            1 
  12 rs375003734       0.2533            1 
  12  rs61921391       0.7819            1 
  12 rs546249038       0.2816            1 
  12  rs57727924       0.3808            1 
  12  rs77603963       0.0421            1 
  12 rs114030832       0.0421            1 
  12   rs2029166       0.8106            1 
  12   rs2029167       0.2536            1 
  12   rs7967648       0.0421            1 
  12 rs114566557       0.6797            1 
  12   rs7296239       0.0287            1 
  12 rs186341105       0.2094            1 
  12   rs7311314       0.0185            1 
  12 rs191642504       0.2094            1 
  12  rs11170843        0.015            1 
  12  rs10783625      0.05239            1 
  12  rs28712648        0.308            1 
  12  rs58657256       0.5703            1 
  12  rs28653777        0.308            1 
  12  rs58068455       0.5703            1 
  12  rs74240633       0.8024            1 
  12  rs74089931       0.2094            1 
  12   rs7966201       0.4216            1 
  12  rs74754786       0.8024            1 
  12   rs2087058       0.4416            1 
  12   rs2087059       0.2825            1 
  12   rs2087060       0.2825            1 
  12   rs2087061       0.2825            1 
  12 rs185098808       0.2094            1 
  12  rs76821429      0.05789            1 
  12 rs112407641      0.05789            1 
  12 rs116455463       0.8191            1 
  12 rs114351482        0.308            1 
  12  rs11834788       0.5309            1 
  12 rs139147863       0.2934            1 
  12 rs532788985        0.173            1 
  12 rs571168607       0.9871            1 
  12 rs192043675       0.9871            1 
  12   rs9739743       0.1308            1 
  12   rs9739744       0.1308            1 
  12   rs9739733       0.3999            1 
  12   rs9739739       0.6153            1 
  12  rs73319175       0.6209            1 
  12  rs56759204       0.0431            1 
  12 rs116446057       0.6153            1 
  12  rs59334342       0.0449            1 
  12  rs60129831       0.0449            1 
  12  rs73319178       0.6279            1 
  12  rs73319181       0.3033            1 
  12  rs17109031       0.2031            1 
  12  rs73114519       0.0431            1 
  12 rs142594208       0.6153            1 
  12  rs73114520       0.0449            1 
  12   rs2046516       0.2031            1 
  12  rs78712266       0.8938            1 
  12  rs73319183       0.6255            1 
  12  rs73319186       0.6255            1 
  12   rs1317996       0.2471            1 
  12 rs115512618       0.5413            1 
  12    rs882383       0.0431            1 
  12   rs4759347       0.0449            1 
  12  rs76088355       0.3404            1 
  12 rs114611953       0.1759            1 
  12  rs80193464       0.6153            1 
  12   rs7305567     0.008199            1 
  12 rs536321446       0.0208            1 
  12  rs10876543      0.07499            1 
  12  rs28481797      0.07369            1 
  12   rs7299629       0.0327            1 
  12  rs10876544       0.2566            1 
  12  rs35702231      0.07849            1 
  12  rs56162312       0.0237            1 
  12 rs181520187       0.6153            1 
  12   rs7308093      0.07849            1 
  12 rs542684410       0.8697            1 
  12  rs11832368      0.07849            1 
  12 rs151043217       0.5309            1 
  12  rs11170847      0.07849            1 
  12  rs73321004      0.07919            1 
  12 rs116310388       0.6735            1 
  12 rs112639880       0.4717            1 
  12  rs59151663       0.0255            1 
  12  rs11614841       0.0345            1 
  12   rs7294533         0.02            1 
  12  rs12425539      0.09339            1 
  12   rs2046517      0.09339            1 
  12   rs2046518         0.02            1 
  12 rs148860947         0.02            1 
  12  rs55980847         0.02            1 
  12  rs55902723      0.09339            1 
  12 rs147821793       0.8838            1 
  12  rs17109314      0.09079            1 
  12  rs56678328       0.0116            1 
  12  rs11612597       0.0345            1 
  12  rs11612640        0.101            1 
  12   rs7967589      0.05359            1 
  12 rs193050398       0.6153            1 
  12  rs76159078       0.6153            1 
  12  rs58905411       0.4753            1 
  12 rs191682763       0.6153            1 
  12  rs12427355       0.0144            1 
  12 rs191925293       0.6153            1 
  12   rs3803044       0.9077            1 
  12  rs75501906       0.6511            1 
  12   rs1056010       0.1149            1 
  12 rs150926693        0.806            1 
  12   rs2272470        0.024            1 
  12  rs74089954       0.1451            1 
  12  rs60127327       0.2204            1 
  12  rs80140630       0.7723            1 
  12  rs12425616       0.2089            1 
  12   rs2293602        0.191            1 
  12   rs4759349       0.1149            1 
  12 rs142380866       0.6865            1 
  12 rs116138839       0.6153            1 
  12 rs143991498       0.8571            1 
  12 rs141843878       0.6735            1 
  12  rs77067321       0.6115            1 
  12 rs139114741       0.6865            1 
  12 rs112226891       0.1149            1 
  12  rs77601517       0.2493            1 
  12 rs140498079       0.1494            1 
  12  rs11616073        0.191            1 
  12 rs200871220       0.3861            1 
  12   rs6580979        0.191            1 
  12 rs111777773       0.6865            1 
  12  rs76865791       0.2071            1 
  12  rs79880068        0.806            1 
  12 rs148093125      0.09699            1 
  12   rs1140681      0.07199            1 
  12  rs76261000       0.6115            1 
  12 rs141291810       0.7412            1 
  12 rs116463597       0.5309            1 
  12  rs10219739        0.415            1 
  12 rs151003125       0.9181            1 
  12   rs4759073       0.1189            1 
  12 rs147382903       0.5667            1 
  12  rs59957074        0.191            1 
  12  rs76697842       0.6153            1 
  12 rs201068133       0.2089            1 
  12  rs57281063        0.191            1 
  12 rs183104514       0.6153            1 
  12  rs17109902        0.191            1 
  12 rs116338672       0.5309            1 
  12 rs114463947       0.6153            1 
  12  rs76445421       0.6153            1 
  12 rs145303461       0.7412            1 
  12   rs4759074        0.191            1 
  12 rs115682530       0.8571            1 
  12 rs560964949       0.6153            1 
  12 rs114712481       0.7412            1 
  12   rs4759075       0.1149            1 
  12 rs114722815       0.5309            1 
  12 rs191888861       0.6153            1 
  12  rs17110109       0.1201            1 
  12 rs148385529       0.5815            1 
  12   rs1920046       0.4753            1 
  12   rs1920045        0.156            1 
  12   rs4237798        0.191            1 
  12  rs79396150       0.6153            1 
  12 rs113996356       0.6153            1 
  12 rs115997003       0.5309            1 
  12   rs3809162        0.156            1 
  12   rs7976669       0.8364            1 
  12   rs2071391       0.2071            1 
  12  rs76007712       0.9347            1 
  12 rs116723833       0.6153            1 
  12     rs12656       0.2071            1 
  12  rs34869453       0.3123            1 
  12 rs147065995       0.7412            1 
  12  rs77736809        0.191            1 
  12  rs55947153       0.3712            1 
  12  rs76201326       0.8571            1 
  12 rs150748421       0.6511            1 
  12  rs35373195       0.6511            1 
  12  rs34931414       0.6153            1 
  12  rs35702801       0.1775            1 
  12  rs57073684       0.8537            1 
  12  rs74740948        0.661            1 
  12  rs73304540       0.4347            1 
  12 rs111541055       0.4832            1 
  12 rs369850200       0.5488            1 
  12  rs58513453       0.1775            1 
  12   rs7296759       0.2945            1 
  12 rs114197509       0.6153            1 
  12  rs11170861       0.7519            1 
  12   rs7956877       0.6153            1 
  12  rs17110596       0.6761            1 
  12  rs10876549       0.3944            1 
  12  rs78204134       0.0295            1 
  12   rs7299922       0.5482            1 
  12 rs112025184       0.3944            1 
  12 rs573797841       0.6153            1 
  12  rs11831724       0.6817            1 
  12  rs12309553       0.3944            1 
  12 rs181608253       0.6153            1 
  12 rs112239043       0.9401            1 
  12  rs73314615       0.9401            1 
  12 rs561279913       0.4736            1 
  12  rs73114552       0.0295            1 
  12 rs140855110       0.6596            1 
  12  rs11559982       0.1943            1 
  12 rs144673311       0.0492            1 
  12  rs10876550       0.1943            1 
  12  rs12231393       0.4704            1 
  12  rs76153772       0.4909            1 
  12   rs4758957       0.4704            1 
  12  rs11451044       0.1943            1 
  12 rs542689194       0.6153            1 
  12 rs111317631       0.9401            1 
  12 rs151302865       0.9181            1 
  12  rs11170866       0.5841            1 
  12  rs12812148       0.7276            1 
  12 rs142841284       0.9522            1 
  12 rs529907105       0.6153            1 
  12   rs7297265       0.1553            1 
  12 rs370722209       0.6929            1 
  12 rs180677677       0.6153            1 
  12 rs146237893       0.4846            1 
  12 rs115170901       0.6153            1 
  12  rs35785237       0.1584            1 
  12 rs138136675       0.4909            1 
  12   rs6580981       0.5696            1 
  12 rs111992273       0.4347            1 
  12  rs11170874      0.08219            1 
  12  rs11837708       0.2263            1 
  12  rs11170875       0.1837            1 
  12 rs556631294       0.6157            1 
  12 rs116206655       0.1943            1 
  12   rs4759076      0.08219            1 
  12  rs56818309       0.1837            1 
  12  rs59761210       0.1837            1 
  12  rs73314647       0.9807            1 
  12  rs73314650       0.9807            1 
  12  rs12230917       0.1364            1 
  12 rs113566379        0.963            1 
  12 rs111540921        0.963            1 
  12 rs113268391        0.963            1 
  12  rs17111028       0.7455            1 
  12  rs11170877       0.2242            1 
  12  rs35078728       0.1432            1 
  12 rs147293726       0.7078            1 
  12  rs74089960       0.7344            1 
  12   rs4326844       0.2625            1 
  12 rs114583399       0.9111            1 
  12  rs11321130       0.3147            1 
  12   rs2141588       0.3691            1 
  12   rs7978227       0.3691            1 
  12  rs58354012       0.7048            1 
  12   rs2141587       0.2527            1 
  12   rs2178395       0.3691            1 
  12   rs7487642       0.3003            1 
  12 rs143164798       0.4426            1 
  12   rs4758958       0.2527            1 
  12 rs114053154       0.6153            1 
  12 rs141120390       0.2527            1 
  12   rs1136765       0.4043            1 
  12  rs74089962       0.7344            1 
  12 rs114096139       0.2068            1 
  12  rs11170880       0.3691            1 
  12   rs7308217       0.2527            1 
  12   rs4759079       0.2527            1 
  12   rs4758960       0.2527            1 
  12  rs11170881       0.3691            1 
  12 rs145614754      0.06329            1 
  12 rs138357952       0.8323            1 
  12   rs1869881       0.3691            1 
  12   rs4759080       0.3691            1 
  12   rs4759081       0.3691            1 
  12  rs60644871       0.9449            1 
  12 rs112806297       0.7804            1 
  12 rs111915513       0.8896            1 
  12  rs12426389       0.2591            1 
  12  rs73316338       0.6514            1 
  12 rs115459891       0.8815            1 
  12   rs2007755       0.1676            1 
  12  rs12827788       0.8904            1 
  12 rs114050121       0.6287            1 
  12 rs202225212       0.6331            1 
  12 rs142536077      0.09339            1 
  12  rs10534532       0.6379            1 
  12  rs11829277       0.7929            1 
  12  rs11829245       0.7929            1 
  12  rs11829261       0.7929            1 
  12   rs7969411         0.41            1 
  12  rs76807277       0.2017            1 
  12   rs7972520         0.41            1 
  12  rs11170882       0.2283            1 
  12   rs3809161       0.2136            1 
  12  rs10876556       0.6379            1 
  12   rs2370872       0.4127            1 
  12 rs116362375       0.8815            1 
  12  rs71444849       0.1339            1 
  12  rs10876557       0.1076            1 
  12 rs141796660       0.8744            1 
  12 rs571672522       0.6438            1 
  12 rs149355359       0.4339            1 
  12   rs7968720        0.577            1 
  12   rs7304506       0.1982            1 
  12 rs114377339       0.1982            1 
  12   rs2124531       0.6748            1 
  12   rs2124530       0.6659            1 
  12 rs115298109        0.963            1 
  12   rs2605492       0.7788            1 
  12  rs75589580       0.1982            1 
  12     rs13514        0.963            1 
  12 rs115411095       0.3136            1 
  12  rs77374845       0.7824            1 
  12 rs114673110       0.8569            1 
  12  rs77903203        0.547            1 
  12   rs2244933       0.5949            1 
  12   rs3830651       0.4509            1 
  12 rs116062585       0.8822            1 
  12   rs7960765       0.9257            1 
  12   rs2700151       0.5637            1 
  12   rs2706247       0.5434            1 
  12   rs7961432       0.6379            1 
  12 rs149074183       0.1178            1 
  12 rs143191545       0.8326            1 
  12 rs138754200       0.8326            1 
  12 rs180697515        0.547            1 
  12 rs201201331       0.5077            1 
  12   rs2700152       0.7932            1 
  12   rs2706258       0.3867            1 
  12   rs2887875       0.8067            1 
  12   rs3832831       0.4789            1 
  12  rs61227033       0.7237            1 
  12  rs75529413       0.8326            1 
  12  rs73316361       0.9133            1 
  12   rs1869884       0.1942            1 
  12  rs35300449       0.1589            1 
  12   rs2700153       0.4807            1 
  12   rs2706257       0.8449            1 
  12  rs74089975       0.7382            1 
  12 rs140414145       0.9689            1 
  12   rs7294656        0.175            1 
  12  rs77253579       0.7553            1 
  12   rs2605490       0.5974            1 
  12  rs79789648       0.6379            1 
  12   rs2706256       0.7984            1 
  12 rs115231936       0.8569            1 
  12   rs2706254       0.4285            1 
  12  rs12426904       0.6379            1 
  12   rs2700156       0.4777            1 
  12   rs1881932       0.9057            1 
  12  rs35563558       0.4372            1 
  12  rs74634182       0.7957            1 
  12   rs1265849       0.9822            1 
  12  rs78646907        0.378            1 
  12   rs3825192       0.2432            1 
  12   rs2706252       0.7527            1 
  12  rs75848634       0.3897            1 
  12  rs58790846       0.9039            1 
  12   rs2706251       0.6762            1 
  12   rs2700159       0.8301            1 
  12   rs2706250       0.9193            1 
  12  rs73322216       0.7052            1 
  12  rs77379306       0.8994            1 
  12  rs56901156       0.3885            1 
  12  rs12312269        0.256            1 
  12  rs12312270        0.256            1 
  12  rs73322217       0.6967            1 
  12   rs2700160       0.8098            1 
  12 rs185149959       0.8994            1 
  12  rs11574803       0.9439            1 
  12  rs60599774        0.648            1 
  12  rs12298227       0.9653            1 
  12  rs11170892       0.9155            1 
  12  rs73322221       0.8184            1 
  12  rs73322223        0.858            1 
  12  rs73322224       0.9976            1 
  12 rs114748402       0.8684            1 
  12      rs9653       0.9217            1 
  12  rs12309294       0.8684            1 
  12  rs12296181       0.8684            1 
  12 rs111752087       0.8684            1 
  12  rs73322228       0.9217            1 
  12   rs7961341       0.6567            1 
  12  rs79212587       0.9887            1 
  12  rs17111853       0.8684            1 
  12  rs76150797       0.4864            1 
  12 rs112896207       0.3838            1 
  12  rs79092642       0.4864            1 
  12 rs111248181       0.7035            1 
  12  rs74792327       0.7035            1 
  12  rs80302300        0.851            1 
  12  rs78023878       0.7035            1 
  12   rs2280080       0.7035            1 
  12  rs12312926        0.851            1 
  12 rs112878226        0.851            1 
  12  rs10876558       0.7934            1 
  12 rs111710801       0.7035            1 
  12 rs113535846        0.851            1 
  12   rs2230393       0.7035            1 
  12  rs12314853       0.7035            1 
  12  rs12301470       0.7035            1 
  12  rs12302891       0.7035            1 
  12   rs7302345       0.7035            1 
  12   rs1249180       0.7934            1 
  12  rs12304780       0.7035            1 
  12  rs12318211       0.9074            1 
  12   rs2700163       0.7934            1 
  12   rs1270919       0.7613            1 
  12  rs12304871        0.851            1 
  12  rs68135389       0.8848            1 
  12  rs11170893       0.7035            1 
  12  rs73322239       0.6644            1 
  12   rs1922254       0.8139            1 
  12   rs1249181       0.5965            1 
  12  rs78090427       0.7595            1 
  12   rs2091767       0.7934            1 
  12 rs151105855       0.9134            1 
  12 rs541394039       0.5217            1 
  12  rs61921452       0.7934            1 
  12  rs73322246       0.8895            1 
  12  rs73322250       0.8895            1 
  12 rs138599404       0.5217            1 
  12  rs55970243       0.7934            1 
  12  rs11170895       0.7934            1 
  12 rs561781528       0.4438            1 
  12  rs11574796       0.9433            1 
  12  rs11574795       0.8895            1 
  12  rs73322252       0.8895            1 
  12  rs10083169       0.8895            1 
  12  rs10083026       0.8895            1 
  12  rs10082796       0.8895            1 
  12 rs528883009       0.8406            1 
  12  rs10082798       0.8895            1 
  12  rs73322262       0.7596            1 
  12  rs11170897       0.7999            1 
  12  rs78856461       0.5217            1 
  12  rs17112105       0.9216            1 
  12  rs17112108        0.573            1 
  12  rs74574704        0.954            1 
  12  rs66466113       0.4021            1 
  12  rs12307149       0.9041            1 
  12  rs61621864        0.907            1 
  12 rs112682899       0.7579            1 
  12  rs57970385       0.2572            1 
  12  rs58582668       0.7093            1 
  12   rs7979588       0.6993            1 
  12  rs11170901        0.907            1 
  12  rs12306394        0.903            1 
  12 rs142344617        0.045            1 
  12  rs12312272       0.6349            1 
  12   rs7979707       0.9868            1 
  12  rs80206254       0.9873            1 
  12 rs113994345       0.6273            1 
  12  rs11325695       0.3985            1 
  12  rs58082911       0.8503            1 
  12   rs7952782       0.6771            1 
  12   rs1707481       0.6561            1 
  12 rs114199503       0.6273            1 
  12  rs12318029        0.702            1 
  12  rs73308551       0.4494            1 
  12 rs535412325       0.5428            1 
  12 rs114584464       0.7934            1 
  12  rs79887172       0.9873            1 
  12  rs12317666       0.8556            1 
  12  rs77362868       0.7147            1 
  12  rs12297970        0.701            1 
  12  rs12317733        0.701            1 
  12  rs12322874        0.701            1 
  12 rs111973287        0.701            1 
  12 rs547292809       0.6249            1 
  12  rs73308557        0.701            1 
  12  rs10600917       0.5323            1 
  12  rs73308558       0.4494            1 
  12  rs77225549       0.7147            1 
  12   rs1795839       0.2716            1 
  12  rs73308564       0.5323            1 
  12  rs11418107       0.5323            1 
  12   rs7972761       0.5323            1 
  12   rs7972975       0.5323            1 
  12 rs537895118       0.4494            1 
  12 rs555746080       0.4494            1 
  12 rs570871995       0.4494            1 
  12 rs553626440       0.4494            1 
  12 rs201308013       0.4494            1 
  12 rs572237692       0.4494            1 
  12  rs73308566       0.5323            1 
  12  rs73308569       0.5323            1 
  12   rs7960491       0.7147            1 
  12 rs145528050       0.5323            1 
  12  rs12306947       0.5323            1 
  12 rs114000408       0.9688            1 
  12   rs7304697       0.5323            1 
  12  rs76645535       0.9688            1 
  12  rs57126604       0.5323            1 
  12  rs12312479       0.5323            1 
  12  rs12312643        0.701            1 
  12  rs12306350        0.701            1 
  12  rs11404162       0.1328            1 
  12 rs567193514       0.5323            1 
  12 rs146429840       0.5323            1 
  12  rs73308583       0.5323            1 
  12  rs12309857       0.6047            1 
  12 rs150966191       0.9791            1 
  12 rs111759299       0.6047            1 
  12  rs61923472       0.6385            1 
  12 rs111785734       0.9527            1 
  12 rs112946084       0.6047            1 
  12 rs111230312       0.6047            1 
  12  rs61257566       0.5323            1 
  12  rs58308987       0.5323            1 
  12 rs146066899       0.5323            1 
  12  rs11170917       0.7584            1 
  12   rs7135347       0.5323            1 
  12   rs7304798       0.5323            1 
  12   rs7135745       0.5323            1 
  12  rs76147266       0.7147            1 
  12   rs7305617       0.7584            1 
  12   rs7136235       0.5323            1 
  12  rs73308598        0.701            1 
  12 rs139133056       0.5323            1 
  12  rs73308599       0.5323            1 
  12 rs550142950       0.2945            1 
  12   rs7298991       0.7492            1 
  12  rs10783629       0.7033            1 
  12 rs551074636       0.2278            1 
  12 rs576962940       0.1187            1 
  12  rs11170918       0.1929            1 
  12   rs7136619       0.2289            1 
  12  rs73310303       0.1552            1 
  12  rs11170920        0.481            1 
  12  rs73310305       0.1552            1 
  12   rs7299852         0.29            1 
  12  rs73310306       0.0438            1 
  12   rs7300026        0.481            1 
  12  rs35238458       0.1697            1 
  12  rs11170922       0.3734            1 
  12  rs11170925        0.883            1 
  12   rs1707489       0.2028            1 
  12  rs11170928       0.1929            1 
  12  rs11170929       0.1929            1 
  12  rs11170931        0.883            1 
  12 rs116069123       0.9688            1 
  12   rs7313377         0.29            1 
  12 rs113576951       0.0438            1 
  12 rs112051383       0.4909            1 
  12 rs112527379       0.5177            1 
  12   rs7294423        0.481            1 
  12  rs73310316       0.0438            1 
  12  rs77078224       0.9014            1 
  12  rs75448115       0.9014            1 
  12  rs11170932        0.883            1 
  12  rs10783630        0.238            1 
  12  rs11170933        0.883            1 
  12  rs10876561        0.238            1 
  12 rs537006344       0.9307            1 
  12   rs7311955        0.238            1 
  12 rs534094425       0.1552            1 
  12   rs7963677        0.238            1 
  12   rs7980074       0.4909            1 
  12 rs367599310       0.8964            1 
  12 rs143968460         0.29            1 
  12 rs374371073        0.883            1 
  12  rs12304753        0.238            1 
  12 rs545628805        0.438            1 
  12  rs12297847       0.3734            1 
  12  rs57693961       0.1552            1 
  12 rs112232903       0.9014            1 
  12  rs59566266       0.1552            1 
  12 rs192253666       0.9884            1 
  12 rs114174634      0.08039            1 
  12  rs61259970       0.1552            1 
  12   rs7959882         0.29            1 
  12  rs11170937       0.1929            1 
  12  rs11170939       0.1929            1 
  12  rs80015366       0.0438            1 
  12 rs111497993        0.883            1 
  12  rs77226938       0.0438            1 
  12  rs73126667        0.883            1 
  12  rs11170941       0.1601            1 
  12   rs7968505       0.0438            1 
  12   rs7303656         0.29            1 
  12 rs112762038        0.883            1 
  12 rs186105942       0.9688            1 
  12  rs10747696        0.238            1 
  12  rs11170946        0.883            1 
  12   rs7955104        0.238            1 
  12   rs5798302        0.238            1 
  12   rs1691607       0.4527            1 
  12   rs1795846        0.436            1 
  12  rs11170947       0.9341            1 
  12  rs73310333       0.0438            1 
  12  rs73109106        0.883            1 
  12  rs73109108        0.883            1 
  12  rs17112783       0.8964            1 
  12   rs3782399       0.2455            1 
  12  rs17725737        0.883            1 
  12   rs7305527      0.07359            1 
  12    rs907711        0.284            1 
  12  rs74089999       0.9506            1 
  12   rs1882486       0.0438            1 
  12 rs113322650       0.0438            1 
  12  rs60890863       0.9519            1 
  12  rs11170949       0.1928            1 
  12   rs7310321      0.07009            1 
  12  rs58845746       0.8189            1 
  12 rs113508446       0.0438            1 
  12   rs1249390       0.2297            1 
  12 rs142409584       0.7949            1 
  12   rs1249387       0.2494            1 
  12   rs1249386        0.693            1 
  12  rs73310351       0.0438            1 
  12  rs73109114        0.883            1 
  12 rs112732974       0.1186            1 
  12 rs113236749       0.0438            1 
  12  rs11170954       0.3872            1 
  12  rs79062145       0.1408            1 
  12 rs111793581       0.1162            1 
  12  rs60187117       0.9991            1 
  12 rs144170701       0.5622            1 
  12 rs111627081       0.1186            1 
  12  rs57076504       0.6216            1 
  12   rs7133002       0.1928            1 
  12   rs1795845       0.1782            1 
  12 rs114251025       0.3314            1 
  12  rs11170960       0.1826            1 
  12   rs2458409       0.4534            1 
  12  rs72286992       0.6904            1 
  12  rs74091305        0.862            1 
  12  rs61041667       0.3017            1 
  12   rs1707484       0.5703            1 
  12  rs35147448       0.9316            1 
  12   rs2643611       0.4679            1 
  12   rs1627521       0.4044            1 
  12   rs7303042       0.6127            1 
  12   rs1629826       0.6354            1 
  12  rs17113007       0.9462            1 
  12  rs17113024       0.9462            1 
  12   rs1627341       0.3569            1 
  12 rs139516945       0.9229            1 
  12  rs78497950       0.9229            1 
  12  rs60294924       0.3778            1 
  12 rs112014882       0.9229            1 
  12   rs3825193       0.7568            1 
  12  rs75391935       0.5609            1 
  12   rs1691630       0.9359            1 
  12   rs2270581       0.8536            1 
  12   rs1795838       0.2022            1 
  12   rs3782401       0.1303            1 
  12  rs11831997       0.9229            1 
  12 rs369890065        0.872            1 
  12 rs201389894       0.8863            1 
  12  rs71455279       0.1493            1 
  12  rs11170964       0.3587            1 
  12   rs2252132       0.4392            1 
  12  rs73310373       0.5008            1 
  12   rs1707488       0.9634            1 
  12  rs35733155       0.3541            1 
  12 rs116471052        0.989            1 
  12  rs12369172        0.173            1 
  12  rs12367426      0.07389            1 
  12  rs12367451        0.173            1 
  12  rs12369549       0.1744            1 
  12  rs73310376       0.4661            1 
  12   rs4758964       0.5388            1 
  12   rs4759087       0.4406            1 
  12 rs145778802       0.4112            1 
  12  rs12821748       0.3091            1 
  12  rs34201624       0.2807            1 
  12  rs56291604        0.385            1 
  12  rs34174834       0.8296            1 
  12  rs12829100       0.6574            1 
  12   rs4759088       0.4129            1 
  12   rs4759089       0.2229            1 
  12   rs2271476        0.652            1 
  12  rs59947538       0.1523            1 
  12  rs17113238       0.2294            1 
  12  rs10506332       0.3226            1 
  12 rs531666612       0.9463            1 
  12  rs57901976       0.3122            1 
  12  rs10876565       0.5038            1 
  12   rs7974201       0.2758            1 
  12 rs112377731       0.9733            1 
  12  rs17113263       0.0255            1 
  12  rs35852203       0.0255            1 
  12  rs34084680       0.9745            1 
  12   rs2036068       0.5859            1 
  12   rs2036067       0.5859            1 
  12  rs74091311       0.9325            1 
  12  rs12817091          0.9            1 
  12  rs17113289       0.2866            1 
  12  rs73109132       0.5859            1 
  12  rs12822067       0.7905            1 
  12  rs58486241       0.8626            1 
  12  rs59433657       0.8626            1 
  12  rs36124405       0.7674            1 
  12   rs4758966       0.1078            1 
  12   rs1512906       0.3981            1 
  12  rs74091312       0.1354            1 
  12 rs115476828        0.664            1 
  12 rs114470509      0.07079            1 
  12   rs7973005       0.6406            1 
  12  rs60666964       0.4755            1 
  12   rs3817412       0.9325            1 
  12   rs2271981       0.8724            1 
  12   rs1512905       0.8926            1 
  12 rs562953058       0.3985            1 
  12   rs3741670       0.3981            1 
  12   rs7980139       0.6514            1 
  12 rs191271842       0.8432            1 
  12   rs7134688       0.2031            1 
  12   rs4759090       0.6514            1 
  12   rs7960002       0.3592            1 
  12  rs59371382       0.9314            1 
  12   rs1022232       0.1862            1 
  12   rs1976823       0.1579            1 
  12  rs74553446       0.9314            1 
  12  rs58683995       0.3253            1 
  12   rs7308435       0.1823            1 
  12   rs1826729       0.8436            1 
  12   rs1826728       0.4557            1 
  12   rs1874309       0.7261            1 
  12   rs7297522       0.1853            1 
  12 rs545517277       0.5342            1 
  12   rs3782403       0.2989            1 
  12   rs3782404       0.4778            1 
  12   rs3782405       0.8444            1 
  12  rs10876566       0.4738            1 
  12  rs76465210        0.683            1 
  12   rs4759092       0.1769            1 
  12   rs3825194       0.5913            1 
  12   rs1874308       0.1769            1 
  12   rs1874307       0.3478            1 
  12   rs1874305       0.3478            1 
  12   rs3782407       0.6096            1 
  12  rs60520159       0.2924            1 
  12   rs7954532       0.4897            1 
  12  rs10747699       0.2623            1 
  12   rs9668037       0.6206            1 
  12 rs149849996       0.0307            1 
  12  rs74091317       0.0307            1 
  12   rs2669406       0.4897            1 
  12   rs1795814        0.184            1 
  12  rs58004104       0.4625            1 
  12  rs35068189       0.7994            1 
  12 rs139683044      0.05239            1 
  12 rs112890532      0.08029            1 
  12  rs77853940       0.4488            1 
  12   rs1144995       0.9019            1 
  12 rs548208029       0.9224            1 
  12  rs56091624       0.9224            1 
  12  rs75549459       0.5363            1 
  12  rs10161382       0.6787            1 
  12   rs7300897       0.8394            1 
  12   rs2669404       0.9019            1 
  12  rs35023953       0.4488            1 
  12 rs140191420       0.4822            1 
  12   rs1153136       0.5697            1 
  12  rs58007853       0.2964            1 
  12   rs1153137       0.5404            1 
  12   rs1153138       0.5404            1 
  12   rs3782408       0.2158            1 
  12  rs11170973       0.7546            1 
  12 rs114262843      0.08369            1 
  12   rs1619029       0.2218            1 
  12   rs1795817       0.2074            1 
  12 rs566301786       0.7321            1 
  12  rs60049770       0.4093            1 
  12   rs3782410       0.3139            1 
  12   rs1623252       0.2074            1 
  12   rs3782411       0.3139            1 
  12   rs1249948       0.2074            1 
  12 rs548820714       0.5654            1 
  12  rs76539153      0.06329            1 
  12  rs56106125        0.485            1 
  12   rs1249949       0.4913            1 
  12  rs11170976       0.9107            1 
  12   rs1249950       0.6681            1 
  12   rs1153139      0.09939            1 
  12   rs1249951       0.5445            1 
  12  rs79120491       0.3049            1 
  12  rs58563676       0.3456            1 
  12  rs72648120       0.9107            1 
  12  rs11170978       0.9107            1 
  12    rs884510       0.6825            1 
  12   rs1249499       0.4638            1 
  12   rs1144996       0.2201            1 
  12   rs3825195       0.4074            1 
  12  rs67431222       0.3744            1 
  12  rs61108169       0.0328            1 
  12  rs77297788       0.3106            1 
  12   rs1143960       0.3373            1 
  12  rs34376731       0.3073            1 
  12  rs78301099       0.5363            1 
  12   rs1249958       0.4098            1 
  12   rs1533235      0.09999            1 
  12 rs547302705       0.0328            1 
  12  rs73312574       0.3194            1 
  12   rs1153141       0.4098            1 
  12   rs1249682       0.5247            1 
  12   rs7297136      0.09999            1 
  12   rs2292490       0.3941            1 
  12   rs1976821       0.5332            1 
  12   rs1976822       0.0328            1 
  12 rs147154216       0.6514            1 
  12 rs116070754       0.6132            1 
  12   rs1144997       0.2851            1 
  12   rs1144998       0.3895            1 
  12   rs1145000       0.5808            1 
  12   rs7971175       0.7178            1 
  12  rs10783632      0.07059            1 
  12   rs1249683       0.6916            1 
  12   rs1145001       0.2899            1 
  12 rs116594331       0.7827            1 
  12 rs572745860       0.8297            1 
  12   rs1153142       0.6103            1 
  12  rs73312584       0.8263            1 
  12   rs1795825       0.9238            1 
  12   rs1691595       0.9238            1 
  12  rs76917497       0.5847            1 
  12  rs10876568       0.2613            1 
  12  rs74755553       0.8134            1 
  12   rs1795824       0.1228            1 
  12    rs939462       0.1661            1 
  12  rs71444860       0.8549            1 
  12   rs1610444       0.1992            1 
  12 rs539131440       0.8593            1 
  12 rs145296849       0.2931            1 
  12  rs75748676       0.5216            1 
  12   rs1249964       0.5624            1 
  12 rs115818019       0.5847            1 
  12   rs1249963       0.4862            1 
  12 rs115836597       0.5847            1 
  12  rs10876569       0.5871            1 
  12   rs5798314       0.8138            1 
  12   rs1145002       0.3681            1 
  12   rs1155925       0.8138            1 
  12   rs1153143       0.5951            1 
  12 rs116755265       0.5703            1 
  12   rs7308936       0.4515            1 
  12   rs1145003       0.5629            1 
  12  rs75193700       0.7827            1 
  12   rs1145004       0.4649            1 
  12   rs1145005       0.6384            1 
  12 rs112417879       0.1182            1 
  12  rs76212500       0.1182            1 
  12  rs11170985       0.8597            1 
  12   rs1145006       0.2298            1 
  12  rs35053912       0.9445            1 
  12   rs1040013        0.363            1 
  12   rs1040014       0.9088            1 
  12 rs115202331       0.5363            1 
  12   rs7132013       0.9464            1 
  12   rs1716369       0.4649            1 
  12   rs1631226       0.4649            1 
  12   rs2101828       0.4515            1 
  12  rs58188741       0.3491            1 
  12   rs1879396       0.8138            1 
  12   rs1879395       0.9464            1 
  12   rs1262053       0.4673            1 
  12   rs1795833       0.8364            1 
  12   rs6580983       0.4515            1 
  12   rs1691620       0.6356            1 
  12   rs6580984       0.4515            1 
  12   rs1795832       0.4673            1 
  12  rs75058391       0.5363            1 
  12    rs925545       0.3047            1 
  12    rs925544       0.4695            1 
  12  rs74562568       0.5363            1 
  12   rs1716336       0.4673            1 
  12 rs111758819       0.7881            1 
  12   rs1157486       0.4576            1 
  12   rs1157485       0.8138            1 
  12   rs1157484       0.4576            1 
  12   rs1691621       0.4576            1 
  12   rs1691622       0.4649            1 
  12   rs1691623       0.6356            1 
  12   rs1716342       0.3158            1 
  12   rs2007891       0.4515            1 
  12   rs2706221       0.4576            1 
  12   rs1795829       0.6372            1 
  12 rs111521535       0.3491            1 
  12   rs2706222       0.6356            1 
  12   rs2706223       0.4649            1 
  12 rs139758706       0.8865            1 
  12   rs7963255       0.8463            1 
  12  rs79734076       0.8093            1 
  12   rs1610839       0.3098            1 
  12   rs1610819       0.6372            1 
  12   rs1610820       0.3098            1 
  12   rs1610821       0.3098            1 
  12   rs2706225       0.3098            1 
  12   rs1795821       0.3098            1 
  12   rs1623481       0.3098            1 
  12   rs1691624       0.3098            1 
  12  rs34965264       0.8138            1 
  12   rs1691625       0.3098            1 
  12   rs1716353       0.3098            1 
  12   rs1716354       0.1842            1 
  12   rs1691626       0.1842            1 
  12   rs1691627       0.1842            1 
  12   rs1716355       0.4343            1 
  12   rs1795820       0.3098            1 
  12   rs1795819       0.4264            1 
  12   rs1795818       0.4264            1 
  12   rs1716356       0.2541            1 
  12  rs56060822       0.9566            1 
  12  rs11170988       0.9667            1 
  12  rs10876570       0.9594            1 
  12    rs937309       0.5371            1 
  12    rs937310       0.1049            1 
  12  rs74091330       0.9566            1 
  12 rs116694250       0.9176            1 
  12   rs1532371       0.8364            1 
  12  rs10588702       0.9019            1 
  12 rs115594779       0.8999            1 
  12  rs10876571       0.9019            1 
  12    rs939463       0.8638            1 
  12    rs937308       0.9795            1 
  12   rs2088154       0.2825            1 
  12  rs11170989       0.7632            1 
  12  rs60372234       0.9566            1 
  12    rs882420       0.2404            1 
  12    rs882419       0.9019            1 
  12  rs10644440       0.3167            1 
  12  rs10735854       0.7615            1 
  12  rs10747700       0.8638            1 
  12 rs114683754       0.7827            1 
  12  rs61520422       0.8294            1 
  12  rs10876572       0.2831            1 
  12   rs1153144       0.1844            1 
  12   rs1153145        0.535            1 
  12   rs1250272       0.0498            1 
  12  rs11170991       0.1397            1 
  12  rs78586419       0.8475            1 
  12  rs10876573        0.045            1 
  12  rs77679681       0.8475            1 
  12   rs7296512      0.06419            1 
  12   rs7311076      0.09349            1 
  12 rs114726083       0.8475            1 
  12  rs59488724       0.5869            1 
  12  rs74089706       0.5869            1 
  12   rs1495356       0.1862            1 
  12 rs149365280       0.8475            1 
  12  rs12305690        0.046            1 
  12  rs12298790        0.046            1 
  12  rs36002349       0.1363            1 
  12  rs61172092       0.6299            1 
  12   rs1532372       0.0311            1 
  12   rs9739874       0.5338            1 
  12  rs73308986       0.9028            1 
  12   rs1495354       0.1102            1 
  12   rs7313586       0.5869            1 
  12  rs17114768       0.2462            1 
  12   rs1390190        0.046            1 
  12   rs7295772       0.3361            1 
  12   rs7295905       0.1102            1 
  12 rs115446625        0.352            1 
  12 rs116769123       0.5457            1 
  12 rs112362391       0.1979            1 
  12  rs10783634        0.046            1 
  12  rs73308995       0.9028            1 
  12   rs6580986       0.5935            1 
  12   rs7970032        0.046            1 
  12  rs74089711       0.2125            1 
  12  rs11170994        0.046            1 
  12 rs144959044       0.5457            1 
  12 rs116647604       0.7827            1 
  12 rs143113986       0.8475            1 
  12 rs114148570       0.8475            1 
  12  rs74089712       0.8728            1 
  12  rs59184689       0.5869            1 
  12 rs115843517       0.8475            1 
  12  rs17114865       0.1965            1 
  12  rs74089713       0.6427            1 
  12 rs114339039       0.7827            1 
  12 rs200546530       0.8475            1 
  12   rs7138121      0.06419            1 
  12  rs10561513       0.5019            1 
  12  rs11832807       0.8151            1 
  12  rs78327894       0.8475            1 
  12  rs55932036       0.2896            1 
  12  rs55906304       0.5869            1 
  12   rs1153146       0.5847            1 
  12  rs73310809       0.9028            1 
  12  rs74089715       0.2896            1 
  12   rs2030408      0.08249            1 
  12 rs151208743       0.8475            1 
  12   rs7138993       0.1527            1 
  12  rs11830836       0.7347            1 
  12 rs113139626       0.7709            1 
  12 rs199655620       0.1859            1 
  12 rs374401501      0.07479            1 
  12  rs74089716       0.1859            1 
  12  rs79525821       0.8475            1 
  12 rs145122642       0.2572            1 
  12    rs924070       0.9551            1 
  12  rs74089717       0.1859            1 
  12 rs116247278       0.8475            1 
  12   rs7976402       0.8376            1 
  12   rs7963328       0.2916            1 
  12  rs12312291       0.3308            1 
  12    rs721012       0.8376            1 
  12   rs1145007       0.1422            1 
  12  rs73310825        0.042            1 
  12 rs114217145       0.8961            1 
  12  rs56013373       0.6045            1 
  12  rs73310828       0.7709            1 
  12   rs7301225       0.5601            1 
  12  rs17114920       0.3537            1 
  12 rs139019728       0.7827            1 
  12   rs5798318       0.5864            1 
  12   rs4759095        0.527            1 
  12   rs1495928       0.5715            1 
  12    rs903768      0.07009            1 
  12    rs868690       0.4969            1 
  12   rs2029851      0.05539            1 
  12  rs78394705      0.07259            1 
  12  rs11171000      0.08629            1 
  12  rs11171001       0.1266            1 
  12  rs12310165       0.2218            1 
  12  rs10876574       0.1266            1 
  12  rs59690962       0.5869            1 
  12 rs200401419        0.527            1 
  12  rs11171002        0.527            1 
  12  rs76241475        0.527            1 
  12  rs11171003        0.527            1 
  12  rs10876575       0.1266            1 
  12  rs10876576       0.1266            1 
  12  rs10876577       0.1266            1 
  12  rs10783635       0.1266            1 
  12  rs74089720       0.5869            1 
  12   rs7296446         0.94            1 
  12   rs7296448         0.94            1 
  12   rs7297285       0.4299            1 
  12  rs74089722       0.5869            1 
  12 rs116803545        0.803            1 
  12  rs10783636       0.5525            1 
  12  rs35884029       0.4093            1 
  12  rs11171005      0.07564            1 
  12   rs6580988       0.4805            1 
  12  rs74719328      0.07564            1 
  12   rs7978145       0.2978            1 
  12   rs7978146       0.2978            1 
  12  rs35908817       0.2474            1 
  12  rs10783637       0.9587            1 
  12  rs10876578       0.2797            1 
  12  rs56077841       0.5229            1 
  12 rs140856390       0.8253            1 
  12   rs2887886       0.3969            1 
  12  rs61956602       0.1793            1 
  12  rs59580681       0.5869            1 
  12   rs1495927       0.3288            1 
  12  rs74089725       0.5229            1 
  12 rs116574032       0.6097            1 
  12  rs10876579       0.3904            1 
  12  rs74089727       0.5869            1 
  12 rs140069818        0.803            1 
  12  rs74089729       0.9107            1 
  12   rs1145008       0.9659            1 
  12  rs11171007       0.1793            1 
  12  rs11171008       0.3407            1 
  12   rs9669676       0.4065            1 
  12  rs11171011       0.5244            1 
  12  rs11171012       0.2661            1 
  12  rs73319517       0.4065            1 
  12  rs12309633        0.456            1 
  12   rs1145009       0.8672            1 
  12  rs74360535       0.4283            1 
  12  rs74089730       0.5869            1 
  12  rs17796632       0.3669            1 
  12  rs59579390       0.2661            1 
  12   rs7312630       0.3066            1 
  12  rs74089731       0.5869            1 
  12  rs58410015       0.9209            1 
  12 rs112887008       0.3214            1 
  12  rs34823448         0.63            1 
  12 rs561794624       0.2197            1 
  12  rs28482828       0.2227            1 
  12   rs7131793       0.2227            1 
  12  rs11831474       0.5541            1 
  12 rs141768819       0.5229            1 
  12   rs6580989       0.4386            1 
  12   rs7956419       0.5739            1 
  12   rs6580990       0.1019            1 
  12  rs57497660       0.6753            1 
  12  rs61466643       0.4246            1 
  12   rs1153147       0.1112            1 
  12   rs7135772       0.6055            1 
  12  rs74089733       0.5229            1 
  12  rs75442469       0.5739            1 
  12 rs147235249       0.2806            1 
  12   rs2030407       0.5348            1 
  12 rs115358876       0.2806            1 
  12  rs10783638        0.442            1 
  12  rs11835636       0.7527            1 
  12  rs35545120        0.263            1 
  12  rs11835669       0.6196            1 
  12   rs1153148       0.3757            1 
  12   rs1390191       0.2331            1 
  12   rs1145012       0.7718            1 
  12   rs1969016       0.9018            1 
  12  rs77543619       0.5739            1 
  12 rs113839924       0.8737            1 
  12   rs1249989       0.8672            1 
  12   rs1153150       0.8672            1 
  12   rs1249961       0.7718            1 
  12   rs1153152       0.8672            1 
  12  rs11611653       0.2331            1 
  12  rs10783639       0.2713            1 
  12  rs76371651       0.8812            1 
  12   rs1153154       0.8672            1 
  12 rs114926542        0.803            1 
  12  rs78307455       0.8737            1 
  12    rs924069       0.8552            1 
  12 rs112629681       0.8737            1 
  12  rs79445959       0.8672            1 
  12   rs1153158       0.8599            1 
  12   rs1153159       0.8599            1 
  12   rs1716360       0.8599            1 
  12   rs1153160       0.8599            1 
  12 rs139142078        0.442            1 
  12   rs1153162       0.8599            1 
  12  rs12423933       0.7583            1 
  12 rs112523089       0.8564            1 
  12  rs58132729       0.9708            1 
  12   rs1145013       0.8599            1 
  12 rs138254146       0.8737            1 
  12 rs116441444       0.5739            1 
  12   rs1145014       0.8599            1 
  12   rs1249962       0.8599            1 
  12   rs3034607       0.7583            1 
  12   rs1153163       0.8599            1 
  12   rs1153164       0.8599            1 
  12  rs11322278       0.7211            1 
  12   rs7305015       0.2837            1 
  12  rs10747701       0.7652            1 
  12  rs78859116       0.8737            1 
  12  rs12819070       0.7881            1 
  12  rs11834660       0.2331            1 
  12  rs75346949       0.5739            1 
  12  rs11171016        0.645            1 
  12  rs61956612       0.2258            1 
  12   rs1153165        0.947            1 
  12   rs1153166       0.7611            1 
  12   rs7314116       0.9793            1 
  12   rs1153167       0.4018            1 
  12  rs61956613       0.2272            1 
  12   rs1153168       0.8672            1 
  12    rs931587       0.2206            1 
  12    rs931586       0.2206            1 
  12   rs6580991       0.2206            1 
  12  rs17115607        0.649            1 
  12 rs114248532        0.803            1 
  12  rs78121887       0.2272            1 
  12  rs79874393       0.5739            1 
  12   rs1153170       0.8963            1 
  12   rs4759097       0.2206            1 
  12    rs931585       0.2206            1 
  12  rs12817212        0.645            1 
  12   rs1153172       0.8672            1 
  12    rs903767       0.4018            1 
  12   rs1153173       0.4018            1 
  12   rs2887885       0.2817            1 
  12   rs2370892       0.3733            1 
  12  rs34652453       0.5777            1 
  12  rs73114661       0.4096            1 
  12  rs17115699       0.3713            1 
  12  rs17115701       0.2272            1 
  12 rs114363933       0.9793            1 
  12   rs1250448       0.3086            1 
  12  rs10161050       0.3713            1 
  12 rs140769078       0.5229            1 
  12 rs372027515       0.3084            1 
  12 rs540450878       0.6077            1 
  12  rs11171019       0.5583            1 
  12  rs35587976       0.8209            1 
  12  rs79847315       0.7049            1 
  12   rs7964380        0.411            1 
  12  rs74773330       0.7049            1 
  12  rs74089740       0.5851            1 
  12   rs7953231       0.6619            1 
  12  rs60085022         0.15            1 
  12 rs116716942       0.9296            1 
  12  rs35646632        0.649            1 
  12  rs11439368       0.4696            1 
  12  rs11171021       0.6916            1 
  12 rs115908836      0.06299            1 
  12  rs57339239       0.6916            1 
  12    rs768126       0.9868            1 
  12  rs12298445       0.6916            1 
  12    rs768125       0.9246            1 
  12 rs139067866       0.6455            1 
  12      rs2350       0.5756            1 
  12      rs2349        0.649            1 
  12  rs73114667         0.15            1 
  12   rs1153175       0.9868            1 
  12   rs1153176        0.346            1 
  12   rs1153177       0.4612            1 
  12 rs528776360       0.6455            1 
  12   rs1249944        0.346            1 
  12  rs73114669         0.15            1 
  12   rs1249945       0.9868            1 
  12  rs76483153       0.9296            1 
  12  rs12831294        0.649            1 
  12 rs201225806       0.9296            1 
  12   rs5798321       0.9138            1 
  12  rs57259982       0.9296            1 
  12  rs35213449       0.9246            1 
  12    rs884499       0.4612            1 
  12 rs202093725        0.803            1 
  12 rs552337670        0.803            1 
  12 rs199593563        0.803            1 
  12   rs1153179        0.346            1 
  12   rs1153180        0.346            1 
  12   rs1153181       0.9868            1 
  12   rs1249946       0.4612            1 
  12   rs1249947       0.9868            1 
  12 rs143159680       0.9296            1 
  12   rs4016645       0.6369            1 
  12  rs71818561       0.3148            1 
  12  rs11171023       0.1137            1 
  12  rs10876580       0.9883            1 
  12  rs28484970       0.9296            1 
  12  rs11609313        0.649            1 
  12  rs61588001       0.9437            1 
  12  rs60702951       0.9437            1 
  12  rs73114676         0.15            1 
  12   rs1153182       0.4612            1 
  12  rs10876581       0.6016            1 
  12  rs10506330       0.9677            1 
  12  rs73114678         0.15            1 
  12   rs1153183       0.9196            1 
  12  rs17115919       0.8703            1 
  12   rs1153184        0.599            1 
  12   rs1153185       0.7297            1 
  12  rs12316925       0.6028            1 
  12 rs113032751       0.2012            1 
  12   rs1250445       0.3272            1 
  12  rs35645565        0.649            1 
  12  rs11171025       0.9791            1 
  12   rs1250446       0.7297            1 
  12   rs7308080       0.9791            1 
  12   rs1250447       0.7297            1 
  12  rs74089744       0.5229            1 
  12 rs115424156       0.9296            1 
  12  rs17115965        0.803            1 
  12 rs139078649       0.3415            1 
  12  rs12308895       0.9791            1 
  12  rs61956623       0.6214            1 
  12  rs73114686       0.4683            1 
  12  rs73114687       0.4683            1 
  12   rs1692109       0.2019            1 
  12  rs12316531       0.9677            1 
  12   rs1692108       0.7297            1 
  12  rs77235357       0.7297            1 
  12  rs73114689       0.4683            1 
  12  rs12297503       0.9677            1 
  12   rs1716329       0.7297            1 
  12  rs74089745       0.7571            1 
  12   rs4533128       0.4683            1 
  12 rs371657184      0.05209            1 
  12  rs10569718       0.3272            1 
  12   rs2706214       0.5626            1 
  12   rs1272038        0.977            1 
  12   rs1153186       0.3272            1 
  12   rs1153187        0.977            1 
  12  rs73114692       0.3194            1 
  12  rs73114694       0.4683            1 
  12 rs111544791       0.7571            1 
  12  rs79163301        0.763            1 
  12  rs75203589       0.8343            1 
  12  rs73114695       0.4683            1 
  12  rs77699131       0.9296            1 
  12  rs12304989       0.9791            1 
  12   rs1153188       0.6827            1 
  12  rs75623996        0.763            1 
  12  rs74967668       0.4683            1 
  12  rs75623133       0.4683            1 
  12  rs75161506       0.9296            1 
  12   rs1153189       0.4815            1 
  12   rs1153190       0.4815            1 
  12  rs77269759       0.9677            1 
  12 rs114401974       0.5249            1 
  12 rs140582752       0.9949            1 
  12  rs71457250       0.6455            1 
  12 rs191342924       0.9296            1 
  12 rs138652011        0.763            1 
  12   rs1250444       0.6827            1 
  12   rs5798323       0.9986            1 
  12  rs73114699       0.9949            1 
  12  rs78482308       0.6455            1 
  12 rs113288949       0.9677            1 
  12  rs11436609       0.8493            1 
  12   rs7309558       0.8336            1 
  12   rs1249956       0.9076            1 
  12  rs73114701       0.9949            1 
  12  rs12321181        0.763            1 
  12  rs77844657       0.9949            1 
  12   rs7963026       0.8295            1 
  12   rs7963050       0.9811            1 
  12   rs7963147       0.8295            1 
  12 rs116244097       0.6465            1 
  12 rs115307147        0.803            1 
  12 rs576095864       0.7998            1 
  12   rs1249955       0.9076            1 
  12  rs60775241       0.5509            1 
  12  rs74878273        0.763            1 
  12  rs11377390       0.4247            1 
  12  rs56149626       0.3259            1 
  12  rs61956627       0.5509            1 
  12  rs11171028        0.731            1 
  12 rs113305120       0.9182            1 
  12   rs1153191       0.6006            1 
  12   rs1249988       0.9455            1 
  12   rs1249954       0.9873            1 
  12  rs75489732       0.4813            1 
  12   rs7957551       0.8938            1 
  12   rs1250437       0.6916            1 
  12   rs1262052       0.5026            1 
  12   rs1249953       0.6385            1 
  12 rs112466237       0.6437            1 
  12   rs1249952       0.7984            1 
  12 rs142226253        0.731            1 
  12 rs146316489     0.009399            1 
  12 rs111582687       0.2012            1 
  12   rs1249987       0.3541            1 
  12  rs11829069       0.6437            1 
  12  rs79330032        0.731            1 
  12  rs10219571       0.9303            1 
  12 rs368588382        0.426            1 
  12   rs1250433       0.3541            1 
  12   rs1250432       0.9745            1 
  12  rs73311812       0.2012            1 
  12   rs7313430       0.2012            1 
  12  rs60338426       0.6437            1 
  12  rs73314787     0.009399            1 
  12  rs61956631       0.6863            1 
  12  rs73314789     0.009399            1 
  12 rs150926367        0.803            1 
  12  rs12315337       0.8187            1 
  12  rs73116610       0.9949            1 
  12 rs370165472       0.2478            1 
  12 rs140126546       0.2437            1 
  12  rs73116613       0.9949            1 
  12 rs547427931       0.7219            1 
  12    rs266676       0.3541            1 
  12 rs530329134       0.1062            1 
  12 rs112047677       0.2437            1 
  12    rs266675       0.3541            1 
  12  rs35802451       0.1849            1 
  12    rs266674       0.3541            1 
  12  rs60975017       0.2012            1 
  12  rs76371413       0.7832            1 
  12  rs77840925       0.6437            1 
  12  rs78453587       0.9396            1 
  12  rs11171031       0.7495            1 
  12  rs11513971       0.5757            1 
  12 rs111420852       0.6437            1 
  12  rs11514140       0.7495            1 
  12  rs73314793       0.2012            1 
  12 rs112968458        0.013            1 
  12    rs903769       0.7702            1 
  12   rs7972806       0.6437            1 
  12   rs7975926       0.6437            1 
  12   rs2706215       0.2969            1 
  12   rs2644411       0.2969            1 
  12   rs2706216       0.1878            1 
  12   rs2706217       0.6267            1 
  12   rs2706218       0.3541            1 
  12   rs1716341       0.4167            1 
  12  rs57280187       0.8904            1 
  12   rs1716340       0.1562            1 
  12  rs73116622       0.9383            1 
  12  rs73116624       0.9946            1 
  12  rs73116625       0.9946            1 
  12   rs1799632       0.4858            1 
  12   rs1692097       0.6929            1 
  12   rs1692096       0.2134            1 
  12  rs10506329       0.7102            1 
  12   rs1795811       0.7316            1 
  12   rs1692100       0.7316            1 
  12   rs1795812       0.7316            1 
  12   rs1692102       0.7316            1 
  12   rs2706219       0.1738            1 
  12   rs2644415       0.1738            1 
  12   rs1795813       0.8037            1 
  12   rs1495929       0.8037            1 
  12   rs2603575       0.4461            1 
  12  rs73314801       0.8028            1 
  12  rs74089763       0.4435            1 
  12  rs73316403       0.8028            1 
  12 rs116364799       0.0022       0.9877 
  12  rs12371055       0.7982            1 
  12   rs4759101       0.4461            1 
  12   rs1268978       0.4461            1 
  12  rs77519085       0.6733            1 
  12  rs11171033       0.3811            1 
  12  rs11171034       0.4411            1 
  12 rs114651171       0.0022       0.9877 
  12 rs111657551       0.6185            1 
  12 rs540283303       0.8028            1 
  12 rs111663460       0.8028            1 
  12 rs112643394       0.8028            1 
  12   rs1823904       0.1411            1 
  12  rs11495288       0.3811            1 
  12  rs59862439       0.1411            1 
  12  rs57224964       0.1847            1 
  12    rs266656       0.4461            1 
  12 rs145488615       0.0022       0.9877 
  12    rs266655       0.4461            1 
  12  rs11171038       0.1411            1 
  12 rs144314268       0.3811            1 
  12 rs111474814       0.8028            1 
  12 rs144839723       0.9779            1 
  12 rs115401344       0.0022       0.9877 
  12   rs7296402       0.1411            1 
  12  rs78089251       0.0011       0.8137 
  12  rs12232025       0.8877            1 
  12 rs145879176         0.05            1 
  12   rs2198600       0.1411            1 
  12 rs113942538       0.1847            1 
  12    rs266673       0.4461            1 
  12 rs111519540       0.8028            1 
  12  rs10876590       0.1411            1 
  12    rs266671       0.4461            1 
  12 rs147630215       0.0022       0.9877 
  12 rs140969327       0.1152            1 
  12  rs74089768       0.9933            1 
  12 rs114710713      0.09839            1 
  12  rs74089769       0.9933            1 
  12    rs266669       0.3546            1 
  12  rs74089770       0.9933            1 
  12    rs266668       0.3546            1 
  12  rs61081404       0.6938            1 
  12    rs266667       0.2692            1 
  12 rs116155813         0.05            1 
  12  rs79938824       0.1081            1 
  12  rs74089772       0.5755            1 
  12  rs12372290       0.1427            1 
  12   rs7963067       0.0456            1 
  12    rs266666       0.5271            1 
  12    rs266665       0.2207            1 
  12    rs266664      0.01725            1 
  12  rs11171040       0.1345            1 
  12    rs266663       0.7854            1 
  12    rs266661      0.01725            1 
  12   rs9788293       0.7315            1 
  12    rs266660       0.7854            1 
  12 rs149121940        0.035            1 
  12   rs2370890       0.5667            1 
  12  rs59879462       0.7639            1 
  12   rs2168137       0.5667            1 
  12    rs266659       0.7854            1 
  12    rs266658      0.01725            1 
  12   rs7964430       0.2105            1 
  12  rs11171042       0.7315            1 
  12    rs266653     0.007099            1 
  12  rs35471822     0.008199            1 
  12    rs266652       0.6029            1 
  12  rs11171043       0.7315            1 
  12    rs266651       0.6029            1 
  12    rs266650     0.007099            1 
  12   rs7488388       0.5667            1 
  12  rs10459245       0.2549            1 
  12    rs266649        0.584            1 
  12  rs74089775       0.2438            1 
  12   rs7311744      0.08419            1 
  12  rs11171044       0.3852            1 
  12 rs183549111       0.9779            1 
  12    rs166477     0.007099            1 
  12   rs6421178     0.007099            1 
  12   rs2198601        0.584            1 
  12 rs151120203        0.202            1 
  12 rs150199774       0.7318            1 
  12 rs200599872       0.5818            1 
  12  rs67629212       0.2549            1 
  12  rs11171046       0.6029            1 
  12  esv3629559       0.6042            1 
  12  rs80235057       0.2645            1 
  12    rs266689     0.007099            1 
  12  rs74089778       0.2337            1 
  12  rs75855546       0.2438            1 
  12    rs266688       0.6029            1 
  12  rs11171047       0.3236            1 
  12  rs76937488       0.7318            1 
  12 rs149230839       0.2438            1 
  12   rs7315218       0.3236            1 
  12  rs61494491      0.05119            1 
  12    rs266687        0.584            1 
  12  rs74089779       0.2438            1 
  12   rs2124048       0.8795            1 
  12 rs143476330       0.8335            1 
  12  rs34928037       0.8795            1 
  12    rs266686     0.007099            1 
  12 rs150992088       0.2438            1 
  12  rs77334267       0.8795            1 
  12 rs112841086       0.5818            1 
  12  rs17116299       0.3236            1 
  12    rs266685     0.007099            1 
  12 rs139891890       0.2645            1 
  12  rs12229201       0.3236            1 
  12 rs147961374       0.4425            1 
  12    rs266684       0.9453            1 
  12    rs266683     0.007099            1 
  12    rs266682     0.005399            1 
  12   rs7967049     0.007099            1 
  12   rs7966838     0.007099            1 
  12  rs10876594       0.5414            1 
  12    rs266681       0.9453            1 
  12    rs266680       0.9453            1 
  12   rs4759196       0.0139            1 
  12   rs4759009       0.3236            1 
  12 rs137895127       0.3844            1 
  12    rs266679       0.9453            1 
  12    rs166478       0.9453            1 
  12  rs10876596       0.8795            1 
  12 rs145770926       0.2645            1 
  12    rs266677       0.9453            1 
  12  rs11171052       0.9453            1 
  12  rs11171053       0.9453            1 
  12  rs11171055       0.9453            1 
  12  rs77924583       0.9453            1 
  12  rs79818450       0.9453            1 
  12   rs2644410     0.007099            1 
  12   rs2644409     0.007099            1 
  12   rs2603576       0.9453            1 
  12   rs7966183       0.2337            1 
  12  rs77248628       0.7318            1 
  12 rs116312001        0.035            1 
  12 rs114833275       0.1077            1 
  12   rs1390447     0.007099            1 
  12  rs12304107       0.7185            1 
  12   rs7136414        0.256            1 
  12  rs79639752      0.05119            1 
  12 rs144115200       0.9779            1 
  12   rs1378070       0.9453            1 
  12  rs12307718       0.9353            1 
  12   rs2603570     0.007099            1 
  12   rs2644412       0.9453            1 
  12   rs1378069       0.8795            1 
  12  rs60110834       0.2438            1 
  12   rs2220935     0.007099            1 
  12   rs2603569       0.9453            1 
  12 rs141425907       0.9453            1 
  12   rs2603567       0.9453            1 
  12   rs2168138       0.9453            1 
  12   rs7307692       0.1564            1 
  12   rs2201583     0.007099            1 
  12 rs138818498       0.9453            1 
  12 rs139289501       0.9453            1 
  12   rs4508291       0.4541            1 
  12   rs2644414       0.9453            1 
  12   rs2924816       0.9453            1 
  12 rs148611931       0.2645            1 
  12   rs2603552     0.007099            1 
  12   rs4363708       0.9453            1 
  12 rs187079693       0.6036            1 
  12  rs11171059     0.007099            1 
  12 rs142534261       0.0331            1 
  12 rs150928291       0.0331            1 
  12  rs12313868       0.0262            1 
  12  rs12313869       0.0262            1 
  12 rs202215851       0.0132            1 
  12  rs12313923       0.0132            1 
  12 rs199833288       0.0286            1 
  12 rs200589515       0.0286            1 
  12 rs374980019       0.1304            1 
  12 rs368862770       0.1304            1 
  12 rs201662652       0.0327            1 
  12 rs199854409       0.0327            1 
  12 rs201142450      0.05479            1 
  12 rs201782266      0.05479            1 
  12 rs199637075      0.05479            1 
  12  rs11503973     0.008199            1 
  12 rs138914778     0.009999            1 
  12 rs183419213        0.035            1 
  12 rs140324620       0.9453            1 
  12 rs147414905       0.2645            1 
  12 rs368094965       0.2373            1 
  12 rs146525361       0.8795            1 
  12  rs11495292       0.9453            1 
  12   rs7300989       0.8834            1 
  12 rs141902476       0.9353            1 
  12  rs11513973       0.9453            1 
  12  rs78751033       0.7185            1 
  12   rs7304609        0.256            1 
  12   rs9739566       0.9453            1 
  12   rs2198610       0.9453            1 
  12  rs11171068       0.8795            1 
  12  rs11524986       0.9453            1 
  12  rs78143681       0.2438            1 
  12   rs7135422       0.9453            1 
  12 rs113782504       0.9453            1 
  12    rs266657       0.9453            1 
  12  rs61956658       0.1564            1 
  12  rs74089790       0.2438            1 
  12 rs114201195       0.8656            1 
  12 rs114954692       0.8656            1 
  12  rs74240644      0.05119            1 
  12  rs10783648       0.7607            1 
  12   rs4638405       0.9482            1 
  12  rs61959260       0.9779            1 
  12   rs1454644       0.9482            1 
  12   rs4758972       0.9085            1 
  12   rs4758973       0.9482            1 
  12   rs4758974       0.0024       0.9855 
  12   rs4758975       0.9482            1 
  12  rs11171070       0.3194            1 
  12  rs11171071       0.7607            1 
  12  rs11171072       0.7607            1 
  12  rs10783653       0.9482            1 
  12  rs11171073       0.0024       0.9855 
  12 rs139246929       0.7607            1 
  12 rs144021559       0.7607            1 
  12  rs12372642       0.0024       0.9855 
  12  rs11171075       0.7607            1 
  12 rs548892380     0.005899            1 
  12  rs10783655       0.7607            1 
  12  rs11171076       0.0024       0.9855 
  12   rs4759104       0.0024       0.9855 
  12  rs34029305       0.9482            1 
  12 rs115593677       0.2373            1 
  12   rs4759105       0.0139            1 
  12  rs11171077       0.7185            1 
  12  rs11171078       0.2847            1 
  12   rs7139161       0.9482            1 
  12  rs76440403     0.006399       0.9998 
  12   rs7313658       0.9482            1 
  12  rs78651099       0.0139            1 
  12  rs11171079       0.6145            1 
  12  rs11171083       0.9482            1 
  12  rs61959267       0.5503            1 
  12  rs11171084       0.7185            1 
  12  rs61959268       0.1761            1 
  12 rs147504963       0.2488            1 
  12  rs56997573       0.0335            1 
  12  rs74717892       0.0395            1 
  12  rs75131063       0.0395            1 
  12  rs76755717       0.0395            1 
  12  rs74240645       0.0395            1 
  12   rs2168142       0.9453            1 
  12   rs2124055       0.7185            1 
  12   rs7979678       0.9482            1 
  12 rs552086499      0.05529            1 
  12  rs10876601       0.9482            1 
  12   rs7304707      0.09229            1 
  12   rs7304810       0.9482            1 
  12  rs36119697      0.09229            1 
  12   rs4237799       0.6145            1 
  12   rs4759106       0.9482            1 
  12  rs11171086       0.7185            1 
  12  rs11171087       0.2488            1 
  12 rs139810565      0.05119            1 
  12  rs10747704       0.9482            1 
  12  rs80242834       0.2488            1 
  12  rs76283255       0.9382            1 
  12   rs7309258       0.9482            1 
  12 rs116747968        0.202            1 
  12   rs7294716       0.6145            1 
  12   rs7309180      0.06059            1 
  12   rs2168143       0.9482            1 
  12  rs75986410       0.9382            1 
  12  rs67183127      0.09229            1 
  12   rs7977420       0.9482            1 
  12 rs113553686       0.2488            1 
  12   rs4759107       0.9482            1 
  12   rs9634270       0.9482            1 
  12  rs78362111       0.9382            1 
  12   rs7132185       0.9482            1 
  12 rs150646858       0.9382            1 
  12   rs2100467       0.9482            1 
  12   rs9634273       0.9482            1 
  12 rs140650448       0.9382            1 
  12  rs12369678       0.9942            1 
  12 rs140767253       0.9382            1 
  12  rs12370077        0.786            1 
  12 rs145897934       0.9382            1 
  12   rs1813796       0.9482            1 
  12   rs6580993       0.9453            1 
  12  rs11171090       0.9942            1 
  12   rs7961419       0.7185            1 
  12  rs10876604       0.9482            1 
  12  rs11561352       0.7185            1 
  12   rs7961689       0.9482            1 
  12   rs4641575       0.9482            1 
  12   rs4469993      0.05119            1 
  12   rs4363707       0.9482            1 
  12 rs148916338        0.202            1 
  12   rs7965799       0.9482            1 
  12   rs2371050       0.9482            1 
  12  rs11525629       0.6145            1 
  12 rs138244045       0.4425            1 
  12   rs2198605       0.9482            1 
  12   rs2198606       0.9482            1 
  12   rs2085131       0.9482            1 
  12   rs2085132       0.9482            1 
  12 rs111456049      0.09229            1 
  12   rs2100468       0.9482            1 
  12   rs2371048       0.7185            1 
  12  rs12371557      0.09229            1 
  12   rs2371047       0.9482            1 
  12   rs2371046       0.9482            1 
  12   rs2887923       0.9257            1 
  12   rs2371045       0.9482            1 
  12   rs2887922       0.9482            1 
  12   rs4411354       0.9482            1 
  12  rs56413116       0.6145            1 
  12  rs56766359       0.9382            1 
  12  rs11514146      0.09229            1 
  12  rs79259105       0.9382            1 
  12  rs10876605       0.9482            1 
  12  rs10876606       0.9482            1 
  12  rs71070838       0.9743            1 
  12  rs10876607       0.9482            1 
  12   rs4759108       0.9482            1 
  12  rs61363819       0.9382            1 
  12 rs141169105      0.05119            1 
  12  rs61959273       0.2656            1 
  12  rs11171091       0.7185            1 
  12 rs551125535       0.7185            1 
  12   rs4759109       0.9482            1 
  12   rs4759110       0.9482            1 
  12  rs36147873      0.09229            1 
  12  rs55730971       0.9382            1 
  12 rs184689614     0.006399       0.9998 
  12 rs374102906       0.6334            1 
  12  rs10876608        0.912            1 
  12  rs11171092       0.9482            1 
  12  rs11171093       0.9482            1 
  12 rs202009581       0.9482            1 
  12   rs9795824        0.912            1 
  12   rs9795822        0.912            1 
  12  rs11171095       0.7185            1 
  12   rs9795826       0.9482            1 
  12  rs11513980      0.09229            1 
  12  rs11171098       0.9638            1 
  12 rs112430390       0.9482            1 
  12 rs138664036       0.6145            1 
  12 rs368337421       0.2645            1 
  12 rs570483869       0.9382            1 
  12   rs6580998       0.9942            1 
  12  rs11503982       0.7185            1 
  12   rs6580999       0.9482            1 
  12   rs4444176       0.8905            1 
  12   rs4489842       0.7185            1 
  12 rs145973841       0.9382            1 
  12  rs61959274      0.06059            1 
  12   rs4448776       0.9482            1 
  12   rs4572231       0.9482            1 
  12 rs534236130       0.3849            1 
  12   rs4296119       0.9482            1 
  12 rs141535239      0.05119            1 
  12 rs150876421       0.6145            1 
  12  rs79418951       0.9482            1 
  12  rs12878095       0.9482            1 
  12  rs11503984       0.7185            1 
  12 rs201577334       0.7185            1 
  12  rs11503985       0.5411            1 
  12  rs11171100       0.4535            1 
  12  rs11514151       0.4535            1 
  12 rs200145480       0.9482            1 
  12  rs11171103       0.8743            1 
  12   rs7303883       0.6854            1 
  12   rs7303793       0.6854            1 
  12 rs111285529       0.9382            1 
  12 rs141422628       0.9482            1 
  12   rs4558251       0.9482            1 
  12   rs4480634       0.9482            1 
  12  rs10783664       0.9482            1 
  12   rs4429153       0.9482            1 
  12   rs4307799       0.9482            1 
  12   rs4625574       0.7185            1 
  12   rs2371044       0.9453            1 
  12   rs2198607       0.9482            1 
  12   rs2198608       0.9482            1 
  12  rs10783666       0.9482            1 
  12   rs2198609       0.9482            1 
  12  rs10783667       0.9482            1 
  12  rs10783668       0.9482            1 
  12   rs2219144       0.9482            1 
  12  rs56122995       0.3118            1 
  12   rs7316010       0.9482            1 
  12   rs7301997       0.9482            1 
  12 rs114121090       0.2488            1 
  12  rs10876615       0.7185            1 
  12  rs10876616       0.9453            1 
  12  rs10747708       0.9482            1 
  12  rs12832469       0.9942            1 
  12   rs1542361       0.9482            1 
  12   rs1542362       0.7185            1 
  12   rs1542363       0.9482            1 
  12  rs74092214       0.9382            1 
  12   rs1542364       0.9482            1 
  12   rs1542365       0.9482            1 
  12   rs1542366       0.9482            1 
  12   rs6581004       0.9482            1 
  12   rs6581005       0.9482            1 
  12   rs7971094       0.2656            1 
  12  rs12297669       0.7185            1 
  12   rs4758979       0.6145            1 
  12   rs2129812       0.9482            1 
  12   rs3947594       0.9482            1 
  12   rs4758980       0.9453            1 
  12   rs4758981       0.9482            1 
  12   rs4758982      0.09229            1 
  12 rs202033548       0.9382            1 
  12   rs7975078       0.9482            1 
  12 rs115269282       0.8656            1 
  12  rs10783669       0.7185            1 
  12  rs10732738       0.9482            1 
  12  rs10783670       0.7185            1 
  12  rs11171110      0.09229            1 
  12  rs10747709       0.9482            1 
  12 rs146851592       0.9382            1 
  12 rs114810256        0.202            1 
  12 rs371980947      0.05119            1 
  12  rs34761757       0.9482            1 
  12  rs11171112       0.9482            1 
  12  rs10783671       0.9482            1 
  12  rs11171113      0.09229            1 
  12   rs7298952       0.9482            1 
  12  rs78618567      0.05119            1 
  12  rs10735855       0.9482            1 
  12 rs376802727       0.0174            1 
  12  rs36111352       0.7185            1 
  12  rs10747710       0.9482            1 
  12   rs4758983       0.9482            1 
  12  rs10783672       0.7185            1 
  12  rs34083047       0.7185            1 
  12   rs2371043       0.9482            1 
  12 rs182050524       0.2645            1 
  12  rs56379189       0.9382            1 
  12  rs59915357       0.9382            1 
  12   rs2887921       0.9115            1 
  12 rs532639433       0.9942            1 
  12   rs1121896       0.9482            1 
  12  rs55710306       0.9382            1 
  12  rs71457271       0.7185            1 
  12  rs11612573       0.9482            1 
  12  rs57369043       0.9382            1 
  12  rs10876617        0.584            1 
  12  rs10876618       0.9482            1 
  12  rs11171114       0.9482            1 
  12   rs1454645       0.9482            1 
  12   rs1454646       0.6945            1 
  12 rs201418357       0.8905            1 
  12  rs10876619       0.9482            1 
  12  rs10783673       0.9482            1 
  12  rs10876620       0.7185            1 
  12   rs1378077       0.9482            1 
  12   rs1378078       0.9482            1 
  12   rs5798324       0.9531            1 
  12   rs2198611       0.0184            1 
  12 rs114377068       0.9531            1 
  12   rs7297445      0.09229            1 
  12  rs74793419       0.2488            1 
  12    rs921723       0.9482            1 
  12   rs7314053      0.09229            1 
  12   rs2371041       0.9482            1 
  12   rs2054074       0.7185            1 
  12   rs2054075       0.9482            1 
  12   rs7301753       0.9482            1 
  12   rs7967076      0.09229            1 
  12  rs74316923       0.9382            1 
  12   rs6581006       0.9482            1 
  12  rs11171116       0.7185            1 
  12  rs10747712       0.9482            1 
  12  rs10783674       0.9482            1 
  12 rs140119273       0.9482            1 
  12 rs145302846       0.9482            1 
  12  rs10783675       0.7185            1 
  12  rs10747714       0.9482            1 
  12  rs35577065      0.09229            1 
  12  rs11171117       0.7185            1 
  12 rs137923525      0.09229            1 
  12  rs10876622       0.7185            1 
  12   rs1107746       0.7185            1 
  12  rs60670835       0.9382            1 
  12  rs78600587       0.7221            1 
  12   rs4635172       0.6897            1 
  12   rs4525329       0.5676            1 
  12  rs67970496        0.499            1 
  12 rs144083162       0.9865            1 
  12  rs10783676       0.6369            1 
  12  rs74092237      0.06619            1 
  12  rs79313036      0.06619            1 
  12  rs10735856       0.6369            1 
  12  rs10735857       0.3689            1 
  12  rs10747715       0.6369            1 
  12  rs11476066       0.4179            1 
  12   rs7358570       0.6369            1 
  12   rs4759111       0.6369            1 
  12   rs4759112       0.6369            1 
  12   rs4758984      0.06619            1 
  12   rs7970410       0.0393            1 
  12  rs10747716       0.5952            1 
  12  rs10747717       0.5952            1 
  12  rs10735858       0.6369            1 
  12   rs2124053       0.6369            1 
  12 rs114044956       0.9779            1 
  12   rs7488173       0.0393            1 
  12   rs1840361       0.6369            1 
  12  rs75084451       0.0443            1 
  12  rs12366282       0.0029       0.9987 
  12  rs10876624       0.6369            1 
  12  rs12296376       0.2269            1 
  12  rs10747718       0.7472            1 
  12  rs10876625       0.4751            1 
  12  rs11171120       0.5952            1 
  12  rs10876626       0.8377            1 
  12  rs10876627       0.8377            1 
  12 rs527508084       0.7221            1 
  12   rs1378075       0.5952            1 
  12  rs76564049       0.2645            1 
  12   rs7958024       0.6369            1 
  12   rs7958025       0.5952            1 
  12  rs11559983       0.0393            1 
  12   rs9788018       0.6369            1 
  12  rs78623411       0.2488            1 
  12   rs9788019       0.6369            1 
  12  rs78092954       0.2488            1 
  12   rs1598203       0.6369            1 
  12  rs79182472       0.2488            1 
  12   rs7299872       0.6369            1 
  12   rs2168141       0.5952            1 
  12  rs74090516      0.06619            1 
  12  rs78192294       0.8075            1 
  12   rs2085130       0.7472            1 
  12 rs150654766       0.0393            1 
  12   rs2085129       0.4751            1 
  12  rs75832708       0.2488            1 
  12  rs10876630       0.4929            1 
  12   rs2371092       0.6369            1 
  12  rs76629773       0.2488            1 
  12   rs1542360       0.8075            1 
  12   rs1378074       0.6369            1 
  12  rs79192192       0.2488            1 
  12    rs970818       0.7472            1 
  12   rs6581007       0.6369            1 
  12   rs1454643       0.6369            1 
  12   rs6581008       0.6369            1 
  12   rs7956890       0.2488            1 
  12   rs9788234       0.5952            1 
  12   rs9788257       0.6369            1 
  12   rs1454641       0.8377            1 
  12   rs1378072       0.7032            1 
  12  rs12230433       0.0393            1 
  12  rs75552507        0.202            1 
  12   rs5798325       0.1767            1 
  12  rs77628241      0.09079            1 
  12 rs116812711       0.9779            1 
  12   rs1454640       0.1767            1 
  12   rs3062464         0.78            1 
  12   rs1378071       0.6858            1 
  12  rs76575032       0.1753            1 
  12 rs115688997       0.1077            1 
  12  rs10747720       0.5952            1 
  12   rs1948141       0.2139            1 
  12   rs1948142       0.2139            1 
  12  rs10876631       0.2139            1 
  12  rs10783678       0.2139            1 
  12  rs12317004       0.3135            1 
  12  rs12317090       0.3135            1 
  12 rs150981800       0.3135            1 
  12  rs61956770      0.06219            1 
  12   rs2046687       0.7762            1 
  12   rs7972137       0.2139            1 
  12 rs149486300       0.2645            1 
  12  rs10783679       0.2139            1 
  12  rs10783680       0.2139            1 
  12  rs10876632       0.2139            1 
  12  rs56357108       0.2139            1 
  12  rs12825989       0.0029       0.9987 
  12   rs7311777       0.5952            1 
  12   rs1378065       0.5952            1 
  12  rs10876633       0.4978            1 
  12   rs1378066       0.3135            1 
  12  rs12422500       0.5952            1 
  12  rs11171128       0.2139            1 
  12  rs11171129       0.3135            1 
  12 rs557788863       0.2005            1 
  12   rs7398561       0.7472            1 
  12  rs12367018       0.0029       0.9987 
  12 rs140673916       0.2645            1 
  12   rs2200678       0.5952            1 
  12  rs10747721       0.2546            1 
  12  rs10747722       0.2546            1 
  12  rs10747723       0.3618            1 
  12  rs10783682       0.2139            1 
  12  rs10783683       0.3135            1 
  12  rs10876634       0.5952            1 
  12  rs10876635       0.2139            1 
  12 rs536067808       0.2645            1 
  12    rs979523       0.3135            1 
  12   rs1349909       0.5952            1 
  12  rs78453621       0.2645            1 
  12   rs1378068       0.6398            1 
  12   rs5798326       0.3135            1 
  12  rs76969159        0.169            1 
  12   rs2306851       0.0393            1 
  12   rs1048371       0.3135            1 
  12  rs76543974       0.2645            1 
  12  rs10876637       0.5952            1 
  12  rs10783684       0.5952            1 
  12   rs7133564       0.4978            1 
  12  rs10876638       0.2139            1 
  12   rs6581009       0.8462            1 
  12   rs7309221       0.7988            1 
  12   rs1349910       0.8462            1 
  12  rs10876639        0.622            1 
  12  rs75832892       0.8433            1 
  12   rs2168139        0.782            1 
  12   rs2306849       0.5105            1 
  12   rs1948139       0.0393            1 
  12  rs76751755        0.654            1 
  12  rs60749539       0.5105            1 
  12   rs1948138      0.09949            1 
  12  rs73324470       0.5105            1 
  12  rs11171133      0.09949            1 
  12  rs67993969       0.5105            1 
  12  rs74716519       0.2645            1 
  12  rs76894048       0.2645            1 
  12 rs114764232       0.2373            1 
  12   rs4758985       0.3768            1 
  12   rs4758986       0.5105            1 
  12   rs4759114       0.5105            1 
  12  rs75597967       0.9363            1 
  12   rs4759115       0.5105            1 
  12  rs57174988       0.5105            1 
  12  rs76086112       0.8433            1 
  12  rs73324484       0.5105            1 
  12  rs12369766       0.6895            1 
  12  rs76452731       0.5105            1 
  12  rs11615203       0.5105            1 
  12  rs78016157       0.2645            1 
  12   rs2710714       0.4795            1 
  12   rs4759116       0.5105            1 
  12   rs4759117       0.5105            1 
  12  rs80209166       0.3811            1 
  12  rs17116487       0.8757            1 
  12  rs11611891       0.5105            1 
  12  rs17116496       0.8757            1 
  12  rs11608396       0.5105            1 
  12  rs17116500       0.5105            1 
  12  rs17116505       0.5105            1 
  12  rs67032270       0.5105            1 
  12  rs17116507       0.5105            1 
  12  rs66601971       0.5105            1 
  12  rs73324496       0.5105            1 
  12  rs80307886       0.8433            1 
  12   rs2264785       0.8462            1 
  12 rs116005857       0.5105            1 
  12   rs7296324       0.0393            1 
  12  rs11613588       0.5105            1 
  12  rs17116513       0.5105            1 
  12   rs2034765       0.8462            1 
  12   rs2034766       0.9363            1 
  12  rs73324501       0.5105            1 
  12  rs80080400       0.8757            1 
  12  rs58433936       0.8757            1 
  12  rs11615108       0.5105            1 
  12  rs11611214       0.5105            1 
  12  rs10876640      0.09949            1 
  12  rs58581501       0.8757            1 
  12  rs78242166       0.9363            1 
  12  rs76576455       0.8757            1 
  12  rs34777249       0.5105            1 
  12  rs36029023       0.5105            1 
  12  rs67696454       0.5105            1 
  12  rs67959367       0.5105            1 
  12  rs67232955       0.5105            1 
  12  rs67935363       0.5105            1 
  12   rs1454639      0.09949            1 
  12  rs59854897       0.9363            1 
  12  rs57180854       0.9363            1 
  12  rs11613852       0.5105            1 
  12  rs67708010       0.5105            1 
  12   rs2370973      0.09949            1 
  12  rs73124515       0.5105            1 
  12  rs11171137       0.0393            1 
  12   rs1598199       0.8462            1 
  12   rs1598200       0.4559            1 
  12  rs78124158       0.8757            1 
  12  rs80334130       0.8757            1 
  12  rs66862076       0.5105            1 
  12  rs12368601       0.8433            1 
  12  rs57394093       0.8671            1 
  12  rs58620805       0.5105            1 
  12  rs60756066       0.5105            1 
  12  rs11611717       0.5105            1 
  12  rs61255458       0.8757            1 
  12   rs1114068       0.5105            1 
  12   rs3903146       0.5105            1 
  12   rs1318051       0.5105            1 
  12  rs78942098       0.8757            1 
  12   rs2887909      0.09949            1 
  12  rs67189009       0.5105            1 
  12  rs10506333       0.8433            1 
  12  rs10876641        0.622            1 
  12  rs67666468       0.8671            1 
  12  rs11171139       0.8433            1 
  12  rs11615452       0.5105            1 
  12   rs2198604       0.4559            1 
  12  rs67924472       0.5105            1 
  12   rs4759118       0.5105            1 
  12   rs2603572       0.4795            1 
  12  rs78309265       0.2711            1 
  12  rs67922295       0.5105            1 
  12  rs67944831       0.5105            1 
  12  rs11608590       0.5105            1 
  12  rs11614482       0.5105            1 
  12  rs11610447       0.5105            1 
  12  rs11608625       0.5105            1 
  12  rs67194986       0.5105            1 
  12  rs73124545       0.5105            1 
  12   rs1454642      0.09949            1 
  12  rs76640907        0.654            1 
  12  rs17116556       0.9363            1 
  12   rs2633421       0.8462            1 
  12   rs2710712       0.8462            1 
  12  rs80304588       0.8757            1 
  12  rs77362617       0.8757            1 
  12  rs66513860       0.5105            1 
  12  rs17116558       0.7538            1 
  12   rs2603573       0.8462            1 
  12  rs17116561       0.5105            1 
  12  rs17116562       0.8433            1 
  12  rs73124548       0.5105            1 
  12  rs73124549       0.5105            1 
  12   rs2465113       0.4559            1 
  12 rs150648456       0.5105            1 
  12  rs36154359       0.7986            1 
  12  rs10783686       0.4795            1 
  12 rs117082516       0.8671            1 
  12 rs112143348      0.09949            1 
  12 rs143442715        0.654            1 
  12  rs10783688      0.09949            1 
  12 rs138315750       0.7872            1 
  12 rs149574889        0.654            1 
  12 rs148707291       0.8433            1 
  12  rs11514155       0.8433            1 
  12 rs560310026        0.654            1 
  12 rs201884241        0.903            1 
  12  rs61475003       0.8671            1 
  12 rs149057102      0.09949            1 
  12  rs11503644       0.2816            1 
  12  rs28821866       0.8462            1 
  12 rs544110479       0.3811            1 
  12  rs11171143      0.09949            1 
  12  rs75111482       0.5105            1 
  12 rs141786032       0.5105            1 
  12   rs4545646      0.09949            1 
  12 rs192844989       0.5105            1 
  12  rs11171145       0.0393            1 
  12 rs150579569       0.5105            1 
  12 rs141219729        0.654            1 
  12 rs145091110       0.8671            1 
  12 rs149184542       0.9363            1 
  12  rs73315837       0.5105            1 
  12 rs143402955       0.8757            1 
  12 rs148370453       0.5105            1 
  12 rs138175638       0.8671            1 
  12 rs112527608       0.5105            1 
  12  rs12825067       0.5105            1 
  12  rs12823630       0.5105            1 
  12 rs147355066        0.654            1 
  12   rs7296846       0.3768            1 
  12  rs12825265       0.5105            1 
  12  rs12823857       0.5105            1 
  12  rs12825300       0.5105            1 
  12 rs117309799       0.5105            1 
  12  rs11171147       0.8433            1 
  12  rs66839005       0.5105            1 
  12  rs73124553       0.5105            1 
  12  rs73315848       0.5105            1 
  12  rs17116570       0.5105            1 
  12  rs60041506       0.9363            1 
  12   rs4759119       0.5105            1 
  12  rs66619695       0.5105            1 
  12  rs79987592       0.3216            1 
  12  rs78821612       0.3035            1 
  12   rs1531030       0.8462            1 
  12  rs17116573       0.7313            1 
  12   rs1531031        0.622            1 
  12  rs79261845       0.9363            1 
  12  rs67111441       0.5105            1 
  12  rs17116576       0.8433            1 
  12  rs17116579       0.8671            1 
  12  rs11171149       0.8757            1 
  12  rs11171150      0.09949            1 
  12  rs11171152       0.8433            1 
  12   rs9943768       0.3768            1 
  12  rs59730401       0.8757            1 
  12 rs114352615        0.202            1 
  12  rs61601856       0.0335            1 
  12  rs57141259       0.0335            1 
  12 rs116568980       0.4492            1 
  12  rs11171153       0.0393            1 
  12   rs1598201        0.258            1 
  12   rs1488034       0.7235            1 
  12   rs1598202       0.5719            1 
  12  rs75980873       0.7819            1 
  12   rs1349911       0.1075            1 
  12  rs75663499       0.8663            1 
  12  rs80344566       0.2645            1 
  12  rs34064792       0.5318            1 
  12  rs10747726       0.1075            1 
  12  rs66907180       0.7235            1 
  12   rs2100466       0.3549            1 
  12   rs1993317      0.09949            1 
  12   rs7305021       0.2812            1 
  12  rs75487950       0.8663            1 
  12  rs76170416       0.7819            1 
  12  rs78751210       0.7819            1 
  12  rs12814795       0.7325            1 
  12  rs76358840       0.5979            1 
  12   rs2124051       0.6603            1 
  12 rs113905711       0.7846            1 
  12 rs115767616       0.8407            1 
  12  rs10783690       0.2201            1 
  12 rs192640267       0.7846            1 
  12  rs10747727       0.2201            1 
  12   rs4597154       0.5869            1 
  12  rs10876645       0.7463            1 
  12 rs549796230       0.7819            1 
  12 rs191919028       0.2645            1 
  12 rs145639595       0.2201            1 
  12 rs141514052       0.8462            1 
  12 rs147245663       0.7846            1 
  12 rs528424758       0.3783            1 
  12 rs141900056      0.09949            1 
  12 rs537350893       0.7819            1 
  12 rs144710657       0.8462            1 
  12   rs7968742      0.09949            1 
  12   rs7968984      0.09949            1 
  12   rs7303976       0.7819            1 
  12   rs6581011       0.2201            1 
  12  rs10747729       0.7463            1 
  12   rs7971990       0.7463            1 
  12 rs150863427       0.4492            1 
  12 rs199733945       0.1603            1 
  12  rs78392849       0.6603            1 
  12  rs11171157       0.3549            1 
  12 rs140831703       0.8462            1 
  12   rs7297250       0.9914            1 
  12   rs7312078       0.7463            1 
  12  rs11171158       0.3549            1 
  12  rs35918249        0.026            1 
  12 rs115658175       0.0136            1 
  12  rs10161180      0.09949            1 
  12  rs76963468       0.7846            1 
  12   rs9634275       0.1075            1 
  12   rs2029308       0.7463            1 
  12   rs4382991       0.2201            1 
  12   rs7294515       0.7846            1 
  12   rs1968927       0.1075            1 
  12 rs115829397       0.2645            1 
  12   rs1968926        0.622            1 
  12   rs2129814       0.7986            1 
  12   rs2171499       0.3549            1 
  12  rs76089239       0.2645            1 
  12  rs78162085       0.8462            1 
  12  rs55678475       0.3208            1 
  12   rs7955272       0.7463            1 
  12  rs76473608       0.1075            1 
  12   rs4569095       0.0393            1 
  12   rs2887907      0.09949            1 
  12 rs115230625       0.2373            1 
  12  rs78938530       0.7846            1 
  12  rs12312220      0.09949            1 
  12 rs147936014       0.4492            1 
  12  rs12312325      0.09949            1 
  12  rs12319322      0.09949            1 
  12  rs10876648       0.2812            1 
  12 rs149647690       0.0136            1 
  12  rs78300534       0.9914            1 
  12  rs11171161      0.09949            1 
  12  rs12828072       0.6603            1 
  12 rs138607884       0.2645            1 
  12  rs75051002       0.8462            1 
  12   rs6581012       0.2812            1 
  12   rs6581013       0.6332            1 
  12 rs111886183        0.792            1 
  12  rs71070853       0.8394            1 
  12   rs4759122       0.4602            1 
  12  rs35341749        0.648            1 
  12  rs10876649        0.622            1 
  12  rs12823365        0.648            1 
  12  rs71444888        0.648            1 
  12  rs58031591       0.7369            1 
  12  rs35973934       0.8394            1 
  12  rs34901437        0.648            1 
  12  rs77774615       0.5334            1 
  12  rs35995867        0.648            1 
  12 rs146256539        0.648            1 
  12  rs78472071        0.648            1 
  12  rs35986499        0.648            1 
  12  rs71444890        0.648            1 
  12  rs17116592       0.8668            1 
  12  rs12811887        0.648            1 
  12  rs12812206        0.648            1 
  12  rs12813658        0.648            1 
  12  rs74090569       0.7369            1 
  12   rs2371056       0.5869            1 
  12   rs2371055       0.3549            1 
  12  rs11831847        0.648            1 
  12  rs11831849        0.648            1 
  12  rs11831889       0.8394            1 
  12  rs17116606       0.8662            1 
  12  rs17116608       0.8662            1 
  12  rs11829986        0.648            1 
  12  rs12824969        0.648            1 
  12  rs10876651       0.3707            1 
  12  rs57697765       0.9473            1 
  12  rs17116615       0.8098            1 
  12  rs17116618        0.648            1 
  12  rs34082483       0.4689            1 
  12  rs10783694       0.4689            1 
  12  rs10783695      0.08339            1 
  12  rs10783696       0.5859            1 
  12  rs10783697       0.5044            1 
  12  rs10783698       0.4689            1 
  12  rs10783699       0.5044            1 
  12  rs10783700       0.4689            1 
  12  rs57132219        0.807            1 
  12 rs567150696        0.807            1 
  12  rs11611284        0.648            1 
  12   rs1463651        0.648            1 
  12   rs5798329        0.648            1 
  12   rs1463650        0.648            1 
  12  rs75094177        0.202            1 
  12   rs7313723       0.6468            1 
  12  rs74090576       0.4983            1 
  12   rs2248445       0.7423            1 
  12  rs11608302       0.6227            1 
  12   rs2371054       0.5044            1 
  12   rs2243442       0.5766            1 
  12  rs35709654         0.66            1 
  12 rs116568103       0.1011            1 
  12   rs2248482       0.6532            1 
  12   rs2248566       0.0457            1 
  12   rs2264787       0.8034            1 
  12 rs115363168       0.1201            1 
  12 rs145149206       0.4166            1 
  12 rs115603330      0.07809            1 
  12  rs73126562       0.3515            1 
  12  rs61956801       0.7528            1 
  12   rs7295884       0.3051            1 
  12   rs4623997       0.6487            1 
  12 rs142954574       0.8092            1 
  12 rs574406790       0.6477            1 
  12  rs79864532       0.0438            1 
  12  rs59872891       0.3078            1 
  12  rs11171168       0.9302            1 
  12  rs61956803       0.3515            1 
  12  rs61956804       0.3515            1 
  12 rs148548136       0.3515            1 
  12  rs58200145       0.9302            1 
  12   rs7966034       0.7041            1 
  12  rs58108997       0.8701            1 
  12   rs1488035       0.9302            1 
  12  rs12309398        0.267            1 
  12   rs1488036       0.9302            1 
  12  rs12369902       0.9302            1 
  12  rs12368165       0.8761            1 
  12 rs564029014       0.7547            1 
  12  rs12368135       0.8761            1 
  12 rs115457790       0.7038            1 
  12  rs10876653       0.7466            1 
  12 rs114663449      0.07809            1 
  12  rs10876654       0.7466            1 
  12  rs11171169       0.3515            1 
  12   rs2245028        0.903            1 
  12   rs4553443       0.9302            1 
  12  rs67461414       0.7547            1 
  12   rs1817687       0.3515            1 
  12  rs57844178       0.9302            1 
  12 rs116446583       0.5132            1 
  12  rs58133630       0.3078            1 
  12  rs12369097       0.3078            1 
  12 rs115234930       0.9779            1 
  12 rs112367858       0.9302            1 
  12   rs7977569       0.9302            1 
  12   rs2087247       0.7466            1 
  12  rs58728216       0.9302            1 
  12  rs56916103       0.9302            1 
  12  rs57155504       0.8704            1 
  12  rs12371306       0.9302            1 
  12  rs11171171       0.7466            1 
  12  rs61956809       0.3515            1 
  12  rs10876655       0.7466            1 
  12  rs10876656       0.4384            1 
  12  rs11171172       0.3515            1 
  12   rs2245346        0.903            1 
  12  rs12301417       0.7466            1 
  12   rs2101438       0.9302            1 
  12   rs2087246       0.7451            1 
  12  rs61593562       0.7856            1 
  12 rs115172245      0.07809            1 
  12 rs114920814      0.07809            1 
  12  rs10876657       0.7248            1 
  12   rs7303230       0.9302            1 
  12 rs115752071       0.6271            1 
  12  rs12303393       0.7466            1 
  12  rs58558190       0.7856            1 
  12 rs111849806       0.9779            1 
  12   rs7303807       0.7041            1 
  12  rs78810612      0.07809            1 
  12   rs7304166       0.2022            1 
  12 rs116345474      0.07809            1 
  12   rs7307237       0.7568            1 
  12   rs2887924       0.4395            1 
  12   rs7307349       0.7568            1 
  12   rs2087245       0.7568            1 
  12  rs11171174       0.2943            1 
  12   rs6581015        0.923            1 
  12   rs7973266       0.6503            1 
  12  rs12307166       0.7466            1 
  12  rs11171175       0.7568            1 
  12 rs137931368       0.9779            1 
  12  rs10735859       0.9793            1 
  12  rs12369400       0.5269            1 
  12  rs11838203       0.7311            1 
  12 rs144994979       0.2052            1 
  12 rs114692051       0.3132            1 
  12 rs115819381       0.3132            1 
  12 rs138954282      0.07809            1 
  12  rs12309387       0.5364            1 
  12  rs75499394      0.08529            1 
  12  rs11834210      0.07809            1 
  12   rs7135506        0.775            1 
  12   rs7135783       0.7311            1 
  12   rs7139262       0.7311            1 
  12  rs75473915      0.07809            1 
  12  rs11171177       0.7311            1 
  12  rs10783701       0.9793            1 
  12  rs12367106       0.7568            1 
  12  rs12372543       0.7311            1 
  12 rs114780847       0.5132            1 
  12  rs61956810       0.7568            1 
  12 rs114158543       0.3132            1 
  12  rs36163119       0.7466            1 
  12 rs539056172        0.849            1 
  12   rs7298674       0.7568            1 
  12  rs57084180        0.446            1 
  12  rs11836145       0.6487            1 
  12 rs115589161       0.3132            1 
  12   rs7967980       0.8816            1 
  12   rs7968175       0.9793            1 
  12   rs7968246       0.9793            1 
  12 rs114539796       0.9779            1 
  12  rs11171178       0.1001            1 
  12  rs58685285        0.446            1 
  12   rs4759123       0.1547            1 
  12 rs141234268       0.0294            1 
  12  rs73108819       0.0208            1 
  12   rs7307681       0.6269            1 
  12  rs11836977       0.8931            1 
  12  rs11832272        0.373            1 
  12 rs570849549       0.8092            1 
  12 rs535170234       0.8092            1 
  12 rs141480397       0.8092            1 
  12   rs2264369       0.3378            1 
  12   rs2264368       0.3524            1 
  12 rs151164551       0.8092            1 
  12   rs2264789       0.3524            1 
  12   rs2264367       0.3524            1 
  12  rs11609101       0.3524            1 
  12  rs11613140       0.3524            1 
  12   rs2465114       0.3524            1 
  12   rs2264366       0.3524            1 
  12   rs2264790       0.3524            1 
  12   rs4758989       0.3025            1 
  12   rs2264365       0.3524            1 
  12   rs2264364       0.3524            1 
  12 rs115453861      0.06879            1 
  12   rs2264791       0.3524            1 
  12   rs2264363       0.3524            1 
  12   rs2264792       0.3524            1 
  12   rs2264362       0.3524            1 
  12   rs2264361       0.3524            1 
  12   rs2264360       0.8429            1 
  12   rs9971888      0.07929            1 
  12 rs147725739       0.9234            1 
  12   rs9971892      0.07929            1 
  12   rs2264793       0.5132            1 
  12  rs11171184      0.07929            1 
  12   rs2264359       0.2773            1 
  12  rs12318423      0.07929            1 
  12  rs12306269      0.07929            1 
  12  rs10876661       0.1467            1 
  12  rs10876662       0.1467            1 
  12   rs4758990       0.1467            1 
  12   rs4758991       0.1467            1 
  12   rs2264358       0.8796            1 
  12   rs4758992       0.3617            1 
  12  rs35744508       0.3177            1 
  12  rs10876663       0.5143            1 
  12  rs11171185         0.52            1 
  12  rs73317987       0.4944            1 
  12   rs2252690       0.4391            1 
  12  rs11171186       0.3962            1 
  12  rs10580548       0.6579            1 
  12   rs2252698       0.4257            1 
  12   rs2252786       0.2228            1 
  12   rs2252795      0.06699            1 
  12  rs79263526       0.5388            1 
  12  rs74967086        0.306            1 
  12   rs1047039       0.0228            1 
  12   rs1801876       0.1495            1 
  12   rs1386806      0.09639            1 
  12   rs5004227      0.09639            1 
  12 rs141573531      0.09639            1 
  12    rs960983       0.0228            1 
  12   rs1386805      0.09639            1 
  12   rs1386804      0.09639            1 
  12  rs10783703      0.09639            1 
  12 rs141194896      0.09049            1 
  12  rs12579909      0.09639            1 
  12 rs143138909      0.09889            1 
  12  rs77660641      0.09639            1 
  12  rs72648122      0.09639            1 
  12  rs10876664      0.09639            1 
  12  rs10876665      0.09639            1 
  12  rs75304300      0.09639            1 
  12  rs10876666      0.09639            1 
  12   rs7962451       0.1787            1 
  12   rs7962763      0.09889            1 
  12   rs7962801      0.09639            1 
  12   rs4466933      0.09639            1 
  12   rs2371053      0.09639            1 
  12  rs74700698        0.306            1 
  12   rs2371052      0.09639            1 
  12   rs5798331       0.2408            1 
  12   rs4499085      0.05099            1 
  12   rs2371051      0.09639            1 
  12  rs61479160      0.09639            1 
  12  rs12228758      0.09639            1 
  12  rs12231357      0.09639            1 
  12  rs12231359      0.09639            1 
  12  rs12231376       0.2408            1 
  12  rs11171188      0.09639            1 
  12  rs57267448      0.09639            1 
  12  rs56096009      0.09639            1 
  12  rs58214668      0.09639            1 
  12  rs60780435      0.09639            1 
  12  rs60142886      0.09639            1 
  12  rs10876667      0.09639            1 
  12  rs11171189      0.09639            1 
  12  rs11171190      0.09639            1 
  12  rs10783704      0.09639            1 
  12  rs75398831      0.09639            1 
  12  rs10876668      0.09639            1 
  12  rs10876669       0.5217            1 
  12  rs10876670      0.09639            1 
  12  rs11171192      0.09639            1 
  12  rs36121574      0.09639            1 
  12  rs34912744      0.09639            1 
  12  rs34082086      0.09639            1 
  12  rs34772274      0.09639            1 
  12  rs34186857      0.09639            1 
  12  rs35238655      0.09639            1 
  12  rs72648123      0.09639            1 
  12  rs34651384      0.09639            1 
  12  rs72648124      0.09639            1 
  12  rs72648125      0.09639            1 
  12  rs72648126      0.09639            1 
  12   rs2253412       0.6421            1 
  12 rs111502155      0.09639            1 
  12 rs201267094        0.031            1 
  12  rs72648127      0.09639            1 
  12  rs72648128      0.09639            1 
  12  rs72648130      0.09639            1 
  12  rs72648131      0.09639            1 
  12  rs72648132      0.09639            1 
  12  rs72648133      0.09639            1 
  12  rs72648134      0.09639            1 
  12  rs17116695      0.09639            1 
  12 rs146120651       0.1787            1 
  12   rs7136501      0.09639            1 
  12  rs79377309        0.306            1 
  12  rs11829862       0.6865            1 
  12  rs11829907       0.6865            1 
  12 rs150593595       0.6865            1 
  12  rs34614777       0.6865            1 
  12  rs12305555       0.5196            1 
  12   rs1532049       0.2408            1 
  12  rs76289458        0.306            1 
  12   rs1463652       0.9397            1 
  12 rs199748040       0.6139            1 
  12 rs535952640       0.9877            1 
  12 rs554196145       0.9877            1 
  12 rs114148244       0.9877            1 
  12 rs543961424       0.9904            1 
  12  rs79700585       0.1461            1 
  12   rs2450849       0.4924            1 
  12  rs11171195       0.7346            1 
  12  rs10876671       0.3067            1 
  12   rs2264786       0.4631            1 
  12  rs75500361        0.714            1 
  12 rs115367814        0.306            1 
  12   rs2256865       0.6065            1 
  12   rs2256870       0.5039            1 
  12  rs77394200       0.1248            1 
  12   rs2256890       0.6421            1 
  12  rs77390050        0.335            1 
  12    rs997173       0.8718            1 
  12    rs998401       0.8718            1 
  12  rs12827464       0.6835            1 
  12  rs11833742       0.9321            1 
  12  rs61733024       0.1163            1 
  12  rs75045906       0.7493            1 
  12   rs7973023        0.883            1 
  12   rs7973141       0.9452            1 
  12  rs79307364       0.1969            1 
  12  rs34239716        0.525            1 
  12  rs80150107         0.93            1 
  12  rs75671299       0.2277            1 
  12  rs12301448       0.9321            1 
  12 rs115486485      0.06879            1 
  12 rs143446177       0.9779            1 
  12  rs57441559        0.124            1 
  12  rs61733028         0.93            1 
  12   rs2279450       0.4509            1 
  12  rs74092415        0.124            1 
  12  rs12304999        0.518            1 
  12 rs200108307       0.3501            1 
  12   rs1532051         0.93            1 
  12   rs1532052        0.733            1 
  12  rs35798949       0.7148            1 
  12  rs78809714       0.7493            1 
  12  rs10783706       0.7496            1 
  12  rs10876674       0.7496            1 
  12  rs79216942       0.9904            1 
  12  rs11171198       0.3501            1 
  12   rs7954972       0.7496            1 
  12 rs142163397       0.9904            1 
  12   rs7968620       0.7496            1 
  12   rs7968860       0.7496            1 
  12   rs7968652       0.7544            1 
  12  rs11171199       0.3501            1 
  12  rs10747731       0.7496            1 
  12   rs2046688       0.7496            1 
  12  rs75205196        0.306            1 
  12   rs2046689       0.7496            1 
  12   rs2046690       0.7496            1 
  12   rs4759125       0.7496            1 
  12   rs4759126       0.8718            1 
  12   rs4759127       0.7496            1 
  12  rs10747732       0.7496            1 
  12  rs10747733       0.7496            1 
  12  rs10876676       0.4509            1 
  12   rs4759128       0.8718            1 
  12   rs4759129       0.7496            1 
  12   rs4759130       0.7496            1 
  12  rs11171201       0.3501            1 
  12   rs7312737        0.733            1 
  12   rs7298237       0.7148            1 
  12 rs145630263       0.3501            1 
  12  rs78565966         0.93            1 
  12   rs7316195       0.6857            1 
  12  rs11171202       0.7078            1 
  12   rs1532053       0.7496            1 
  12   rs3782414       0.7496            1 
  12  rs74092426        0.124            1 
  12   rs3825196       0.7496            1 
  12   rs3741673       0.6857            1 
  12   rs3759165       0.7496            1 
  12   rs3759166       0.5379            1 
  12   rs4758993       0.7635            1 
  12 rs113518906         0.93            1 
  12   rs4758994       0.7544            1 
  12  rs74092430       0.2925            1 
  12   rs4759131       0.7224            1 
  12  rs12810984       0.7148            1 
  12   rs4759132       0.7635            1 
  12  rs11171203       0.9632            1 
  12  rs12303211       0.7544            1 
  12  rs12318106       0.8584            1 
  12  rs12311888       0.8718            1 
  12  rs10876678        0.517            1 
  12  rs79493056       0.9904            1 
  12   rs1565170       0.4961            1 
  12 rs116353374        0.306            1 
  12   rs1565171       0.4961            1 
  12  rs76151299       0.9904            1 
  12  rs74650070       0.6984            1 
  12   rs1565172       0.4961            1 
  12  rs12823359       0.7148            1 
  12   rs7311161        0.733            1 
  12   rs7314905        0.517            1 
  12  rs10783707       0.2182            1 
  12  rs34995014       0.7148            1 
  12  rs10876679       0.4961            1 
  12   rs7315419       0.4961            1 
  12 rs116455361       0.6082            1 
  12 rs115385386       0.9904            1 
  12   rs2046686       0.4961            1 
  12  rs17116705       0.1655            1 
  12  rs11171205        0.517            1 
  12   rs1488039        0.517            1 
  12   rs7959474       0.1655            1 
  12   rs4374022        0.517            1 
  12   rs1488040       0.6747            1 
  12   rs1488041       0.6747            1 
  12 rs147507904        0.306            1 
  12  rs75726574       0.9904            1 
  12  rs74678562       0.1655            1 
  12 rs111952836       0.6984            1 
  12  rs11365319       0.7961            1 
  12 rs114429736       0.7284            1 
  12   rs7302823       0.4392            1 
  12  rs80089711       0.6984            1 
  12   rs3863362       0.6194            1 
  12 rs149142991       0.9904            1 
  12  rs74653379        0.306            1 
  12   rs2251055       0.9475            1 
  12  rs11171207       0.7559            1 
  12   rs1386808       0.8363            1 
  12   rs1872935       0.6194            1 
  12  rs75761351       0.9904            1 
  12 rs116755383       0.9904            1 
  12  rs11171208        0.309            1 
  12  rs10506334       0.7389            1 
  12 rs114954100        0.306            1 
  12 rs114210860        0.306            1 
  12   rs1906496       0.7284            1 
  12   rs1906495       0.8963            1 
  12  rs74509981       0.9904            1 
  12   rs7966243       0.8963            1 
  12  rs78570023        0.306            1 
  12  rs57362183       0.1655            1 
  12   rs7953131       0.7389            1 
  12  rs10876681       0.8963            1 
  12 rs116031425        0.306            1 
  12 rs150672838       0.7493            1 
  12   rs4758995       0.8963            1 
  12  rs75773636        0.306            1 
  12 rs146340000       0.9113            1 
  12   rs4082699       0.8745            1 
  12   rs3851604       0.8963            1 
  12  rs11171210       0.3501            1 
  12   rs3863363       0.8745            1 
  12   rs3863364       0.6194            1 
  12  rs79266245       0.6082            1 
  12   rs7313456       0.7874            1 
  12  rs75468119       0.6082            1 
  12   rs2371098       0.8745            1 
  12  rs75042764        0.306            1 
  12  rs76594008        0.306            1 
  12  rs79367313        0.306            1 
  12  rs75668213        0.306            1 
  12   rs7953291       0.7378            1 
  12   rs3912598       0.7284            1 
  12  rs11171211       0.3855            1 
  12 rs115486904       0.9904            1 
  12 rs141195544       0.9904            1 
  12  rs11171212       0.3627            1 
  12  rs12578859        0.604            1 
  12  rs11171213       0.4003            1 
  12   rs2710695       0.7241            1 
  12  rs80121860       0.9338            1 
  12  rs79520254        0.849            1 
  12  rs74092435        0.684            1 
  12  rs79929550       0.9904            1 
  12 rs116289579       0.1165            1 
  12   rs7967803       0.5965            1 
  12  rs10876682       0.9266            1 
  12 rs114322151       0.1165            1 
  12  rs10876683       0.4323            1 
  12  rs10876684       0.4323            1 
  12  rs75270246       0.4392            1 
  12    rs747867       0.7493            1 
  12   rs2887935       0.1381            1 
  12    rs880982       0.2849            1 
  12    rs880981       0.5965            1 
  12  rs75213630       0.9904            1 
  12    rs880980       0.3365            1 
  12  rs12313357       0.7284            1 
  12  rs73319765       0.7284            1 
  12 rs112007745       0.4392            1 
  12  rs34835334       0.7493            1 
  12  rs75636683       0.7493            1 
  12  rs74357088       0.4392            1 
  12   rs1107585      0.08179            1 
  12   rs2371093       0.2234            1 
  12   rs1320019      0.08179            1 
  12   rs1320020       0.2234            1 
  12    rs937758       0.7493            1 
  12   rs2087248       0.7193            1 
  12  rs17116752       0.8393            1 
  12 rs113386089       0.6082            1 
  12 rs113465396       0.6082            1 
  12 rs112708725       0.6082            1 
  12 rs112141159       0.6082            1 
  12 rs115714680       0.4392            1 
  12   rs2087249       0.7284            1 
  12  rs76046542       0.4392            1 
  12 rs115090299       0.9939            1 
  12   rs7312668       0.6082            1 
  12   rs7315993       0.2571            1 
  12   rs7315938         0.93            1 
  12   rs7301657         0.93            1 
  12   rs7315952         0.93            1 
  12 rs115201345       0.9904            1 
  12   rs7301839         0.93            1 
  12   rs7316640         0.93            1 
  12  rs11171216      0.08179            1 
  12 rs113588407       0.6082            1 
  12 rs113171238       0.4392            1 
  12 rs111799561         0.93            1 
  12 rs111309577         0.93            1 
  12  rs17116764       0.3077            1 
  12  rs75673223         0.93            1 
  12   rs2710696        0.733            1 
  12 rs112323226       0.4392            1 
  12 rs140825156       0.9904            1 
  12 rs148657923       0.4392            1 
  12 rs112615998       0.6082            1 
  12  rs76968079       0.4392            1 
  12  rs78905784         0.93            1 
  12   rs7978952       0.5425            1 
  12 rs112506229       0.4392            1 
  12   rs7953523      0.08179            1 
  12  rs79405909       0.9714            1 
  12 rs150097116       0.4392            1 
  12   rs7967002      0.08179            1 
  12  rs74660851         0.93            1 
  12  rs77301123         0.93            1 
  12 rs113380866         0.93            1 
  12  rs76293943       0.4422            1 
  12  rs11610792        0.588            1 
  12  rs76380112       0.9904            1 
  12 rs112505109       0.6082            1 
  12  rs79431900       0.4392            1 
  12  rs77852323       0.4422            1 
  12  rs75200930       0.4422            1 
  12  rs78764975       0.4422            1 
  12  rs75483348       0.4422            1 
  12 rs113690443       0.4422            1 
  12  rs75930914       0.4422            1 
  12 rs111315843       0.6082            1 
  12 rs112805997       0.6082            1 
  12  rs77874325       0.4422            1 
  12 rs113041413       0.4422            1 
  12  rs10876685       0.3855            1 
  12 rs111479153       0.4422            1 
  12 rs113073867       0.4422            1 
  12 rs112441937       0.4422            1 
  12 rs144135044       0.9904            1 
  12 rs111920748       0.6082            1 
  12 rs116126262       0.6082            1 
  12 rs115256524       0.6082            1 
  12 rs113349412       0.4422            1 
  12 rs112224273       0.4422            1 
  12   rs7297059       0.3077            1 
  12 rs112365922       0.6082            1 
  12   rs7314775       0.4422            1 
  12   rs7314776       0.4422            1 
  12 rs113350654       0.6082            1 
  12   rs7315031       0.4422            1 
  12   rs7314949       0.4422            1 
  12 rs113617709       0.6082            1 
  12   rs7314845       0.4422            1 
  12 rs113157636       0.6082            1 
  12   rs1488045        0.588            1 
  12 rs115196015       0.4422            1 
  12   rs1488046        0.588            1 
  12  rs78979259       0.4422            1 
  12  rs78143643       0.4422            1 
  12 rs116444500       0.9904            1 
  12  rs17808641       0.7493            1 
  12  rs10876686       0.2736            1 
  12  rs74706118       0.9904            1 
  12  rs77334991       0.4422            1 
  12  rs10876687       0.3774            1 
  12  rs11171218       0.4398            1 
  12 rs112241765       0.4422            1 
  12  rs12425046        0.588            1 
  12  rs12099750       0.4422            1 
  12  rs12099902       0.4422            1 
  12  rs10876688       0.4398            1 
  12  rs12099905       0.6082            1 
  12  rs11171219       0.2268            1 
  12   rs1488047       0.7284            1 
  12 rs111543667       0.6082            1 
  12 rs112697552       0.4422            1 
  12   rs2129811       0.7599            1 
  12 rs561979966       0.9904            1 
  12  rs10876689       0.3821            1 
  12  rs12826084       0.7493            1 
  12  rs74938700       0.9904            1 
  12   rs7297842       0.6084            1 
  12  rs10783709       0.5829            1 
  12 rs111811949       0.6082            1 
  12  rs12296331       0.7284            1 
  12   rs7301392       0.7493            1 
  12  rs75739215       0.9904            1 
  12   rs1488048       0.4092            1 
  12  rs10506337       0.2268            1 
  12   rs2371095       0.6099            1 
  12   rs2371096       0.4092            1 
  12   rs2371097       0.6099            1 
  12  rs12580639       0.3558            1 
  12   rs7133531       0.4392            1 
  12 rs146349836       0.3558            1 
  12   rs7485113       0.9904            1 
  12  rs11171222       0.1024            1 
  12   rs1906494       0.2139            1 
  12   rs1976147       0.1087            1 
  12   rs1003126        0.709            1 
  12   rs1565169       0.4092            1 
  12   rs1504908       0.2139            1 
  12 rs144250105      0.06029            1 
  12   rs1488038        0.306            1 
  12  rs76417250       0.9904            1 
  12  rs77306382       0.4392            1 
  12   rs2633422       0.4571            1 
  12  rs74825806       0.4392            1 
  12  rs10876690      0.06029            1 
  12  rs10876691       0.1024            1 
  12  rs76353965       0.6082            1 
  12  rs10876692       0.1946            1 
  12   rs7953125       0.4392            1 
  12 rs114105686         0.91            1 
  12 rs114655728       0.6327            1 
  12   rs1123888       0.8588            1 
  12  rs75488352       0.9495            1 
  12 rs150657258       0.9779            1 
  12  rs60220639       0.1859            1 
  12  rs17116813       0.1166            1 
  12   rs7961072        0.944            1 
  12   rs4758996       0.3252            1 
  12 rs114139693       0.1589            1 
  12  rs78575082        0.944            1 
  12 rs116613848       0.9779            1 
  12 rs114091491        0.954            1 
  12   rs1488033        0.746            1 
  12   rs5798333       0.4161            1 
  12   rs5798334      0.09029            1 
  12  rs59684904       0.8335            1 
  12 rs200113169       0.1637            1 
  12   rs5798335       0.1683            1 
  12 rs147557483       0.5265            1 
  12   rs2135011       0.4387            1 
  12   rs1532834       0.9173            1 
  12   rs1532833       0.2764            1 
  12   rs1394589       0.3288            1 
  12   rs2656806      0.06389            1 
  12  rs12305167       0.9801            1 
  12   rs2656805       0.3288            1 
  12 rs139790398       0.9779            1 
  12   rs1857766       0.9801            1 
  12   rs1857765       0.9801            1 
  12   rs1857764       0.3288            1 
  12   rs1352328       0.9801            1 
  12   rs1394588       0.9801            1 
  12   rs1995552       0.8146            1 
  12  rs12309119       0.9801            1 
  12 rs139546590       0.9801            1 
  12 rs138982886       0.9779            1 
  12   rs2656804       0.4387            1 
  12   rs2243885       0.4387            1 
  12  rs79710610       0.9801            1 
  12 rs144737291       0.9801            1 
  12  rs59959750       0.4387            1 
  12  rs77755589       0.9801            1 
  12 rs145515359       0.2642            1 
  12   rs1386809       0.3288            1 
  12  rs75647040       0.9801            1 
  12   rs2656803       0.3288            1 
  12  rs11504002       0.9801            1 
  12   rs1488049       0.3288            1 
  12   rs2171498        0.321            1 
  12  rs75133146        0.972            1 
  12   rs2633419       0.3353            1 
  12  rs78533876        0.972            1 
  12   rs2633418       0.3665            1 
  12  rs10506338       0.9801            1 
  12   rs2633417      0.06389            1 
  12  rs75807214       0.9801            1 
  12  rs79734032       0.9801            1 
  12  rs75131215       0.9801            1 
  12 rs147042532       0.9801            1 
  12   rs2656802       0.3353            1 
  12  rs11350600       0.2335            1 
  12  rs10506339       0.9801            1 
  12   rs2633416       0.3536            1 
  12 rs115450656       0.9779            1 
  12   rs2633415       0.5827            1 
  12 rs113069460        0.454            1 
  12  rs61661931        0.454            1 
  12 rs112703366       0.5084            1 
  12  rs77211506       0.5809            1 
  12   rs2656801       0.6624            1 
  12   rs2633414       0.6624            1 
  12   rs2633413       0.9906            1 
  12   rs2633412       0.6624            1 
  12  rs12297061       0.9801            1 
  12  rs78426598       0.8146            1 
  12 rs114678211       0.6173            1 
  12  rs77763070       0.5809            1 
  12   rs1875942        0.961            1 
  12  rs74092451       0.4516            1 
  12  rs74092452       0.7853            1 
  12 rs138691849       0.0286            1 
  12   rs2656800       0.8504            1 
  12  rs12318167       0.7486            1 
  12   rs2656799       0.6689            1 
  12 rs115018655       0.0286            1 
  12 rs114142016       0.0286            1 
  12   rs2710703       0.9731            1 
  12   rs2633411       0.6689            1 
  12  rs12582260       0.8934            1 
  12   rs2710704       0.6689            1 
  12  rs74318054       0.7243            1 
  12 rs111227385       0.6343            1 
  12 rs112136301       0.6343            1 
  12   rs2656798       0.6343            1 
  12   rs2656797       0.9731            1 
  12   rs2656796       0.6343            1 
  12   rs2633410       0.6343            1 
  12   rs2656795       0.6343            1 
  12  rs73323307        0.541            1 
  12   rs1566887       0.6571            1 
  12   rs2710706       0.4146            1 
  12   rs2656794       0.6343            1 
  12   rs2656793       0.3481            1 
  12   rs2633409       0.7163            1 
  12   rs2710707       0.7163            1 
  12   rs2710708       0.7163            1 
  12   rs2633408       0.7163            1 
  12 rs113468492       0.1829            1 
  12   rs7958414        0.753            1 
  12   rs2710709       0.4333            1 
  12   rs2633407       0.4893            1 
  12   rs2656792       0.4893            1 
  12  rs11609501       0.9858            1 
  12 rs114563628       0.7667            1 
  12   rs4503635      0.09989            1 
  12  rs73323323       0.5363            1 
  12  rs77505923       0.6183            1 
  12  rs77065430       0.6183            1 
  12  rs76657475       0.6183            1 
  12  rs79491138       0.6183            1 
  12  rs73323325       0.1753            1 
  12 rs150441588       0.6183            1 
  12 rs116615089       0.7667            1 
  12 rs141280029       0.6183            1 
  12 rs145480060       0.6183            1 
  12  rs56714264       0.2638            1 
  12 rs564874670       0.7667            1 
  12 rs552793657       0.7667            1 
  12  rs12305626       0.3139            1 
  12 rs535391651       0.7667            1 
  12 rs557247923       0.7667            1 
  12  rs74092462       0.1512            1 
  12   rs7298682       0.1749            1 
  12  esv3629563       0.8576            1 
  12  rs11171227       0.8899            1 
  12 rs114603899       0.7667            1 
  12  rs57151828       0.1402            1 
  12   rs2710710       0.0483            1 
  12  rs76320954       0.1301            1 
  12  rs11171228       0.1756            1 
  12  rs17116859       0.1402            1 
  12  rs74092463       0.3801            1 
  12  rs74092465       0.3801            1 
  12  rs17116863      0.09999            1 
  12 rs116613689       0.1301            1 
  12  rs75204149       0.1301            1 
  12 rs146499082       0.7667            1 
  12  rs10876695       0.0302            1 
  12  rs56195216        0.132            1 
  12  rs57343960       0.7856            1 
  12  rs10506340       0.7856            1 
  12  rs75159624       0.9258            1 
  12  rs10506341       0.3642            1 
  12  rs17116875       0.7856            1 
  12 rs111505704         0.36            1 
  12  rs17116877       0.3642            1 
  12  rs75555563       0.1301            1 
  12  rs11833289         0.17            1 
  12  rs71444894       0.7368            1 
  12  rs74092468         0.17            1 
  12  rs79372766       0.1301            1 
  12  rs74090403       0.7856            1 
  12  rs78510888       0.9258            1 
  12    rs716858       0.7856            1 
  12  rs79067519         0.36            1 
  12  rs74090404       0.7856            1 
  12  rs57466392       0.7856            1 
  12  rs78639642       0.1301            1 
  12 rs200619034       0.1301            1 
  12 rs577726307         0.17            1 
  12  rs60044327         0.17            1 
  12  rs77296491       0.1301            1 
  12  rs76082774       0.1301            1 
  12  rs74090405         0.17            1 
  12  rs74090406         0.17            1 
  12 rs183387784       0.4728            1 
  12  rs11171234       0.1486            1 
  12   rs1910761      0.07279            1 
  12  rs28426080       0.1515            1 
  12   rs1910762       0.3689            1 
  12  rs11829503       0.7856            1 
  12  rs11834032         0.17            1 
  12  rs11834064       0.7856            1 
  12  rs12297677        0.525            1 
  12  rs11834639       0.7856            1 
  12  rs11834709         0.17            1 
  12   rs2014898       0.9169            1 
  12  rs56864951       0.9169            1 
  12  rs74090409         0.17            1 
  12   rs5798338       0.3678            1 
  12  rs11171237       0.5521            1 
  12  rs11835944         0.17            1 
  12  rs17116893       0.9256            1 
  12  rs12303203       0.3651            1 
  12  rs80004913       0.3678            1 
  12  rs12303114       0.2281            1 
  12  rs11171238      0.07219            1 
  12  rs11171241       0.2266            1 
  12  rs36003896       0.1054            1 
  12  rs76488766       0.2266            1 
  12 rs115740740       0.0013       0.8589 
  12  rs10876698       0.0483            1 
  12  rs17116895       0.1054            1 
  12 rs114353788      0.08249            1 
  12  rs11838017      0.07979            1 
  12  rs12302345       0.0304            1 
  12  rs12315772       0.2266            1 
  12   rs5798339       0.0304            1 
  12 rs189978306       0.2266            1 
  12  rs11171242      0.07979            1 
  12 rs141243077       0.0304            1 
  12 rs116541298       0.0304            1 
  12  rs12308343       0.2266            1 
  12 rs575864870       0.0304            1 
  12  rs11171245       0.0304            1 
  12  rs11833916       0.1054            1 
  12  rs11171246        0.128            1 
  12  rs11171248       0.0304            1 
  12 rs147025281       0.1054            1 
  12  rs12314117       0.0304            1 
  12 rs146447221       0.1054            1 
  12  rs11171250       0.0311            1 
  12  rs57299634       0.3678            1 
  12   rs4502069       0.1054            1 
  12 rs554414283       0.5248            1 
  12  rs12298018       0.0304            1 
  12 rs541758278       0.3678            1 
  12 rs373378171       0.8488            1 
  12 rs200703209       0.0207            1 
  12 rs537168917       0.8779            1 
  12 rs560138772       0.2266            1 
  12 rs576963562       0.1054            1 
  12  rs60860183       0.0107            1 
  12 rs139948113       0.1054            1 
  12 rs535276699       0.0107            1 
  12 rs553589973       0.0107            1 
  12 rs542535074       0.2266            1 
  12 rs375913569       0.2296            1 
  12 rs548471587       0.1054            1 
  12 rs373037769       0.0236            1 
  12 rs113086766       0.0304            1 
  12  rs75511909      0.07529            1 
  12  rs76012102         0.17            1 
  12 rs111846743       0.0304            1 
  12 rs533884575       0.2266            1 
  12   rs7968128       0.0311            1 
  12 rs111500377       0.1054            1 
  12 rs138768638      0.07749            1 
  12  rs11171253       0.2266            1 
  12  rs74090417       0.1054            1 
  12  rs11171254       0.0304            1 
  12  rs13377648       0.2266            1 
  12  rs17116897       0.1054            1 
  12  rs13377768       0.0304            1 
  12 rs529710426       0.5207            1 
  12  rs41398244       0.0304            1 
  12  rs17116900       0.1054            1 
  12  rs12309071       0.0304            1 
  12  rs12322719       0.0304            1 
  12  rs12322723       0.0304            1 
  12  rs12303007       0.0304            1 
  12   rs7967831       0.0311            1 
  12  rs12303197       0.2266            1 
  12 rs141888868       0.0304            1 
  12  rs75086317       0.0304            1 
  12 rs111673492       0.2266            1 
  12  rs17116905       0.0304            1 
  12  rs78903467       0.0304            1 
  12 rs148048061      0.07979            1 
  12  rs80104459       0.2266            1 
  12  rs73323339       0.3678            1 
  12 rs148070853       0.1054            1 
  12  rs55662163       0.1054            1 
  12  rs58141359       0.1054            1 
  12  rs12304864       0.2266            1 
  12  rs74090419       0.1054            1 
  12  rs74090421       0.1054            1 
  12 rs138536027       0.1054            1 
  12  rs74090422       0.1054            1 
  12  rs74090423       0.1054            1 
  12 rs529747817       0.1054            1 
  12  rs12302430       0.6084            1 
  12 rs113237712       0.7203            1 
  12 rs201305113       0.5227            1 
  12 rs371081574       0.2146            1 
  12   rs7975550       0.4937            1 
  12 rs577009734       0.1136            1 
  12  rs12315539       0.0391            1 
  12 rs375256562      0.08849            1 
  12  rs12315643       0.4937            1 
  12 rs147949358       0.7203            1 
  12  rs11171255      0.09669            1 
  12 rs564071223       0.5254            1 
  12  rs11171256      0.09669            1 
  12   rs7966464      0.09669            1 
  12   rs7966598      0.09669            1 
  12  rs74616095       0.0047            1 
  12   rs7956307      0.09669            1 
  12   rs7969750      0.09669            1 
  12   rs9805039      0.09669            1 
  12   rs9804942      0.09669            1 
  12 rs141606120      0.09669            1 
  12  rs12317673      0.09669            1 
  12 rs111544931      0.09669            1 
  12  rs12311550      0.09669            1 
  12  rs12313036      0.09669            1 
  12 rs564701170      0.09669            1 
  12  rs11171257      0.09669            1 
  12   rs9804855      0.09669            1 
  12   rs9805005      0.09669            1 
  12   rs9805108      0.09669            1 
  12  rs11171259       0.0391            1 
  12  rs11171260      0.09669            1 
  12  rs11171261      0.09669            1 
  12  rs11171262      0.09669            1 
  12   rs4500565      0.09669            1 
  12   rs2887939      0.09669            1 
  12  rs74090436       0.2038            1 
  12  rs11171263      0.09669            1 
  12  rs11171264      0.09669            1 
  12   rs4517622      0.09669            1 
  12 rs116492901       0.9091            1 
  12   rs2887938      0.09669            1 
  12   rs2887937      0.09669            1 
  12 rs143868469      0.09669            1 
  12  rs11171266      0.09669            1 
  12  rs34606333      0.09669            1 
  12  rs35301809      0.09669            1 
  12  rs11171268      0.09669            1 
  12  rs12296106      0.09669            1 
  12  rs11171269      0.09669            1 
  12  rs12302326      0.09669            1 
  12  rs12296167      0.09669            1 
  12  rs17116971      0.09669            1 
  12  rs57721961      0.09249            1 
  12  rs58383865      0.09669            1 
  12  rs73323381       0.7203            1 
  12  rs11836430      0.09669            1 
  12  rs61958519       0.4937            1 
  12   rs1478738       0.7733            1 
  12  rs10876700      0.09669            1 
  12  rs11171270      0.09669            1 
  12  rs10876701      0.09669            1 
  12  rs10876702      0.09249            1 
  12   rs9971791      0.09669            1 
  12   rs9971792      0.09669            1 
  12   rs7302796       0.6982            1 
  12  rs73323393       0.7203            1 
  12   rs7135519      0.06789            1 
  12  rs10876703      0.06789            1 
  12  rs10876704      0.06789            1 
  12  rs10876705      0.06789            1 
  12   rs9971918      0.06789            1 
  12  rs74090447      0.08849            1 
  12 rs112685793      0.06789            1 
  12  rs11171274      0.06789            1 
  12  rs11171275      0.06789            1 
  12  rs11171276      0.06789            1 
  12  rs12313381      0.06789            1 
  12  rs10876706      0.06789            1 
  12  rs11171278      0.06789            1 
  12  rs11171279      0.06789            1 
  12  rs11171280      0.09669            1 
  12  rs11171281      0.06789            1 
  12  rs56336715      0.08849            1 
  12  rs11171282      0.06789            1 
  12 rs114352188       0.9091            1 
  12   rs7486497      0.06789            1 
  12    rs997991      0.08179            1 
  12    rs997992      0.08179            1 
  12 rs114606877       0.0013       0.8589 
  12  rs12303187      0.06789            1 
  12  rs58325237      0.06789            1 
  12  rs12303251      0.06829            1 
  12  rs11171283      0.06789            1 
  12   rs7134285      0.06789            1 
  12  rs11171284      0.06789            1 
  12  rs59066259      0.06789            1 
  12  rs10603728      0.06789            1 
  12 rs200313077      0.06239            1 
  12   rs7303943       0.4937            1 
  12   rs7304067      0.06789            1 
  12   rs7307218      0.06789            1 
  12 rs147695579      0.06789            1 
  12 rs115247287       0.9091            1 
  12  rs12318742      0.06789            1 
  12  rs12318757      0.06789            1 
  12  rs12318807       0.0421            1 
  12  rs57807682      0.08849            1 
  12  rs12299232      0.06789            1 
  12  rs61344300       0.1136            1 
  12  rs56149018      0.06789            1 
  12 rs557239424      0.06789            1 
  12 rs113568908       0.7203            1 
  12  rs12319019      0.06789            1 
  12  rs12299442      0.06789            1 
  12  rs78082191        0.638            1 
  12  rs67385863      0.06789            1 
  12 rs114843602      0.06789            1 
  12  rs60297085      0.06789            1 
  12  rs12301027      0.06789            1 
  12   rs7304028      0.06789            1 
  12  rs60135190       0.7203            1 
  12  rs11171286      0.06789            1 
  12 rs139030598       0.4286            1 
  12  rs11171287      0.06789            1 
  12  rs11171288      0.06789            1 
  12  rs10876707      0.07159            1 
  12  rs10876708      0.06789            1 
  12   rs7312500       0.1382            1 
  12  rs10876709      0.06789            1 
  12  rs10876710      0.06789            1 
  12  rs12302951      0.09669            1 
  12 rs377713123       0.9577            1 
  12  rs11610336      0.06789            1 
  12  rs11608286      0.06789            1 
  12  rs11171291      0.06789            1 
  12   rs7306313      0.06789            1 
  12   rs7135278      0.06789            1 
  12   rs7135648      0.07159            1 
  12   rs7306869      0.07159            1 
  12 rs116739774    0.0005999       0.7335 
  12  rs11171293      0.06789            1 
  12  rs11171295      0.06789            1 
  12  rs12313044      0.06789            1 
  12  rs66825519      0.06789            1 
  12 rs111880775      0.06789            1 
  12  rs11171296      0.06789            1 
  12  rs11171297      0.06789            1 
  12   rs7307042      0.06789            1 
  12   rs7137580      0.06789            1 
  12  rs61034128      0.06789            1 
  12   rs7307259      0.06789            1 
  12  rs56917492      0.06789            1 
  12  rs10876711      0.06789            1 
  12  rs12320110       0.6084            1 
  12  rs12320146        0.638            1 
  12  rs11171298      0.09669            1 
  12  rs11171299      0.06789            1 
  12  rs11171300      0.06789            1 
  12  rs12320528      0.09669            1 
  12  rs12306921      0.06789            1 
  12  rs11171301      0.06789            1 
  12  rs11838024      0.06789            1 
  12  rs11838056      0.08849            1 
  12  rs11833298      0.06789            1 
  12  rs11833303      0.06789            1 
  12 rs546274326       0.5068            1 
  12  rs10876712      0.06789            1 
  12 rs149283823       0.9091            1 
  12  rs10783710      0.06789            1 
  12  rs10876713        0.638            1 
  12  rs10783711      0.06789            1 
  12   rs1382493      0.06789            1 
  12   rs1382492      0.06789            1 
  12   rs1351185      0.06789            1 
  12   rs1382491      0.06789            1 
  12  rs12297295      0.06789            1 
  12 rs112117024       0.7203            1 
  12  rs11608651      0.06789            1 
  12  rs11171302      0.06789            1 
  12  rs11171303      0.06789            1 
  12  rs73113235      0.06239            1 
  12  rs10506342      0.06789            1 
  12  rs78225724        0.638            1 
  12  rs77605510       0.5254            1 
  12   rs6581017      0.06789            1 
  12   rs6581018      0.06789            1 
  12   rs6581019      0.09669            1 
  12   rs6581020      0.06789            1 
  12   rs7974116      0.06789            1 
  12   rs6581021      0.06789            1 
  12  rs11171304      0.06789            1 
  12  rs11171305      0.06789            1 
  12  rs56204713      0.06789            1 
  12  rs12300742      0.06789            1 
  12   rs1478737      0.06789            1 
  12   rs1478736      0.06789            1 
  12   rs1478735      0.06789            1 
  12  rs11171307      0.06789            1 
  12  rs11171308      0.06789            1 
  12  rs17117014      0.08849            1 
  12  rs11171309      0.06789            1 
  12  rs58036029      0.06789            1 
  12  rs12303066      0.06789            1 
  12   rs7305779      0.06789            1 
  12   rs7306491      0.06789            1 
  12   rs7137261      0.06789            1 
  12   rs6581022      0.06789            1 
  12   rs6581023      0.06789            1 
  12  rs73327308       0.7203            1 
  12   rs7311142      0.09669            1 
  12  rs12321681      0.06789            1 
  12  rs74816294       0.9091            1 
  12  rs75805138       0.9091            1 
  12  rs11171310      0.06789            1 
  12  rs11171311      0.06789            1 
  12  rs11171312      0.06789            1 
  12  rs10506343      0.09299            1 
  12  rs56207412      0.06789            1 
  12  rs12302108      0.09299            1 
  12  rs10783712      0.09669            1 
  12 rs115077559       0.9091            1 
  12   rs7300890       0.6084            1 
  12   rs7304946       0.7203            1 
  12   rs1871262       0.9636            1 
  12   rs2887955       0.5068            1 
  12  rs11171316      0.06789            1 
  12  rs58681140       0.0423            1 
  12  rs12305936      0.09669            1 
  12  rs12306218      0.06789            1 
  12 rs560621516       0.0423            1 
  12 rs140239976       0.7733            1 
  12  rs11171317      0.06789            1 
  12  rs56803734       0.0246            1 
  12  rs56656090       0.0423            1 
  12  rs12315167       0.9636            1 
  12  rs12315177      0.06789            1 
  12  rs12315239      0.06789            1 
  12  rs12315240      0.06789            1 
  12 rs148717121       0.9919            1 
  12  rs12315242      0.06789            1 
  12  rs56980887      0.09669            1 
  12  rs10876715      0.09669            1 
  12  rs73317244       0.7203            1 
  12   rs2100955       0.7869            1 
  12  rs75530078       0.9091            1 
  12  rs73317245       0.7203            1 
  12  rs58682980       0.0423            1 
  12  rs28778065      0.09669            1 
  12  rs12313546       0.9636            1 
  12 rs535195481       0.0423            1 
  12 rs575119470       0.0423            1 
  12  rs28852440       0.0423            1 
  12  rs28810680       0.0423            1 
  12   rs7965159       0.9636            1 
  12 rs573138560       0.0423            1 
  12  rs60065611       0.8779            1 
  12  rs74428937       0.0423            1 
  12  rs76075263       0.0423            1 
  12  rs10437927       0.5068            1 
  12  rs28444196       0.0423            1 
  12 rs142637297       0.0423            1 
  12  rs79278173       0.9091            1 
  12 rs143607041       0.5254            1 
  12   rs7956870      0.09669            1 
  12   rs7970070      0.09669            1 
  12 rs116765597       0.9091            1 
  12  rs74090491       0.0423            1 
  12  rs74090494       0.0423            1 
  12   rs7971086       0.9534            1 
  12 rs112989578       0.7203            1 
  12 rs142594690       0.8779            1 
  12  rs74090496       0.0423            1 
  12  rs35670158       0.0423            1 
  12  rs34486196       0.0423            1 
  12  rs77532057       0.0423            1 
  12 rs147766932       0.0423            1 
  12  rs11171318      0.09669            1 
  12  rs11171319       0.9636            1 
  12  rs41523247      0.07389            1 
  12 rs114329752       0.9091            1 
  12 rs114886758       0.9091            1 
  12   rs7963920       0.9636            1 
  12  rs74739090       0.9091            1 
  12 rs550385715      0.09669            1 
  12   rs7979837      0.09669            1 
  12   rs7954789       0.9636            1 
  12   rs7968643       0.9534            1 
  12  rs61956902       0.6966            1 
  12  rs34571286       0.9881            1 
  12  rs34237350       0.6952            1 
  12  rs79038822       0.1481            1 
  12   rs7968905      0.09669            1 
  12   rs7971856       0.9636            1 
  12   rs7959106      0.09669            1 
  12 rs535813075       0.9649            1 
  12   rs7308420       0.9636            1 
  12   rs7297361       0.0284            1 
  12  rs12320652       0.3823            1 
  12  rs58343779       0.0423            1 
  12  rs12307290       0.1323            1 
  12   rs7315724       0.6982            1 
  12  rs12308910      0.09669            1 
  12  rs12322786      0.09669            1 
  12 rs533850047      0.07069            1 
  12  rs73317268       0.7203            1 
  12  rs11171322      0.09669            1 
  12  rs12310928       0.1323            1 
  12  rs12304747       0.1323            1 
  12   rs7135724       0.8127            1 
  12  rs12304972       0.7987            1 
  12  rs11171323       0.6099            1 
  12  rs11171324       0.1385            1 
  12 rs150572780       0.9091            1 
  12  rs11171325      0.09669            1 
  12  rs11171326      0.09669            1 
  12  rs11171327       0.1323            1 
  12 rs552526408      0.09489            1 
  12  rs11171328       0.7987            1 
  12  rs11171329       0.1323            1 
  12 rs142110341       0.6598            1 
  12 rs112247717      0.09669            1 
  12 rs140668236       0.0423            1 
  12 rs138489370      0.09669            1 
  12 rs570379974       0.3728            1 
  12 rs534348675       0.3728            1 
  12  rs61956904       0.4283            1 
  12 rs368950204       0.0341            1 
  12 rs573621459      0.09669            1 
  12 rs371071482      0.06559            1 
  12 rs111823031       0.5068            1 
  12 rs189896527       0.9091            1 
  12  rs10876716      0.09669            1 
  12 rs142678765       0.9091            1 
  12 rs111502927       0.1323            1 
  12  rs61956924       0.4937            1 
  12 rs144430839      0.09669            1 
  12  rs10747737       0.5068            1 
  12  rs11834559       0.0423            1 
  12 rs113146047      0.09669            1 
  12 rs113625902       0.1323            1 
  12  rs11171334       0.0448            1 
  12 rs187890308       0.5254            1 
  12  rs11171335       0.1323            1 
  12 rs139884207       0.9091            1 
  12  rs74872227       0.0423            1 
  12  rs11171336      0.09669            1 
  12   rs7953322      0.09669            1 
  12  rs73317272       0.9688            1 
  12  rs61595650       0.0448            1 
  12  rs11171337       0.1323            1 
  12  rs11171338      0.09669            1 
  12  rs11171339      0.09669            1 
  12 rs150132468       0.8779            1 
  12   rs2371099       0.5068            1 
  12 rs138662120       0.5254            1 
  12  rs10747738       0.1159            1 
  12  rs58222598       0.1323            1 
  12  rs57186688       0.1323            1 
  12  rs61067112       0.1323            1 
  12  rs61225380      0.09669            1 
  12 rs200930813      0.09669            1 
  12  rs61956929       0.1323            1 
  12 rs148948739      0.09669            1 
  12  rs10783715       0.6982            1 
  12  rs10467118      0.06789            1 
  12 rs535265479       0.1049            1 
  12 rs145563814      0.09669            1 
  12  rs11171343      0.09669            1 
  12 rs145167575      0.09669            1 
  12  rs10876719       0.1382            1 
  12 rs150008618       0.7203            1 
  12  rs10876720       0.1382            1 
  12   rs7308826      0.09669            1 
  12  rs11171348       0.1323            1 
  12 rs141053784       0.9091            1 
  12   rs7962131       0.1323            1 
  12  rs73317286       0.7203            1 
  12   rs7977167      0.09669            1 
  12   rs7962282      0.09669            1 
  12 rs115168236       0.9258            1 
  12  rs75681285       0.0423            1 
  12   rs7962641       0.1323            1 
  12  rs10876722      0.09669            1 
  12  rs11833591       0.0423            1 
  12  rs11171349      0.09669            1 
  12  rs12316035      0.09669            1 
  12  rs12302663       0.1323            1 
  12 rs143506080       0.9091            1 
  12  rs56878274       0.0423            1 
  12  rs35430880       0.1323            1 
  12   rs7314219      0.09669            1 
  12   rs7294913       0.4937            1 
  12  rs74092610       0.0469            1 
  12  rs73332949       0.7203            1 
  12  rs11171351      0.09669            1 
  12 rs115624073       0.9091            1 
  12  rs12302043      0.09669            1 
  12   rs7304780      0.06879            1 
  12  rs78292302       0.8439            1 
  12  rs11171352      0.09819            1 
  12  rs11171353      0.09819            1 
  12  rs11613241      0.06879            1 
  12  rs35457859      0.06879            1 
  12  rs11504007       0.2146            1 
  12  rs10783717      0.06879            1 
  12   rs9669377      0.09819            1 
  12   rs9669379      0.06719            1 
  12   rs3886197      0.09819            1 
  12   rs1072980      0.06879            1 
  12  rs11171356      0.06879            1 
  12  rs11171357      0.06879            1 
  12  rs77176885       0.8779            1 
  12  rs11836813       0.0246            1 
  12  rs10747739       0.4326            1 
  12  rs10876724      0.09819            1 
  12  rs11171358      0.09819            1 
  12  rs11171359      0.06879            1 
  12   rs1478739      0.06719            1 
  12   rs7955814      0.06879            1 
  12  rs11171361      0.06879            1 
  12  rs12317253      0.09819            1 
  12 rs144230372       0.8449            1 
  12   rs9669746      0.06879            1 
  12  rs33939570      0.06719            1 
  12  rs10706095      0.09819            1 
  12  rs75677059       0.0469            1 
  12  rs60022153       0.1146            1 
  12 rs182052230       0.6598            1 
  12 rs199800860       0.6598            1 
  12 rs202168176       0.6598            1 
  12 rs200298985       0.6505            1 
  12 rs141314735       0.8625            1 
  12   rs7974526        0.026            1 
  12  rs11171362        0.026            1 
  12  rs11171364        0.026            1 
  12  rs12321750        0.026            1 
  12   rs1394587        0.026            1 
  12  rs57328807       0.8625            1 
  12  rs12314874       0.1146            1 
  12  rs59144958        0.026            1 
  12  rs57907829        0.026            1 
  12  rs11171365       0.0401            1 
  12   rs9668479       0.0373            1 
  12  rs12304707      0.06879            1 
  12   rs7971786      0.06719            1 
  12  rs10683549      0.06879            1 
  12  rs11171366      0.07039            1 
  12   rs7975545      0.07039            1 
  12  rs60309607        0.022            1 
  12   rs7975940      0.07039            1 
  12   rs7965637      0.07039            1 
  12  rs10590774      0.07039            1 
  12  rs10876726      0.07039            1 
  12  rs11171367        0.022            1 
  12 rs148311545      0.07039            1 
  12  rs12310254      0.07039            1 
  12  rs60396362      0.06719            1 
  12   rs7955018        0.113            1 
  12   rs7955511      0.07039            1 
  12   rs7955842      0.07039            1 
  12  rs12579880      0.07039            1 
  12   rs9669095      0.07039            1 
  12  rs79130148       0.0013       0.8589 
  12   rs1993898       0.3526            1 
  12  rs12317644      0.07039            1 
  12  rs12317739      0.06719            1 
  12  rs12304256      0.07039            1 
  12  rs76189076       0.8439            1 
  12  rs12317925       0.2146            1 
  12  rs72038686      0.06719            1 
  12    rs750100      0.07039            1 
  12   rs5798341      0.07169            1 
  12    rs750099      0.07169            1 
  12    rs750098       0.1171            1 
  12    rs750101       0.7401            1 
  12    rs876181      0.06719            1 
  12    rs876182      0.07039            1 
  12   rs7965531      0.07039            1 
  12   rs7953578      0.07039            1 
  12   rs7953777      0.07039            1 
  12    rs882071      0.07039            1 
  12  rs78876180       0.1298            1 
  12    rs882070      0.07039            1 
  12  rs57406926      0.07039            1 
  12  rs61955983      0.07039            1 
  12  rs59960983      0.07039            1 
  12   rs7957475       0.9004            1 
  12   rs7957493      0.07039            1 
  12   rs7972565      0.07039            1 
  12 rs190915690       0.7821            1 
  12  rs11171368      0.07039            1 
  12  rs12307272       0.0127            1 
  12  rs57789009        0.022            1 
  12  rs59734866        0.113            1 
  12  rs11609585       0.5306            1 
  12 rs548447791        0.022            1 
  12  rs61955999        0.113            1 
  12  rs61956000        0.113            1 
  12  rs76548287       0.0013       0.8589 
  12  rs56285318       0.7118            1 
  12  rs74092646       0.0384            1 
  12  rs74092648       0.0284            1 
  12  rs12304198        0.113            1 
  12  rs61956002       0.7118            1 
  12   rs6581024       0.7118            1 
  12  rs12306239        0.022            1 
  12  rs79119014       0.0284            1 
  12 rs113213743       0.5306            1 
  12  rs12314965        0.113            1 
  12 rs111944097       0.6505            1 
  12   rs1120046       0.6934            1 
  12  rs56830251       0.0284            1 
  12  rs55663415        0.022            1 
  12  rs57442817        0.113            1 
  12  rs57977543        0.113            1 
  12  rs57983487        0.113            1 
  12  rs56284954       0.0384            1 
  12  rs61653849        0.113            1 
  12  rs60576718        0.113            1 
  12  rs57376642        0.113            1 
  12  rs12307066        0.113            1 
  12  rs12300054        0.113            1 
  12 rs149991878       0.0284            1 
  12  rs12300093       0.7118            1 
  12  rs11504008       0.9497            1 
  12  rs11504009       0.6409            1 
  12  rs11504010       0.6409            1 
  12  rs11504011       0.9497            1 
  12 rs149086698        0.022            1 
  12  rs75508562       0.1399            1 
  12  rs78273462       0.8439            1 
  12 rs115916373       0.6505            1 
  12   rs7977036       0.2146            1 
  12  rs55726164        0.022            1 
  12  rs61066007        0.022            1 
  12  rs73320823       0.8394            1 
  12  rs74092656        0.022            1 
  12  rs74092657        0.022            1 
  12  rs74092658       0.1399            1 
  12  rs78164606       0.6505            1 
  12  rs61956010       0.2146            1 
  12  rs58862951        0.022            1 
  12 rs149071389       0.9734            1 
  12 rs116315813       0.6505            1 
  12  rs58737967        0.022            1 
  12 rs112396711       0.6505            1 
  12 rs144739385        0.022            1 
  12 rs200210194       0.3958            1 
  12 rs113341086        0.113            1 
  12  rs10876727       0.6934            1 
  12 rs140175250       0.0434            1 
  12  rs12303638     0.007899            1 
  12 rs566319228     0.007899            1 
  12 rs533880290     0.007899            1 
  12  rs12308559     0.007899            1 
  12 rs537862314       0.0103            1 
  12  rs75879982      0.07089            1 
  12  rs61956017       0.9497            1 
  12 rs145911325      0.07039            1 
  12  rs77740625       0.5173            1 
  12  rs61956018       0.9497            1 
  12  rs11171372       0.6186            1 
  12  rs56184250        0.113            1 
  12 rs201405900      0.05109            1 
  12  rs57016863        0.113            1 
  12  rs67999474       0.2146            1 
  12  rs12314766       0.2146            1 
  12  rs59149814        0.022            1 
  12 rs147916095        0.022            1 
  12   rs1871261       0.7401            1 
  12  rs35277867        0.113            1 
  12  rs11171373        0.022            1 
  12  rs12320240        0.022            1 
  12  rs17117146        0.022            1 
  12 rs145570706        0.022            1 
  12   rs3947764       0.1497            1 
  12   rs1478733       0.4838            1 
  12 rs114782601       0.0013       0.8589 
  12   rs5798342       0.9372            1 
  12  rs11171375        0.022            1 
  12   rs1478732      0.06459            1 
  12  rs10599389      0.06459            1 
  12  rs10047532      0.06459            1 
  12  rs10047578       0.2146            1 
  12  rs10161514       0.0103            1 
  12  rs12321472      0.09079            1 
  12  rs34032386       0.2109            1 
  12   rs1382489      0.06459            1 
  12    rs999132      0.06459            1 
  12   rs1478731       0.0123            1 
  12    rs999131      0.06459            1 
  12  rs12307333       0.0123            1 
  12 rs116767082       0.6505            1 
  12  rs10161205      0.06459            1 
  12  rs12302477       0.0123            1 
  12  rs74414092       0.6505            1 
  12   rs7970456       0.2146            1 
  12 rs117220088       0.6505            1 
  12   rs2371145      0.08999            1 
  12  rs75269026       0.6505            1 
  12  rs12307069       0.0454            1 
  12   rs2086174      0.06459            1 
  12  rs74090604       0.0454            1 
  12  rs77709312       0.0123            1 
  12  rs12317023      0.07549            1 
  12  rs12312813       0.0018       0.9992 
  12  rs11171377      0.06459            1 
  12   rs7976482       0.9497            1 
  12   rs7976185      0.06459            1 
  12 rs551159933       0.9913            1 
  12  rs11171379      0.07549            1 
  12  rs11171380      0.07549            1 
  12 rs113460877       0.5161            1 
  12  rs80314010       0.7207            1 
  12   rs7960351       0.5161            1 
  12  rs74090607       0.0241            1 
  12  rs75501509       0.7207            1 
  12  rs75070218       0.7207            1 
  12  rs12321902      0.05439            1 
  12  rs12314859       0.0241            1 
  12  rs11277928      0.05469            1 
  12  rs12315027       0.0241            1 
  12  rs77661249       0.7207            1 
  12  rs11838178       0.0434            1 
  12  rs11835712       0.0434            1 
  12  rs11831471       0.0241            1 
  12  rs11171382       0.1753            1 
  12  rs10876729       0.1753            1 
  12  rs11171383      0.05439            1 
  12  rs78783835       0.6505            1 
  12  rs73320856       0.5161            1 
  12  rs76225267       0.3795            1 
  12 rs139019256      0.05439            1 
  12   rs7968976       0.3795            1 
  12 rs111718087       0.3795            1 
  12   rs7979146       0.3795            1 
  12   rs7979442       0.2536            1 
  12 rs533068735       0.0217            1 
  12  rs61956035       0.3795            1 
  12   rs7301102        0.165            1 
  12   rs7315945       0.1061            1 
  12  rs11612625       0.3795            1 
  12   rs4408392        0.237            1 
  12  rs11608600       0.3795            1 
  12  rs57109992       0.3795            1 
  12   rs7137816       0.3795            1 
  12   rs7309099       0.3795            1 
  12  rs73322873       0.5161            1 
  12   rs7138444       0.3795            1 
  12  rs56793916       0.3795            1 
  12   rs7138584       0.3795            1 
  12  rs61703734       0.3795            1 
  12  rs73322874       0.5161            1 
  12  rs57590358       0.3795            1 
  12  rs59452423       0.3795            1 
  12 rs145551052       0.3795            1 
  12 rs139823563       0.6505            1 
  12  rs73116914       0.3795            1 
  12  rs11171386       0.0241            1 
  12  rs61956041       0.3795            1 
  12  rs10876730       0.1753            1 
  12  rs61956042       0.3795            1 
  12  rs12578969       0.5161            1 
  12  rs12581486       0.5161            1 
  12  rs61956043       0.5843            1 
  12  rs61956044       0.2536            1 
  12  rs56334583       0.5843            1 
  12   rs7132623       0.5843            1 
  12   rs7302063       0.3795            1 
  12   rs7301705       0.5843            1 
  12  rs11171387       0.0241            1 
  12  rs11171388       0.0241            1 
  12   rs4522268       0.2536            1 
  12  rs11171389       0.0241            1 
  12   rs4388990       0.2536            1 
  12   rs6581025       0.5843            1 
  12  rs73322883       0.5843            1 
  12  rs12318251       0.1753            1 
  12  rs12298466       0.0241            1 
  12 rs539842872       0.0241            1 
  12  rs11171391       0.0241            1 
  12  rs71444900      0.07249            1 
  12 rs200664992       0.8257            1 
  12  rs59930603       0.1753            1 
  12 rs144114283       0.0241            1 
  12   rs7300644       0.9692            1 
  12  rs11611990       0.5843            1 
  12  rs12297028       0.1753            1 
  12  rs79812609       0.5843            1 
  12  rs56224160        0.165            1 
  12  rs12305983       0.2381            1 
  12 rs114198626       0.2456            1 
  12  rs74563001       0.3795            1 
  12 rs145625711      0.08249            1 
  12   rs3922689        0.165            1 
  12 rs112379821       0.1753            1 
  12   rs7978249        0.165            1 
  12 rs146828397       0.5843            1 
  12 rs529315186       0.0241            1 
  12 rs112844036       0.1461            1 
  12  rs73322899       0.9249            1 
  12 rs114249912       0.6505            1 
  12  rs56687665       0.0123            1 
  12 rs116400493       0.6505            1 
  12  rs59114247       0.0123            1 
  12  rs73322902       0.1032            1 
  12  rs74090625       0.0123            1 
  12   rs7978555      0.05469            1 
  12 rs115691788       0.7001            1 
  12 rs117603760       0.6505            1 
  12 rs145627360       0.6505            1 
  12  rs10876731       0.0123            1 
  12  rs10876732       0.0123            1 
  12  rs10876733      0.06059            1 
  12 rs180733227        0.449            1 
  12  rs10467119       0.0123            1 
  12 rs138038171      0.07249            1 
  12  rs10467120       0.0123            1 
  12   rs7294935       0.9335            1 
  12 rs187656396       0.5254            1 
  12   rs4418903       0.9335            1 
  12  rs10876734      0.06059            1 
  12 rs115629954       0.6505            1 
  12  rs12314526       0.0184            1 
  12 rs144684850       0.7821            1 
  12  rs34392408       0.8905            1 
  12  rs34249283       0.9335            1 
  12  rs77707024        0.449            1 
  12 rs138081306         0.88            1 
  12  rs10747740       0.9335            1 
  12   rs4400895       0.0123            1 
  12  rs10876737      0.06059            1 
  12  rs78211535      0.08249            1 
  12 rs116471904       0.7001            1 
  12 rs116940070       0.6505            1 
  12  rs11833524       0.6505            1 
  12   rs7134723      0.06059            1 
  12  rs74673135       0.6505            1 
  12  rs11171397       0.0123            1 
  12  rs10876738      0.07249            1 
  12  rs10783719       0.0405            1 
  12  rs12310079       0.0123            1 
  12   rs6581026       0.0154            1 
  12 rs138626812       0.6505            1 
  12  rs58269833       0.1881            1 
  12 rs115808050       0.6505            1 
  12 rs114285447       0.6505            1 
  12  rs11171398       0.0123            1 
  12   rs6581027       0.9335            1 
  12  rs11171399         0.04            1 
  12   rs4313668      0.06059            1 
  12 rs150767552       0.6598            1 
  12 rs112124554       0.8566            1 
  12 rs112064610       0.6505            1 
  12  rs12579589       0.1952            1 
  12  rs12582200       0.6505            1 
  12  rs10876739      0.07249            1 
  12  rs71070865       0.5073            1 
  12 rs200439189       0.6505            1 
  12 rs115059984       0.6505            1 
  12 rs141961552      0.06329            1 
  12 rs574948140       0.2959            1 
  12   rs6581028       0.1023            1 
  12  rs79846722       0.2627            1 
  12  rs12305653       0.4954            1 
  12   rs6581029       0.1159            1 
  12  rs61019757       0.5108            1 
  12 rs140982898       0.1448            1 
  12 rs113532350       0.5108            1 
  12   rs7308594       0.1456            1 
  12  rs11171402       0.3507            1 
  12  rs75303496       0.5108            1 
  12  rs12579030       0.0384            1 
  12  rs76212023       0.5108            1 
  12  rs12582734       0.0384            1 
  12  esv3629570       0.9704            1 
  12  rs56380243       0.1289            1 
  12   rs7484981       0.0027       0.9917 
  12   rs4451814       0.0027       0.9917 
  12  rs79034526        0.594            1 
  12 rs111870804       0.5108            1 
  12 rs113338020       0.3146            1 
  12  rs78253430        0.594            1 
  12   rs7964374       0.5966            1 
  12  rs75585422       0.3146            1 
  12  rs77405464       0.3146            1 
  12  rs12579451       0.9466            1 
  12  rs12582022       0.9466            1 
  12   rs7968881       0.1289            1 
  12  rs74090636       0.3507            1 
  12 rs373925034       0.5108            1 
  12 rs201321289      0.09659            1 
  12 rs560767350       0.5108            1 
  12   rs9669534       0.3402            1 
  12 rs200488153       0.3402            1 
  12 rs201572397       0.3402            1 
  12 rs199601787       0.3402            1 
  12  rs61957868      0.08419            1 
  12  rs34390908        0.594            1 
  12  rs34046392       0.5108            1 
  12   rs7976741       0.4332            1 
  12 rs137967717       0.0046            1 
  12 rs111489640        0.594            1 
  12  rs12580194       0.0384            1 
  12  rs12579915       0.1289            1 
  12 rs112302772       0.5108            1 
  12  rs77293432        0.594            1 
  12 rs140859089       0.8264            1 
  12 rs144601452       0.7821            1 
  12   rs7978062        0.594            1 
  12   rs4491341       0.1289            1 
  12 rs111585441        0.594            1 
  12 rs113446218       0.5108            1 
  12 rs113282652        0.594            1 
  12  rs58408480       0.1289            1 
  12 rs112891030       0.3146            1 
  12 rs112469415        0.594            1 
  12 rs147307990       0.0027       0.9917 
  12   rs7958018       0.1227            1 
  12   rs7971451       0.0384            1 
  12  rs77770873        0.594            1 
  12   rs7971600       0.6893            1 
  12 rs113612869       0.5108            1 
  12  rs61691098      0.09659            1 
  12 rs148912147       0.3146            1 
  12   rs7975341        0.594            1 
  12  rs57462268       0.0046            1 
  12 rs111805873       0.5108            1 
  12 rs114281059       0.6893            1 
  12 rs148545014       0.5108            1 
  12   rs7489134       0.9466            1 
  12   rs7489181       0.9466            1 
  12 rs139186143       0.5108            1 
  12 rs149962287        0.594            1 
  12 rs111559825       0.3146            1 
  12 rs111946982        0.594            1 
  12  rs61539173       0.1289            1 
  12  rs60206376       0.8845            1 
  12  rs76543664        0.594            1 
  12  rs78868385       0.3146            1 
  12 rs140598212       0.3146            1 
  12  rs79616410       0.5108            1 
  12  rs76341210       0.3146            1 
  12  rs74489982        0.594            1 
  12  rs75837016       0.5108            1 
  12  rs61377717       0.0353            1 
  12  rs79841866       0.5108            1 
  12  rs12308286       0.4332            1 
  12  rs78370903      0.09659            1 
  12  rs75060803       0.5108            1 
  12  rs75803589       0.4736            1 
  12  rs78254275       0.4736            1 
  12 rs149908657       0.3146            1 
  12 rs145107831       0.5108            1 
  12  rs74999237      0.09659            1 
  12 rs113073627       0.5108            1 
  12  rs73324736       0.0027       0.9917 
  12   rs7308316       0.0384            1 
  12  rs75304891       0.4736            1 
  12  rs77089679       0.5699            1 
  12 rs112915750       0.4736            1 
  12  rs75586510       0.5108            1 
  12  rs78115749       0.4736            1 
  12  rs78828617       0.6994            1 
  12  rs28684573       0.1645            1 
  12 rs571290218       0.9412            1 
  12  rs12322698      0.06889            1 
  12  rs79685784       0.5108            1 
  12  rs58332180       0.0384            1 
  12 rs111323015       0.5108            1 
  12   rs4262806       0.0384            1 
  12 rs113189700       0.3146            1 
  12 rs112706133       0.4736            1 
  12   rs7135973       0.4736            1 
  12   rs7305264       0.3467            1 
  12 rs116160069       0.6893            1 
  12  rs56915943       0.4865            1 
  12   rs7974051       0.2437            1 
  12  rs74449069       0.3146            1 
  12   rs7974512       0.2885            1 
  12 rs111843123       0.1513            1 
  12  rs10783720         0.94            1 
  12  rs77509477        0.144            1 
  12   rs5798345       0.3272            1 
  12  rs75802465       0.7963            1 
  12   rs7132431       0.7627            1 
  12  rs77291764       0.4244            1 
  12   rs7132347       0.7234            1 
  12   rs7132600       0.9998            1 
  12   rs7132916       0.7234            1 
  12  rs77355728       0.4244            1 
  12  rs75222609       0.1717            1 
  12 rs114007022       0.1717            1 
  12   rs7136402       0.9998            1 
  12  rs57418635       0.8732            1 
  12 rs139511047       0.1717            1 
  12  rs11171409       0.0173            1 
  12  rs60439574       0.8732            1 
  12 rs184955212       0.4244            1 
  12 rs144526313       0.0362            1 
  12  rs12578577       0.3876            1 
  12  rs12579852       0.6177            1 
  12  rs61957878       0.3876            1 
  12  rs61957879       0.1877            1 
  12  rs78164134       0.1717            1 
  12  rs60220253       0.1877            1 
  12  rs57606846       0.8732            1 
  12  rs60873827       0.6177            1 
  12  rs11171410       0.0173            1 
  12  rs57757372       0.1877            1 
  12  rs12301041       0.1158            1 
  12  rs59097302       0.1877            1 
  12  rs58709231       0.1877            1 
  12  rs60142559       0.1877            1 
  12  rs58480409       0.3876            1 
  12  rs12321043       0.0253            1 
  12 rs138839753       0.1717            1 
  12  rs11171411       0.1158            1 
  12  rs74841184       0.1717            1 
  12 rs141634807       0.3876            1 
  12  rs61957884       0.3876            1 
  12  rs79259554       0.3922            1 
  12  rs73324760       0.0173            1 
  12  rs75098816       0.8732            1 
  12  rs61957885       0.3876            1 
  12  rs61071395       0.3978            1 
  12  rs61957887       0.2605            1 
  12 rs149468628       0.4244            1 
  12  rs77402184       0.8732            1 
  12   rs4575375        0.201            1 
  12  rs12312940       0.0491            1 
  12   rs7960719       0.2605            1 
  12   rs4338633       0.5655            1 
  12 rs114266008       0.4244            1 
  12   rs4511372       0.1158            1 
  12   rs7960760       0.2605            1 
  12 rs116619127       0.3537            1 
  12  rs59466585       0.2605            1 
  12   rs4759137        0.201            1 
  12 rs151126908       0.1717            1 
  12 rs575686193       0.1717            1 
  12 rs201734729       0.1717            1 
  12 rs146992058       0.1717            1 
  12  rs79690041       0.4892            1 
  12 rs137987081       0.6267            1 
  12 rs115065454       0.1717            1 
  12  rs10876741        0.633            1 
  12  rs66902680        0.962            1 
  12   rs4759138        0.201            1 
  12  rs73324770       0.0219            1 
  12  rs11171412       0.0219            1 
  12  rs74090652       0.9998            1 
  12   rs4448777        0.962            1 
  12   rs4590978        0.962            1 
  12   rs5798346       0.2605            1 
  12  rs77404624       0.1717            1 
  12 rs138348577       0.5734            1 
  12   rs4318060       0.9998            1 
  12 rs115313932       0.4244            1 
  12  rs11835321       0.5734            1 
  12 rs113770805       0.4244            1 
  12  rs80148330       0.4244            1 
  12   rs7976828        0.962            1 
  12  rs75121641       0.1717            1 
  12  rs77163619       0.8132            1 
  12 rs141145432       0.3221            1 
  12   rs7958843       0.1158            1 
  12   rs7959124        0.962            1 
  12 rs138535786       0.5734            1 
  12 rs189453384       0.1717            1 
  12  rs11833261       0.4892            1 
  12   rs4759139       0.9998            1 
  12 rs557002549       0.1632            1 
  12 rs200084003       0.8476            1 
  12 rs547566864       0.4286            1 
  12  rs79259146       0.8732            1 
  12 rs530629821        0.962            1 
  12  rs59213907        0.962            1 
  12  rs61249728        0.718            1 
  12  rs80243347       0.8885            1 
  12 rs185961705       0.4244            1 
  12 rs116809705       0.8732            1 
  12  rs12318092       0.0219            1 
  12   rs7971053       0.2605            1 
  12 rs201478377       0.9998            1 
  12  rs61957898       0.0486            1 
  12  rs76812216       0.1717            1 
  12 rs115927591       0.1717            1 
  12  rs79806966       0.1717            1 
  12  rs12099808        0.962            1 
  12  rs12099665        0.962            1 
  12  rs12099811       0.0486            1 
  12 rs115894056       0.1717            1 
  12 rs111981443        0.633            1 
  12  rs11171416       0.0486            1 
  12  rs77792400       0.1717            1 
  12 rs565063448       0.6857            1 
  12  rs61957899       0.1308            1 
  12  rs11171417        0.201            1 
  12  rs10783721        0.633            1 
  12  rs79904431       0.6267            1 
  12  rs78248002       0.1717            1 
  12  rs10735860        0.633            1 
  12  rs74765705       0.1717            1 
  12   rs7955088       0.0486            1 
  12   rs4759140        0.633            1 
  12 rs116590387       0.1717            1 
  12  rs75581095       0.1717            1 
  12   rs4759141       0.0336            1 
  12  rs74090655       0.2197            1 
  12  rs74090657       0.2197            1 
  12 rs142418261       0.1717            1 
  12  rs76519816       0.1717            1 
  12  rs11349667       0.2563            1 
  12   rs7138676        0.633            1 
  12  rs56241451       0.1056            1 
  12   rs6581034       0.9998            1 
  12   rs7959837       0.1916            1 
  12  rs66932253       0.3155            1 
  12  rs55873884       0.1093            1 
  12  rs61506742       0.8732            1 
  12  rs77252916       0.1717            1 
  12 rs116376193       0.8732            1 
  12  rs74090662       0.2197            1 
  12  rs55898514       0.1308            1 
  12  rs60492355       0.1308            1 
  12  rs58780687        0.962            1 
  12  rs60230359        0.962            1 
  12  rs78957507        0.962            1 
  12  rs73118998       0.1308            1 
  12  rs73119000       0.1308            1 
  12  rs10747741       0.9998            1 
  12   rs7313465       0.1308            1 
  12  rs11278460       0.0486            1 
  12 rs115877044       0.4244            1 
  12  rs76812975       0.1717            1 
  12   rs7314118       0.0486            1 
  12  rs59019100       0.2027            1 
  12  rs10876742        0.633            1 
  12 rs149391277       0.1093            1 
  12  rs59153954       0.0486            1 
  12  rs73324802       0.0219            1 
  12  rs61957902       0.0486            1 
  12   rs7487174       0.9998            1 
  12 rs564667560       0.1093            1 
  12  rs10783723        0.633            1 
  12   rs7484522       0.1327            1 
  12 rs375978890       0.1717            1 
  12 rs188215364       0.2197            1 
  12 rs551087130       0.1717            1 
  12   rs7484556       0.1308            1 
  12 rs556977514       0.6353            1 
  12 rs572907767       0.0219            1 
  12  rs11495497       0.4313            1 
  12 rs201131895      0.08539            1 
  12 rs373941107       0.9368            1 
  12 rs376987469      0.08539            1 
  12 rs546479977       0.0491            1 
  12 rs568023297       0.1717            1 
  12   rs9795610        0.633            1 
  12 rs539142591       0.1717            1 
  12 rs202163043        0.962            1 
  12 rs560252397       0.2197            1 
  12   rs7486665        0.633            1 
  12 rs184748121       0.1717            1 
  12 rs538135636       0.1717            1 
  12 rs553802237       0.4244            1 
  12  rs11831714       0.0486            1 
  12  rs10876746       0.1327            1 
  12  rs11171426        0.633            1 
  12 rs553961558       0.1717            1 
  12  rs61957914        0.962            1 
  12  rs61957915       0.2644            1 
  12  rs11171427        0.633            1 
  12 rs539300313       0.6267            1 
  12 rs537017437       0.1308            1 
  12 rs558896414       0.7296            1 
  12 rs577200301       0.5372            1 
  12 rs189794726        0.962            1 
  12 rs201513703       0.0486            1 
  12  rs61957924       0.0486            1 
  12 rs200345217       0.9143            1 
  12  rs79380137       0.0486            1 
  12  rs74090668       0.2197            1 
  12  rs12308063       0.0219            1 
  12   rs7486500       0.9998            1 
  12  rs80302115        0.657            1 
  12  rs61957933       0.0486            1 
  12   rs7487069       0.1715            1 
  12  rs77964256       0.4244            1 
  12  rs60586348        0.962            1 
  12  rs10876747        0.633            1 
  12  rs74819131       0.1717            1 
  12  rs59676560       0.0486            1 
  12  rs76261317       0.1717            1 
  12 rs115873906       0.6267            1 
  12  rs12296761       0.0219            1 
  12  rs61556775        0.962            1 
  12  rs79963235       0.8749            1 
  12  rs74403982       0.1717            1 
  12  rs61957936       0.0486            1 
  12  rs10431495       0.9998            1 
  12  rs10431547        0.633            1 
  12 rs116061046       0.1717            1 
  12 rs141543242      0.07409            1 
  12   rs7957985       0.1717            1 
  12   rs7957924       0.1717            1 
  12  rs74323417       0.8732            1 
  12  rs61957937        0.962            1 
  12  rs10783724        0.633            1 
  12  rs78582342       0.8732            1 
  12 rs144758825       0.0219            1 
  12  rs61957938        0.962            1 
  12  rs77192867       0.1717            1 
  12  rs55637917       0.8823            1 
  12  rs74408199       0.1717            1 
  12  rs55659159       0.0486            1 
  12  rs61957941        0.962            1 
  12  rs59136392       0.0486            1 
  12  rs74090675       0.1093            1 
  12  rs10747742       0.7372            1 
  12 rs116530165       0.9073            1 
  12   rs7311751       0.3791            1 
  12 rs114402951       0.4244            1 
  12 rs115182367       0.4244            1 
  12 rs115530372       0.9073            1 
  12  rs66516917       0.5657            1 
  12  rs79104523       0.3647            1 
  12  rs73326725        0.962            1 
  12  rs61957943       0.3647            1 
  12 rs115692134       0.4244            1 
  12   rs7977099       0.9998            1 
  12  rs10876748       0.9586            1 
  12  rs56677471       0.3647            1 
  12 rs114112348       0.4244            1 
  12  rs61501752       0.1093            1 
  12  rs60744440       0.7598            1 
  12  rs58254871       0.8823            1 
  12 rs140435103       0.6267            1 
  12   rs7486972       0.3518            1 
  12 rs184372560       0.4244            1 
  12  rs57184287       0.1093            1 
  12 rs140129375       0.1717            1 
  12 rs116443941       0.4244            1 
  12 rs146811941       0.1093            1 
  12 rs146150551       0.3647            1 
  12   rs6581035       0.9586            1 
  12 rs141247967       0.6115            1 
  12   rs7135830       0.0219            1 
  12 rs143601272       0.1093            1 
  12 rs115819688       0.1717            1 
  12 rs139038405       0.1717            1 
  12   rs7294460       0.0219            1 
  12   rs7485740       0.9998            1 
  12 rs113886103       0.7598            1 
  12  rs73325811       0.7231            1 
  12 rs146854480       0.6632            1 
  12 rs150202055       0.4244            1 
  12   rs7979557       0.9586            1 
  12 rs149898597       0.3647            1 
  12 rs138229096        0.633            1 
  12 rs145915118       0.4244            1 
  12 rs148837484       0.1717            1 
  12 rs143497703       0.1717            1 
  12 rs115548816       0.1717            1 
  12  rs10876749       0.9262            1 
  12  rs11834082       0.1093            1 
  12 rs146350630       0.1717            1 
  12  rs56287835        0.129            1 
  12  rs10783726       0.9998            1 
  12 rs557887446       0.4244            1 
  12  rs12318683       0.3647            1 
  12  rs10747743       0.6115            1 
  12  rs11171430       0.7131            1 
  12  rs11832308       0.7131            1 
  12  rs61957946        0.962            1 
  12  rs80178612       0.6632            1 
  12   rs7297720       0.1717            1 
  12   rs7311967       0.9998            1 
  12   rs4758999       0.6115            1 
  12   rs7302469       0.3518            1 
  12  rs12296692       0.3647            1 
  12   rs6581036       0.8127            1 
  12  rs13377995       0.7131            1 
  12  rs10876750       0.6115            1 
  12  rs11171431       0.7131            1 
  12  rs77870025       0.9073            1 
  12  rs80268610       0.1717            1 
  12  rs11171432       0.7131            1 
  12  rs60774348        0.962            1 
  12  rs35875243       0.2589            1 
  12  rs11171434       0.7131            1 
  12  rs11171435       0.3647            1 
  12  rs59347627       0.3647            1 
  12 rs112434065       0.0219            1 
  12  rs60249205        0.962            1 
  12   rs7487798       0.9998            1 
  12  rs78818928       0.9073            1 
  12  rs74090684       0.1093            1 
  12   rs7972297       0.4882            1 
  12  rs74090685       0.1093            1 
  12   rs7962135       0.4882            1 
  12   rs7489047        0.962            1 
  12  rs10876751       0.6115            1 
  12  rs67015069        0.962            1 
  12  rs11171437       0.9262            1 
  12 rs116723446       0.9073            1 
  12 rs116506153         0.16            1 
  12 rs115943127         0.16            1 
  12 rs115408193         0.16            1 
  12  rs10783727       0.9557            1 
  12  rs10783728         0.95            1 
  12  rs77317600         0.16            1 
  12  rs10735861         0.95            1 
  12  rs58378652       0.3583            1 
  12  rs10735862         0.95            1 
  12 rs147252059       0.6267            1 
  12 rs144153707       0.1093            1 
  12  rs10783729       0.9557            1 
  12  rs75825283       0.9073            1 
  12  rs10783730         0.95            1 
  12   rs7314701       0.4882            1 
  12   rs7301667       0.0219            1 
  12  rs80021483       0.5486            1 
  12  rs12579408        0.962            1 
  12 rs113436240       0.0219            1 
  12  rs12581916        0.962            1 
  12 rs113318027      0.08979            1 
  12 rs144357016         0.95            1 
  12   rs7968130       0.0219            1 
  12  rs77071655       0.1093            1 
  12 rs201915307       0.7955            1 
  12  rs77413546       0.4892            1 
  12  rs11171440       0.0219            1 
  12   rs4759143       0.3518            1 
  12   rs4759000       0.9792            1 
  12 rs144231300       0.5051            1 
  12  rs12823727       0.3518            1 
  12 rs145062457       0.4063            1 
  12 rs138972006       0.9073            1 
  12 rs115471673        0.962            1 
  12  rs11171441       0.2527            1 
  12  rs11171442       0.4882            1 
  12 rs143196257         0.16            1 
  12  rs74844018        0.962            1 
  12  rs11171443       0.4882            1 
  12  rs11171444       0.6115            1 
  12  rs11171445       0.0219            1 
  12  rs10876753       0.9792            1 
  12   rs7958605       0.9998            1 
  12  rs10876754       0.6115            1 
  12   rs6581037       0.6994            1 
  12   rs7308981         0.16            1 
  12   rs6421181       0.3518            1 
  12  rs10783731       0.9262            1 
  12 rs146078829       0.1093            1 
  12   rs7296356         0.16            1 
  12  rs10747744       0.9792            1 
  12  rs61956269        0.962            1 
  12  rs10747745       0.9792            1 
  12  rs78470098       0.9073            1 
  12 rs116566779       0.1583            1 
  12  rs10747746       0.6115            1 
  12  rs71070875       0.4245            1 
  12 rs145132879       0.6013            1 
  12   rs4759144       0.3518            1 
  12   rs4759145       0.9792            1 
  12   rs7487419        0.962            1 
  12   rs5798349       0.7718            1 
  12   rs4759146       0.9792            1 
  12   rs7485053       0.2926            1 
  12   rs4759147       0.4008            1 
  12  rs12317998       0.0219            1 
  12   rs7488140       0.4562            1 
  12  rs75895729       0.6632            1 
  12   rs7485722       0.1525            1 
  12   rs7488178       0.6115            1 
  12  rs75846298         0.16            1 
  12  rs74090688       0.1093            1 
  12   rs7488143       0.9586            1 
  12   rs7488163       0.9586            1 
  12   rs7488164       0.9586            1 
  12  rs12308022       0.0219            1 
  12  rs10747747       0.4562            1 
  12  rs12582005        0.962            1 
  12  rs74090690       0.2197            1 
  12  rs11171446       0.0219            1 
  12  rs75473020       0.7712            1 
  12  rs10747748       0.4562            1 
  12  rs12319326       0.2677            1 
  12  rs12313802       0.0219            1 
  12 rs115692856       0.7821            1 
  12  rs77955835         0.16            1 
  12  rs71070876       0.2691            1 
  12  rs73325766       0.0219            1 
  12  rs57050414        0.796            1 
  12  rs78576403         0.16            1 
  12  rs56938572       0.2197            1 
  12  rs11171447       0.5242            1 
  12  rs12309328       0.0219            1 
  12  rs12322736       0.0219            1 
  12  rs10876756        0.346            1 
  12  rs12309458       0.0219            1 
  12  rs59254679       0.2197            1 
  12  rs76322347         0.16            1 
  12  rs10747749         0.62            1 
  12  rs61956272        0.962            1 
  12 rs148088658       0.2197            1 
  12  rs74961210       0.1761            1 
  12  rs11830361       0.1093            1 
  12  rs79252594       0.1761            1 
  12  rs58178495       0.9073            1 
  12 rs138099447       0.1761            1 
  12  rs11837607       0.2197            1 
  12 rs142836142       0.9557            1 
  12 rs149310131       0.6267            1 
  12  rs10747750        0.784            1 
  12  rs60991522        0.962            1 
  12 rs112331945        0.962            1 
  12  rs61566486        0.962            1 
  12  rs10876758       0.4583            1 
  12  rs10876759       0.4583            1 
  12  rs10876760       0.7621            1 
  12  rs12316946       0.0219            1 
  12  esv3629574     0.006299        0.994 
  12   rs7487315       0.6115            1 
  12   rs7487832       0.6115            1 
  12   rs7487833       0.6115            1 
  12  rs76818099         0.16            1 
  12   rs7486167       0.6473            1 
  12  rs11837711       0.2875            1 
  12  rs79930882       0.1223            1 
  12 rs116756664       0.3221            1 
  12   rs6581038       0.5353            1 
  12  rs67934812        0.962            1 
  12   rs7971195       0.8127            1 
  12   rs7956183       0.8409            1 
  12 rs114480707       0.1583            1 
  12  rs74090691        0.952            1 
  12  rs77316730       0.1761            1 
  12  rs61956275        0.962            1 
  12  rs10876761       0.4968            1 
  12 rs201130076       0.1761            1 
  12  rs12579346        0.962            1 
  12  rs12581959       0.3537            1 
  12  rs10082848        0.203            1 
  12  rs10783732        0.203            1 
  12  rs56906045       0.1585            1 
  12   rs7484724        0.203            1 
  12  rs10876762        0.203            1 
  12  rs10876763       0.2445            1 
  12  rs10747751       0.8127            1 
  12  rs78583464       0.1761            1 
  12   rs7485979        0.962            1 
  12   rs7485991        0.962            1 
  12  rs11830618       0.1585            1 
  12  rs10876764       0.3816            1 
  12   rs7486042        0.203            1 
  12  rs11171449       0.3531            1 
  12  rs10876765        0.203            1 
  12  rs10876766        0.203            1 
  12   rs6581039        0.203            1 
  12  rs80148883       0.1761            1 
  12   rs7954814        0.203            1 
  12   rs6581040        0.203            1 
  12   rs6581041        0.203            1 
  12   rs7484798        0.203            1 
  12  rs77737166       0.1761            1 
  12 rs144267706        0.962            1 
  12 rs575867270       0.0403            1 
  12   rs3935215        0.962            1 
  12   rs7488269        0.203            1 
  12  rs74090692       0.1585            1 
  12   rs6581042        0.203            1 
  12  rs10747752       0.3531            1 
  12   rs7486820        0.203            1 
  12  rs61956290        0.962            1 
  12 rs143062979       0.1585            1 
  12   rs7967395        0.203            1 
  12  rs79807163       0.5352            1 
  12   rs7971073        0.203            1 
  12   rs7971885        0.203            1 
  12 rs144309964       0.3221            1 
  12  rs76838567       0.1761            1 
  12 rs114752638       0.3537            1 
  12   rs7486057       0.2042            1 
  12   rs7487895        0.962            1 
  12  rs10783733        0.203            1 
  12  rs10876767       0.1782            1 
  12  rs80247641       0.1585            1 
  12  rs12581060        0.962            1 
  12  rs79072749        0.657            1 
  12   rs7296081       0.1761            1 
  12 rs116382549         0.16            1 
  12  rs10876768       0.3816            1 
  12  rs12578879       0.8843            1 
  12 rs142806227       0.0382            1 
  12  rs61956291        0.962            1 
  12  rs75604337       0.1761            1 
  12  rs77509866       0.2875            1 
  12  rs10783734       0.3816            1 
  12  rs10783735       0.8127            1 
  12  rs10783736        0.203            1 
  12  rs78389209       0.1761            1 
  12   rs7487537        0.203            1 
  12   rs7485079        0.203            1 
  12  rs79573832       0.1761            1 
  12   rs7294677       0.3531            1 
  12   rs7964661       0.1761            1 
  12   rs7488940        0.962            1 
  12  rs74090694       0.2875            1 
  12   rs6581044        0.203            1 
  12  rs10783737       0.3531            1 
  12  rs12580661        0.962            1 
  12   rs7968871       0.3772            1 
  12  rs61956292        0.962            1 
  12   rs7954081       0.2898            1 
  12  rs11171451       0.0382            1 
  12 rs566629092        0.962            1 
  12 rs114387539       0.1761            1 
  12  rs61956295       0.4617            1 
  12  rs12825123       0.5651            1 
  12   rs7300096       0.6693            1 
  12   rs7965895       0.1761            1 
  12  rs12833263       0.6006            1 
  12   rs7300594       0.2091            1 
  12  rs11171453       0.2864            1 
  12   rs7132076       0.6805            1 
  12 rs536213544       0.1328            1 
  12 rs112892991       0.4876            1 
  12  rs11171455       0.8285            1 
  12   rs7310663       0.6693            1 
  12   rs6581045       0.8777            1 
  12  rs59011123       0.3865            1 
  12  rs61603641       0.4355            1 
  12 rs114266812       0.1452            1 
  12  rs59438785       0.4876            1 
  12  rs61956300       0.9244            1 
  12  rs12318702       0.3865            1 
  12  rs59198084       0.4355            1 
  12  rs10876771       0.4391            1 
  12  rs10876772       0.6219            1 
  12  rs61547125       0.4876            1 
  12  rs11171456       0.3865            1 
  12  rs11171457       0.3865            1 
  12  rs12304815       0.3865            1 
  12  rs10876773       0.4617            1 
  12  rs60401275       0.4355            1 
  12  rs73327793       0.0398            1 
  12  rs61956303       0.4876            1 
  12  rs56911775       0.3003            1 
  12   rs7487767       0.1111            1 
  12   rs7487750       0.1111            1 
  12  rs10876774       0.1111            1 
  12  rs74092309       0.3003            1 
  12   rs6581046       0.9076            1 
  12  rs74092310       0.3003            1 
  12  rs75690371       0.1727            1 
  12  rs12322458       0.0398            1 
  12  rs58396798       0.3003            1 
  12  rs73327795       0.0398            1 
  12 rs142378770       0.1111            1 
  12  rs10876775       0.1111            1 
  12 rs199995359       0.8285            1 
  12  rs12312252       0.0187            1 
  12 rs150763381       0.1111            1 
  12  rs12307839       0.0398            1 
  12   rs7486280        0.815            1 
  12   rs7484432       0.7061            1 
  12  rs59019052       0.4114            1 
  12 rs138213608       0.0398            1 
  12   rs7133317       0.6805            1 
  12  rs74326596       0.1727            1 
  12  rs10783740       0.7543            1 
  12  rs10783741        0.815            1 
  12  rs77754250       0.1727            1 
  12  rs66865106       0.6892            1 
  12  rs75117430       0.1727            1 
  12  rs73124916       0.1111            1 
  12 rs116691790       0.1727            1 
  12 rs190727463       0.0398            1 
  12   rs9669226      0.05559            1 
  12   rs9669227       0.6452            1 
  12   rs4759001       0.1146            1 
  12 rs202057187       0.9098            1 
  12 rs201554506       0.8588            1 
  12   rs4759149       0.7486            1 
  12 rs201409163       0.9244            1 
  12 rs568743259       0.3003            1 
  12  rs61956325       0.9244            1 
  12 rs150111706       0.1727            1 
  12  rs61956326       0.9244            1 
  12 rs563055663       0.7461            1 
  12 rs539297229       0.1727            1 
  12  rs12825569       0.6892            1 
  12  rs12370631       0.8928            1 
  12 rs182953071       0.0398            1 
  12  rs12826311       0.7543            1 
  12 rs113251866       0.4114            1 
  12  rs12826533       0.6892            1 
  12  rs12825366       0.8011            1 
  12  rs61956327       0.9244            1 
  12  rs60683526       0.1328            1 
  12 rs144896754       0.5312            1 
  12   rs7966072       0.7543            1 
  12  rs74757096       0.1727            1 
  12  rs56090909       0.1111            1 
  12  rs11171459       0.0398            1 
  12  rs12582120       0.9244            1 
  12  rs11614690       0.8011            1 
  12  rs73330004       0.0398            1 
  12  rs77633032        0.657            1 
  12  rs73330005       0.0398            1 
  12  rs11171460       0.0398            1 
  12  rs11171461       0.0398            1 
  12 rs113012803       0.0398            1 
  12  rs73330007       0.0398            1 
  12   rs6581047       0.9244            1 
  12 rs143776759       0.1727            1 
  12  rs10783742       0.1111            1 
  12  rs71070881       0.2252            1 
  12  rs10876777       0.6805            1 
  12  rs12369651       0.8928            1 
  12  rs35516220       0.2044            1 
  12 rs111771888       0.8928            1 
  12  rs10876779        0.198            1 
  12 rs116233202       0.1727            1 
  12   rs6581048       0.6805            1 
  12 rs145957143       0.1727            1 
  12   rs4539978       0.8928            1 
  12 rs116658149       0.1727            1 
  12   rs6421182       0.8777            1 
  12  rs74092322       0.3003            1 
  12   rs7295548        0.815            1 
  12   rs7311797       0.7543            1 
  12   rs7311929       0.9244            1 
  12 rs149991209       0.0398            1 
  12 rs113149096       0.5402            1 
  12 rs116023528       0.1727            1 
  12 rs144040746       0.1727            1 
  12   rs7296531       0.1111            1 
  12   rs6581049       0.1111            1 
  12 rs138472777       0.6453            1 
  12   rs9971868       0.1111            1 
  12  rs78150362       0.1727            1 
  12 rs114010552       0.1727            1 
  12  rs55797706       0.9244            1 
  12   rs7300996       0.8011            1 
  12   rs4318592       0.9244            1 
  12 rs139135822       0.0398            1 
  12   rs3923056       0.1111            1 
  12  rs12309484       0.0398            1 
  12  rs12371318       0.7543            1 
  12  rs79091575       0.1727            1 
  12  rs11171462        0.815            1 
  12  rs76869304       0.7758            1 
  12  rs11171463       0.0398            1 
  12   rs7957446       0.9244            1 
  12  rs71769116       0.7381            1 
  12  rs11171464       0.8011            1 
  12  rs61956331       0.8832            1 
  12 rs557227013       0.1572            1 
  12  rs80011245       0.1727            1 
  12   rs7964964       0.6023            1 
  12 rs114008065       0.1727            1 
  12 rs114769789       0.9552            1 
  12 rs536367065       0.9552            1 
  12   rs4593071       0.6023            1 
  12  rs60643523       0.8832            1 
  12  rs74092326       0.3003            1 
  12 rs115832226       0.1727            1 
  12  rs10876780       0.1033            1 
  12 rs114763328       0.1727            1 
  12  rs12299422       0.0398            1 
  12  rs10783743       0.8928            1 
  12  rs10783744        0.198            1 
  12  rs10783745       0.5203            1 
  12  rs10876781       0.2112            1 
  12   rs4396935       0.6892            1 
  12 rs114278914       0.1727            1 
  12   rs7980098       0.8832            1 
  12   rs7966770       0.8832            1 
  12  rs10594415       0.6023            1 
  12  rs79462096       0.4111            1 
  12   rs7952853       0.6023            1 
  12 rs114611985       0.1727            1 
  12  rs11171467       0.4111            1 
  12  rs73339457        0.293            1 
  12  rs74092333       0.5402            1 
  12 rs116178903       0.1727            1 
  12  rs76329398        0.657            1 
  12   rs7133266       0.1033            1 
  12   rs6581050       0.8011            1 
  12   rs6581051       0.8928            1 
  12   rs6581052       0.8011            1 
  12 rs142183195       0.1727            1 
  12  rs11171468       0.1033            1 
  12   rs7971742       0.8832            1 
  12   rs7974966       0.1382            1 
  12  rs59315611       0.3596            1 
  12  rs77076762        0.733            1 
  12   rs5798353       0.8011            1 
  12 rs140052667       0.7821            1 
  12   rs7138041      0.05499            1 
  12  rs11171470       0.1033            1 
  12  rs61956358       0.8823            1 
  12   rs4386542        0.708            1 
  12   rs4450867      0.05499            1 
  12  rs10747755       0.8285            1 
  12  rs12579005       0.8823            1 
  12 rs111592882       0.1727            1 
  12  rs12310138      0.05499            1 
  12  rs10876782       0.8011            1 
  12 rs114140857       0.1727            1 
  12  rs76947098        0.733            1 
  12  rs10876783       0.6756            1 
  12  rs11171473       0.6756            1 
  12  rs11171474       0.6756            1 
  12  rs11171475       0.6756            1 
  12  rs11171476       0.6756            1 
  12  rs11171477       0.6756            1 
  12  rs11171478       0.6756            1 
  12   rs9706375       0.6756            1 
  12  rs11171480       0.6756            1 
  12  rs11171481       0.6756            1 
  12 rs141646569       0.1452            1 
  12   rs4348037       0.5516            1 
  12 rs149587632       0.1727            1 
  12  rs58637380        0.293            1 
  12 rs140349791       0.2099            1 
  12  rs79847204       0.2112            1 
  12  rs56977164       0.4073            1 
  12 rs543927994       0.9748            1 
  12   rs4349540      0.07129            1 
  12  rs61073416       0.9748            1 
  12  rs57466023       0.9748            1 
  12 rs534038229         0.87            1 
  12 rs548962454         0.87            1 
  12 rs567361825         0.87            1 
  12 rs535347341         0.87            1 
  12  rs55807043         0.87            1 
  12  rs56956745        0.775            1 
  12 rs143398234       0.0109            1 
  12   rs4533700       0.5709            1 
  12 rs567299706       0.6968            1 
  12 rs537818655       0.6968            1 
  12 rs142626829       0.1727            1 
  12  rs11171482      0.05499            1 
  12 rs140780838       0.6923            1 
  12 rs202218811       0.1727            1 
  12   rs4642170       0.2012            1 
  12   rs4605592       0.1573            1 
  12  rs11171483       0.1033            1 
  12  rs78855708       0.9111            1 
  12 rs138289271       0.1727            1 
  12  rs78735377       0.1727            1 
  12  rs61957760       0.7802            1 
  12  rs74913768       0.2204            1 
  12  rs11171484       0.0219            1 
  12   rs7977965       0.7166            1 
  12   rs4130004       0.7802            1 
  12   rs4130005        0.688            1 
  12   rs4130003       0.5614            1 
  12  rs10783746       0.2204            1 
  12  rs60450959       0.7802            1 
  12  rs80323686       0.1727            1 
  12  rs11455734       0.9449            1 
  12  rs35305455       0.9449            1 
  12   rs7295538       0.1727            1 
  12  rs60683621       0.7802            1 
  12 rs141663640        0.293            1 
  12 rs114770906       0.2525            1 
  12   rs4370065       0.5614            1 
  12   rs4237800       0.8285            1 
  12  rs11171486      0.06699            1 
  12   rs4759150       0.5614            1 
  12  rs56741054       0.3003            1 
  12 rs113231704       0.0351            1 
  12  rs55829708       0.3596            1 
  12   rs7294659       0.3173            1 
  12   rs7309129       0.1452            1 
  12  rs78378859        0.657            1 
  12   rs4356858       0.7802            1 
  12 rs150547836       0.2525            1 
  12 rs114149183     0.009299            1 
  12  rs61957763       0.7802            1 
  12  rs75273258       0.1727            1 
  12  rs78035312      0.06699            1 
  12  rs61957764       0.7802            1 
  12  rs61957765       0.3173            1 
  12 rs114705174       0.1727            1 
  12  rs10783747       0.7896            1 
  12   rs4343668       0.7802            1 
  12  rs11835544        0.293            1 
  12  rs78534471       0.1727            1 
  12  rs75522251       0.1727            1 
  12   rs7298422       0.4316            1 
  12  rs78766969       0.1727            1 
  12   rs5798354        0.688            1 
  12   rs4422358       0.7303            1 
  12   rs7302745       0.7303            1 
  12  rs67290413       0.3173            1 
  12   rs7302568       0.9449            1 
  12   rs7302782        0.688            1 
  12  rs12297108       0.0219            1 
  12  rs10783748       0.7303            1 
  12 rs138020098       0.6267            1 
  12  rs75011380       0.6267            1 
  12  rs12318699      0.06699            1 
  12  rs10876784       0.2204            1 
  12 rs139499289        0.657            1 
  12   rs4376077       0.7802            1 
  12  rs61957766       0.2204            1 
  12 rs200792122        0.688            1 
  12 rs188633040       0.7303            1 
  12 rs192768034       0.9098            1 
  12 rs184796938       0.5614            1 
  12 rs142753382       0.7802            1 
  12 rs146543863       0.8011            1 
  12 rs188428574        0.657            1 
  12 rs141263973       0.7303            1 
  12 rs145535298       0.7802            1 
  12  rs77338658       0.7303            1 
  12 rs140809505       0.3039            1 
  12   rs4295200       0.9098            1 
  12 rs192108530      0.06699            1 
  12  rs12322589       0.5614            1 
  12  rs10876786       0.8153            1 
  12  rs12322662       0.2204            1 
  12  rs12309178       0.7303            1 
  12 rs116414868       0.1727            1 
  12 rs139379348       0.9734            1 
  12 rs116769224       0.1727            1 
  12 rs138029114       0.7025            1 
  12  rs10876787       0.7303            1 
  12  rs10783749       0.5614            1 
  12  rs59926123       0.7802            1 
  12  rs59744522       0.9734            1 
  12   rs7309879       0.5614            1 
  12   rs7310158       0.7303            1 
  12   rs7310154       0.5614            1 
  12 rs551839702        0.688            1 
  12  rs74092344       0.9734            1 
  12   rs7310415       0.7303            1 
  12  rs10876788       0.5614            1 
  12   rs7314540       0.5614            1 
  12  rs58753036       0.6923            1 
  12   rs7314323        0.688            1 
  12   rs7314214       0.7303            1 
  12  rs60066834       0.7802            1 
  12   rs4759152       0.5614            1 
  12 rs189424153       0.6923            1 
  12 rs559835324       0.1727            1 
  12   rs4759153       0.9449            1 
  12 rs143414352       0.5614            1 
  12   rs4513499       0.5614            1 
  12   rs9737652       0.5614            1 
  12 rs190999100        0.657            1 
  12   rs7133443        0.688            1 
  12  rs11504012       0.0351            1 
  12   rs7133342       0.7303            1 
  12   rs7133588       0.6756            1 
  12 rs200704134       0.7802            1 
  12  rs60979899        0.657            1 
  12 rs143455470       0.3744            1 
  12  rs10876789       0.9028            1 
  12  rs10876790       0.5449            1 
  12  rs10876791       0.7644            1 
  12  rs57742580        0.657            1 
  12 rs201855666       0.7802            1 
  12 rs199991424       0.7035            1 
  12 rs200979636       0.7773            1 
  12  rs28896912       0.9626            1 
  12 rs374497108         0.02            1 
  12 rs528875663       0.0351            1 
  12 rs538235027       0.1727            1 
  12 rs189849801        0.271            1 
  12 rs562310600        0.657            1 
  12  rs11171501       0.7663            1 
  12 rs551611152       0.1727            1 
  12  rs56112061        0.611            1 
  12  rs61957788       0.3173            1 
  12  rs57361193       0.7802            1 
  12  rs34709595       0.8495            1 
  12  rs12306358       0.0405            1 
  12  rs77430697       0.2525            1 
  12   rs7310335       0.2617            1 
  12   rs7310693        0.688            1 
  12   rs7965047       0.5614            1 
  12   rs6581061        0.688            1 
  12   rs7965411      0.06699            1 
  12   rs7133698        0.688            1 
  12   rs7304753       0.7802            1 
  12  rs56760228       0.5614            1 
  12  rs12579181       0.7303            1 
  12   rs7300356       0.1727            1 
  12   rs7316594       0.7303            1 
  12  rs11349400       0.3948            1 
  12  rs56840674       0.7802            1 
  12   rs4453888        0.688            1 
  12  rs76443662       0.1727            1 
  12   rs4309772        0.833            1 
  12   rs4463014       0.8011            1 
  12 rs114798762       0.5943            1 
  12 rs114316570       0.1727            1 
  12  rs10670564       0.7303            1 
  12  rs59003108       0.7303            1 
  12  rs67246762       0.4182            1 
  12  rs75875358       0.4255            1 
  12  rs35016985       0.0302            1 
  12   rs7132217      0.05929            1 
  12  rs74964699       0.8565            1 
  12   rs4336160       0.2612            1 
  12  rs11171505      0.07069            1 
  12  rs77730874       0.8977            1 
  12  rs10783751       0.1437            1 
  12  rs12318697       0.0373            1 
  12  rs10876792       0.1437            1 
  12 rs115004878       0.4255            1 
  12  rs11830398         0.36            1 
  12  rs28562727       0.1437            1 
  12  rs28393455       0.1437            1 
  12  rs11171507       0.1437            1 
  12  rs11171508       0.0373            1 
  12  rs73341440       0.4871            1 
  12  rs10876793       0.1437            1 
  12  rs11171510       0.0373            1 
  12  rs11171511       0.0044            1 
  12  rs60926711      0.05969            1 
  12  rs58586282      0.05969            1 
  12  rs57991804      0.05969            1 
  12   rs4759156       0.0374            1 
  12   rs4759003       0.0044            1 
  12   rs4759157      0.05969            1 
  12   rs4759004      0.05969            1 
  12   rs4759158      0.05969            1 
  12 rs115712833       0.4255            1 
  12 rs116171413       0.8977            1 
  12   rs7304684       0.2612            1 
  12   rs7304599      0.05969            1 
  12  rs76316907        0.553            1 
  12  rs55659200       0.3438            1 
  12   rs7138601       0.0146            1 
  12 rs112525876       0.8565            1 
  12   rs7138879      0.05969            1 
  12  rs10783752      0.05969            1 
  12  rs10876794      0.05969            1 
  12  rs73341456       0.9112            1 
  12  rs11171512       0.0044            1 
  12  rs11171513      0.05969            1 
  12  rs74092350       0.9112            1 
  12  rs10876795       0.0044            1 
  12 rs148844877       0.0044            1 
  12  rs11171514      0.05969            1 
  12 rs115659151       0.4255            1 
  12  rs73341461      0.05969            1 
  12 rs149064777      0.05969            1 
  12  rs10876796      0.05969            1 
  12  rs10876797      0.05969            1 
  12 rs116663057        0.553            1 
  12  rs10783753      0.05969            1 
  12   rs7135420      0.05969            1 
  12  rs55948320       0.1281            1 
  12  rs75448205        0.553            1 
  12  rs79422251       0.4255            1 
  12   rs7960409      0.05969            1 
  12   rs7975417       0.0044            1 
  12   rs7960547       0.0146            1 
  12  rs58459351       0.9112            1 
  12 rs113659416       0.8565            1 
  12  rs10876798      0.05969            1 
  12  rs10876799      0.07539            1 
  12 rs201846888       0.8565            1 
  12  rs10876800      0.05969            1 
  12  rs10876801      0.05969            1 
  12  rs10876802      0.05969            1 
  12 rs150982237       0.8565            1 
  12 rs184379727       0.4255            1 
  12  rs10876803       0.0044            1 
  12  rs12302935       0.0044            1 
  12  rs11171515      0.07279            1 
  12  rs11171516      0.07279            1 
  12 rs536960787       0.8565            1 
  12 rs541052711       0.1281            1 
  12 rs541870213      0.05969            1 
  12 rs137948379       0.4871            1 
  12 rs149639664       0.4255            1 
  12 rs181265801        0.408            1 
  12  rs58332875       0.0373            1 
  12 rs141529350       0.4255            1 
  12 rs139623454      0.05969            1 
  12 rs144180738       0.9685            1 
  12 rs146543499        0.553            1 
  12  rs11171517      0.08209            1 
  12  rs11171518      0.08209            1 
  12  rs11171519      0.08209            1 
  12  rs11171520      0.08209            1 
  12 rs536967404       0.4255            1 
  12 rs558738478       0.8565            1 
  12 rs559534331        0.553            1 
  12 rs574326764       0.8977            1 
  12 rs145126473        0.553            1 
  12  rs11519824       0.0175            1 
  12  rs11171521       0.0281            1 
  12  rs11171522       0.0281            1 
  12  rs11520031      0.05969            1 
  12  rs11171523      0.08039            1 
  12  rs11519828       0.0044            1 
  12  rs11520032       0.0489            1 
  12   rs4299522      0.05969            1 
  12  rs57085131       0.8609            1 
  12   rs7397890      0.05969            1 
  12 rs139628487       0.4871            1 
  12   rs7397901      0.07539            1 
  12 rs552036523       0.4255            1 
  12   rs7488530       0.5975            1 
  12   rs7489066       0.0044            1 
  12  rs10876804      0.05969            1 
  12   rs4286462       0.9112            1 
  12  rs12302466       0.2731            1 
  12  rs12302468       0.2731            1 
  12  rs12308722       0.3709            1 
  12   rs4334684       0.0044            1 
  12 rs138809713       0.9112            1 
  12  rs57791834      0.05969            1 
  12  rs73324259       0.1281            1 
  12  rs59301794      0.05969            1 
  12 rs144675075       0.4255            1 
  12   rs9738913      0.05969            1 
  12  rs11171525       0.0144            1 
  12   rs9738337      0.05969            1 
  12  rs73324262       0.9112            1 
  12   rs7138335       0.0175            1 
  12   rs7138699      0.07539            1 
  12  rs75011347       0.8565            1 
  12 rs556038456       0.2612            1 
  12  rs74875169       0.8565            1 
  12 rs146765746        0.553            1 
  12  rs59792717       0.4871            1 
  12  rs11171526       0.0044            1 
  12  rs60753157       0.1281            1 
  12  rs11171527      0.05969            1 
  12  rs11171528       0.0044            1 
  12  rs79859235        0.553            1 
  12  rs79689615       0.2446            1 
  12   rs7961849      0.05969            1 
  12 rs115971307       0.4255            1 
  12   rs7975388       0.0373            1 
  12  rs58800885       0.1555            1 
  12 rs144480048        0.553            1 
  12  rs11833297       0.2446            1 
  12  rs73324275       0.1281            1 
  12  rs73324276       0.1281            1 
  12  rs10876805      0.05969            1 
  12 rs572391912       0.0044            1 
  12  rs74900841       0.8565            1 
  12   rs7304677      0.05969            1 
  12  rs79323766       0.8408            1 
  12  rs11171530      0.05969            1 
  12  rs73324278       0.1281            1 
  12  rs11171531      0.05969            1 
  12   rs4759159      0.05969            1 
  12   rs4759160      0.05449            1 
  12   rs4597757       0.9112            1 
  12 rs115144411        0.553            1 
  12  rs56656519       0.8565            1 
  12 rs116421818        0.553            1 
  12 rs116203959       0.8977            1 
  12 rs112808424       0.2308            1 
  12 rs142565827       0.8565            1 
  12 rs115099454        0.553            1 
  12 rs115847443        0.553            1 
  12 rs140430419       0.4871            1 
  12 rs150403065       0.4871            1 
  12 rs111400014      0.06509            1 
  12 rs139063414       0.9112            1 
  12  rs56375822      0.07539            1 
  12 rs147334367       0.4908            1 
  12  rs55718406       0.1281            1 
  12   rs4419419       0.0158            1 
  12 rs148536203        0.553            1 
  12 rs140955713       0.4255            1 
  12 rs570345432       0.5867            1 
  12 rs140961655       0.5867            1 
  12  rs11495501       0.0373            1 
  12 rs181848265       0.5675            1 
  12  rs11171533      0.06509            1 
  12  rs11171534      0.06509            1 
  12  rs10876806       0.0478            1 
  12  rs11835004       0.1014            1 
  12 rs573345392       0.9789            1 
  12 rs534300654       0.9789            1 
  12 rs563559475       0.9112            1 
  12 rs113249378       0.0457            1 
  12 rs546316797       0.6183            1 
  12 rs561343166       0.6183            1 
  12 rs569485563       0.9112            1 
  12  rs11171535       0.2612            1 
  12  rs58624721       0.0203            1 
  12  rs59677035       0.0158            1 
  12 rs112125150       0.0385            1 
  12  rs11171536      0.06509            1 
  12 rs185265713       0.2308            1 
  12  rs11171537      0.07539            1 
  12 rs150005814       0.2308            1 
  12 rs572809819       0.3794            1 
  12 rs560723120       0.4255            1 
  12 rs528016152       0.4255            1 
  12  rs11171538       0.1277            1 
  12  rs11171539       0.0146            1 
  12 rs553751367       0.7868            1 
  12 rs555521639       0.4255            1 
  12 rs375349885       0.5975            1 
  12 rs577672306        0.553            1 
  12  rs11171540       0.2499            1 
  12  rs11171541       0.0174            1 
  12 rs550359561        0.553            1 
  12  rs72169982       0.1295            1 
  12  rs10783755       0.0158            1 
  12 rs116726281        0.553            1 
  12  rs76096940       0.2612            1 
  12   rs4513498      0.08879            1 
  12  rs73324296       0.1281            1 
  12  rs12230513       0.2612            1 
  12   rs4301049       0.0187            1 
  12  rs55978845       0.1281            1 
  12  rs72335300      0.07539            1 
  12  rs74497870       0.1047            1 
  12  rs10876807       0.0158            1 
  12  rs67710015       0.5421            1 
  12 rs183627966       0.5867            1 
  12  rs60868000       0.8565            1 
  12  rs73324301       0.7192            1 
  12  rs73324302       0.7192            1 
  12  rs73326003       0.7192            1 
  12 rs115723047        0.553            1 
  12  rs11171542      0.07539            1 
  12  rs73326007       0.7192            1 
  12  rs74093204       0.4871            1 
  12  rs73326009       0.4871            1 
  12  rs10876808       0.0394            1 
  12  rs10783756       0.0478            1 
  12  rs10876809      0.06509            1 
  12  rs60565597       0.4871            1 
  12  rs12309784       0.0219            1 
  12  rs73326017       0.4871            1 
  12 rs114665543       0.1452            1 
  12  rs73326021       0.0373            1 
  12 rs534107752       0.4871            1 
  12 rs548888053       0.4731            1 
  12 rs567503015       0.4731            1 
  12 rs537933117       0.9641            1 
  12  rs73326022        0.633            1 
  12  rs11171544       0.0373            1 
  12 rs139476445       0.8977            1 
  12 rs112677402       0.4871            1 
  12 rs112814838       0.4871            1 
  12  rs74874107       0.8565            1 
  12  rs75858062       0.8565            1 
  12 rs146249176       0.0219            1 
  12  rs74638080         0.96            1 
  12  rs77902503       0.8565            1 
  12 rs115217968        0.553            1 
  12  rs77755732       0.6442            1 
  12  rs73326027       0.4871            1 
  12  rs76631714       0.2308            1 
  12 rs142156889       0.8487            1 
  12 rs112712585         0.96            1 
  12  rs56850050       0.4871            1 
  12 rs140476303       0.8565            1 
  12   rs4504195       0.8487            1 
  12   rs6581065       0.0394            1 
  12 rs199967537       0.4255            1 
  12   rs4637327       0.8977            1 
  12  rs60315289       0.1281            1 
  12  rs73326032       0.0373            1 
  12  rs11832288       0.2308            1 
  12  rs12367025       0.0373            1 
  12   rs6581066       0.0478            1 
  12  rs11834092         0.96            1 
  12  rs57097726       0.1281            1 
  12   rs7305830       0.0394            1 
  12  rs76900054       0.1281            1 
  12   rs7305943       0.0349            1 
  12  rs10747757       0.0349            1 
  12 rs111360841       0.0219            1 
  12  rs59802031       0.4871            1 
  12 rs140424828       0.4255            1 
  12  rs59457733       0.4871            1 
  12  rs12314701       0.0373            1 
  12  rs59920067       0.4871            1 
  12   rs4377521       0.8487            1 
  12  rs60445827       0.4871            1 
  12 rs183303866       0.8487            1 
  12  rs59299734       0.4871            1 
  12  rs12318271       0.0373            1 
  12  rs73326043       0.4871            1 
  12  rs11171547       0.0373            1 
  12  rs57364932       0.4871            1 
  12  rs10876810       0.0373            1 
  12  rs78021148       0.1748            1 
  12 rs199896545       0.2328            1 
  12 rs202082629       0.1718            1 
  12 rs542822973       0.1718            1 
  12 rs560972877       0.2458            1 
  12 rs531427682       0.3408            1 
  12 rs200222030       0.8092            1 
  12 rs545993152       0.7495            1 
  12 rs543112634        0.857            1 
  12 rs141612261       0.1281            1 
  12 rs111545180       0.2399            1 
  12  rs78627215       0.8092            1 
  12 rs112201253       0.0373            1 
  12  rs11831304       0.2308            1 
  12 rs115058264       0.4255            1 
  12  rs11838214       0.8092            1 
  12  rs74093215       0.6053            1 
  12  rs11171550       0.0478            1 
  12   rs6581067       0.1232            1 
  12  rs59316825       0.8092            1 
  12  rs10783757       0.1232            1 
  12 rs183973202       0.2612            1 
  12   rs4324500       0.6442            1 
  12  rs57449968       0.8092            1 
  12  rs60530316       0.8092            1 
  12 rs112157195       0.8092            1 
  12 rs145555132       0.8977            1 
  12 rs112464863       0.0373            1 
  12 rs113971999       0.8092            1 
  12 rs370508295       0.2308            1 
  12   rs7963839       0.0478            1 
  12 rs138077956       0.4795            1 
  12 rs143098959        0.764            1 
  12  rs76179834       0.2612            1 
  12  rs76783572       0.2612            1 
  12  rs57268584       0.7054            1 
  12  rs73326048       0.1281            1 
  12 rs113814463       0.1281            1 
  12  rs11837379       0.2308            1 
  12 rs140839335       0.8977            1 
  12  rs11171551       0.8092            1 
  12  rs12582817       0.8092            1 
  12  rs10876812      0.05939            1 
  12 rs144069810       0.8977            1 
  12   rs4302411       0.0478            1 
  12 rs113735067       0.2308            1 
  12 rs112874720       0.8092            1 
  12 rs149074153       0.4255            1 
  12 rs142172675       0.4255            1 
  12   rs6581068       0.0373            1 
  12   rs1955100       0.8092            1 
  12  rs11171552       0.0373            1 
  12 rs140010867       0.7293            1 
  12   rs7133826      0.08039            1 
  12   rs7137307        0.553            1 
  12  rs74093216       0.6053            1 
  12  rs73326054       0.8092            1 
  12  rs73326056       0.3438            1 
  12  rs78331588       0.2308            1 
  12   rs7297323       0.0478            1 
  12  rs35100182       0.2308            1 
  12 rs150492537        0.553            1 
  12  rs28841694       0.8092            1 
  12  rs28851490       0.8092            1 
  12 rs145030916        0.553            1 
  12 rs112291841       0.2308            1 
  12 rs141331010       0.8977            1 
  12 rs113229220       0.1047            1 
  12  rs73326057       0.6053            1 
  12  rs76126658       0.2612            1 
  12  rs73326058       0.3438            1 
  12   rs1896049       0.2308            1 
  12  rs58948182       0.8092            1 
  12   rs1896048       0.1232            1 
  12 rs116360946       0.4255            1 
  12  rs11836580       0.1047            1 
  12  rs74093222       0.1281            1 
  12  rs11836608       0.8092            1 
  12  rs73326062       0.1281            1 
  12  rs73326066       0.1281            1 
  12  rs11833187       0.8092            1 
  12  rs58154171       0.7293            1 
  12  rs11835716       0.8092            1 
  12  rs74093226       0.6053            1 
  12  rs59693527       0.6053            1 
  12  rs57386660       0.8092            1 
  12 rs114291154       0.4255            1 
  12   rs1896046       0.8092            1 
  12   rs7964803       0.0373            1 
  12  rs56955949       0.8092            1 
  12  rs17117652        0.553            1 
  12  rs73326070       0.8092            1 
  12  rs73326072       0.6053            1 
  12  rs73326075       0.8092            1 
  12  rs73326078       0.6053            1 
  12  rs10161416       0.0219            1 
  12  rs10161246       0.0373            1 
  12  rs73326081       0.6053            1 
  12  rs73326082       0.8092            1 
  12  rs73326085       0.8092            1 
  12  rs73326087       0.6053            1 
  12  rs73326090       0.6053            1 
  12  rs73326093       0.0373            1 
  12  rs73326094       0.6053            1 
  12  rs73326098       0.8092            1 
  12  rs11171555       0.1232            1 
  12  rs74737328       0.5185            1 
  12 rs149299003       0.4255            1 
  12 rs111538267         0.96            1 
  12  rs73326102       0.8092            1 
  12  rs11171556       0.6442            1 
  12 rs114882379        0.553            1 
  12  rs73327904       0.8092            1 
  12  rs73327906       0.8092            1 
  12  rs73327908       0.8092            1 
  12  rs78922521       0.1452            1 
  12 rs112515580       0.2308            1 
  12  rs12580565       0.8092            1 
  12 rs149204891       0.6053            1 
  12   rs4759005       0.0373            1 
  12  rs73327912       0.6053            1 
  12  rs76779902       0.4255            1 
  12  rs55904527       0.8092            1 
  12  rs55977991       0.6053            1 
  12  rs78979908       0.6183            1 
  12  rs56031252       0.6053            1 
  12   rs1896045       0.0478            1 
  12   rs3064687       0.9773            1 
  12   rs1896044       0.0478            1 
  12  rs61522667        0.129            1 
  12  rs55699283       0.1281            1 
  12  rs59341961       0.8092            1 
  12 rs113652047       0.2308            1 
  12 rs144632193       0.1047            1 
  12 rs141681014       0.8092            1 
  12 rs146181733         0.96            1 
  12  rs56664615       0.8092            1 
  12  rs58368234       0.8092            1 
  12 rs145481174       0.0219            1 
  12 rs199632675       0.0373            1 
  12 rs117243693       0.0373            1 
  12  rs76645563       0.6053            1 
  12  rs11520036       0.0373            1 
  12 rs113217794       0.1281            1 
  12 rs140276461       0.4255            1 
  12  rs59566394       0.8092            1 
  12 rs147973782       0.4255            1 
  12  rs59222790       0.8092            1 
  12  rs11171558       0.0373            1 
  12  rs59556341       0.8092            1 
  12 rs138940073        0.657            1 
  12 rs112400785       0.8092            1 
  12  rs11561427       0.6442            1 
  12 rs144296345       0.1281            1 
  12  rs61572440       0.8092            1 
  12  rs61321649       0.8092            1 
  12  rs11520037       0.0373            1 
  12  rs60136439       0.8092            1 
  12 rs146721094       0.1281            1 
  12 rs546862933       0.8977            1 
  12  rs61165749       0.8092            1 
  12 rs184733603       0.8092            1 
  12 rs567660928       0.1281            1 
  12  rs12367518       0.0373            1 
  12 rs557833507       0.6053            1 
  12 rs200557216       0.8092            1 
  12   rs7964180       0.0478            1 
  12 rs147539535       0.1281            1 
  12 rs115622443       0.8092            1 
  12 rs150631057       0.1281            1 
  12 rs139768727       0.4428            1 
  12 rs149811293       0.8092            1 
  12  rs11831015       0.1047            1 
  12  rs11532447       0.2612            1 
  12  rs11831505         0.96            1 
  12 rs560756683       0.3838            1 
  12 rs531269654       0.3838            1 
  12 rs549483534       0.3838            1 
  12 rs570888205       0.3838            1 
  12   rs7954714       0.0373            1 
  12 rs566408339       0.7363            1 
  12  rs61957814       0.7049            1 
  12 rs555167312       0.7363            1 
  12  rs58762813       0.7363            1 
  12   rs7954846       0.0373            1 
  12  rs60757331       0.8092            1 
  12 rs141460711       0.5867            1 
  12 rs139464426       0.2612            1 
  12  rs12316886       0.0373            1 
  12  rs61111632       0.7816            1 
  12 rs146073724       0.2612            1 
  12 rs139406424       0.1232            1 
  12 rs543329828       0.4255            1 
  12 rs376357636       0.8033            1 
  12 rs531193390       0.8977            1 
  12 rs552614758       0.4309            1 
  12 rs547062145       0.4255            1 
  12 rs373293164       0.8092            1 
  12 rs183828041       0.8977            1 
  12 rs147799459       0.5898            1 
  12  rs12370238       0.2828            1 
  12 rs574546434        0.804            1 
  12  rs55843551       0.1281            1 
  12  rs12579787       0.8092            1 
  12 rs149409956       0.2308            1 
  12 rs138308243       0.2308            1 
  12 rs111782823       0.8092            1 
  12 rs111319596       0.8092            1 
  12 rs113847040       0.0373            1 
  12  rs11543034       0.0478            1 
  12  rs28826652       0.8092            1 
  12  rs12824386       0.8092            1 
  12  rs11171561       0.1069            1 
  12  rs28811080       0.8092            1 
  12  rs73327920       0.1281            1 
  12   rs1896042       0.1232            1 
  12  rs73327921       0.8092            1 
  12  rs73327922       0.8092            1 
  12 rs201878696       0.8498            1 
  12  rs11504015       0.0219            1 
  12  rs57370768       0.8092            1 
  12  rs11504016       0.0219            1 
  12  rs11171562        0.175            1 
  12  rs61587293       0.8092            1 
  12  rs58546052       0.2308            1 
  12  rs58610393       0.1047            1 
  12  rs60163509       0.8092            1 
  12  rs57383013       0.8092            1 
  12  rs60834891       0.8092            1 
  12  rs74499638       0.2308            1 
  12   rs1896040       0.1047            1 
  12   rs1896039      0.09949            1 
  12  rs60515893       0.1281            1 
  12   rs4337074       0.8092            1 
  12 rs114147366       0.1452            1 
  12 rs114988358       0.6183            1 
  12   rs2217091       0.8092            1 
  12   rs2194986       0.8092            1 
  12  rs11171565       0.0373            1 
  12   rs2194985       0.8092            1 
  12 rs111557613       0.1788            1 
  12 rs111377488       0.8092            1 
  12   rs7298281        0.553            1 
  12  rs61189220       0.6053            1 
  12  rs11830946       0.8092            1 
  12  rs11838117       0.8092            1 
  12   rs2371192       0.8092            1 
  12   rs2371191       0.9869            1 
  12   rs2371190       0.8092            1 
  12  rs11171567       0.0402            1 
  12 rs116384661       0.9577            1 
  12  rs76989728       0.9205            1 
  12   rs2217090        0.273            1 
  12  rs77527599       0.4049            1 
  12  rs11829949       0.3853            1 
  12   rs2162323       0.8244            1 
  12   rs1316899        0.693            1 
  12   rs2371189        0.184            1 
  12   rs2887968       0.0468            1 
  12  rs72215362       0.5762            1 
  12  rs11171569       0.6489            1 
  12  rs17117676       0.7308            1 
  12   rs1124741       0.2612            1 
  12  rs56012703       0.1393            1 
  12  rs11171571       0.0219            1 
  12  rs61746285       0.8981            1 
  12  rs17117692       0.7308            1 
  12  rs17117696       0.7308            1 
  12  rs74093254       0.0468            1 
  12  rs57652434       0.0468            1 
  12   rs1896037       0.5762            1 
  12   rs7953356       0.6489            1 
  12  rs76117905       0.8981            1 
  12  rs11351947       0.6489            1 
  12  rs17117706       0.0468            1 
  12  rs17117707       0.7308            1 
  12  rs74093255       0.8225            1 
  12  rs11171573       0.5762            1 
  12  rs79352069       0.8981            1 
  12  rs10876814       0.5762            1 
  12   rs4759162       0.5762            1 
  12   rs4759163       0.8297            1 
  12   rs4759164       0.7322            1 
  12  rs11171574       0.3883            1 
  12  rs10783759       0.5208            1 
  12 rs191142662       0.1452            1 
  12  rs11171575       0.7322            1 
  12 rs543403957       0.8225            1 
  12  rs10876815       0.5762            1 
  12  rs10876816       0.5762            1 
  12 rs189739157       0.7189            1 
  12   rs7299541        0.477            1 
  12   rs7299562       0.3944            1 
  12   rs4387385       0.1948            1 
  12 rs150893894       0.0468            1 
  12  rs76239923       0.0468            1 
  12   rs1896036       0.8981            1 
  12   rs1896035       0.3944            1 
  12  rs12366432       0.7322            1 
  12  rs74093256       0.0468            1 
  12  rs10876818       0.5762            1 
  12   rs7134292       0.3883            1 
  12   rs7305194       0.5762            1 
  12  rs74579314       0.7752            1 
  12  rs74093257       0.7952            1 
  12  rs11171579       0.5762            1 
  12  rs11171580       0.6489            1 
  12 rs190336840        0.657            1 
  12   rs7137741       0.5208            1 
  12 rs144634063       0.9502            1 
  12   rs7138577       0.5762            1 
  12  rs77658576       0.0468            1 
  12  rs10783760       0.5762            1 
  12   rs5798356       0.5762            1 
  12   rs1896033       0.5208            1 
  12  rs75642144       0.8981            1 
  12  rs10876819       0.5762            1 
  12  rs11830210       0.7952            1 
  12  rs17117726       0.0468            1 
  12 rs140064628       0.6489            1 
  12  rs11171581       0.3883            1 
  12 rs115686906       0.3092            1 
  12  rs78222723       0.8981            1 
  12  rs55721050       0.5344            1 
  12  rs56081423       0.5762            1 
  12  rs10876820       0.5762            1 
  12  rs10876821       0.5762            1 
  12  rs75428109       0.7189            1 
  12  rs11171582       0.5762            1 
  12  rs10876822       0.5762            1 
  12 rs150421433       0.0468            1 
  12  rs79462573       0.8981            1 
  12  rs10783761       0.5762            1 
  12  rs58695662       0.0468            1 
  12  rs60764221       0.0468            1 
  12  rs10876823       0.5762            1 
  12   rs1896030       0.5762            1 
  12   rs1896029       0.5762            1 
  12  rs58285384       0.2612            1 
  12 rs141966704       0.7308            1 
  12 rs200815357       0.0468            1 
  12 rs113317161       0.8981            1 
  12   rs4529917       0.7816            1 
  12 rs116019411       0.8981            1 
  12  rs57466875       0.2612            1 
  12  rs61322729       0.0219            1 
  12 rs143268993       0.3092            1 
  12  rs11171585       0.6489            1 
  12 rs111575740       0.8981            1 
  12   rs4759165       0.5762            1 
  12  rs11171586       0.5208            1 
  12  rs11171587       0.5762            1 
  12 rs144085079       0.7189            1 
  12  rs11171588       0.3883            1 
  12  rs11171589       0.5762            1 
  12 rs142952419       0.0468            1 
  12 rs201669145       0.2612            1 
  12 rs183440710       0.7308            1 
  12  rs11171590       0.5762            1 
  12  rs11534917       0.2612            1 
  12  rs11171591       0.5762            1 
  12 rs190648076       0.7952            1 
  12  rs11171592       0.5762            1 
  12  rs11533646       0.6489            1 
  12 rs113246049       0.8981            1 
  12  rs60327355       0.0468            1 
  12  rs11171593       0.3883            1 
  12 rs567373139       0.8981            1 
  12   rs9795693       0.5762            1 
  12  rs60500022       0.0468            1 
  12   rs4631921       0.6123            1 
  12   rs4503584       0.6489            1 
  12   rs7486279       0.5314            1 
  12 rs200030987       0.7039            1 
  12 rs551857902       0.0468            1 
  12  rs11504019       0.1314            1 
  12 rs144920036       0.8981            1 
  12   rs4315721       0.3883            1 
  12 rs142476119       0.0468            1 
  12   rs4317141       0.3883            1 
  12 rs140665169       0.1393            1 
  12 rs145669868       0.8981            1 
  12   rs4501156       0.5762            1 
  12 rs569280129       0.8981            1 
  12   rs4572811       0.5208            1 
  12 rs146208412       0.7952            1 
  12 rs573818687       0.2467            1 
  12 rs568244709       0.5799            1 
  12 rs535662523       0.8981            1 
  12   rs7399196        0.833            1 
  12 rs141697104       0.3459            1 
  12   rs7399219       0.3703            1 
  12   rs7397992       0.3703            1 
  12   rs4558200       0.4919            1 
  12 rs148698470       0.5762            1 
  12  rs76124893       0.3944            1 
  12 rs555344344      0.07889            1 
  12 rs187881829       0.4438            1 
  12 rs192396419       0.4438            1 
  12 rs143853307       0.8981            1 
  12  rs79687858       0.8225            1 
  12 rs566498481       0.7952            1 
  12   rs7967746       0.6677            1 
  12 rs144396797       0.7308            1 
  12 rs145366698       0.8981            1 
  12 rs200914299       0.1452            1 
  12 rs549135354       0.3459            1 
  12   rs7954959       0.4871            1 
  12  rs28887802       0.5666            1 
  12 rs370400350       0.1096            1 
  12  rs11559929       0.3883            1 
  12   rs4759166       0.5762            1 
  12   rs4759167       0.5762            1 
  12   rs4759168       0.5762            1 
  12   rs4759169       0.5762            1 
  12   rs4759170       0.3883            1 
  12  rs11171595       0.5762            1 
  12  rs11832252       0.5208            1 
  12  rs55864933       0.0468            1 
  12  rs57437178       0.0468            1 
  12   rs7311749       0.5762            1 
  12  rs74934359       0.0468            1 
  12  rs55917138       0.5208            1 
  12   rs7315290       0.5762            1 
  12  rs78569102       0.7952            1 
  12  rs11171598       0.5762            1 
  12  rs11171599       0.5762            1 
  12   rs1896028       0.6064            1 
  12 rs116587239       0.8981            1 
  12  rs34723922       0.4402            1 
  12 rs114776959       0.7308            1 
  12 rs114535555       0.1452            1 
  12  rs78902614       0.8981            1 
  12 rs370442195       0.3883            1 
  12  rs56058167       0.3883            1 
  12 rs544706862       0.3883            1 
  12 rs112146603       0.8981            1 
  12 rs529112507       0.6986            1 
  12  rs11171600       0.5762            1 
  12  rs11171601       0.5762            1 
  12  rs11171602       0.5762            1 
  12 rs148760145       0.7189            1 
  12 rs142400476       0.0468            1 
  12  rs11523594       0.7322            1 
  12   rs7959566       0.0373            1 
  12 rs145081582       0.8981            1 
  12 rs145367638        0.657            1 
  12   rs4016597       0.5762            1 
  12 rs537100299       0.0468            1 
  12 rs111483828       0.5762            1 
  12  rs10450789       0.0373            1 
  12 rs146961298       0.5762            1 
  12 rs182835877       0.9502            1 
  12 rs113074725       0.5762            1 
  12   rs4759171       0.7322            1 
  12   rs4759172       0.3883            1 
  12 rs145303722       0.7189            1 
  12 rs146451344       0.7308            1 
  12  rs11171603       0.8297            1 
  12  rs11536136       0.6489            1 
  12 rs148202889       0.0468            1 
  12  rs11171604       0.5762            1 
  12  rs62026077       0.5208            1 
  12   rs7397207       0.7322            1 
  12 rs113065287       0.5762            1 
  12 rs146823928       0.5762            1 
  12 rs181017073       0.7517            1 
  12 rs140793279       0.7322            1 
  12 rs185997627       0.8981            1 
  12 rs149386249       0.8981            1 
  12 rs144658279       0.0468            1 
  12 rs538412928       0.0468            1 
  12 rs560822791       0.8981            1 
  12 rs200198953        0.601            1 
  12 rs190674110       0.0468            1 
  12 rs201250931       0.7517            1 
  12 rs148541886       0.3875            1 
  12 rs139455032       0.8981            1 
  12 rs183450071       0.5208            1 
  12 rs556672477       0.0468            1 
  12 rs146494909       0.7322            1 
  12 rs140770499       0.3959            1 
  12   rs7972660       0.5762            1 
  12   rs7972344       0.3883            1 
  12 rs146732443       0.6547            1 
  12 rs112841717       0.6547            1 
  12 rs190656325       0.6938            1 
  12 rs141452358       0.8981            1 
  12 rs150851400        0.657            1 
  12 rs201298748       0.5208            1 
  12 rs530213140       0.0468            1 
  12  rs11536179       0.2612            1 
  12  rs12312167        0.657            1 
  12  rs74866460       0.5762            1 
  12   rs7397480       0.1452            1 
  12   rs2194987       0.5208            1 
  12 rs151172348       0.7308            1 
  12 rs145720081       0.0468            1 
  12 rs116033675       0.8981            1 
  12 rs114641634       0.8981            1 
  12  rs10876828       0.5762            1 
  12  rs12230307       0.6489            1 
  12  rs10876829       0.3883            1 
  12 rs114863328       0.7189            1 
  12 rs114159943       0.7189            1 
  12  rs61411633       0.7322            1 
  12   rs7966938       0.6489            1 
  12  rs61376353       0.0468            1 
  12   rs7136014       0.7308            1 
  12   rs7305681       0.1314            1 
  12   rs4759173       0.3883            1 
  12  rs10747758       0.3944            1 
  12  rs59264836       0.5625            1 
  12  rs73327966       0.4493            1 
  12 rs201209895       0.6617            1 
  12  esv3629583       0.6617            1 
  12   rs6581073       0.7308            1 
  12 rs527277665       0.7952            1 
  12 rs144562106       0.7308            1 
  12   rs2555033       0.2297            1 
  12 rs148825992       0.6617            1 
  12  rs74093273       0.7952            1 
  12   rs2371188       0.1452            1 
  12   rs1863550       0.6617            1 
  12  rs55853765       0.4493            1 
  12  rs11171611       0.2823            1 
  12   rs7977881       0.7308            1 
  12  rs74093277       0.7952            1 
  12  rs77142245       0.7189            1 
  12  rs12319052       0.2823            1 
  12   rs7295101       0.3772            1 
  12   rs7976998       0.7308            1 
  12  rs59080292       0.3772            1 
  12   rs7312989       0.0219            1 
  12   rs1574319       0.3772            1 
  12   rs1317711        0.732            1 
  12   rs4545598       0.3772            1 
  12   rs4405359       0.7308            1 
  12   rs4268543       0.3772            1 
  12   rs4759006        0.732            1 
  12  rs60321313       0.7308            1 
  12  rs74456065       0.8617            1 
  12   rs7957262       0.3772            1 
  12 rs141223217       0.8617            1 
  12  rs10783762      0.09029            1 
  12  rs56938401       0.7308            1 
  12  rs11171613       0.3772            1 
  12  rs11171614       0.3772            1 
  12  rs11171615       0.3772            1 
  12  rs76655530       0.3772            1 
  12  rs17117799       0.7308            1 
  12 rs114124298       0.8617            1 
  12  rs73329936       0.3772            1 
  12  rs12308892       0.3772            1 
  12  rs61451468       0.4377            1 
  12 rs145926569       0.8617            1 
  12 rs201179909       0.2376            1 
  12 rs146127702       0.7308            1 
  12   rs7973424       0.2177            1 
  12  rs12314499       0.2177            1 
  12  rs12307395       0.2177            1 
  12  rs73329938       0.4642            1 
  12  rs11171617       0.2177            1 
  12  rs11171618       0.2177            1 
  12  rs10506345       0.8061            1 
  12  rs11171619       0.2177            1 
  12  rs58896287       0.2177            1 
  12  rs73329943       0.2177            1 
  12 rs138972504       0.8061            1 
  12 rs149573751       0.2177            1 
  12  rs78688276       0.7308            1 
  12  rs12315025       0.3772            1 
  12  rs12308737       0.3772            1 
  12  rs12310127       0.3772            1 
  12  rs12310130       0.2177            1 
  12 rs115847355       0.1578            1 
  12  rs73329946       0.2177            1 
  12  rs17117814       0.3772            1 
  12  rs73329948       0.2177            1 
  12  rs59430466       0.2177            1 
  12  rs60252729       0.2177            1 
  12  rs77203061       0.7308            1 
  12 rs114475844       0.8617            1 
  12  rs11171620       0.1095            1 
  12 rs115564746       0.8797            1 
  12  rs17117817       0.3491            1 
  12  rs76397868       0.8797            1 
  12  rs34177920       0.4078            1 
  12  rs75653482      0.07179            1 
  12   rs3858540       0.1743            1 
  12   rs2550670       0.4833            1 
  12  rs10876835       0.1743            1 
  12   rs3953273       0.8833            1 
  12  rs11171625       0.3389            1 
  12  rs11171626        0.186            1 
  12  rs11171627       0.1371            1 
  12  rs12227020       0.2235            1 
  12   rs2555034      0.09919            1 
  12  rs10876836       0.2856            1 
  12  rs10876837       0.1603            1 
  12  rs11171629       0.2624            1 
  12 rs139995196       0.8797            1 
  12   rs7977603       0.8833            1 
  12   rs1474447       0.8833            1 
  12   rs2550671       0.5365            1 
  12  rs74093281       0.3727            1 
  12  rs78001418       0.6941            1 
  12   rs7305623       0.6704            1 
  12  rs76940436       0.4642            1 
  12  rs77750365       0.3491            1 
  12  rs11171631       0.1377            1 
  12   rs2555035       0.5268            1 
  12   rs7309433       0.1765            1 
  12  rs10876839       0.8067            1 
  12  esv3629584       0.4642            1 
  12   rs2555036       0.6815            1 
  12   rs2555037       0.8713            1 
  12 rs115797379       0.8127            1 
  12   rs2694014       0.6746            1 
  12   rs7978340       0.8398            1 
  12 rs200223109       0.4395            1 
  12  rs73329961       0.4978            1 
  12  rs34355759       0.5239            1 
  12 rs140670248       0.8665            1 
  12  rs56243753       0.5919            1 
  12  rs56377768       0.5919            1 
  12   rs7133243       0.9368            1 
  12 rs113908602       0.0219            1 
  12   rs7304449       0.3305            1 
  12   rs7133382       0.4097            1 
  12   rs3953272       0.2778            1 
  12   rs4016600       0.2304            1 
  12   rs4016599       0.2304            1 
  12  rs10876840       0.2304            1 
  12   rs1534232       0.5865            1 
  12  rs59480824       0.0219            1 
  12  rs78700168       0.2528            1 
  12  rs57364053       0.7308            1 
  12   rs1534231       0.2186            1 
  12 rs114452062       0.3491            1 
  12   rs1534230       0.5865            1 
  12  rs58083965       0.2304            1 
  12  rs12300595       0.2304            1 
  12  rs66592094       0.7715            1 
  12  rs76808575       0.2528            1 
  12   rs4759176       0.4415            1 
  12  rs73329974       0.7308            1 
  12  rs75144492       0.2347            1 
  12   rs7139287       0.5865            1 
  12  rs61337555       0.4333            1 
  12  rs59507291       0.4642            1 
  12  rs10876842        0.524            1 
  12  rs73117220       0.4396            1 
  12   rs1526419       0.2186            1 
  12  rs11171634       0.2304            1 
  12  rs10783764       0.1872            1 
  12  rs17511746       0.4396            1 
  12  rs79275055       0.2528            1 
  12  rs10876843       0.5865            1 
  12  rs10783765       0.2778            1 
  12  rs17117846       0.7715            1 
  12  rs34315813       0.2702            1 
  12  rs10783766       0.5865            1 
  12 rs114317194       0.4595            1 
  12  rs11171637       0.4415            1 
  12   rs7307979       0.2522            1 
  12   rs7295016       0.1007            1 
  12  rs79415664       0.1452            1 
  12  rs73117233       0.4396            1 
  12  rs35863671       0.3562            1 
  12   rs4759179      0.07379            1 
  12   rs4759181       0.1872            1 
  12   rs7299109       0.7807            1 
  12   rs4759182       0.2758            1 
  12 rs373968670       0.3589            1 
  12  rs56155734       0.9223            1 
  12   rs7965342       0.9496            1 
  12   rs7965259       0.1872            1 
  12 rs187809801       0.3589            1 
  12   rs7965874       0.1872            1 
  12 rs573739107       0.6982            1 
  12 rs187903246       0.6982            1 
  12 rs151236595       0.4396            1 
  12   rs7303831       0.4415            1 
  12  rs78904451       0.4333            1 
  12  rs78913317       0.4333            1 
  12  rs59437316       0.4333            1 
  12 rs111869100       0.7308            1 
  12  rs73332253       0.5292            1 
  12  rs58517267       0.3589            1 
  12   rs7977724       0.8811            1 
  12   rs7953011       0.8519            1 
  12   rs7953023       0.8519            1 
  12 rs149280752       0.3491            1 
  12   rs7302443       0.7975            1 
  12  rs10600228       0.7975            1 
  12 rs116583737       0.3491            1 
  12   rs3858536       0.7675            1 
  12   rs4016598       0.2321            1 
  12 rs115316706       0.8617            1 
  12  rs79046082       0.4191            1 
  12  rs77191746       0.3491            1 
  12  rs12229912       0.9999            1 
  12 rs112039658       0.7975            1 
  12 rs139287063       0.3491            1 
  12 rs150014827       0.6005            1 
  12 rs143290425       0.9431            1 
  12  rs59582577       0.3727            1 
  12  rs10876844       0.8528            1 
  12  rs58643654       0.3589            1 
  12 rs114903138       0.8827            1 
  12  rs75003288       0.6941            1 
  12  rs56265831       0.9116            1 
  12  rs61497368        0.454            1 
  12 rs115655837       0.8827            1 
  12   rs7305998       0.2586            1 
  12    rs941024       0.8851            1 
  12  rs74093286       0.3727            1 
  12  rs74093288       0.3727            1 
  12  rs74093289       0.5843            1 
  12  rs74093290       0.3278            1 
  12  rs56818653       0.0274            1 
  12  rs56987022       0.0274            1 
  12  rs11171644       0.8127            1 
  12  rs10783767       0.2646            1 
  12  rs10876845       0.2646            1 
  12  rs10783768      0.07229            1 
  12  rs10876846       0.2646            1 
  12  rs11171646       0.2646            1 
  12 rs551897937       0.2385            1 
  12 rs566831202        0.237            1 
  12 rs181536359       0.8048            1 
  12 rs555445882       0.4219            1 
  12 rs185662890       0.5332            1 
  12  rs11171649       0.5091            1 
  12  rs11171650       0.2646            1 
  12  rs11171651       0.2646            1 
  12  rs11608926       0.2646            1 
  12  rs11614818      0.07229            1 
  12 rs147450177       0.9128            1 
  12  rs10876848       0.2646            1 
  12    rs950167       0.3074            1 
  12  rs12318505       0.8696            1 
  12    rs950166       0.2646            1 
  12 rs115572996       0.4219            1 
  12 rs114515665       0.1452            1 
  12  rs10876849       0.0279            1 
  12   rs2694009       0.0279            1 
  12   rs2694010       0.2068            1 
  12   rs2555032      0.09559            1 
  12 rs115022756       0.2068            1 
  12 rs115800752       0.2068            1 
  12 rs144748657       0.2892            1 
  12  rs11171653        0.243            1 
  12 rs115146083       0.8617            1 
  12 rs143470400       0.2068            1 
  12  rs57353809       0.3074            1 
  12  rs79621307       0.2068            1 
  12 rs144154641       0.3601            1 
  12 rs114117671       0.8617            1 
  12  rs11836602       0.8797            1 
  12  rs11836603       0.8797            1 
  12  rs11836612       0.8797            1 
  12 rs147486340       0.3074            1 
  12  rs12318234       0.3981            1 
  12 rs138241980       0.8797            1 
  12 rs114865750       0.3074            1 
  12 rs144250296       0.2068            1 
  12  rs58651868       0.2068            1 
  12  rs61509760       0.8797            1 
  12 rs144160074       0.3074            1 
  12  rs59077931       0.8797            1 
  12  rs58373580       0.2068            1 
  12 rs145984750       0.8617            1 
  12   rs4759185       0.6934            1 
  12  rs58341619       0.8797            1 
  12 rs151168332       0.1511            1 
  12 rs547070580       0.8865            1 
  12  rs74662561       0.9128            1 
  12  rs73332259       0.6274            1 
  12 rs149874092       0.3679            1 
  12 rs144901617       0.8797            1 
  12   rs7300064       0.7448            1 
  12   rs7314438       0.7448            1 
  12  esv3629586       0.3074            1 
  12 rs142610235       0.4425            1 
  12 rs570728321       0.2068            1 
  12 rs534875552       0.2068            1 
  12  rs73332261       0.4642            1 
  12   rs7966013       0.6145            1 
  12 rs114052440       0.2068            1 
  12   rs7954650       0.8617            1 
  12 rs552837732       0.2068            1 
  12  rs60109667       0.3727            1 
  12 rs141911529       0.8617            1 
  12  rs60039168       0.3727            1 
  12 rs192568019       0.3981            1 
  12 rs146027178        0.894            1 
  12   rs4759186       0.9815            1 
  12  rs75854783       0.7756            1 
  12  rs57862109       0.2314            1 
  12 rs111636806       0.3643            1 
  12  rs34279792       0.7605            1 
  12  rs35741417        0.627            1 
  12  rs73332264       0.3643            1 
  12  rs78581503       0.9236            1 
  12  rs58996073       0.3463            1 
  12   rs2098925       0.1836            1 
  12   rs2098926       0.1836            1 
  12 rs111553538       0.3643            1 
  12  rs35122484       0.1836            1 
  12  rs34955937       0.1836            1 
  12  rs12368280       0.5217            1 
  12  rs76248642       0.8773            1 
  12  rs75422505       0.9236            1 
  12 rs113119688       0.9236            1 
  12  rs77787932       0.9236            1 
  12  rs61629491       0.3643            1 
  12  rs60728029       0.3643            1 
  12   rs6581076        0.309            1 
  12  rs73332273       0.3643            1 
  12  rs74093291        0.265            1 
  12   rs7136558       0.1004            1 
  12   rs7307776       0.1004            1 
  12   rs7136568        0.309            1 
  12   rs7136793       0.8971            1 
  12   rs7136704       0.1004            1 
  12  rs74326399       0.8556            1 
  12  rs73332276        0.437            1 
  12 rs199806337        0.437            1 
  12  rs12313602        0.229            1 
  12   rs4533076       0.4064            1 
  12  rs71446515        0.687            1 
  12  rs55874825        0.229            1 
  12  rs55927117        0.229            1 
  12   rs4479028       0.8556            1 
  12 rs535331108       0.2098            1 
  12 rs114103304       0.4702            1 
  12 rs113345584       0.9236            1 
  12   rs7135552       0.8095            1 
  12  rs59833728       0.2843            1 
  12 rs201258838       0.7966            1 
  12  rs58132663       0.3643            1 
  12  rs57110487       0.3643            1 
  12  rs58699342       0.3643            1 
  12 rs559999267       0.8398            1 
  12 rs113271352       0.9236            1 
  12  rs11171656       0.7528            1 
  12 rs142755298        0.021            1 
  12 rs112817509       0.1178            1 
  12  rs58665755       0.4159            1 
  12 rs114778155       0.8556            1 
  12  rs78746197       0.8426            1 
  12   rs4759187        0.229            1 
  12  rs75289684       0.9842            1 
  12   rs3892229       0.3829            1 
  12   rs3847674       0.4882            1 
  12  rs73332288       0.6678            1 
  12  rs12300427       0.9633            1 
  12   rs6581077        0.979            1 
  12   rs6581078        0.607            1 
  12  rs79897919       0.5738            1 
  12   rs6581079       0.4211            1 
  12  rs10747759       0.8464            1 
  12  rs11615467       0.5146            1 
  12 rs115687886       0.1046            1 
  12   rs2293409       0.5929            1 
  12   rs1048103      0.07569            1 
  12  rs12320702       0.8278            1 
  12   rs3852533       0.9454            1 
  12  rs11171657       0.9454            1 
  12  rs17117860         0.41            1 
  12  rs17117863        0.271            1 
  12   rs3782239       0.9454            1 
  12   rs7306191       0.2223            1 
  12  rs11832080       0.9955            1 
  12  rs11829739       0.3147            1 
  12  rs12578695       0.4497            1 
  12 rs189629168       0.3865            1 
  12 rs112252680       0.2739            1 
  12  rs62648071       0.8869            1 
  12  rs17117879       0.3237            1 
  12  rs17117883       0.6714            1 
  12  rs35887029       0.9492            1 
  12   rs3782240       0.8381            1 
  12  rs12228300       0.8381            1 
  12  rs12228282       0.1998            1 
  12  rs12228579       0.8381            1 
  12 rs553606393        0.448            1 
  12   rs7397549       0.5267            1 
  12   rs7397816       0.8381            1 
  12  rs12425727       0.8381            1 
  12  rs10627208       0.5187            1 
  12  rs77735170       0.6319            1 
  12 rs112173440      0.07339            1 
  12   rs7963485        0.575            1 
  12  rs79745402       0.8869            1 
  12   rs7953669       0.2878            1 
  12  rs11831381       0.7776            1 
  12   rs2293410       0.8381            1 
  12 rs116677242        0.408            1 
  12   rs4143553       0.8381            1 
  12  rs12304445       0.8381            1 
  12 rs115864563       0.8869            1 
  12   rs3817532       0.9063            1 
  12   rs1800974       0.9103            1 
  12  rs61094294        0.408            1 
  12   rs2293411       0.2878            1 
  12 rs115441497       0.8869            1 
  12  rs75233332       0.8084            1 
  12   rs7974721       0.9063            1 
  12  rs61733963       0.8869            1 
  12  rs79849707       0.8869            1 
  12  rs77584413       0.8869            1 
  12  rs80032534       0.3237            1 
  12   rs2293412       0.2679            1 
  12  rs11171659       0.2147            1 
  12 rs111450088       0.6065            1 
  12 rs113151390       0.8869            1 
  12 rs147754301       0.2477            1 
  12  rs35183674       0.9499            1 
  12  rs10783769       0.9049            1 
  12 rs192024726       0.8759            1 
  12  rs10783770       0.9049            1 
  12   rs7970844       0.9049            1 
  12   rs2293413       0.9049            1 
  12   rs2293414       0.9049            1 
  12 rs111862680        0.886            1 
  12  rs17117895       0.8974            1 
  12 rs116644446       0.5966            1 
  12  rs57535435       0.3574            1 
  12   rs7311880       0.5745            1 
  12 rs537771896       0.7463            1 
  12 rs139020334        0.575            1 
  12 rs111334456       0.8869            1 
  12 rs200393559       0.6956            1 
  12 rs569462170       0.6956            1 
  12 rs199775456       0.6956            1 
  12 rs200816611       0.6956            1 
  12   rs3844368       0.8469            1 
  12   rs7304662       0.8869            1 
  12  rs12305504        0.898            1 
  12   rs3915761       0.8469            1 
  12   rs3852534        0.898            1 
  12  rs60169753       0.3418            1 
  12 rs115459888       0.1316            1 
  12  rs73119213       0.9331            1 
  12   rs3759097       0.8469            1 
  12 rs111685448       0.8869            1 
  12 rs113919233       0.8869            1 
  12 rs145016525       0.5966            1 
  12 rs116830042       0.4503            1 
  12 rs112314597       0.8869            1 
  12   rs7132920       0.6457            1 
  12  rs34371136       0.6252            1 
  12 rs561133973       0.9955            1 
  12 rs114066960       0.3024            1 
  12  rs78694778       0.3024            1 
  12   rs7295335       0.9619            1 
  12   rs7295218       0.7387            1 
  12 rs114620214       0.1572            1 
  12  rs80262739       0.5453            1 
  12 rs116591409      0.06629            1 
  12 rs537432084        0.781            1 
  12  rs75866755        0.205            1 
  12   rs7959622       0.3464            1 
  12   rs7975919       0.8577            1 
  12   rs4759189       0.3464            1 
  12   rs7311834       0.4427            1 
  12  rs35046301       0.6352            1 
  12   rs1852334       0.3464            1 
  12 rs116057086       0.2196            1 
  12   rs4457792       0.4267            1 
  12    rs941022        0.268            1 
  12 rs146341528       0.6978            1 
  12  rs73119219        0.326            1 
  12 rs138639954        0.927            1 
  12 rs114101768       0.9969            1 
  12  rs67465120       0.2989            1 
  12  rs17117921        0.665            1 
  12 rs527854070       0.9985            1 
  12  rs79290029       0.7219            1 
  12 rs114663094       0.7474            1 
  12 rs116301839       0.7977            1 
  12   rs3138144       0.9489            1 
  12   rs3138140        0.968            1 
  12   rs3138139       0.7689            1 
  12  rs61615201       0.4355            1 
  12   rs3138138        0.116            1 
  12 rs116307318       0.7977            1 
  12 rs150380339       0.4158            1 
  12   rs3138137       0.7187            1 
  12 rs146047488       0.9955            1 
  12     rs13193       0.4534            1 
  12 rs150493825       0.7977            1 
  12   rs3138134       0.5248            1 
  12   rs2231467       0.8992            1 
  12   rs2231466       0.3237            1 
  12     rs13020       0.8931            1 
  12    rs772258       0.9027            1 
  12 rs113863438       0.7977            1 
  12   rs3138132       0.7689            1 
  12 rs547401184       0.6925            1 
  12 rs193257030        0.607            1 
  12    rs772255       0.8992            1 
  12    rs772254       0.3464            1 
  12  rs59962788       0.7689            1 
  12 rs138995018       0.8931            1 
  12 rs112002281       0.9252            1 
  12 rs184074381       0.3237            1 
  12 rs116106309       0.3237            1 
  12   rs4759008       0.7585            1 
  12  rs71867504       0.9484            1 
  12  rs58599597       0.7505            1 
  12 rs577740105       0.3893            1 
  12 rs145512061       0.5375            1 
  12   rs9739244       0.5375            1 
  12   rs7961393       0.6567            1 
  12 rs142289327       0.6591            1 
  12  rs56693950       0.8537            1 
  12 rs548578008       0.3917            1 
  12  rs77586070       0.6665            1 
  12  rs11171667       0.7532            1 
  12  rs34504828       0.4302            1 
  12  rs10876850       0.7326            1 
  12 rs187399138       0.8614            1 
  12 rs532658756       0.8614            1 
  12 rs547599947       0.8614            1 
  12 rs115738105       0.9458            1 
  12   rs3843621       0.3126            1 
  12   rs3782241       0.9979            1 
  12  rs11829536       0.9737            1 
  12  rs11394408       0.3305            1 
  12  rs75906894       0.6986            1 
  12   rs7297523       0.6731            1 
  12 rs557474788       0.6665            1 
  12 rs116645348       0.2459            1 
  12   rs1081732       0.7042            1 
  12 rs148649498       0.2459            1 
  12  rs12304296       0.7532            1 
  12 rs147753854       0.2459            1 
  12   rs5798358       0.6812            1 
  12  rs76956510       0.7933            1 
  12  rs59980563       0.4602            1 
  12  rs11171670       0.7532            1 
  12  rs11171671       0.7532            1 
  12 rs115871774        0.738            1 
  12  rs77696428         0.83            1 
  12 rs199874808       0.8192            1 
  12 rs143416652       0.7532            1 
  12  rs75147337       0.6665            1 
  12   rs2694012       0.7669            1 
  12 rs187514742       0.2459            1 
  12 rs147093266        0.738            1 
  12 rs114691351       0.6665            1 
  12    rs772262       0.7669            1 
  12    rs772263       0.7669            1 
  12 rs564552735       0.8891            1 
  12  rs17117974       0.7532            1 
  12 rs139327209       0.2459            1 
  12  rs12311289       0.7234            1 
  12 rs189825807         0.96            1 
  12 rs529012060       0.8937            1 
  12 rs140201172       0.2459            1 
  12   rs1463591       0.5809            1 
  12  rs78046715       0.9901            1 
  12 rs145577162       0.2459            1 
  12 rs140604071       0.9901            1 
  12  rs57923210       0.6085            1 
  12   rs7975037       0.7979            1 
  12  rs11171677       0.7532            1 
  12  rs12320132       0.5809            1 
  12 rs144519083       0.6731            1 
  12 rs116212238       0.7941            1 
  12 rs143810248       0.2459            1 
  12  rs56699787       0.5809            1 
  12   rs7969820       0.9901            1 
  12 rs114928614       0.9824            1 
  12 rs146851150       0.7941            1 
  12   rs1681087       0.7042            1 
  12 rs114587348        0.738            1 
  12 rs150950873       0.9886            1 
  12 rs537117064       0.7933            1 
  12   rs7305787       0.3894            1 
  12  rs12304507       0.6986            1 
  12 rs116615728       0.7933            1 
  12   rs7310164       0.6223            1 
  12 rs541663494       0.7933            1 
  12  rs10876851       0.3894            1 
  12 rs142683413       0.2459            1 
  12 rs112712133       0.9322            1 
  12  rs74091410       0.9872            1 
  12  rs76493801       0.9872            1 
  12  rs78932349       0.6665            1 
  12  rs68101940       0.5217            1 
  12  rs34327663       0.2459            1 
  12  rs73119263       0.5809            1 
  12  rs57796948       0.4637            1 
  12  rs11171681       0.8577            1 
  12 rs114709946       0.6665            1 
  12  rs10876852       0.3894            1 
  12  rs59237134       0.4347            1 
  12  rs10161417       0.7532            1 
  12 rs115876912       0.9901            1 
  12  rs12322893        0.909            1 
  12  rs60671473       0.4347            1 
  12  rs13378024       0.6454            1 
  12 rs146743156       0.2459            1 
  12  rs73334301       0.5809            1 
  12  rs73334302       0.7367            1 
  12 rs111595280       0.2459            1 
  12   rs7299222       0.7532            1 
  12  rs74091414       0.6085            1 
  12   rs7954839       0.3894            1 
  12  rs60853197       0.3579            1 
  12  rs12318677       0.8069            1 
  12   rs7972345        0.738            1 
  12 rs149916699       0.7532            1 
  12 rs192232814       0.2459            1 
  12  rs12320756       0.7532            1 
  12  rs56963700       0.1981            1 
  12  rs74944790       0.5809            1 
  12  rs11324252       0.9283            1 
  12 rs145420328       0.7979            1 
  12   rs2887998       0.7669            1 
  12  rs74091416       0.9872            1 
  12   rs7971247       0.9737            1 
  12 rs144278210       0.2459            1 
  12  rs10083186       0.7532            1 
  12    rs868051       0.7532            1 
  12   rs7954619       0.3894            1 
  12  rs36085406       0.2459            1 
  12  rs34911609       0.2459            1 
  12  rs10082864       0.6986            1 
  12   rs3759101       0.9691            1 
  12 rs114376850       0.2459            1 
  12  rs12308277       0.5809            1 
  12 rs562743219       0.7497            1 
  12  rs74091420       0.4347            1 
  12  rs75809286       0.7933            1 
  12  rs80177273       0.7941            1 
  12  rs11375162       0.4527            1 
  12  rs11834264       0.7497            1 
  12 rs149412335       0.7933            1 
  12 rs187383232       0.2459            1 
  12 rs139735990       0.7933            1 
  12  rs57167914       0.4347            1 
  12  rs10876854       0.7042            1 
  12 rs537137009       0.2459            1 
  12 rs112561781       0.7815            1 
  12 rs140544681       0.6726            1 
  12  rs60297652       0.7941            1 
  12  rs17118032       0.5809            1 
  12  rs61746603       0.9901            1 
  12  rs56292055       0.6085            1 
  12   rs7965333       0.3239            1 
  12 rs573362157       0.5188            1 
  12    rs750667       0.8225            1 
  12  rs11834857       0.2459            1 
  12  rs17118042       0.9901            1 
  12   rs2291267       0.7648            1 
  12  rs17844794       0.5388            1 
  12  rs17844793       0.3126            1 
  12  rs10538119       0.6943            1 
  12   rs2291268       0.3894            1 
  12  rs12372076       0.2661            1 
  12  rs73119287      0.06759            1 
  12 rs112468081       0.2407            1 
  12  rs74091423       0.4032            1 
  12 rs527923816       0.0426            1 
  12 rs549544313       0.0426            1 
  12 rs567689070       0.0426            1 
  12   rs6581084       0.0236            1 
  12  rs77969675       0.4657            1 
  12   rs2046292       0.0211            1 
  12   rs7296597       0.0203            1 
  12   rs7296830        0.013            1 
  12 rs569741462       0.8547            1 
  12 rs114732927       0.7843            1 
  12 rs112851780       0.7089            1 
  12  rs71962651     0.005999            1 
  12  rs80056935       0.4657            1 
  12  rs76267365       0.9915            1 
  12  rs55984138       0.5262            1 
  12 rs201510498       0.7327            1 
  12 rs547447352       0.5932            1 
  12   rs4759013        0.127            1 
  12 rs536866987       0.4772            1 
  12   rs7315755       0.7347            1 
  12 rs538372652        0.454            1 
  12 rs116052346       0.5932            1 
  12  rs12313157       0.2863            1 
  12  rs74091426       0.3289            1 
  12 rs554971324       0.4584            1 
  12 rs112458336       0.1868            1 
  12  rs35390421       0.1913            1 
  12   rs7956507       0.3464            1 
  12  rs10783771       0.1913            1 
  12   rs7136396       0.1128            1 
  12   rs7136525       0.3762            1 
  12 rs112963741       0.2016            1 
  12  rs74091428       0.5664            1 
  12 rs114904315       0.5143            1 
  12  rs34753930       0.2804            1 
  12   rs7965091       0.4149            1 
  12   rs1114474       0.2201            1 
  12  rs60204180       0.7787            1 
  12 rs570301508       0.9892            1 
  12  rs78714672       0.1553            1 
  12   rs2371284       0.4899            1 
  12 rs116433810       0.7787            1 
  12 rs115640323       0.1553            1 
  12 rs185636307       0.7811            1 
  12 rs116217223       0.7787            1 
  12   rs1463592       0.2119            1 
  12  rs71074868      0.09509            1 
  12 rs142552948        0.454            1 
  12 rs529685568        0.454            1 
  12  rs12828668      0.09509            1 
  12 rs559235435       0.6378            1 
  12  rs11171687       0.2251            1 
  12 rs189418645       0.1553            1 
  12  rs59977939       0.1553            1 
  12  rs12817350      0.09509            1 
  12 rs115993522       0.5143            1 
  12 rs116218711       0.7787            1 
  12 rs539540488       0.7787            1 
  12  rs76236236       0.7787            1 
  12  rs76044112       0.7787            1 
  12 rs113473191       0.9118            1 
  12 rs139867513       0.5143            1 
  12  rs74655679       0.5664            1 
  12   rs7980782       0.9279            1 
  12 rs116620676       0.1553            1 
  12  rs11347181       0.1681            1 
  12   rs7294411        0.454            1 
  12  rs60235810       0.2497            1 
  12  rs57315090       0.2497            1 
  12 rs372569712       0.2254            1 
  12  rs10876858       0.7038            1 
  12 rs535524874       0.7787            1 
  12  rs78378635       0.2497            1 
  12    rs772459       0.6444            1 
  12   rs6581086        0.683            1 
  12   rs1081768       0.9431            1 
  12  rs76305739       0.4961            1 
  12 rs115685611       0.4559            1 
  12  rs11504021       0.9246            1 
  12  rs73336347       0.5477            1 
  12 rs147251748       0.4261            1 
  12  rs12320309       0.7603            1 
  12 rs569559489        0.454            1 
  12   rs7979046        0.683            1 
  12 rs141693318       0.7977            1 
  12 rs115547040       0.1387            1 
  12 rs191351877       0.1387            1 
  12 rs193047854        0.454            1 
  12 rs572838452       0.8762            1 
  12 rs114717491       0.9354            1 
  12  rs57874297       0.7977            1 
  12 rs143968503       0.8687            1 
  12 rs147526409       0.8904            1 
  12 rs144203458       0.6117            1 
  12 rs146746715       0.8845            1 
  12  rs59776094       0.7337            1 
  12  rs71074873       0.1737            1 
  12    rs772474       0.9431            1 
  12   rs1987080          0.8            1 
  12   rs2371286       0.3368            1 
  12  rs55954216       0.1553            1 
  12  rs12302222       0.6117            1 
  12   rs2658478       0.9431            1 
  12   rs7135133       0.8314            1 
  12 rs114193516       0.6363            1 
  12  rs10161457       0.1553            1 
  12 rs147591071          0.8            1 
  12 rs560924158       0.9626            1 
  12   rs1701701       0.9431            1 
  12   rs1701700       0.7811            1 
  12  rs76013224        0.454            1 
  12   rs7315696       0.1553            1 
  12 rs189571583        0.454            1 
  12   rs7302957       0.6712            1 
  12   rs7968820          0.8            1 
  12 rs150122572       0.5104            1 
  12 rs115750731       0.9188            1 
  12 rs145122203       0.5104            1 
  12  rs35662949       0.7635            1 
  12   rs4237802       0.5203            1 
  12  rs10876861       0.9281            1 
  12    rs772472       0.2124            1 
  12 rs368214211       0.6425            1 
  12   rs7980776       0.4969            1 
  12    rs772471       0.8259            1 
  12    rs772470       0.9834            1 
  12   rs1807168       0.2353            1 
  12   rs9739196       0.8657            1 
  12   rs9739192       0.9798            1 
  12    rs772469       0.8259            1 
  12 rs111240964       0.6008            1 
  12 rs147424544       0.8657            1 
  12   rs7302270       0.2124            1 
  12 rs115128871       0.2491            1 
  12 rs150124044       0.6008            1 
  12 rs149721190       0.2742            1 
  12 rs148435473       0.2497            1 
  12  rs10783773       0.8293            1 
  12  rs71447767        0.882            1 
  12 rs200141760       0.2984            1 
  12  rs11609567       0.0329            1 
  12 rs574371988       0.2984            1 
  12 rs115499435       0.2984            1 
  12   rs7313854       0.4728            1 
  12   rs1273952       0.5203            1 
  12   rs5798360      0.08179            1 
  12   rs5798361       0.2984            1 
  12   rs1066130       0.9834            1 
  12   rs1068189       0.2984            1 
  12 rs112040261      0.07059            1 
  12 rs148274327       0.2491            1 
  12 rs150776527       0.9834            1 
  12 rs150859045       0.7276            1 
  12  rs62917761       0.9834            1 
  12   rs1689509       0.2984            1 
  12  rs10783774       0.8958            1 
  12   rs1068188       0.2984            1 
  12   rs1681078       0.5203            1 
  12   rs1681079       0.2984            1 
  12   rs1681080       0.2984            1 
  12   rs2625137       0.9834            1 
  12    rs772467       0.2984            1 
  12    rs772466       0.5203            1 
  12 rs147722555       0.7276            1 
  12    rs705697       0.2984            1 
  12    rs772464       0.2984            1 
  12    rs772463       0.2984            1 
  12   rs7312870       0.7986            1 
  12   rs2640568       0.2984            1 
  12   rs1681071       0.2984            1 
  12   rs1689508       0.2984            1 
  12 rs141042685        0.857            1 
  12 rs199558413       0.2491            1 
  12 rs114377316       0.2984            1 
  12  rs61956428       0.5686            1 
  12   rs2625146       0.2984            1 
  12  rs34105681        0.721            1 
  12  rs57785224       0.2984            1 
  12    rs772705       0.2984            1 
  12   rs1088050       0.2984            1 
  12  rs10876862       0.9798            1 
  12    rs705710       0.2984            1 
  12    rs705712       0.2984            1 
  12    rs705713       0.2984            1 
  12    rs705714       0.2984            1 
  12    rs705716       0.2984            1 
  12 rs116248528       0.2497            1 
  12 rs144346859       0.6008            1 
  12    rs705717       0.2984            1 
  12    rs772701       0.2984            1 
  12   rs1681088       0.9834            1 
  12   rs1701702       0.2984            1 
  12    rs772699       0.2984            1 
  12    rs772698       0.2984            1 
  12    rs772697       0.2984            1 
  12  rs77214884        0.226            1 
  12  rs60022764       0.5148            1 
  12   rs7297871       0.6955            1 
  12 rs111286159      0.05029            1 
  12 rs112771093      0.05029            1 
  12 rs113515918      0.05029            1 
  12 rs112111086      0.05029            1 
  12 rs111713409      0.05029            1 
  12  rs73336393       0.5577            1 
  12 rs111772029      0.05029            1 
  12 rs113439299      0.05029            1 
  12 rs113992488      0.05029            1 
  12  rs34323718      0.05029            1 
  12 rs115080104      0.05029            1 
  12 rs114776681      0.05029            1 
  12  rs11829961       0.4894            1 
  12  rs73336399       0.7517            1 
  12  rs73336402        0.689            1 
  12 rs145910384       0.5512            1 
  12  rs56730987       0.9279            1 
  12 rs111842547      0.05029            1 
  12 rs113605287      0.05029            1 
  12  rs79480453       0.1165            1 
  12 rs112924725      0.05029            1 
  12 rs549681690        0.742            1 
  12  rs11833164       0.2393            1 
  12  rs11838363       0.7517            1 
  12  rs35710124        0.689            1 
  12  rs11829187       0.7517            1 
  12 rs148642106       0.6008            1 
  12   rs7956950       0.2048            1 
  12 rs139140921       0.5664            1 
  12 rs112631540       0.9279            1 
  12  rs11831133        0.689            1 
  12 rs146997085       0.2048            1 
  12 rs115511251       0.6008            1 
  12  rs11834873       0.2713            1 
  12 rs114393656        0.857            1 
  12 rs112192346       0.6008            1 
  12 rs113713801       0.6008            1 
  12  rs58181967       0.2048            1 
  12   rs1052206       0.7243            1 
  12 rs114407203       0.2048            1 
  12  rs11830960       0.3679            1 
  12 rs143209778       0.2048            1 
  12  rs60211191       0.2048            1 
  12  rs57990974        0.536            1 
  12  rs76045902        0.536            1 
  12  rs11832131       0.9279            1 
  12  rs75512881       0.2048            1 
  12  rs75101332       0.2048            1 
  12  rs17118152       0.7276            1 
  12  rs17118154       0.2782            1 
  12  rs61752491       0.8505            1 
  12  rs58949113       0.4175            1 
  12 rs200660768       0.5322            1 
  12 rs113653587        0.202            1 
  12 rs113129768        0.202            1 
  12 rs558256254        0.857            1 
  12 rs184353962        0.202            1 
  12 rs113224271        0.202            1 
  12 rs145984277        0.202            1 
  12 rs186271383        0.202            1 
  12 rs111386852        0.202            1 
  12  rs11171705       0.8734            1 
  12 rs150896741        0.202            1 
  12 rs145695872        0.857            1 
  12 rs112995459        0.202            1 
  12 rs112449360        0.202            1 
  12  rs12307952       0.8734            1 
  12 rs151212951        0.202            1 
  12 rs113240002       0.5064            1 
  12 rs112733012        0.202            1 
  12 rs112766582        0.202            1 
  12 rs545848638       0.8769            1 
  12 rs199844702       0.3602            1 
  12  rs12309895       0.8734            1 
  12  rs75479586        0.202            1 
  12   rs2069391       0.8734            1 
  12   rs2069392       0.1819            1 
  12   rs2069393        0.207            1 
  12   rs2069398        0.162            1 
  12   rs2069399        0.202            1 
  12   rs2069400       0.5512            1 
  12   rs2069404       0.2738            1 
  12   rs2069406       0.2738            1 
  12   rs3213122       0.6153            1 
  12 rs550868447       0.2112            1 
  12   rs3213123       0.2738            1 
  12   rs3213124       0.2738            1 
  12 rs114405105       0.7649            1 
  12   rs1045435       0.8885            1 
  12  rs36104085       0.3755            1 
  12   rs3213125       0.3796            1 
  12  rs11171710       0.0222            1 
  12  rs12817765       0.8085            1 
  12 rs143138643       0.5848            1 
  12  rs71459326       0.8085            1 
  12  rs56115949        0.354            1 
  12  rs34273234       0.8085            1 
  12  rs35830890       0.4382            1 
  12  rs78930721       0.4193            1 
  12  rs67594137       0.3755            1 
  12  rs11171713       0.8085            1 
  12 rs116007554       0.4193            1 
  12    rs773113       0.0475            1 
  12  rs11171714       0.8085            1 
  12  rs11171715       0.8085            1 
  12  rs17118200       0.4193            1 
  12 rs550936650       0.2699            1 
  12 rs149617622       0.4193            1 
  12  rs10047641       0.5722            1 
  12 rs114819223       0.4193            1 
  12   rs2035949       0.8157            1 
  12    rs773114        0.639            1 
  12  rs17118206       0.8085            1 
  12   rs1873914        0.672            1 
  12  rs34071823       0.8085            1 
  12 rs150800465       0.4045            1 
  12  rs71459327       0.8085            1 
  12 rs148549210       0.8441            1 
  12  rs17118208       0.8085            1 
  12  rs71447768       0.8085            1 
  12  rs35591093       0.8085            1 
  12  rs35108074       0.8085            1 
  12    rs705699       0.6456            1 
  12  rs11550558       0.8953            1 
  12  rs34151959       0.8085            1 
  12 rs147229892       0.6836            1 
  12     rs11673       0.6961            1 
  12  rs34962186       0.3755            1 
  12    rs705700       0.8923            1 
  12  rs58717357       0.4193            1 
  12 rs376451058       0.6836            1 
  12  rs60028217       0.7656            1 
  12   rs1081975        0.639            1 
  12   rs1081976        0.848            1 
  12 rs139750030       0.4193            1 
  12 rs144538920       0.5238            1 
  12    rs773125        0.639            1 
  12 rs140509101       0.6836            1 
  12  rs73338329       0.7624            1 
  12   rs7297662       0.2062            1 
  12    rs773126       0.7796            1 
  12   rs7963590       0.8085            1 
  12  rs74091467       0.4122            1 
  12  rs79099944       0.3796            1 
  12   rs1689510      0.06009            1 
  12   rs1702881       0.0475            1 
  12  rs34305778       0.0243            1 
  12   rs7298818       0.8738            1 
  12 rs114498565       0.8441            1 
  12  rs11336198       0.6775            1 
  12  rs10876864       0.6082            1 
  12 rs191302528       0.9566            1 
  12  rs71446524       0.8085            1 
  12 rs540380046       0.7378            1 
  12   rs1701706       0.5386            1 
  12 rs550867749       0.5958            1 
  12   rs7305481       0.4193            1 
  12  rs34507011       0.5069            1 
  12  rs11837183       0.4193            1 
  12    rs772921      0.06009            1 
  12    rs772922       0.5386            1 
  12    rs772923       0.2238            1 
  12  rs11395445       0.1405            1 
  12    rs808896       0.4013            1 
  12    rs772924       0.4013            1 
  12  rs60740107       0.9362            1 
  12   rs1702876       0.5386            1 
  12   rs2131569       0.9256            1 
  12   rs1689516       0.4848            1 
  12   rs2452826       0.4848            1 
  12  rs12815387       0.9256            1 
  12 rs529444204       0.9196            1 
  12   rs1701705       0.4848            1 
  12  rs35961650       0.6708            1 
  12   rs1701704      0.06009            1 
  12 rs149288740       0.6736            1 
  12  rs59794023       0.9362            1 
  12   rs2456973       0.1034            1 
  12   rs2658479       0.5386            1 
  12 rs116594660       0.5415            1 
  12   rs4759239       0.5386            1 
  12 rs531342295       0.2838            1 
  12   rs7310292       0.9362            1 
  12 rs146644692       0.8738            1 
  12  rs34485293       0.8738            1 
  12    rs772919       0.7454            1 
  12  rs34813703       0.1034            1 
  12  rs61658243       0.8441            1 
  12   rs7958958       0.5415            1 
  12    rs772917       0.4848            1 
  12   rs1619653       0.4848            1 
  12   rs1701694       0.4848            1 
  12 rs140533474       0.5238            1 
  12   rs1702877      0.06009            1 
  12 rs113741283       0.9388            1 
  12   rs2452822       0.4848            1 
  12  rs35485002       0.8085            1 
  12 rs150770615       0.5238            1 
  12 rs143845071       0.9787            1 
  12  rs71459334       0.8085            1 
  12  rs79839581       0.5848            1 
  12    rs705704       0.1034            1 
  12 rs533355044       0.4062            1 
  12    rs705705       0.1034            1 
  12  rs17118262       0.8085            1 
  12   rs1131017       0.6082            1 
  12   rs7957187       0.9362            1 
  12    rs705706       0.4848            1 
  12  rs75125444       0.9362            1 
  12  rs77499413       0.9362            1 
  12 rs111473859        0.913            1 
  12  rs56696262       0.9362            1 
  12  rs59385427       0.4294            1 
  12   rs1612055       0.5386            1 
  12  rs74091480        0.913            1 
  12  rs35229352       0.5469            1 
  12  rs12580100       0.5844            1 
  12   rs2035948       0.9362            1 
  12  rs34303864       0.8085            1 
  12 rs113115413       0.9362            1 
  12  rs12831468       0.8085            1 
  12    rs772925       0.4848            1 
  12    rs772926       0.4848            1 
  12  rs59881826        0.913            1 
  12   rs1689507       0.4848            1 
  12  rs12815488       0.8085            1 
  12  rs61555617       0.1034            1 
  12 rs116729698       0.5415            1 
  12   rs2456972       0.5386            1 
  12 rs147188288       0.3745            1 
  12  rs55665206        0.913            1 
  12 rs148391373       0.4266            1 
  12 rs111383837       0.8933            1 
  12   rs1702878       0.4294            1 
  12  rs34813258        0.877            1 
  12 rs140104596       0.9362            1 
  12  rs34415530       0.1034            1 
  12 rs149999042       0.4062            1 
  12  rs10876866       0.1034            1 
  12  rs71459336       0.8738            1 
  12 rs186102489       0.6202            1 
  12  rs34602183       0.8085            1 
  12  rs61644900        0.913            1 
  12  rs61938962       0.1034            1 
  12  rs61938963       0.1034            1 
  12 rs142494285       0.8085            1 
  12 rs145937369       0.4266            1 
  12   rs9645818        0.322            1 
  12  rs76550017       0.8933            1 
  12  rs35497799       0.7363            1 
  12   rs7305461       0.4913            1 
  12  rs12815302       0.8085            1 
  12 rs141490969       0.1034            1 
  12 rs149171352       0.9362            1 
  12  rs74091489        0.913            1 
  12   rs2456445       0.4848            1 
  12  rs74091490        0.913            1 
  12   rs2456446       0.4848            1 
  12  rs11297791       0.5386            1 
  12 rs138653224       0.4266            1 
  12   rs4759022       0.4294            1 
  12  rs76909213       0.9787            1 
  12   rs7954155       0.8933            1 
  12  rs34228181       0.8085            1 
  12  rs11330043       0.8085            1 
  12  rs78845925       0.9787            1 
  12  rs11837096       0.8157            1 
  12  rs11336093       0.6304            1 
  12  rs12818756       0.9256            1 
  12   rs7309327       0.7862            1 
  12   rs7309340       0.4848            1 
  12  rs12099979       0.8085            1 
  12   rs2640563       0.5975            1 
  12  rs11835310       0.9362            1 
  12   rs2640564       0.1034            1 
  12 rs146177908       0.5975            1 
  12  rs11835337       0.9362            1 
  12   rs2940413       0.5975            1 
  12   rs1702872       0.5936            1 
  12   rs1626158       0.5975            1 
  12  rs73338377       0.9362            1 
  12   rs1702871       0.4848            1 
  12  rs74091499       0.9787            1 
  12 rs143437039       0.4045            1 
  12   rs1702870       0.4848            1 
  12   rs1689518       0.5975            1 
  12  rs58452791       0.9787            1 
  12  rs34473326       0.4154            1 
  12   rs2934152       0.5975            1 
  12  rs55771348       0.9787            1 
  12  rs60076374       0.9787            1 
  12   rs7977521       0.4848            1 
  12  rs10783777       0.5975            1 
  12   rs7977537       0.8085            1 
  12   rs9738150       0.4848            1 
  12   rs9738143       0.9362            1 
  12  rs10876867       0.5975            1 
  12  rs10783778       0.5975            1 
  12   rs7300292       0.5975            1 
  12  rs78695010       0.9787            1 
  12   rs7300772       0.5386            1 
  12 rs144753379       0.4848            1 
  12 rs539875962       0.4205            1 
  12   rs4417324       0.5975            1 
  12 rs150335793       0.9362            1 
  12   rs7304690       0.5975            1 
  12   rs7304586       0.5975            1 
  12   rs2640565       0.5975            1 
  12   rs7970035       0.9362            1 
  12  rs10542845       0.4848            1 
  12 rs116040402       0.4193            1 
  12  rs10542846       0.9362            1 
  12   rs1581007       0.4836            1 
  12   rs2640566       0.5975            1 
  12 rs200552651       0.3302            1 
  12  rs71459339       0.8085            1 
  12 rs201852535       0.7792            1 
  12  rs11171735       0.5975            1 
  12  rs11171736       0.4836            1 
  12  rs10467121       0.4836            1 
  12  rs10467122       0.5975            1 
  12   rs7953107       0.5975            1 
  12  rs12810011       0.8085            1 
  12   rs1614219       0.5386            1 
  12 rs142340081        0.711            1 
  12   rs2661729       0.5975            1 
  12  rs73338385       0.9385            1 
  12  rs34406511       0.8085            1 
  12   rs2661728       0.5975            1 
  12  rs11837075       0.9362            1 
  12   rs1091527       0.5975            1 
  12    rs796462       0.5975            1 
  12  rs34650555       0.8085            1 
  12  rs34362389       0.3096            1 
  12    rs813487       0.5936            1 
  12   rs1702875       0.4848            1 
  12   rs1689517       0.6324            1 
  12  rs74094517       0.9787            1 
  12   rs2640562       0.1034            1 
  12   rs2661727       0.4848            1 
  12    rs773118       0.4848            1 
  12  rs67487624       0.9891            1 
  12    rs808905       0.4848            1 
  12  rs34921584       0.8085            1 
  12   rs2456969       0.4848            1 
  12  rs11440368       0.4266            1 
  12   rs7298109       0.9362            1 
  12   rs1689511       0.5386            1 
  12   rs7312770        0.704            1 
  12 rs138178017       0.9787            1 
  12   rs7955865       0.6633            1 
  12  rs36159461       0.6633            1 
  12  rs35662491       0.8085            1 
  12 rs148475334       0.9787            1 
  12  rs34112085       0.8085            1 
  12   rs4622308        0.338            1 
  12 rs201244827        0.717            1 
  12 rs559908177       0.7258            1 
  12 rs530284963       0.7258            1 
  12 rs528196591       0.9362            1 
  12 rs557279620       0.9362            1 
  12 rs112237665       0.8085            1 
  12  rs11171739       0.6082            1 
  12  rs71459342       0.8085            1 
  12  rs35666826       0.8085            1 
  12 rs546084081       0.8085            1 
  12  rs71074897       0.4848            1 
  12 rs145007073       0.9787            1 
  12 rs115699610       0.9362            1 
  12   rs7297175       0.7442            1 
  12  rs74094518       0.6202            1 
  12   rs3741499       0.8626            1 
  12   rs4759229       0.6655            1 
  12  rs74094520       0.4475            1 
  12  rs74094521       0.9787            1 
  12  rs74094522       0.4475            1 
  12   rs1508211       0.4475            1 
  12  rs73338396       0.4475            1 
  12  rs57237559       0.4266            1 
  12   rs2271195       0.4475            1 
  12   rs2271194       0.2679            1 
  12  rs10876870       0.5356            1 
  12 rs144969061       0.8474            1 
  12  rs12817471        0.887            1 
  12  rs74928813       0.4475            1 
  12   rs7971751       0.5356            1 
  12  rs73338402       0.4475            1 
  12 rs569386846       0.9322            1 
  12  rs59398518       0.4261            1 
  12    rs877636       0.3389            1 
  12  rs33927060       0.2104            1 
  12  rs77365107       0.5238            1 
  12   rs2292239       0.7574            1 
  12  rs75375961       0.2598            1 
  12 rs147491626       0.2598            1 
  12 rs141292133       0.9526            1 
  12  rs36035578       0.7789            1 
  12  rs73340305       0.4475            1 
  12  rs10719449       0.2801            1 
  12 rs111753949       0.9787            1 
  12 rs180921882        0.835            1 
  12  rs59334125       0.5055            1 
  12    rs798829       0.3435            1 
  12  rs11835018       0.2546            1 
  12 rs148602695       0.9963            1 
  12    rs773116       0.3677            1 
  12   rs2229046       0.8021            1 
  12  rs11425044       0.4991            1 
  12    rs705708       0.4099            1 
  12 rs115053296       0.4409            1 
  12  rs10783779        0.274            1 
  12 rs112650407        0.967            1 
  12 rs370552281       0.8873            1 
  12   rs2292238       0.3955            1 
  12  rs11317236       0.2511            1 
  12   rs2271189       0.4232            1 
  12    rs773123       0.8021            1 
  12  rs75064496       0.2546            1 
  12    rs812826       0.4879            1 
  12 rs190031571       0.2546            1 
  12    rs773122       0.4879            1 
  12   rs3759094       0.3955            1 
  12    rs773121       0.4879            1 
  12  rs77662319       0.2063            1 
  12  rs56983027       0.6202            1 
  12  rs59103730       0.3541            1 
  12    rs773120       0.7047            1 
  12 rs564063054       0.0032            1 
  12  rs57984311       0.7948            1 
  12  rs73340323       0.7047            1 
  12  rs74912861       0.3302            1 
  12   rs4759228       0.4232            1 
  12   rs2640569        0.815            1 
  12 rs113889005       0.3312            1 
  12 rs112385330       0.3312            1 
  12   rs2021843       0.9787            1 
  12   rs1689512        0.815            1 
  12 rs539235323       0.8757            1 
  12  rs73340330       0.4971            1 
  12  rs11171745        0.815            1 
  12  rs74094539       0.9787            1 
  12 rs146904688       0.5238            1 
  12 rs116656857       0.5238            1 
  12 rs149200083       0.7863            1 
  12  rs11354732       0.3276            1 
  12  rs35509412        0.815            1 
  12  rs10128924        0.291            1 
  12  rs17118313       0.9335            1 
  12  rs78970292       0.9963            1 
  12  rs17118317       0.5927            1 
  12 rs116009185       0.5512            1 
  12  rs10747761       0.1976            1 
  12  rs11347989        0.932            1 
  12   rs1995742        0.291            1 
  12  rs79732983       0.8474            1 
  12  rs12309480       0.1633            1 
  12 rs147782883        0.489            1 
  12  rs11171752        0.815            1 
  12  rs61733171       0.3934            1 
  12   rs2271192        0.815            1 
  12  rs35807059       0.9787            1 
  12  rs73125294       0.7863            1 
  12   rs7980521       0.2676            1 
  12   rs4759224       0.7666            1 
  12 rs150052993       0.8674            1 
  12   rs7980462        0.276            1 
  12  rs74568445       0.3934            1 
  12  rs78883084       0.4409            1 
  12  rs59827415       0.5042            1 
  12  rs11171756       0.8146            1 
  12 rs534101741       0.9787            1 
  12  rs12300570       0.5839            1 
  12   rs7975508      0.08229            1 
  12  rs59998194       0.5694            1 
  12 rs376533157        0.967            1 
  12  rs10747762        0.291            1 
  12  rs11423378       0.8224            1 
  12  rs55887836       0.8572            1 
  12  rs73127304       0.7863            1 
  12  rs61186183       0.9787            1 
  12 rs150357924       0.9787            1 
  12 rs111482562       0.5655            1 
  12   rs7958618       0.9192            1 
  12  rs12298822       0.7561            1 
  12 rs139663267       0.8572            1 
  12 rs113415231       0.7375            1 
  12  rs79716907       0.8009            1 
  12   rs7301099        0.291            1 
  12  rs74092003       0.7561            1 
  12 rs141476646       0.7561            1 
  12  rs59499104       0.7561            1 
  12  rs60960844       0.5877            1 
  12  rs36041363        0.421            1 
  12  rs61598976       0.5476            1 
  12 rs113191318       0.9192            1 
  12 rs201953127       0.2916            1 
  12  rs56685863       0.7561            1 
  12 rs111602323       0.9192            1 
  12 rs113093292       0.9144            1 
  12  rs74092004       0.9787            1 
  12  rs56119169       0.6871            1 
  12  rs74456266        0.776            1 
  12  rs12810816       0.9192            1 
  12  rs35436573       0.9192            1 
  12   rs1274298       0.9192            1 
  12  rs73340370       0.5476            1 
  12  rs60419159       0.9787            1 
  12 rs200590204       0.6636            1 
  12  rs74092007       0.9787            1 
  12  rs12306670       0.7561            1 
  12  rs12308473       0.7561            1 
  12   rs1290898       0.9192            1 
  12  rs11834728       0.6673            1 
  12 rs141740148       0.7561            1 
  12 rs143891417       0.7561            1 
  12   rs7397951       0.2319            1 
  12  rs17852368       0.7379            1 
  12  rs60041436       0.5046            1 
  12 rs566512837       0.8572            1 
  12  rs12320265       0.8572            1 
  12   rs7311008       0.5046            1 
  12 rs112852250       0.4885            1 
  12 rs113914554        0.967            1 
  12  rs58009483       0.6673            1 
  12    rs773647        0.291            1 
  12 rs149949531       0.6673            1 
  12  rs74092009       0.9787            1 
  12    rs773649       0.7842            1 
  12  rs56163805       0.7561            1 
  12  rs12316272       0.7561            1 
  12 rs147738969       0.8572            1 
  12  rs76607797       0.7561            1 
  12    rs773643       0.9192            1 
  12    rs773644       0.5656            1 
  12  rs59707524       0.9963            1 
  12 rs529131018       0.7561            1 
  12 rs144505799       0.5476            1 
  12    rs773645       0.9192            1 
  12  rs56122523       0.6463            1 
  12    rs812842       0.9192            1 
  12   rs1405859       0.8572            1 
  12   rs7136420       0.7561            1 
  12  rs11171772       0.8572            1 
  12  rs11171773       0.4123            1 
  12   rs7977273       0.2436            1 
  12   rs6581091        0.499            1 
  12  rs77628632       0.3934            1 
  12  rs10586931       0.7561            1 
  12   rs2950573       0.4107            1 
  12   rs2930788       0.4412            1 
  12   rs2629453       0.4107            1 
  12   rs2695784       0.4412            1 
  12  rs74092015       0.9787            1 
  12   rs2463365       0.4107            1 
  12   rs2695783       0.4107            1 
  12 rs116563270       0.9787            1 
  12  rs11171774       0.2216            1 
  12  rs71078109        0.412            1 
  12   rs2930787       0.4435            1 
  12   rs2629451       0.4107            1 
  12 rs143663428       0.7561            1 
  12  rs12229022       0.4123            1 
  12   rs2450101       0.2216            1 
  12 rs115116571       0.4409            1 
  12  rs59471372       0.2967            1 
  12  rs73340385       0.5476            1 
  12  rs57725869       0.4123            1 
  12   rs7489249       0.4107            1 
  12  rs66605710        0.682            1 
  12 rs114277061       0.3934            1 
  12  rs10876877        0.551            1 
  12  rs10876878       0.4412            1 
  12  rs11171776        0.551            1 
  12   rs7956599       0.4107            1 
  12   rs7956926        0.301            1 
  12  rs11171777       0.4107            1 
  12  rs74327400       0.7561            1 
  12  rs34802928       0.2527            1 
  12   rs4759219       0.2216            1 
  12 rs371588310       0.3591            1 
  12  rs57435292       0.3996            1 
  12    rs773657       0.4107            1 
  12  rs62988260       0.2131            1 
  12  rs58774049       0.3725            1 
  12    rs773656       0.2131            1 
  12    rs773655       0.4412            1 
  12    rs773654       0.4107            1 
  12  rs73340390       0.5452            1 
  12  rs57290094       0.5093            1 
  12 rs539856586       0.9356            1 
  12  rs71446539       0.6794            1 
  12 rs201728675       0.5452            1 
  12    rs703823       0.4107            1 
  12  rs60378437       0.4971            1 
  12    rs773663       0.5537            1 
  12    rs773662       0.9192            1 
  12   rs7967464       0.5452            1 
  12    rs773661       0.4107            1 
  12  rs10747763       0.4123            1 
  12    rs773660       0.5537            1 
  12 rs148248024       0.4924            1 
  12   rs7971289       0.5877            1 
  12    rs773659       0.4412            1 
  12    rs773658       0.4412            1 
  12  rs10532115       0.4107            1 
  12  rs79677444       0.4107            1 
  12   rs7975405       0.8784            1 
  12   rs7962107       0.8784            1 
  12   rs1274503       0.4412            1 
  12  rs61231496       0.7561            1 
  12  rs59199706       0.7908            1 
  12   rs2056730       0.6394            1 
  12  rs60011575       0.7908            1 
  12 rs142653337       0.7863            1 
  12   rs4759218       0.4123            1 
  12  rs35169878       0.4974            1 
  12   rs1274501       0.2216            1 
  12  rs11837267        0.897            1 
  12  rs63580964       0.7803            1 
  12  rs73340395       0.9192            1 
  12   rs7397453       0.4668            1 
  12 rs199498789       0.6044            1 
  12  rs12425596       0.7868            1 
  12  rs78832251       0.9983            1 
  12  rs79019861       0.9983            1 
  12  rs79907634       0.9983            1 
  12  rs76305909       0.9983            1 
  12 rs375047200       0.9983            1 
  12  rs77146689       0.9983            1 
  12 rs143213642         0.47            1 
  12  rs35382885       0.3415            1 
  12  rs66864435       0.9192            1 
  12 rs187589017       0.4409            1 
  12   rs2629450       0.4314            1 
  12  rs74092035       0.8274            1 
  12  rs11548554       0.7358            1 
  12  rs59420211       0.7358            1 
  12   rs2629449       0.4668            1 
  12   rs5798368       0.8375            1 
  12  rs73340401       0.7358            1 
  12   rs1274494       0.8307            1 
  12  rs73342303       0.6166            1 
  12  rs73342304       0.6958            1 
  12  rs58349500       0.7358            1 
  12 rs139913738        0.936            1 
  12   rs7955718       0.4042            1 
  12  rs10876880       0.4042            1 
  12   rs4759216       0.4042            1 
  12   rs7311505        0.833            1 
  12  rs61939014       0.8816            1 
  12   rs1274497       0.0475            1 
  12   rs1274496       0.6541            1 
  12  rs11171781       0.5525            1 
  12 rs183739957       0.8737            1 
  12 rs543580713       0.5147            1 
  12   rs1295772       0.3839            1 
  12 rs114552970       0.4122            1 
  12    rs901073       0.6685            1 
  12 rs111659561       0.7715            1 
  12  rs78460555       0.1281            1 
  12  rs73324304       0.7231            1 
  12 rs547641665       0.8762            1 
  12 rs374443069       0.5544            1 
  12   rs2629452       0.5899            1 
  12  rs77235021       0.9995            1 
  12   rs2463366       0.5645            1 
  12   rs1274492       0.4668            1 
  12 rs112944721       0.7702            1 
  12  rs11286294       0.8246            1 
  12  rs77320661       0.7702            1 
  12    rs808919       0.5899            1 
  12 rs201426928        0.856            1 
  12   rs1274490       0.5899            1 
  12  rs79225818       0.4122            1 
  12  rs59556751       0.9442            1 
  12  rs60888164       0.7117            1 
  12   rs2450104       0.6659            1 
  12 rs541808026       0.0291            1 
  12  rs11337787        0.936            1 
  12 rs543415517       0.3817            1 
  12 rs201897394       0.8941            1 
  12 rs111903036       0.2812            1 
  12  rs78901134       0.6394            1 
  12  rs12314191       0.1281            1 
  12  rs59911757       0.1869            1 
  12  rs35576342       0.2774            1 
  12   rs5798367      0.06769            1 
  12  rs74326137       0.8863            1 
  12 rs143279153       0.7412            1 
  12 rs151134041       0.5827            1 
  12 rs572465754       0.4303            1 
  12    rs813884       0.8165            1 
  12   rs7309201       0.2464            1 
  12    rs773652       0.1725            1 
  12 rs114007739       0.4122            1 
  12 rs146737338       0.5361            1 
  12 rs577761351       0.3915            1 
  12 rs544911664       0.3915            1 
  12 rs565973173       0.4273            1 
  12  rs10876881       0.6153            1 
  12 rs113186412       0.6115            1 
  12   rs1274493       0.1725            1 
  12  rs10711668       0.1528            1 
  12  rs11171791       0.5361            1 
  12 rs116482789       0.7412            1 
  12  rs36207871       0.1725            1 
  12 rs377660962       0.1574            1 
  12  rs17118461       0.1725            1 
  12  rs60813079       0.2812            1 
  12   rs2695778       0.4094            1 
  12   rs2643623       0.1725            1 
  12   rs2629445       0.6153            1 
  12   rs4759017       0.2613            1 
  12  rs11171796       0.2613            1 
  12   rs2695789       0.1725            1 
  12 rs115318712       0.7412            1 
  12  rs74092059       0.7428            1 
  12   rs2695788       0.1725            1 
  12  rs12368739       0.4094            1 
  12   rs2629448       0.4094            1 
  12 rs114492313       0.9879            1 
  12   rs7133285        0.569            1 
  12 rs115127828       0.6407            1 
  12  rs10876882       0.1725            1 
  12 rs541228911       0.7771            1 
  12 rs192868743       0.3449            1 
  12   rs2629447       0.1725            1 
  12    rs703830       0.1725            1 
  12    rs773664       0.1725            1 
  12    rs796476       0.0255            1 
  12  rs62956461       0.1725            1 
  12  rs59480951       0.3533            1 
  12  rs76802120       0.8863            1 
  12  rs11300464        0.108            1 
  12    rs773665       0.1725            1 
  12   rs2695781       0.0475            1 
  12 rs141333841       0.7726            1 
  12   rs1918496       0.1725            1 
  12   rs2695782       0.1725            1 
  12 rs140866077       0.6407            1 
  12   rs7133293       0.6659            1 
  12  rs11304868       0.6659            1 
  12  rs11834038       0.8882            1 
  12  rs11613055       0.4798            1 
  12 rs114554825       0.6407            1 
  12  rs61695444       0.8882            1 
  12 rs200895831       0.7069            1 
  12 rs148700673       0.6407            1 
  12 rs570797739       0.6053            1 
  12   rs2643626       0.1725            1 
  12   rs2371494       0.1725            1 
  12  rs11358218       0.1725            1 
  12 rs557173638       0.7412            1 
  12  rs79383676       0.7412            1 
  12 rs564633747        0.214            1 
  12  rs11835054       0.8863            1 
  12 rs111492967       0.1725            1 
  12  rs11465744       0.3449            1 
  12  rs11575253       0.7412            1 
  12 rs115200352       0.4122            1 
  12   rs7977692       0.6153            1 
  12 rs535939207       0.2277            1 
  12   rs2066808       0.1725            1 
  12 rs111914426       0.1725            1 
  12 rs529726721       0.2732            1 
  12 rs116535779       0.1725            1 
  12  rs73324336       0.3204            1 
  12  rs11575238       0.6407            1 
  12   rs2066811       0.6659            1 
  12   rs2020854       0.3204            1 
  12  rs11575236       0.3204            1 
  12   rs4759016       0.8501            1 
  12  rs11575234       0.3204            1 
  12 rs113384062       0.3204            1 
  12 rs540902307       0.3713            1 
  12  rs73324342        0.967            1 
  12  rs12312175       0.5638            1 
  12  rs74967169       0.9389            1 
  12   rs2066812       0.6053            1 
  12   rs7306424        0.295            1 
  12  rs11575228       0.8603            1 
  12  rs11171812       0.3204            1 
  12  rs11575221        0.385            1 
  12  rs71715186       0.2593            1 
  12   rs4996382       0.2484            1 
  12   rs4301822       0.3244            1 
  12  rs11575218       0.3321            1 
  12  rs11575217       0.1935            1 
  12  rs11575216       0.5819            1 
  12  rs11575215       0.5819            1 
  12  rs61522113       0.4693            1 
  12  rs12311878       0.4693            1 
  12  rs12305578       0.4693            1 
  12  rs78243013       0.8195            1 
  12  rs79001561       0.7835            1 
  12  rs73324353       0.7209            1 
  12 rs112547251       0.4693            1 
  12  rs73324358       0.7209            1 
  12  rs10876883       0.4693            1 
  12  rs34203523       0.5633            1 
  12 rs549014117       0.1574            1 
  12 rs114218144       0.3555            1 
  12  rs10876884       0.4972            1 
  12  rs11171818       0.4693            1 
  12  rs11171819       0.7209            1 
  12 rs138869928       0.4897            1 
  12   rs7954200       0.7209            1 
  12   rs7969172       0.4693            1 
  12  rs57387549       0.7209            1 
  12  rs59286728       0.4693            1 
  12  rs73324364       0.7209            1 
  12  rs11835538       0.4897            1 
  12  rs11833064       0.4897            1 
  12  rs56208883       0.3935            1 
  12  rs34406674        0.533            1 
  12  rs73324365       0.4897            1 
  12  rs55728562       0.4693            1 
  12  rs11830379       0.4447            1 
  12  rs12322356       0.4897            1 
  12 rs547410680       0.4742            1 
  12  rs12318887       0.4897            1 
  12 rs116063706       0.1574            1 
  12  rs11171822       0.4693            1 
  12  rs11171823       0.4693            1 
  12  rs10876885       0.8939            1 
  12 rs141429613        0.711            1 
  12  rs12306512       0.5708            1 
  12 rs114612303       0.5137            1 
  12 rs112171292       0.7462            1 
  12  rs55818846       0.7364            1 
  12   rs7979812       0.5708            1 
  12  rs73324376       0.9777            1 
  12  rs76932565       0.8359            1 
  12  rs12312362       0.5708            1 
  12  rs12299306       0.5708            1 
  12  rs73324378       0.9777            1 
  12  rs60194105       0.9826            1 
  12 rs548260173       0.6823            1 
  12 rs142425165       0.7462            1 
  12  rs74549387        0.692            1 
  12 rs144181690        0.711            1 
  12   rs2935011       0.8188            1 
  12  rs80299263       0.6631            1 
  12 rs115522949       0.6631            1 
  12  rs60849229       0.7364            1 
  12 rs113908558       0.5535            1 
  12 rs113279607       0.5535            1 
  12  rs79784661       0.6631            1 
  12    rs774025       0.4175            1 
  12  rs12313141       0.5535            1 
  12   rs7960824       0.9243            1 
  12  rs73324389       0.9243            1 
  12 rs187723824       0.1574            1 
  12 rs372023859       0.6854            1 
  12 rs574925679       0.9243            1 
  12 rs112965413       0.9243            1 
  12 rs112744954       0.9243            1 
  12 rs139670803         0.75            1 
  12 rs146089563       0.3724            1 
  12 rs149759933         0.33            1 
  12  rs28828444       0.9243            1 
  12  rs57231400       0.5319            1 
  12  rs55650630       0.7757            1 
  12   rs7131916       0.6237            1 
  12  rs73324402       0.9125            1 
  12  rs11834948       0.4145            1 
  12  rs56034782       0.5812            1 
  12   rs2638321        0.284            1 
  12 rs199820012       0.4765            1 
  12   rs2638322        0.284            1 
  12 rs375822517       0.3879            1 
  12   rs2643633       0.1582            1 
  12 rs192391133       0.1574            1 
  12 rs189337038       0.9677            1 
  12  rs11171830      0.09689            1 
  12   rs2935009       0.4178            1 
  12  rs73326205       0.7501            1 
  12   rs2638323       0.1525            1 
  12  rs73326209       0.7836            1 
  12  rs73326212       0.7836            1 
  12  rs73326214        0.411            1 
  12   rs2643632      0.06469            1 
  12 rs112934914       0.7836            1 
  12 rs558225663       0.9737            1 
  12   rs4759205       0.6145            1 
  12  rs10747766       0.6145            1 
  12    rs937117       0.6145            1 
  12 rs114948995       0.1574            1 
  12   rs2643631      0.06469            1 
  12 rs115998878        0.795            1 
  12   rs2131096       0.6087            1 
  12  rs78491748        0.795            1 
  12   rs2131097      0.06469            1 
  12  rs58596884       0.7458            1 
  12  rs55765834       0.3272            1 
  12   rs2643630      0.06469            1 
  12   rs4759206       0.6278            1 
  12   rs2638326      0.06469            1 
  12  rs34287626       0.6278            1 
  12 rs529931340       0.5822            1 
  12   rs2643629      0.06469            1 
  12   rs2643628       0.6826            1 
  12  rs66523847       0.3816            1 
  12  rs17118576       0.2712            1 
  12   rs2643627      0.06469            1 
  12   rs7134031       0.5694            1 
  12  rs71446551       0.3039            1 
  12   rs2638286       0.6855            1 
  12 rs550969619       0.9702            1 
  12  rs10783784      0.06469            1 
  12  rs11171841      0.06469            1 
  12  rs10631263       0.9456            1 
  12  rs61748694       0.9829            1 
  12    rs812279       0.9382            1 
  12   rs2291739       0.7269            1 
  12  rs72478997       0.5817            1 
  12  rs72478996       0.3846            1 
  12  rs61733875       0.5407            1 
  12    rs774047       0.4261            1 
  12  rs73326232       0.9526            1 
  12  rs74094726       0.6665            1 
  12    rs774048       0.3634            1 
  12    rs774049       0.3634            1 
  12  rs72478995       0.9228            1 
  12  rs17118590       0.6665            1 
  12  rs12824030       0.7522            1 
  12 rs529438781       0.7794            1 
  12    rs774051       0.3863            1 
  12    rs774052       0.7522            1 
  12  rs73326234       0.9526            1 
  12  rs35546587       0.8777            1 
  12  rs11831233       0.9228            1 
  12  rs55666835       0.2783            1 
  12  rs77786874       0.7517            1 
  12    rs812278       0.7794            1 
  12    rs774026       0.4261            1 
  12    rs774027       0.7919            1 
  12    rs774028       0.7522            1 
  12  rs11832580       0.5407            1 
  12 rs112128405       0.9526            1 
  12  rs67530204       0.8103            1 
  12    rs703829       0.7919            1 
  12    rs774031       0.7919            1 
  12    rs774032       0.7919            1 
  12  rs72478992       0.6463            1 
  12   rs6581093       0.5407            1 
  12  rs79733408       0.6022            1 
  12   rs2638304       0.7919            1 
  12  rs11366728       0.5595            1 
  12    rs774033       0.7919            1 
  12  rs72478990       0.6342            1 
  12  rs36104188       0.7919            1 
  12    rs774034       0.7919            1 
  12    rs774035       0.7919            1 
  12    rs774036       0.7919            1 
  12    rs774037       0.7919            1 
  12  rs12313431       0.6396            1 
  12    rs774038       0.7919            1 
  12    rs774039       0.7919            1 
  12    rs774040       0.9085            1 
  12   rs3782237       0.9067            1 
  12 rs145014114        0.262            1
[truncated: 148,325 more chars]
