# Supplementary material for: Cell-to-cell expression dispersion of B-cell surface proteins is linked to genetic variants in humans
Source: Commun Biol. 2020 Jul 3;3:346. doi: 10.1038/s42003-020-1075-1 (PMC7335051; doi:10.1038/s42003-020-1075-1)
Supplement: Supplementary file 4 — Supplementary Data 2 [file 42003_2020_1075_MOESM4_ESM.zip › Supplementary_Data_S2/plink-results-40LCLs/CD63_chr12_mean/CD63_mean_40_LCLs.qassoc.adjusted]

 CHR         SNP      UNADJ         GC       BONF       HOLM   SIDAK_SS   SIDAK_SD     FDR_BH     FDR_BY
  12  rs61748694   0.000341   0.000341          1          1     0.9857     0.9857      0.994          1 
  12 rs150165707  0.0003798  0.0003798          1          1     0.9912     0.9912      0.994          1 
  12   rs7135283  0.0003798  0.0003798          1          1     0.9912     0.9912      0.994          1 
  12  rs60684027  0.0005625  0.0005625          1          1     0.9991     0.9991      0.994          1 
  12 rs112687378  0.0005625  0.0005625          1          1     0.9991     0.9991      0.994          1 
  12   rs7137107  0.0007293  0.0007293          1          1     0.9999     0.9999      0.994          1 
  12   rs7136976  0.0008896  0.0008896          1          1          1          1      0.994          1 
  12 rs550969619   0.001008   0.001008          1          1          1          1      0.994          1 
  12 rs114732927   0.002106   0.002106          1          1          1          1      0.994          1 
  12    rs774051   0.002357   0.002357          1          1          1          1      0.994          1 
  12  rs17117895   0.002412   0.002412          1          1          1          1      0.994          1 
  12 rs145879176   0.002712   0.002712          1          1          1          1      0.994          1 
  12 rs116155813   0.002712   0.002712          1          1          1          1      0.994          1 
  12 rs144673456   0.002816   0.002816          1          1          1          1      0.994          1 
  12 rs114295045   0.002816   0.002816          1          1          1          1      0.994          1 
  12  rs80155216   0.002816   0.002816          1          1          1          1      0.994          1 
  12 rs139860352   0.002816   0.002816          1          1          1          1      0.994          1 
  12  rs11838119   0.002816   0.002816          1          1          1          1      0.994          1 
  12  rs77287585   0.002816   0.002816          1          1          1          1      0.994          1 
  12    rs774040   0.003265   0.003265          1          1          1          1      0.994          1 
  12  rs75648448   0.003392   0.003392          1          1          1          1      0.994          1 
  12  rs75726462   0.003392   0.003392          1          1          1          1      0.994          1 
  12 rs114393882   0.003392   0.003392          1          1          1          1      0.994          1 
  12  rs75545910   0.003392   0.003392          1          1          1          1      0.994          1 
  12  rs77177006   0.003392   0.003392          1          1          1          1      0.994          1 
  12  rs12311289   0.003712   0.003712          1          1          1          1      0.994          1 
  12  rs11170817   0.003972   0.003972          1          1          1          1      0.994          1 
  12  rs12372076   0.003993   0.003993          1          1          1          1      0.994          1 
  12 rs540672486   0.004005   0.004005          1          1          1          1      0.994          1 
  12 rs368020823   0.004215   0.004215          1          1          1          1      0.994          1 
  12   rs4759341   0.004714   0.004714          1          1          1          1      0.994          1 
  12   rs7305787   0.004981   0.004981          1          1          1          1      0.994          1 
  12  rs10876851   0.004981   0.004981          1          1          1          1      0.994          1 
  12  rs10876852   0.004981   0.004981          1          1          1          1      0.994          1 
  12   rs7954839   0.004981   0.004981          1          1          1          1      0.994          1 
  12   rs7954619   0.004981   0.004981          1          1          1          1      0.994          1 
  12   rs2291268   0.004981   0.004981          1          1          1          1      0.994          1 
  12  rs11615467    0.00502    0.00502          1          1          1          1      0.994          1 
  12   rs3863362   0.005438   0.005438          1          1          1          1      0.994          1 
  12   rs1872935   0.005438   0.005438          1          1          1          1      0.994          1 
  12   rs3863364   0.005438   0.005438          1          1          1          1      0.994          1 
  12   rs7958618   0.005453   0.005453          1          1          1          1      0.994          1 
  12 rs113191318   0.005453   0.005453          1          1          1          1      0.994          1 
  12 rs111602323   0.005453   0.005453          1          1          1          1      0.994          1 
  12  rs12810816   0.005453   0.005453          1          1          1          1      0.994          1 
  12  rs35436573   0.005453   0.005453          1          1          1          1      0.994          1 
  12   rs1274298   0.005453   0.005453          1          1          1          1      0.994          1 
  12   rs1290898   0.005453   0.005453          1          1          1          1      0.994          1 
  12    rs773643   0.005453   0.005453          1          1          1          1      0.994          1 
  12    rs773645   0.005453   0.005453          1          1          1          1      0.994          1 
  12    rs812842   0.005453   0.005453          1          1          1          1      0.994          1 
  12    rs773662   0.005453   0.005453          1          1          1          1      0.994          1 
  12  rs73340395   0.005453   0.005453          1          1          1          1      0.994          1 
  12  rs66864435   0.005453   0.005453          1          1          1          1      0.994          1 
  12   rs7965333   0.005547   0.005547          1          1          1          1      0.994          1 
  12   rs2939304   0.005739   0.005739          1          1          1          1      0.994          1 
  12   rs7957551   0.006001   0.006001          1          1          1          1      0.994          1 
  12  rs60960844   0.006793   0.006793          1          1          1          1      0.994          1 
  12   rs7971289   0.006793   0.006793          1          1          1          1      0.994          1 
  12   rs3001426   0.007026   0.007026          1          1          1          1      0.994          1 
  12 rs112466237   0.007232   0.007232          1          1          1          1      0.994          1 
  12  rs11829069   0.007232   0.007232          1          1          1          1      0.994          1 
  12  rs60338426   0.007232   0.007232          1          1          1          1      0.994          1 
  12  rs77840925   0.007232   0.007232          1          1          1          1      0.994          1 
  12 rs111420852   0.007232   0.007232          1          1          1          1      0.994          1 
  12   rs7972806   0.007232   0.007232          1          1          1          1      0.994          1 
  12   rs7975926   0.007232   0.007232          1          1          1          1      0.994          1 
  12  rs11170815   0.007315   0.007315          1          1          1          1      0.994          1 
  12   rs7136749   0.007315   0.007315          1          1          1          1      0.994          1 
  12  rs10876538   0.007315   0.007315          1          1          1          1      0.994          1 
  12  rs10783623   0.007315   0.007315          1          1          1          1      0.994          1 
  12   rs4759339   0.007315   0.007315          1          1          1          1      0.994          1 
  12   rs4759340   0.007315   0.007315          1          1          1          1      0.994          1 
  12   rs7296239   0.008008   0.008008          1          1          1          1      0.994          1 
  12   rs1800137   0.008308   0.008308          1          1          1          1      0.994          1 
  12 rs542684410   0.008818   0.008818          1          1          1          1      0.994          1 
  12  rs11171044   0.008892   0.008892          1          1          1          1      0.994          1 
  12   rs1906495   0.008981   0.008981          1          1          1          1      0.994          1 
  12   rs7966243   0.008981   0.008981          1          1          1          1      0.994          1 
  12  rs10876681   0.008981   0.008981          1          1          1          1      0.994          1 
  12   rs4758995   0.008981   0.008981          1          1          1          1      0.994          1 
  12   rs3851604   0.008981   0.008981          1          1          1          1      0.994          1 
  12 rs151190355   0.008983   0.008983          1          1          1          1      0.994          1 
  12  rs11171856   0.008983   0.008983          1          1          1          1      0.994          1 
  12 rs146340000   0.009788   0.009788          1          1          1          1      0.994          1 
  12  rs11834788     0.0104     0.0104          1          1          1          1      0.994          1 
  12  rs71446515    0.01075    0.01075          1          1          1          1      0.994          1 
  12   rs2638320    0.01087    0.01087          1          1          1          1      0.994          1 
  12 rs547447352    0.01092    0.01092          1          1          1          1      0.994          1 
  12 rs116052346    0.01092    0.01092          1          1          1          1      0.994          1 
  12   rs1123888    0.01109    0.01109          1          1          1          1      0.994          1 
  12   rs7489011    0.01174    0.01174          1          1          1          1      0.994          1 
  12  rs35830890    0.01278    0.01278          1          1          1          1      0.994          1 
  12  rs12313431    0.01346    0.01346          1          1          1          1      0.994          1 
  12  rs11170821    0.01373    0.01373          1          1          1          1      0.994          1 
  12  rs74092915    0.01373    0.01373          1          1          1          1      0.994          1 
  12   rs1969016    0.01388    0.01388          1          1          1          1      0.994          1 
  12  rs76869304    0.01398    0.01398          1          1          1          1      0.994          1 
  12  rs11170843    0.01409    0.01409          1          1          1          1      0.994          1 
  12 rs545848638    0.01481    0.01481          1          1          1          1      0.994          1 
  12 rs569386846    0.01483    0.01483          1          1          1          1      0.994          1 
  12 rs549726229    0.01502    0.01502          1          1          1          1      0.994          1 
  12  rs11171710    0.01507    0.01507          1          1          1          1      0.994          1 
  12  rs71446539    0.01541    0.01541          1          1          1          1      0.994          1 
  12  rs71446551    0.01562    0.01562          1          1          1          1      0.994          1 
  12  rs12817471      0.016      0.016          1          1          1          1      0.994          1 
  12  rs12422663    0.01661    0.01661          1          1          1          1      0.994          1 
  12   rs1081732     0.0167     0.0167          1          1          1          1      0.994          1 
  12   rs1681087     0.0167     0.0167          1          1          1          1      0.994          1 
  12  rs10876854     0.0167     0.0167          1          1          1          1      0.994          1 
  12   rs3782237    0.01772    0.01772          1          1          1          1      0.994          1 
  12   rs2279665    0.01772    0.01772          1          1          1          1      0.994          1 
  12   rs6581094    0.01772    0.01772          1          1          1          1      0.994          1 
  12   rs6581095    0.01772    0.01772          1          1          1          1      0.994          1 
  12   rs7977477    0.01772    0.01772          1          1          1          1      0.994          1 
  12  rs11833581    0.01772    0.01772          1          1          1          1      0.994          1 
  12  rs11833583    0.01772    0.01772          1          1          1          1      0.994          1 
  12  rs10876889    0.01772    0.01772          1          1          1          1      0.994          1 
  12  rs11171848    0.01772    0.01772          1          1          1          1      0.994          1 
  12  rs11171849    0.01772    0.01772          1          1          1          1      0.994          1 
  12  rs35634983    0.01772    0.01772          1          1          1          1      0.994          1 
  12   rs7305989    0.01772    0.01772          1          1          1          1      0.994          1 
  12  rs35627118    0.01772    0.01772          1          1          1          1      0.994          1 
  12  rs11171850    0.01772    0.01772          1          1          1          1      0.994          1 
  12  rs12299614    0.01772    0.01772          1          1          1          1      0.994          1 
  12 rs555445882    0.01803    0.01803          1          1          1          1      0.994          1 
  12 rs115572996    0.01803    0.01803          1          1          1          1      0.994          1 
  12   rs1153176    0.01847    0.01847          1          1          1          1      0.994          1 
  12   rs1249944    0.01847    0.01847          1          1          1          1      0.994          1 
  12   rs1153179    0.01847    0.01847          1          1          1          1      0.994          1 
  12   rs1153180    0.01847    0.01847          1          1          1          1      0.994          1 
  12  rs60169753    0.01876    0.01876          1          1          1          1      0.994          1 
  12   rs2366141    0.01894    0.01894          1          1          1          1      0.994          1 
  12  rs71227277    0.01894    0.01894          1          1          1          1      0.994          1 
  12   rs7312664    0.01894    0.01894          1          1          1          1      0.994          1 
  12  rs34113972    0.01894    0.01894          1          1          1          1      0.994          1 
  12  rs12580549    0.01894    0.01894          1          1          1          1      0.994          1 
  12  rs12581949    0.01894    0.01894          1          1          1          1      0.994          1 
  12  rs12581950    0.01894    0.01894          1          1          1          1      0.994          1 
  12  rs12810893    0.01894    0.01894          1          1          1          1      0.994          1 
  12   rs1838170    0.01894    0.01894          1          1          1          1      0.994          1 
  12  rs34520497    0.01904    0.01904          1          1          1          1      0.994          1 
  12  rs78453587    0.01916    0.01916          1          1          1          1      0.994          1 
  12   rs1976294    0.01917    0.01917          1          1          1          1      0.994          1 
  12 rs374393340     0.0194     0.0194          1          1          1          1      0.994          1 
  12  rs59556751    0.01941    0.01941          1          1          1          1      0.994          1 
  12  rs73119213    0.01991    0.01991          1          1          1          1      0.994          1 
  12    rs736825    0.02017    0.02017          1          1          1          1      0.994          1 
  12 rs368232080    0.02019    0.02019          1          1          1          1      0.994          1 
  12  rs11171505    0.02022    0.02022          1          1          1          1      0.994          1 
  12  rs11413924    0.02041    0.02041          1          1          1          1      0.994          1 
  12  rs73324301    0.02047    0.02047          1          1          1          1      0.994          1 
  12  rs73324302    0.02047    0.02047          1          1          1          1      0.994          1 
  12  rs73326003    0.02047    0.02047          1          1          1          1      0.994          1 
  12  rs73326007    0.02047    0.02047          1          1          1          1      0.994          1 
  12  rs67954156    0.02097    0.02097          1          1          1          1      0.994          1 
  12  rs73342303    0.02098    0.02098          1          1          1          1      0.994          1 
  12   rs7963485    0.02116    0.02116          1          1          1          1      0.994          1 
  12 rs139020334    0.02116    0.02116          1          1          1          1      0.994          1 
  12   rs1443503    0.02143    0.02143          1          1          1          1      0.994          1 
  12    rs769372    0.02173    0.02173          1          1          1          1      0.994          1 
  12 rs374443069    0.02198    0.02198          1          1          1          1      0.994          1 
  12  rs36075486    0.02202    0.02202          1          1          1          1      0.994          1 
  12 rs116115007    0.02231    0.02231          1          1          1          1      0.994          1 
  12 rs147188288    0.02253    0.02253          1          1          1          1      0.994          1 
  12   rs7312888    0.02256    0.02256          1          1          1          1      0.994          1 
  12   rs7297554    0.02259    0.02259          1          1          1          1      0.994          1 
  12  rs56361260    0.02268    0.02268          1          1          1          1      0.994          1 
  12  rs75488352    0.02293    0.02293          1          1          1          1      0.994          1 
  12 rs112712133    0.02293    0.02293          1          1          1          1      0.994          1 
  12   rs2958151     0.0232     0.0232          1          1          1          1      0.994          1 
  12   rs1153177    0.02336    0.02336          1          1          1          1      0.994          1 
  12    rs884499    0.02336    0.02336          1          1          1          1      0.994          1 
  12   rs1249946    0.02336    0.02336          1          1          1          1      0.994          1 
  12   rs1153182    0.02336    0.02336          1          1          1          1      0.994          1 
  12  rs28712648    0.02364    0.02364          1          1          1          1      0.994          1 
  12  rs28653777    0.02364    0.02364          1          1          1          1      0.994          1 
  12 rs114351482    0.02364    0.02364          1          1          1          1      0.994          1 
  12  rs11832520    0.02402    0.02402          1          1          1          1      0.994          1 
  12 rs144371473    0.02402    0.02402          1          1          1          1      0.994          1 
  12  rs75177445    0.02402    0.02402          1          1          1          1      0.994          1 
  12 rs113840599    0.02402    0.02402          1          1          1          1      0.994          1 
  12 rs114486041    0.02402    0.02402          1          1          1          1      0.994          1 
  12  rs76658300    0.02402    0.02402          1          1          1          1      0.994          1 
  12  rs58822244    0.02402    0.02402          1          1          1          1      0.994          1 
  12  rs78044990    0.02402    0.02402          1          1          1          1      0.994          1 
  12 rs142212258     0.0241     0.0241          1          1          1          1      0.994          1 
  12  rs73108819    0.02425    0.02425          1          1          1          1      0.994          1 
  12    rs774025    0.02435    0.02435          1          1          1          1      0.994          1 
  12   rs2694012    0.02464    0.02464          1          1          1          1      0.994          1 
  12    rs772262    0.02464    0.02464          1          1          1          1      0.994          1 
  12    rs772263    0.02464    0.02464          1          1          1          1      0.994          1 
  12   rs2887998    0.02464    0.02464          1          1          1          1      0.994          1 
  12 rs143968503    0.02556    0.02556          1          1          1          1      0.994          1 
  12 rs140126546    0.02586    0.02586          1          1          1          1      0.994          1 
  12 rs112047677    0.02586    0.02586          1          1          1          1      0.994          1 
  12  rs17117921    0.02592    0.02592          1          1          1          1      0.994          1 
  12 rs147235249    0.02592    0.02592          1          1          1          1      0.994          1 
  12 rs115358876    0.02592    0.02592          1          1          1          1      0.994          1 
  12 rs144659618    0.02627    0.02627          1          1          1          1      0.994          1 
  12 rs543580713    0.02736    0.02736          1          1          1          1      0.994          1 
  12   rs1390191    0.02788    0.02788          1          1          1          1      0.994          1 
  12  rs11611653    0.02788    0.02788          1          1          1          1      0.994          1 
  12  rs11834660    0.02788    0.02788          1          1          1          1      0.994          1 
  12 rs150936032    0.02818    0.02818          1          1          1          1      0.994          1 
  12 rs116067490    0.02818    0.02818          1          1          1          1      0.994          1 
  12 rs116238237    0.02818    0.02818          1          1          1          1      0.994          1 
  12 rs116319947    0.02818    0.02818          1          1          1          1      0.994          1 
  12 rs142038333    0.02818    0.02818          1          1          1          1      0.994          1 
  12  rs10876678    0.02826    0.02826          1          1          1          1      0.994          1 
  12   rs7314905    0.02826    0.02826          1          1          1          1      0.994          1 
  12  rs11171205    0.02826    0.02826          1          1          1          1      0.994          1 
  12   rs1488039    0.02826    0.02826          1          1          1          1      0.994          1 
  12   rs4374022    0.02826    0.02826          1          1          1          1      0.994          1 
  12  rs73340330    0.02834    0.02834          1          1          1          1      0.994          1 
  12  rs60378437    0.02834    0.02834          1          1          1          1      0.994          1 
  12  rs36054256    0.02867    0.02867          1          1          1          1      0.994          1 
  12 rs142289327    0.02874    0.02874          1          1          1          1      0.994          1 
  12    rs750667    0.02886    0.02886          1          1          1          1      0.994          1 
  12   rs7953291    0.02886    0.02886          1          1          1          1      0.994          1 
  12 rs115144969    0.02999    0.02999          1          1          1          1      0.994          1 
  12 rs114408581    0.02999    0.02999          1          1          1          1      0.994          1 
  12  rs11172187    0.03059    0.03059          1          1          1          1      0.994          1 
  12 rs115654579    0.03113    0.03113          1          1          1          1      0.994          1 
  12 rs116432973    0.03113    0.03113          1          1          1          1      0.994          1 
  12   rs2007755    0.03225    0.03225          1          1          1          1      0.994          1 
  12    rs941022    0.03231    0.03231          1          1          1          1      0.994          1 
  12  rs77303557    0.03238    0.03238          1          1          1          1      0.994          1 
  12  rs74732233    0.03263    0.03263          1          1          1          1      0.994          1 
  12   rs2229046    0.03314    0.03314          1          1          1          1      0.994          1 
  12    rs773123    0.03314    0.03314          1          1          1          1      0.994          1 
  12 rs113468492    0.03318    0.03318          1          1          1          1      0.994          1 
  12  rs57862109    0.03353    0.03353          1          1          1          1      0.994          1 
  12  rs11375162    0.03356    0.03356          1          1          1          1      0.994          1 
  12   rs7136525    0.03446    0.03446          1          1          1          1      0.994          1 
  12 rs139147863     0.0348     0.0348          1          1          1          1      0.994          1 
  12 rs141234268    0.03486    0.03486          1          1          1          1      0.994          1 
  12  rs35568260    0.03489    0.03489          1          1          1          1      0.994          1 
  12 rs145132879    0.03555    0.03555          1          1          1          1      0.994          1 
  12   rs4326844      0.036      0.036          1          1          1          1      0.994          1 
  12   rs4513498    0.03604    0.03604          1          1          1          1      0.994          1 
  12  rs10783831    0.03607    0.03607          1          1          1          1      0.994          1 
  12    rs775321    0.03607    0.03607          1          1          1          1      0.994          1 
  12   rs1702872    0.03612    0.03612          1          1          1          1      0.994          1 
  12    rs813487    0.03612    0.03612          1          1          1          1      0.994          1 
  12 rs564894538    0.03636    0.03636          1          1          1          1      0.994          1 
  12  rs11171023    0.03699    0.03699          1          1          1          1      0.994          1 
  12   rs4759297    0.03708    0.03708          1          1          1          1      0.994          1 
  12 rs150859045    0.03729    0.03729          1          1          1          1      0.994          1 
  12 rs147722555    0.03729    0.03729          1          1          1          1      0.994          1 
  12  rs17118152    0.03729    0.03729          1          1          1          1      0.994          1 
  12   rs4759044    0.03731    0.03731          1          1          1          1      0.994          1 
  12   rs4759277    0.03731    0.03731          1          1          1          1      0.994          1 
  12  rs77509477    0.03756    0.03756          1          1          1          1      0.994          1 
  12  rs12827788    0.03778    0.03778          1          1          1          1      0.994          1 
  12 rs147251748    0.03848    0.03848          1          1          1          1      0.994          1 
  12   rs7297842     0.0392     0.0392          1          1          1          1      0.994          1 
  12   rs5798321    0.03922    0.03922          1          1          1          1      0.994          1 
  12 rs151273038    0.03933    0.03933          1          1          1          1      0.994          1 
  12  rs12812148    0.03978    0.03978          1          1          1          1      0.994          1 
  12  rs34644700    0.04084    0.04084          1          1          1          1      0.994          1 
  12   rs2088155    0.04092    0.04092          1          1          1          1      0.994          1 
  12  rs10747691    0.04131    0.04131          1          1          1          1      0.994          1 
  12  rs10747692    0.04131    0.04131          1          1          1          1      0.994          1 
  12   rs1386016    0.04131    0.04131          1          1          1          1      0.994          1 
  12  rs10783793    0.04152    0.04152          1          1          1          1      0.994          1 
  12  esv3629616    0.04202    0.04202          1          1          1          1      0.994          1 
  12   rs4016645    0.04218    0.04218          1          1          1          1      0.994          1 
  12  rs78475403    0.04223    0.04223          1          1          1          1      0.994          1 
  12 rs112173440    0.04241    0.04241          1          1          1          1      0.994          1 
  12   rs7311314    0.04264    0.04264          1          1          1          1      0.994          1 
  12  rs10876540    0.04274    0.04274          1          1          1          1      0.994          1 
  12   rs7135445    0.04274    0.04274          1          1          1          1      0.994          1 
  12   rs7136158    0.04274    0.04274          1          1          1          1      0.994          1 
  12 rs139768727    0.04301    0.04301          1          1          1          1      0.994          1 
  12 rs144389677    0.04366    0.04366          1          1          1          1      0.994          1 
  12  rs12300453    0.04375    0.04375          1          1          1          1      0.994          1 
  12   rs2371455    0.04382    0.04382          1          1          1          1      0.994          1 
  12 rs183739957    0.04423    0.04423          1          1          1          1      0.994          1 
  12  rs74349459    0.04499    0.04499          1          1          1          1      0.994          1 
  12 rs199874808    0.04501    0.04501          1          1          1          1      0.994          1 
  12  rs11326760    0.04529    0.04529          1          1          1          1      0.994          1 
  12   rs7310681    0.04618    0.04618          1          1          1          1      0.994          1 
  12  rs73317055    0.04634    0.04634          1          1          1          1      0.994          1 
  12  rs73317057    0.04634    0.04634          1          1          1          1      0.994          1 
  12  rs17107807    0.04634    0.04634          1          1          1          1      0.994          1 
  12 rs149200083    0.04638    0.04638          1          1          1          1      0.994          1 
  12  rs73125294    0.04638    0.04638          1          1          1          1      0.994          1 
  12  rs73127304    0.04638    0.04638          1          1          1          1      0.994          1 
  12 rs142653337    0.04638    0.04638          1          1          1          1      0.994          1 
  12 rs371950445    0.04672    0.04672          1          1          1          1      0.994          1 
  12  rs12820297    0.04685    0.04685          1          1          1          1      0.994          1 
  12  rs56820847    0.04707    0.04707          1          1          1          1      0.994          1 
  12   rs7980880    0.04707    0.04707          1          1          1          1      0.994          1 
  12  rs79746362    0.04715    0.04715          1          1          1          1      0.994          1 
  12  rs75961985    0.04715    0.04715          1          1          1          1      0.994          1 
  12  rs77645990    0.04715    0.04715          1          1          1          1      0.994          1 
  12  rs56698238    0.04715    0.04715          1          1          1          1      0.994          1 
  12  rs61246014    0.04715    0.04715          1          1          1          1      0.994          1 
  12 rs140993597    0.04715    0.04715          1          1          1          1      0.994          1 
  12  rs57076335    0.04715    0.04715          1          1          1          1      0.994          1 
  12  rs80255286    0.04715    0.04715          1          1          1          1      0.994          1 
  12    rs749531    0.04715    0.04715          1          1          1          1      0.994          1 
  12  rs11170721    0.04715    0.04715          1          1          1          1      0.994          1 
  12  rs35343304    0.04715    0.04715          1          1          1          1      0.994          1 
  12  rs61567286    0.04715    0.04715          1          1          1          1      0.994          1 
  12 rs533058285    0.04715    0.04715          1          1          1          1      0.994          1 
  12  rs11615252    0.04715    0.04715          1          1          1          1      0.994          1 
  12  rs10876506    0.04715    0.04715          1          1          1          1      0.994          1 
  12  rs79741387    0.04715    0.04715          1          1          1          1      0.994          1 
  12  rs10783607    0.04715    0.04715          1          1          1          1      0.994          1 
  12  rs35201914    0.04715    0.04715          1          1          1          1      0.994          1 
  12  rs75572166    0.04715    0.04715          1          1          1          1      0.994          1 
  12   rs4758992    0.04723    0.04723          1          1          1          1      0.994          1 
  12  rs61731958     0.0479     0.0479          1          1          1          1      0.994          1 
  12 rs139226872     0.0479     0.0479          1          1          1          1      0.994          1 
  12  rs11171862    0.04791    0.04791          1          1          1          1      0.994          1 
  12  rs12304519    0.04791    0.04791          1          1          1          1      0.994          1 
  12   rs6581096    0.04791    0.04791          1          1          1          1      0.994          1 
  12  rs11171863    0.04791    0.04791          1          1          1          1      0.994          1 
  12 rs114096139    0.04794    0.04794          1          1          1          1      0.994          1 
  12  rs73317059    0.04813    0.04813          1          1          1          1      0.994          1 
  12  rs61956770    0.04814    0.04814          1          1          1          1      0.994          1 
  12  rs78024341     0.0485     0.0485          1          1          1          1      0.994          1 
  12  rs12580546     0.0485     0.0485          1          1          1          1      0.994          1 
  12   rs3782241    0.04862    0.04862          1          1          1          1      0.994          1 
  12 rs375658028    0.04893    0.04893          1          1          1          1      0.994          1 
  12  rs61956904    0.04979    0.04979          1          1          1          1      0.994          1 
  12 rs142380866    0.04989    0.04989          1          1          1          1      0.994          1 
  12 rs139114741    0.04989    0.04989          1          1          1          1      0.994          1 
  12 rs111777773    0.04989    0.04989          1          1          1          1      0.994          1 
  12  rs57345250    0.05007    0.05007          1          1          1          1      0.994          1 
  12  rs75256996    0.05014    0.05014          1          1          1          1      0.994          1 
  12   rs7135552    0.05024    0.05024          1          1          1          1      0.994          1 
  12   rs4759276    0.05034    0.05034          1          1          1          1      0.994          1 
  12  rs34169124    0.05048    0.05048          1          1          1          1      0.994          1 
  12  rs78046715    0.05052    0.05052          1          1          1          1      0.994          1 
  12 rs140604071    0.05052    0.05052          1          1          1          1      0.994          1 
  12   rs7969820    0.05052    0.05052          1          1          1          1      0.994          1 
  12 rs115876912    0.05052    0.05052          1          1          1          1      0.994          1 
  12  rs61746603    0.05052    0.05052          1          1          1          1      0.994          1 
  12  rs17118042    0.05052    0.05052          1          1          1          1      0.994          1 
  12  rs12579832     0.0506     0.0506          1          1          1          1      0.994          1 
  12   rs2366140     0.0506     0.0506          1          1          1          1      0.994          1 
  12  rs12826370     0.0506     0.0506          1          1          1          1      0.994          1 
  12   rs7312914     0.0506     0.0506          1          1          1          1      0.994          1 
  12  rs12580517     0.0506     0.0506          1          1          1          1      0.994          1 
  12  rs12814948     0.0506     0.0506          1          1          1          1      0.994          1 
  12  rs12822446     0.0506     0.0506          1          1          1          1      0.994          1 
  12  rs12426215     0.0506     0.0506          1          1          1          1      0.994          1 
  12   rs7315557    0.05082    0.05082          1          1          1          1      0.994          1 
  12  rs34723922     0.0513     0.0513          1          1          1          1      0.994          1 
  12  rs35488015    0.05163    0.05163          1          1          1          1      0.994          1 
  12 rs111903036    0.05202    0.05202          1          1          1          1      0.994          1 
  12  rs60813079    0.05202    0.05202          1          1          1          1      0.994          1 
  12  rs61733875    0.05291    0.05291          1          1          1          1      0.994          1 
  12  rs11832580    0.05291    0.05291          1          1          1          1      0.994          1 
  12   rs6581093    0.05291    0.05291          1          1          1          1      0.994          1 
  12  rs78476924    0.05305    0.05305          1          1          1          1      0.994          1 
  12  rs59058282    0.05305    0.05305          1          1          1          1      0.994          1 
  12  rs79484923    0.05305    0.05305          1          1          1          1      0.994          1 
  12  rs77012801    0.05305    0.05305          1          1          1          1      0.994          1 
  12  rs74900376    0.05305    0.05305          1          1          1          1      0.994          1 
  12  rs77508193    0.05305    0.05305          1          1          1          1      0.994          1 
  12 rs115971807    0.05305    0.05305          1          1          1          1      0.994          1 
  12   rs1689517    0.05326    0.05326          1          1          1          1      0.994          1 
  12   rs4016687    0.05334    0.05334          1          1          1          1      0.994          1 
  12  rs34810921    0.05336    0.05336          1          1          1          1      0.994          1 
  12  rs11171207    0.05347    0.05347          1          1          1          1      0.994          1 
  12  rs10534532    0.05358    0.05358          1          1          1          1      0.994          1 
  12  rs10876556    0.05358    0.05358          1          1          1          1      0.994          1 
  12   rs7961432    0.05358    0.05358          1          1          1          1      0.994          1 
  12  rs79789648    0.05358    0.05358          1          1          1          1      0.994          1 
  12  rs12426904    0.05358    0.05358          1          1          1          1      0.994          1 
  12  rs34171111     0.0537     0.0537          1          1          1          1      0.994          1 
  12  rs10747690    0.05395    0.05395          1          1          1          1      0.994          1 
  12  rs76481194    0.05402    0.05402          1          1          1          1      0.994          1 
  12   rs7309600    0.05424    0.05424          1          1          1          1      0.994          1 
  12  rs80302115    0.05479    0.05479          1          1          1          1      0.994          1 
  12  rs79072749    0.05479    0.05479          1          1          1          1      0.994          1 
  12  rs77633032    0.05479    0.05479          1          1          1          1      0.994          1 
  12  rs76329398    0.05479    0.05479          1          1          1          1      0.994          1 
  12  rs78378859    0.05479    0.05479          1          1          1          1      0.994          1 
  12 rs139499289    0.05479    0.05479          1          1          1          1      0.994          1 
  12 rs188428574    0.05479    0.05479          1          1          1          1      0.994          1 
  12 rs190999100    0.05479    0.05479          1          1          1          1      0.994          1 
  12  rs60979899    0.05479    0.05479          1          1          1          1      0.994          1 
  12  rs57742580    0.05479    0.05479          1          1          1          1      0.994          1 
  12 rs562310600    0.05479    0.05479          1          1          1          1      0.994          1 
  12  rs10747686    0.05504    0.05504          1          1          1          1      0.994          1 
  12  rs10747687    0.05504    0.05504          1          1          1          1      0.994          1 
  12   rs3858599    0.05523    0.05523          1          1          1          1      0.994          1 
  12   rs2030909    0.05525    0.05525          1          1          1          1      0.994          1 
  12   rs7977273    0.05563    0.05563          1          1          1          1      0.994          1 
  12  rs11559982    0.05636    0.05636          1          1          1          1      0.994          1 
  12  rs10876550    0.05636    0.05636          1          1          1          1      0.994          1 
  12  rs11451044    0.05636    0.05636          1          1          1          1      0.994          1 
  12 rs116206655    0.05636    0.05636          1          1          1          1      0.994          1 
  12 rs574948140    0.05675    0.05675          1          1          1          1      0.994          1 
  12  rs79216850    0.05714    0.05714          1          1          1          1      0.994          1 
  12 rs114099248    0.05714    0.05714          1          1          1          1      0.994          1 
  12  rs78414086    0.05714    0.05714          1          1          1          1      0.994          1 
  12  rs71081380    0.05771    0.05771          1          1          1          1      0.994          1 
  12   rs4529917    0.05785    0.05785          1          1          1          1      0.994          1 
  12  rs79491887    0.05818    0.05818          1          1          1          1      0.994          1 
  12 rs145648369    0.05818    0.05818          1          1          1          1      0.994          1 
  12   rs2233920    0.05818    0.05818          1          1          1          1      0.994          1 
  12   rs3759091    0.05847    0.05847          1          1          1          1      0.994          1 
  12   rs2888045    0.05847    0.05847          1          1          1          1      0.994          1 
  12   rs7979190    0.05909    0.05909          1          1          1          1      0.994          1 
  12   rs7136731    0.05948    0.05948          1          1          1          1      0.994          1 
  12   rs1006705    0.05948    0.05948          1          1          1          1      0.994          1 
  12  rs79141623    0.06002    0.06002          1          1          1          1      0.994          1 
  12   rs1443511    0.06002    0.06002          1          1          1          1      0.994          1 
  12 rs147229892    0.06017    0.06017          1          1          1          1      0.994          1 
  12 rs376451058    0.06017    0.06017          1          1          1          1      0.994          1 
  12 rs140509101    0.06017    0.06017          1          1          1          1      0.994          1 
  12 rs138940073    0.06043    0.06043          1          1          1          1      0.994          1 
  12 rs190336840    0.06043    0.06043          1          1          1          1      0.994          1 
  12 rs145367638    0.06043    0.06043          1          1          1          1      0.994          1 
  12 rs150851400    0.06043    0.06043          1          1          1          1      0.994          1 
  12  rs12312167    0.06043    0.06043          1          1          1          1      0.994          1 
  12 rs115055140    0.06223    0.06223          1          1          1          1      0.994          1 
  12  rs75931125    0.06223    0.06223          1          1          1          1      0.994          1 
  12  rs74788814    0.06223    0.06223          1          1          1          1      0.994          1 
  12 rs551213710     0.0623     0.0623          1          1          1          1      0.994          1 
  12  rs56956745    0.06235    0.06235          1          1          1          1      0.994          1 
  12 rs116770510     0.0626     0.0626          1          1          1          1      0.994          1 
  12   rs4759324    0.06272    0.06272          1          1          1          1      0.994          1 
  12  rs12425596    0.06278    0.06278          1          1          1          1      0.994          1 
  12  rs74091428    0.06286    0.06286          1          1          1          1      0.994          1 
  12  rs74655679    0.06286    0.06286          1          1          1          1      0.994          1 
  12 rs139140921    0.06286    0.06286          1          1          1          1      0.994          1 
  12  rs11170822    0.06315    0.06315          1          1          1          1      0.994          1 
  12  rs11171218    0.06345    0.06345          1          1          1          1      0.994          1 
  12  rs10876688    0.06345    0.06345          1          1          1          1      0.994          1 
  12   rs1145012    0.06353    0.06353          1          1          1          1      0.994          1 
  12   rs1249961    0.06353    0.06353          1          1          1          1      0.994          1 
  12  rs74094726    0.06355    0.06355          1          1          1          1      0.994          1 
  12  rs17118590    0.06355    0.06355          1          1          1          1      0.994          1 
  12  rs34504828     0.0637     0.0637          1          1          1          1      0.994          1 
  12  rs34753930    0.06386    0.06386          1          1          1          1      0.994          1 
  12   rs7139153    0.06412    0.06412          1          1          1          1      0.994          1 
  12 rs138851641    0.06457    0.06457          1          1          1          1      0.994          1 
  12  rs59054322    0.06474    0.06474          1          1          1          1      0.994          1 
  12  rs57870135    0.06474    0.06474          1          1          1          1      0.994          1 
  12  rs56794827    0.06474    0.06474          1          1          1          1      0.994          1 
  12  rs57020231    0.06474    0.06474          1          1          1          1      0.994          1 
  12  rs17118634    0.06474    0.06474          1          1          1          1      0.994          1 
  12 rs113190019    0.06474    0.06474          1          1          1          1      0.994          1 
  12  rs17118640    0.06474    0.06474          1          1          1          1      0.994          1 
  12  rs56248317    0.06474    0.06474          1          1          1          1      0.994          1 
  12  rs58578730    0.06474    0.06474          1          1          1          1      0.994          1 
  12  rs59861765    0.06474    0.06474          1          1          1          1      0.994          1 
  12  rs60229360    0.06474    0.06474          1          1          1          1      0.994          1 
  12  rs59051184    0.06474    0.06474          1          1          1          1      0.994          1 
  12  rs73326267    0.06474    0.06474          1          1          1          1      0.994          1 
  12  rs73326269    0.06474    0.06474          1          1          1          1      0.994          1 
  12  rs17118644    0.06474    0.06474          1          1          1          1      0.994          1 
  12 rs113559688    0.06474    0.06474          1          1          1          1      0.994          1 
  12  rs17118647    0.06474    0.06474          1          1          1          1      0.994          1 
  12   rs9737797    0.06474    0.06474          1          1          1          1      0.994          1 
  12  rs61104175    0.06474    0.06474          1          1          1          1      0.994          1 
  12  rs59339542    0.06474    0.06474          1          1          1          1      0.994          1 
  12  rs56076204    0.06474    0.06474          1          1          1          1      0.994          1 
  12  rs60897073    0.06474    0.06474          1          1          1          1      0.994          1 
  12 rs112375298    0.06474    0.06474          1          1          1          1      0.994          1 
  12  rs77969675    0.06479    0.06479          1          1          1          1      0.994          1 
  12  rs80056935    0.06479    0.06479          1          1          1          1      0.994          1 
  12  rs11829862    0.06509    0.06509          1          1          1          1      0.994          1 
  12  rs11829907    0.06509    0.06509          1          1          1          1      0.994          1 
  12 rs150593595    0.06509    0.06509          1          1          1          1      0.994          1 
  12  rs34614777    0.06509    0.06509          1          1          1          1      0.994          1 
  12   rs7306424    0.06527    0.06527          1          1          1          1      0.994          1 
  12   rs7131877    0.06552    0.06552          1          1          1          1      0.994          1 
  12   rs7298906    0.06584    0.06584          1          1          1          1      0.994          1 
  12    rs773649    0.06601    0.06601          1          1          1          1      0.994          1 
  12   rs3024967    0.06602    0.06602          1          1          1          1      0.994          1 
  12   rs3024953    0.06602    0.06602          1          1          1          1      0.994          1 
  12 rs571168607    0.06627    0.06627          1          1          1          1      0.994          1 
  12 rs192043675    0.06627    0.06627          1          1          1          1      0.994          1 
  12   rs1488048    0.06669    0.06669          1          1          1          1      0.994          1 
  12   rs2371096    0.06669    0.06669          1          1          1          1      0.994          1 
  12   rs1565169    0.06669    0.06669          1          1          1          1      0.994          1 
  12    rs473465    0.06682    0.06682          1          1          1          1      0.994          1 
  12  rs11833460    0.06691    0.06691          1          1          1          1      0.994          1 
  12  rs76371413    0.06709    0.06709          1          1          1          1      0.994          1 
  12  rs79216942    0.06754    0.06754          1          1          1          1      0.994          1 
  12 rs142163397    0.06754    0.06754          1          1          1          1      0.994          1 
  12  rs79493056    0.06754    0.06754          1          1          1          1      0.994          1 
  12  rs76151299    0.06754    0.06754          1          1          1          1      0.994          1 
  12 rs115385386    0.06754    0.06754          1          1          1          1      0.994          1 
  12  rs75726574    0.06754    0.06754          1          1          1          1      0.994          1 
  12 rs149142991    0.06754    0.06754          1          1          1          1      0.994          1 
  12  rs75761351    0.06754    0.06754          1          1          1          1      0.994          1 
  12 rs116755383    0.06754    0.06754          1          1          1          1      0.994          1 
  12  rs74509981    0.06754    0.06754          1          1          1          1      0.994          1 
  12 rs115486904    0.06754    0.06754          1          1          1          1      0.994          1 
  12 rs141195544    0.06754    0.06754          1          1          1          1      0.994          1 
  12  rs79929550    0.06754    0.06754          1          1          1          1      0.994          1 
  12  rs75213630    0.06754    0.06754          1          1          1          1      0.994          1 
  12 rs115201345    0.06754    0.06754          1          1          1          1      0.994          1 
  12 rs140825156    0.06754    0.06754          1          1          1          1      0.994          1 
  12  rs76380112    0.06754    0.06754          1          1          1          1      0.994          1 
  12 rs144135044    0.06754    0.06754          1          1          1          1      0.994          1 
  12 rs116444500    0.06754    0.06754          1          1          1          1      0.994          1 
  12  rs74706118    0.06754    0.06754          1          1          1          1      0.994          1 
  12 rs561979966    0.06754    0.06754          1          1          1          1      0.994          1 
  12  rs74938700    0.06754    0.06754          1          1          1          1      0.994          1 
  12  rs75739215    0.06754    0.06754          1          1          1          1      0.994          1 
  12   rs7485113    0.06754    0.06754          1          1          1          1      0.994          1 
  12  rs76417250    0.06754    0.06754          1          1          1          1      0.994          1 
  12 rs114139693    0.06756    0.06756          1          1          1          1      0.994          1 
  12  rs71459372    0.06776    0.06776          1          1          1          1      0.994          1 
  12 rs568189818    0.06776    0.06776          1          1          1          1      0.994          1 
  12  rs12831641    0.06776    0.06776          1          1          1          1      0.994          1 
  12  rs10783625    0.06787    0.06787          1          1          1          1      0.994          1 
  12  rs60484388    0.06812    0.06812          1          1          1          1      0.994          1 
  12  rs73326276    0.06812    0.06812          1          1          1          1      0.994          1 
  12   rs9737784    0.06812    0.06812          1          1          1          1      0.994          1 
  12   rs9739600    0.06812    0.06812          1          1          1          1      0.994          1 
  12 rs115603330    0.06872    0.06872          1          1          1          1      0.994          1 
  12 rs114663449    0.06872    0.06872          1          1          1          1      0.994          1 
  12 rs115172245    0.06872    0.06872          1          1          1          1      0.994          1 
  12 rs114920814    0.06872    0.06872          1          1          1          1      0.994          1 
  12  rs78810612    0.06872    0.06872          1          1          1          1      0.994          1 
  12 rs116345474    0.06872    0.06872          1          1          1          1      0.994          1 
  12 rs138954282    0.06872    0.06872          1          1          1          1      0.994          1 
  12  rs11834210    0.06872    0.06872          1          1          1          1      0.994          1 
  12  rs75473915    0.06872    0.06872          1          1          1          1      0.994          1 
  12   rs5798335    0.06884    0.06884          1          1          1          1      0.994          1 
  12  rs11441170      0.069      0.069          1          1          1          1      0.994          1 
  12   rs4759062      0.069      0.069          1          1          1          1      0.994          1 
  12  rs75679652    0.06913    0.06913          1          1          1          1      0.994          1 
  12  rs11170820    0.06921    0.06921          1          1          1          1      0.994          1 
  12 rs116093026    0.06923    0.06923          1          1          1          1      0.994          1 
  12  rs59108938    0.06923    0.06923          1          1          1          1      0.994          1 
  12  rs75527218    0.06923    0.06923          1          1          1          1      0.994          1 
  12  rs77345621    0.06923    0.06923          1          1          1          1      0.994          1 
  12   rs7977683    0.06955    0.06955          1          1          1          1      0.994          1 
  12  rs12229805    0.06988    0.06988          1          1          1          1      0.994          1 
  12  rs73334302    0.07021    0.07021          1          1          1          1      0.994          1 
  12   rs7297416    0.07033    0.07033          1          1          1          1      0.994          1 
  12  rs10876531    0.07033    0.07033          1          1          1          1      0.994          1 
  12  rs12813881    0.07064    0.07064          1          1          1          1      0.994          1 
  12  rs71459379    0.07064    0.07064          1          1          1          1      0.994          1 
  12  rs11171880    0.07064    0.07064          1          1          1          1      0.994          1 
  12 rs142343414    0.07097    0.07097          1          1          1          1      0.994          1 
  12  rs76267365    0.07123    0.07123          1          1          1          1      0.994          1 
  12  rs67530204     0.0715     0.0715          1          1          1          1      0.994          1 
  12 rs199820012    0.07152    0.07152          1          1          1          1      0.994          1 
  12   rs3809125    0.07165    0.07165          1          1          1          1      0.994          1 
  12 rs201143000    0.07166    0.07166          1          1          1          1      0.994          1 
  12 rs114825887    0.07181    0.07181          1          1          1          1      0.994          1 
  12 rs199742462    0.07181    0.07181          1          1          1          1      0.994          1 
  12 rs114209823    0.07181    0.07181          1          1          1          1      0.994          1 
  12 rs115296681    0.07181    0.07181          1          1          1          1      0.994          1 
  12 rs191923869     0.0719     0.0719          1          1          1          1      0.994          1 
  12 rs114710713    0.07201    0.07201          1          1          1          1      0.994          1 
  12  rs10506334     0.0723     0.0723          1          1          1          1      0.994          1 
  12   rs7953131     0.0723     0.0723          1          1          1          1      0.994          1 
  12 rs201510498     0.0724     0.0724          1          1          1          1      0.994          1 
  12  rs77223375    0.07266    0.07266          1          1          1          1      0.994          1 
  12   rs2078098    0.07291    0.07291          1          1          1          1      0.994          1 
  12       rs971    0.07342    0.07342          1          1          1          1      0.994          1 
  12  rs10747742    0.07454    0.07454          1          1          1          1      0.994          1 
  12  rs11170704    0.07466    0.07466          1          1          1          1      0.994          1 
  12  rs12423776    0.07466    0.07466          1          1          1          1      0.994          1 
  12  rs79302696    0.07466    0.07466          1          1          1          1      0.994          1 
  12  rs59952927    0.07466    0.07466          1          1          1          1      0.994          1 
  12 rs147952231    0.07466    0.07466          1          1          1          1      0.994          1 
  12   rs1386808    0.07469    0.07469          1          1          1          1      0.994          1 
  12 rs370552281    0.07519    0.07519          1          1          1          1      0.994          1 
  12  rs10783597    0.07524    0.07524          1          1          1          1      0.994          1 
  12  rs11171953    0.07525    0.07525          1          1          1          1      0.994          1 
  12 rs111787795    0.07525    0.07525          1          1          1          1      0.994          1 
  12  rs12299402    0.07525    0.07525          1          1          1          1      0.994          1 
  12  rs11514185    0.07525    0.07525          1          1          1          1      0.994          1 
  12  rs73337095    0.07525    0.07525          1          1          1          1      0.994          1 
  12  rs11171963    0.07525    0.07525          1          1          1          1      0.994          1 
  12  rs11171964    0.07525    0.07525          1          1          1          1      0.994          1 
  12  rs12306275    0.07525    0.07525          1          1          1          1      0.994          1 
  12 rs112017975    0.07525    0.07525          1          1          1          1      0.994          1 
  12  rs59853996    0.07532    0.07532          1          1          1          1      0.994          1 
  12  rs10783815    0.07544    0.07544          1          1          1          1      0.994          1 
  12   rs5798334    0.07566    0.07566          1          1          1          1      0.994          1 
  12  rs58212469    0.07588    0.07588          1          1          1          1      0.994          1 
  12 rs116155875    0.07588    0.07588          1          1          1          1      0.994          1 
  12 rs114737821    0.07588    0.07588          1          1          1          1      0.994          1 
  12 rs116811300    0.07588    0.07588          1          1          1          1      0.994          1 
  12  rs61739642    0.07588    0.07588          1          1          1          1      0.994          1 
  12 rs141957095    0.07588    0.07588          1          1          1          1      0.994          1 
  12 rs139608263    0.07588    0.07588          1          1          1          1      0.994          1 
  12  rs59705555    0.07588    0.07588          1          1          1          1      0.994          1 
  12 rs115674317    0.07588    0.07588          1          1          1          1      0.994          1 
  12  rs59228800    0.07588    0.07588          1          1          1          1      0.994          1 
  12 rs562806943    0.07588    0.07588          1          1          1          1      0.994          1 
  12 rs145451934    0.07588    0.07588          1          1          1          1      0.994          1 
  12 rs115946464    0.07588    0.07588          1          1          1          1      0.994          1 
  12  rs79821882    0.07588    0.07588          1          1          1          1      0.994          1 
  12  rs57189472    0.07588    0.07588          1          1          1          1      0.994          1 
  12  rs60784549    0.07588    0.07588          1          1          1          1      0.994          1 
  12 rs115072382    0.07588    0.07588          1          1          1          1      0.994          1 
  12 rs114570988    0.07588    0.07588          1          1          1          1      0.994          1 
  12 rs143705613    0.07588    0.07588          1          1          1          1      0.994          1 
  12   rs4073818    0.07588    0.07588          1          1          1          1      0.994          1 
  12 rs116665915    0.07588    0.07588          1          1          1          1      0.994          1 
  12 rs149634195    0.07588    0.07588          1          1          1          1      0.994          1 
  12 rs200179603    0.07588    0.07588          1          1          1          1      0.994          1 
  12 rs115585882    0.07588    0.07588          1          1          1          1      0.994          1 
  12  rs57408658    0.07588    0.07588          1          1          1          1      0.994          1 
  12 rs116639970    0.07588    0.07588          1          1          1          1      0.994          1 
  12 rs193167158    0.07588    0.07588          1          1          1          1      0.994          1 
  12  rs57502749    0.07588    0.07588          1          1          1          1      0.994          1 
  12 rs146616757    0.07588    0.07588          1          1          1          1      0.994          1 
  12 rs151327031    0.07588    0.07588          1          1          1          1      0.994          1 
  12 rs115500975    0.07588    0.07588          1          1          1          1      0.994          1 
  12 rs115149241    0.07588    0.07588          1          1          1          1      0.994          1 
  12 rs116577640    0.07588    0.07588          1          1          1          1      0.994          1 
  12 rs114082608    0.07588    0.07588          1          1          1          1      0.994          1 
  12   rs7488040    0.07588    0.07588          1          1          1          1      0.994          1 
  12 rs187096571    0.07588    0.07588          1          1          1          1      0.994          1 
  12 rs147946379    0.07588    0.07588          1          1          1          1      0.994          1 
  12 rs145520093    0.07588    0.07588          1          1          1          1      0.994          1 
  12 rs149159030    0.07588    0.07588          1          1          1          1      0.994          1 
  12  rs58368506    0.07588    0.07588          1          1          1          1      0.994          1 
  12  rs57245995    0.07588    0.07588          1          1          1          1      0.994          1 
  12 rs115875734    0.07588    0.07588          1          1          1          1      0.994          1 
  12 rs149118007    0.07588    0.07588          1          1          1          1      0.994          1 
  12 rs116002655    0.07588    0.07588          1          1          1          1      0.994          1 
  12 rs181913351    0.07588    0.07588          1          1          1          1      0.994          1 
  12 rs116545753    0.07588    0.07588          1          1          1          1      0.994          1 
  12 rs139748174    0.07588    0.07588          1          1          1          1      0.994          1 
  12  rs57411817    0.07588    0.07588          1          1          1          1      0.994          1 
  12 rs116769351    0.07588    0.07588          1          1          1          1      0.994          1 
  12 rs114927547    0.07588    0.07588          1          1          1          1      0.994          1 
  12 rs115655561    0.07588    0.07588          1          1          1          1      0.994          1 
  12 rs115176543    0.07588    0.07588          1          1          1          1      0.994          1 
  12 rs145232226    0.07588    0.07588          1          1          1          1      0.994          1 
  12 rs151046230    0.07588    0.07588          1          1          1          1      0.994          1 
  12 rs114338583    0.07588    0.07588          1          1          1          1      0.994          1 
  12 rs138997130    0.07588    0.07588          1          1          1          1      0.994          1 
  12  rs61065660    0.07588    0.07588          1          1          1          1      0.994          1 
  12 rs114939673    0.07588    0.07588          1          1          1          1      0.994          1 
  12 rs150187081    0.07588    0.07588          1          1          1          1      0.994          1 
  12 rs190997655    0.07588    0.07588          1          1          1          1      0.994          1 
  12   rs2020182    0.07602    0.07602          1          1          1          1      0.994          1 
  12  rs75289684    0.07614    0.07614          1          1          1          1      0.994          1 
  12 rs114415888    0.07633    0.07633          1          1          1          1      0.994          1 
  12 rs114655728    0.07633    0.07633          1          1          1          1      0.994          1 
  12 rs140582752    0.07651    0.07651          1          1          1          1      0.994          1 
  12  rs73114699    0.07651    0.07651          1          1          1          1      0.994          1 
  12  rs73114701    0.07651    0.07651          1          1          1          1      0.994          1 
  12  rs77844657    0.07651    0.07651          1          1          1          1      0.994          1 
  12  rs73116610    0.07651    0.07651          1          1          1          1      0.994          1 
  12  rs73116613    0.07651    0.07651          1          1          1          1      0.994          1 
  12  rs17102257    0.07656    0.07656          1          1          1          1      0.994          1 
  12   rs4760168    0.07659    0.07659          1          1          1          1      0.994          1 
  12 rs142340081    0.07665    0.07665          1          1          1          1      0.994          1 
  12  rs60728251    0.07669    0.07669          1          1          1          1      0.994          1 
  12 rs139913738    0.07716    0.07716          1          1          1          1      0.994          1 
  12 rs112650407     0.0774     0.0774          1          1          1          1      0.994          1 
  12 rs376533157     0.0774     0.0774          1          1          1          1      0.994          1 
  12 rs113914554     0.0774     0.0774          1          1          1          1      0.994          1 
  12  rs73324342     0.0774     0.0774          1          1          1          1      0.994          1 
  12 rs527854070    0.07741    0.07741          1          1          1          1      0.994          1 
  12 rs140355676    0.07755    0.07755          1          1          1          1      0.994          1 
  12 rs142340577    0.07762    0.07762          1          1          1          1      0.994          1 
  12 rs116471052    0.07791    0.07791          1          1          1          1      0.994          1 
  12 rs548888053    0.07857    0.07857          1          1          1          1      0.994          1 
  12 rs143455470    0.07873    0.07873          1          1          1          1      0.994          1 
  12  rs11829277     0.0791     0.0791          1          1          1          1      0.994          1 
  12  rs11829245     0.0791     0.0791          1          1          1          1      0.994          1 
  12  rs11829261     0.0791     0.0791          1          1          1          1      0.994          1 
  12 rs113906175    0.07932    0.07932          1          1          1          1      0.994          1 
  12  rs75791702    0.07936    0.07936          1          1          1          1      0.994          1 
  12 rs111545180    0.07987    0.07987          1          1          1          1      0.994          1 
  12  rs10588702    0.07993    0.07993          1          1          1          1      0.994          1 
  12  rs10876571    0.07993    0.07993          1          1          1          1      0.994          1 
  12    rs882419    0.07993    0.07993          1          1          1          1      0.994          1 
  12   rs4016688    0.08021    0.08021          1          1          1          1      0.994          1 
  12  rs36024123    0.08022    0.08022          1          1          1          1      0.994          1 
  12  rs35441562    0.08022    0.08022          1          1          1          1      0.994          1 
  12   rs2029166    0.08039    0.08039          1          1          1          1      0.994          1 
  12   rs4759323    0.08047    0.08047          1          1          1          1      0.994          1 
  12  rs12305504    0.08053    0.08053          1          1          1          1      0.994          1 
  12   rs3852534    0.08053    0.08053          1          1          1          1      0.994          1 
  12 rs113416767     0.0811     0.0811          1          1          1          1      0.994          1 
  12  rs12302233     0.0811     0.0811          1          1          1          1      0.994          1 
  12  rs74091410    0.08112    0.08112          1          1          1          1      0.994          1 
  12  rs76493801    0.08112    0.08112          1          1          1          1      0.994          1 
  12  rs74091416    0.08112    0.08112          1          1          1          1      0.994          1 
  12 rs144203458     0.0817     0.0817          1          1          1          1      0.994          1 
  12  rs12302222     0.0817     0.0817          1          1          1          1      0.994          1 
  12 rs554971324    0.08173    0.08173          1          1          1          1      0.994          1 
  12 rs556732468    0.08181    0.08181          1          1          1          1      0.994          1 
  12  rs11829130    0.08202    0.08202          1          1          1          1      0.994          1 
  12   rs7305383    0.08202    0.08202          1          1          1          1      0.994          1 
  12   rs7305808    0.08202    0.08202          1          1          1          1      0.994          1 
  12 rs112079540    0.08224    0.08224          1          1          1          1      0.994          1 
  12  rs57151828    0.08244    0.08244          1          1          1          1      0.994          1 
  12  rs17116859    0.08244    0.08244          1          1          1          1      0.994          1 
  12  rs11170672    0.08272    0.08272          1          1          1          1      0.994          1 
  12   rs7980783    0.08272    0.08272          1          1          1          1      0.994          1 
  12  rs11171847    0.08296    0.08296          1          1          1          1      0.994          1 
  12  rs59833728    0.08307    0.08307          1          1          1          1      0.994          1 
  12 rs111383837    0.08311    0.08311          1          1          1          1      0.994          1 
  12  rs76550017    0.08311    0.08311          1          1          1          1      0.994          1 
  12   rs7954155    0.08311    0.08311          1          1          1          1      0.994          1 
  12   rs7308105    0.08314    0.08314          1          1          1          1      0.994          1 
  12  rs12317155     0.0832     0.0832          1          1          1          1      0.994          1 
  12  rs12317052     0.0832     0.0832          1          1          1          1      0.994          1 
  12  rs10783769    0.08322    0.08322          1          1          1          1      0.994          1 
  12  rs10783770    0.08322    0.08322          1          1          1          1      0.994          1 
  12   rs7970844    0.08322    0.08322          1          1          1          1      0.994          1 
  12   rs2293413    0.08322    0.08322          1          1          1          1      0.994          1 
  12   rs2293414    0.08322    0.08322          1          1          1          1      0.994          1 
  12  rs79462096    0.08329    0.08329          1          1          1          1      0.994          1 
  12  rs11171467    0.08329    0.08329          1          1          1          1      0.994          1 
  12   rs3817532    0.08331    0.08331          1          1          1          1      0.994          1 
  12   rs7974721    0.08331    0.08331          1          1          1          1      0.994          1 
  12 rs143199793    0.08335    0.08335          1          1          1          1      0.994          1 
  12   rs2470385    0.08378    0.08378          1          1          1          1      0.994          1 
  12  rs59103730    0.08383    0.08383          1          1          1          1      0.994          1 
  12    rs773114    0.08392    0.08392          1          1          1          1      0.994          1 
  12   rs1081975    0.08392    0.08392          1          1          1          1      0.994          1 
  12    rs773125    0.08392    0.08392          1          1          1          1      0.994          1 
  12  rs73326296     0.0844     0.0844          1          1          1          1      0.994          1 
  12    rs324014    0.08461    0.08461          1          1          1          1      0.994          1 
  12   rs4759253    0.08485    0.08485          1          1          1          1      0.994          1 
  12 rs540380860     0.0849     0.0849          1          1          1          1      0.994          1 
  12   rs7297662    0.08512    0.08512          1          1          1          1      0.994          1 
  12  rs73338329    0.08521    0.08521          1          1          1          1      0.994          1 
  12  rs11832808    0.08523    0.08523          1          1          1          1      0.994          1 
  12 rs112029546    0.08523    0.08523          1          1          1          1      0.994          1 
  12  rs11835769    0.08523    0.08523          1          1          1          1      0.994          1 
  12  rs74529627    0.08523    0.08523          1          1          1          1      0.994          1 
  12  rs59994845    0.08523    0.08523          1          1          1          1      0.994          1 
  12  rs77696428    0.08533    0.08533          1          1          1          1      0.994          1 
  12 rs201852535    0.08586    0.08586          1          1          1          1      0.994          1 
  12   rs2256870    0.08597    0.08597          1          1          1          1      0.994          1 
  12 rs113897279    0.08652    0.08652          1          1          1          1      0.994          1 
  12  rs77365451    0.08663    0.08663          1          1          1          1      0.994          1 
  12  rs78241026    0.08663    0.08663          1          1          1          1      0.994          1 
  12  rs12579835    0.08663    0.08663          1          1          1          1      0.994          1 
  12   rs5798407    0.08721    0.08721          1          1          1          1      0.994          1 
  12  rs11347989    0.08748    0.08748          1          1          1          1      0.994          1 
  12   rs2366138    0.08816    0.08816          1          1          1          1      0.994          1 
  12  rs56927606    0.08851    0.08851          1          1          1          1      0.994          1 
  12   rs7976741    0.08856    0.08856          1          1          1          1      0.994          1 
  12  rs12308286    0.08856    0.08856          1          1          1          1      0.994          1 
  12  rs76188931    0.08857    0.08857          1          1          1          1      0.994          1 
  12  rs34562096    0.08863    0.08863          1          1          1          1      0.994          1 
  12  rs60916034    0.08974    0.08974          1          1          1          1      0.994          1 
  12  rs73309422    0.08974    0.08974          1          1          1          1      0.994          1 
  12   rs7311160    0.08997    0.08997          1          1          1          1      0.994          1 
  12  rs11366728    0.09014    0.09014          1          1          1          1      0.994          1 
  12   rs7299481    0.09093    0.09093          1          1          1          1      0.994          1 
  12  rs76373896      0.091      0.091          1          1          1          1      0.994          1 
  12    rs324012    0.09128    0.09128          1          1          1          1      0.994          1 
  12 rs191302528    0.09143    0.09143          1          1          1          1      0.994          1 
  12   rs2939305    0.09169    0.09169          1          1          1          1      0.994          1 
  12   rs2657908    0.09172    0.09172          1          1          1          1      0.994          1 
  12   rs2638292    0.09172    0.09172          1          1          1          1      0.994          1 
  12  rs12313762    0.09224    0.09224          1          1          1          1      0.994          1 
  12   rs2629450    0.09228    0.09228          1          1          1          1      0.994          1 
  12 rs574320537    0.09259    0.09259          1          1          1          1      0.994          1 
  12  rs56977164    0.09296    0.09296          1          1          1          1      0.994          1 
  12   rs3001427    0.09346    0.09346          1          1          1          1      0.994          1 
  12   rs3122929    0.09346    0.09346          1          1          1          1      0.994          1 
  12  rs36141251    0.09346    0.09346          1          1          1          1      0.994          1 
  12  rs11170866    0.09346    0.09346          1          1          1          1      0.994          1 
  12  rs76292044    0.09358    0.09358          1          1          1          1      0.994          1 
  12  rs75831294    0.09358    0.09358          1          1          1          1      0.994          1 
  12  rs73341440    0.09375    0.09375          1          1          1          1      0.994          1 
  12 rs137948379    0.09375    0.09375          1          1          1          1      0.994          1 
  12 rs139628487    0.09375    0.09375          1          1          1          1      0.994          1 
  12  rs59792717    0.09375    0.09375          1          1          1          1      0.994          1 
  12 rs140430419    0.09375    0.09375          1          1          1          1      0.994          1 
  12 rs150403065    0.09375    0.09375          1          1          1          1      0.994          1 
  12  rs74093204    0.09375    0.09375          1          1          1          1      0.994          1 
  12  rs73326009    0.09375    0.09375          1          1          1          1      0.994          1 
  12  rs60565597    0.09375    0.09375          1          1          1          1      0.994          1 
  12  rs73326017    0.09375    0.09375          1          1          1          1      0.994          1 
  12 rs534107752    0.09375    0.09375          1          1          1          1      0.994          1 
  12 rs112677402    0.09375    0.09375          1          1          1          1      0.994          1 
  12 rs112814838    0.09375    0.09375          1          1          1          1      0.994          1 
  12  rs73326027    0.09375    0.09375          1          1          1          1      0.994          1 
  12  rs56850050    0.09375    0.09375          1          1          1          1      0.994          1 
  12  rs59802031    0.09375    0.09375          1          1          1          1      0.994          1 
  12  rs59457733    0.09375    0.09375          1          1          1          1      0.994          1 
  12  rs59920067    0.09375    0.09375          1          1          1          1      0.994          1 
  12  rs60445827    0.09375    0.09375          1          1          1          1      0.994          1 
  12  rs59299734    0.09375    0.09375          1          1          1          1      0.994          1 
  12  rs73326043    0.09375    0.09375          1          1          1          1      0.994          1 
  12  rs57364932    0.09375    0.09375          1          1          1          1      0.994          1 
  12  rs11322278    0.09409    0.09409          1          1          1          1      0.994          1 
  12 rs373736934    0.09438    0.09438          1          1          1          1      0.994          1 
  12  rs35977933     0.0944     0.0944          1          1          1          1      0.994          1 
  12  rs73116624    0.09452    0.09452          1          1          1          1      0.994          1 
  12  rs73116625    0.09452    0.09452          1          1          1          1      0.994          1 
  12  rs12824030    0.09466    0.09466          1          1          1          1      0.994          1 
  12    rs774052    0.09466    0.09466          1          1          1          1      0.994          1 
  12    rs774028    0.09466    0.09466          1          1          1          1      0.994          1 
  12   rs2638312    0.09466    0.09466          1          1          1          1      0.994          1 
  12  rs76821429    0.09526    0.09526          1          1          1          1      0.994          1 
  12 rs112407641    0.09526    0.09526          1          1          1          1      0.994          1 
  12  rs77797230    0.09561    0.09561          1          1          1          1      0.994          1 
  12  rs11548554    0.09581    0.09581          1          1          1          1      0.994          1 
  12  rs59420211    0.09581    0.09581          1          1          1          1      0.994          1 
  12  rs73340401    0.09581    0.09581          1          1          1          1      0.994          1 
  12  rs58349500    0.09581    0.09581          1          1          1          1      0.994          1 
  12  rs73334784     0.0959     0.0959          1          1          1          1      0.994          1 
  12  rs12320652    0.09601    0.09601          1          1          1          1      0.994          1 
  12 rs181428594    0.09611    0.09611          1          1          1          1      0.994          1 
  12 rs535412325    0.09643    0.09643          1          1          1          1      0.994          1 
  12 rs139987756    0.09651    0.09651          1          1          1          1      0.994          1 
  12 rs148148900    0.09651    0.09651          1          1          1          1      0.994          1 
  12   rs7980776    0.09678    0.09678          1          1          1          1      0.994          1 
  12 rs187874554    0.09681    0.09681          1          1          1          1      0.994          1 
  12 rs201138339    0.09681    0.09681          1          1          1          1      0.994          1 
  12 rs116703323    0.09681    0.09681          1          1          1          1      0.994          1 
  12    rs705699    0.09701    0.09701          1          1          1          1      0.994          1 
  12 rs563055663    0.09718    0.09718          1          1          1          1      0.994          1 
  12 rs566831202      0.098      0.098          1          1          1          1      0.994          1 
  12 rs200599872    0.09804    0.09804          1          1          1          1      0.994          1 
  12 rs112841086    0.09804    0.09804          1          1          1          1      0.994          1 
  12  rs11321648    0.09912    0.09912          1          1          1          1      0.994          1 
  12    rs266682    0.09919    0.09919          1          1          1          1      0.994          1 
  12 rs112410467    0.09922    0.09922          1          1          1          1      0.994          1 
  12 rs201953127     0.0998     0.0998          1          1          1          1      0.994          1 
  12   rs3031471     0.1001     0.1001          1          1          1          1      0.994          1 
  12    rs877636     0.1003     0.1003          1          1          1          1      0.994          1 
  12  rs17118657     0.1008     0.1008          1          1          1          1      0.994          1 
  12    rs799187     0.1008     0.1008          1          1          1          1      0.994          1 
  12  rs10876996      0.101      0.101          1          1          1          1      0.994          1 
  12  rs56847064     0.1012     0.1012          1          1          1          1      0.994          1 
  12 rs112468081     0.1012     0.1012          1          1          1          1      0.994          1 
  12   rs7305015     0.1013     0.1013          1          1          1          1      0.994          1 
  12  rs56115949     0.1015     0.1015          1          1          1          1      0.994          1 
  12   rs5798333     0.1019     0.1019          1          1          1          1      0.994          1 
  12  rs11170812     0.1019     0.1019          1          1          1          1      0.994          1 
  12    rs937308     0.1021     0.1021          1          1          1          1      0.994          1 
  12  rs11172172     0.1025     0.1025          1          1          1          1      0.994          1 
  12  rs11172173     0.1025     0.1025          1          1          1          1      0.994          1 
  12  rs73326301     0.1026     0.1026          1          1          1          1      0.994          1 
  12 rs114895142     0.1028     0.1028          1          1          1          1      0.994          1 
  12  rs57280187     0.1033     0.1033          1          1          1          1      0.994          1 
  12   rs3953272     0.1035     0.1035          1          1          1          1      0.994          1 
  12  rs10783765     0.1035     0.1035          1          1          1          1      0.994          1 
  12  rs12320537     0.1035     0.1035          1          1          1          1      0.994          1 
  12  rs12322482     0.1035     0.1035          1          1          1          1      0.994          1 
  12  rs71432310     0.1035     0.1035          1          1          1          1      0.994          1 
  12  rs12304013     0.1035     0.1035          1          1          1          1      0.994          1 
  12  rs11172290     0.1035     0.1035          1          1          1          1      0.994          1 
  12  rs71461333     0.1035     0.1035          1          1          1          1      0.994          1 
  12 rs114188808     0.1035     0.1035          1          1          1          1      0.994          1 
  12  rs12819172     0.1035     0.1035          1          1          1          1      0.994          1 
  12  rs12832574     0.1035     0.1035          1          1          1          1      0.994          1 
  12  rs12831104     0.1035     0.1035          1          1          1          1      0.994          1 
  12  rs12813558     0.1035     0.1035          1          1          1          1      0.994          1 
  12  rs11172299     0.1035     0.1035          1          1          1          1      0.994          1 
  12  rs11172302     0.1035     0.1035          1          1          1          1      0.994          1 
  12  rs34854770     0.1035     0.1035          1          1          1          1      0.994          1 
  12   rs2014898     0.1038     0.1038          1          1          1          1      0.994          1 
  12  rs56864951     0.1038     0.1038          1          1          1          1      0.994          1 
  12  rs12819039     0.1039     0.1039          1          1          1          1      0.994          1 
  12  rs35422042     0.1039     0.1039          1          1          1          1      0.994          1 
  12  rs35625178      0.104      0.104          1          1          1          1      0.994          1 
  12 rs201000501     0.1042     0.1042          1          1          1          1      0.994          1 
  12  rs17116813     0.1045     0.1045          1          1          1          1      0.994          1 
  12   rs7135772     0.1046     0.1046          1          1          1          1      0.994          1 
  12  rs11609567     0.1047     0.1047          1          1          1          1      0.994          1 
  12  rs56963700     0.1052     0.1052          1          1          1          1      0.994          1 
  12  rs79787054     0.1055     0.1055          1          1          1          1      0.994          1 
  12  rs12426667     0.1057     0.1057          1          1          1          1      0.994          1 
  12  rs10876741     0.1058     0.1058          1          1          1          1      0.994          1 
  12 rs111981443     0.1058     0.1058          1          1          1          1      0.994          1 
  12  rs10783721     0.1058     0.1058          1          1          1          1      0.994          1 
  12  rs10735860     0.1058     0.1058          1          1          1          1      0.994          1 
  12   rs4759140     0.1058     0.1058          1          1          1          1      0.994          1 
  12   rs7138676     0.1058     0.1058          1          1          1          1      0.994          1 
  12  rs10876742     0.1058     0.1058          1          1          1          1      0.994          1 
  12  rs10783723     0.1058     0.1058          1          1          1          1      0.994          1 
  12   rs9795610     0.1058     0.1058          1          1          1          1      0.994          1 
  12   rs7486665     0.1058     0.1058          1          1          1          1      0.994          1 
  12  rs11171426     0.1058     0.1058          1          1          1          1      0.994          1 
  12  rs11171427     0.1058     0.1058          1          1          1          1      0.994          1 
  12  rs10876747     0.1058     0.1058          1          1          1          1      0.994          1 
  12  rs10431547     0.1058     0.1058          1          1          1          1      0.994          1 
  12  rs10783724     0.1058     0.1058          1          1          1          1      0.994          1 
  12 rs138229096     0.1058     0.1058          1          1          1          1      0.994          1 
  12  rs76248642     0.1058     0.1058          1          1          1          1      0.994          1 
  12 rs139250197     0.1061     0.1061          1          1          1          1      0.994          1 
  12 rs146091976     0.1061     0.1061          1          1          1          1      0.994          1 
  12  rs10783818     0.1065     0.1065          1          1          1          1      0.994          1 
  12 rs140780838     0.1066     0.1066          1          1          1          1      0.994          1 
  12  rs58753036     0.1066     0.1066          1          1          1          1      0.994          1 
  12 rs189424153     0.1066     0.1066          1          1          1          1      0.994          1 
  12   rs7309327     0.1068     0.1068          1          1          1          1      0.994          1 
  12  rs10747761     0.1069     0.1069          1          1          1          1      0.994          1 
  12 rs534038229      0.107      0.107          1          1          1          1      0.994          1 
  12 rs548962454      0.107      0.107          1          1          1          1      0.994          1 
  12 rs567361825      0.107      0.107          1          1          1          1      0.994          1 
  12 rs535347341      0.107      0.107          1          1          1          1      0.994          1 
  12  rs55807043      0.107      0.107          1          1          1          1      0.994          1 
  12 rs535939207     0.1074     0.1074          1          1          1          1      0.994          1 
  12   rs4759275     0.1076     0.1076          1          1          1          1      0.994          1 
  12  rs12316810      0.108      0.108          1          1          1          1      0.994          1 
  12  rs59825899     0.1081     0.1081          1          1          1          1      0.994          1 
  12  rs68101940     0.1087     0.1087          1          1          1          1      0.994          1 
  12  rs61172092     0.1089     0.1089          1          1          1          1      0.994          1 
  12  rs79443649      0.109      0.109          1          1          1          1      0.994          1 
  12 rs572819039      0.109      0.109          1          1          1          1      0.994          1 
  12 rs115558166      0.109      0.109          1          1          1          1      0.994          1 
  12 rs114513460      0.109      0.109          1          1          1          1      0.994          1 
  12 rs143500836      0.109      0.109          1          1          1          1      0.994          1 
  12  rs80072406      0.109      0.109          1          1          1          1      0.994          1 
  12   rs2640563     0.1092     0.1092          1          1          1          1      0.994          1 
  12 rs146177908     0.1092     0.1092          1          1          1          1      0.994          1 
  12   rs2940413     0.1092     0.1092          1          1          1          1      0.994          1 
  12   rs1626158     0.1092     0.1092          1          1          1          1      0.994          1 
  12   rs1689518     0.1092     0.1092          1          1          1          1      0.994          1 
  12   rs2934152     0.1092     0.1092          1          1          1          1      0.994          1 
  12  rs10783777     0.1092     0.1092          1          1          1          1      0.994          1 
  12  rs10876867     0.1092     0.1092          1          1          1          1      0.994          1 
  12  rs10783778     0.1092     0.1092          1          1          1          1      0.994          1 
  12   rs7300292     0.1092     0.1092          1          1          1          1      0.994          1 
  12   rs4417324     0.1092     0.1092          1          1          1          1      0.994          1 
  12   rs7304690     0.1092     0.1092          1          1          1          1      0.994          1 
  12   rs7304586     0.1092     0.1092          1          1          1          1      0.994          1 
  12   rs2640565     0.1092     0.1092          1          1          1          1      0.994          1 
  12   rs2640566     0.1092     0.1092          1          1          1          1      0.994          1 
  12  rs11171735     0.1092     0.1092          1          1          1          1      0.994          1 
  12  rs10467122     0.1092     0.1092          1          1          1          1      0.994          1 
  12   rs7953107     0.1092     0.1092          1          1          1          1      0.994          1 
  12   rs2661729     0.1092     0.1092          1          1          1          1      0.994          1 
  12   rs2661728     0.1092     0.1092          1          1          1          1      0.994          1 
  12   rs1091527     0.1092     0.1092          1          1          1          1      0.994          1 
  12    rs796462     0.1092     0.1092          1          1          1          1      0.994          1 
  12  rs61266348     0.1093     0.1093          1          1          1          1      0.994          1 
  12   rs4367982     0.1095     0.1095          1          1          1          1      0.994          1 
  12  rs11172049     0.1098     0.1098          1          1          1          1      0.994          1 
  12   rs1874888     0.1098     0.1098          1          1          1          1      0.994          1 
  12  rs10876951     0.1098     0.1098          1          1          1          1      0.994          1 
  12  rs36035578     0.1101     0.1101          1          1          1          1      0.994          1 
  12  rs11610792     0.1106     0.1106          1          1          1          1      0.994          1 
  12   rs1488045     0.1106     0.1106          1          1          1          1      0.994          1 
  12   rs1488046     0.1106     0.1106          1          1          1          1      0.994          1 
  12  rs12425046     0.1106     0.1106          1          1          1          1      0.994          1 
  12  rs12370238     0.1107     0.1107          1          1          1          1      0.994          1 
  12  rs17115919      0.111      0.111          1          1          1          1      0.994          1 
  12 rs114583399     0.1111     0.1111          1          1          1          1      0.994          1 
  12  rs11837558     0.1113     0.1113          1          1          1          1      0.994          1 
  12   rs2141587     0.1115     0.1115          1          1          1          1      0.994          1 
  12   rs4758958     0.1115     0.1115          1          1          1          1      0.994          1 
  12 rs141120390     0.1115     0.1115          1          1          1          1      0.994          1 
  12   rs7308217     0.1115     0.1115          1          1          1          1      0.994          1 
  12   rs4759079     0.1115     0.1115          1          1          1          1      0.994          1 
  12   rs4758960     0.1115     0.1115          1          1          1          1      0.994          1 
  12  rs12297274     0.1117     0.1117          1          1          1          1      0.994          1 
  12  rs55666835     0.1117     0.1117          1          1          1          1      0.994          1 
  12   rs2293412     0.1118     0.1118          1          1          1          1      0.994          1 
  12 rs112561781     0.1119     0.1119          1          1          1          1      0.994          1 
  12  rs71769116     0.1119     0.1119          1          1          1          1      0.994          1 
  12  rs58774049      0.112      0.112          1          1          1          1      0.994          1 
  12  rs74360535     0.1121     0.1121          1          1          1          1      0.994          1 
  12   rs3847785     0.1123     0.1123          1          1          1          1      0.994          1 
  12   rs3847784     0.1123     0.1123          1          1          1          1      0.994          1 
  12   rs2037749     0.1123     0.1123          1          1          1          1      0.994          1 
  12 rs145778802     0.1125     0.1125          1          1          1          1      0.994          1 
  12 rs373481141     0.1128     0.1128          1          1          1          1      0.994          1 
  12  rs60740107     0.1133     0.1133          1          1          1          1      0.994          1 
  12  rs59794023     0.1133     0.1133          1          1          1          1      0.994          1 
  12   rs7310292     0.1133     0.1133          1          1          1          1      0.994          1 
  12   rs7957187     0.1133     0.1133          1          1          1          1      0.994          1 
  12  rs75125444     0.1133     0.1133          1          1          1          1      0.994          1 
  12  rs77499413     0.1133     0.1133          1          1          1          1      0.994          1 
  12  rs56696262     0.1133     0.1133          1          1          1          1      0.994          1 
  12   rs2035948     0.1133     0.1133          1          1          1          1      0.994          1 
  12 rs113115413     0.1133     0.1133          1          1          1          1      0.994          1 
  12 rs140104596     0.1133     0.1133          1          1          1          1      0.994          1 
  12 rs149171352     0.1133     0.1133          1          1          1          1      0.994          1 
  12  rs11835310     0.1133     0.1133          1          1          1          1      0.994          1 
  12  rs11835337     0.1133     0.1133          1          1          1          1      0.994          1 
  12  rs73338377     0.1133     0.1133          1          1          1          1      0.994          1 
  12   rs9738143     0.1133     0.1133          1          1          1          1      0.994          1 
  12 rs150335793     0.1133     0.1133          1          1          1          1      0.994          1 
  12   rs7970035     0.1133     0.1133          1          1          1          1      0.994          1 
  12  rs10542846     0.1133     0.1133          1          1          1          1      0.994          1 
  12  rs11837075     0.1133     0.1133          1          1          1          1      0.994          1 
  12   rs7298109     0.1133     0.1133          1          1          1          1      0.994          1 
  12 rs528196591     0.1133     0.1133          1          1          1          1      0.994          1 
  12 rs557279620     0.1133     0.1133          1          1          1          1      0.994          1 
  12 rs115699610     0.1133     0.1133          1          1          1          1      0.994          1 
  12 rs542776584     0.1134     0.1134          1          1          1          1      0.994          1 
  12  rs11609501     0.1137     0.1137          1          1          1          1      0.994          1 
  12  rs34315813     0.1138     0.1138          1          1          1          1      0.994          1 
  12  rs60965953     0.1141     0.1141          1          1          1          1      0.994          1 
  12 rs200393559     0.1142     0.1142          1          1          1          1      0.994          1 
  12 rs569462170     0.1142     0.1142          1          1          1          1      0.994          1 
  12 rs199775456     0.1142     0.1142          1          1          1          1      0.994          1 
  12 rs200816611     0.1142     0.1142          1          1          1          1      0.994          1 
  12  rs12299612     0.1142     0.1142          1          1          1          1      0.994          1 
  12  rs10506327     0.1142     0.1142          1          1          1          1      0.994          1 
  12  rs12299820     0.1142     0.1142          1          1          1          1      0.994          1 
  12   rs1128385     0.1142     0.1142          1          1          1          1      0.994          1 
  12 rs137931871     0.1144     0.1144          1          1          1          1      0.994          1 
  12  rs56998309     0.1154     0.1154          1          1          1          1      0.994          1 
  12  rs73338385     0.1156     0.1156          1          1          1          1      0.994          1 
  12 rs148622820     0.1157     0.1157          1          1          1          1      0.994          1 
  12    rs868690     0.1158     0.1158          1          1          1          1      0.994          1 
  12  rs10747688     0.1159     0.1159          1          1          1          1      0.994          1 
  12  rs11837267      0.116      0.116          1          1          1          1      0.994          1 
  12  rs10876568     0.1162     0.1162          1          1          1          1      0.994          1 
  12 rs572465754     0.1163     0.1163          1          1          1          1      0.994          1 
  12  rs17115699     0.1165     0.1165          1          1          1          1      0.994          1 
  12  rs10161050     0.1165     0.1165          1          1          1          1      0.994          1 
  12  rs73315002     0.1165     0.1165          1          1          1          1      0.994          1 
  12  rs17116615     0.1166     0.1166          1          1          1          1      0.994          1 
  12  rs11612640     0.1167     0.1167          1          1          1          1      0.994          1 
  12   rs2088154     0.1169     0.1169          1          1          1          1      0.994          1 
  12   rs7310164      0.117      0.117          1          1          1          1      0.994          1 
  12  rs78855708     0.1176     0.1176          1          1          1          1      0.994          1 
  12  rs71081362      0.118      0.118          1          1          1          1      0.994          1 
  12  rs72303843     0.1181     0.1181          1          1          1          1      0.994          1 
  12  rs77298381     0.1182     0.1182          1          1          1          1      0.994          1 
  12    rs747339     0.1183     0.1183          1          1          1          1      0.994          1 
  12 rs573263806     0.1183     0.1183          1          1          1          1      0.994          1 
  12 rs114964664     0.1186     0.1186          1          1          1          1      0.994          1 
  12 rs563779047     0.1186     0.1186          1          1          1          1      0.994          1 
  12 rs540187717     0.1186     0.1186          1          1          1          1      0.994          1 
  12 rs536972884     0.1186     0.1186          1          1          1          1      0.994          1 
  12  rs56368105     0.1189     0.1189          1          1          1          1      0.994          1 
  12      rs2350     0.1191     0.1191          1          1          1          1      0.994          1 
  12   rs7305512     0.1192     0.1192          1          1          1          1      0.994          1 
  12   rs2638286     0.1197     0.1197          1          1          1          1      0.994          1 
  12   rs7298991     0.1198     0.1198          1          1          1          1      0.994          1 
  12  rs76599309     0.1201     0.1201          1          1          1          1      0.994          1 
  12 rs114050121     0.1207     0.1207          1          1          1          1      0.994          1 
  12   rs2269348     0.1209     0.1209          1          1          1          1      0.994          1 
  12  rs10783638     0.1209     0.1209          1          1          1          1      0.994          1 
  12 rs139142078     0.1209     0.1209          1          1          1          1      0.994          1 
  12  rs55931551      0.121      0.121          1          1          1          1      0.994          1 
  12  rs58494653     0.1213     0.1213          1          1          1          1      0.994          1 
  12  rs11610564     0.1214     0.1214          1          1          1          1      0.994          1 
  12 rs546316797     0.1219     0.1219          1          1          1          1      0.994          1 
  12 rs561343166     0.1219     0.1219          1          1          1          1      0.994          1 
  12  rs78979908     0.1219     0.1219          1          1          1          1      0.994          1 
  12 rs114988358     0.1219     0.1219          1          1          1          1      0.994          1 
  12  rs11171016     0.1219     0.1219          1          1          1          1      0.994          1 
  12  rs12817212     0.1219     0.1219          1          1          1          1      0.994          1 
  12 rs143476330     0.1223     0.1223          1          1          1          1      0.994          1 
  12    rs907711     0.1224     0.1224          1          1          1          1      0.994          1 
  12  rs12304920     0.1225     0.1225          1          1          1          1      0.994          1 
  12  rs73313197     0.1226     0.1226          1          1          1          1      0.994          1 
  12 rs201937788      0.123      0.123          1          1          1          1      0.994          1 
  12 rs563387053      0.123      0.123          1          1          1          1      0.994          1 
  12 rs545631580      0.123      0.123          1          1          1          1      0.994          1 
  12   rs4759293     0.1231     0.1231          1          1          1          1      0.994          1 
  12  rs73347912     0.1232     0.1232          1          1          1          1      0.994          1 
  12  rs79016510     0.1236     0.1236          1          1          1          1      0.994          1 
  12   rs2939313     0.1238     0.1238          1          1          1          1      0.994          1 
  12   rs2129811     0.1239     0.1239          1          1          1          1      0.994          1 
  12  rs34362389      0.124      0.124          1          1          1          1      0.994          1 
  12   rs4635172      0.124      0.124          1          1          1          1      0.994          1 
  12 rs147154216     0.1246     0.1246          1          1          1          1      0.994          1 
  12  rs10783811     0.1247     0.1247          1          1          1          1      0.994          1 
  12  rs28684573     0.1249     0.1249          1          1          1          1      0.994          1 
  12    rs540730     0.1251     0.1251          1          1          1          1      0.994          1 
  12  rs10783751     0.1252     0.1252          1          1          1          1      0.994          1 
  12  rs10876792     0.1252     0.1252          1          1          1          1      0.994          1 
  12  rs28562727     0.1252     0.1252          1          1          1          1      0.994          1 
  12  rs28393455     0.1252     0.1252          1          1          1          1      0.994          1 
  12  rs11171507     0.1252     0.1252          1          1          1          1      0.994          1 
  12  rs10876793     0.1252     0.1252          1          1          1          1      0.994          1 
  12    rs884510     0.1253     0.1253          1          1          1          1      0.994          1 
  12 rs112527379     0.1255     0.1255          1          1          1          1      0.994          1 
  12 rs142018836     0.1256     0.1256          1          1          1          1      0.994          1 
  12   rs1488038     0.1257     0.1257          1          1          1          1      0.994          1 
  12 rs116455361     0.1262     0.1262          1          1          1          1      0.994          1 
  12  rs79266245     0.1262     0.1262          1          1          1          1      0.994          1 
  12  rs75468119     0.1262     0.1262          1          1          1          1      0.994          1 
  12 rs113386089     0.1262     0.1262          1          1          1          1      0.994          1 
  12 rs113465396     0.1262     0.1262          1          1          1          1      0.994          1 
  12 rs112708725     0.1262     0.1262          1          1          1          1      0.994          1 
  12 rs112141159     0.1262     0.1262          1          1          1          1      0.994          1 
  12   rs7312668     0.1262     0.1262          1          1          1          1      0.994          1 
  12 rs113588407     0.1262     0.1262          1          1          1          1      0.994          1 
  12 rs112615998     0.1262     0.1262          1          1          1          1      0.994          1 
  12 rs112505109     0.1262     0.1262          1          1          1          1      0.994          1 
  12 rs111315843     0.1262     0.1262          1          1          1          1      0.994          1 
  12 rs112805997     0.1262     0.1262          1          1          1          1      0.994          1 
  12 rs111920748     0.1262     0.1262          1          1          1          1      0.994          1 
  12 rs116126262     0.1262     0.1262          1          1          1          1      0.994          1 
  12 rs115256524     0.1262     0.1262          1          1          1          1      0.994          1 
  12 rs112365922     0.1262     0.1262          1          1          1          1      0.994          1 
  12 rs113350654     0.1262     0.1262          1          1          1          1      0.994          1 
  12 rs113617709     0.1262     0.1262          1          1          1          1      0.994          1 
  12 rs113157636     0.1262     0.1262          1          1          1          1      0.994          1 
  12  rs12099905     0.1262     0.1262          1          1          1          1      0.994          1 
  12 rs111543667     0.1262     0.1262          1          1          1          1      0.994          1 
  12 rs111811949     0.1262     0.1262          1          1          1          1      0.994          1 
  12  rs76353965     0.1262     0.1262          1          1          1          1      0.994          1 
  12  rs60744440     0.1264     0.1264          1          1          1          1      0.994          1 
  12 rs113886103     0.1264     0.1264          1          1          1          1      0.994          1 
  12 rs114528508     0.1265     0.1265          1          1          1          1      0.994          1 
  12  rs61956623     0.1268     0.1268          1          1          1          1      0.994          1 
  12  rs60520159     0.1268     0.1268          1          1          1          1      0.994          1 
  12 rs570379974     0.1269     0.1269          1          1          1          1      0.994          1 
  12 rs534348675     0.1269     0.1269          1          1          1          1      0.994          1 
  12  rs10876495     0.1276     0.1276          1          1          1          1      0.994          1 
  12  rs59323124     0.1276     0.1276          1          1          1          1      0.994          1 
  12  rs75204089     0.1276     0.1276          1          1          1          1      0.994          1 
  12 rs530329134     0.1278     0.1278          1          1          1          1      0.994          1 
  12  rs79480453     0.1293     0.1293          1          1          1          1      0.994          1 
  12   rs1250272     0.1301     0.1301          1          1          1          1      0.994          1 
  12 rs377713123     0.1306     0.1306          1          1          1          1      0.994          1 
  12 rs116384661     0.1306     0.1306          1          1          1          1      0.994          1 
  12  rs73326022     0.1307     0.1307          1          1          1          1      0.994          1 
  12   rs6421186     0.1313     0.1313          1          1          1          1      0.994          1 
  12  rs35103370     0.1314     0.1314          1          1          1          1      0.994          1 
  12  rs34109846     0.1314     0.1314          1          1          1          1      0.994          1 
  12  rs34423990     0.1314     0.1314          1          1          1          1      0.994          1 
  12  rs34548137     0.1314     0.1314          1          1          1          1      0.994          1 
  12   rs6581127     0.1314     0.1314          1          1          1          1      0.994          1 
  12   rs1038914     0.1315     0.1315          1          1          1          1      0.994          1 
  12   rs7304319     0.1316     0.1316          1          1          1          1      0.994          1 
  12 rs202141190     0.1323     0.1323          1          1          1          1      0.994          1 
  12   rs4254104     0.1325     0.1325          1          1          1          1      0.994          1 
  12   rs1316899     0.1327     0.1327          1          1          1          1      0.994          1 
  12  rs10876891     0.1332     0.1332          1          1          1          1      0.994          1 
  12 rs139495835     0.1336     0.1336          1          1          1          1      0.994          1 
  12   rs7975919     0.1345     0.1345          1          1          1          1      0.994          1 
  12   rs1910762     0.1349     0.1349          1          1          1          1      0.994          1 
  12  rs60888164     0.1352     0.1352          1          1          1          1      0.994          1 
  12  rs11172113     0.1356     0.1356          1          1          1          1      0.994          1 
  12  rs60869796     0.1356     0.1356          1          1          1          1      0.994          1 
  12  rs58963383     0.1357     0.1357          1          1          1          1      0.994          1 
  12 rs201585319     0.1357     0.1357          1          1          1          1      0.994          1 
  12 rs115568694     0.1357     0.1357          1          1          1          1      0.994          1 
  12  rs66826398     0.1357     0.1357          1          1          1          1      0.994          1 
  12  rs56184801     0.1357     0.1357          1          1          1          1      0.994          1 
  12 rs116301839     0.1359     0.1359          1          1          1          1      0.994          1 
  12 rs116307318     0.1359     0.1359          1          1          1          1      0.994          1 
  12 rs150493825     0.1359     0.1359          1          1          1          1      0.994          1 
  12 rs113863438     0.1359     0.1359          1          1          1          1      0.994          1 
  12 rs116486400      0.136      0.136          1          1          1          1      0.994          1 
  12 rs143248326      0.136      0.136          1          1          1          1      0.994          1 
  12  rs12316004      0.136      0.136          1          1          1          1      0.994          1 
  12 rs147334367     0.1361     0.1361          1          1          1          1      0.994          1 
  12 rs550607408     0.1363     0.1363          1          1          1          1      0.994          1 
  12  rs10876929     0.1363     0.1363          1          1          1          1      0.994          1 
  12  rs10876930     0.1363     0.1363          1          1          1          1      0.994          1 
  12   rs7294561     0.1363     0.1363          1          1          1          1      0.994          1 
  12 rs114688702     0.1363     0.1363          1          1          1          1      0.994          1 
  12  rs74500179     0.1363     0.1363          1          1          1          1      0.994          1 
  12  rs60220223     0.1363     0.1363          1          1          1          1      0.994          1 
  12   rs7303832     0.1363     0.1363          1          1          1          1      0.994          1 
  12  rs34164956     0.1363     0.1363          1          1          1          1      0.994          1 
  12   rs7308567     0.1363     0.1363          1          1          1          1      0.994          1 
  12 rs112377731     0.1365     0.1365          1          1          1          1      0.994          1 
  12  rs74093290     0.1365     0.1365          1          1          1          1      0.994          1 
  12  rs56265831     0.1368     0.1368          1          1          1          1      0.994          1 
  12  rs11170989     0.1371     0.1371          1          1          1          1      0.994          1 
  12  rs12318649     0.1372     0.1372          1          1          1          1      0.994          1 
  12  rs10876539     0.1373     0.1373          1          1          1          1      0.994          1 
  12  rs11171178     0.1376     0.1376          1          1          1          1      0.994          1 
  12  rs74650070     0.1378     0.1378          1          1          1          1      0.994          1 
  12 rs111952836     0.1378     0.1378          1          1          1          1      0.994          1 
  12  rs80089711     0.1378     0.1378          1          1          1          1      0.994          1 
  12    rs924069     0.1383     0.1383          1          1          1          1      0.994          1 
  12    rs507562     0.1385     0.1385          1          1          1          1      0.994          1 
  12   rs7137258     0.1393     0.1393          1          1          1          1      0.994          1 
  12 rs113741283     0.1398     0.1398          1          1          1          1      0.994          1 
  12 rs113415134     0.1402     0.1402          1          1          1          1      0.994          1 
  12  rs79520254     0.1404     0.1404          1          1          1          1      0.994          1 
  12  rs12813384     0.1406     0.1406          1          1          1          1      0.994          1 
  12  rs55772485     0.1409     0.1409          1          1          1          1      0.994          1 
  12  rs67772913     0.1412     0.1412          1          1          1          1      0.994          1 
  12 rs112887008     0.1413     0.1413          1          1          1          1      0.994          1 
  12   rs1552842     0.1414     0.1414          1          1          1          1      0.994          1 
  12   rs1873919     0.1414     0.1414          1          1          1          1      0.994          1 
  12   rs1153147     0.1416     0.1416          1          1          1          1      0.994          1 
  12   rs2463181     0.1416     0.1416          1          1          1          1      0.994          1 
  12 rs564552735     0.1417     0.1417          1          1          1          1      0.994          1 
  12 rs144180738     0.1419     0.1419          1          1          1          1      0.994          1 
  12   rs1968896     0.1421     0.1421          1          1          1          1      0.994          1 
  12   rs6581124     0.1422     0.1422          1          1          1          1      0.994          1 
  12   rs2694917     0.1424     0.1424          1          1          1          1      0.994          1 
  12   rs1822438     0.1426     0.1426          1          1          1          1      0.994          1 
  12   rs1678518     0.1427     0.1427          1          1          1          1      0.994          1 
  12   rs1678535     0.1427     0.1427          1          1          1          1      0.994          1 
  12   rs2619472     0.1427     0.1427          1          1          1          1      0.994          1 
  12   rs4760319     0.1427     0.1427          1          1          1          1      0.994          1 
  12  rs35493121      0.143      0.143          1          1          1          1      0.994          1 
  12  rs72478990     0.1432     0.1432          1          1          1          1      0.994          1 
  12  rs11377390     0.1432     0.1432          1          1          1          1      0.994          1 
  12 rs534236130     0.1434     0.1434          1          1          1          1      0.994          1 
  12   rs1250437     0.1438     0.1438          1          1          1          1      0.994          1 
  12   rs7970410     0.1439     0.1439          1          1          1          1      0.994          1 
  12   rs7488173     0.1439     0.1439          1          1          1          1      0.994          1 
  12  rs11559983     0.1439     0.1439          1          1          1          1      0.994          1 
  12 rs150654766     0.1439     0.1439          1          1          1          1      0.994          1 
  12  rs12230433     0.1439     0.1439          1          1          1          1      0.994          1 
  12   rs2306851     0.1439     0.1439          1          1          1          1      0.994          1 
  12   rs1948139     0.1439     0.1439          1          1          1          1      0.994          1 
  12   rs7296324     0.1439     0.1439          1          1          1          1      0.994          1 
  12  rs11171137     0.1439     0.1439          1          1          1          1      0.994          1 
  12  rs11171145     0.1439     0.1439          1          1          1          1      0.994          1 
  12  rs11171153     0.1439     0.1439          1          1          1          1      0.994          1 
  12   rs4569095     0.1439     0.1439          1          1          1          1      0.994          1 
  12  rs76611443     0.1445     0.1445          1          1          1          1      0.994          1 
  12  rs76769872     0.1445     0.1445          1          1          1          1      0.994          1 
  12 rs113340396     0.1445     0.1445          1          1          1          1      0.994          1 
  12   rs2371559     0.1448     0.1448          1          1          1          1      0.994          1 
  12 rs114794058     0.1452     0.1452          1          1          1          1      0.994          1 
  12  rs10876850     0.1454     0.1454          1          1          1          1      0.994          1 
  12  rs79076218     0.1455     0.1455          1          1          1          1      0.994          1 
  12  rs60047499     0.1455     0.1455          1          1          1          1      0.994          1 
  12  rs74093117     0.1458     0.1458          1          1          1          1      0.994          1 
  12  rs34114686     0.1463     0.1463          1          1          1          1      0.994          1 
  12   rs6581154     0.1464     0.1464          1          1          1          1      0.994          1 
  12   rs4760164     0.1465     0.1465          1          1          1          1      0.994          1 
  12  rs79861589     0.1465     0.1465          1          1          1          1      0.994          1 
  12  rs55659200     0.1466     0.1466          1          1          1          1      0.994          1 
  12  rs73326056     0.1466     0.1466          1          1          1          1      0.994          1 
  12  rs73326058     0.1466     0.1466          1          1          1          1      0.994          1 
  12  rs75473020      0.147      0.147          1          1          1          1      0.994          1 
  12  rs68176600      0.147      0.147          1          1          1          1      0.994          1 
  12  rs10783816      0.147      0.147          1          1          1          1      0.994          1 
  12   rs4759089     0.1471     0.1471          1          1          1          1      0.994          1 
  12 rs138991388     0.1473     0.1473          1          1          1          1      0.994          1 
  12 rs115737706     0.1473     0.1473          1          1          1          1      0.994          1 
  12 rs115542266     0.1475     0.1475          1          1          1          1      0.994          1 
  12  rs75133146     0.1477     0.1477          1          1          1          1      0.994          1 
  12  rs78533876     0.1477     0.1477          1          1          1          1      0.994          1 
  12 rs114815655     0.1477     0.1477          1          1          1          1      0.994          1 
  12 rs145401239     0.1477     0.1477          1          1          1          1      0.994          1 
  12 rs114603384     0.1481     0.1481          1          1          1          1      0.994          1 
  12  rs11336093     0.1483     0.1483          1          1          1          1      0.994          1 
  12 rs542895211     0.1498     0.1498          1          1          1          1      0.994          1 
  12  rs77318677     0.1501     0.1501          1          1          1          1      0.994          1 
  12   rs6581126     0.1504     0.1504          1          1          1          1      0.994          1 
  12   rs6581129     0.1504     0.1504          1          1          1          1      0.994          1 
  12   rs7488264     0.1504     0.1504          1          1          1          1      0.994          1 
  12   rs7308552     0.1504     0.1504          1          1          1          1      0.994          1 
  12   rs7308698     0.1504     0.1504          1          1          1          1      0.994          1 
  12   rs1136765     0.1504     0.1504          1          1          1          1      0.994          1 
  12 rs201669073     0.1507     0.1507          1          1          1          1      0.994          1 
  12 rs115053296     0.1507     0.1507          1          1          1          1      0.994          1 
  12  rs78883084     0.1507     0.1507          1          1          1          1      0.994          1 
  12 rs115116571     0.1507     0.1507          1          1          1          1      0.994          1 
  12 rs187589017     0.1507     0.1507          1          1          1          1      0.994          1 
  12   rs4759295     0.1508     0.1508          1          1          1          1      0.994          1 
  12   rs6580960     0.1508     0.1508          1          1          1          1      0.994          1 
  12   rs7963500     0.1508     0.1508          1          1          1          1      0.994          1 
  12   rs4759296     0.1508     0.1508          1          1          1          1      0.994          1 
  12  rs77218170      0.151      0.151          1          1          1          1      0.994          1 
  12  rs35546587      0.151      0.151          1          1          1          1      0.994          1 
  12   rs1701706     0.1512     0.1512          1          1          1          1      0.994          1 
  12    rs772922     0.1512     0.1512          1          1          1          1      0.994          1 
  12   rs1702876     0.1512     0.1512          1          1          1          1      0.994          1 
  12   rs2658479     0.1512     0.1512          1          1          1          1      0.994          1 
  12   rs4759239     0.1512     0.1512          1          1          1          1      0.994          1 
  12   rs1612055     0.1512     0.1512          1          1          1          1      0.994          1 
  12   rs2456972     0.1512     0.1512          1          1          1          1      0.994          1 
  12  rs11297791     0.1512     0.1512          1          1          1          1      0.994          1 
  12   rs7300772     0.1512     0.1512          1          1          1          1      0.994          1 
  12   rs1614219     0.1512     0.1512          1          1          1          1      0.994          1 
  12   rs1689511     0.1512     0.1512          1          1          1          1      0.994          1 
  12  rs71447767     0.1515     0.1515          1          1          1          1      0.994          1 
  12  rs35859651     0.1515     0.1515          1          1          1          1      0.994          1 
  12   rs7136889     0.1516     0.1516          1          1          1          1      0.994          1 
  12   rs7315688     0.1516     0.1516          1          1          1          1      0.994          1 
  12   rs7315495     0.1516     0.1516          1          1          1          1      0.994          1 
  12  rs60028217     0.1517     0.1517          1          1          1          1      0.994          1 
  12   rs3803044     0.1518     0.1518          1          1          1          1      0.994          1 
  12 rs147526409     0.1524     0.1524          1          1          1          1      0.994          1 
  12   rs3803018     0.1524     0.1524          1          1          1          1      0.994          1 
  12  rs56678278     0.1529     0.1529          1          1          1          1      0.994          1 
  12   rs4326846     0.1529     0.1529          1          1          1          1      0.994          1 
  12  rs60636781     0.1529     0.1529          1          1          1          1      0.994          1 
  12 rs551897937      0.153      0.153          1          1          1          1      0.994          1 
  12  rs10876682     0.1533     0.1533          1          1          1          1      0.994          1 
  12  rs60599774     0.1534     0.1534          1          1          1          1      0.994          1 
  12 rs143859566      0.154      0.154          1          1          1          1      0.994          1 
  12 rs148927433      0.154      0.154          1          1          1          1      0.994          1 
  12   rs2605492      0.154      0.154          1          1          1          1      0.994          1 
  12    rs772919     0.1544     0.1544          1          1          1          1      0.994          1 
  12  rs76316907     0.1545     0.1545          1          1          1          1      0.994          1 
  12 rs116663057     0.1545     0.1545          1          1          1          1      0.994          1 
  12  rs75448205     0.1545     0.1545          1          1          1          1      0.994          1 
  12 rs146543499     0.1545     0.1545          1          1          1          1      0.994          1 
  12 rs559534331     0.1545     0.1545          1          1          1          1      0.994          1 
  12 rs145126473     0.1545     0.1545          1          1          1          1      0.994          1 
  12 rs146765746     0.1545     0.1545          1          1          1          1      0.994          1 
  12  rs79859235     0.1545     0.1545          1          1          1          1      0.994          1 
  12 rs144480048     0.1545     0.1545          1          1          1          1      0.994          1 
  12 rs115144411     0.1545     0.1545          1          1          1          1      0.994          1 
  12 rs116421818     0.1545     0.1545          1          1          1          1      0.994          1 
  12 rs115099454     0.1545     0.1545          1          1          1          1      0.994          1 
  12 rs115847443     0.1545     0.1545          1          1          1          1      0.994          1 
  12 rs148536203     0.1545     0.1545          1          1          1          1      0.994          1 
  12 rs577672306     0.1545     0.1545          1          1          1          1      0.994          1 
  12 rs550359561     0.1545     0.1545          1          1          1          1      0.994          1 
  12 rs116726281     0.1545     0.1545          1          1          1          1      0.994          1 
  12 rs115723047     0.1545     0.1545          1          1          1          1      0.994          1 
  12 rs115217968     0.1545     0.1545          1          1          1          1      0.994          1 
  12   rs7137307     0.1545     0.1545          1          1          1          1      0.994          1 
  12 rs150492537     0.1545     0.1545          1          1          1          1      0.994          1 
  12 rs145030916     0.1545     0.1545          1          1          1          1      0.994          1 
  12  rs17117652     0.1545     0.1545          1          1          1          1      0.994          1 
  12 rs114882379     0.1545     0.1545          1          1          1          1      0.994          1 
  12   rs7298281     0.1545     0.1545          1          1          1          1      0.994          1 
  12   rs2030407     0.1547     0.1547          1          1          1          1      0.994          1 
  12 rs370722209     0.1548     0.1548          1          1          1          1      0.994          1 
  12   rs2366149     0.1556     0.1556          1          1          1          1      0.994          1 
  12  rs74638080     0.1559     0.1559          1          1          1          1      0.994          1 
  12 rs112712585     0.1559     0.1559          1          1          1          1      0.994          1 
  12  rs11834092     0.1559     0.1559          1          1          1          1      0.994          1 
  12 rs111538267     0.1559     0.1559          1          1          1          1      0.994          1 
  12 rs146181733     0.1559     0.1559          1          1          1          1      0.994          1 
  12  rs11831505     0.1559     0.1559          1          1          1          1      0.994          1 
  12 rs114833275     0.1568     0.1568          1          1          1          1      0.994          1 
  12 rs115688997     0.1568     0.1568          1          1          1          1      0.994          1 
  12    rs774027      0.157      0.157          1          1          1          1      0.994          1 
  12    rs703829      0.157      0.157          1          1          1          1      0.994          1 
  12    rs774031      0.157      0.157          1          1          1          1      0.994          1 
  12    rs774032      0.157      0.157          1          1          1          1      0.994          1 
  12   rs2638304      0.157      0.157          1          1          1          1      0.994          1 
  12    rs774033      0.157      0.157          1          1          1          1      0.994          1 
  12  rs36104188      0.157      0.157          1          1          1          1      0.994          1 
  12    rs774034      0.157      0.157          1          1          1          1      0.994          1 
  12    rs774035      0.157      0.157          1          1          1          1      0.994          1 
  12    rs774036      0.157      0.157          1          1          1          1      0.994          1 
  12    rs774037      0.157      0.157          1          1          1          1      0.994          1 
  12    rs774038      0.157      0.157          1          1          1          1      0.994          1 
  12    rs774039      0.157      0.157          1          1          1          1      0.994          1 
  12   rs1696466     0.1572     0.1572          1          1          1          1      0.994          1 
  12 rs543112634     0.1572     0.1572          1          1          1          1      0.994          1 
  12  rs34265700     0.1572     0.1572          1          1          1          1      0.994          1 
  12  rs60098489     0.1573     0.1573          1          1          1          1      0.994          1 
  12  rs74091961     0.1573     0.1573          1          1          1          1      0.994          1 
  12  rs58596884     0.1573     0.1573          1          1          1          1      0.994          1 
  12   rs7305943     0.1574     0.1574          1          1          1          1      0.994          1 
  12  rs10747757     0.1574     0.1574          1          1          1          1      0.994          1 
  12  rs12372290     0.1575     0.1575          1          1          1          1      0.994          1 
  12  rs11171334     0.1579     0.1579          1          1          1          1      0.994          1 
  12  rs61595650     0.1579     0.1579          1          1          1          1      0.994          1 
  12  rs12809144     0.1581     0.1581          1          1          1          1      0.994          1 
  12 rs112362391     0.1584     0.1584          1          1          1          1      0.994          1 
  12   rs1852931     0.1588     0.1588          1          1          1          1      0.994          1 
  12   rs7134031      0.159      0.159          1          1          1          1      0.994          1 
  12   rs7301225     0.1595     0.1595          1          1          1          1      0.994          1 
  12   rs4759087     0.1596     0.1596          1          1          1          1      0.994          1 
  12 rs563953278     0.1606     0.1606          1          1          1          1      0.994          1 
  12  rs76119419     0.1606     0.1606          1          1          1          1      0.994          1 
  12 rs146190923     0.1606     0.1606          1          1          1          1      0.994          1 
  12 rs530874911     0.1606     0.1606          1          1          1          1      0.994          1 
  12 rs193149592     0.1606     0.1606          1          1          1          1      0.994          1 
  12 rs141575611     0.1606     0.1606          1          1          1          1      0.994          1 
  12 rs116375924     0.1606     0.1606          1          1          1          1      0.994          1 
  12 rs184882487     0.1606     0.1606          1          1          1          1      0.994          1 
  12 rs114153682     0.1606     0.1606          1          1          1          1      0.994          1 
  12 rs190003799     0.1606     0.1606          1          1          1          1      0.994          1 
  12 rs115126222     0.1606     0.1606          1          1          1          1      0.994          1 
  12 rs114989585     0.1606     0.1606          1          1          1          1      0.994          1 
  12 rs146939401     0.1606     0.1606          1          1          1          1      0.994          1 
  12 rs114031508     0.1606     0.1606          1          1          1          1      0.994          1 
  12 rs116260100     0.1606     0.1606          1          1          1          1      0.994          1 
  12 rs138905754     0.1606     0.1606          1          1          1          1      0.994          1 
  12 rs201502355     0.1606     0.1606          1          1          1          1      0.994          1 
  12  rs34772922     0.1606     0.1606          1          1          1          1      0.994          1 
  12  rs56106125     0.1607     0.1607          1          1          1          1      0.994          1 
  12  rs73346100     0.1608     0.1608          1          1          1          1      0.994          1 
  12   rs2241820     0.1608     0.1608          1          1          1          1      0.994          1 
  12 rs199748040     0.1609     0.1609          1          1          1          1      0.994          1 
  12  rs57073684      0.161      0.161          1          1          1          1      0.994          1 
  12  rs76339667     0.1614     0.1614          1          1          1          1      0.994          1 
  12  rs59950664     0.1614     0.1614          1          1          1          1      0.994          1 
  12    rs796476     0.1614     0.1614          1          1          1          1      0.994          1 
  12   rs7965091     0.1615     0.1615          1          1          1          1      0.994          1 
  12  rs34513909     0.1616     0.1616          1          1          1          1      0.994          1 
  12  rs11172250     0.1616     0.1616          1          1          1          1      0.994          1 
  12  rs10783832     0.1616     0.1616          1          1          1          1      0.994          1 
  12 rs138400176      0.162      0.162          1          1          1          1      0.994          1 
  12   rs2928053     0.1623     0.1623          1          1          1          1      0.994          1 
  12   rs2640629     0.1623     0.1623          1          1          1          1      0.994          1 
  12  rs12833187     0.1623     0.1623          1          1          1          1      0.994          1 
  12   rs1689587     0.1623     0.1623          1          1          1          1      0.994          1 
  12   rs2640636     0.1623     0.1623          1          1          1          1      0.994          1 
  12   rs2640637     0.1623     0.1623          1          1          1          1      0.994          1 
  12   rs1689586     0.1623     0.1623          1          1          1          1      0.994          1 
  12   rs1689584     0.1623     0.1623          1          1          1          1      0.994          1 
  12   rs2619441     0.1623     0.1623          1          1          1          1      0.994          1 
  12   rs2928061     0.1623     0.1623          1          1          1          1      0.994          1 
  12   rs2928062     0.1623     0.1623          1          1          1          1      0.994          1 
  12   rs1678504     0.1623     0.1623          1          1          1          1      0.994          1 
  12   rs1678505     0.1623     0.1623          1          1          1          1      0.994          1 
  12 rs114091491     0.1628     0.1628          1          1          1          1      0.994          1 
  12  rs11170805      0.163      0.163          1          1          1          1      0.994          1 
  12   rs7961393     0.1632     0.1632          1          1          1          1      0.994          1 
  12 rs570301508     0.1633     0.1633          1          1          1          1      0.994          1 
  12   rs2887924     0.1637     0.1637          1          1          1          1      0.994          1 
  12   rs7953732     0.1641     0.1641          1          1          1          1      0.994          1 
  12  rs35341749     0.1643     0.1643          1          1          1          1      0.994          1 
  12  rs12823365     0.1643     0.1643          1          1          1          1      0.994          1 
  12  rs71444888     0.1643     0.1643          1          1          1          1      0.994          1 
  12  rs34901437     0.1643     0.1643          1          1          1          1      0.994          1 
  12  rs35995867     0.1643     0.1643          1          1          1          1      0.994          1 
  12 rs146256539     0.1643     0.1643          1          1          1          1      0.994          1 
  12  rs78472071     0.1643     0.1643          1          1          1          1      0.994          1 
  12  rs35986499     0.1643     0.1643          1          1          1          1      0.994          1 
  12  rs71444890     0.1643     0.1643          1          1          1          1      0.994          1 
  12  rs12811887     0.1643     0.1643          1          1          1          1      0.994          1 
  12  rs12812206     0.1643     0.1643          1          1          1          1      0.994          1 
  12  rs12813658     0.1643     0.1643          1          1          1          1      0.994          1 
  12  rs11831847     0.1643     0.1643          1          1          1          1      0.994          1 
  12  rs11831849     0.1643     0.1643          1          1          1          1      0.994          1 
  12  rs11829986     0.1643     0.1643          1          1          1          1      0.994          1 
  12  rs12824969     0.1643     0.1643          1          1          1          1      0.994          1 
  12  rs17116618     0.1643     0.1643          1          1          1          1      0.994          1 
  12  rs11611284     0.1643     0.1643          1          1          1          1      0.994          1 
  12   rs1463651     0.1643     0.1643          1          1          1          1      0.994          1 
  12   rs5798329     0.1643     0.1643          1          1          1          1      0.994          1 
  12   rs1463650     0.1643     0.1643          1          1          1          1      0.994          1 
  12   rs2291739     0.1644     0.1644          1          1          1          1      0.994          1 
  12 rs115305785     0.1648     0.1648          1          1          1          1      0.994          1 
  12   rs1249988     0.1652     0.1652          1          1          1          1      0.994          1 
  12 rs191838252     0.1654     0.1654          1          1          1          1      0.994          1 
  12   rs7305370     0.1661     0.1661          1          1          1          1      0.994          1 
  12   rs7969660     0.1666     0.1666          1          1          1          1      0.994          1 
  12   rs4759163     0.1666     0.1666          1          1          1          1      0.994          1 
  12  rs11171603     0.1666     0.1666          1          1          1          1      0.994          1 
  12   rs5798349     0.1673     0.1673          1          1          1          1      0.994          1 
  12   rs9971777     0.1679     0.1679          1          1          1          1      0.994          1 
  12  rs34237350     0.1682     0.1682          1          1          1          1      0.994          1 
  12  rs12579911     0.1685     0.1685          1          1          1          1      0.994          1 
  12  rs55666598     0.1688     0.1688          1          1          1          1      0.994          1 
  12   rs6581045     0.1688     0.1688          1          1          1          1      0.994          1 
  12   rs6421182     0.1688     0.1688          1          1          1          1      0.994          1 
  12  rs57070355     0.1691     0.1691          1          1          1          1      0.994          1 
  12  rs35046301     0.1692     0.1692          1          1          1          1      0.994          1 
  12  rs10876950     0.1693     0.1693          1          1          1          1      0.994          1 
  12  rs35390421     0.1707     0.1707          1          1          1          1      0.994          1 
  12  rs10783771     0.1707     0.1707          1          1          1          1      0.994          1 
  12 rs186379132      0.171      0.171          1          1          1          1      0.994          1 
  12   rs9669595     0.1714     0.1714          1          1          1          1      0.994          1 
  12   rs1800162     0.1714     0.1714          1          1          1          1      0.994          1 
  12   rs7956686     0.1714     0.1714          1          1          1          1      0.994          1 
  12  rs78558633     0.1714     0.1714          1          1          1          1      0.994          1 
  12 rs112458336     0.1714     0.1714          1          1          1          1      0.994          1 
  12  rs11832080     0.1718     0.1718          1          1          1          1      0.994          1 
  12 rs561133973     0.1718     0.1718          1          1          1          1      0.994          1 
  12 rs146047488     0.1718     0.1718          1          1          1          1      0.994          1 
  12    rs774042     0.1718     0.1718          1          1          1          1      0.994          1 
  12    rs774044     0.1718     0.1718          1          1          1          1      0.994          1 
  12    rs774045     0.1718     0.1718          1          1          1          1      0.994          1 
  12  rs10506341     0.1722     0.1722          1          1          1          1      0.994          1 
  12  rs17116877     0.1722     0.1722          1          1          1          1      0.994          1 
  12  rs34343116     0.1723     0.1723          1          1          1          1      0.994          1 
  12  rs34950222     0.1723     0.1723          1          1          1          1      0.994          1 
  12  rs34248177     0.1723     0.1723          1          1          1          1      0.994          1 
  12  rs11170687     0.1724     0.1724          1          1          1          1      0.994          1 
  12 rs114426385     0.1724     0.1724          1          1          1          1      0.994          1 
  12 rs116818942     0.1724     0.1724          1          1          1          1      0.994          1 
  12    rs238516     0.1724     0.1724          1          1          1          1      0.994          1 
  12  rs12309387     0.1727     0.1727          1          1          1          1      0.994          1 
  12   rs3136376     0.1728     0.1728          1          1          1          1      0.994          1 
  12  rs74092435     0.1729     0.1729          1          1          1          1      0.994          1 
  12   rs6580970     0.1736     0.1736          1          1          1          1      0.994          1 
  12   rs7134677     0.1736     0.1736          1          1          1          1      0.994          1 
  12  rs11394212     0.1739     0.1739          1          1          1          1      0.994          1 
  12    rs511752     0.1739     0.1739          1          1          1          1      0.994          1 
  12    rs541869     0.1739     0.1739          1          1          1          1      0.994          1 
  12   rs7312036      0.174      0.174          1          1          1          1      0.994          1 
  12   rs7974512     0.1741     0.1741          1          1          1          1      0.994          1 
  12   rs7295393     0.1743     0.1743          1          1          1          1      0.994          1 
  12   rs7299189     0.1743     0.1743          1          1          1          1      0.994          1 
  12   rs7307755     0.1743     0.1743          1          1          1          1      0.994          1 
  12 rs149288740     0.1744     0.1744          1          1          1          1      0.994          1 
  12 rs140191420     0.1745     0.1745          1          1          1          1      0.994          1 
  12  rs75960044      0.175      0.175          1          1          1          1      0.994          1 
  12  rs11170988     0.1751     0.1751          1          1          1          1      0.994          1 
  12   rs2035949     0.1755     0.1755          1          1          1          1      0.994          1 
  12  rs11837096     0.1755     0.1755          1          1          1          1      0.994          1 
  12 rs114434175     0.1761     0.1761          1          1          1          1      0.994          1 
  12 rs114960023     0.1761     0.1761          1          1          1          1      0.994          1 
  12 rs114732273     0.1761     0.1761          1          1          1          1      0.994          1 
  12 rs115476197     0.1761     0.1761          1          1          1          1      0.994          1 
  12 rs116121912     0.1761     0.1761          1          1          1          1      0.994          1 
  12 rs114803507     0.1761     0.1761          1          1          1          1      0.994          1 
  12 rs144221241     0.1761     0.1761          1          1          1          1      0.994          1 
  12 rs115379282     0.1761     0.1761          1          1          1          1      0.994          1 
  12  rs60187792     0.1761     0.1761          1          1          1          1      0.994          1 
  12 rs116348519     0.1761     0.1761          1          1          1          1      0.994          1 
  12 rs183656131     0.1761     0.1761          1          1          1          1      0.994          1 
  12 rs148264571     0.1761     0.1761          1          1          1          1      0.994          1 
  12 rs138614097     0.1761     0.1761          1          1          1          1      0.994          1 
  12 rs116349464     0.1761     0.1761          1          1          1          1      0.994          1 
  12 rs147504963     0.1765     0.1765          1          1          1          1      0.994          1 
  12  rs11171087     0.1765     0.1765          1          1          1          1      0.994          1 
  12  rs80242834     0.1765     0.1765          1          1          1          1      0.994          1 
  12 rs113553686     0.1765     0.1765          1          1          1          1      0.994          1 
  12 rs114121090     0.1765     0.1765          1          1          1          1      0.994          1 
  12  rs74793419     0.1765     0.1765          1          1          1          1      0.994          1 
  12  rs78623411     0.1765     0.1765          1          1          1          1      0.994          1 
  12  rs78092954     0.1765     0.1765          1          1          1          1      0.994          1 
  12  rs79182472     0.1765     0.1765          1          1          1          1      0.994          1 
  12  rs75832708     0.1765     0.1765          1          1          1          1      0.994          1 
  12  rs76629773     0.1765     0.1765          1          1          1          1      0.994          1 
  12  rs79192192     0.1765     0.1765          1          1          1          1      0.994          1 
  12   rs7956890     0.1765     0.1765          1          1          1          1      0.994          1 
  12  rs60220639     0.1767     0.1767          1          1          1          1      0.994          1 
  12 rs375003734     0.1767     0.1767          1          1          1          1      0.994          1 
  12  rs67465120     0.1773     0.1773          1          1          1          1      0.994          1 
  12  rs35748039     0.1776     0.1776          1          1          1          1      0.994          1 
  12 rs145374894     0.1778     0.1778          1          1          1          1      0.994          1 
  12   rs2620677     0.1779     0.1779          1          1          1          1      0.994          1 
  12    rs776038     0.1779     0.1779          1          1          1          1      0.994          1 
  12  rs11831454     0.1779     0.1779          1          1          1          1      0.994          1 
  12  rs36182183     0.1779     0.1779          1          1          1          1      0.994          1 
  12    rs747340     0.1779     0.1779          1          1          1          1      0.994          1 
  12   rs2643628      0.178      0.178          1          1          1          1      0.994          1 
  12  rs11170792      0.178      0.178          1          1          1          1      0.994          1 
  12  rs11608918      0.178      0.178          1          1          1          1      0.994          1 
  12   rs7296285      0.178      0.178          1          1          1          1      0.994          1 
  12   rs7294447     0.1781     0.1781          1          1          1          1      0.994          1 
  12  rs71925390     0.1782     0.1782          1          1          1          1      0.994          1 
  12  rs77274441     0.1782     0.1782          1          1          1          1      0.994          1 
  12  rs56795175     0.1782     0.1782          1          1          1          1      0.994          1 
  12    rs876351     0.1782     0.1782          1          1          1          1      0.994          1 
  12  rs12826199     0.1782     0.1782          1          1          1          1      0.994          1 
  12  rs80254584     0.1782     0.1782          1          1          1          1      0.994          1 
  12  rs34983064     0.1782     0.1782          1          1          1          1      0.994          1 
  12  rs12423899     0.1782     0.1782          1          1          1          1      0.994          1 
  12   rs4608125     0.1782     0.1782          1          1          1          1      0.994          1 
  12  rs10783600     0.1782     0.1782          1          1          1          1      0.994          1 
  12  rs10783602     0.1782     0.1782          1          1          1          1      0.994          1 
  12 rs538246032     0.1782     0.1782          1          1          1          1      0.994          1 
  12  rs56973833     0.1782     0.1782          1          1          1          1      0.994          1 
  12 rs116354044     0.1782     0.1782          1          1          1          1      0.994          1 
  12  rs11170702     0.1782     0.1782          1          1          1          1      0.994          1 
  12  rs74091537     0.1784     0.1784          1          1          1          1      0.994          1 
  12  rs78894268      0.179      0.179          1          1          1          1      0.994          1 
  12  rs80067626      0.179      0.179          1          1          1          1      0.994          1 
  12 rs116396543      0.179      0.179          1          1          1          1      0.994          1 
  12 rs116268106      0.179      0.179          1          1          1          1      0.994          1 
  12 rs552278414      0.179      0.179          1          1          1          1      0.994          1 
  12  rs60860750      0.179      0.179          1          1          1          1      0.994          1 
  12  rs74445589      0.179      0.179          1          1          1          1      0.994          1 
  12  rs77463592     0.1794     0.1794          1          1          1          1      0.994          1 
  12  rs77685403     0.1794     0.1794          1          1          1          1      0.994          1 
  12  rs12322894     0.1794     0.1794          1          1          1          1      0.994          1 
  12  rs74813423     0.1795     0.1795          1          1          1          1      0.994          1 
  12  esv3629559     0.1801     0.1801          1          1          1          1      0.994          1 
  12 rs114692051     0.1802     0.1802          1          1          1          1      0.994          1 
  12 rs115819381     0.1802     0.1802          1          1          1          1      0.994          1 
  12 rs114158543     0.1802     0.1802          1          1          1          1      0.994          1 
  12 rs115589161     0.1802     0.1802          1          1          1          1      0.994          1 
  12   rs6580990     0.1803     0.1803          1          1          1          1      0.994          1 
  12 rs146919687     0.1804     0.1804          1          1          1          1      0.994          1 
  12  rs76628943     0.1804     0.1804          1          1          1          1      0.994          1 
  12   rs4759040     0.1808     0.1808          1          1          1          1      0.994          1 
  12   rs4759265     0.1808     0.1808          1          1          1          1      0.994          1 
  12   rs4468384     0.1808     0.1808          1          1          1          1      0.994          1 
  12  rs34263825     0.1808     0.1808          1          1          1          1      0.994          1 
  12   rs2638317     0.1809     0.1809          1          1          1          1      0.994          1 
  12   rs1795833     0.1809     0.1809          1          1          1          1      0.994          1 
  12   rs1532371     0.1809     0.1809          1          1          1          1      0.994          1 
  12  rs75328374      0.181      0.181          1          1          1          1      0.994          1 
  12  rs61497467      0.181      0.181          1          1          1          1      0.994          1 
  12 rs111487441      0.181      0.181          1          1          1          1      0.994          1 
  12  rs73337089      0.181      0.181          1          1          1          1      0.994          1 
  12   rs4016598     0.1812     0.1812          1          1          1          1      0.994          1 
  12 rs116830042     0.1813     0.1813          1          1          1          1      0.994          1 
  12  rs56935296     0.1813     0.1813          1          1          1          1      0.994          1 
  12  rs78406826     0.1813     0.1813          1          1          1          1      0.994          1 
  12  rs10876837     0.1815     0.1815          1          1          1          1      0.994          1 
  12  rs57676526     0.1817     0.1817          1          1          1          1      0.994          1 
  12  rs58855382     0.1817     0.1817          1          1          1          1      0.994          1 
  12  rs59029921     0.1817     0.1817          1          1          1          1      0.994          1 
  12  rs12368165     0.1819     0.1819          1          1          1          1      0.994          1 
  12  rs12368135     0.1819     0.1819          1          1          1          1      0.994          1 
  12 rs114492313     0.1827     0.1827          1          1          1          1      0.994          1 
  12   rs1545783     0.1828     0.1828          1          1          1          1      0.994          1 
  12  rs10747781     0.1828     0.1828          1          1          1          1      0.994          1 
  12   rs4760304     0.1828     0.1828          1          1          1          1      0.994          1 
  12   rs4760158     0.1828     0.1828          1          1          1          1      0.994          1 
  12  rs11459804     0.1828     0.1828          1          1          1          1      0.994          1 
  12    rs774047      0.183      0.183          1          1          1          1      0.994          1 
  12    rs774026      0.183      0.183          1          1          1          1      0.994          1 
  12    rs705700     0.1831     0.1831          1          1          1          1      0.994          1 
  12  rs71081363     0.1832     0.1832          1          1          1          1      0.994          1 
  12  rs58845746     0.1833     0.1833          1          1          1          1      0.994          1 
  12   rs7398375     0.1835     0.1835          1          1          1          1      0.994          1 
  12 rs116394569     0.1835     0.1835          1          1          1          1      0.994          1 
  12  rs10783842     0.1838     0.1838          1          1          1          1      0.994          1 
  12  rs56901156      0.184      0.184          1          1          1          1      0.994          1 
  12   rs1144996      0.184      0.184          1          1          1          1      0.994          1 
  12  rs17116487     0.1844     0.1844          1          1          1          1      0.994          1 
  12  rs17116496     0.1844     0.1844          1          1          1          1      0.994          1 
  12  rs80080400     0.1844     0.1844          1          1          1          1      0.994          1 
  12  rs58433936     0.1844     0.1844          1          1          1          1      0.994          1 
  12  rs58581501     0.1844     0.1844          1          1          1          1      0.994          1 
  12  rs76576455     0.1844     0.1844          1          1          1          1      0.994          1 
  12  rs78124158     0.1844     0.1844          1          1          1          1      0.994          1 
  12  rs80334130     0.1844     0.1844          1          1          1          1      0.994          1 
  12  rs61255458     0.1844     0.1844          1          1          1          1      0.994          1 
  12  rs78942098     0.1844     0.1844          1          1          1          1      0.994          1 
  12  rs80304588     0.1844     0.1844          1          1          1          1      0.994          1 
  12  rs77362617     0.1844     0.1844          1          1          1          1      0.994          1 
  12 rs143402955     0.1844     0.1844          1          1          1          1      0.994          1 
  12  rs11171149     0.1844     0.1844          1          1          1          1      0.994          1 
  12  rs59730401     0.1844     0.1844          1          1          1          1      0.994          1 
  12  rs78930721     0.1844     0.1844          1          1          1          1      0.994          1 
  12 rs116007554     0.1844     0.1844          1          1          1          1      0.994          1 
  12  rs17118200     0.1844     0.1844          1          1          1          1      0.994          1 
  12 rs149617622     0.1844     0.1844          1          1          1          1      0.994          1 
  12 rs114819223     0.1844     0.1844          1          1          1          1      0.994          1 
  12  rs58717357     0.1844     0.1844          1          1          1          1      0.994          1 
  12 rs139750030     0.1844     0.1844          1          1          1          1      0.994          1 
  12   rs7305481     0.1844     0.1844          1          1          1          1      0.994          1 
  12  rs11837183     0.1844     0.1844          1          1          1          1      0.994          1 
  12 rs116040402     0.1844     0.1844          1          1          1          1      0.994          1 
  12 rs116365245     0.1845     0.1845          1          1          1          1      0.994          1 
  12 rs116204103     0.1845     0.1845          1          1          1          1      0.994          1 
  12  rs57975245     0.1846     0.1846          1          1          1          1      0.994          1 
  12 rs549906232     0.1846     0.1846          1          1          1          1      0.994          1 
  12   rs1249958     0.1848     0.1848          1          1          1          1      0.994          1 
  12   rs1153141     0.1848     0.1848          1          1          1          1      0.994          1 
  12 rs148118140     0.1848     0.1848          1          1          1          1      0.994          1 
  12 rs532788985      0.185      0.185          1          1          1          1      0.994          1 
  12 rs370165472     0.1853     0.1853          1          1          1          1      0.994          1 
  12  rs11608302     0.1856     0.1856          1          1          1          1      0.994          1 
  12      rs4559      0.186      0.186          1          1          1          1      0.994          1 
  12   rs4759330     0.1861     0.1861          1          1          1          1      0.994          1 
  12 rs184170958     0.1862     0.1862          1          1          1          1      0.994          1 
  12 rs140498079     0.1866     0.1866          1          1          1          1      0.994          1 
  12  rs57847959     0.1866     0.1866          1          1          1          1      0.994          1 
  12   rs7295218     0.1873     0.1873          1          1          1          1      0.994          1 
  12 rs114552970     0.1873     0.1873          1          1          1          1      0.994          1 
  12  rs79225818     0.1873     0.1873          1          1          1          1      0.994          1 
  12 rs114007739     0.1873     0.1873          1          1          1          1      0.994          1 
  12 rs115200352     0.1873     0.1873          1          1          1          1      0.994          1 
  12 rs115998878     0.1877     0.1877          1          1          1          1      0.994          1 
  12  rs78491748     0.1877     0.1877          1          1          1          1      0.994          1 
  12   rs3889697     0.1879     0.1879          1          1          1          1      0.994          1 
  12  rs11171653      0.188      0.188          1          1          1          1      0.994          1 
  12  rs78001418     0.1884     0.1884          1          1          1          1      0.994          1 
  12  rs75003288     0.1884     0.1884          1          1          1          1      0.994          1 
  12   rs1975470     0.1885     0.1885          1          1          1          1      0.994          1 
  12   rs2087246     0.1887     0.1887          1          1          1          1      0.994          1 
  12  rs73309428     0.1891     0.1891          1          1          1          1      0.994          1 
  12  rs57371368     0.1891     0.1891          1          1          1          1      0.994          1 
  12   rs9706510     0.1891     0.1891          1          1          1          1      0.994          1 
  12 rs138879969     0.1891     0.1891          1          1          1          1      0.994          1 
  12   rs3858601     0.1891     0.1891          1          1          1          1      0.994          1 
  12   rs7295111     0.1891     0.1891          1          1          1          1      0.994          1 
  12 rs541707237     0.1894     0.1894          1          1          1          1      0.994          1 
  12  rs58995108     0.1895     0.1895          1          1          1          1      0.994          1 
  12  rs76758508     0.1895     0.1895          1          1          1          1      0.994          1 
  12  rs61937826     0.1904     0.1904          1          1          1          1      0.994          1 
  12  rs76280168     0.1904     0.1904          1          1          1          1      0.994          1 
  12    rs931587     0.1909     0.1909          1          1          1          1      0.994          1 
  12    rs931586     0.1909     0.1909          1          1          1          1      0.994          1 
  12   rs6580991     0.1909     0.1909          1          1          1          1      0.994          1 
  12   rs4759097     0.1909     0.1909          1          1          1          1      0.994          1 
  12    rs931585     0.1909     0.1909          1          1          1          1      0.994          1 
  12  rs56012703      0.191      0.191          1          1          1          1      0.994          1 
  12 rs140665169      0.191      0.191          1          1          1          1      0.994          1 
  12   rs7958573     0.1914     0.1914          1          1          1          1      0.994          1 
  12  rs11831381     0.1915     0.1915          1          1          1          1      0.994          1 
  12  rs34490799     0.1921     0.1921          1          1          1          1      0.994          1 
  12   rs3930412     0.1921     0.1921          1          1          1          1      0.994          1 
  12   rs4759066     0.1921     0.1921          1          1          1          1      0.994          1 
  12   rs7398130     0.1921     0.1921          1          1          1          1      0.994          1 
  12  rs11170780     0.1923     0.1923          1          1          1          1      0.994          1 
  12  rs11170783     0.1923     0.1923          1          1          1          1      0.994          1 
  12  rs10783622     0.1924     0.1924          1          1          1          1      0.994          1 
  12   rs3847783     0.1925     0.1925          1          1          1          1      0.994          1 
  12    rs979013     0.1925     0.1925          1          1          1          1      0.994          1 
  12  rs10783613     0.1925     0.1925          1          1          1          1      0.994          1 
  12   rs2366142     0.1925     0.1925          1          1          1          1      0.994          1 
  12 rs141463318     0.1928     0.1928          1          1          1          1      0.994          1 
  12  rs11171019     0.1932     0.1932          1          1          1          1      0.994          1 
  12   rs7980521     0.1934     0.1934          1          1          1          1      0.994          1 
  12  rs61337555     0.1936     0.1936          1          1          1          1      0.994          1 
  12  rs78904451     0.1936     0.1936          1          1          1          1      0.994          1 
  12  rs78913317     0.1936     0.1936          1          1          1          1      0.994          1 
  12  rs59437316     0.1936     0.1936          1          1          1          1      0.994          1 
  12  rs56371479     0.1936     0.1936          1          1          1          1      0.994          1 
  12 rs138691849     0.1939     0.1939          1          1          1          1      0.994          1 
  12 rs115018655     0.1939     0.1939          1          1          1          1      0.994          1 
  12 rs114142016     0.1939     0.1939          1          1          1          1      0.994          1 
  12   rs3138138     0.1942     0.1942          1          1          1          1      0.994          1 
  12  rs73319183     0.1943     0.1943          1          1          1          1      0.994          1 
  12  rs73319186     0.1943     0.1943          1          1          1          1      0.994          1 
  12 rs116304613     0.1943     0.1943          1          1          1          1      0.994          1 
  12  rs10876931     0.1946     0.1946          1          1          1          1      0.994          1 
  12 rs111315038      0.195      0.195          1          1          1          1      0.994          1 
  12  rs73335264      0.195      0.195          1          1          1          1      0.994          1 
  12  rs73335265      0.195      0.195          1          1          1          1      0.994          1 
  12 rs201995750      0.195      0.195          1          1          1          1      0.994          1 
  12   rs2230580      0.195      0.195          1          1          1          1      0.994          1 
  12  rs12318580      0.195      0.195          1          1          1          1      0.994          1 
  12  rs12321709      0.195      0.195          1          1          1          1      0.994          1 
  12  rs58594693      0.195      0.195          1          1          1          1      0.994          1 
  12  rs28446066      0.195      0.195          1          1          1          1      0.994          1 
  12 rs376936200      0.195      0.195          1          1          1          1      0.994          1 
  12 rs111834438      0.195      0.195          1          1          1          1      0.994          1 
  12 rs114101768     0.1952     0.1952          1          1          1          1      0.994          1 
  12 rs368957966     0.1955     0.1955          1          1          1          1      0.994          1 
  12 rs146007997     0.1956     0.1956          1          1          1          1      0.994          1 
  12  rs56091631     0.1963     0.1963          1          1          1          1      0.994          1 
  12 rs115363168     0.1968     0.1968          1          1          1          1      0.994          1 
  12 rs139856459     0.1981     0.1981          1          1          1          1      0.994          1 
  12 rs561794624     0.1982     0.1982          1          1          1          1      0.994          1 
  12  rs60667919     0.1983     0.1983          1          1          1          1      0.994          1 
  12  rs80206254     0.1984     0.1984          1          1          1          1      0.994          1 
  12  rs79887172     0.1984     0.1984          1          1          1          1      0.994          1 
  12    rs941024     0.1999     0.1999          1          1          1          1      0.994          1 
  12  rs11171168     0.1999     0.1999          1          1          1          1      0.994          1 
  12  rs58200145     0.1999     0.1999          1          1          1          1      0.994          1 
  12   rs1488035     0.1999     0.1999          1          1          1          1      0.994          1 
  12   rs1488036     0.1999     0.1999          1          1          1          1      0.994          1 
  12  rs12369902     0.1999     0.1999          1          1          1          1      0.994          1 
  12   rs4553443     0.1999     0.1999          1          1          1          1      0.994          1 
  12  rs57844178     0.1999     0.1999          1          1          1          1      0.994          1 
  12 rs112367858     0.1999     0.1999          1          1          1          1      0.994          1 
  12   rs7977569     0.1999     0.1999          1          1          1          1      0.994          1 
  12  rs58728216     0.1999     0.1999          1          1          1          1      0.994          1 
  12  rs56916103     0.1999     0.1999          1          1          1          1      0.994          1 
  12  rs12371306     0.1999     0.1999          1          1          1          1      0.994          1 
  12   rs2101438     0.1999     0.1999          1          1          1          1      0.994          1 
  12   rs7303230     0.1999     0.1999          1          1          1          1      0.994          1 
  12  rs61956612     0.2001     0.2001          1          1          1          1      0.994          1 
  12  rs10747778     0.2003     0.2003          1          1          1          1      0.994          1 
  12   rs7977908     0.2003     0.2003          1          1          1          1      0.994          1 
  12   rs7298418     0.2003     0.2003          1          1          1          1      0.994          1 
  12   rs4760193     0.2003     0.2003          1          1          1          1      0.994          1 
  12   rs4760192     0.2003     0.2003          1          1          1          1      0.994          1 
  12  rs11172165     0.2003     0.2003          1          1          1          1      0.994          1 
  12   rs4760357     0.2003     0.2003          1          1          1          1      0.994          1 
  12   rs7978567     0.2004     0.2004          1          1          1          1      0.994          1 
  12   rs2248566     0.2006     0.2006          1          1          1          1      0.994          1 
  12 rs150304515     0.2008     0.2008          1          1          1          1      0.994          1 
  12   rs4759205     0.2008     0.2008          1          1          1          1      0.994          1 
  12  rs10747766     0.2008     0.2008          1          1          1          1      0.994          1 
  12    rs937117     0.2008     0.2008          1          1          1          1      0.994          1 
  12   rs1249499     0.2009     0.2009          1          1          1          1      0.994          1 
  12  rs79263526      0.201      0.201          1          1          1          1      0.994          1 
  12  rs10747693     0.2011     0.2011          1          1          1          1      0.994          1 
  12   rs2029167     0.2013     0.2013          1          1          1          1      0.994          1 
  12  rs60775241     0.2017     0.2017          1          1          1          1      0.994          1 
  12  rs61956627     0.2017     0.2017          1          1          1          1      0.994          1 
  12  rs35702231      0.202      0.202          1          1          1          1      0.994          1 
  12   rs7308093      0.202      0.202          1          1          1          1      0.994          1 
  12  rs11832368      0.202      0.202          1          1          1          1      0.994          1 
  12  rs11170847      0.202      0.202          1          1          1          1      0.994          1 
  12   rs1689583     0.2022     0.2022          1          1          1          1      0.994          1 
  12   rs1317996     0.2032     0.2032          1          1          1          1      0.994          1 
  12   rs6581077     0.2037     0.2037          1          1          1          1      0.994          1 
  12  rs72171138     0.2041     0.2041          1          1          1          1      0.994          1 
  12  rs56149626     0.2041     0.2041          1          1          1          1      0.994          1 
  12  rs45448092     0.2044     0.2044          1          1          1          1      0.994          1 
  12 rs138491002     0.2046     0.2046          1          1          1          1      0.994          1 
  12  rs56270790     0.2053     0.2053          1          1          1          1      0.994          1 
  12    rs725029     0.2055     0.2055          1          1          1          1      0.994          1 
  12  rs77519085     0.2055     0.2055          1          1          1          1      0.994          1 
  12  rs57667091     0.2056     0.2056          1          1          1          1      0.994          1 
  12  rs68075473     0.2057     0.2057          1          1          1          1      0.994          1 
  12  rs76751755     0.2058     0.2058          1          1          1          1      0.994          1 
  12  rs76640907     0.2058     0.2058          1          1          1          1      0.994          1 
  12 rs143442715     0.2058     0.2058          1          1          1          1      0.994          1 
  12 rs149574889     0.2058     0.2058          1          1          1          1      0.994          1 
  12 rs560310026     0.2058     0.2058          1          1          1          1      0.994          1 
  12 rs141219729     0.2058     0.2058          1          1          1          1      0.994          1 
  12 rs147355066     0.2058     0.2058          1          1          1          1      0.994          1 
  12 rs549188071     0.2061     0.2061          1          1          1          1      0.994          1 
  12   rs2277323     0.2064     0.2064          1          1          1          1      0.994          1 
  12   rs6580989     0.2064     0.2064          1          1          1          1      0.994          1 
  12   rs2257997     0.2067     0.2067          1          1          1          1      0.994          1 
  12 rs574568661     0.2069     0.2069          1          1          1          1      0.994          1 
  12   rs2252132     0.2071     0.2071          1          1          1          1      0.994          1 
  12  rs11170947     0.2071     0.2071          1          1          1          1      0.994          1 
  12  rs11295563     0.2073     0.2073          1          1          1          1      0.994          1 
  12   rs1968899     0.2075     0.2075          1          1          1          1      0.994          1 
  12 rs141031039      0.208      0.208          1          1          1          1      0.994          1 
  12 rs551738557      0.208      0.208          1          1          1          1      0.994          1 
  12 rs143907257      0.208      0.208          1          1          1          1      0.994          1 
  12   rs1265849      0.208      0.208          1          1          1          1      0.994          1 
  12 rs527923816     0.2084     0.2084          1          1          1          1      0.994          1 
  12 rs549544313     0.2084     0.2084          1          1          1          1      0.994          1 
  12 rs567689070     0.2084     0.2084          1          1          1          1      0.994          1 
  12   rs6580981     0.2084     0.2084          1          1          1          1      0.994          1 
  12  rs74755553     0.2085     0.2085          1          1          1          1      0.994          1 
  12   rs1082214     0.2088     0.2088          1          1          1          1      0.994          1 
  12  rs11170925     0.2088     0.2088          1          1          1          1      0.994          1 
  12  rs11170931     0.2088     0.2088          1          1          1          1      0.994          1 
  12  rs11170932     0.2088     0.2088          1          1          1          1      0.994          1 
  12  rs11170933     0.2088     0.2088          1          1          1          1      0.994          1 
  12 rs374371073     0.2088     0.2088          1          1          1          1      0.994          1 
  12 rs111497993     0.2088     0.2088          1          1          1          1      0.994          1 
  12  rs73126667     0.2088     0.2088          1          1          1          1      0.994          1 
  12 rs112762038     0.2088     0.2088          1          1          1          1      0.994          1 
  12  rs11170946     0.2088     0.2088          1          1          1          1      0.994          1 
  12  rs73109106     0.2088     0.2088          1          1          1          1      0.994          1 
  12  rs73109108     0.2088     0.2088          1          1          1          1      0.994          1 
  12  rs17725737     0.2088     0.2088          1          1          1          1      0.994          1 
  12  rs73109114     0.2088     0.2088          1          1          1          1      0.994          1 
  12   rs7134758     0.2088     0.2088          1          1          1          1      0.994          1 
  12   rs1669291     0.2088     0.2088          1          1          1          1      0.994          1 
  12   rs2087059     0.2093     0.2093          1          1          1          1      0.994          1 
  12   rs2087060     0.2093     0.2093          1          1          1          1      0.994          1 
  12   rs2087061     0.2093     0.2093          1          1          1          1      0.994          1 
  12   rs2264360     0.2094     0.2094          1          1          1          1      0.994          1 
  12  rs10876532     0.2095     0.2095          1          1          1          1      0.994          1 
  12   rs2171216     0.2095     0.2095          1          1          1          1      0.994          1 
  12 rs113318027     0.2105     0.2105          1          1          1          1      0.994          1 
  12  rs74089745     0.2105     0.2105          1          1          1          1      0.994          1 
  12 rs111544791     0.2105     0.2105          1          1          1          1      0.994          1 
  12 rs114401896     0.2105     0.2105          1          1          1          1      0.994          1 
  12  rs58590559     0.2105     0.2105          1          1          1          1      0.994          1 
  12  rs71070875     0.2108     0.2108          1          1          1          1      0.994          1 
  12   rs2252690     0.2111     0.2111          1          1          1          1      0.994          1 
  12   rs4533700     0.2111     0.2111          1          1          1          1      0.994          1 
  12 rs535265479     0.2118     0.2118          1          1          1          1      0.994          1 
  12   rs7301155     0.2119     0.2119          1          1          1          1      0.994          1 
  12 rs113037972      0.212      0.212          1          1          1          1      0.994          1 
  12 rs113466353      0.212      0.212          1          1          1          1      0.994          1 
  12   rs7309221     0.2125     0.2125          1          1          1          1      0.994          1 
  12   rs7966201     0.2126     0.2126          1          1          1          1      0.994          1 
  12  rs12312269     0.2126     0.2126          1          1          1          1      0.994          1 
  12  rs12312270     0.2126     0.2126          1          1          1          1      0.994          1 
  12  rs67246762      0.213      0.213          1          1          1          1      0.994          1 
  12 rs111998731     0.2139     0.2139          1          1          1          1      0.994          1 
  12   rs2366136      0.214      0.214          1          1          1          1      0.994          1 
  12   rs2366137      0.214      0.214          1          1          1          1      0.994          1 
  12  rs11171687     0.2141     0.2141          1          1          1          1      0.994          1 
  12 rs547410680     0.2145     0.2145          1          1          1          1      0.994          1 
  12  rs11574803     0.2148     0.2148          1          1          1          1      0.994          1 
  12   rs1249950     0.2149     0.2149          1          1          1          1      0.994          1 
  12 rs148602695     0.2154     0.2154          1          1          1          1      0.994          1 
  12  rs78970292     0.2154     0.2154          1          1          1          1      0.994          1 
  12  rs59707524     0.2154     0.2154          1          1          1          1      0.994          1 
  12 rs184380408     0.2155     0.2155          1          1          1          1      0.994          1 
  12 rs113160896     0.2155     0.2155          1          1          1          1      0.994          1 
  12  rs12306723      0.216      0.216          1          1          1          1      0.994          1 
  12  rs12308290      0.216      0.216          1          1          1          1      0.994          1 
  12  rs12313811      0.216      0.216          1          1          1          1      0.994          1 
  12  rs58014783      0.216      0.216          1          1          1          1      0.994          1 
  12  rs10219697      0.216      0.216          1          1          1          1      0.994          1 
  12  rs11171939      0.216      0.216          1          1          1          1      0.994          1 
  12  rs59583982      0.216      0.216          1          1          1          1      0.994          1 
  12 rs148391373     0.2162     0.2162          1          1          1          1      0.994          1 
  12 rs145937369     0.2162     0.2162          1          1          1          1      0.994          1 
  12 rs138653224     0.2162     0.2162          1          1          1          1      0.994          1 
  12  rs11440368     0.2162     0.2162          1          1          1          1      0.994          1 
  12  rs57237559     0.2162     0.2162          1          1          1          1      0.994          1 
  12  rs77020835     0.2164     0.2164          1          1          1          1      0.994          1 
  12 rs113596586     0.2164     0.2164          1          1          1          1      0.994          1 
  12  rs78604584     0.2164     0.2164          1          1          1          1      0.994          1 
  12   rs1445395     0.2164     0.2164          1          1          1          1      0.994          1 
  12 rs116591409     0.2164     0.2164          1          1          1          1      0.994          1 
  12 rs550936650     0.2166     0.2166          1          1          1          1      0.994          1 
  12  rs56134926     0.2167     0.2167          1          1          1          1      0.994          1 
  12  rs56222928     0.2167     0.2167          1          1          1          1      0.994          1 
  12   rs2657881     0.2171     0.2171          1          1          1          1      0.994          1 
  12   rs2657914     0.2171     0.2171          1          1          1          1      0.994          1 
  12  rs55863860     0.2174     0.2174          1          1          1          1      0.994          1 
  12  rs10538119     0.2175     0.2175          1          1          1          1      0.994          1 
  12   rs1153188     0.2175     0.2175          1          1          1          1      0.994          1 
  12   rs1250444     0.2175     0.2175          1          1          1          1      0.994          1 
  12 rs201532720     0.2175     0.2175          1          1          1          1      0.994          1 
  12  rs61956602     0.2177     0.2177          1          1          1          1      0.994          1 
  12  rs11171007     0.2177     0.2177          1          1          1          1      0.994          1 
  12   rs9971888     0.2183     0.2183          1          1          1          1      0.994          1 
  12   rs9971892     0.2183     0.2183          1          1          1          1      0.994          1 
  12  rs11171184     0.2183     0.2183          1          1          1          1      0.994          1 
  12  rs12318423     0.2183     0.2183          1          1          1          1      0.994          1 
  12  rs12306269     0.2183     0.2183          1          1          1          1      0.994          1 
  12  rs61466643     0.2186     0.2186          1          1          1          1      0.994          1 
  12 rs370850844     0.2187     0.2187          1          1          1          1      0.994          1 
  12   rs2122692     0.2191     0.2191          1          1          1          1      0.994          1 
  12    rs324013     0.2191     0.2191          1          1          1          1      0.994          1 
  12  rs28620262     0.2194     0.2194          1          1          1          1      0.994          1 
  12  rs11172270     0.2194     0.2194          1          1          1          1      0.994          1 
  12 rs139819373     0.2194     0.2194          1          1          1          1      0.994          1 
  12   rs7971600     0.2195     0.2195          1          1          1          1      0.994          1 
  12 rs114281059     0.2195     0.2195          1          1          1          1      0.994          1 
  12 rs116160069     0.2195     0.2195          1          1          1          1      0.994          1 
  12   rs2293409     0.2197     0.2197          1          1          1          1      0.994          1 
  12  rs11171040     0.2204     0.2204          1          1          1          1      0.994          1 
  12  rs72478992     0.2206     0.2206          1          1          1          1      0.994          1 
  12  rs61956613      0.221      0.221          1          1          1          1      0.994          1 
  12  rs78121887      0.221      0.221          1          1          1          1      0.994          1 
  12  rs17115701      0.221      0.221          1          1          1          1      0.994          1 
  12   rs1565170     0.2211     0.2211          1          1          1          1      0.994          1 
  12   rs1565171     0.2211     0.2211          1          1          1          1      0.994          1 
  12   rs1565172     0.2211     0.2211          1          1          1          1      0.994          1 
  12  rs10876679     0.2211     0.2211          1          1          1          1      0.994          1 
  12   rs7315419     0.2211     0.2211          1          1          1          1      0.994          1 
  12   rs2046686     0.2211     0.2211          1          1          1          1      0.994          1 
  12  rs74092510     0.2211     0.2211          1          1          1          1      0.994          1 
  12  rs11432016     0.2213     0.2213          1          1          1          1      0.994          1 
  12   rs7976888     0.2213     0.2213          1          1          1          1      0.994          1 
  12   rs7315099     0.2213     0.2213          1          1          1          1      0.994          1 
  12   rs7299000     0.2213     0.2213          1          1          1          1      0.994          1 
  12  rs75233585     0.2214     0.2214          1          1          1          1      0.994          1 
  12 rs112149951     0.2214     0.2214          1          1          1          1      0.994          1 
  12   rs7311076     0.2217     0.2217          1          1          1          1      0.994          1 
  12 rs148549210     0.2217     0.2217          1          1          1          1      0.994          1 
  12 rs114498565     0.2217     0.2217          1          1          1          1      0.994          1 
  12  rs61658243     0.2217     0.2217          1          1          1          1      0.994          1 
  12  rs11171033     0.2218     0.2218          1          1          1          1      0.994          1 
  12  rs11495288     0.2218     0.2218          1          1          1          1      0.994          1 
  12 rs144314268     0.2218     0.2218          1          1          1          1      0.994          1 
  12  rs10783833      0.222      0.222          1          1          1          1      0.994          1 
  12   rs1284464      0.222      0.222          1          1          1          1      0.994          1 
  12 rs149405675     0.2221     0.2221          1          1          1          1      0.994          1 
  12   rs6581091     0.2222     0.2222          1          1          1          1      0.994          1 
  12   rs1295772     0.2226     0.2226          1          1          1          1      0.994          1 
  12  rs74089778     0.2226     0.2226          1          1          1          1      0.994          1 
  12   rs7966183     0.2226     0.2226          1          1          1          1      0.994          1 
  12   rs4759251     0.2229     0.2229          1          1          1          1      0.994          1 
  12 rs190953353      0.223      0.223          1          1          1          1      0.994          1 
  12  rs28529587     0.2231     0.2231          1          1          1          1      0.994          1 
  12  rs10161544     0.2231     0.2231          1          1          1          1      0.994          1 
  12  rs12310377     0.2231     0.2231          1          1          1          1      0.994          1 
  12  rs12304062     0.2231     0.2231          1          1          1          1      0.994          1 
  12  rs63502261     0.2232     0.2232          1          1          1          1      0.994          1 
  12   rs2124531     0.2235     0.2235          1          1          1          1      0.994          1 
  12  rs60947873     0.2236     0.2236          1          1          1          1      0.994          1 
  12  rs35142054     0.2237     0.2237          1          1          1          1      0.994          1 
  12 rs139379348     0.2239     0.2239          1          1          1          1      0.994          1 
  12  rs59744522     0.2239     0.2239          1          1          1          1      0.994          1 
  12  rs74092344     0.2239     0.2239          1          1          1          1      0.994          1 
  12  rs10876566     0.2245     0.2245          1          1          1          1      0.994          1 
  12   rs6581147     0.2245     0.2245          1          1          1          1      0.994          1 
  12 rs577723207     0.2246     0.2246          1          1          1          1      0.994          1 
  12 rs189739157     0.2247     0.2247          1          1          1          1      0.994          1 
  12  rs75428109     0.2247     0.2247          1          1          1          1      0.994          1 
  12 rs144085079     0.2247     0.2247          1          1          1          1      0.994          1 
  12 rs148760145     0.2247     0.2247          1          1          1          1      0.994          1 
  12 rs145303722     0.2247     0.2247          1          1          1          1      0.994          1 
  12 rs114863328     0.2247     0.2247          1          1          1          1      0.994          1 
  12 rs114159943     0.2247     0.2247          1          1          1          1      0.994          1 
  12  rs77142245     0.2247     0.2247          1          1          1          1      0.994          1 
  12   rs2935009     0.2251     0.2251          1          1          1          1      0.994          1 
  12   rs7136396     0.2252     0.2252          1          1          1          1      0.994          1 
  12  rs73342304     0.2252     0.2252          1          1          1          1      0.994          1 
  12  rs12425213     0.2253     0.2253          1          1          1          1      0.994          1 
  12   rs3782397     0.2253     0.2253          1          1          1          1      0.994          1 
  12  rs66607550     0.2253     0.2253          1          1          1          1      0.994          1 
  12 rs561782258     0.2255     0.2255          1          1          1          1      0.994          1 
  12   rs7956507     0.2255     0.2255          1          1          1          1      0.994          1 
  12  rs74579314     0.2255     0.2255          1          1          1          1      0.994          1 
  12 rs143179531     0.2256     0.2256          1          1          1          1      0.994          1 
  12   rs3136397     0.2256     0.2256          1          1          1          1      0.994          1 
  12   rs3136391     0.2256     0.2256          1          1          1          1      0.994          1 
  12  rs11459144     0.2256     0.2256          1          1          1          1      0.994          1 
  12   rs2233919     0.2256     0.2256          1          1          1          1      0.994          1 
  12  rs74094520     0.2259     0.2259          1          1          1          1      0.994          1 
  12  rs74094522     0.2259     0.2259          1          1          1          1      0.994          1 
  12   rs1508211     0.2259     0.2259          1          1          1          1      0.994          1 
  12  rs73338396     0.2259     0.2259          1          1          1          1      0.994          1 
  12   rs2271195     0.2259     0.2259          1          1          1          1      0.994          1 
  12  rs74928813     0.2259     0.2259          1          1          1          1      0.994          1 
  12  rs73338402     0.2259     0.2259          1          1          1          1      0.994          1 
  12  rs73340305     0.2259     0.2259          1          1          1          1      0.994          1 
  12   rs1443512     0.2266     0.2266          1          1          1          1      0.994          1 
  12   rs4759309     0.2266     0.2266          1          1          1          1      0.994          1 
  12   rs9804784     0.2266     0.2266          1          1          1          1      0.994          1 
  12  rs34449430     0.2267     0.2267          1          1          1          1      0.994          1 
  12   rs2887921     0.2267     0.2267          1          1          1          1      0.994          1 
  12  rs74091520     0.2268     0.2268          1          1          1          1      0.994          1 
  12  rs11171208     0.2269     0.2269          1          1          1          1      0.994          1 
  12  rs75168889     0.2272     0.2272          1          1          1          1      0.994          1 
  12  rs58951006     0.2273     0.2273          1          1          1          1      0.994          1 
  12 rs374111268     0.2273     0.2273          1          1          1          1      0.994          1 
  12  rs77586884     0.2276     0.2276          1          1          1          1      0.994          1 
  12 rs111262787     0.2276     0.2276          1          1          1          1      0.994          1 
  12   rs5798391     0.2279     0.2279          1          1          1          1      0.994          1 
  12   rs7310284     0.2281     0.2281          1          1          1          1      0.994          1 
  12  rs28697089     0.2281     0.2281          1          1          1          1      0.994          1 
  12  rs76668063     0.2281     0.2281          1          1          1          1      0.994          1 
  12   rs4016358     0.2281     0.2281          1          1          1          1      0.994          1 
  12 rs138558182     0.2282     0.2282          1          1          1          1      0.994          1 
  12  esv3629570     0.2282     0.2282          1          1          1          1      0.994          1 
  12  rs58657256     0.2283     0.2283          1          1          1          1      0.994          1 
  12  rs58068455     0.2283     0.2283          1          1          1          1      0.994          1 
  12  rs67036743     0.2284     0.2284          1          1          1          1      0.994          1 
  12 rs142703928     0.2285     0.2285          1          1          1          1      0.994          1 
  12 rs141247967     0.2285     0.2285          1          1          1          1      0.994          1 
  12  rs10747743     0.2285     0.2285          1          1          1          1      0.994          1 
  12   rs4758999     0.2285     0.2285          1          1          1          1      0.994          1 
  12  rs10876750     0.2285     0.2285          1          1          1          1      0.994          1 
  12  rs10876751     0.2285     0.2285          1          1          1          1      0.994          1 
  12  rs11171444     0.2285     0.2285          1          1          1          1      0.994          1 
  12  rs10876754     0.2285     0.2285          1          1          1          1      0.994          1 
  12  rs10747746     0.2285     0.2285          1          1          1          1      0.994          1 
  12   rs7488178     0.2285     0.2285          1          1          1          1      0.994          1 
  12   rs7487315     0.2285     0.2285          1          1          1          1      0.994          1 
  12   rs7487832     0.2285     0.2285          1          1          1          1      0.994          1 
  12   rs7487833     0.2285     0.2285          1          1          1          1      0.994          1 
  12    rs901073     0.2287     0.2287          1          1          1          1      0.994          1 
  12   rs1274494     0.2289     0.2289          1          1          1          1      0.994          1 
  12  rs73114872      0.229      0.229          1          1          1          1      0.994          1 
  12  rs12300570     0.2293     0.2293          1          1          1          1      0.994          1 
  12  rs71081379     0.2297     0.2297          1          1          1          1      0.994          1 
  12  rs56678328     0.2298     0.2298          1          1          1          1      0.994          1 
  12   rs7132920     0.2298     0.2298          1          1          1          1      0.994          1 
  12 rs112590353     0.2303     0.2303          1          1          1          1      0.994          1 
  12 rs181848265     0.2303     0.2303          1          1          1          1      0.994          1 
  12   rs1823904     0.2304     0.2304          1          1          1          1      0.994          1 
  12  rs59862439     0.2304     0.2304          1          1          1          1      0.994          1 
  12  rs11171038     0.2304     0.2304          1          1          1          1      0.994          1 
  12   rs7296402     0.2304     0.2304          1          1          1          1      0.994          1 
  12   rs2198600     0.2304     0.2304          1          1          1          1      0.994          1 
  12  rs10876590     0.2304     0.2304          1          1          1          1      0.994          1 
  12   rs7976783     0.2309     0.2309          1          1          1          1      0.994          1 
  12   rs7297361      0.231      0.231          1          1          1          1      0.994          1 
  12  rs10876687     0.2313     0.2313          1          1          1          1      0.994          1 
  12  rs35616842     0.2313     0.2313          1          1          1          1      0.994          1 
  12 rs199896545     0.2315     0.2315          1          1          1          1      0.994          1 
  12   rs2694010     0.2315     0.2315          1          1          1          1      0.994          1 
  12 rs115022756     0.2315     0.2315          1          1          1          1      0.994          1 
  12 rs115800752     0.2315     0.2315          1          1          1          1      0.994          1 
  12 rs143470400     0.2315     0.2315          1          1          1          1      0.994          1 
  12  rs79621307     0.2315     0.2315          1          1          1          1      0.994          1 
  12 rs144250296     0.2315     0.2315          1          1          1          1      0.994          1 
  12  rs58651868     0.2315     0.2315          1          1          1          1      0.994          1 
  12  rs58373580     0.2315     0.2315          1          1          1          1      0.994          1 
  12 rs570728321     0.2315     0.2315          1          1          1          1      0.994          1 
  12 rs534875552     0.2315     0.2315          1          1          1          1      0.994          1 
  12 rs114052440     0.2315     0.2315          1          1          1          1      0.994          1 
  12 rs552837732     0.2315     0.2315          1          1          1          1      0.994          1 
  12  rs55890049     0.2318     0.2318          1          1          1          1      0.994          1 
  12  rs10876661      0.232      0.232          1          1          1          1      0.994          1 
  12  rs10876662      0.232      0.232          1          1          1          1      0.994          1 
  12   rs4758990      0.232      0.232          1          1          1          1      0.994          1 
  12   rs4758991      0.232      0.232          1          1          1          1      0.994          1 
  12  rs17118313     0.2332     0.2332          1          1          1          1      0.994          1 
  12   rs1617196     0.2336     0.2336          1          1          1          1      0.994          1 
  12   rs1284606     0.2336     0.2336          1          1          1          1      0.994          1 
  12    rs266684     0.2339     0.2339          1          1          1          1      0.994          1 
  12    rs266681     0.2339     0.2339          1          1          1          1      0.994          1 
  12    rs266680     0.2339     0.2339          1          1          1          1      0.994          1 
  12    rs266679     0.2339     0.2339          1          1          1          1      0.994          1 
  12    rs166478     0.2339     0.2339          1          1          1          1      0.994          1 
  12    rs266677     0.2339     0.2339          1          1          1          1      0.994          1 
  12  rs11171052     0.2339     0.2339          1          1          1          1      0.994          1 
  12  rs11171053     0.2339     0.2339          1          1          1          1      0.994          1 
  12  rs11171055     0.2339     0.2339          1          1          1          1      0.994          1 
  12  rs77924583     0.2339     0.2339          1          1          1          1      0.994          1 
  12  rs79818450     0.2339     0.2339          1          1          1          1      0.994          1 
  12   rs2603576     0.2339     0.2339          1          1          1          1      0.994          1 
  12   rs1378070     0.2339     0.2339          1          1          1          1      0.994          1 
  12   rs2644412     0.2339     0.2339          1          1          1          1      0.994          1 
  12   rs2603569     0.2339     0.2339          1          1          1          1      0.994          1 
  12 rs141425907     0.2339     0.2339          1          1          1          1      0.994          1 
  12   rs2603567     0.2339     0.2339          1          1          1          1      0.994          1 
  12   rs2168138     0.2339     0.2339          1          1          1          1      0.994          1 
  12 rs138818498     0.2339     0.2339          1          1          1          1      0.994          1 
  12 rs139289501     0.2339     0.2339          1          1          1          1      0.994          1 
  12   rs2644414     0.2339     0.2339          1          1          1          1      0.994          1 
  12   rs2924816     0.2339     0.2339          1          1          1          1      0.994          1 
  12   rs4363708     0.2339     0.2339          1          1          1          1      0.994          1 
  12 rs140324620     0.2339     0.2339          1          1          1          1      0.994          1 
  12  rs11495292     0.2339     0.2339          1          1          1          1      0.994          1 
  12  rs11513973     0.2339     0.2339          1          1          1          1      0.994          1 
  12   rs9739566     0.2339     0.2339          1          1          1          1      0.994          1 
  12   rs2198610     0.2339     0.2339          1          1          1          1      0.994          1 
  12  rs11524986     0.2339     0.2339          1          1          1          1      0.994          1 
  12   rs7135422     0.2339     0.2339          1          1          1          1      0.994          1 
  12 rs113782504     0.2339     0.2339          1          1          1          1      0.994          1 
  12    rs266657     0.2339     0.2339          1          1          1          1      0.994          1 
  12   rs2168142     0.2339     0.2339          1          1          1          1      0.994          1 
  12   rs6580993     0.2339     0.2339          1          1          1          1      0.994          1 
  12   rs2371044     0.2339     0.2339          1          1          1          1      0.994          1 
  12  rs10876616     0.2339     0.2339          1          1          1          1      0.994          1 
  12   rs4758980     0.2339     0.2339          1          1          1          1      0.994          1 
  12  rs10735854      0.234      0.234          1          1          1          1      0.994          1 
  12   rs1153183      0.234      0.234          1          1          1          1      0.994          1 
  12 rs537006344      0.234      0.234          1          1          1          1      0.994          1 
  12   rs1564374     0.2342     0.2342          1          1          1          1      0.994          1 
  12    rs903067     0.2342     0.2342          1          1          1          1      0.994          1 
  12  rs12578577     0.2343     0.2343          1          1          1          1      0.994          1 
  12  rs61957878     0.2343     0.2343          1          1          1          1      0.994          1 
  12  rs58480409     0.2343     0.2343          1          1          1          1      0.994          1 
  12 rs141634807     0.2343     0.2343          1          1          1          1      0.994          1 
  12  rs61957884     0.2343     0.2343          1          1          1          1      0.994          1 
  12  rs61957885     0.2343     0.2343          1          1          1          1      0.994          1 
  12   rs2228226     0.2343     0.2343          1          1          1          1      0.994          1 
  12   rs2277317     0.2343     0.2343          1          1          1          1      0.994          1 
  12   rs2277316     0.2343     0.2343          1          1          1          1      0.994          1 
  12   rs2277315     0.2343     0.2343          1          1          1          1      0.994          1 
  12  rs77117260     0.2344     0.2344          1          1          1          1      0.994          1 
  12  rs77749719     0.2344     0.2344          1          1          1          1      0.994          1 
  12 rs116413393     0.2344     0.2344          1          1          1          1      0.994          1 
  12  rs35548497     0.2344     0.2344          1          1          1          1      0.994          1 
  12  rs12821748     0.2344     0.2344          1          1          1          1      0.994          1 
  12  rs79353551     0.2348     0.2348          1          1          1          1      0.994          1 
  12 rs112205277     0.2348     0.2348          1          1          1          1      0.994          1 
  12  rs36234211      0.235      0.235          1          1          1          1      0.994          1 
  12 rs116594660      0.235      0.235          1          1          1          1      0.994          1 
  12   rs7958958      0.235      0.235          1          1          1          1      0.994          1 
  12 rs116729698      0.235      0.235          1          1          1          1      0.994          1 
  12  rs10876524      0.235      0.235          1          1          1          1      0.994          1 
  12 rs116645348     0.2351     0.2351          1          1          1          1      0.994          1 
  12 rs148649498     0.2351     0.2351          1          1          1          1      0.994          1 
  12 rs147753854     0.2351     0.2351          1          1          1          1      0.994          1 
  12 rs187514742     0.2351     0.2351          1          1          1          1      0.994          1 
  12 rs139327209     0.2351     0.2351          1          1          1          1      0.994          1 
  12 rs140201172     0.2351     0.2351          1          1          1          1      0.994          1 
  12 rs145577162     0.2351     0.2351          1          1          1          1      0.994          1 
  12 rs143810248     0.2351     0.2351          1          1          1          1      0.994          1 
  12 rs142683413     0.2351     0.2351          1          1          1          1      0.994          1 
  12  rs34327663     0.2351     0.2351          1          1          1          1      0.994          1 
  12 rs146743156     0.2351     0.2351          1          1          1          1      0.994          1 
  12 rs111595280     0.2351     0.2351          1          1          1          1      0.994          1 
  12 rs192232814     0.2351     0.2351          1          1          1          1      0.994          1 
  12 rs144278210     0.2351     0.2351          1          1          1          1      0.994          1 
  12  rs36085406     0.2351     0.2351          1          1          1          1      0.994          1 
  12  rs34911609     0.2351     0.2351          1          1          1          1      0.994          1 
  12 rs114376850     0.2351     0.2351          1          1          1          1      0.994          1 
  12 rs187383232     0.2351     0.2351          1          1          1          1      0.994          1 
  12 rs537137009     0.2351     0.2351          1          1          1          1      0.994          1 
  12  rs11834857     0.2351     0.2351          1          1          1          1      0.994          1 
  12  rs12309633     0.2351     0.2351          1          1          1          1      0.994          1 
  12  rs10876528     0.2352     0.2352          1          1          1          1      0.994          1 
  12 rs528883009     0.2354     0.2354          1          1          1          1      0.994          1 
  12  rs73322217     0.2356     0.2356          1          1          1          1      0.994          1 
  12   rs5798298     0.2357     0.2357          1          1          1          1      0.994          1 
  12   rs4759088      0.236      0.236          1          1          1          1      0.994          1 
  12   rs3138137     0.2364     0.2364          1          1          1          1      0.994          1 
  12  rs10876572     0.2364     0.2364          1          1          1          1      0.994          1 
  12  rs12313841     0.2366     0.2366          1          1          1          1      0.994          1 
  12   rs4759189     0.2368     0.2368          1          1          1          1      0.994          1 
  12   rs1852334     0.2368     0.2368          1          1          1          1      0.994          1 
  12 rs144673311      0.237      0.237          1          1          1          1      0.994          1 
  12   rs7309558     0.2372     0.2372          1          1          1          1      0.994          1 
  12  rs12319379     0.2377     0.2377          1          1          1          1      0.994          1 
  12  rs11362454      0.238      0.238          1          1          1          1      0.994          1 
  12  rs61937821     0.2384     0.2384          1          1          1          1      0.994          1 
  12  rs11170973     0.2384     0.2384          1          1          1          1      0.994          1 
  12  rs72272573     0.2385     0.2385          1          1          1          1      0.994          1 
  12   rs2672571     0.2386     0.2386          1          1          1          1      0.994          1 
  12  rs67907939     0.2386     0.2386          1          1          1          1      0.994          1 
  12    rs796546     0.2386     0.2386          1          1          1          1      0.994          1 
  12   rs1709874     0.2386     0.2386          1          1          1          1      0.994          1 
  12    rs776039     0.2386     0.2386          1          1          1          1      0.994          1 
  12   rs1299737     0.2386     0.2386          1          1          1          1      0.994          1 
  12   rs2928382     0.2386     0.2386          1          1          1          1      0.994          1 
  12   rs1669294     0.2386     0.2386          1          1          1          1      0.994          1 
  12   rs9737891     0.2386     0.2386          1          1          1          1      0.994          1 
  12  rs36019863     0.2386     0.2386          1          1          1          1      0.994          1 
  12 rs187817670     0.2386     0.2386          1          1          1          1      0.994          1 
  12   rs1629410     0.2386     0.2386          1          1          1          1      0.994          1 
  12  rs73332288     0.2386     0.2386          1          1          1          1      0.994          1 
  12  rs35497799     0.2388     0.2388          1          1          1          1      0.994          1 
  12   rs4332564     0.2389     0.2389          1          1          1          1      0.994          1 
  12 rs116289579     0.2391     0.2391          1          1          1          1      0.994          1 
  12 rs114322151     0.2391     0.2391          1          1          1          1      0.994          1 
  12  rs79616943     0.2394     0.2394          1          1          1          1      0.994          1 
  12 rs539371575     0.2394     0.2394          1          1          1          1      0.994          1 
  12  rs77860208     0.2396     0.2396          1          1          1          1      0.994          1 
  12  rs17117883     0.2398     0.2398          1          1          1          1      0.994          1 
  12 rs201251782     0.2399     0.2399          1          1          1          1      0.994          1 
  12 rs192868743     0.2399     0.2399          1          1          1          1      0.994          1 
  12  rs11465744     0.2399     0.2399          1          1          1          1      0.994          1 
  12 rs115738105       0.24       0.24          1          1          1          1      0.994          1 
  12 rs141913606     0.2404     0.2404          1          1          1          1      0.994          1 
  12   rs1532052     0.2405     0.2405          1          1          1          1      0.994          1 
  12   rs7312737     0.2405     0.2405          1          1          1          1      0.994          1 
  12   rs7311161     0.2405     0.2405          1          1          1          1      0.994          1 
  12 rs560972877      0.241      0.241          1          1          1          1      0.994          1 
  12  rs17118874     0.2413     0.2413          1          1          1          1      0.994          1 
  12  rs60786267     0.2415     0.2415          1          1          1          1      0.994          1 
  12  rs61633953     0.2415     0.2415          1          1          1          1      0.994          1 
  12 rs116286841     0.2415     0.2415          1          1          1          1      0.994          1 
  12 rs115341417     0.2415     0.2415          1          1          1          1      0.994          1 
  12   rs4759017     0.2416     0.2416          1          1          1          1      0.994          1 
  12  rs11171796     0.2416     0.2416          1          1          1          1      0.994          1 
  12   rs1692109     0.2416     0.2416          1          1          1          1      0.994          1 
  12   rs2633409     0.2416     0.2416          1          1          1          1      0.994          1 
  12   rs2710707     0.2416     0.2416          1          1          1          1      0.994          1 
  12   rs2710708     0.2416     0.2416          1          1          1          1      0.994          1 
  12   rs2633408     0.2416     0.2416          1          1          1          1      0.994          1 
  12  rs71084742      0.242      0.242          1          1          1          1      0.994          1 
  12 rs114636545     0.2421     0.2421          1          1          1          1      0.994          1 
  12  rs10747780     0.2423     0.2423          1          1          1          1      0.994          1 
  12    rs238517     0.2433     0.2433          1          1          1          1      0.994          1 
  12  rs80150107     0.2435     0.2435          1          1          1          1      0.994          1 
  12  rs61733028     0.2435     0.2435          1          1          1          1      0.994          1 
  12   rs1532051     0.2435     0.2435          1          1          1          1      0.994          1 
  12  rs78565966     0.2435     0.2435          1          1          1          1      0.994          1 
  12 rs113518906     0.2435     0.2435          1          1          1          1      0.994          1 
  12   rs7315938     0.2435     0.2435          1          1          1          1      0.994          1 
  12   rs7301657     0.2435     0.2435          1          1          1          1      0.994          1 
  12   rs7315952     0.2435     0.2435          1          1          1          1      0.994          1 
  12   rs7301839     0.2435     0.2435          1          1          1          1      0.994          1 
  12   rs7316640     0.2435     0.2435          1          1          1          1      0.994          1 
  12 rs111799561     0.2435     0.2435          1          1          1          1      0.994          1 
  12 rs111309577     0.2435     0.2435          1          1          1          1      0.994          1 
  12  rs75673223     0.2435     0.2435          1          1          1          1      0.994          1 
  12  rs78905784     0.2435     0.2435          1          1          1          1      0.994          1 
  12  rs74660851     0.2435     0.2435          1          1          1          1      0.994          1 
  12  rs77301123     0.2435     0.2435          1          1          1          1      0.994          1 
  12 rs113380866     0.2435     0.2435          1          1          1          1      0.994          1 
  12   rs4526807     0.2438     0.2438          1          1          1          1      0.994          1 
  12  rs80121860      0.244      0.244          1          1          1          1      0.994          1 
  12 rs143191545     0.2442     0.2442          1          1          1          1      0.994          1 
  12 rs138754200     0.2442     0.2442          1          1          1          1      0.994          1 
  12  rs75529413     0.2442     0.2442          1          1          1          1      0.994          1 
  12   rs1153139     0.2444     0.2444          1          1          1          1      0.994          1 
  12  rs75144492     0.2444     0.2444          1          1          1          1      0.994          1 
  12 rs116566779     0.2446     0.2446          1          1          1          1      0.994          1 
  12 rs114480707     0.2446     0.2446          1          1          1          1      0.994          1 
  12  rs79104523      0.245      0.245          1          1          1          1      0.994          1 
  12  rs61957943      0.245      0.245          1          1          1          1      0.994          1 
  12  rs56677471      0.245      0.245          1          1          1          1      0.994          1 
  12 rs146150551      0.245      0.245          1          1          1          1      0.994          1 
  12 rs149898597      0.245      0.245          1          1          1          1      0.994          1 
  12  rs12318683      0.245      0.245          1          1          1          1      0.994          1 
  12  rs12296692      0.245      0.245          1          1          1          1      0.994          1 
  12  rs11171435      0.245      0.245          1          1          1          1      0.994          1 
  12  rs59347627      0.245      0.245          1          1          1          1      0.994          1 
  12   rs2958137     0.2452     0.2452          1          1          1          1      0.994          1 
  12 rs139340251     0.2453     0.2453          1          1          1          1      0.994          1 
  12   rs2124051     0.2457     0.2457          1          1          1          1      0.994          1 
  12  rs78392849     0.2457     0.2457          1          1          1          1      0.994          1 
  12  rs12828072     0.2457     0.2457          1          1          1          1      0.994          1 
  12   rs1050045     0.2458     0.2458          1          1          1          1      0.994          1 
  12  rs12300427     0.2459     0.2459          1          1          1          1      0.994          1 
  12    rs715948     0.2459     0.2459          1          1          1          1      0.994          1 
  12  rs12368672     0.2459     0.2459          1          1          1          1      0.994          1 
  12 rs571173593     0.2459     0.2459          1          1          1          1      0.994          1 
  12  rs60356226     0.2459     0.2459          1          1          1          1      0.994          1 
  12 rs544650239     0.2459     0.2459          1          1          1          1      0.994          1 
  12 rs557072036     0.2459     0.2459          1          1          1          1      0.994          1 
  12  rs76589730     0.2459     0.2459          1          1          1          1      0.994          1 
  12  rs73120411     0.2459     0.2459          1          1          1          1      0.994          1 
  12 rs114693196     0.2459     0.2459          1          1          1          1      0.994          1 
  12   rs2555034      0.246      0.246          1          1          1          1      0.994          1 
  12   rs6581084      0.246      0.246          1          1          1          1      0.994          1 
  12  rs11835018     0.2461     0.2461          1          1          1          1      0.994          1 
  12  rs75064496     0.2461     0.2461          1          1          1          1      0.994          1 
  12 rs190031571     0.2461     0.2461          1          1          1          1      0.994          1 
  12 rs141636771     0.2462     0.2462          1          1          1          1      0.994          1 
  12  rs11172241     0.2462     0.2462          1          1          1          1      0.994          1 
  12  rs11172245     0.2462     0.2462          1          1          1          1      0.994          1 
  12 rs116755265     0.2462     0.2462          1          1          1          1      0.994          1 
  12   rs7302443     0.2467     0.2467          1          1          1          1      0.994          1 
  12  rs10600228     0.2467     0.2467          1          1          1          1      0.994          1 
  12 rs112039658     0.2467     0.2467          1          1          1          1      0.994          1 
  12 rs148385529     0.2468     0.2468          1          1          1          1      0.994          1 
  12  rs35353347     0.2472     0.2472          1          1          1          1      0.994          1 
  12  rs10876928     0.2475     0.2475          1          1          1          1      0.994          1 
  12  rs11575216     0.2475     0.2475          1          1          1          1      0.994          1 
  12  rs11575215     0.2475     0.2475          1          1          1          1      0.994          1 
  12 rs138508034     0.2476     0.2476          1          1          1          1      0.994          1 
  12   rs7304145     0.2477     0.2477          1          1          1          1      0.994          1 
  12 rs528071328     0.2478     0.2478          1          1          1          1      0.994          1 
  12  rs28649467     0.2479     0.2479          1          1          1          1      0.994          1 
  12  rs11170759      0.248      0.248          1          1          1          1      0.994          1 
  12   rs2366139      0.248      0.248          1          1          1          1      0.994          1 
  12   rs2028638      0.248      0.248          1          1          1          1      0.994          1 
  12  rs10689313      0.248      0.248          1          1          1          1      0.994          1 
  12   rs7305998     0.2482     0.2482          1          1          1          1      0.994          1 
  12  rs61957915     0.2482     0.2482          1          1          1          1      0.994          1 
  12  rs11171705     0.2486     0.2486          1          1          1          1      0.994          1 
  12  rs12307952     0.2486     0.2486          1          1          1          1      0.994          1 
  12  rs12309895     0.2486     0.2486          1          1          1          1      0.994          1 
  12   rs2069391     0.2486     0.2486          1          1          1          1      0.994          1 
  12   rs7308936     0.2486     0.2486          1          1          1          1      0.994          1 
  12   rs2101828     0.2486     0.2486          1          1          1          1      0.994          1 
  12   rs6580983     0.2486     0.2486          1          1          1          1      0.994          1 
  12   rs6580984     0.2486     0.2486          1          1          1          1      0.994          1 
  12   rs2007891     0.2486     0.2486          1          1          1          1      0.994          1 
  12 rs140010867     0.2487     0.2487          1          1          1          1      0.994          1 
  12  rs58154171     0.2487     0.2487          1          1          1          1      0.994          1 
  12  rs57503239     0.2488     0.2488          1          1          1          1      0.994          1 
  12  rs60020215     0.2492     0.2492          1          1          1          1      0.994          1 
  12 rs113095358     0.2492     0.2492          1          1          1          1      0.994          1 
  12 rs111550645     0.2492     0.2492          1          1          1          1      0.994          1 
  12 rs111791019     0.2492     0.2492          1          1          1          1      0.994          1 
  12  rs11834429     0.2492     0.2492          1          1          1          1      0.994          1 
  12 rs113962009     0.2492     0.2492          1          1          1          1      0.994          1 
  12 rs185172452     0.2492     0.2492          1          1          1          1      0.994          1 
  12 rs113656924     0.2492     0.2492          1          1          1          1      0.994          1 
  12  rs73328182     0.2492     0.2492          1          1          1          1      0.994          1 
  12 rs113687294     0.2492     0.2492          1          1          1          1      0.994          1 
  12  rs57956491     0.2492     0.2492          1          1          1          1      0.994          1 
  12  rs28840827     0.2492     0.2492          1          1          1          1      0.994          1 
  12  rs28755416     0.2492     0.2492          1          1          1          1      0.994          1 
  12  rs35727841     0.2492     0.2492          1          1          1          1      0.994          1 
  12  rs66528547     0.2492     0.2492          1          1          1          1      0.994          1 
  12 rs112605129     0.2492     0.2492          1          1          1          1      0.994          1 
  12 rs116046773     0.2495     0.2495          1          1          1          1      0.994          1 
  12 rs114652563     0.2495     0.2495          1          1          1          1      0.994          1 
  12  rs61159166     0.2495     0.2495          1          1          1          1      0.994          1 
  12  rs79676492     0.2495     0.2495          1          1          1          1      0.994          1 
  12  rs59999481     0.2495     0.2495          1          1          1          1      0.994          1 
  12 rs115207911     0.2495     0.2495          1          1          1          1      0.994          1 
  12 rs114295824     0.2495     0.2495          1          1          1          1      0.994          1 
  12 rs115863331     0.2495     0.2495          1          1          1          1      0.994          1 
  12  rs35068189     0.2497     0.2497          1          1          1          1      0.994          1 
  12   rs7967561     0.2502     0.2502          1          1          1          1      0.994          1 
  12   rs7967877     0.2502     0.2502          1          1          1          1      0.994          1 
  12   rs7954982     0.2502     0.2502          1          1          1          1      0.994          1 
  12  rs10747771     0.2502     0.2502          1          1          1          1      0.994          1 
  12   rs4759033     0.2502     0.2502          1          1          1          1      0.994          1 
  12  rs55718014     0.2502     0.2502          1          1          1          1      0.994          1 
  12 rs201897394     0.2502     0.2502          1          1          1          1      0.994          1 
  12   rs7303042     0.2504     0.2504          1          1          1          1      0.994          1 
  12  rs59371382     0.2507     0.2507          1          1          1          1      0.994          1 
  12  rs74553446     0.2507     0.2507          1          1          1          1      0.994          1 
  12 rs191890515     0.2508     0.2508          1          1          1          1      0.994          1 
  12   rs1716340      0.251      0.251          1          1          1          1      0.994          1 
  12 rs115666541     0.2512     0.2512          1          1          1          1      0.994          1 
  12  rs11171324     0.2513     0.2513          1          1          1          1      0.994          1 
  12 rs150380339     0.2514     0.2514          1          1          1          1      0.994          1 
  12  rs28482828     0.2516     0.2516          1          1          1          1      0.994          1 
  12   rs7131793     0.2516     0.2516          1          1          1          1      0.994          1 
  12 rs143593923     0.2518     0.2518          1          1          1          1      0.994          1 
  12   rs7315755     0.2519     0.2519          1          1          1          1      0.994          1 
  12   rs7966252     0.2519     0.2519          1          1          1          1      0.994          1 
  12 rs530599434     0.2527     0.2527          1          1          1          1      0.994          1 
  12   rs6580977     0.2529     0.2529          1          1          1          1      0.994          1 
  12  rs73322262     0.2529     0.2529          1          1          1          1      0.994          1 
  12  rs76153772     0.2531     0.2531          1          1          1          1      0.994          1 
  12 rs138136675     0.2531     0.2531          1          1          1          1      0.994          1 
  12   rs1498749     0.2533     0.2533          1          1          1          1      0.994          1 
  12  rs10876549     0.2534     0.2534          1          1          1          1      0.994          1 
  12 rs112025184     0.2534     0.2534          1          1          1          1      0.994          1 
  12  rs12309553     0.2534     0.2534          1          1          1          1      0.994          1 
  12  rs67551371     0.2535     0.2535          1          1          1          1      0.994          1 
  12   rs2958126     0.2536     0.2536          1          1          1          1      0.994          1 
  12   rs7295016     0.2539     0.2539          1          1          1          1      0.994          1 
  12  rs11172043     0.2542     0.2542          1          1          1          1      0.994          1 
  12  rs12426816     0.2542     0.2542          1          1          1          1      0.994          1 
  12   rs2371631     0.2542     0.2542          1          1          1          1      0.994          1 
  12  rs61921391     0.2542     0.2542          1          1          1          1      0.994          1 
  12  rs12231889     0.2544     0.2544          1          1          1          1      0.994          1 
  12   rs1488033     0.2544     0.2544          1          1          1          1      0.994          1 
  12  rs11171567     0.2545     0.2545          1          1          1          1      0.994          1 
  12   rs7311216     0.2547     0.2547          1          1          1          1      0.994          1 
  12  rs11171781     0.2551     0.2551          1          1          1          1      0.994          1 
  12 rs141796660     0.2555     0.2555          1          1          1          1      0.994          1 
  12 rs116739774     0.2561     0.2561          1          1          1          1      0.994          1 
  12  rs66516917     0.2563     0.2563          1          1          1          1      0.994          1 
  12 rs567503015     0.2569     0.2569          1          1          1          1      0.994          1 
  12 rs140670248      0.257      0.257          1          1          1          1      0.994          1 
  12   rs3024962     0.2573     0.2573          1          1          1          1      0.994          1 
  12  rs73314911     0.2573     0.2573          1          1          1          1      0.994          1 
  12   rs1872637     0.2573     0.2573          1          1          1          1      0.994          1 
  12  rs76917497     0.2579     0.2579          1          1          1          1      0.994          1 
  12 rs115818019     0.2579     0.2579          1          1          1          1      0.994          1 
  12 rs115836597     0.2579     0.2579          1          1          1          1      0.994          1 
  12   rs7315121     0.2581     0.2581          1          1          1          1      0.994          1 
  12  rs61609471     0.2584     0.2584          1          1          1          1      0.994          1 
  12   rs2126068     0.2586     0.2586          1          1          1          1      0.994          1 
  12  rs11171980     0.2586     0.2586          1          1          1          1      0.994          1 
  12  rs12366897     0.2586     0.2586          1          1          1          1      0.994          1 
  12  rs12367312     0.2586     0.2586          1          1          1          1      0.994          1 
  12  rs12367339     0.2586     0.2586          1          1          1          1      0.994          1 
  12  rs12367822     0.2586     0.2586          1          1          1          1      0.994          1 
  12  rs11171983     0.2586     0.2586          1          1          1          1      0.994          1 
  12   rs7965581     0.2586     0.2586          1          1          1          1      0.994          1 
  12  rs58410015     0.2595     0.2595          1          1          1          1      0.994          1 
  12   rs2124530     0.2595     0.2595          1          1          1          1      0.994          1 
  12  rs57901976     0.2597     0.2597          1          1          1          1      0.994          1 
  12  rs10876933     0.2597     0.2597          1          1          1          1      0.994          1 
  12 rs149845331     0.2597     0.2597          1          1          1          1      0.994          1 
  12  rs10783801     0.2597     0.2597          1          1          1          1      0.994          1 
  12   rs7486280     0.2598     0.2598          1          1          1          1      0.994          1 
  12  rs10783741     0.2598     0.2598          1          1          1          1      0.994          1 
  12   rs7295548     0.2598     0.2598          1          1          1          1      0.994          1 
  12  rs11171462     0.2598     0.2598          1          1          1          1      0.994          1 
  12  rs80258103     0.2602     0.2602          1          1          1          1      0.994          1 
  12  rs74091680     0.2602     0.2602          1          1          1          1      0.994          1 
  12  rs74091699     0.2602     0.2602          1          1          1          1      0.994          1 
  12  rs10649122     0.2608     0.2608          1          1          1          1      0.994          1 
  12  rs34329092     0.2608     0.2608          1          1          1          1      0.994          1 
  12 rs115797379     0.2612     0.2612          1          1          1          1      0.994          1 
  12  rs11171644     0.2612     0.2612          1          1          1          1      0.994          1 
  12   rs1443509     0.2614     0.2614          1          1          1          1      0.994          1 
  12  rs11833289     0.2616     0.2616          1          1          1          1      0.994          1 
  12  rs74092468     0.2616     0.2616          1          1          1          1      0.994          1 
  12 rs577726307     0.2616     0.2616          1          1          1          1      0.994          1 
  12  rs60044327     0.2616     0.2616          1          1          1          1      0.994          1 
  12  rs74090405     0.2616     0.2616          1          1          1          1      0.994          1 
  12  rs74090406     0.2616     0.2616          1          1          1          1      0.994          1 
  12  rs11834032     0.2616     0.2616          1          1          1          1      0.994          1 
  12  rs11834709     0.2616     0.2616          1          1          1          1      0.994          1 
  12  rs74090409     0.2616     0.2616          1          1          1          1      0.994          1 
  12  rs11835944     0.2616     0.2616          1          1          1          1      0.994          1 
  12  rs76012102     0.2616     0.2616          1          1          1          1      0.994          1 
  12  rs62648071     0.2616     0.2616          1          1          1          1      0.994          1 
  12  rs79745402     0.2616     0.2616          1          1          1          1      0.994          1 
  12 rs115864563     0.2616     0.2616          1          1          1          1      0.994          1 
  12 rs115441497     0.2616     0.2616          1          1          1          1      0.994          1 
  12  rs61733963     0.2616     0.2616          1          1          1          1      0.994          1 
  12  rs79849707     0.2616     0.2616          1          1          1          1      0.994          1 
  12  rs77584413     0.2616     0.2616          1          1          1          1      0.994          1 
  12 rs113151390     0.2616     0.2616          1          1          1          1      0.994          1 
  12 rs111334456     0.2616     0.2616          1          1          1          1      0.994          1 
  12   rs7304662     0.2616     0.2616          1          1          1          1      0.994          1 
  12 rs111685448     0.2616     0.2616          1          1          1          1      0.994          1 
  12 rs113919233     0.2616     0.2616          1          1          1          1      0.994          1 
  12 rs112314597     0.2616     0.2616          1          1          1          1      0.994          1 
  12  rs34084680     0.2616     0.2616          1          1          1          1      0.994          1 
  12   rs2710709     0.2617     0.2617          1          1          1          1      0.994          1 
  12    rs697221     0.2617     0.2617          1          1          1          1      0.994          1 
  12   rs1148554     0.2617     0.2617          1          1          1          1      0.994          1 
  12 rs144492312     0.2618     0.2618          1          1          1          1      0.994          1 
  12 rs114118598     0.2622     0.2622          1          1          1          1      0.994          1 
  12  rs57497660     0.2625     0.2625          1          1          1          1      0.994          1 
  12  rs11171021     0.2626     0.2626          1          1          1          1      0.994          1 
  12  rs57339239     0.2626     0.2626          1          1          1          1      0.994          1 
  12  rs12298445     0.2626     0.2626          1          1          1          1      0.994          1 
  12 rs370253296     0.2626     0.2626          1          1          1          1      0.994          1 
  12   rs9669534     0.2626     0.2626          1          1          1          1      0.994          1 
  12 rs200488153     0.2626     0.2626          1          1          1          1      0.994          1 
  12 rs201572397     0.2626     0.2626          1          1          1          1      0.994          1 
  12 rs199601787     0.2626     0.2626          1          1          1          1      0.994          1 
  12   rs4760165     0.2627     0.2627          1          1          1          1      0.994          1 
  12   rs2928054     0.2627     0.2627          1          1          1          1      0.994          1 
  12   rs2928055     0.2627     0.2627          1          1          1          1      0.994          1 
  12   rs1678540     0.2627     0.2627          1          1          1          1      0.994          1 
  12   rs2928057     0.2627     0.2627          1          1          1          1      0.994          1 
  12  rs12316021     0.2627     0.2627          1          1          1          1      0.994          1 
  12   rs2640630     0.2627     0.2627          1          1          1          1      0.994          1 
  12   rs2640631     0.2627     0.2627          1          1          1          1      0.994          1 
  12    rs774890     0.2627     0.2627          1          1          1          1      0.994          1 
  12    rs774891     0.2627     0.2627          1          1          1          1      0.994          1 
  12  rs10876932     0.2628     0.2628          1          1          1          1      0.994          1 
  12 rs558132556     0.2629     0.2629          1          1          1          1      0.994          1 
  12   rs1533235     0.2629     0.2629          1          1          1          1      0.994          1 
  12   rs7297136     0.2629     0.2629          1          1          1          1      0.994          1 
  12   rs1800187     0.2629     0.2629          1          1          1          1      0.994          1 
  12  rs61494491      0.263      0.263          1          1          1          1      0.994          1 
  12  rs79639752      0.263      0.263          1          1          1          1      0.994          1 
  12  rs74240644      0.263      0.263          1          1          1          1      0.994          1 
  12 rs139810565      0.263      0.263          1          1          1          1      0.994          1 
  12   rs4469993      0.263      0.263          1          1          1          1      0.994          1 
  12 rs141169105      0.263      0.263          1          1          1          1      0.994          1 
  12 rs141535239      0.263      0.263          1          1          1          1      0.994          1 
  12 rs371980947      0.263      0.263          1          1          1          1      0.994          1 
  12  rs78618567      0.263      0.263          1          1          1          1      0.994          1 
  12   rs7315331     0.2632     0.2632          1          1          1          1      0.994          1 
  12 rs113415231     0.2635     0.2635          1          1          1          1      0.994          1 
  12  rs74093291     0.2638     0.2638          1          1          1          1      0.994          1 
  12  rs73316361     0.2641     0.2641          1          1          1          1      0.994          1 
  12  rs11574796     0.2643     0.2643          1          1          1          1      0.994          1 
  12   rs3782410     0.2646     0.2646          1          1          1          1      0.994          1 
  12   rs3782411     0.2646     0.2646          1          1          1          1      0.994          1 
  12  rs78204134     0.2647     0.2647          1          1          1          1      0.994          1 
  12  rs73114552     0.2647     0.2647          1          1          1          1      0.994          1 
  12 rs555614444     0.2649     0.2649          1          1          1          1      0.994          1 
  12  rs80001263     0.2655     0.2655          1          1          1          1      0.994          1 
  12     rs11472     0.2655     0.2655          1          1          1          1      0.994          1 
  12   rs1709871     0.2656     0.2656          1          1          1          1      0.994          1 
  12  rs34045324     0.2657     0.2657          1          1          1          1      0.994          1 
  12   rs4759325     0.2663     0.2663          1          1          1          1      0.994          1 
  12   rs4759326     0.2663     0.2663          1          1          1          1      0.994          1 
  12   rs4759064     0.2663     0.2663          1          1          1          1      0.994          1 
  12  rs71455265     0.2663     0.2663          1          1          1          1      0.994          1 
  12   rs4759327     0.2663     0.2663          1          1          1          1      0.994          1 
  12   rs7487642     0.2663     0.2663          1          1          1          1      0.994          1 
  12  rs11171011     0.2663     0.2663          1          1          1          1      0.994          1 
  12  rs57682836     0.2663     0.2663          1          1          1          1      0.994          1 
  12  rs11170976     0.2666     0.2666          1          1          1          1      0.994          1 
  12  rs72648120     0.2666     0.2666          1          1          1          1      0.994          1 
  12  rs11170978     0.2666     0.2666          1          1          1          1      0.994          1 
  12  rs74089729     0.2666     0.2666          1          1          1          1      0.994          1 
  12  rs12369400     0.2668     0.2668          1          1          1          1      0.994          1 
  12   rs7294533     0.2669     0.2669          1          1          1          1      0.994          1 
  12   rs2046518     0.2669     0.2669          1          1          1          1      0.994          1 
  12 rs148860947     0.2669     0.2669          1          1          1          1      0.994          1 
  12  rs55980847     0.2669     0.2669          1          1          1          1      0.994          1 
  12   rs7311744      0.267      0.267          1          1          1          1      0.994          1 
  12   rs4376949      0.267      0.267          1          1          1          1      0.994          1 
  12  rs80017403      0.267      0.267          1          1          1          1      0.994          1 
  12   rs7956950     0.2675     0.2675          1          1          1          1      0.994          1 
  12 rs146997085     0.2675     0.2675          1          1          1          1      0.994          1 
  12  rs58181967     0.2675     0.2675          1          1          1          1      0.994          1 
  12 rs114407203     0.2675     0.2675          1          1          1          1      0.994          1 
  12 rs143209778     0.2675     0.2675          1          1          1          1      0.994          1 
  12  rs60211191     0.2675     0.2675          1          1          1          1      0.994          1 
  12  rs75512881     0.2675     0.2675          1          1          1          1      0.994          1 
  12  rs75101332     0.2675     0.2675          1          1          1          1      0.994          1 
  12   rs7309685     0.2676     0.2676          1          1          1          1      0.994          1 
  12 rs141987567     0.2676     0.2676          1          1          1          1      0.994          1 
  12   rs7312441     0.2676     0.2676          1          1          1          1      0.994          1 
  12 rs150490183     0.2676     0.2676          1          1          1          1      0.994          1 
  12  rs73118833     0.2676     0.2676          1          1          1          1      0.994          1 
  12  rs17540509     0.2676     0.2676          1          1          1          1      0.994          1 
  12   rs7954532     0.2676     0.2676          1          1          1          1      0.994          1 
  12   rs2669406     0.2676     0.2676          1          1          1          1      0.994          1 
  12  rs17114768     0.2677     0.2677          1          1          1          1      0.994          1 
  12 rs115624567     0.2678     0.2678          1          1          1          1      0.994          1 
  12  rs36126525     0.2678     0.2678          1          1          1          1      0.994          1 
  12 rs189849801     0.2682     0.2682          1          1          1          1      0.994          1 
  12    rs266664     0.2684     0.2684          1          1          1          1      0.994          1 
  12    rs266661     0.2684     0.2684          1          1          1          1      0.994          1 
  12    rs266658     0.2684     0.2684          1          1          1          1      0.994          1 
  12  rs10783799     0.2687     0.2687          1          1          1          1      0.994          1 
  12  rs74091467     0.2687     0.2687          1          1          1          1      0.994          1 
  12  rs74095010     0.2687     0.2687          1          1          1          1      0.994          1 
  12 rs144896754     0.2688     0.2688          1          1          1          1      0.994          1 
  12  rs35984368     0.2694     0.2694          1          1          1          1      0.994          1 
  12 rs374980019     0.2695     0.2695          1          1          1          1      0.994          1 
  12 rs368862770     0.2695     0.2695          1          1          1          1      0.994          1 
  12 rs143297464     0.2696     0.2696          1          1          1          1      0.994          1 
  12  rs76412879     0.2696     0.2696          1          1          1          1      0.994          1 
  12  rs79976228       0.27       0.27          1          1          1          1      0.994          1 
  12 rs201142450     0.2701     0.2701          1          1          1          1      0.994          1 
  12 rs201782266     0.2701     0.2701          1          1          1          1      0.994          1 
  12 rs199637075     0.2701     0.2701          1          1          1          1      0.994          1 
  12 rs146113129     0.2703     0.2703          1          1          1          1      0.994          1 
  12 rs540380046     0.2704     0.2704          1          1          1          1      0.994          1 
  12 rs113249378     0.2704     0.2704          1          1          1          1      0.994          1 
  12   rs1378072      0.271      0.271          1          1          1          1      0.994          1 
  12  rs17118953     0.2712     0.2712          1          1          1          1      0.994          1 
  12  rs11837790     0.2712     0.2712          1          1          1          1      0.994          1 
  12  rs11837737     0.2712     0.2712          1          1          1          1      0.994          1 
  12  rs74608791     0.2712     0.2712          1          1          1          1      0.994          1 
  12  rs11833209     0.2712     0.2712          1          1          1          1      0.994          1 
  12  rs11833254     0.2712     0.2712          1          1          1          1      0.994          1 
  12  rs34713147     0.2713     0.2713          1          1          1          1      0.994          1 
  12 rs116297865     0.2713     0.2713          1          1          1          1      0.994          1 
  12  rs78617650     0.2713     0.2713          1          1          1          1      0.994          1 
  12  rs34743301     0.2713     0.2713          1          1          1          1      0.994          1 
  12  rs34293059     0.2713     0.2713          1          1          1          1      0.994          1 
  12  rs34474417     0.2713     0.2713          1          1          1          1      0.994          1 
  12  rs35842116     0.2713     0.2713          1          1          1          1      0.994          1 
  12  rs35792438     0.2713     0.2713          1          1          1          1      0.994          1 
  12  rs36049517     0.2713     0.2713          1          1          1          1      0.994          1 
  12  rs36106329     0.2713     0.2713          1          1          1          1      0.994          1 
  12  rs35146543     0.2713     0.2713          1          1          1          1      0.994          1 
  12   rs7298340     0.2713     0.2713          1          1          1          1      0.994          1 
  12   rs4759149     0.2715     0.2715          1          1          1          1      0.994          1 
  12  rs73305442     0.2716     0.2716          1          1          1          1      0.994          1 
  12 rs548470246     0.2717     0.2717          1          1          1          1      0.994          1 
  12    rs809593     0.2717     0.2717          1          1          1          1      0.994          1 
  12  rs73305435     0.2719     0.2719          1          1          1          1      0.994          1 
  12  rs17102368     0.2719     0.2719          1          1          1          1      0.994          1 
  12  rs73305443     0.2719     0.2719          1          1          1          1      0.994          1 
  12  rs80021376     0.2719     0.2719          1          1          1          1      0.994          1 
  12  rs34734008     0.2721     0.2721          1          1          1          1      0.994          1 
  12  rs35265543     0.2721     0.2721          1          1          1          1      0.994          1 
  12  rs35896760     0.2721     0.2721          1          1          1          1      0.994          1 
  12   rs7955531     0.2726     0.2726          1          1          1          1      0.994          1 
  12  rs11171430     0.2728     0.2728          1          1          1          1      0.994          1 
  12  rs11832308     0.2728     0.2728          1          1          1          1      0.994          1 
  12  rs13377995     0.2728     0.2728          1          1          1          1      0.994          1 
  12  rs11171431     0.2728     0.2728          1          1          1          1      0.994          1 
  12  rs11171432     0.2728     0.2728          1          1          1          1      0.994          1 
  12  rs11171434     0.2728     0.2728          1          1          1          1      0.994          1 
  12    rs266666     0.2734     0.2734          1          1          1          1      0.994          1 
  12 rs142110341     0.2735     0.2735          1          1          1          1      0.994          1 
  12 rs182052230     0.2735     0.2735          1          1          1          1      0.994          1 
  12 rs199800860     0.2735     0.2735          1          1          1          1      0.994          1 
  12 rs202168176     0.2735     0.2735          1          1          1          1      0.994          1 
  12 rs150767552     0.2735     0.2735          1          1          1          1      0.994          1 
  12 rs116062585      0.274      0.274          1          1          1          1      0.994          1 
  12 rs571290218      0.274      0.274          1          1          1          1      0.994          1 
  12  rs59480951     0.2743     0.2743          1          1          1          1      0.994          1 
  12   rs3037794     0.2744     0.2744          1          1          1          1      0.994          1 
  12 rs113050491     0.2745     0.2745          1          1          1          1      0.994          1 
  12  rs11171649     0.2747     0.2747          1          1          1          1      0.994          1 
  12  rs10876892     0.2751     0.2751          1          1          1          1      0.994          1 
  12   rs7132076     0.2754     0.2754          1          1          1          1      0.994          1 
  12   rs7133317     0.2754     0.2754          1          1          1          1      0.994          1 
  12  rs10876777     0.2754     0.2754          1          1          1          1      0.994          1 
  12   rs6581048     0.2754     0.2754          1          1          1          1      0.994          1 
  12 rs141543242     0.2754     0.2754          1          1          1          1      0.994          1 
  12   rs7308594     0.2758     0.2758          1          1          1          1      0.994          1 
  12  rs12307290     0.2761     0.2761          1          1          1          1      0.994          1 
  12  rs12310928     0.2761     0.2761          1          1          1          1      0.994          1 
  12  rs12304747     0.2761     0.2761          1          1          1          1      0.994          1 
  12  rs11171327     0.2761     0.2761          1          1          1          1      0.994          1 
  12  rs11171329     0.2761     0.2761          1          1          1          1      0.994          1 
  12 rs111502927     0.2761     0.2761          1          1          1          1      0.994          1 
  12 rs113625902     0.2761     0.2761          1          1          1          1      0.994          1 
  12  rs11171335     0.2761     0.2761          1          1          1          1      0.994          1 
  12  rs11171337     0.2761     0.2761          1          1          1          1      0.994          1 
  12  rs58222598     0.2761     0.2761          1          1          1          1      0.994          1 
  12  rs57186688     0.2761     0.2761          1          1          1          1      0.994          1 
  12  rs61067112     0.2761     0.2761          1          1          1          1      0.994          1 
  12  rs61956929     0.2761     0.2761          1          1          1          1      0.994          1 
  12  rs11171348     0.2761     0.2761          1          1          1          1      0.994          1 
  12   rs7962131     0.2761     0.2761          1          1          1          1      0.994          1 
  12   rs7962641     0.2761     0.2761          1          1          1          1      0.994          1 
  12  rs12302663     0.2761     0.2761          1          1          1          1      0.994          1 
  12  rs35430880     0.2761     0.2761          1          1          1          1      0.994          1 
  12  rs72049639     0.2762     0.2762          1          1          1          1      0.994          1 
  12   rs1716356     0.2764     0.2764          1          1          1          1      0.994          1 
  12   rs2087058     0.2766     0.2766          1          1          1          1      0.994          1 
  12  rs10876799     0.2768     0.2768          1          1          1          1      0.994          1 
  12   rs7397901     0.2768     0.2768          1          1          1          1      0.994          1 
  12   rs7138699     0.2768     0.2768          1          1          1          1      0.994          1 
  12  rs56375822     0.2768     0.2768          1          1          1          1      0.994          1 
  12  rs11171537     0.2768     0.2768          1          1          1          1      0.994          1 
  12  rs72335300     0.2768     0.2768          1          1          1          1      0.994          1 
  12  rs11171542     0.2768     0.2768          1          1          1          1      0.994          1 
  12  rs10506332     0.2772     0.2772          1          1          1          1      0.994          1 
  12  rs56013373     0.2773     0.2773          1          1          1          1      0.994          1 
  12  rs77484821     0.2774     0.2774          1          1          1          1      0.994          1 
  12  rs78533794     0.2774     0.2774          1          1          1          1      0.994          1 
  12 rs111279412     0.2774     0.2774          1          1          1          1      0.994          1 
  12    rs799575     0.2776     0.2776          1          1          1          1      0.994          1 
  12    rs774892     0.2776     0.2776          1          1          1          1      0.994          1 
  12   rs2169988     0.2776     0.2776          1          1          1          1      0.994          1 
  12    rs813854     0.2776     0.2776          1          1          1          1      0.994          1 
  12    rs812869     0.2776     0.2776          1          1          1          1      0.994          1 
  12    rs812304     0.2776     0.2776          1          1          1          1      0.994          1 
  12    rs810204     0.2776     0.2776          1          1          1          1      0.994          1 
  12   rs7136269     0.2776     0.2776          1          1          1          1      0.994          1 
  12  rs10783836     0.2776     0.2776          1          1          1          1      0.994          1 
  12   rs7967791     0.2776     0.2776          1          1          1          1      0.994          1 
  12  rs78207482     0.2776     0.2776          1          1          1          1      0.994          1 
  12 rs145276666     0.2776     0.2776          1          1          1          1      0.994          1 
  12   rs1689585     0.2776     0.2776          1          1          1          1      0.994          1 
  12 rs138619187     0.2776     0.2776          1          1          1          1      0.994          1 
  12   rs1628552     0.2776     0.2776          1          1          1          1      0.994          1 
  12  rs10877001     0.2776     0.2776          1          1          1          1      0.994          1 
  12   rs2928064     0.2776     0.2776          1          1          1          1      0.994          1 
  12 rs199942345      0.278      0.278          1          1          1          1      0.994          1 
  12  rs11171000     0.2783     0.2783          1          1          1          1      0.994          1 
  12 rs141517219     0.2787     0.2787          1          1          1          1      0.994          1 
  12   rs7314567     0.2789     0.2789          1          1          1          1      0.994          1 
  12   rs1689595     0.2789     0.2789          1          1          1          1      0.994          1 
  12   rs1689594     0.2789     0.2789          1          1          1          1      0.994          1 
  12   rs1689592     0.2789     0.2789          1          1          1          1      0.994          1 
  12  rs12314562     0.2789     0.2789          1          1          1          1      0.994          1 
  12 rs112314469     0.2789     0.2789          1          1          1          1      0.994          1 
  12   rs2928059     0.2789     0.2789          1          1          1          1      0.994          1 
  12  rs11575218     0.2789     0.2789          1          1          1          1      0.994          1 
  12   rs2633407     0.2794     0.2794          1          1          1          1      0.994          1 
  12   rs2656792     0.2794     0.2794          1          1          1          1      0.994          1 
  12  rs60486170     0.2795     0.2795          1          1          1          1      0.994          1 
  12  rs11614913     0.2796     0.2796          1          1          1          1      0.994          1 
  12  rs75601477     0.2797     0.2797          1          1          1          1      0.994          1 
  12  rs75500361     0.2798     0.2798          1          1          1          1      0.994          1 
  12  rs79690041     0.2798     0.2798          1          1          1          1      0.994          1 
  12  rs11833261     0.2798     0.2798          1          1          1          1      0.994          1 
  12  rs77413546     0.2798     0.2798          1          1          1          1      0.994          1 
  12  rs77105155     0.2798     0.2798          1          1          1          1      0.994          1 
  12 rs115203099     0.2798     0.2798          1          1          1          1      0.994          1 
  12  rs59687539     0.2798     0.2798          1          1          1          1      0.994          1 
  12 rs112979577     0.2798     0.2798          1          1          1          1      0.994          1 
  12 rs147602630     0.2798     0.2798          1          1          1          1      0.994          1 
  12 rs149584686     0.2798     0.2798          1          1          1          1      0.994          1 
  12 rs576307743     0.2798     0.2798          1          1          1          1      0.994          1 
  12  rs75382258     0.2798     0.2798          1          1          1          1      0.994          1 
  12 rs144678668     0.2798     0.2798          1          1          1          1      0.994          1 
  12  rs77917828     0.2798     0.2798          1          1          1          1      0.994          1 
  12 rs142140689     0.2798     0.2798          1          1          1          1      0.994          1 
  12 rs201537092     0.2801     0.2801          1          1          1          1      0.994          1 
  12   rs2935008     0.2803     0.2803          1          1          1          1      0.994          1 
  12  rs11171773     0.2807     0.2807          1          1          1          1      0.994          1 
  12  rs12229022     0.2807     0.2807          1          1          1          1      0.994          1 
  12  rs57725869     0.2807     0.2807          1          1          1          1      0.994          1 
  12  rs10747763     0.2807     0.2807          1          1          1          1      0.994          1 
  12   rs4759218     0.2807     0.2807          1          1          1          1      0.994          1 
  12 rs537933117      0.281      0.281          1          1          1          1      0.994          1 
  12  rs12310165     0.2816     0.2816          1          1          1          1      0.994          1 
  12  rs11833742     0.2816     0.2816          1          1          1          1      0.994          1 
  12  rs12301448     0.2816     0.2816          1          1          1          1      0.994          1 
  12  rs74961210     0.2817     0.2817          1          1          1          1      0.994          1 
  12  rs79252594     0.2817     0.2817          1          1          1          1      0.994          1 
  12 rs138099447     0.2817     0.2817          1          1          1          1      0.994          1 
  12  rs77316730     0.2817     0.2817          1          1          1          1      0.994          1 
  12 rs201130076     0.2817     0.2817          1          1          1          1      0.994          1 
  12  rs78583464     0.2817     0.2817          1          1          1          1      0.994          1 
  12  rs80148883     0.2817     0.2817          1          1          1          1      0.994          1 
  12  rs77737166     0.2817     0.2817          1          1          1          1      0.994          1 
  12  rs76838567     0.2817     0.2817          1          1          1          1      0.994          1 
  12   rs7296081     0.2817     0.2817          1          1          1          1      0.994          1 
  12  rs75604337     0.2817     0.2817          1          1          1          1      0.994          1 
  12  rs78389209     0.2817     0.2817          1          1          1          1      0.994          1 
  12  rs79573832     0.2817     0.2817          1          1          1          1      0.994          1 
  12   rs7964661     0.2817     0.2817          1          1          1          1      0.994          1 
  12 rs114387539     0.2817     0.2817          1          1          1          1      0.994          1 
  12   rs7965895     0.2817     0.2817          1          1          1          1      0.994          1 
  12  rs60041436     0.2819     0.2819          1          1          1          1      0.994          1 
  12   rs7311008     0.2819     0.2819          1          1          1          1      0.994          1 
  12  rs71084713     0.2821     0.2821          1          1          1          1      0.994          1 
  12   rs7133633     0.2822     0.2822          1          1          1          1      0.994          1 
  12   rs7300064     0.2825     0.2825          1          1          1          1      0.994          1 
  12   rs7314438     0.2825     0.2825          1          1          1          1      0.994          1 
  12  rs12318807     0.2825     0.2825          1          1          1          1      0.994          1 
  12 rs185636307     0.2828     0.2828          1          1          1          1      0.994          1 
  12   rs1701700     0.2828     0.2828          1          1          1          1      0.994          1 
  12  rs11170917      0.283      0.283          1          1          1          1      0.994          1 
  12   rs7305617      0.283      0.283          1          1          1          1      0.994          1 
  12  rs57721961     0.2831     0.2831          1          1          1          1      0.994          1 
  12  rs10876702     0.2831     0.2831          1          1          1          1      0.994          1 
  12  rs56162312     0.2833     0.2833          1          1          1          1      0.994          1 
  12 rs181536359     0.2833     0.2833          1          1          1          1      0.994          1 
  12  rs12304972     0.2835     0.2835          1          1          1          1      0.994          1 
  12  rs11171328     0.2835     0.2835          1          1          1          1      0.994          1 
  12  rs10783720     0.2835     0.2835          1          1          1          1      0.994          1 
  12 rs116769123     0.2835     0.2835          1          1          1          1      0.994          1 
  12 rs144959044     0.2835     0.2835          1          1          1          1      0.994          1 
  12  rs59653166     0.2836     0.2836          1          1          1          1      0.994          1 
  12  rs57243349     0.2836     0.2836          1          1          1          1      0.994          1 
  12  rs60638883     0.2836     0.2836          1          1          1          1      0.994          1 
  12  rs56811591     0.2836     0.2836          1          1          1          1      0.994          1 
  12 rs139741663     0.2836     0.2836          1          1          1          1      0.994          1 
  12 rs112896207     0.2837     0.2837          1          1          1          1      0.994          1 
  12 rs115547040     0.2837     0.2837          1          1          1          1      0.994          1 
  12 rs191351877     0.2837     0.2837          1          1          1          1      0.994          1 
  12    rs894736      0.284      0.284          1          1          1          1      0.994          1 
  12 rs140713241     0.2843     0.2843          1          1          1          1      0.994          1 
  12  rs77527599     0.2844     0.2844          1          1          1          1      0.994          1 
  12   rs7135724     0.2845     0.2845          1          1          1          1      0.994          1 
  12  rs61956902     0.2845     0.2845          1          1          1          1      0.994          1 
  12  rs76544750     0.2846     0.2846          1          1          1          1      0.994          1 
  12 rs142184898     0.2846     0.2846          1          1          1          1      0.994          1 
  12 rs150758442     0.2846     0.2846          1          1          1          1      0.994          1 
  12 rs144082784     0.2846     0.2846          1          1          1          1      0.994          1 
  12 rs139934452     0.2846     0.2846          1          1          1          1      0.994          1 
  12 rs556374463     0.2846     0.2846          1          1          1          1      0.994          1 
  12   rs1561987     0.2847     0.2847          1          1          1          1      0.994          1 
  12   rs2044210     0.2847     0.2847          1          1          1          1      0.994          1 
  12  rs17118921      0.285      0.285          1          1          1          1      0.994          1 
  12  rs77344413      0.285      0.285          1          1          1          1      0.994          1 
  12   rs1800178      0.285      0.285          1          1          1          1      0.994          1 
  12  rs56243753     0.2851     0.2851          1          1          1          1      0.994          1 
  12  rs56377768     0.2851     0.2851          1          1          1          1      0.994          1 
  12  rs58790846     0.2852     0.2852          1          1          1          1      0.994          1 
  12  rs73114661     0.2852     0.2852          1          1          1          1      0.994          1 
  12  rs12309398     0.2855     0.2855          1          1          1          1      0.994          1 
  12 rs564264930     0.2857     0.2857          1          1          1          1      0.994          1 
  12 rs186271243     0.2857     0.2857          1          1          1          1      0.994          1 
  12  rs17116705     0.2857     0.2857          1          1          1          1      0.994          1 
  12   rs7959474     0.2857     0.2857          1          1          1          1      0.994          1 
  12  rs74678562     0.2857     0.2857          1          1          1          1      0.994          1 
  12  rs57362183     0.2857     0.2857          1          1          1          1      0.994          1 
  12 rs376802727     0.2859     0.2859          1          1          1          1      0.994          1 
  12   rs7358684     0.2861     0.2861          1          1          1          1      0.994          1 
  12  rs10783819     0.2861     0.2861          1          1          1          1      0.994          1 
  12   rs7133939     0.2861     0.2861          1          1          1          1      0.994          1 
  12   rs7314266     0.2861     0.2861          1          1          1          1      0.994          1 
  12   rs7975347     0.2861     0.2861          1          1          1          1      0.994          1 
  12   rs7975649     0.2861     0.2861          1          1          1          1      0.994          1 
  12   rs6581136     0.2861     0.2861          1          1          1          1      0.994          1 
  12   rs7398058     0.2861     0.2861          1          1          1          1      0.994          1 
  12   rs7307059     0.2861     0.2861          1          1          1          1      0.994          1 
  12   rs4760348     0.2861     0.2861          1          1          1          1      0.994          1 
  12  rs71448513     0.2861     0.2861          1          1          1          1      0.994          1 
  12  rs11172170     0.2861     0.2861          1          1          1          1      0.994          1 
  12   rs6581139     0.2861     0.2861          1          1          1          1      0.994          1 
  12   rs4760308     0.2861     0.2861          1          1          1          1      0.994          1 
  12  rs10876976     0.2861     0.2861          1          1          1          1      0.994          1 
  12   rs4760236     0.2861     0.2861          1          1          1          1      0.994          1 
  12   rs4108243     0.2861     0.2861          1          1          1          1      0.994          1 
  12   rs4760305     0.2861     0.2861          1          1          1          1      0.994          1 
  12   rs4760306     0.2861     0.2861          1          1          1          1      0.994          1 
  12   rs7980310     0.2861     0.2861          1          1          1          1      0.994          1 
  12  rs72180317     0.2861     0.2861          1          1          1          1      0.994          1 
  12   rs1798710     0.2861     0.2861          1          1          1          1      0.994          1 
  12  rs28504983     0.2861     0.2861          1          1          1          1      0.994          1 
  12  rs11172211     0.2861     0.2861          1          1          1          1      0.994          1 
  12   rs2958138     0.2862     0.2862          1          1          1          1      0.994          1 
  12 rs111862062     0.2865     0.2865          1          1          1          1      0.994          1 
  12   rs6580976     0.2867     0.2867          1          1          1          1      0.994          1 
  12 rs545517277     0.2871     0.2871          1          1          1          1      0.994          1 
  12  rs79864532     0.2872     0.2872          1          1          1          1      0.994          1 
  12 rs114429736     0.2873     0.2873          1          1          1          1      0.994          1 
  12   rs1906496     0.2873     0.2873          1          1          1          1      0.994          1 
  12   rs3912598     0.2873     0.2873          1          1          1          1      0.994          1 
  12  rs12313357     0.2873     0.2873          1          1          1          1      0.994          1 
  12  rs73319765     0.2873     0.2873          1          1          1          1      0.994          1 
  12   rs2087249     0.2873     0.2873          1          1          1          1      0.994          1 
  12   rs1488047     0.2873     0.2873          1          1          1          1      0.994          1 
  12  rs12296331     0.2873     0.2873          1          1          1          1      0.994          1 
  12    rs840163     0.2875     0.2875          1          1          1          1      0.994          1 
  12  rs75375961     0.2877     0.2877          1          1          1          1      0.994          1 
  12 rs147491626     0.2877     0.2877          1          1          1          1      0.994          1 
  12   rs7486057     0.2892     0.2892          1          1          1          1      0.994          1 
  12  rs12313602     0.2893     0.2893          1          1          1          1      0.994          1 
  12  rs55874825     0.2893     0.2893          1          1          1          1      0.994          1 
  12  rs55927117     0.2893     0.2893          1          1          1          1      0.994          1 
  12   rs4759187     0.2893     0.2893          1          1          1          1      0.994          1 
  12   rs3024963     0.2893     0.2893          1          1          1          1      0.994          1 
  12  rs10876993     0.2894     0.2894          1          1          1          1      0.994          1 
  12  rs12314066     0.2897     0.2897          1          1          1          1      0.994          1 
  12 rs115476828     0.2897     0.2897          1          1          1          1      0.994          1 
  12   rs1443504     0.2898     0.2898          1          1          1          1      0.994          1 
  12   rs7133264     0.2899     0.2899          1          1          1          1      0.994          1 
  12 rs140414145     0.2904     0.2904          1          1          1          1      0.994          1 
  12  rs61588001     0.2905     0.2905          1          1          1          1      0.994          1 
  12  rs60702951     0.2905     0.2905          1          1          1          1      0.994          1 
  12   rs7305567     0.2906     0.2906          1          1          1          1      0.994          1 
  12 rs147372838     0.2906     0.2906          1          1          1          1      0.994          1 
  12 rs539902943     0.2908     0.2908          1          1          1          1      0.994          1 
  12  rs36014724      0.291      0.291          1          1          1          1      0.994          1 
  12  rs67629212      0.291      0.291          1          1          1          1      0.994          1 
  12 rs114149183     0.2914     0.2914          1          1          1          1      0.994          1 
  12  rs61939622     0.2918     0.2918          1          1          1          1      0.994          1 
  12  rs34452510     0.2921     0.2921          1          1          1          1      0.994          1 
  12   rs7136793     0.2921     0.2921          1          1          1          1      0.994          1 
  12   rs3843621     0.2925     0.2925          1          1          1          1      0.994          1 
  12  rs17844793     0.2925     0.2925          1          1          1          1      0.994          1 
  12   rs2078300     0.2927     0.2927          1          1          1          1      0.994          1 
  12 rs371299339      0.293      0.293          1          1          1          1      0.994          1 
  12   rs7312630     0.2932     0.2932          1          1          1          1      0.994          1 
  12   rs6581133     0.2941     0.2941          1          1          1          1      0.994          1 
  12   rs7972331     0.2941     0.2941          1          1          1          1      0.994          1 
  12  rs10735872     0.2941     0.2941          1          1          1          1      0.994          1 
  12 rs111573812     0.2942     0.2942          1          1          1          1      0.994          1 
  12 rs147271033     0.2942     0.2942          1          1          1          1      0.994          1 
  12  rs56018623     0.2944     0.2944          1          1          1          1      0.994          1 
  12 rs200511402     0.2944     0.2944          1          1          1          1      0.994          1 
  12    rs774048     0.2949     0.2949          1          1          1          1      0.994          1 
  12    rs774049     0.2949     0.2949          1          1          1          1      0.994          1 
  12  rs72478996     0.2949     0.2949          1          1          1          1      0.994          1 
  12 rs114000408     0.2953     0.2953          1          1          1          1      0.994          1 
  12  rs76645535     0.2953     0.2953          1          1          1          1      0.994          1 
  12 rs116069123     0.2953     0.2953          1          1          1          1      0.994          1 
  12 rs186105942     0.2953     0.2953          1          1          1          1      0.994          1 
  12 rs150401480     0.2954     0.2954          1          1          1          1      0.994          1 
  12  rs11524050     0.2954     0.2954          1          1          1          1      0.994          1 
  12  rs12370257     0.2954     0.2954          1          1          1          1      0.994          1 
  12  rs11172086     0.2954     0.2954          1          1          1          1      0.994          1 
  12   rs1059513     0.2954     0.2954          1          1          1          1      0.994          1 
  12   rs3024971     0.2954     0.2954          1          1          1          1      0.994          1 
  12  rs10876533     0.2954     0.2954          1          1          1          1      0.994          1 
  12   rs4759067     0.2954     0.2954          1          1          1          1      0.994          1 
  12   rs9805077     0.2954     0.2954          1          1          1          1      0.994          1 
  12  rs66778122     0.2955     0.2955          1          1          1          1      0.994          1 
  12  rs74096025     0.2957     0.2957          1          1          1          1      0.994          1 
  12  rs74089975     0.2958     0.2958          1          1          1          1      0.994          1 
  12  rs12306394     0.2958     0.2958          1          1          1          1      0.994          1 
  12  rs57990974      0.296      0.296          1          1          1          1      0.994          1 
  12  rs76045902      0.296      0.296          1          1          1          1      0.994          1 
  12  rs74667026     0.2966     0.2966          1          1          1          1      0.994          1 
  12   rs7960592     0.2968     0.2968          1          1          1          1      0.994          1 
  12 rs114251025     0.2971     0.2971          1          1          1          1      0.994          1 
  12 rs112163748     0.2972     0.2972          1          1          1          1      0.994          1 
  12  rs76932565     0.2976     0.2976          1          1          1          1      0.994          1 
  12  rs67715155     0.2976     0.2976          1          1          1          1      0.994          1 
  12  rs67535721     0.2976     0.2976          1          1          1          1      0.994          1 
  12   rs4237802     0.2982     0.2982          1          1          1          1      0.994          1 
  12   rs1273952     0.2982     0.2982          1          1          1          1      0.994          1 
  12   rs1681078     0.2982     0.2982          1          1          1          1      0.994          1 
  12    rs772466     0.2982     0.2982          1          1          1          1      0.994          1 
  12 rs144154641     0.2983     0.2983          1          1          1          1      0.994          1 
  12   rs5798323     0.2986     0.2986          1          1          1          1      0.994          1 
  12   rs3759162     0.2986     0.2986          1          1          1          1      0.994          1 
  12   rs4759319     0.2987     0.2987          1          1          1          1      0.994          1 
  12  rs73332253      0.299      0.299          1          1          1          1      0.994          1 
  12 rs142655309      0.299      0.299          1          1          1          1      0.994          1 
  12  rs59998194     0.2991     0.2991          1          1          1          1      0.994          1 
  12  rs10876870     0.2992     0.2992          1          1          1          1      0.994          1 
  12   rs7971751     0.2992     0.2992          1          1          1          1      0.994          1 
  12   rs1874307     0.2992     0.2992          1          1          1          1      0.994          1 
  12   rs1874305     0.2992     0.2992          1          1          1          1      0.994          1 
  12 rs372569712     0.2995     0.2995          1          1          1          1      0.994          1 
  12   rs7309433     0.2995     0.2995          1          1          1          1      0.994          1 
  12  rs73317272     0.3001     0.3001          1          1          1          1      0.994          1 
  12  rs57601783     0.3002     0.3002          1          1          1          1      0.994          1 
  12  rs12317004     0.3005     0.3005          1          1          1          1      0.994          1 
  12  rs12317090     0.3005     0.3005          1          1          1          1      0.994          1 
  12 rs150981800     0.3005     0.3005          1          1          1          1      0.994          1 
  12   rs1378066     0.3005     0.3005          1          1          1          1      0.994          1 
  12  rs11171129     0.3005     0.3005          1          1          1          1      0.994          1 
  12  rs10783683     0.3005     0.3005          1          1          1          1      0.994          1 
  12    rs979523     0.3005     0.3005          1          1          1          1      0.994          1 
  12   rs5798326     0.3005     0.3005          1          1          1          1      0.994          1 
  12   rs1048371     0.3005     0.3005          1          1          1          1      0.994          1 
  12   rs3138134     0.3007     0.3007          1          1          1          1      0.994          1 
  12   rs2292239      0.301      0.301          1          1          1          1      0.994          1 
  12 rs151034226     0.3012     0.3012          1          1          1          1      0.994          1 
  12 rs536462310     0.3012     0.3012          1          1          1          1      0.994          1 
  12 rs114779796     0.3012     0.3012          1          1          1          1      0.994          1 
  12  rs74926394     0.3012     0.3012          1          1          1          1      0.994          1 
  12 rs141238663     0.3013     0.3013          1          1          1          1      0.994          1 
  12  rs11171078     0.3014     0.3014          1          1          1          1      0.994          1 
  12  rs59199706     0.3018     0.3018          1          1          1          1      0.994          1 
  12  rs60011575     0.3018     0.3018          1          1          1          1      0.994          1 
  12 rs149698789     0.3019     0.3019          1          1          1          1      0.994          1 
  12 rs144460665     0.3019     0.3019          1          1          1          1      0.994          1 
  12 rs111500758     0.3019     0.3019          1          1          1          1      0.994          1 
  12   rs7953669      0.302      0.302          1          1          1          1      0.994          1 
  12   rs2293411      0.302      0.302          1          1          1          1      0.994          1 
  12 rs372027515     0.3021     0.3021          1          1          1          1      0.994          1 
  12 rs151134041     0.3027     0.3027          1          1          1          1      0.994          1 
  12 rs148717121     0.3028     0.3028          1          1          1          1      0.994          1 
  12  rs74089903     0.3028     0.3028          1          1          1          1      0.994          1 
  12  rs79716907      0.303      0.303          1          1          1          1      0.994          1 
  12   rs1870674     0.3033     0.3033          1          1          1          1      0.994          1 
  12  rs60194105     0.3034     0.3034          1          1          1          1      0.994          1 
  12   rs1689596     0.3035     0.3035          1          1          1          1      0.994          1 
  12   rs1678513     0.3035     0.3035          1          1          1          1      0.994          1 
  12   rs1678538     0.3035     0.3035          1          1          1          1      0.994          1 
  12    rs772470     0.3036     0.3036          1          1          1          1      0.994          1 
  12   rs1066130     0.3036     0.3036          1          1          1          1      0.994          1 
  12 rs150776527     0.3036     0.3036          1          1          1          1      0.994          1 
  12  rs62917761     0.3036     0.3036          1          1          1          1      0.994          1 
  12   rs2625137     0.3036     0.3036          1          1          1          1      0.994          1 
  12   rs1681088     0.3036     0.3036          1          1          1          1      0.994          1 
  12 rs183117897      0.304      0.304          1          1          1          1      0.994          1 
  12 rs117221316     0.3044     0.3044          1          1          1          1      0.994          1 
  12 rs117514802     0.3044     0.3044          1          1          1          1      0.994          1 
  12 rs146593098     0.3044     0.3044          1          1          1          1      0.994          1 
  12 rs114476505     0.3044     0.3044          1          1          1          1      0.994          1 
  12  rs57269477     0.3044     0.3044          1          1          1          1      0.994          1 
  12 rs146135406     0.3044     0.3044          1          1          1          1      0.994          1 
  12 rs146810814     0.3044     0.3044          1          1          1          1      0.994          1 
  12   rs4759092     0.3048     0.3048          1          1          1          1      0.994          1 
  12   rs1874308     0.3048     0.3048          1          1          1          1      0.994          1 
  12  rs61921385     0.3053     0.3053          1          1          1          1      0.994          1 
  12  rs61921386     0.3053     0.3053          1          1          1          1      0.994          1 
  12  rs61921387     0.3053     0.3053          1          1          1          1      0.994          1 
  12  rs61921388     0.3053     0.3053          1          1          1          1      0.994          1 
  12 rs368711870     0.3053     0.3053          1          1          1          1      0.994          1 
  12   rs9668479     0.3056     0.3056          1          1          1          1      0.994          1 
  12  rs59398518     0.3058     0.3058          1          1          1          1      0.994          1 
  12  rs71818561     0.3059     0.3059          1          1          1          1      0.994          1 
  12 rs150800465     0.3061     0.3061          1          1          1          1      0.994          1 
  12 rs143437039     0.3061     0.3061          1          1          1          1      0.994          1 
  12 rs560924158     0.3061     0.3061          1          1          1          1      0.994          1 
  12  rs12318697     0.3062     0.3062          1          1          1          1      0.994          1 
  12  rs11171508     0.3062     0.3062          1          1          1          1      0.994          1 
  12  rs11171510     0.3062     0.3062          1          1          1          1      0.994          1 
  12  rs58332875     0.3062     0.3062          1          1          1          1      0.994          1 
  12   rs7975388     0.3062     0.3062          1          1          1          1      0.994          1 
  12  rs11495501     0.3062     0.3062          1          1          1          1      0.994          1 
  12  rs73326021     0.3062     0.3062          1          1          1          1      0.994          1 
  12  rs11171544     0.3062     0.3062          1          1          1          1      0.994          1 
  12  rs73326032     0.3062     0.3062          1          1          1          1      0.994          1 
  12  rs12367025     0.3062     0.3062          1          1          1          1      0.994          1 
  12  rs12314701     0.3062     0.3062          1          1          1          1      0.994          1 
  12  rs12318271     0.3062     0.3062          1          1          1          1      0.994          1 
  12  rs11171547     0.3062     0.3062          1          1          1          1      0.994          1 
  12  rs10876810     0.3062     0.3062          1          1          1          1      0.994          1 
  12 rs112201253     0.3062     0.3062          1          1          1          1      0.994          1 
  12 rs112464863     0.3062     0.3062          1          1          1          1      0.994          1 
  12   rs6581068     0.3062     0.3062          1          1          1          1      0.994          1 
  12  rs11171552     0.3062     0.3062          1          1          1          1      0.994          1 
  12   rs7964803     0.3062     0.3062          1          1          1          1      0.994          1 
  12  rs10161246     0.3062     0.3062          1          1          1          1      0.994          1 
  12  rs73326093     0.3062     0.3062          1          1          1          1      0.994          1 
  12   rs4759005     0.3062     0.3062          1          1          1          1      0.994          1 
  12 rs199632675     0.3062     0.3062          1          1          1          1      0.994          1 
  12 rs117243693     0.3062     0.3062          1          1          1          1      0.994          1 
  12  rs11520036     0.3062     0.3062          1          1          1          1      0.994          1 
  12  rs11171558     0.3062     0.3062          1          1          1          1      0.994          1 
  12  rs11520037     0.3062     0.3062          1          1          1          1      0.994          1 
  12  rs12367518     0.3062     0.3062          1          1          1          1      0.994          1 
  12   rs7954714     0.3062     0.3062          1          1          1          1      0.994          1 
  12   rs7954846     0.3062     0.3062          1          1          1          1      0.994          1 
  12  rs12316886     0.3062     0.3062          1          1          1          1      0.994          1 
  12 rs113847040     0.3062     0.3062          1          1          1          1      0.994          1 
  12  rs11171565     0.3062     0.3062          1          1          1          1      0.994          1 
  12   rs7959566     0.3062     0.3062          1          1          1          1      0.994          1 
  12  rs10450789     0.3062     0.3062          1          1          1          1      0.994          1 
  12   rs7974201     0.3066     0.3066          1          1          1          1      0.994          1 
  12   rs7307692     0.3068     0.3068          1          1          1          1      0.994          1 
  12  rs61956658     0.3068     0.3068          1          1          1          1      0.994          1 
  12 rs201426928     0.3072     0.3072          1          1          1          1      0.994          1 
  12  rs34528307     0.3076     0.3076          1          1          1          1      0.994          1 
  12  rs73325811      0.308      0.308          1          1          1          1      0.994          1 
  12  rs34484591     0.3084     0.3084          1          1          1          1      0.994          1 
  12   rs2252786     0.3085     0.3085          1          1          1          1      0.994          1 
  12 rs200994523     0.3087     0.3087          1          1          1          1      0.994          1 
  12   rs1274496     0.3088     0.3088          1          1          1          1      0.994          1 
  12 rs150573800      0.309      0.309          1          1          1          1      0.994          1 
  12 rs188000242      0.309      0.309          1          1          1          1      0.994          1 
  12  rs57268584     0.3092     0.3092          1          1          1          1      0.994          1 
  12 rs146737338     0.3093     0.3093          1          1          1          1      0.994          1 
  12  rs11171791     0.3093     0.3093          1          1          1          1      0.994          1 
  12  rs17118317     0.3097     0.3097          1          1          1          1      0.994          1 
  12  rs74095026     0.3098     0.3098          1          1          1          1      0.994          1 
  12 rs138958973     0.3098     0.3098          1          1          1          1      0.994          1 
  12  rs73322224     0.3102     0.3102          1          1          1          1      0.994          1 
  12  rs10876494     0.3105     0.3105          1          1          1          1      0.994          1 
  12  rs33927060      0.311      0.311          1          1          1          1      0.994          1 
  12 rs574546434     0.3111     0.3111          1          1          1          1      0.994          1 
  12   rs4387385     0.3117     0.3117          1          1          1          1      0.994          1 
  12 rs111713787     0.3118     0.3118          1          1          1          1      0.994          1 
  12  rs11836228     0.3118     0.3118          1          1          1          1      0.994          1 
  12   rs7953584     0.3118     0.3118          1          1          1          1      0.994          1 
  12 rs576095864     0.3125     0.3125          1          1          1          1      0.994          1 
  12 rs140855110     0.3128     0.3128          1          1          1          1      0.994          1 
  12 rs138357952     0.3128     0.3128          1          1          1          1      0.994          1 
  12 rs114193516     0.3128     0.3128          1          1          1          1      0.994          1 
  12 rs115686906     0.3131     0.3131          1          1          1          1      0.994          1 
  12 rs143268993     0.3131     0.3131          1          1          1          1      0.994          1 
  12  rs17118893     0.3132     0.3132          1          1          1          1      0.994          1 
  12  rs61937571     0.3133     0.3133          1          1          1          1      0.994          1 
  12  rs35021926     0.3134     0.3134          1          1          1          1      0.994          1 
  12   rs2370892     0.3138     0.3138          1          1          1          1      0.994          1 
  12   rs2456973      0.314      0.314          1          1          1          1      0.994          1 
  12  rs34813703      0.314      0.314          1          1          1          1      0.994          1 
  12    rs705704      0.314      0.314          1          1          1          1      0.994          1 
  12    rs705705      0.314      0.314          1          1          1          1      0.994          1 
  12  rs61555617      0.314      0.314          1          1          1          1      0.994          1 
  12  rs34415530      0.314      0.314          1          1          1          1      0.994          1 
  12  rs10876866      0.314      0.314          1          1          1          1      0.994          1 
  12  rs61938962      0.314      0.314          1          1          1          1      0.994          1 
  12  rs61938963      0.314      0.314          1          1          1          1      0.994          1 
  12 rs141490969      0.314      0.314          1          1          1          1      0.994          1 
  12   rs2640564      0.314      0.314          1          1          1          1      0.994          1 
  12   rs2640562      0.314      0.314          1          1          1          1      0.994          1 
  12 rs200552651     0.3142     0.3142          1          1          1          1      0.994          1 
  12  rs74912861     0.3142     0.3142          1          1          1          1      0.994          1 
  12 rs111286159     0.3143     0.3143          1          1          1          1      0.994          1 
  12 rs112771093     0.3143     0.3143          1          1          1          1      0.994          1 
  12 rs113515918     0.3143     0.3143          1          1          1          1      0.994          1 
  12 rs112111086     0.3143     0.3143          1          1          1          1      0.994          1 
  12 rs111713409     0.3143     0.3143          1          1          1          1      0.994          1 
  12 rs111772029     0.3143     0.3143          1          1          1          1      0.994          1 
  12 rs113439299     0.3143     0.3143          1          1          1          1      0.994          1 
  12 rs113992488     0.3143     0.3143          1          1          1          1      0.994          1 
  12  rs34323718     0.3143     0.3143          1          1          1          1      0.994          1 
  12 rs115080104     0.3143     0.3143          1          1          1          1      0.994          1 
  12 rs114776681     0.3143     0.3143          1          1          1          1      0.994          1 
  12 rs111842547     0.3143     0.3143          1          1          1          1      0.994          1 
  12 rs113605287     0.3143     0.3143          1          1          1          1      0.994          1 
  12 rs112924725     0.3143     0.3143          1          1          1          1      0.994          1 
  12  rs78586419     0.3144     0.3144          1          1          1          1      0.994          1 
  12  rs77679681     0.3144     0.3144          1          1          1          1      0.994          1 
  12 rs114726083     0.3144     0.3144          1          1          1          1      0.994          1 
  12 rs149365280     0.3144     0.3144          1          1          1          1      0.994          1 
  12 rs143113986     0.3144     0.3144          1          1          1          1      0.994          1 
  12 rs114148570     0.3144     0.3144          1          1          1          1      0.994          1 
  12 rs115843517     0.3144     0.3144          1          1          1          1      0.994          1 
  12 rs200546530     0.3144     0.3144          1          1          1          1      0.994          1 
  12  rs78327894     0.3144     0.3144          1          1          1          1      0.994          1 
  12 rs151208743     0.3144     0.3144          1          1          1          1      0.994          1 
  12  rs79525821     0.3144     0.3144          1          1          1          1      0.994          1 
  12 rs116247278     0.3144     0.3144          1          1          1          1      0.994          1 
  12  rs35528232     0.3144     0.3144          1          1          1          1      0.994          1 
  12  rs28382849     0.3152     0.3152          1          1          1          1      0.994          1 
  12 rs147326062     0.3152     0.3152          1          1          1          1      0.994          1 
  12   rs2054515     0.3152     0.3152          1          1          1          1      0.994          1 
  12   rs1040013     0.3161     0.3161          1          1          1          1      0.994          1 
  12  rs79163301     0.3165     0.3165          1          1          1          1      0.994          1 
  12  rs75623996     0.3165     0.3165          1          1          1          1      0.994          1 
  12 rs138652011     0.3165     0.3165          1          1          1          1      0.994          1 
  12  rs12321181     0.3165     0.3165          1          1          1          1      0.994          1 
  12  rs74878273     0.3165     0.3165          1          1          1          1      0.994          1 
  12  rs10783794     0.3165     0.3165          1          1          1          1      0.994          1 
  12 rs116953253     0.3168     0.3168          1          1          1          1      0.994          1 
  12 rs116618675     0.3168     0.3168          1          1          1          1      0.994          1 
  12 rs116259761     0.3168     0.3168          1          1          1          1      0.994          1 
  12  rs10876772     0.3169     0.3169          1          1          1          1      0.994          1 
  12  rs72286992     0.3169     0.3169          1          1          1          1      0.994          1 
  12   rs5798338     0.3175     0.3175          1          1          1          1      0.994          1 
  12  rs80004913     0.3175     0.3175          1          1          1          1      0.994          1 
  12  rs57299634     0.3175     0.3175          1          1          1          1      0.994          1 
  12 rs541758278     0.3175     0.3175          1          1          1          1      0.994          1 
  12  rs73323339     0.3175     0.3175          1          1          1          1      0.994          1 
  12  rs59488724     0.3177     0.3177          1          1          1          1      0.994          1 
  12  rs74089706     0.3177     0.3177          1          1          1          1      0.994          1 
  12   rs7313586     0.3177     0.3177          1          1          1          1      0.994          1 
  12  rs59184689     0.3177     0.3177          1          1          1          1      0.994          1 
  12  rs55906304     0.3177     0.3177          1          1          1          1      0.994          1 
  12  rs59690962     0.3177     0.3177          1          1          1          1      0.994          1 
  12  rs74089720     0.3177     0.3177          1          1          1          1      0.994          1 
  12  rs74089722     0.3177     0.3177          1          1          1          1      0.994          1 
  12  rs59580681     0.3177     0.3177          1          1          1          1      0.994          1 
  12  rs74089727     0.3177     0.3177          1          1          1          1      0.994          1 
  12  rs74089730     0.3177     0.3177          1          1          1          1      0.994          1 
  12  rs74089731     0.3177     0.3177          1          1          1          1      0.994          1 
  12   rs1443510     0.3177     0.3177          1          1          1          1      0.994          1 
  12 rs538787232     0.3182     0.3182          1          1          1          1      0.994          1 
  12 rs112361089     0.3182     0.3182          1          1          1          1      0.994          1 
  12   rs7958609     0.3184     0.3184          1          1          1          1      0.994          1 
  12  rs75690371     0.3185     0.3185          1          1          1          1      0.994          1 
  12  rs74326596     0.3185     0.3185          1          1          1          1      0.994          1 
  12  rs77754250     0.3185     0.3185          1          1          1          1      0.994          1 
  12  rs75117430     0.3185     0.3185          1          1          1          1      0.994          1 
  12 rs116691790     0.3185     0.3185          1          1          1          1      0.994          1 
  12 rs150111706     0.3185     0.3185          1          1          1          1      0.994          1 
  12 rs539297229     0.3185     0.3185          1          1          1          1      0.994          1 
  12  rs74757096     0.3185     0.3185          1          1          1          1      0.994          1 
  12 rs143776759     0.3185     0.3185          1          1          1          1      0.994          1 
  12 rs116233202     0.3185     0.3185          1          1          1          1      0.994          1 
  12 rs145957143     0.3185     0.3185          1          1          1          1      0.994          1 
  12 rs116658149     0.3185     0.3185          1          1          1          1      0.994          1 
  12 rs116023528     0.3185     0.3185          1          1          1          1      0.994          1 
  12 rs144040746     0.3185     0.3185          1          1          1          1      0.994          1 
  12  rs78150362     0.3185     0.3185          1          1          1          1      0.994          1 
  12 rs114010552     0.3185     0.3185          1          1          1          1      0.994          1 
  12  rs79091575     0.3185     0.3185          1          1          1          1      0.994          1 
  12  rs80011245     0.3185     0.3185          1          1          1          1      0.994          1 
  12 rs114008065     0.3185     0.3185          1          1          1          1      0.994          1 
  12 rs115832226     0.3185     0.3185          1          1          1          1      0.994          1 
  12 rs114763328     0.3185     0.3185          1          1          1          1      0.994          1 
  12 rs114278914     0.3185     0.3185          1          1          1          1      0.994          1 
  12 rs114611985     0.3185     0.3185          1          1          1          1      0.994          1 
  12 rs116178903     0.3185     0.3185          1          1          1          1      0.994          1 
  12 rs142183195     0.3185     0.3185          1          1          1          1      0.994          1 
  12 rs111592882     0.3185     0.3185          1          1          1          1      0.994          1 
  12 rs114140857     0.3185     0.3185          1          1          1          1      0.994          1 
  12 rs149587632     0.3185     0.3185          1          1          1          1      0.994          1 
  12 rs142626829     0.3185     0.3185          1          1          1          1      0.994          1 
  12 rs202218811     0.3185     0.3185          1          1          1          1      0.994          1 
  12 rs138289271     0.3185     0.3185          1          1          1          1      0.994          1 
  12  rs78735377     0.3185     0.3185          1          1          1          1      0.994          1 
  12  rs80323686     0.3185     0.3185          1          1          1          1      0.994          1 
  12   rs7295538     0.3185     0.3185          1          1          1          1      0.994          1 
  12  rs75273258     0.3185     0.3185          1          1          1          1      0.994          1 
  12 rs114705174     0.3185     0.3185          1          1          1          1      0.994          1 
  12  rs78534471     0.3185     0.3185          1          1          1          1      0.994          1 
  12  rs75522251     0.3185     0.3185          1          1          1          1      0.994          1 
  12  rs78766969     0.3185     0.3185          1          1          1          1      0.994          1 
  12 rs116414868     0.3185     0.3185          1          1          1          1      0.994          1 
  12 rs116769224     0.3185     0.3185          1          1          1          1      0.994          1 
  12 rs559835324     0.3185     0.3185          1          1          1          1      0.994          1 
  12 rs538235027     0.3185     0.3185          1          1          1          1      0.994          1 
  12 rs551611152     0.3185     0.3185          1          1          1          1      0.994          1 
  12   rs7300356     0.3185     0.3185          1          1          1          1      0.994          1 
  12  rs76443662     0.3185     0.3185          1          1          1          1      0.994          1 
  12 rs114316570     0.3185     0.3185          1          1          1          1      0.994          1 
  12  rs34642392     0.3186     0.3186          1          1          1          1      0.994          1 
  12  rs73326209     0.3187     0.3187          1          1          1          1      0.994          1 
  12  rs73326212     0.3187     0.3187          1          1          1          1      0.994          1 
  12 rs112934914     0.3187     0.3187          1          1          1          1      0.994          1 
  12  rs73114686     0.3187     0.3187          1          1          1          1      0.994          1 
  12  rs73114687     0.3187     0.3187          1          1          1          1      0.994          1 
  12  rs73114689     0.3187     0.3187          1          1          1          1      0.994          1 
  12   rs4533128     0.3187     0.3187          1          1          1          1      0.994          1 
  12  rs73114694     0.3187     0.3187          1          1          1          1      0.994          1 
  12  rs73114695     0.3187     0.3187          1          1          1          1      0.994          1 
  12  rs74967668     0.3187     0.3187          1          1          1          1      0.994          1 
  12  rs75623133     0.3187     0.3187          1          1          1          1      0.994          1 
  12 rs140973141     0.3193     0.3193          1          1          1          1      0.994          1 
  12   rs7489231     0.3193     0.3193          1          1          1          1      0.994          1 
  12 rs111505704     0.3195     0.3195          1          1          1          1      0.994          1 
  12  rs79067519     0.3195     0.3195          1          1          1          1      0.994          1 
  12    rs266665     0.3196     0.3196          1          1          1          1      0.994          1 
  12  rs78581503     0.3199     0.3199          1          1          1          1      0.994          1 
  12  rs75422505     0.3199     0.3199          1          1          1          1      0.994          1 
  12 rs113119688     0.3199     0.3199          1          1          1          1      0.994          1 
  12  rs77787932     0.3199     0.3199          1          1          1          1      0.994          1 
  12 rs113345584     0.3199     0.3199          1          1          1          1      0.994          1 
  12 rs113271352     0.3199     0.3199          1          1          1          1      0.994          1 
  12  rs67745435     0.3201     0.3201          1          1          1          1      0.994          1 
  12   rs4336160     0.3208     0.3208          1          1          1          1      0.994          1 
  12   rs7304684     0.3208     0.3208          1          1          1          1      0.994          1 
  12 rs556038456     0.3208     0.3208          1          1          1          1      0.994          1 
  12  rs11171535     0.3208     0.3208          1          1          1          1      0.994          1 
  12  rs76096940     0.3208     0.3208          1          1          1          1      0.994          1 
  12  rs12230513     0.3208     0.3208          1          1          1          1      0.994          1 
  12 rs183973202     0.3208     0.3208          1          1          1          1      0.994          1 
  12  rs76179834     0.3208     0.3208          1          1          1          1      0.994          1 
  12  rs76783572     0.3208     0.3208          1          1          1          1      0.994          1 
  12  rs76126658     0.3208     0.3208          1          1          1          1      0.994          1 
  12  rs11532447     0.3208     0.3208          1          1          1          1      0.994          1 
  12 rs139464426     0.3208     0.3208          1          1          1          1      0.994          1 
  12 rs146073724     0.3208     0.3208          1          1          1          1      0.994          1 
  12  rs10876940     0.3213     0.3213          1          1          1          1      0.994          1 
  12  rs12371055     0.3213     0.3213          1          1          1          1      0.994          1 
  12 rs540902307     0.3216     0.3216          1          1          1          1      0.994          1 
  12  rs79689615     0.3218     0.3218          1          1          1          1      0.994          1 
  12  rs11833297     0.3218     0.3218          1          1          1          1      0.994          1 
  12    rs703840      0.322      0.322          1          1          1          1      0.994          1 
  12    rs775325      0.322      0.322          1          1          1          1      0.994          1 
  12 rs114717491     0.3223     0.3223          1          1          1          1      0.994          1 
  12   rs1316636     0.3225     0.3225          1          1          1          1      0.994          1 
  12  rs10876498     0.3225     0.3225          1          1          1          1      0.994          1 
  12  rs10783599     0.3225     0.3225          1          1          1          1      0.994          1 
  12 rs114065756     0.3225     0.3225          1          1          1          1      0.994          1 
  12 rs149736847     0.3225     0.3225          1          1          1          1      0.994          1 
  12 rs145490748     0.3225     0.3225          1          1          1          1      0.994          1 
  12  rs12817765     0.3229     0.3229          1          1          1          1      0.994          1 
  12  rs71459326     0.3229     0.3229          1          1          1          1      0.994          1 
  12  rs34273234     0.3229     0.3229          1          1          1          1      0.994          1 
  12  rs11171713     0.3229     0.3229          1          1          1          1      0.994          1 
  12  rs11171714     0.3229     0.3229          1          1          1          1      0.994          1 
  12  rs11171715     0.3229     0.3229          1          1          1          1      0.994          1 
  12  rs17118206     0.3229     0.3229          1          1          1          1      0.994          1 
  12  rs34071823     0.3229     0.3229          1          1          1          1      0.994          1 
  12  rs71459327     0.3229     0.3229          1          1          1          1      0.994          1 
  12  rs17118208     0.3229     0.3229          1          1          1          1      0.994          1 
  12  rs71447768     0.3229     0.3229          1          1          1          1      0.994          1 
  12  rs35591093     0.3229     0.3229          1          1          1          1      0.994          1 
  12  rs35108074     0.3229     0.3229          1          1          1          1      0.994          1 
  12  rs34151959     0.3229     0.3229          1          1          1          1      0.994          1 
  12   rs7963590     0.3229     0.3229          1          1          1          1      0.994          1 
  12  rs71446524     0.3229     0.3229          1          1          1          1      0.994          1 
  12  rs35485002     0.3229     0.3229          1          1          1          1      0.994          1 
  12  rs71459334     0.3229     0.3229          1          1          1          1      0.994          1 
  12  rs17118262     0.3229     0.3229          1          1          1          1      0.994          1 
  12  rs34303864     0.3229     0.3229          1          1          1          1      0.994          1 
  12  rs12831468     0.3229     0.3229          1          1          1          1      0.994          1 
  12  rs12815488     0.3229     0.3229          1          1          1          1      0.994          1 
  12  rs34602183     0.3229     0.3229          1          1          1          1      0.994          1 
  12 rs142494285     0.3229     0.3229          1          1          1          1      0.994          1 
  12  rs12815302     0.3229     0.3229          1          1          1          1      0.994          1 
  12  rs34228181     0.3229     0.3229          1          1          1          1      0.994          1 
  12  rs11330043     0.3229     0.3229          1          1          1          1      0.994          1 
  12  rs12099979     0.3229     0.3229          1          1          1          1      0.994          1 
  12   rs7977537     0.3229     0.3229          1          1          1          1      0.994          1 
  12  rs71459339     0.3229     0.3229          1          1          1          1      0.994          1 
  12  rs12810011     0.3229     0.3229          1          1          1          1      0.994          1 
  12  rs34406511     0.3229     0.3229          1          1          1          1      0.994          1 
  12  rs34650555     0.3229     0.3229          1          1          1          1      0.994          1 
  12  rs34921584     0.3229     0.3229          1          1          1          1      0.994          1 
  12  rs35662491     0.3229     0.3229          1          1          1          1      0.994          1 
  12  rs34112085     0.3229     0.3229          1          1          1          1      0.994          1 
  12 rs112237665     0.3229     0.3229          1          1          1          1      0.994          1 
  12  rs71459342     0.3229     0.3229          1          1          1          1      0.994          1 
  12  rs35666826     0.3229     0.3229          1          1          1          1      0.994          1 
  12 rs546084081     0.3229     0.3229          1          1          1          1      0.994          1 
  12   rs7976221     0.3229     0.3229          1          1          1          1      0.994          1 
  12   rs7963067      0.323      0.323          1          1          1          1      0.994          1 
  12  rs78746197     0.3232     0.3232          1          1          1          1      0.994          1 
  12  rs11550558     0.3232     0.3232          1          1          1          1      0.994          1 
  12   rs6581078     0.3236     0.3236          1          1          1          1      0.994          1 
  12 rs139659305     0.3237     0.3237          1          1          1          1      0.994          1 
  12  rs11171906     0.3237     0.3237          1          1          1          1      0.994          1 
  12 rs147394047     0.3237     0.3237          1          1          1          1      0.994          1 
  12 rs146266347     0.3237     0.3237          1          1          1          1      0.994          1 
  12 rs201297659     0.3237     0.3237          1          1          1          1      0.994          1 
  12 rs112912686     0.3237     0.3237          1          1          1          1      0.994          1 
  12  rs12232026     0.3238     0.3238          1          1          1          1      0.994          1 
  12   rs2255074     0.3248     0.3248          1          1          1          1      0.994          1 
  12   rs2290893     0.3248     0.3248          1          1          1          1      0.994          1 
  12   rs7957300     0.3248     0.3248          1          1          1          1      0.994          1 
  12   rs2950573     0.3255     0.3255          1          1          1          1      0.994          1 
  12   rs2629453     0.3255     0.3255          1          1          1          1      0.994          1 
  12   rs2463365     0.3255     0.3255          1          1          1          1      0.994          1 
  12   rs2695783     0.3255     0.3255          1          1          1          1      0.994          1 
  12   rs2629451     0.3255     0.3255          1          1          1          1      0.994          1 
  12   rs7489249     0.3255     0.3255          1          1          1          1      0.994          1 
  12   rs7956599     0.3255     0.3255          1          1          1          1      0.994          1 
  12  rs11171777     0.3255     0.3255          1          1          1          1      0.994          1 
  12    rs773657     0.3255     0.3255          1          1          1          1      0.994          1 
  12    rs773654     0.3255     0.3255          1          1          1          1      0.994          1 
  12    rs703823     0.3255     0.3255          1          1          1          1      0.994          1 
  12    rs773661     0.3255     0.3255          1          1          1          1      0.994          1 
  12  rs10532115     0.3255     0.3255          1          1          1          1      0.994          1 
  12  rs79677444     0.3255     0.3255          1          1          1          1      0.994          1 
  12 rs115395302     0.3263     0.3263          1          1          1          1      0.994          1 
  12  rs76751511     0.3263     0.3263          1          1          1          1      0.994          1 
  12 rs141291810     0.3265     0.3265          1          1          1          1      0.994          1 
  12 rs145303461     0.3265     0.3265          1          1          1          1      0.994          1 
  12 rs114712481     0.3265     0.3265          1          1          1          1      0.994          1 
  12 rs147065995     0.3265     0.3265          1          1          1          1      0.994          1 
  12  rs11829949     0.3266     0.3266          1          1          1          1      0.994          1 
  12  rs73322246     0.3267     0.3267          1          1          1          1      0.994          1 
  12  rs73322250     0.3267     0.3267          1          1          1          1      0.994          1 
  12  rs11574795     0.3267     0.3267          1          1          1          1      0.994          1 
  12  rs73322252     0.3267     0.3267          1          1          1          1      0.994          1 
  12  rs10083169     0.3267     0.3267          1          1          1          1      0.994          1 
  12  rs10083026     0.3267     0.3267          1          1          1          1      0.994          1 
  12  rs10082796     0.3267     0.3267          1          1          1          1      0.994          1 
  12  rs10082798     0.3267     0.3267          1          1          1          1      0.994          1 
  12  rs71444894     0.3269     0.3269          1          1          1          1      0.994          1 
  12 rs568662427     0.3269     0.3269          1          1          1          1      0.994          1 
  12  rs73330514     0.3272     0.3272          1          1          1          1      0.994          1 
  12   rs5798342     0.3272     0.3272          1          1          1          1      0.994          1 
  12 rs536321446     0.3272     0.3272          1          1          1          1      0.994          1 
  12 rs147782883     0.3274     0.3274          1          1          1          1      0.994          1 
  12  rs10716904     0.3277     0.3277          1          1          1          1      0.994          1 
  12   rs7961341     0.3278     0.3278          1          1          1          1      0.994          1 
  12 rs144538920     0.3285     0.3285          1          1          1          1      0.994          1 
  12 rs140533474     0.3285     0.3285          1          1          1          1      0.994          1 
  12 rs150770615     0.3285     0.3285          1          1          1          1      0.994          1 
  12  rs77365107     0.3285     0.3285          1          1          1          1      0.994          1 
  12 rs146904688     0.3285     0.3285          1          1          1          1      0.994          1 
  12 rs116656857     0.3285     0.3285          1          1          1          1      0.994          1 
  12 rs553606393     0.3287     0.3287          1          1          1          1      0.994          1 
  12  rs11380998     0.3289     0.3289          1          1          1          1      0.994          1 
  12  rs57394093     0.3289     0.3289          1          1          1          1      0.994          1 
  12  rs67666468     0.3289     0.3289          1          1          1          1      0.994          1 
  12 rs117082516     0.3289     0.3289          1          1          1          1      0.994          1 
  12  rs61475003     0.3289     0.3289          1          1          1          1      0.994          1 
  12 rs145091110     0.3289     0.3289          1          1          1          1      0.994          1 
  12 rs138175638     0.3289     0.3289          1          1          1          1      0.994          1 
  12  rs17116579     0.3289     0.3289          1          1          1          1      0.994          1 
  12  rs11171100      0.329      0.329          1          1          1          1      0.994          1 
  12  rs11514151      0.329      0.329          1          1          1          1      0.994          1 
  12 rs149710711      0.329      0.329          1          1          1          1      0.994          1 
  12 rs112076260      0.329      0.329          1          1          1          1      0.994          1 
  12  rs12300969      0.329      0.329          1          1          1          1      0.994          1 
  12  rs10783639     0.3294     0.3294          1          1          1          1      0.994          1 
  12   rs1249951     0.3295     0.3295          1          1          1          1      0.994          1 
  12   rs4759308     0.3296     0.3296          1          1          1          1      0.994          1 
  12   rs1867299     0.3296     0.3296          1          1          1          1      0.994          1 
  12   rs1992563     0.3296     0.3296          1          1          1          1      0.994          1 
  12    rs894734     0.3296     0.3296          1          1          1          1      0.994          1 
  12 rs140373108     0.3301     0.3301          1          1          1          1      0.994          1 
  12 rs370824535     0.3302     0.3302          1          1          1          1      0.994          1 
  12  rs12426960     0.3303     0.3303          1          1          1          1      0.994          1 
  12  rs11503985     0.3303     0.3303          1          1          1          1      0.994          1 
  12  rs35961650     0.3305     0.3305          1          1          1          1      0.994          1 
  12  rs58715013     0.3306     0.3306          1          1          1          1      0.994          1 
  12   rs1598201     0.3306     0.3306          1          1          1          1      0.994          1 
  12  rs12229912     0.3308     0.3308          1          1          1          1      0.994          1 
  12    rs937114      0.331      0.331          1          1          1          1      0.994          1 
  12   rs2643622     0.3312     0.3312          1          1          1          1      0.994          1 
  12   rs2087248     0.3315     0.3315          1          1          1          1      0.994          1 
  12   rs2657904     0.3317     0.3317          1          1          1          1      0.994          1 
  12  rs11422665     0.3317     0.3317          1          1          1          1      0.994          1 
  12  rs12822071     0.3317     0.3317          1          1          1          1      0.994          1 
  12  rs56967250     0.3317     0.3317          1          1          1          1      0.994          1 
  12   rs2939306     0.3317     0.3317          1          1          1          1      0.994          1 
  12   rs2657891     0.3317     0.3317          1          1          1          1      0.994          1 
  12   rs2694908     0.3317     0.3317          1          1          1          1      0.994          1 
  12  rs10876907     0.3317     0.3317          1          1          1          1      0.994          1 
  12   rs7298042     0.3317     0.3317          1          1          1          1      0.994          1 
  12  rs12321155     0.3317     0.3317          1          1          1          1      0.994          1 
  12   rs2638296     0.3317     0.3317          1          1          1          1      0.994          1 
  12   rs2694914     0.3317     0.3317          1          1          1          1      0.994          1 
  12   rs2657887     0.3317     0.3317          1          1          1          1      0.994          1 
  12   rs2638298     0.3317     0.3317          1          1          1          1      0.994          1 
  12  rs10876908     0.3317     0.3317          1          1          1          1      0.994          1 
  12 rs529710426     0.3319     0.3319          1          1          1          1      0.994          1 
  12   rs7967589     0.3319     0.3319          1          1          1          1      0.994          1 
  12   rs4760126      0.332      0.332          1          1          1          1      0.994          1 
  12   rs6421189      0.332      0.332          1          1          1          1      0.994          1 
  12  rs71070853     0.3323     0.3323          1          1          1          1      0.994          1 
  12  rs35973934     0.3323     0.3323          1          1          1          1      0.994          1 
  12  rs11831889     0.3323     0.3323          1          1          1          1      0.994          1 
  12 rs115564746     0.3323     0.3323          1          1          1          1      0.994          1 
  12  rs76397868     0.3323     0.3323          1          1          1          1      0.994          1 
  12 rs139995196     0.3323     0.3323          1          1          1          1      0.994          1 
  12  rs10783695     0.3324     0.3324          1          1          1          1      0.994          1 
  12   rs1145006     0.3325     0.3325          1          1          1          1      0.994          1 
  12   rs4758996     0.3332     0.3332          1          1          1          1      0.994          1 
  12   rs1872636     0.3334     0.3334          1          1          1          1      0.994          1 
  12  rs75854783     0.3336     0.3336          1          1          1          1      0.994          1 
  12  rs55948320     0.3337     0.3337          1          1          1          1      0.994          1 
  12 rs541052711     0.3337     0.3337          1          1          1          1      0.994          1 
  12  rs73324259     0.3337     0.3337          1          1          1          1      0.994          1 
  12  rs60753157     0.3337     0.3337          1          1          1          1      0.994          1 
  12  rs73324275     0.3337     0.3337          1          1          1          1      0.994          1 
  12  rs73324276     0.3337     0.3337          1          1          1          1      0.994          1 
  12  rs73324278     0.3337     0.3337          1          1          1          1      0.994          1 
  12  rs55718406     0.3337     0.3337          1          1          1          1      0.994          1 
  12  rs73324296     0.3337     0.3337          1          1          1          1      0.994          1 
  12  rs55978845     0.3337     0.3337          1          1          1          1      0.994          1 
  12  rs60315289     0.3337     0.3337          1          1          1          1      0.994          1 
  12  rs57097726     0.3337     0.3337          1          1          1          1      0.994          1 
  12  rs76900054     0.3337     0.3337          1          1          1          1      0.994          1 
  12 rs141612261     0.3337     0.3337          1          1          1          1      0.994          1 
  12  rs73326048     0.3337     0.3337          1          1          1          1      0.994          1 
  12 rs113814463     0.3337     0.3337          1          1          1          1      0.994          1 
  12  rs74093222     0.3337     0.3337          1          1          1          1      0.994          1 
  12  rs73326062     0.3337     0.3337          1          1          1          1      0.994          1 
  12  rs73326066     0.3337     0.3337          1          1          1          1      0.994          1 
  12  rs55699283     0.3337     0.3337          1          1          1          1      0.994          1 
  12 rs113217794     0.3337     0.3337          1          1          1          1      0.994          1 
  12 rs144296345     0.3337     0.3337          1          1          1          1      0.994          1 
  12 rs146721094     0.3337     0.3337          1          1          1          1      0.994          1 
  12 rs567660928     0.3337     0.3337          1          1          1          1      0.994          1 
  12 rs147539535     0.3337     0.3337          1          1          1          1      0.994          1 
  12 rs150631057     0.3337     0.3337          1          1          1          1      0.994          1 
  12  rs55843551     0.3337     0.3337          1          1          1          1      0.994          1 
  12  rs73327920     0.3337     0.3337          1          1          1          1      0.994          1 
  12  rs60515893     0.3337     0.3337          1          1          1          1      0.994          1 
  12 rs112226681     0.3338     0.3338          1          1          1          1      0.994          1 
  12    rs768126      0.334      0.334          1          1          1          1      0.994          1 
  12   rs1153175      0.334      0.334          1          1          1          1      0.994          1 
  12   rs1249945      0.334      0.334          1          1          1          1      0.994          1 
  12   rs1153181      0.334      0.334          1          1          1          1      0.994          1 
  12   rs1249947      0.334      0.334          1          1          1          1      0.994          1 
  12 rs138268587     0.3344     0.3344          1          1          1          1      0.994          1 
  12 rs201102133     0.3344     0.3344          1          1          1          1      0.994          1 
  12 rs116040518     0.3344     0.3344          1          1          1          1      0.994          1 
  12 rs188537840     0.3344     0.3344          1          1          1          1      0.994          1 
  12 rs200258018     0.3344     0.3344          1          1          1          1      0.994          1 
  12 rs114758549     0.3344     0.3344          1          1          1          1      0.994          1 
  12   rs4759070     0.3346     0.3346          1          1          1          1      0.994          1 
  12   rs7399219     0.3347     0.3347          1          1          1          1      0.994          1 
  12   rs7397992     0.3347     0.3347          1          1          1          1      0.994          1 
  12  rs76371651     0.3349     0.3349          1          1          1          1      0.994          1 
  12   rs7958904      0.335      0.335          1          1          1          1      0.994          1 
  12   rs7964374      0.335      0.335          1          1          1          1      0.994          1 
  12  rs11834728     0.3353     0.3353          1          1          1          1      0.994          1 
  12  rs58009483     0.3353     0.3353          1          1          1          1      0.994          1 
  12 rs149949531     0.3353     0.3353          1          1          1          1      0.994          1 
  12   rs2371717     0.3355     0.3355          1          1          1          1      0.994          1 
  12   rs5798399     0.3355     0.3355          1          1          1          1      0.994          1 
  12   rs4016338     0.3355     0.3355          1          1          1          1      0.994          1 
  12 rs113032751     0.3358     0.3358          1          1          1          1      0.994          1 
  12 rs111582687     0.3358     0.3358          1          1          1          1      0.994          1 
  12  rs73311812     0.3358     0.3358          1          1          1          1      0.994          1 
  12   rs7313430     0.3358     0.3358          1          1          1          1      0.994          1 
  12  rs60975017     0.3358     0.3358          1          1          1          1      0.994          1 
  12  rs73314793     0.3358     0.3358          1          1          1          1      0.994          1 
  12  rs17112108     0.3359     0.3359          1          1          1          1      0.994          1 
  12  rs11171574     0.3361     0.3361          1          1          1          1      0.994          1 
  12   rs7134292     0.3361     0.3361          1          1          1          1      0.994          1 
  12  rs11171581     0.3361     0.3361          1          1          1          1      0.994          1 
  12  rs11171588     0.3361     0.3361          1          1          1          1      0.994          1 
  12  rs11171593     0.3361     0.3361          1          1          1          1      0.994          1 
  12   rs4315721     0.3361     0.3361          1          1          1          1      0.994          1 
  12   rs4317141     0.3361     0.3361          1          1          1          1      0.994          1 
  12  rs11559929     0.3361     0.3361          1          1          1          1      0.994          1 
  12   rs4759170     0.3361     0.3361          1          1          1          1      0.994          1 
  12 rs370442195     0.3361     0.3361          1          1          1          1      0.994          1 
  12  rs56058167     0.3361     0.3361          1          1          1          1      0.994          1 
  12 rs544706862     0.3361     0.3361          1          1          1          1      0.994          1 
  12   rs4759172     0.3361     0.3361          1          1          1          1      0.994          1 
  12   rs7972344     0.3361     0.3361          1          1          1          1      0.994          1 
  12  rs10876829     0.3361     0.3361          1          1          1          1      0.994          1 
  12   rs4759173     0.3361     0.3361          1          1          1          1      0.994          1 
  12  rs76043385     0.3362     0.3362          1          1          1          1      0.994          1 
  12  rs11832720     0.3362     0.3362          1          1          1          1      0.994          1 
  12  rs79394102     0.3362     0.3362          1          1          1          1      0.994          1 
  12  rs12823784     0.3362     0.3362          1          1          1          1      0.994          1 
  12  rs58911887     0.3362     0.3362          1          1          1          1      0.994          1 
  12  rs34465459     0.3362     0.3362          1          1          1          1      0.994          1 
  12   rs4633499     0.3365     0.3365          1          1          1          1      0.994          1 
  12  rs11171569     0.3366     0.3366          1          1          1          1      0.994          1 
  12   rs7953356     0.3366     0.3366          1          1          1          1      0.994          1 
  12  rs11351947     0.3366     0.3366          1          1          1          1      0.994          1 
  12  rs11171580     0.3366     0.3366          1          1          1          1      0.994          1 
  12 rs140064628     0.3366     0.3366          1          1          1          1      0.994          1 
  12  rs11171585     0.3366     0.3366          1          1          1          1      0.994          1 
  12  rs11533646     0.3366     0.3366          1          1          1          1      0.994          1 
  12   rs4503584     0.3366     0.3366          1          1          1          1      0.994          1 
  12  rs11536136     0.3366     0.3366          1          1          1          1      0.994          1 
  12  rs12230307     0.3366     0.3366          1          1          1          1      0.994          1 
  12   rs7966938     0.3366     0.3366          1          1          1          1      0.994          1 
  12 rs140859089     0.3369     0.3369          1          1          1          1      0.994          1 
  12  rs11830398     0.3374     0.3374          1          1          1          1      0.994          1 
  12    rs774895     0.3383     0.3383          1          1          1          1      0.994          1 
  12    rs950167     0.3386     0.3386          1          1          1          1      0.994          1 
  12  rs57353809     0.3386     0.3386          1          1          1          1      0.994          1 
  12 rs147486340     0.3386     0.3386          1          1          1          1      0.994          1 
  12 rs114865750     0.3386     0.3386          1          1          1          1      0.994          1 
  12 rs144160074     0.3386     0.3386          1          1          1          1      0.994          1 
  12  esv3629586     0.3386     0.3386          1          1          1          1      0.994          1 
  12   rs4257011     0.3387     0.3387          1          1          1          1      0.994          1 
  12  rs10747776     0.3387     0.3387          1          1          1          1      0.994          1 
  12   rs1466535     0.3387     0.3387          1          1          1          1      0.994          1 
  12   rs4759045     0.3387     0.3387          1          1          1          1      0.994          1 
  12   rs7978952     0.3388     0.3388          1          1          1          1      0.994          1 
  12   rs7979707     0.3389     0.3389          1          1          1          1      0.994          1 
  12  rs67970496     0.3389     0.3389          1          1          1          1      0.994          1 
  12   rs4759059     0.3392     0.3392          1          1          1          1      0.994          1 
  12  rs61957898     0.3397     0.3397          1          1          1          1      0.994          1 
  12  rs12099811     0.3397     0.3397          1          1          1          1      0.994          1 
  12  rs11171416     0.3397     0.3397          1          1          1          1      0.994          1 
  12   rs7955088     0.3397     0.3397          1          1          1          1      0.994          1 
  12  rs11278460     0.3397     0.3397          1          1          1          1      0.994          1 
  12   rs7314118     0.3397     0.3397          1          1          1          1      0.994          1 
  12  rs59153954     0.3397     0.3397          1          1          1          1      0.994          1 
  12  rs61957902     0.3397     0.3397          1          1          1          1      0.994          1 
  12  rs11831714     0.3397     0.3397          1          1          1          1      0.994          1 
  12 rs201513703     0.3397     0.3397          1          1          1          1      0.994          1 
  12  rs61957924     0.3397     0.3397          1          1          1          1      0.994          1 
  12  rs79380137     0.3397     0.3397          1          1          1          1      0.994          1 
  12  rs61957933     0.3397     0.3397          1          1          1          1      0.994          1 
  12  rs59676560     0.3397     0.3397          1          1          1          1      0.994          1 
  12  rs61957936     0.3397     0.3397          1          1          1          1      0.994          1 
  12  rs55659159     0.3397     0.3397          1          1          1          1      0.994          1 
  12  rs59136392     0.3397     0.3397          1          1          1          1      0.994          1 
  12   rs2002472       0.34       0.34          1          1          1          1      0.994          1 
  12 rs111434707       0.34       0.34          1          1          1          1      0.994          1 
  12  rs11277146       0.34       0.34          1          1          1          1      0.994          1 
  12 rs200137455     0.3402     0.3402          1          1          1          1      0.994          1 
  12   rs7397549     0.3403     0.3403          1          1          1          1      0.994          1 
  12  rs79749420     0.3404     0.3404          1          1          1          1      0.994          1 
  12    rs774214     0.3405     0.3405          1          1          1          1      0.994          1 
  12  rs75896398     0.3407     0.3407          1          1          1          1      0.994          1 
  12 rs542085431     0.3407     0.3407          1          1          1          1      0.994          1 
  12 rs183179516     0.3407     0.3407          1          1          1          1      0.994          1 
  12 rs151118649     0.3407     0.3407          1          1          1          1      0.994          1 
  12  rs13353074     0.3407     0.3407          1          1          1          1      0.994          1 
  12  rs12296818     0.3407     0.3407          1          1          1          1      0.994          1 
  12 rs199733945     0.3409     0.3409          1          1          1          1      0.994          1 
  12  rs10506320     0.3409     0.3409          1          1          1          1      0.994          1 
  12  rs73116622     0.3412     0.3412          1          1          1          1      0.994          1 
  12   rs2706217     0.3413     0.3413          1          1          1          1      0.994          1 
  12  rs77214884     0.3414     0.3414          1          1          1          1      0.994          1 
  12  rs57916742     0.3417     0.3417          1          1          1          1      0.994          1 
  12  rs76149603     0.3417     0.3417          1          1          1          1      0.994          1 
  12 rs141955061     0.3417     0.3417          1          1          1          1      0.994          1 
  12   rs1249963     0.3418     0.3418          1          1          1          1      0.994          1 
  12 rs200070725     0.3419     0.3419          1          1          1          1      0.994          1 
  12 rs201249962     0.3419     0.3419          1          1          1          1      0.994          1 
  12   rs7315993     0.3424     0.3424          1          1          1          1      0.994          1 
  12  rs10876748     0.3428     0.3428          1          1          1          1      0.994          1 
  12   rs6581035     0.3428     0.3428          1          1          1          1      0.994          1 
  12   rs7979557     0.3428     0.3428          1          1          1          1      0.994          1 
  12   rs7488143     0.3428     0.3428          1          1          1          1      0.994          1 
  12   rs7488163     0.3428     0.3428          1          1          1          1      0.994          1 
  12   rs7488164     0.3428     0.3428          1          1          1          1      0.994          1 
  12  rs12828563     0.3432     0.3432          1          1          1          1      0.994          1 
  12    rs898609     0.3432     0.3432          1          1          1          1      0.994          1 
  12      rs4902     0.3432     0.3432          1          1          1          1      0.994          1 
  12   rs2926748     0.3432     0.3432          1          1          1          1      0.994          1 
  12  rs11171951     0.3432     0.3432          1          1          1          1      0.994          1 
  12   rs2958127     0.3432     0.3432          1          1          1          1      0.994          1 
  12  rs58799419     0.3432     0.3432          1          1          1          1      0.994          1 
  12   rs2035081     0.3432     0.3432          1          1          1          1      0.994          1 
  12  rs10783796     0.3432     0.3432          1          1          1          1      0.994          1 
  12   rs1131514     0.3432     0.3432          1          1          1          1      0.994          1 
  12  rs11468033     0.3432     0.3432          1          1          1          1      0.994          1 
  12   rs2958134     0.3432     0.3432          1          1          1          1      0.994          1 
  12   rs2958130     0.3432     0.3432          1          1          1          1      0.994          1 
  12  rs10876918     0.3432     0.3432          1          1          1          1      0.994          1 
  12   rs2958132     0.3432     0.3432          1          1          1          1      0.994          1 
  12 rs146341528     0.3433     0.3433          1          1          1          1      0.994          1 
  12  rs56242321     0.3433     0.3433          1          1          1          1      0.994          1 
  12  rs11170762     0.3438     0.3438          1          1          1          1      0.994          1 
  12  rs11612357     0.3438     0.3438          1          1          1          1      0.994          1 
  12   rs7953740     0.3438     0.3438          1          1          1          1      0.994          1 
  12   rs7972343     0.3438     0.3438          1          1          1          1      0.994          1 
  12  rs35000862     0.3438     0.3438          1          1          1          1      0.994          1 
  12   rs7957818     0.3438     0.3438          1          1          1          1      0.994          1 
  12 rs113305120     0.3439     0.3439          1          1          1          1      0.994          1 
  12  rs61957879     0.3442     0.3442          1          1          1          1      0.994          1 
  12  rs60220253     0.3442     0.3442          1          1          1          1      0.994          1 
  12  rs57757372     0.3442     0.3442          1          1          1          1      0.994          1 
  12  rs59097302     0.3442     0.3442          1          1          1          1      0.994          1 
  12  rs58709231     0.3442     0.3442          1          1          1          1      0.994          1 
  12  rs60142559     0.3442     0.3442          1          1          1          1      0.994          1 
  12   rs7487069     0.3449     0.3449          1          1          1          1      0.994          1 
  12  rs12322893     0.3452     0.3452          1          1          1          1      0.994          1 
  12   rs4558200     0.3454     0.3454          1          1          1          1      0.994          1 
  12  rs77884162     0.3454     0.3454          1          1          1          1      0.994          1 
  12   rs1153189     0.3455     0.3455          1          1          1          1      0.994          1 
  12   rs1153190     0.3455     0.3455          1          1          1          1      0.994          1 
  12  rs76246638     0.3455     0.3455          1          1          1          1      0.994          1 
  12  rs77390050     0.3458     0.3458          1          1          1          1      0.994          1 
  12 rs371683123      0.346      0.346          1          1          1          1      0.994          1 
  12  rs34025887     0.3463     0.3463          1          1          1          1      0.994          1 
  12  rs12578472     0.3474     0.3474          1          1          1          1      0.994          1 
  12  rs10783598     0.3474     0.3474          1          1          1          1      0.994          1 
  12   rs7304504     0.3476     0.3476          1          1          1          1      0.994          1 
  12   rs3024950     0.3476     0.3476          1          1          1          1      0.994          1 
  12   rs3024948     0.3476     0.3476          1          1          1          1      0.994          1 
  12 rs140982898      0.348      0.348          1          1          1          1      0.994          1 
  12  rs73322239      0.348      0.348          1          1          1          1      0.994          1 
  12  rs11833906     0.3481     0.3481          1          1          1          1      0.994          1 
  12  rs17116558     0.3482     0.3482          1          1          1          1      0.994          1 
  12   rs7971850     0.3486     0.3486          1          1          1          1      0.994          1 
  12  rs10506330      0.349      0.349          1          1          1          1      0.994          1 
  12  rs12316531      0.349      0.349          1          1          1          1      0.994          1 
  12  rs12297503      0.349      0.349          1          1          1          1      0.994          1 
  12  rs77269759      0.349      0.349          1          1          1          1      0.994          1 
  12 rs113288949      0.349      0.349          1          1          1          1      0.994          1 
  12   rs4759320     0.3491     0.3491          1          1          1          1      0.994          1 
  12  rs72478995     0.3494     0.3494          1          1          1          1      0.994          1 
  12  rs11831233     0.3494     0.3494          1          1          1          1      0.994          1 
  12  rs77116915     0.3494     0.3494          1          1          1          1      0.994          1 
  12  rs10716881     0.3498     0.3498          1          1          1          1      0.994          1 
  12   rs2958123     0.3498     0.3498          1          1          1          1      0.994          1 
  12  rs11171025     0.3498     0.3498          1          1          1          1      0.994          1 
  12   rs7308080     0.3498     0.3498          1          1          1          1      0.994          1 
  12  rs12308895     0.3498     0.3498          1          1          1          1      0.994          1 
  12  rs12304989     0.3498     0.3498          1          1          1          1      0.994          1 
  12  rs56258039     0.3499     0.3499          1          1          1          1      0.994          1 
  12 rs113237712     0.3499     0.3499          1          1          1          1      0.994          1 
  12 rs147949358     0.3499     0.3499          1          1          1          1      0.994          1 
  12  rs73323381     0.3499     0.3499          1          1          1          1      0.994          1 
  12  rs73323393     0.3499     0.3499          1          1          1          1      0.994          1 
  12 rs113568908     0.3499     0.3499          1          1          1          1      0.994          1 
  12  rs60135190     0.3499     0.3499          1          1          1          1      0.994          1 
  12 rs112117024     0.3499     0.3499          1          1          1          1      0.994          1 
  12  rs73327308     0.3499     0.3499          1          1          1          1      0.994          1 
  12   rs7304946     0.3499     0.3499          1          1          1          1      0.994          1 
  12  rs73317244     0.3499     0.3499          1          1          1          1      0.994          1 
  12  rs73317245     0.3499     0.3499          1          1          1          1      0.994          1 
  12 rs112989578     0.3499     0.3499          1          1          1          1      0.994          1 
  12  rs73317268     0.3499     0.3499          1          1          1          1      0.994          1 
  12 rs150008618     0.3499     0.3499          1          1          1          1      0.994          1 
  12  rs73317286     0.3499     0.3499          1          1          1          1      0.994          1 
  12  rs73332949     0.3499     0.3499          1          1          1          1      0.994          1 
  12 rs186102489     0.3501     0.3501          1          1          1          1      0.994          1 
  12  rs74094518     0.3501     0.3501          1          1          1          1      0.994          1 
  12  rs56983027     0.3501     0.3501          1          1          1          1      0.994          1 
  12 rs200295634     0.3501     0.3501          1          1          1          1      0.994          1 
  12  rs79068776     0.3502     0.3502          1          1          1          1      0.994          1 
  12 rs193257030     0.3505     0.3505          1          1          1          1      0.994          1 
  12  rs74089818     0.3508     0.3508          1          1          1          1      0.994          1 
  12  rs74089821     0.3508     0.3508          1          1          1          1      0.994          1 
  12 rs571362142     0.3513     0.3513          1          1          1          1      0.994          1 
  12  rs11609186     0.3513     0.3513          1          1          1          1      0.994          1 
  12  rs71455268     0.3513     0.3513          1          1          1          1      0.994          1 
  12  rs74217516     0.3513     0.3513          1          1          1          1      0.994          1 
  12   rs9739192     0.3513     0.3513          1          1          1          1      0.994          1 
  12  rs10876862     0.3513     0.3513          1          1          1          1      0.994          1 
  12 rs140059481     0.3514     0.3514          1          1          1          1      0.994          1 
  12  rs10219739     0.3516     0.3516          1          1          1          1      0.994          1 
  12   rs2162323     0.3522     0.3522          1          1          1          1      0.994          1 
  12    rs703833     0.3524     0.3524          1          1          1          1      0.994          1 
  12  rs11172076     0.3524     0.3524          1          1          1          1      0.994          1 
  12 rs114201195     0.3525     0.3525          1          1          1          1      0.994          1 
  12 rs114954692     0.3525     0.3525          1          1          1          1      0.994          1 
  12 rs115269282     0.3525     0.3525          1          1          1          1      0.994          1 
  12  rs35831868     0.3526     0.3526          1          1          1          1      0.994          1 
  12  rs11439368     0.3527     0.3527          1          1          1          1      0.994          1 
  12 rs565973173     0.3527     0.3527          1          1          1          1      0.994          1 
  12  rs11171203     0.3531     0.3531          1          1          1          1      0.994          1 
  12  rs11171990     0.3534     0.3534          1          1          1          1      0.994          1 
  12  rs73114692     0.3536     0.3536          1          1          1          1      0.994          1 
  12  rs60908631     0.3549     0.3549          1          1          1          1      0.994          1 
  12 rs116087535     0.3551     0.3551          1          1          1          1      0.994          1 
  12   rs7133285     0.3552     0.3552          1          1          1          1      0.994          1 
  12 rs574007298     0.3552     0.3552          1          1          1          1      0.994          1 
  12 rs534585769     0.3552     0.3552          1          1          1          1      0.994          1 
  12 rs532871367     0.3555     0.3555          1          1          1          1      0.994          1 
  12   rs7967980     0.3556     0.3556          1          1          1          1      0.994          1 
  12   rs1249682     0.3558     0.3558          1          1          1          1      0.994          1 
  12  rs74089712     0.3561     0.3561          1          1          1          1      0.994          1 
  12 rs114103304     0.3561     0.3561          1          1          1          1      0.994          1 
  12 rs577740105     0.3562     0.3562          1          1          1          1      0.994          1 
  12  esv3629574     0.3564     0.3564          1          1          1          1      0.994          1 
  12  rs59471372     0.3564     0.3564          1          1          1          1      0.994          1 
  12   rs1040014     0.3565     0.3565          1          1          1          1      0.994          1 
  12  rs34032386     0.3565     0.3565          1          1          1          1      0.994          1 
  12  rs73322902     0.3565     0.3565          1          1          1          1      0.994          1 
  12  rs35016985      0.357      0.357          1          1          1          1      0.994          1 
  12  rs67710015     0.3575     0.3575          1          1          1          1      0.994          1 
  12   rs1975473     0.3578     0.3578          1          1          1          1      0.994          1 
  12   rs1975471     0.3578     0.3578          1          1          1          1      0.994          1 
  12   rs2056730     0.3582     0.3582          1          1          1          1      0.994          1 
  12  rs78901134     0.3582     0.3582          1          1          1          1      0.994          1 
  12  rs61071395     0.3584     0.3584          1          1          1          1      0.994          1 
  12   rs7959837     0.3588     0.3588          1          1          1          1      0.994          1 
  12  rs35937600     0.3589     0.3589          1          1          1          1      0.994          1 
  12  rs10783618     0.3593     0.3593          1          1          1          1      0.994          1 
  12  rs11170775     0.3593     0.3593          1          1          1          1      0.994          1 
  12 rs560756683     0.3594     0.3594          1          1          1          1      0.994          1 
  12 rs531269654     0.3594     0.3594          1          1          1          1      0.994          1 
  12 rs549483534     0.3594     0.3594          1          1          1          1      0.994          1 
  12 rs570888205     0.3594     0.3594          1          1          1          1      0.994          1 
  12 rs144634063     0.3595     0.3595          1          1          1          1      0.994          1 
  12 rs182835877     0.3595     0.3595          1          1          1          1      0.994          1 
  12  rs10876570     0.3595     0.3595          1          1          1          1      0.994          1 
  12  rs74089824     0.3604     0.3604          1          1          1          1      0.994          1 
  12 rs115847355     0.3605     0.3605          1          1          1          1      0.994          1 
  12  rs59270806     0.3606     0.3606          1          1          1          1      0.994          1 
  12   rs1601406     0.3606     0.3606          1          1          1          1      0.994          1 
  12  rs10783827     0.3609     0.3609          1          1          1          1      0.994          1 
  12   rs7139342     0.3609     0.3609          1          1          1          1      0.994          1 
  12  rs11172150     0.3609     0.3609          1          1          1          1      0.994          1 
  12  rs10783821     0.3609     0.3609          1          1          1          1      0.994          1 
  12   rs9788042     0.3609     0.3609          1          1          1          1      0.994          1 
  12  rs59113085     0.3609     0.3609          1          1          1          1      0.994          1 
  12   rs7975950     0.3609     0.3609          1          1          1          1      0.994          1 
  12   rs1709867     0.3609     0.3609          1          1          1          1      0.994          1 
  12   rs7136699     0.3609     0.3609          1          1          1          1      0.994          1 
  12  rs60294924     0.3609     0.3609          1          1          1          1      0.994          1 
  12  rs34175256     0.3611     0.3611          1          1          1          1      0.994          1 
  12 rs538245919     0.3611     0.3611          1          1          1          1      0.994          1 
  12  rs11614841     0.3613     0.3613          1          1          1          1      0.994          1 
  12  rs11612597     0.3613     0.3613          1          1          1          1      0.994          1 
  12 rs185678951     0.3615     0.3615          1          1          1          1      0.994          1 
  12  rs58188741      0.362      0.362          1          1          1          1      0.994          1 
  12 rs111521535      0.362      0.362          1          1          1          1      0.994          1 
  12 rs138315750     0.3627     0.3627          1          1          1          1      0.994          1 
  12 rs201258838     0.3629     0.3629          1          1          1          1      0.994          1 
  12 rs115203664      0.363      0.363          1          1          1          1      0.994          1 
  12   rs1809005     0.3633     0.3633          1          1          1          1      0.994          1 
  12   rs4313612     0.3634     0.3634          1          1          1          1      0.994          1 
  12   rs4759249     0.3634     0.3634          1          1          1          1      0.994          1 
  12  rs74090655     0.3638     0.3638          1          1          1          1      0.994          1 
  12  rs74090657     0.3638     0.3638          1          1          1          1      0.994          1 
  12  rs74090662     0.3638     0.3638          1          1          1          1      0.994          1 
  12 rs188215364     0.3638     0.3638          1          1          1          1      0.994          1 
  12 rs560252397     0.3638     0.3638          1          1          1          1      0.994          1 
  12  rs74090668     0.3638     0.3638          1          1          1          1      0.994          1 
  12  rs74090690     0.3638     0.3638          1          1          1          1      0.994          1 
  12  rs56938572     0.3638     0.3638          1          1          1          1      0.994          1 
  12  rs59254679     0.3638     0.3638          1          1          1          1      0.994          1 
  12 rs148088658     0.3638     0.3638          1          1          1          1      0.994          1 
  12  rs11837607     0.3638     0.3638          1          1          1          1      0.994          1 
  12  rs59019100     0.3639     0.3639          1          1          1          1      0.994          1 
  12   rs7302796     0.3644     0.3644          1          1          1          1      0.994          1 
  12   rs7315724     0.3644     0.3644          1          1          1          1      0.994          1 
  12  rs10783715     0.3644     0.3644          1          1          1          1      0.994          1 
  12   rs7969260     0.3649     0.3649          1          1          1          1      0.994          1 
  12   rs7959622     0.3651     0.3651          1          1          1          1      0.994          1 
  12   rs2292490     0.3654     0.3654          1          1          1          1      0.994          1 
  12    rs774053     0.3657     0.3657          1          1          1          1      0.994          1 
  12   rs1148557      0.366      0.366          1          1          1          1      0.994          1 
  12    rs703837      0.366      0.366          1          1          1          1      0.994          1 
  12   rs1679368      0.366      0.366          1          1          1          1      0.994          1 
  12   rs1148553      0.366      0.366          1          1          1          1      0.994          1 
  12    rs703839      0.366      0.366          1          1          1          1      0.994          1 
  12    rs775241      0.366      0.366          1          1          1          1      0.994          1 
  12   rs4457792      0.366      0.366          1          1          1          1      0.994          1 
  12  rs73317067     0.3661     0.3661          1          1          1          1      0.994          1 
  12  rs11349667     0.3661     0.3661          1          1          1          1      0.994          1 
  12 rs149636151     0.3663     0.3663          1          1          1          1      0.994          1 
  12  rs75663499     0.3667     0.3667          1          1          1          1      0.994          1 
  12  rs75487950     0.3667     0.3667          1          1          1          1      0.994          1 
  12  rs71432316     0.3669     0.3669          1          1          1          1      0.994          1 
  12  rs61957899     0.3674     0.3674          1          1          1          1      0.994          1 
  12  rs55898514     0.3674     0.3674          1          1          1          1      0.994          1 
  12  rs60492355     0.3674     0.3674          1          1          1          1      0.994          1 
  12  rs73118998     0.3674     0.3674          1          1          1          1      0.994          1 
  12  rs73119000     0.3674     0.3674          1          1          1          1      0.994          1 
  12   rs7313465     0.3674     0.3674          1          1          1          1      0.994          1 
  12   rs7484556     0.3674     0.3674          1          1          1          1      0.994          1 
  12 rs537017437     0.3674     0.3674          1          1          1          1      0.994          1 
  12   rs2165901     0.3674     0.3674          1          1          1          1      0.994          1 
  12  rs12813809     0.3674     0.3674          1          1          1          1      0.994          1 
  12 rs141697104     0.3678     0.3678          1          1          1          1      0.994          1 
  12 rs549135354     0.3678     0.3678          1          1          1          1      0.994          1 
  12  rs10876988     0.3679     0.3679          1          1          1          1      0.994          1 
  12  rs11171246      0.368      0.368          1          1          1          1      0.994          1 
  12  rs79174190     0.3681     0.3681          1          1          1          1      0.994          1 
  12   rs1443505     0.3684     0.3684          1          1          1          1      0.994          1 
  12   rs2131096     0.3686     0.3686          1          1          1          1      0.994          1 
  12  rs71227278     0.3689     0.3689          1          1          1          1      0.994          1 
  12  rs35229352     0.3689     0.3689          1          1          1          1      0.994          1 
  12  rs10876496     0.3692     0.3692          1          1          1          1      0.994          1 
  12 rs113876684     0.3695     0.3695          1          1          1          1      0.994          1 
  12  rs11171453     0.3697     0.3697          1          1          1          1      0.994          1 
  12   rs2700156       0.37       0.37          1          1          1          1      0.994          1 
  12   rs2069398       0.37       0.37          1          1          1          1      0.994          1 
  12 rs112808424     0.3702     0.3702          1          1          1          1      0.994          1 
  12 rs185265713     0.3702     0.3702          1          1          1          1      0.994          1 
  12 rs150005814     0.3702     0.3702          1          1          1          1      0.994          1 
  12  rs76631714     0.3702     0.3702          1          1          1          1      0.994          1 
  12  rs11832288     0.3702     0.3702          1          1          1          1      0.994          1 
  12  rs11831304     0.3702     0.3702          1          1          1          1      0.994          1 
  12 rs370508295     0.3702     0.3702          1          1          1          1      0.994          1 
  12  rs11837379     0.3702     0.3702          1          1          1          1      0.994          1 
  12 rs113735067     0.3702     0.3702          1          1          1          1      0.994          1 
  12  rs78331588     0.3702     0.3702          1          1          1          1      0.994          1 
  12  rs35100182     0.3702     0.3702          1          1          1          1      0.994          1 
  12 rs112291841     0.3702     0.3702          1          1          1          1      0.994          1 
  12   rs1896049     0.3702     0.3702          1          1          1          1      0.994          1 
  12 rs112515580     0.3702     0.3702          1          1          1          1      0.994          1 
  12 rs113652047     0.3702     0.3702          1          1          1          1      0.994          1 
  12 rs149409956     0.3702     0.3702          1          1          1          1      0.994          1 
  12 rs138308243     0.3702     0.3702          1          1          1          1      0.994          1 
  12  rs58546052     0.3702     0.3702          1          1          1          1      0.994          1 
  12  rs74499638     0.3702     0.3702          1          1          1          1      0.994          1 
  12 rs112944721     0.3707     0.3707          1          1          1          1      0.994          1 
  12  rs77320661     0.3707     0.3707          1          1          1          1      0.994          1 
  12  rs63023761     0.3708     0.3708          1          1          1          1      0.994          1 
  12   rs2067554      0.371      0.371          1          1          1          1      0.994          1 
  12  rs59034149     0.3711     0.3711          1          1          1          1      0.994          1 
  12  rs59595983     0.3711     0.3711          1          1          1          1      0.994          1 
  12  rs73324304      0.372      0.372          1          1          1          1      0.994          1 
  12 rs200793987     0.3723     0.3723          1          1          1          1      0.994          1 
  12   rs2252698     0.3724     0.3724          1          1          1          1      0.994          1 
  12  rs35558222     0.3728     0.3728          1          1          1          1      0.994          1 
  12 rs570255136     0.3728     0.3728          1          1          1          1      0.994          1 
  12    rs772471     0.3731     0.3731          1          1          1          1      0.994          1 
  12    rs772469     0.3731     0.3731          1          1          1          1      0.994          1 
  12   rs3759166     0.3731     0.3731          1          1          1          1      0.994          1 
  12  rs74092451     0.3732     0.3732          1          1          1          1      0.994          1 
  12  rs75489732     0.3732     0.3732          1          1          1          1      0.994          1 
  12 rs564071223     0.3735     0.3735          1          1          1          1      0.994          1 
  12  rs77605510     0.3735     0.3735          1          1          1          1      0.994          1 
  12 rs143607041     0.3735     0.3735          1          1          1          1      0.994          1 
  12 rs187890308     0.3735     0.3735          1          1          1          1      0.994          1 
  12 rs138662120     0.3735     0.3735          1          1          1          1      0.994          1 
  12 rs187656396     0.3735     0.3735          1          1          1          1      0.994          1 
  12   rs7302925     0.3736     0.3736          1          1          1          1      0.994          1 
  12  rs10700116     0.3736     0.3736          1          1          1          1      0.994          1 
  12   rs6421187     0.3738     0.3738          1          1          1          1      0.994          1 
  12  rs10783817     0.3738     0.3738          1          1          1          1      0.994          1 
  12   rs7488256     0.3738     0.3738          1          1          1          1      0.994          1 
  12   rs6581132     0.3738     0.3738          1          1          1          1      0.994          1 
  12   rs7294847     0.3738     0.3738          1          1          1          1      0.994          1 
  12   rs6581137     0.3738     0.3738          1          1          1          1      0.994          1 
  12   rs4760242     0.3738     0.3738          1          1          1          1      0.994          1 
  12   rs7963998     0.3738     0.3738          1          1          1          1      0.994          1
[truncated: 920,929 more chars]
