# Supplementary material for: Cell-to-cell expression dispersion of B-cell surface proteins is linked to genetic variants in humans
Source: Commun Biol. 2020 Jul 3;3:346. doi: 10.1038/s42003-020-1075-1 (PMC7335051; doi:10.1038/s42003-020-1075-1)
Supplement: Supplementary file 4 — Supplementary Data 2 [file 42003_2020_1075_MOESM4_ESM.zip › Supplementary_Data_S2/plink-results-40LCLs/CD63_chr12_mean/CD63_mean_40_LCLs.qassoc.means]

 CHR         SNP  VALUE      G11      G12      G22
  12   rs4526807   GENO      T/T      T/A      A/A
  12   rs4526807 COUNTS        0        5       35
  12   rs4526807   FREQ        0    0.125    0.875
  12   rs4526807   MEAN       NA    7.735    7.861
  12   rs4526807     SD       NA   0.2625    0.217
  12  rs60047499   GENO      A/A      A/G      G/G
  12  rs60047499 COUNTS        0        8       32
  12  rs60047499   FREQ        0      0.2      0.8
  12  rs60047499   MEAN       NA    7.949    7.819
  12  rs60047499     SD       NA   0.2242   0.2191
  12 rs111234080   GENO      G/G      G/A      A/A
  12 rs111234080 COUNTS        0        8       32
  12 rs111234080   FREQ        0      0.2      0.8
  12 rs111234080   MEAN       NA    7.904    7.831
  12 rs111234080     SD       NA   0.2067   0.2281
  12 rs112622332   GENO      A/A     A/AC    AC/AC
  12 rs112622332 COUNTS        0        8       32
  12 rs112622332   FREQ        0      0.2      0.8
  12 rs112622332   MEAN       NA    7.904    7.831
  12 rs112622332     SD       NA   0.2067   0.2281
  12 rs138396498   GENO      A/A      A/C      C/C
  12 rs138396498 COUNTS        0        4       36
  12 rs138396498   FREQ        0      0.1      0.9
  12 rs138396498   MEAN       NA    7.856    7.844
  12 rs138396498     SD       NA   0.2502   0.2241
  12  rs74400196   GENO      G/G      G/T      T/T
  12  rs74400196 COUNTS        0        6       34
  12  rs74400196   FREQ        0     0.15     0.85
  12  rs74400196   MEAN       NA     7.85    7.844
  12  rs74400196     SD       NA   0.2614   0.2205
  12  rs57676526   GENO      G/G      G/C      C/C
  12  rs57676526 COUNTS        0       12       28
  12  rs57676526   FREQ        0      0.3      0.7
  12  rs57676526   MEAN       NA    7.918    7.814
  12  rs57676526     SD       NA   0.2261   0.2189
  12 rs540672486   GENO    TA/TA     TA/T      T/T
  12 rs540672486 COUNTS        5       26        9
  12 rs540672486   FREQ    0.125     0.65    0.225
  12 rs540672486   MEAN    8.063     7.85    7.712
  12 rs540672486     SD   0.1337   0.2156   0.1985
  12  rs58855382   GENO      T/T      T/C      C/C
  12  rs58855382 COUNTS        0       12       28
  12  rs58855382   FREQ        0      0.3      0.7
  12  rs58855382   MEAN       NA    7.918    7.814
  12  rs58855382     SD       NA   0.2261   0.2189
  12  rs17102257   GENO      C/C      C/T      T/T
  12  rs17102257 COUNTS        0        5       35
  12  rs17102257   FREQ        0    0.125    0.875
  12  rs17102257   MEAN       NA     7.68    7.869
  12  rs17102257     SD       NA   0.2486    0.213
  12 rs116365245   GENO      C/C      C/A      A/A
  12 rs116365245 COUNTS        0        5       35
  12 rs116365245   FREQ        0    0.125    0.875
  12 rs116365245   MEAN       NA     7.97    7.827
  12 rs116365245     SD       NA   0.1318   0.2293
  12 rs116204103   GENO      T/T      T/C      C/C
  12 rs116204103 COUNTS        0        5       35
  12 rs116204103   FREQ        0    0.125    0.875
  12 rs116204103   MEAN       NA     7.97    7.827
  12 rs116204103     SD       NA   0.1318   0.2293
  12  rs78372483   GENO      A/A      A/T      T/T
  12  rs78372483 COUNTS        0        5       35
  12  rs78372483   FREQ        0    0.125    0.875
  12  rs78372483   MEAN       NA    7.816    7.849
  12  rs78372483     SD       NA   0.1225   0.2353
  12 rs112104282   GENO      G/G      G/A      A/A
  12 rs112104282 COUNTS        0        6       34
  12 rs112104282   FREQ        0     0.15     0.85
  12 rs112104282   MEAN       NA     7.85    7.844
  12 rs112104282     SD       NA   0.2614   0.2205
  12  rs17102261   GENO      G/G      G/T      T/T
  12  rs17102261 COUNTS        7       18       15
  12  rs17102261   FREQ    0.175     0.45    0.375
  12  rs17102261   MEAN    7.851    7.874    7.808
  12  rs17102261     SD   0.2261   0.2503   0.1962
  12  rs59029921   GENO      G/G      G/A      A/A
  12  rs59029921 COUNTS        0       12       28
  12  rs59029921   FREQ        0      0.3      0.7
  12  rs59029921   MEAN       NA    7.918    7.814
  12  rs59029921     SD       NA   0.2261   0.2189
  12 rs148322992   GENO      A/A      A/T      T/T
  12 rs148322992 COUNTS        0        4       36
  12 rs148322992   FREQ        0      0.1      0.9
  12 rs148322992   MEAN       NA    7.856    7.844
  12 rs148322992     SD       NA   0.2502   0.2241
  12   rs7131877   GENO      C/C      C/T      T/T
  12   rs7131877 COUNTS        7       14       19
  12   rs7131877   FREQ    0.175     0.35    0.475
  12   rs7131877   MEAN    7.686    7.866    7.889
  12   rs7131877     SD   0.1586   0.2117   0.2348
  12 rs139628551   GENO      A/A      A/G      G/G
  12 rs139628551 COUNTS        0        4       36
  12 rs139628551   FREQ        0      0.1      0.9
  12 rs139628551   MEAN       NA    7.856    7.844
  12 rs139628551     SD       NA   0.2502   0.2241
  12  rs80320295   GENO      C/C      C/G      G/G
  12  rs80320295 COUNTS        0        8       32
  12  rs80320295   FREQ        0      0.2      0.8
  12  rs80320295   MEAN       NA    7.904    7.831
  12  rs80320295     SD       NA   0.2067   0.2281
  12 rs146607756   GENO GTTTGTTTA/GTTTGTTTA GTTTGTTTA/G      G/G
  12 rs146607756 COUNTS        0        4       36
  12 rs146607756   FREQ        0      0.1      0.9
  12 rs146607756   MEAN       NA    7.861    7.844
  12 rs146607756     SD       NA   0.1192   0.2332
  12  rs75648448   GENO      G/G      G/A      A/A
  12  rs75648448 COUNTS        1        5       34
  12  rs75648448   FREQ    0.025    0.125     0.85
  12  rs75648448   MEAN    7.944    8.158    7.796
  12  rs75648448     SD        0    0.166   0.1952
  12  rs73305435   GENO      T/T      T/C      C/C
  12  rs73305435 COUNTS        1       14       25
  12  rs73305435   FREQ    0.025     0.35    0.625
  12  rs73305435   MEAN    7.966    7.888    7.816
  12  rs73305435     SD        0   0.2001   0.2384
  12  rs12228894   GENO      C/C      C/T      T/T
  12  rs12228894 COUNTS        7       18       15
  12  rs12228894   FREQ    0.175     0.45    0.375
  12  rs12228894   MEAN    7.851    7.874    7.808
  12  rs12228894     SD   0.2261   0.2503   0.1962
  12 rs114960006   GENO      A/A      A/G      G/G
  12 rs114960006 COUNTS        0        5       35
  12 rs114960006   FREQ        0    0.125    0.875
  12 rs114960006   MEAN       NA    7.885     7.84
  12 rs114960006     SD       NA   0.3381   0.2086
  12  rs12227447   GENO      T/T      T/C      C/C
  12  rs12227447 COUNTS        7       18       15
  12  rs12227447   FREQ    0.175     0.45    0.375
  12  rs12227447   MEAN    7.851    7.874    7.808
  12  rs12227447     SD   0.2261   0.2503   0.1962
  12  rs74516740   GENO      T/T      T/G      G/G
  12  rs74516740 COUNTS        0        6       34
  12  rs74516740   FREQ        0     0.15     0.85
  12  rs74516740   MEAN       NA    7.886    7.838
  12  rs74516740     SD       NA   0.1435   0.2356
  12  rs76611443   GENO      T/T      T/C      C/C
  12  rs76611443 COUNTS        0       10       30
  12  rs76611443   FREQ        0     0.25     0.75
  12  rs76611443   MEAN       NA    7.935    7.815
  12  rs76611443     SD       NA      0.2   0.2258
  12  rs76769872   GENO      T/T      T/C      C/C
  12  rs76769872 COUNTS        0       10       30
  12  rs76769872   FREQ        0     0.25     0.75
  12  rs76769872   MEAN       NA    7.935    7.815
  12  rs76769872     SD       NA      0.2   0.2258
  12  rs11170670   GENO      A/A      A/G      G/G
  12  rs11170670 COUNTS        7       18       15
  12  rs11170670   FREQ    0.175     0.45    0.375
  12  rs11170670   MEAN    7.851    7.874    7.808
  12  rs11170670     SD   0.2261   0.2503   0.1962
  12   rs7961165   GENO      C/C      C/G      G/G
  12   rs7961165 COUNTS        7       18       15
  12   rs7961165   FREQ    0.175     0.45    0.375
  12   rs7961165   MEAN    7.851    7.874    7.808
  12   rs7961165     SD   0.2261   0.2503   0.1962
  12 rs114693196   GENO      A/A      A/G      G/G
  12 rs114693196 COUNTS        0        4       36
  12 rs114693196   FREQ        0      0.1      0.9
  12 rs114693196   MEAN       NA     7.97    7.831
  12 rs114693196     SD       NA    0.324   0.2113
  12  rs17102356   GENO      A/A      A/G      G/G
  12  rs17102356 COUNTS        0        6       34
  12  rs17102356   FREQ        0     0.15     0.85
  12  rs17102356   MEAN       NA    7.841    7.846
  12  rs17102356     SD       NA   0.3453   0.2023
  12  rs17102368   GENO      G/G      G/T      T/T
  12  rs17102368 COUNTS        1       14       25
  12  rs17102368   FREQ    0.025     0.35    0.625
  12  rs17102368   MEAN    7.966    7.888    7.816
  12  rs17102368     SD        0   0.2001   0.2384
  12  rs74091520   GENO      C/C      C/T      T/T
  12  rs74091520 COUNTS        0        5       35
  12  rs74091520   FREQ        0    0.125    0.875
  12  rs74091520   MEAN       NA    7.731    7.862
  12  rs74091520     SD       NA   0.1428   0.2295
  12  rs73305442   GENO      G/G      G/A      A/A
  12  rs73305442 COUNTS        1       10       29
  12  rs73305442   FREQ    0.025     0.25    0.725
  12  rs73305442   MEAN    7.966    7.901    7.822
  12  rs73305442     SD        0   0.1906   0.2359
  12  rs56820847   GENO      T/T      T/C      C/C
  12  rs56820847 COUNTS        1       13       26
  12  rs56820847   FREQ    0.025    0.325     0.65
  12  rs56820847   MEAN    7.944    7.944    7.792
  12  rs56820847     SD        0   0.2405    0.204
  12  rs73305443   GENO      T/T      T/C      C/C
  12  rs73305443 COUNTS        1       14       25
  12  rs73305443   FREQ    0.025     0.35    0.625
  12  rs73305443   MEAN    7.966    7.888    7.816
  12  rs73305443     SD        0   0.2001   0.2384
  12  rs80021376   GENO      G/G      G/T      T/T
  12  rs80021376 COUNTS        1       14       25
  12  rs80021376   FREQ    0.025     0.35    0.625
  12  rs80021376   MEAN    7.966    7.888    7.816
  12  rs80021376     SD        0   0.2001   0.2384
  12  rs75726462   GENO      G/G      G/A      A/A
  12  rs75726462 COUNTS        1        5       34
  12  rs75726462   FREQ    0.025    0.125     0.85
  12  rs75726462   MEAN    7.944    8.158    7.796
  12  rs75726462     SD        0    0.166   0.1952
  12  rs11170672   GENO      A/A      A/G      G/G
  12  rs11170672 COUNTS        1       11       28
  12  rs11170672   FREQ    0.025    0.275      0.7
  12  rs11170672   MEAN    7.672    7.761    7.885
  12  rs11170672     SD        0   0.2011    0.227
  12  rs79870510   GENO      T/T      T/C      C/C
  12  rs79870510 COUNTS        0        8       32
  12  rs79870510   FREQ        0      0.2      0.8
  12  rs79870510   MEAN       NA     7.83    7.849
  12  rs79870510     SD       NA   0.2419   0.2225
  12   rs7980783   GENO      G/G      G/A      A/A
  12   rs7980783 COUNTS        1       11       28
  12   rs7980783   FREQ    0.025    0.275      0.7
  12   rs7980783   MEAN    7.672    7.761    7.885
  12   rs7980783     SD        0   0.2011    0.227
  12   rs7980880   GENO      C/C      C/G      G/G
  12   rs7980880 COUNTS        1       13       26
  12   rs7980880   FREQ    0.025    0.325     0.65
  12   rs7980880   MEAN    7.944    7.944    7.792
  12   rs7980880     SD        0   0.2405    0.204
  12  rs73305447   GENO      A/A      A/G      G/G
  12  rs73305447 COUNTS        1       13       26
  12  rs73305447   FREQ    0.025    0.325     0.65
  12  rs73305447   MEAN     8.14    7.811    7.851
  12  rs73305447     SD        0   0.2747   0.1937
  12  rs79449862   GENO      A/A      A/T      T/T
  12  rs79449862 COUNTS        0        8       32
  12  rs79449862   FREQ        0      0.2      0.8
  12  rs79449862   MEAN       NA     7.83    7.849
  12  rs79449862     SD       NA   0.2419   0.2225
  12  rs76404125   GENO      T/T      T/C      C/C
  12  rs76404125 COUNTS        0        4       36
  12  rs76404125   FREQ        0      0.1      0.9
  12  rs76404125   MEAN       NA    7.788    7.852
  12  rs76404125     SD       NA   0.1152   0.2325
  12   rs4427608   GENO      T/T      T/C      C/C
  12   rs4427608 COUNTS        1        5       34
  12   rs4427608   FREQ    0.025    0.125     0.85
  12   rs4427608   MEAN     8.14    7.781    7.846
  12   rs4427608     SD        0   0.3495   0.2023
  12  rs77303557   GENO      C/C      C/T      T/T
  12  rs77303557 COUNTS        1       17       22
  12  rs77303557   FREQ    0.025    0.425     0.55
  12  rs77303557   MEAN    7.791    7.755    7.917
  12  rs77303557     SD        0   0.1714   0.2412
  12 rs540380860   GENO      C/C     C/CT    CT/CT
  12 rs540380860 COUNTS       11       17       12
  12 rs540380860   FREQ    0.275    0.425      0.3
  12 rs540380860   MEAN    7.802    7.792     7.96
  12 rs540380860     SD    0.269   0.2015    0.178
  12 rs570197922   GENO    TC/TC     TC/T      T/T
  12 rs570197922 COUNTS        1        9       30
  12 rs570197922   FREQ    0.025    0.225     0.75
  12 rs570197922   MEAN     8.14    7.736    7.868
  12 rs570197922     SD        0   0.2598   0.2031
  12  rs73305449   GENO      G/G      G/A      A/A
  12  rs73305449 COUNTS        1       10       29
  12  rs73305449   FREQ    0.025     0.25    0.725
  12  rs73305449   MEAN    7.966    7.862    7.835
  12  rs73305449     SD        0   0.1776   0.2422
  12  rs78058957   GENO      G/G      G/C      C/C
  12  rs78058957 COUNTS        0        4       36
  12  rs78058957   FREQ        0      0.1      0.9
  12  rs78058957   MEAN       NA    7.856    7.844
  12  rs78058957     SD       NA   0.2502   0.2241
  12  rs73305451   GENO      C/C      C/G      G/G
  12  rs73305451 COUNTS        1        6       33
  12  rs73305451   FREQ    0.025     0.15    0.825
  12  rs73305451   MEAN    7.966    7.866    7.838
  12  rs73305451     SD        0   0.1385   0.2393
  12  rs74813423   GENO      A/A      A/T      T/T
  12  rs74813423 COUNTS        0       11       29
  12  rs74813423   FREQ        0    0.275    0.725
  12  rs74813423   MEAN       NA    7.768    7.875
  12  rs74813423     SD       NA    0.179   0.2341
  12  rs73305452   GENO      C/C      C/G      G/G
  12  rs73305452 COUNTS        1       10       29
  12  rs73305452   FREQ    0.025     0.25    0.725
  12  rs73305452   MEAN    7.966    7.862    7.835
  12  rs73305452     SD        0   0.1776   0.2422
  12  rs73305454   GENO      C/C      C/T      T/T
  12  rs73305454 COUNTS        1        6       33
  12  rs73305454   FREQ    0.025     0.15    0.825
  12  rs73305454   MEAN    7.966    7.866    7.838
  12  rs73305454     SD        0   0.1385   0.2393
  12  rs77134077   GENO      T/T      T/C      C/C
  12  rs77134077 COUNTS        0        4       36
  12  rs77134077   FREQ        0      0.1      0.9
  12  rs77134077   MEAN       NA    7.854    7.844
  12  rs77134077     SD       NA    0.149   0.2317
  12   rs2078300   GENO      T/T      T/C      C/C
  12   rs2078300 COUNTS        2       20       18
  12   rs2078300   FREQ     0.05      0.5     0.45
  12   rs2078300   MEAN     7.93    7.872    7.806
  12   rs2078300     SD  0.01944   0.2515   0.2012
  12    rs999678   GENO      T/T      T/C      C/C
  12    rs999678 COUNTS        0       10       30
  12    rs999678   FREQ        0     0.25     0.75
  12    rs999678   MEAN       NA    7.814    7.856
  12    rs999678     SD       NA   0.2313   0.2238
  12   rs9971777   GENO      T/T      T/C      C/C
  12   rs9971777 COUNTS        0       15       25
  12   rs9971777   FREQ        0    0.375    0.625
  12   rs9971777   MEAN       NA    7.782    7.883
  12   rs9971777     SD       NA   0.2423    0.207
  12   rs2020182   GENO      A/A      A/G      G/G
  12   rs2020182 COUNTS        4       18       18
  12   rs2020182   FREQ      0.1     0.45     0.45
  12   rs2020182   MEAN    7.819    7.766     7.93
  12   rs2020182     SD   0.1469   0.1721   0.2581
  12   rs7315479   GENO      T/T      T/G      G/G
  12   rs7315479 COUNTS        1       14       25
  12   rs7315479   FREQ    0.025     0.35    0.625
  12   rs7315479   MEAN    8.054    7.857     7.83
  12   rs7315479     SD        0   0.1964    0.241
  12  rs11833460   GENO      A/A      A/G      G/G
  12  rs11833460 COUNTS        1       16       23
  12  rs11833460   FREQ    0.025      0.4    0.575
  12  rs11833460   MEAN    7.791    7.764    7.904
  12  rs11833460     SD        0   0.1796   0.2407
  12   rs7133633   GENO      G/G      G/A      A/A
  12   rs7133633 COUNTS        2       19       19
  12   rs7133633   FREQ     0.05    0.475    0.475
  12   rs7133633   MEAN    8.095     7.84    7.824
  12   rs7133633     SD   0.2134   0.2546   0.1826
  12  rs57903200   GENO      G/G      G/A      A/A
  12  rs57903200 COUNTS        0        6       34
  12  rs57903200   FREQ        0     0.15     0.85
  12  rs57903200   MEAN       NA    7.848    7.845
  12  rs57903200     SD       NA   0.2635   0.2201
  12  rs56847064   GENO      A/A      A/C      C/C
  12  rs56847064 COUNTS        0       10       30
  12  rs56847064   FREQ        0     0.25     0.75
  12  rs56847064   MEAN       NA    7.745    7.879
  12  rs56847064     SD       NA   0.1917    0.226
  12 rs116046773   GENO      T/T      T/C      C/C
  12 rs116046773 COUNTS        0        6       34
  12 rs116046773   FREQ        0     0.15     0.85
  12 rs116046773   MEAN       NA    7.943    7.828
  12 rs116046773     SD       NA   0.2515   0.2176
  12  rs60728251   GENO      T/T      T/C      C/C
  12  rs60728251 COUNTS        2       14       24
  12  rs60728251   FREQ     0.05     0.35      0.6
  12  rs60728251   MEAN    8.095    7.879    7.805
  12  rs60728251     SD   0.2134    0.278   0.1764
  12   rs7963414   GENO      C/C      C/T      T/T
  12   rs7963414 COUNTS       10       17       13
  12   rs7963414   FREQ     0.25    0.425    0.325
  12   rs7963414   MEAN    7.829    7.877    7.816
  12   rs7963414     SD   0.2766   0.2082   0.2107
  12 rs114652563   GENO      A/A      A/G      G/G
  12 rs114652563 COUNTS        0        6       34
  12 rs114652563   FREQ        0     0.15     0.85
  12 rs114652563   MEAN       NA    7.943    7.828
  12 rs114652563     SD       NA   0.2515   0.2176
  12   rs3058906   GENO  AGT/AGT    AGT/A      A/A
  12   rs3058906 COUNTS        0       14       26
  12   rs3058906   FREQ        0     0.35     0.65
  12   rs3058906   MEAN       NA    7.836     7.85
  12   rs3058906     SD       NA    0.236    0.221
  12  rs61159166   GENO      T/T    T/TAA  TAA/TAA
  12  rs61159166 COUNTS        0        6       34
  12  rs61159166   FREQ        0     0.15     0.85
  12  rs61159166   MEAN       NA    7.943    7.828
  12  rs61159166     SD       NA   0.2515   0.2176
  12  rs79676492   GENO      T/T      T/A      A/A
  12  rs79676492 COUNTS        0        6       34
  12  rs79676492   FREQ        0     0.15     0.85
  12  rs79676492   MEAN       NA    7.943    7.828
  12  rs79676492     SD       NA   0.2515   0.2176
  12  rs59999481   GENO      A/A      A/G      G/G
  12  rs59999481 COUNTS        0        6       34
  12  rs59999481   FREQ        0     0.15     0.85
  12  rs59999481   MEAN       NA    7.943    7.828
  12  rs59999481     SD       NA   0.2515   0.2176
  12 rs115207911   GENO      T/T      T/C      C/C
  12 rs115207911 COUNTS        0        6       34
  12 rs115207911   FREQ        0     0.15     0.85
  12 rs115207911   MEAN       NA    7.943    7.828
  12 rs115207911     SD       NA   0.2515   0.2176
  12  rs56998309   GENO      A/A      A/G      G/G
  12  rs56998309 COUNTS        1        8       31
  12  rs56998309   FREQ    0.025      0.2    0.775
  12  rs56998309   MEAN    7.791    7.723    7.879
  12  rs56998309     SD        0   0.1954   0.2252
  12  rs75204089   GENO      T/T      T/C      C/C
  12  rs75204089 COUNTS        0       11       29
  12  rs75204089   FREQ        0    0.275    0.725
  12  rs75204089   MEAN       NA    7.933    7.812
  12  rs75204089     SD       NA   0.1804   0.2318
  12 rs114295824   GENO      G/G      G/A      A/A
  12 rs114295824 COUNTS        0        6       34
  12 rs114295824   FREQ        0     0.15     0.85
  12 rs114295824   MEAN       NA    7.943    7.828
  12 rs114295824     SD       NA   0.2515   0.2176
  12  rs12422663   GENO      C/C      C/T      T/T
  12  rs12422663 COUNTS        1       12       27
  12  rs12422663   FREQ    0.025      0.3    0.675
  12  rs12422663   MEAN    7.791    7.708    7.908
  12  rs12422663     SD        0   0.1652   0.2246
  12 rs112535957   GENO      G/G      G/A      A/A
  12 rs112535957 COUNTS        0        5       35
  12 rs112535957   FREQ        0    0.125    0.875
  12 rs112535957   MEAN       NA    7.908    7.836
  12 rs112535957     SD       NA   0.1804   0.2297
  12 rs115863331   GENO      A/A      A/G      G/G
  12 rs115863331 COUNTS        0        6       34
  12 rs115863331   FREQ        0     0.15     0.85
  12 rs115863331   MEAN       NA    7.943    7.828
  12 rs115863331     SD       NA   0.2515   0.2176
  12   rs1809005   GENO      G/G      G/A      A/A
  12   rs1809005 COUNTS        0        9       31
  12   rs1809005   FREQ        0    0.225    0.775
  12   rs1809005   MEAN       NA    7.785    7.863
  12   rs1809005     SD       NA   0.2507   0.2161
  12  rs12423000   GENO      T/T      T/A      A/A
  12  rs12423000 COUNTS        0       15       25
  12  rs12423000   FREQ        0    0.375    0.625
  12  rs12423000   MEAN       NA    7.866    7.833
  12  rs12423000     SD       NA   0.2107    0.234
  12   rs1864447   GENO      G/G      G/C      C/C
  12   rs1864447 COUNTS        0       10       30
  12   rs1864447   FREQ        0     0.25     0.75
  12   rs1864447   MEAN       NA    7.832     7.85
  12   rs1864447     SD       NA   0.1587   0.2434
  12   rs4759293   GENO      G/G      G/C      C/C
  12   rs4759293 COUNTS        3       21       16
  12   rs4759293   FREQ    0.075    0.525      0.4
  12   rs4759293   MEAN    8.032    7.855    7.797
  12   rs4759293     SD     0.27   0.2244   0.2081
  12  rs67715155   GENO      A/A      A/C      C/C
  12  rs67715155 COUNTS        0        9       31
  12  rs67715155   FREQ        0    0.225    0.775
  12  rs67715155   MEAN       NA    7.776    7.865
  12  rs67715155     SD       NA   0.2594   0.2123
  12  rs59370004   GENO      C/C      C/T      T/T
  12  rs59370004 COUNTS        2        7       31
  12  rs59370004   FREQ     0.05    0.175    0.775
  12  rs59370004   MEAN    7.722    7.821    7.859
  12  rs59370004     SD   0.1754    0.164    0.239
  12 rs114393882   GENO      T/T      T/C      C/C
  12 rs114393882 COUNTS        1        5       34
  12 rs114393882   FREQ    0.025    0.125     0.85
  12 rs114393882   MEAN    7.944    8.158    7.796
  12 rs114393882     SD        0    0.166   0.1952
  12  rs75545910   GENO      T/T      T/C      C/C
  12  rs75545910 COUNTS        1        5       34
  12  rs75545910   FREQ    0.025    0.125     0.85
  12  rs75545910   MEAN    7.944    8.158    7.796
  12  rs75545910     SD        0    0.166   0.1952
  12  rs11170676   GENO      A/A      A/G      G/G
  12  rs11170676 COUNTS        1       13       26
  12  rs11170676   FREQ    0.025    0.325     0.65
  12  rs11170676   MEAN    7.892    7.852     7.84
  12  rs11170676     SD        0   0.1606   0.2556
  12  rs11170677   GENO      A/A      A/G      G/G
  12  rs11170677 COUNTS        0       16       24
  12  rs11170677   FREQ        0      0.4      0.6
  12  rs11170677   MEAN       NA    7.873    7.827
  12  rs11170677     SD       NA   0.2515   0.2061
  12  rs67551371   GENO      A/A      A/G      G/G
  12  rs67551371 COUNTS        0        7       33
  12  rs67551371   FREQ        0    0.175    0.825
  12  rs67551371   MEAN       NA    7.757    7.864
  12  rs67551371     SD       NA    0.293   0.2065
  12  rs67535721   GENO      G/G      G/A      A/A
  12  rs67535721 COUNTS        0        9       31
  12  rs67535721   FREQ        0    0.225    0.775
  12  rs67535721   MEAN       NA    7.776    7.865
  12  rs67535721     SD       NA   0.2594   0.2123
  12   rs3058893   GENO  GGT/GGT    GGT/G      G/G
  12   rs3058893 COUNTS        7       25        8
  12   rs3058893   FREQ    0.175    0.625      0.2
  12   rs3058893   MEAN    7.896    7.847    7.796
  12   rs3058893     SD   0.2308   0.2244   0.2334
  12  rs55666598   GENO      A/A     A/AC    AC/AC
  12  rs55666598 COUNTS        1        6       33
  12  rs55666598   FREQ    0.025     0.15    0.825
  12  rs55666598   MEAN    7.817    7.705    7.872
  12  rs55666598     SD        0   0.2391   0.2179
  12  rs76246638   GENO      A/A     A/AG    AG/AG
  12  rs76246638 COUNTS        1        9       30
  12  rs76246638   FREQ    0.025    0.225     0.75
  12  rs76246638   MEAN    7.817    7.777    7.867
  12  rs76246638     SD        0   0.2478   0.2196
  12  rs77177006   GENO      G/G      G/C      C/C
  12  rs77177006 COUNTS        1        5       34
  12  rs77177006   FREQ    0.025    0.125     0.85
  12  rs77177006   MEAN    7.944    8.158    7.796
  12  rs77177006     SD        0    0.166   0.1952
  12  rs78996677   GENO      G/G      G/A      A/A
  12  rs78996677 COUNTS        2        7       31
  12  rs78996677   FREQ     0.05    0.175    0.775
  12  rs78996677   MEAN    7.722    7.821    7.859
  12  rs78996677     SD   0.1754    0.164    0.239
  12   rs4759294   GENO      C/C      C/G      G/G
  12   rs4759294 COUNTS        6       22       12
  12   rs4759294   FREQ     0.15     0.55      0.3
  12   rs4759294   MEAN    7.797    7.849    7.862
  12   rs4759294     SD   0.1524   0.1927   0.3065
  12  rs10876494   GENO      G/G      G/A      A/A
  12  rs10876494 COUNTS        3       16       21
  12  rs10876494   FREQ    0.075      0.4    0.525
  12  rs10876494   MEAN    7.752    7.823    7.875
  12  rs10876494     SD   0.2051   0.2308   0.2247
  12  rs57975245   GENO      A/A      A/G      G/G
  12  rs57975245 COUNTS        1       11       28
  12  rs57975245   FREQ    0.025    0.275      0.7
  12  rs57975245   MEAN    7.522    7.815    7.869
  12  rs57975245     SD        0   0.1413   0.2447
  12  rs12385813   GENO      A/A      A/G      G/G
  12  rs12385813 COUNTS        2       19       19
  12  rs12385813   FREQ     0.05    0.475    0.475
  12  rs12385813   MEAN    7.802    7.847    7.848
  12  rs12385813     SD   0.1921   0.2477   0.2109
  12 rs115115629   GENO      G/G      G/A      A/A
  12 rs115115629 COUNTS        0       12       28
  12 rs115115629   FREQ        0      0.3      0.7
  12 rs115115629   MEAN       NA    7.834     7.85
  12 rs115115629     SD       NA   0.2742   0.2034
  12 rs116683013   GENO      A/A      A/G      G/G
  12 rs116683013 COUNTS        0        9       31
  12 rs116683013   FREQ        0    0.225    0.775
  12 rs116683013   MEAN       NA    7.824    7.852
  12 rs116683013     SD       NA   0.2643   0.2146
  12  rs74713353   GENO      A/A      A/G      G/G
  12  rs74713353 COUNTS        0        9       31
  12  rs74713353   FREQ        0    0.225    0.775
  12  rs74713353   MEAN       NA    7.824    7.852
  12  rs74713353     SD       NA   0.2643   0.2146
  12   rs4759295   GENO      T/T      T/C      C/C
  12   rs4759295 COUNTS        3       14       23
  12   rs4759295   FREQ    0.075     0.35    0.575
  12   rs4759295   MEAN    7.752    7.793    7.889
  12   rs4759295     SD   0.2051   0.2162   0.2282
  12  rs17102640   GENO      G/G      G/C      C/C
  12  rs17102640 COUNTS        0       11       29
  12  rs17102640   FREQ        0    0.275    0.725
  12  rs17102640   MEAN       NA    7.862    7.839
  12  rs17102640     SD       NA   0.2686   0.2088
  12 rs149710711   GENO      C/C    C/CAT  CAT/CAT
  12 rs149710711 COUNTS        0        7       33
  12 rs149710711   FREQ        0    0.175    0.825
  12 rs149710711   MEAN       NA    7.769    7.861
  12 rs149710711     SD       NA   0.3052   0.2045
  12  rs11432016   GENO      T/T     T/TA    TA/TA
  12  rs11432016 COUNTS        0        5       35
  12  rs11432016   FREQ        0    0.125    0.875
  12  rs11432016   MEAN       NA     7.73    7.862
  12  rs11432016     SD       NA   0.2709   0.2154
  12  rs35353347   GENO      C/C     C/CT    CT/CT
  12  rs35353347 COUNTS        4       21       15
  12  rs35353347   FREQ      0.1    0.525    0.375
  12  rs35353347   MEAN    7.829    7.802    7.911
  12  rs35353347     SD   0.2281   0.2199   0.2265
  12  rs60786267   GENO      G/G      G/C      C/C
  12  rs60786267 COUNTS        0        5       35
  12  rs60786267   FREQ        0    0.125    0.875
  12  rs60786267   MEAN       NA    7.735    7.861
  12  rs60786267     SD       NA   0.1678   0.2278
  12  rs74091537   GENO      A/A      A/G      G/G
  12  rs74091537 COUNTS        1       12       27
  12  rs74091537   FREQ    0.025      0.3    0.675
  12  rs74091537   MEAN    7.522    7.815    7.871
  12  rs74091537     SD        0   0.1347   0.2492
  12  rs12313512   GENO      T/T      T/G      G/G
  12  rs12313512 COUNTS        2       19       19
  12  rs12313512   FREQ     0.05    0.475    0.475
  12  rs12313512   MEAN    7.802    7.847    7.848
  12  rs12313512     SD   0.1921   0.2477   0.2109
  12 rs116585883   GENO      C/C      C/T      T/T
  12 rs116585883 COUNTS        0        9       31
  12 rs116585883   FREQ        0    0.225    0.775
  12 rs116585883   MEAN       NA    7.824    7.852
  12 rs116585883     SD       NA   0.2643   0.2146
  12  rs55893761   GENO      A/A      A/G      G/G
  12  rs55893761 COUNTS        2       19       19
  12  rs55893761   FREQ     0.05    0.475    0.475
  12  rs55893761   MEAN    7.802    7.847    7.848
  12  rs55893761     SD   0.1921   0.2477   0.2109
  12 rs148538617   GENO      A/A      A/C      C/C
  12 rs148538617 COUNTS        0        9       31
  12 rs148538617   FREQ        0    0.225    0.775
  12 rs148538617   MEAN       NA    7.824    7.852
  12 rs148538617     SD       NA   0.2643   0.2146
  12 rs112076260   GENO      A/A      A/C      C/C
  12 rs112076260 COUNTS        0        7       33
  12 rs112076260   FREQ        0    0.175    0.825
  12 rs112076260   MEAN       NA    7.769    7.861
  12 rs112076260     SD       NA   0.3052   0.2045
  12 rs113340396   GENO      C/C      C/G      G/G
  12 rs113340396 COUNTS        0        6       34
  12 rs113340396   FREQ        0     0.15     0.85
  12 rs113340396   MEAN       NA    7.722    7.867
  12 rs113340396     SD       NA   0.3047   0.2041
  12   rs7299481   GENO      T/T      T/A      A/A
  12   rs7299481 COUNTS        5       18       17
  12   rs7299481   FREQ    0.125     0.45    0.425
  12   rs7299481   MEAN    7.927     7.89    7.774
  12   rs7299481     SD   0.2171   0.2165   0.2244
  12  rs79479777   GENO      T/T      T/C      C/C
  12  rs79479777 COUNTS        0       13       27
  12  rs79479777   FREQ        0    0.325    0.675
  12  rs79479777   MEAN       NA    7.887    7.825
  12  rs79479777     SD       NA   0.2071   0.2319
  12 rs115653106   GENO      A/A      A/G      G/G
  12 rs115653106 COUNTS        0        4       36
  12 rs115653106   FREQ        0      0.1      0.9
  12 rs115653106   MEAN       NA    7.788    7.852
  12 rs115653106     SD       NA   0.1152   0.2325
  12   rs7968810   GENO      A/A      A/G      G/G
  12   rs7968810 COUNTS        4       24       12
  12   rs7968810   FREQ      0.1      0.6      0.3
  12   rs7968810   MEAN    7.802    7.846    7.858
  12   rs7968810     SD   0.2347    0.247   0.1829
  12   rs7968870   GENO      G/G      G/A      A/A
  12   rs7968870 COUNTS        2       19       19
  12   rs7968870   FREQ     0.05    0.475    0.475
  12   rs7968870   MEAN    7.802    7.847    7.848
  12   rs7968870     SD   0.1921   0.2477   0.2109
  12   rs7969151   GENO      A/A      A/G      G/G
  12   rs7969151 COUNTS        4       24       12
  12   rs7969151   FREQ      0.1      0.6      0.3
  12   rs7969151   MEAN    7.802    7.846    7.858
  12   rs7969151     SD   0.2347    0.247   0.1829
  12   rs6580960   GENO      A/A      A/C      C/C
  12   rs6580960 COUNTS        3       14       23
  12   rs6580960   FREQ    0.075     0.35    0.575
  12   rs6580960   MEAN    7.752    7.793    7.889
  12   rs6580960     SD   0.2051   0.2162   0.2282
  12  rs77268303   GENO      T/T      T/G      G/G
  12  rs77268303 COUNTS        0        9       31
  12  rs77268303   FREQ        0    0.225    0.775
  12  rs77268303   MEAN       NA    7.824    7.852
  12  rs77268303     SD       NA   0.2643   0.2146
  12  rs12300969   GENO      G/G      G/T      T/T
  12  rs12300969 COUNTS        0        7       33
  12  rs12300969   FREQ        0    0.175    0.825
  12  rs12300969   MEAN       NA    7.769    7.861
  12  rs12300969     SD       NA   0.3052   0.2045
  12  rs11307850   GENO      C/C     C/CT    CT/CT
  12  rs11307850 COUNTS        0       13       27
  12  rs11307850   FREQ        0    0.325    0.675
  12  rs11307850   MEAN       NA    7.887    7.825
  12  rs11307850     SD       NA   0.2071   0.2319
  12   rs7963500   GENO      T/T      T/C      C/C
  12   rs7963500 COUNTS        3       14       23
  12   rs7963500   FREQ    0.075     0.35    0.575
  12   rs7963500   MEAN    7.752    7.793    7.889
  12   rs7963500     SD   0.2051   0.2162   0.2282
  12   rs7976888   GENO      C/C      C/T      T/T
  12   rs7976888 COUNTS        0        5       35
  12   rs7976888   FREQ        0    0.125    0.875
  12   rs7976888   MEAN       NA     7.73    7.862
  12   rs7976888     SD       NA   0.2709   0.2154
  12 rs115833693   GENO      T/T      T/A      A/A
  12 rs115833693 COUNTS        0        9       31
  12 rs115833693   FREQ        0    0.225    0.775
  12 rs115833693   MEAN       NA    7.824    7.852
  12 rs115833693     SD       NA   0.2643   0.2146
  12  rs11170680   GENO      C/C      C/T      T/T
  12  rs11170680 COUNTS        2       19       19
  12  rs11170680   FREQ     0.05    0.475    0.475
  12  rs11170680   MEAN    7.802    7.847    7.848
  12  rs11170680     SD   0.1921   0.2477   0.2109
  12  rs12321239   GENO      T/T      T/G      G/G
  12  rs12321239 COUNTS        1       20       19
  12  rs12321239   FREQ    0.025      0.5    0.475
  12  rs12321239   MEAN    7.938    7.838    7.848
  12  rs12321239     SD        0   0.2445   0.2109
  12  rs12309114   GENO      G/G      G/A      A/A
  12  rs12309114 COUNTS        2       19       19
  12  rs12309114   FREQ     0.05    0.475    0.475
  12  rs12309114   MEAN    7.802    7.847    7.848
  12  rs12309114     SD   0.1921   0.2477   0.2109
  12 rs185023038   GENO      T/T      T/G      G/G
  12 rs185023038 COUNTS        0        9       31
  12 rs185023038   FREQ        0    0.225    0.775
  12 rs185023038   MEAN       NA    7.824    7.852
  12 rs185023038     SD       NA   0.2643   0.2146
  12  rs17102742   GENO      T/T      T/C      C/C
  12  rs17102742 COUNTS        0       11       29
  12  rs17102742   FREQ        0    0.275    0.725
  12  rs17102742   MEAN       NA    7.862    7.839
  12  rs17102742     SD       NA   0.2686   0.2088
  12  rs10783597   GENO      C/C      C/T      T/T
  12  rs10783597 COUNTS        3       13       24
  12  rs10783597   FREQ    0.075    0.325      0.6
  12  rs10783597   MEAN    7.752    7.766      7.9
  12  rs10783597     SD   0.2051   0.1996    0.229
  12  rs12309485   GENO      G/G      G/A      A/A
  12  rs12309485 COUNTS        5       24       11
  12  rs12309485   FREQ    0.125      0.6    0.275
  12  rs12309485   MEAN    7.806    7.864    7.823
  12  rs12309485     SD   0.2035     0.26   0.1429
  12  rs12578472   GENO      T/T      T/C      C/C
  12  rs12578472 COUNTS       10       15       15
  12  rs12578472   FREQ     0.25    0.375    0.375
  12  rs12578472   MEAN    7.814    7.957    7.754
  12  rs12578472     SD   0.2201   0.2071   0.2052
  12   rs7294513   GENO      T/T      T/C      C/C
  12   rs7294513 COUNTS        2       19       19
  12   rs7294513   FREQ     0.05    0.475    0.475
  12   rs7294513   MEAN    7.802    7.847    7.848
  12   rs7294513     SD   0.1921   0.2477   0.2109
  12   rs4759296   GENO      G/G      G/C      C/C
  12   rs4759296 COUNTS        3       14       23
  12   rs4759296   FREQ    0.075     0.35    0.575
  12   rs4759296   MEAN    7.752    7.793    7.889
  12   rs4759296     SD   0.2051   0.2162   0.2282
  12 rs115650146   GENO      T/T      T/C      C/C
  12 rs115650146 COUNTS        0        9       31
  12 rs115650146   FREQ        0    0.225    0.775
  12 rs115650146   MEAN       NA    7.824    7.852
  12 rs115650146     SD       NA   0.2643   0.2146
  12  rs56249450   GENO      A/A     A/AT    AT/AT
  12  rs56249450 COUNTS        4       23       13
  12  rs56249450   FREQ      0.1    0.575    0.325
  12  rs56249450   MEAN    7.779    7.872    7.819
  12  rs56249450     SD   0.1258   0.2589   0.1786
  12   rs7315099   GENO      T/T      T/C      C/C
  12   rs7315099 COUNTS        0        5       35
  12   rs7315099   FREQ        0    0.125    0.875
  12   rs7315099   MEAN       NA     7.73    7.862
  12   rs7315099     SD       NA   0.2709   0.2154
  12  rs10783598   GENO      C/C      C/T      T/T
  12  rs10783598 COUNTS       10       15       15
  12  rs10783598   FREQ     0.25    0.375    0.375
  12  rs10783598   MEAN    7.814    7.957    7.754
  12  rs10783598     SD   0.2201   0.2071   0.2052
  12  rs11170681   GENO      C/C      C/T      T/T
  12  rs11170681 COUNTS        2       19       19
  12  rs11170681   FREQ     0.05    0.475    0.475
  12  rs11170681   MEAN    7.802    7.847    7.848
  12  rs11170681     SD   0.1921   0.2477   0.2109
  12   rs7299000   GENO      A/A      A/G      G/G
  12   rs7299000 COUNTS        0        5       35
  12   rs7299000   FREQ        0    0.125    0.875
  12   rs7299000   MEAN       NA     7.73    7.862
  12   rs7299000     SD       NA   0.2709   0.2154
  12  rs12303628   GENO      T/T      T/C      C/C
  12  rs12303628 COUNTS        0       16       24
  12  rs12303628   FREQ        0      0.4      0.6
  12  rs12303628   MEAN       NA     7.87    7.829
  12  rs12303628     SD       NA   0.1961   0.2426
  12   rs7315557   GENO      G/G      G/C      C/C
  12   rs7315557 COUNTS        9       18       13
  12   rs7315557   FREQ    0.225     0.45    0.325
  12   rs7315557   MEAN    7.789     7.79    7.961
  12   rs7315557     SD    0.293   0.1786   0.1954
  12  rs10876495   GENO      T/T      T/C      C/C
  12  rs10876495 COUNTS        4       14       22
  12  rs10876495   FREQ      0.1     0.35     0.55
  12  rs10876495   MEAN    7.713    7.817    7.887
  12  rs10876495     SD   0.1844   0.2116   0.2333
  12 rs201000501   GENO  GTT/GTT    GTT/G      G/G
  12 rs201000501 COUNTS       11       17       12
  12 rs201000501   FREQ    0.275    0.425      0.3
  12 rs201000501   MEAN    7.732    7.889    7.887
  12 rs201000501     SD   0.2405   0.2207   0.1896
  12   rs4759297   GENO      C/C      C/T      T/T
  12   rs4759297 COUNTS       12       16       12
  12   rs4759297   FREQ      0.3      0.4      0.3
  12   rs4759297   MEAN      7.8    7.772    7.988
  12   rs4759297     SD   0.2655   0.1772   0.1766
  12  rs74871334   GENO      C/C      C/T      T/T
  12  rs74871334 COUNTS        0        4       36
  12  rs74871334   FREQ        0      0.1      0.9
  12  rs74871334   MEAN       NA    7.921    7.837
  12  rs74871334     SD       NA   0.2459   0.2229
  12  rs75328374   GENO      A/A      A/G      G/G
  12  rs75328374 COUNTS        0        9       31
  12  rs75328374   FREQ        0    0.225    0.775
  12  rs75328374   MEAN       NA    7.757    7.871
  12  rs75328374     SD       NA   0.1389   0.2382
  12  rs12229875   GENO      C/C      C/T      T/T
  12  rs12229875 COUNTS        2       14       24
  12  rs12229875   FREQ     0.05     0.35      0.6
  12  rs12229875   MEAN      7.9    7.819    7.856
  12  rs12229875     SD    0.375   0.1852   0.2415
  12   rs7307035   GENO      G/G      G/A      A/A
  12   rs7307035 COUNTS        3       12       25
  12   rs7307035   FREQ    0.075      0.3    0.625
  12   rs7307035   MEAN    7.851    7.888    7.824
  12   rs7307035     SD   0.2685   0.2861   0.1903
  12 rs372680132   GENO      C/C     C/CT    CT/CT
  12 rs372680132 COUNTS        2        6       32
  12 rs372680132   FREQ     0.05     0.15      0.8
  12 rs372680132   MEAN    7.908    7.779    7.854
  12 rs372680132     SD  0.02196   0.1098   0.2442
  12  rs75334194   GENO      T/T      T/C      C/C
  12  rs75334194 COUNTS        0        4       36
  12  rs75334194   FREQ        0      0.1      0.9
  12  rs75334194   MEAN       NA    7.937    7.835
  12  rs75334194     SD       NA   0.2238   0.2242
  12   rs3847786   GENO      T/T      T/C      C/C
  12   rs3847786 COUNTS        9       18       13
  12   rs3847786   FREQ    0.225     0.45    0.325
  12   rs3847786   MEAN    7.774    7.881    7.845
  12   rs3847786     SD   0.2409   0.2148   0.2291
  12  rs11170682   GENO      T/T      T/C      C/C
  12  rs11170682 COUNTS        9       18       13
  12  rs11170682   FREQ    0.225     0.45    0.325
  12  rs11170682   MEAN    7.774    7.881    7.845
  12  rs11170682     SD   0.2409   0.2148   0.2291
  12   rs7955354   GENO      A/A      A/G      G/G
  12   rs7955354 COUNTS        1       12       27
  12   rs7955354   FREQ    0.025      0.3    0.675
  12   rs7955354   MEAN    7.944    7.864    7.833
  12   rs7955354     SD        0   0.3028   0.1881
  12   rs7955486   GENO      A/A      A/G      G/G
  12   rs7955486 COUNTS        4       11       25
  12   rs7955486   FREQ      0.1    0.275    0.625
  12   rs7955486   MEAN     7.83    7.899    7.824
  12   rs7955486     SD   0.2231   0.2974   0.1903
  12 rs115211342   GENO      A/A      A/G      G/G
  12 rs115211342 COUNTS        0        4       36
  12 rs115211342   FREQ        0      0.1      0.9
  12 rs115211342   MEAN       NA    7.937    7.835
  12 rs115211342     SD       NA   0.2238   0.2242
  12   rs3847785   GENO      T/T      T/G      G/G
  12   rs3847785 COUNTS        2       11       27
  12   rs3847785   FREQ     0.05    0.275    0.675
  12   rs3847785   MEAN    7.867    7.719    7.895
  12   rs3847785     SD  0.07091   0.2008   0.2232
  12  rs11170683   GENO      T/T      T/A      A/A
  12  rs11170683 COUNTS       10       18       12
  12  rs11170683   FREQ     0.25     0.45      0.3
  12  rs11170683   MEAN    7.811    7.867    7.841
  12  rs11170683     SD   0.2549   0.2049   0.2388
  12   rs4759298   GENO      C/C      C/T      T/T
  12   rs4759298 COUNTS        4       15       21
  12   rs4759298   FREQ      0.1    0.375    0.525
  12   rs4759298   MEAN    7.999      7.8    7.848
  12   rs4759298     SD   0.2728   0.1785   0.2399
  12   rs3847784   GENO      A/A      A/C      C/C
  12   rs3847784 COUNTS        2       11       27
  12   rs3847784   FREQ     0.05    0.275    0.675
  12   rs3847784   MEAN    7.867    7.719    7.895
  12   rs3847784     SD  0.07091   0.2008   0.2232
  12  rs10876496   GENO      T/T      T/C      C/C
  12  rs10876496 COUNTS        5       15       20
  12  rs10876496   FREQ    0.125    0.375      0.5
  12  rs10876496   MEAN    7.978    7.816    7.834
  12  rs10876496     SD   0.2411   0.1981   0.2363
  12   rs3858602   GENO      A/A      A/G      G/G
  12   rs3858602 COUNTS       10       18       12
  12   rs3858602   FREQ     0.25     0.45      0.3
  12   rs3858602   MEAN    7.789    7.875    7.847
  12   rs3858602     SD    0.232   0.2149   0.2391
  12 rs113854012   GENO    TG/TG     TG/T      T/T
  12 rs113854012 COUNTS       11       15       14
  12 rs113854012   FREQ    0.275    0.375     0.35
  12 rs113854012   MEAN    7.922    7.752    7.885
  12 rs113854012     SD   0.2165   0.2523   0.1684
  12  rs74349459   GENO      T/T      T/C      C/C
  12  rs74349459 COUNTS        1        5       34
  12  rs74349459   FREQ    0.025    0.125     0.85
  12  rs74349459   MEAN    7.944    8.054    7.812
  12  rs74349459     SD        0    0.242   0.2094
  12  rs61497467   GENO      G/G      G/A      A/A
  12  rs61497467 COUNTS        0        9       31
  12  rs61497467   FREQ        0    0.225    0.775
  12  rs61497467   MEAN       NA    7.757    7.871
  12  rs61497467     SD       NA   0.1389   0.2382
  12  rs74091557   GENO      G/G      G/C      C/C
  12  rs74091557 COUNTS        2       17       21
  12  rs74091557   FREQ     0.05    0.425    0.525
  12  rs74091557   MEAN    7.876    7.843    7.844
  12  rs74091557     SD   0.2619   0.2252   0.2307
  12  rs17102892   GENO      C/C      C/G      G/G
  12  rs17102892 COUNTS        2       17       21
  12  rs17102892   FREQ     0.05    0.425    0.525
  12  rs17102892   MEAN    7.876    7.843    7.844
  12  rs17102892     SD   0.2619   0.2252   0.2307
  12   rs1316636   GENO      G/G      G/A      A/A
  12   rs1316636 COUNTS        0        6       34
  12   rs1316636   FREQ        0     0.15     0.85
  12   rs1316636   MEAN       NA    7.761     7.86
  12   rs1316636     SD       NA    0.254   0.2184
  12   rs2037750   GENO      C/C      C/T      T/T
  12   rs2037750 COUNTS        4       15       21
  12   rs2037750   FREQ      0.1    0.375    0.525
  12   rs2037750   MEAN    7.999      7.8    7.848
  12   rs2037750     SD   0.2728   0.1785   0.2399
  12  rs11170685   GENO      C/C      C/T      T/T
  12  rs11170685 COUNTS       11       17       12
  12  rs11170685   FREQ    0.275    0.425      0.3
  12  rs11170685   MEAN    7.887    7.751     7.94
  12  rs11170685     SD   0.1905   0.2228   0.2158
  12  rs11170686   GENO      T/T      T/G      G/G
  12  rs11170686 COUNTS        4       12       24
  12  rs11170686   FREQ      0.1      0.3      0.6
  12  rs11170686   MEAN     7.83    7.905    7.818
  12  rs11170686     SD   0.2231   0.2842    0.192
  12   rs2037749   GENO      T/T      T/C      C/C
  12   rs2037749 COUNTS        2       11       27
  12   rs2037749   FREQ     0.05    0.275    0.675
  12   rs2037749   MEAN    7.867    7.719    7.895
  12   rs2037749     SD  0.07091   0.2008   0.2232
  12  rs61633953   GENO      A/A      A/G      G/G
  12  rs61633953 COUNTS        0        5       35
  12  rs61633953   FREQ        0    0.125    0.875
  12  rs61633953   MEAN       NA    7.735    7.861
  12  rs61633953     SD       NA   0.1678   0.2278
  12  rs74091561   GENO      A/A      A/G      G/G
  12  rs74091561 COUNTS        1        9       30
  12  rs74091561   FREQ    0.025    0.225     0.75
  12  rs74091561   MEAN    7.691    7.832    7.854
  12  rs74091561     SD        0   0.2821   0.2103
  12  rs17102909   GENO      G/G      G/C      C/C
  12  rs17102909 COUNTS        2       13       25
  12  rs17102909   FREQ     0.05    0.325    0.625
  12  rs17102909   MEAN    7.876    7.812     7.86
  12  rs17102909     SD   0.2619   0.2417   0.2194
  12  rs11170687   GENO      G/G      G/A      A/A
  12  rs11170687 COUNTS        6       13       21
  12  rs11170687   FREQ     0.15    0.325    0.525
  12  rs11170687   MEAN    7.898    7.906    7.793
  12  rs11170687     SD   0.2428   0.2722   0.1789
  12  rs17102916   GENO      T/T      T/G      G/G
  12  rs17102916 COUNTS        2       13       25
  12  rs17102916   FREQ     0.05    0.325    0.625
  12  rs17102916   MEAN    7.876    7.812     7.86
  12  rs17102916     SD   0.2619   0.2417   0.2194
  12 rs558363512   GENO    CT/CT     CT/C      C/C
  12 rs558363512 COUNTS        2       23       15
  12 rs558363512   FREQ     0.05    0.575    0.375
  12 rs558363512   MEAN    7.999    7.832    7.845
  12 rs558363512     SD  0.07807   0.2466   0.1983
  12 rs115300059   GENO      T/T      T/C      C/C
  12 rs115300059 COUNTS        2       13       25
  12 rs115300059   FREQ     0.05    0.325    0.625
  12 rs115300059   MEAN    7.876    7.812     7.86
  12 rs115300059     SD   0.2619   0.2417   0.2194
  12  rs35625178   GENO  GTA/GTA    GTA/G      G/G
  12  rs35625178 COUNTS        9       16       15
  12  rs35625178   FREQ    0.225      0.4    0.375
  12  rs35625178   MEAN     7.84    7.742    7.959
  12  rs35625178     SD   0.1622   0.2358   0.1957
  12 rs559561420   GENO      G/G      G/A      A/A
  12 rs559561420 COUNTS        0       13       27
  12 rs559561420   FREQ        0    0.325    0.675
  12 rs559561420   MEAN       NA    7.807    7.864
  12 rs559561420     SD       NA   0.2702   0.2002
  12 rs191037137   GENO      T/T      T/C      C/C
  12 rs191037137 COUNTS        0        7       33
  12 rs191037137   FREQ        0    0.175    0.825
  12 rs191037137   MEAN       NA    7.816    7.851
  12 rs191037137     SD       NA   0.1797   0.2336
  12  rs77075895   GENO      T/T      T/C      C/C
  12  rs77075895 COUNTS        0        4       36
  12  rs77075895   FREQ        0      0.1      0.9
  12  rs77075895   MEAN       NA    7.788    7.852
  12  rs77075895     SD       NA   0.1152   0.2325
  12 rs138508034   GENO    TA/TA     TA/T      T/T
  12 rs138508034 COUNTS        4       12       24
  12 rs138508034   FREQ      0.1      0.3      0.6
  12 rs138508034   MEAN    7.978    7.849    7.821
  12 rs138508034     SD   0.1614   0.2892   0.1938
  12  rs79478521   GENO      A/A      A/G      G/G
  12  rs79478521 COUNTS        0        8       32
  12  rs79478521   FREQ        0      0.2      0.8
  12  rs79478521   MEAN       NA     7.82    7.852
  12  rs79478521     SD       NA   0.1666   0.2373
  12  rs74091564   GENO      C/C      C/T      T/T
  12  rs74091564 COUNTS        2       13       25
  12  rs74091564   FREQ     0.05    0.325    0.625
  12  rs74091564   MEAN    7.876    7.812     7.86
  12  rs74091564     SD   0.2619   0.2417   0.2194
  12  rs74091565   GENO      G/G      G/A      A/A
  12  rs74091565 COUNTS        2       13       25
  12  rs74091565   FREQ     0.05    0.325    0.625
  12  rs74091565   MEAN    7.876    7.812     7.86
  12  rs74091565     SD   0.2619   0.2417   0.2194
  12  rs60916034   GENO      C/C      C/A      A/A
  12  rs60916034 COUNTS        1        2       37
  12  rs60916034   FREQ    0.025     0.05    0.925
  12  rs60916034   MEAN    8.246    7.893    7.832
  12  rs60916034     SD        0   0.1023   0.2214
  12  rs11170688   GENO      T/T      T/C      C/C
  12  rs11170688 COUNTS        5       11       24
  12  rs11170688   FREQ    0.125    0.275      0.6
  12  rs11170688   MEAN    7.892    7.876    7.821
  12  rs11170688     SD   0.2378   0.2865   0.1938
  12  rs10876498   GENO      A/A      A/G      G/G
  12  rs10876498 COUNTS        0        6       34
  12  rs10876498   FREQ        0     0.15     0.85
  12  rs10876498   MEAN       NA    7.761     7.86
  12  rs10876498     SD       NA    0.254   0.2184
  12  rs10783599   GENO      A/A      A/G      G/G
  12  rs10783599 COUNTS        0        6       34
  12  rs10783599   FREQ        0     0.15     0.85
  12  rs10783599   MEAN       NA    7.761     7.86
  12  rs10783599     SD       NA    0.254   0.2184
  12  rs17102957   GENO      C/C      C/T      T/T
  12  rs17102957 COUNTS        0        6       34
  12  rs17102957   FREQ        0     0.15     0.85
  12  rs17102957   MEAN       NA    7.865    7.842
  12  rs17102957     SD       NA   0.1836   0.2319
  12  rs12313584   GENO      G/G      G/A      A/A
  12  rs12313584 COUNTS        8       19       13
  12  rs12313584   FREQ      0.2    0.475    0.325
  12  rs12313584   MEAN    7.932    7.806    7.849
  12  rs12313584     SD   0.1975   0.2396   0.2142
  12  rs10506318   GENO      G/G      G/T      T/T
  12  rs10506318 COUNTS        9       16       15
  12  rs10506318   FREQ    0.225      0.4    0.375
  12  rs10506318   MEAN    7.934    7.776    7.866
  12  rs10506318     SD   0.1879   0.2615   0.1862
  12  rs71925390   GENO      A/A   A/ATTC ATTC/ATTC
  12  rs71925390 COUNTS        0        8       32
  12  rs71925390   FREQ        0      0.2      0.8
  12  rs71925390   MEAN       NA    7.749    7.869
  12  rs71925390     SD       NA   0.1465   0.2345
  12 rs114467406   GENO      A/A      A/G      G/G
  12 rs114467406 COUNTS        0        5       35
  12 rs114467406   FREQ        0    0.125    0.875
  12 rs114467406   MEAN       NA    7.795    7.852
  12 rs114467406     SD       NA   0.1671   0.2314
  12  rs78465973   GENO      A/A      A/G      G/G
  12  rs78465973 COUNTS        0        8       32
  12  rs78465973   FREQ        0      0.2      0.8
  12  rs78465973   MEAN       NA     7.82    7.852
  12  rs78465973     SD       NA   0.1666   0.2373
  12  rs77020835   GENO      T/T      T/G      G/G
  12  rs77020835 COUNTS        0        5       35
  12  rs77020835   FREQ        0    0.125    0.875
  12  rs77020835   MEAN       NA    7.729    7.862
  12  rs77020835     SD       NA   0.2699   0.2154
  12   rs4494339   GENO      C/C      C/T      T/T
  12   rs4494339 COUNTS        8       19       13
  12   rs4494339   FREQ      0.2    0.475    0.325
  12   rs4494339   MEAN    7.886    7.826    7.849
  12   rs4494339     SD   0.2401   0.2324   0.2142
  12 rs112590353   GENO      A/A      A/G      G/G
  12 rs112590353 COUNTS        0       11       29
  12 rs112590353   FREQ        0    0.275    0.725
  12 rs112590353   MEAN       NA    7.776    7.872
  12 rs112590353     SD       NA   0.1482    0.243
  12  rs12305643   GENO      A/A      A/T      T/T
  12  rs12305643 COUNTS        8       19       13
  12  rs12305643   FREQ      0.2    0.475    0.325
  12  rs12305643   MEAN    7.886    7.826    7.849
  12  rs12305643     SD   0.2401   0.2324   0.2142
  12  rs12307091   GENO      G/G      G/A      A/A
  12  rs12307091 COUNTS        9       16       15
  12  rs12307091   FREQ    0.225      0.4    0.375
  12  rs12307091   MEAN    7.934    7.776    7.866
  12  rs12307091     SD   0.1879   0.2615   0.1862
  12  rs17103077   GENO      C/C      C/T      T/T
  12  rs17103077 COUNTS        9       16       15
  12  rs17103077   FREQ    0.225      0.4    0.375
  12  rs17103077   MEAN    7.934    7.776    7.866
  12  rs17103077     SD   0.1879   0.2615   0.1862
  12  rs11170692   GENO      T/T      T/A      A/A
  12  rs11170692 COUNTS        8       20       12
  12  rs11170692   FREQ      0.2      0.5      0.3
  12  rs11170692   MEAN    7.886    7.823    7.855
  12  rs11170692     SD   0.2401   0.2265   0.2224
  12 rs116286841   GENO      T/T      T/C      C/C
  12 rs116286841 COUNTS        0        5       35
  12 rs116286841   FREQ        0    0.125    0.875
  12 rs116286841   MEAN       NA    7.735    7.861
  12 rs116286841     SD       NA   0.1678   0.2278
  12  rs11612817   GENO      G/G      G/A      A/A
  12  rs11612817 COUNTS        7       18       15
  12  rs11612817   FREQ    0.175     0.45    0.375
  12  rs11612817   MEAN    7.934    7.792    7.868
  12  rs11612817     SD   0.2133   0.2385   0.2058
  12 rs138137531   GENO CAAAAAA/CAAAAAA CAAAAAA/C      C/C
  12 rs138137531 COUNTS        1        3       36
  12 rs138137531   FREQ    0.025    0.075      0.9
  12 rs138137531   MEAN    7.966    7.734    7.851
  12 rs138137531     SD        0   0.3088   0.2206
  12   rs7975955   GENO      T/T      T/G      G/G
  12   rs7975955 COUNTS        8       19       13
  12   rs7975955   FREQ      0.2    0.475    0.325
  12   rs7975955   MEAN    7.886    7.826    7.849
  12   rs7975955     SD   0.2401   0.2324   0.2142
  12  rs11170695   GENO      A/A      A/G      G/G
  12  rs11170695 COUNTS        8       19       13
  12  rs11170695   FREQ      0.2    0.475    0.325
  12  rs11170695   MEAN    7.886    7.826    7.849
  12  rs11170695     SD   0.2401   0.2324   0.2142
  12  rs11170696   GENO      A/A      A/G      G/G
  12  rs11170696 COUNTS        0        9       31
  12  rs11170696   FREQ        0    0.225    0.775
  12  rs11170696   MEAN       NA    7.813    7.855
  12  rs11170696     SD       NA   0.2514   0.2182
  12  rs11170697   GENO      C/C      C/T      T/T
  12  rs11170697 COUNTS        8       19       13
  12  rs11170697   FREQ      0.2    0.475    0.325
  12  rs11170697   MEAN    7.886    7.826    7.849
  12  rs11170697     SD   0.2401   0.2324   0.2142
  12   rs1006347   GENO      G/G      G/A      A/A
  12   rs1006347 COUNTS        8       19       13
  12   rs1006347   FREQ      0.2    0.475    0.325
  12   rs1006347   MEAN    7.886    7.826    7.849
  12   rs1006347     SD   0.2401   0.2324   0.2142
  12   rs1550778   GENO      C/C      C/T      T/T
  12   rs1550778 COUNTS        8       19       13
  12   rs1550778   FREQ      0.2    0.475    0.325
  12   rs1550778   MEAN    7.886    7.826    7.849
  12   rs1550778     SD   0.2401   0.2324   0.2142
  12  rs77274441   GENO      C/C      C/A      A/A
  12  rs77274441 COUNTS        0        8       32
  12  rs77274441   FREQ        0      0.2      0.8
  12  rs77274441   MEAN       NA    7.749    7.869
  12  rs77274441     SD       NA   0.1465   0.2345
  12  rs74091570   GENO      T/T      T/C      C/C
  12  rs74091570 COUNTS        2       11       27
  12  rs74091570   FREQ     0.05    0.275    0.675
  12  rs74091570   MEAN    7.876    7.852     7.84
  12  rs74091570     SD   0.2619   0.2619   0.2138
  12  rs56795175   GENO      A/A      A/T      T/T
  12  rs56795175 COUNTS        0        8       32
  12  rs56795175   FREQ        0      0.2      0.8
  12  rs56795175   MEAN       NA    7.749    7.869
  12  rs56795175     SD       NA   0.1465   0.2345
  12   rs2010242   GENO      A/A      A/T      T/T
  12   rs2010242 COUNTS        2       14       24
  12   rs2010242   FREQ     0.05     0.35      0.6
  12   rs2010242   MEAN    7.876    7.851    7.839
  12   rs2010242     SD   0.2619   0.2377   0.2226
  12  rs74755945   GENO      T/T      T/C      C/C
  12  rs74755945 COUNTS        0        8       32
  12  rs74755945   FREQ        0      0.2      0.8
  12  rs74755945   MEAN       NA     7.82    7.852
  12  rs74755945     SD       NA   0.1666   0.2373
  12    rs876351   GENO      A/A      A/T      T/T
  12    rs876351 COUNTS        0        8       32
  12    rs876351   FREQ        0      0.2      0.8
  12    rs876351   MEAN       NA    7.749    7.869
  12    rs876351     SD       NA   0.1465   0.2345
  12  rs56351638   GENO      A/A      A/G      G/G
  12  rs56351638 COUNTS        1        7       32
  12  rs56351638   FREQ    0.025    0.175      0.8
  12  rs56351638   MEAN    8.062    7.808    7.847
  12  rs56351638     SD        0   0.3003   0.2086
  12  rs12826199   GENO      T/T      T/A      A/A
  12  rs12826199 COUNTS        0        8       32
  12  rs12826199   FREQ        0      0.2      0.8
  12  rs12826199   MEAN       NA    7.749    7.869
  12  rs12826199     SD       NA   0.1465   0.2345
  12 rs142314689   GENO      T/T      T/G      G/G
  12 rs142314689 COUNTS        0        4       36
  12 rs142314689   FREQ        0      0.1      0.9
  12 rs142314689   MEAN       NA    7.768    7.854
  12 rs142314689     SD       NA   0.1526   0.2299
  12  rs80254584   GENO      C/C      C/T      T/T
  12  rs80254584 COUNTS        0        8       32
  12  rs80254584   FREQ        0      0.2      0.8
  12  rs80254584   MEAN       NA    7.749    7.869
  12  rs80254584     SD       NA   0.1465   0.2345
  12  rs34983064   GENO      T/T   T/TGTC TGTC/TGTC
  12  rs34983064 COUNTS        0        8       32
  12  rs34983064   FREQ        0      0.2      0.8
  12  rs34983064   MEAN       NA    7.749    7.869
  12  rs34983064     SD       NA   0.1465   0.2345
  12  rs12811467   GENO      C/C      C/T      T/T
  12  rs12811467 COUNTS        7       18       15
  12  rs12811467   FREQ    0.175     0.45    0.375
  12  rs12811467   MEAN    7.847    7.848    7.841
  12  rs12811467     SD   0.2618   0.2013   0.2458
  12  rs12423899   GENO      A/A      A/C      C/C
  12  rs12423899 COUNTS        0        8       32
  12  rs12423899   FREQ        0      0.2      0.8
  12  rs12423899   MEAN       NA    7.749    7.869
  12  rs12423899     SD       NA   0.1465   0.2345
  12 rs114815655   GENO      T/T      T/C      C/C
  12 rs114815655 COUNTS        1        6       33
  12 rs114815655   FREQ    0.025     0.15    0.825
  12 rs114815655   MEAN    7.944    7.969     7.82
  12 rs114815655     SD        0   0.2992   0.2073
  12  rs60282714   GENO      G/G      G/A      A/A
  12  rs60282714 COUNTS        2       11       27
  12  rs60282714   FREQ     0.05    0.275    0.675
  12  rs60282714   MEAN    7.876    7.852     7.84
  12  rs60282714     SD   0.2619   0.2619   0.2138
  12   rs4608125   GENO      A/A      A/G      G/G
  12   rs4608125 COUNTS        0        8       32
  12   rs4608125   FREQ        0      0.2      0.8
  12   rs4608125   MEAN       NA    7.749    7.869
  12   rs4608125     SD       NA   0.1465   0.2345
  12  rs10783600   GENO      A/A      A/G      G/G
  12  rs10783600 COUNTS        0        8       32
  12  rs10783600   FREQ        0      0.2      0.8
  12  rs10783600   MEAN       NA    7.749    7.869
  12  rs10783600     SD       NA   0.1465   0.2345
  12 rs557803529   GENO      T/T  T/TTTTC TTTTC/TTTTC
  12 rs557803529 COUNTS        5       15       20
  12 rs557803529   FREQ    0.125    0.375      0.5
  12 rs557803529   MEAN    7.752    7.901    7.827
  12 rs557803529     SD     0.17   0.1781   0.2605
  12  rs12319379   GENO      G/G      G/T      T/T
  12  rs12319379 COUNTS        4       16       20
  12  rs12319379   FREQ      0.1      0.4      0.5
  12  rs12319379   MEAN    8.008    7.834    7.822
  12  rs12319379     SD   0.2671    0.223   0.2137
  12  rs59034149   GENO      C/C      C/T      T/T
  12  rs59034149 COUNTS        4       16       20
  12  rs59034149   FREQ      0.1      0.4      0.5
  12  rs59034149   MEAN    7.991    7.825    7.832
  12  rs59034149     SD   0.2313   0.2295   0.2177
  12  rs10876500   GENO      T/T      T/G      G/G
  12  rs10876500 COUNTS        7       21       12
  12  rs10876500   FREQ    0.175    0.525      0.3
  12  rs10876500   MEAN    7.847    7.848    7.839
  12  rs10876500     SD   0.2618   0.1921   0.2692
  12 rs140046407   GENO      G/G     G/GT    GT/GT
  12 rs140046407 COUNTS        5       14       21
  12 rs140046407   FREQ    0.125     0.35    0.525
  12 rs140046407   MEAN    7.929    7.819    7.842
  12 rs140046407     SD   0.2098   0.2815   0.1865
  12  rs12304309   GENO      T/T      T/C      C/C
  12  rs12304309 COUNTS        0        5       35
  12  rs12304309   FREQ        0    0.125    0.875
  12  rs12304309   MEAN       NA    7.802    7.851
  12  rs12304309     SD       NA  0.09827   0.2362
  12   rs7136327   GENO      C/C      C/T      T/T
  12   rs7136327 COUNTS        4       15       21
  12   rs7136327   FREQ      0.1    0.375    0.525
  12   rs7136327   MEAN    7.991    7.821    7.835
  12   rs7136327     SD   0.2313   0.2369   0.2126
  12  rs10783602   GENO      T/T      T/C      C/C
  12  rs10783602 COUNTS        0        8       32
  12  rs10783602   FREQ        0      0.2      0.8
  12  rs10783602   MEAN       NA    7.749    7.869
  12  rs10783602     SD       NA   0.1465   0.2345
  12  rs57637575   GENO      T/T    T/TAA  TAA/TAA
  12  rs57637575 COUNTS        2        9       29
  12  rs57637575   FREQ     0.05    0.225    0.725
  12  rs57637575   MEAN    7.876    7.816    7.852
  12  rs57637575     SD   0.2619   0.2715   0.2136
  12 rs538246032   GENO      C/C      C/T      T/T
  12 rs538246032 COUNTS        0        8       32
  12 rs538246032   FREQ        0      0.2      0.8
  12 rs538246032   MEAN       NA    7.749    7.869
  12 rs538246032     SD       NA   0.1465   0.2345
  12  rs59595983   GENO      T/T      T/C      C/C
  12  rs59595983 COUNTS        4       16       20
  12  rs59595983   FREQ      0.1      0.4      0.5
  12  rs59595983   MEAN    7.991    7.825    7.832
  12  rs59595983     SD   0.2313   0.2295   0.2177
  12  rs11170701   GENO      C/C      C/G      G/G
  12  rs11170701 COUNTS        8       20       12
  12  rs11170701   FREQ      0.2      0.5      0.3
  12  rs11170701   MEAN    7.838    7.852    7.839
  12  rs11170701     SD   0.2438   0.1962   0.2692
  12  rs56973833   GENO      T/T      T/A      A/A
  12  rs56973833 COUNTS        0        8       32
  12  rs56973833   FREQ        0      0.2      0.8
  12  rs56973833   MEAN       NA    7.749    7.869
  12  rs56973833     SD       NA   0.1465   0.2345
  12  rs73309422   GENO      T/T      T/G      G/G
  12  rs73309422 COUNTS        1        2       37
  12  rs73309422   FREQ    0.025     0.05    0.925
  12  rs73309422   MEAN    8.246    7.893    7.832
  12  rs73309422     SD        0   0.1023   0.2214
  12 rs116354044   GENO      T/T      T/A      A/A
  12 rs116354044 COUNTS        0        8       32
  12 rs116354044   FREQ        0      0.2      0.8
  12 rs116354044   MEAN       NA    7.749    7.869
  12 rs116354044     SD       NA   0.1465   0.2345
  12  rs11170702   GENO      G/G      G/A      A/A
  12  rs11170702 COUNTS        0        8       32
  12  rs11170702   FREQ        0      0.2      0.8
  12  rs11170702   MEAN       NA    7.749    7.869
  12  rs11170702     SD       NA   0.1465   0.2345
  12  rs11170704   GENO      T/T      T/G      G/G
  12  rs11170704 COUNTS        0       10       30
  12  rs11170704   FREQ        0     0.25     0.75
  12  rs11170704   MEAN       NA    7.736    7.882
  12  rs11170704     SD       NA   0.1726   0.2289
  12 rs573424891   GENO      C/C     C/CA    CA/CA
  12 rs573424891 COUNTS        0        5       35
  12 rs573424891   FREQ        0    0.125    0.875
  12 rs573424891   MEAN       NA    7.858    7.843
  12 rs573424891     SD       NA   0.1533   0.2334
  12  rs12423776   GENO      C/C      C/A      A/A
  12  rs12423776 COUNTS        0       10       30
  12  rs12423776   FREQ        0     0.25     0.75
  12  rs12423776   MEAN       NA    7.736    7.882
  12  rs12423776     SD       NA   0.1726   0.2289
  12  rs61057882   GENO      A/A      A/G      G/G
  12  rs61057882 COUNTS        7       21       12
  12  rs61057882   FREQ    0.175    0.525      0.3
  12  rs61057882   MEAN    7.847    7.848    7.839
  12  rs61057882     SD   0.2618   0.1921   0.2692
  12   rs7308843   GENO      A/A      A/G      G/G
  12   rs7308843 COUNTS        8       22       10
  12   rs7308843   FREQ      0.2     0.55     0.25
  12   rs7308843   MEAN    7.838    7.861    7.817
  12   rs7308843     SD   0.2438   0.1919   0.2874
  12   rs7294561   GENO      A/A      A/T      T/T
  12   rs7294561 COUNTS        0       15       25
  12   rs7294561   FREQ        0    0.375    0.625
  12   rs7294561   MEAN       NA    7.777    7.886
  12   rs7294561     SD       NA   0.1715   0.2435
  12  rs73309428   GENO      A/A      A/C      C/C
  12  rs73309428 COUNTS        4       15       21
  12  rs73309428   FREQ      0.1    0.375    0.525
  12  rs73309428   MEAN    7.991    7.851    7.814
  12  rs73309428     SD   0.2313   0.2136   0.2281
  12   rs7309157   GENO      T/T      T/A      A/A
  12   rs7309157 COUNTS        8       22       10
  12   rs7309157   FREQ      0.2     0.55     0.25
  12   rs7309157   MEAN    7.838    7.861    7.817
  12   rs7309157     SD   0.2438   0.1919   0.2874
  12  rs57371368   GENO      T/T      T/C      C/C
  12  rs57371368 COUNTS        4       15       21
  12  rs57371368   FREQ      0.1    0.375    0.525
  12  rs57371368   MEAN    7.991    7.851    7.814
  12  rs57371368     SD   0.2313   0.2136   0.2281
  12   rs7309649   GENO      C/C      C/G      G/G
  12   rs7309649 COUNTS        8       22       10
  12   rs7309649   FREQ      0.2     0.55     0.25
  12   rs7309649   MEAN    7.838    7.861    7.817
  12   rs7309649     SD   0.2438   0.1919   0.2874
  12   rs7309463   GENO      G/G      G/A      A/A
  12   rs7309463 COUNTS        8       22       10
  12   rs7309463   FREQ      0.2     0.55     0.25
  12   rs7309463   MEAN    7.838    7.861    7.817
  12   rs7309463     SD   0.2438   0.1919   0.2874
  12  rs17103429   GENO      C/C      C/T      T/T
  12  rs17103429 COUNTS        8       22       10
  12  rs17103429   FREQ      0.2     0.55     0.25
  12  rs17103429   MEAN    7.838    7.861    7.817
  12  rs17103429     SD   0.2438   0.1919   0.2874
  12  rs17103430   GENO      C/C      C/T      T/T
  12  rs17103430 COUNTS        8       22       10
  12  rs17103430   FREQ      0.2     0.55     0.25
  12  rs17103430   MEAN    7.838    7.861    7.817
  12  rs17103430     SD   0.2438   0.1919   0.2874
  12  rs73317491   GENO      A/A      A/G      G/G
  12  rs73317491 COUNTS        8       22       10
  12  rs73317491   FREQ      0.2     0.55     0.25
  12  rs73317491   MEAN    7.838    7.861    7.817
  12  rs73317491     SD   0.2438   0.1919   0.2874
  12 rs145137763   GENO      C/C   C/CCCT CCCT/CCCT
  12 rs145137763 COUNTS        7       22       11
  12 rs145137763   FREQ    0.175     0.55    0.275
  12 rs145137763   MEAN    7.847    7.876    7.783
  12 rs145137763     SD   0.2618   0.1699   0.2944
  12 rs529241619   GENO      G/G      G/T      T/T
  12 rs529241619 COUNTS        0       26       14
  12 rs529241619   FREQ        0     0.65     0.35
  12 rs529241619   MEAN       NA    7.861    7.817
  12 rs529241619     SD       NA   0.1982   0.2699
  12 rs114688702   GENO      G/G      G/A      A/A
  12 rs114688702 COUNTS        0       15       25
  12 rs114688702   FREQ        0    0.375    0.625
  12 rs114688702   MEAN       NA    7.777    7.886
  12 rs114688702     SD       NA   0.1715   0.2435
  12   rs9706510   GENO      A/A      A/G      G/G
  12   rs9706510 COUNTS        4       15       21
  12   rs9706510   FREQ      0.1    0.375    0.525
  12   rs9706510   MEAN    7.991    7.851    7.814
  12   rs9706510     SD   0.2313   0.2136   0.2281
  12   rs9705895   GENO      C/C      C/A      A/A
  12   rs9705895 COUNTS        8       22       10
  12   rs9705895   FREQ      0.2     0.55     0.25
  12   rs9705895   MEAN    7.838    7.861    7.817
  12   rs9705895     SD   0.2438   0.1919   0.2874
  12 rs138879969   GENO    TA/TA     TA/T      T/T
  12 rs138879969 COUNTS        4       15       21
  12 rs138879969   FREQ      0.1    0.375    0.525
  12 rs138879969   MEAN    7.991    7.851    7.814
  12 rs138879969     SD   0.2313   0.2136   0.2281
  12  rs57503239   GENO    AT/AT     AT/A      A/A
  12  rs57503239 COUNTS        0       13       27
  12  rs57503239   FREQ        0    0.325    0.675
  12  rs57503239   MEAN       NA    7.786    7.874
  12  rs57503239     SD       NA   0.1822   0.2386
  12  rs74500179   GENO      G/G      G/C      C/C
  12  rs74500179 COUNTS        0       15       25
  12  rs74500179   FREQ        0    0.375    0.625
  12  rs74500179   MEAN       NA    7.777    7.886
  12  rs74500179     SD       NA   0.1715   0.2435
  12   rs3858601   GENO      A/A      A/C      C/C
  12   rs3858601 COUNTS        4       15       21
  12   rs3858601   FREQ      0.1    0.375    0.525
  12   rs3858601   MEAN    7.991    7.851    7.814
  12   rs3858601     SD   0.2313   0.2136   0.2281
  12  rs79746362   GENO      T/T      T/A      A/A
  12  rs79746362 COUNTS        0        9       31
  12  rs79746362   FREQ        0    0.225    0.775
  12  rs79746362   MEAN       NA    7.716    7.883
  12  rs79746362     SD       NA   0.1699   0.2252
  12  rs60220223   GENO      T/T     T/TA    TA/TA
  12  rs60220223 COUNTS        0       15       25
  12  rs60220223   FREQ        0    0.375    0.625
  12  rs60220223   MEAN       NA    7.777    7.886
  12  rs60220223     SD       NA   0.1715   0.2435
  12   rs7295111   GENO      G/G      G/A      A/A
  12   rs7295111 COUNTS        4       15       21
  12   rs7295111   FREQ      0.1    0.375    0.525
  12   rs7295111   MEAN    7.991    7.851    7.814
  12   rs7295111     SD   0.2313   0.2136   0.2281
  12   rs7961482   GENO      A/A      A/G      G/G
  12   rs7961482 COUNTS        0        4       36
  12   rs7961482   FREQ        0      0.1      0.9
  12   rs7961482   MEAN       NA     7.81    7.849
  12   rs7961482     SD       NA   0.1114   0.2332
  12  rs75961985   GENO      G/G      G/C      C/C
  12  rs75961985 COUNTS        0        9       31
  12  rs75961985   FREQ        0    0.225    0.775
  12  rs75961985   MEAN       NA    7.716    7.883
  12  rs75961985     SD       NA   0.1699   0.2252
  12  rs79302696   GENO      A/A      A/T      T/T
  12  rs79302696 COUNTS        0       10       30
  12  rs79302696   FREQ        0     0.25     0.75
  12  rs79302696   MEAN       NA    7.736    7.882
  12  rs79302696     SD       NA   0.1726   0.2289
  12 rs534420619   GENO      C/C    C/CTT  CTT/CTT
  12 rs534420619 COUNTS        8       22       10
  12 rs534420619   FREQ      0.2     0.55     0.25
  12 rs534420619   MEAN    7.838    7.861    7.817
  12 rs534420619     SD   0.2438   0.1919   0.2874
  12  rs11835746   GENO      G/G      G/T      T/T
  12  rs11835746 COUNTS        8       19       13
  12  rs11835746   FREQ      0.2    0.475    0.325
  12  rs11835746   MEAN    7.851    7.845    7.842
  12  rs11835746     SD   0.3075   0.2078   0.2056
  12 rs115341417   GENO      A/A      A/G      G/G
  12 rs115341417 COUNTS        0        5       35
  12 rs115341417   FREQ        0    0.125    0.875
  12 rs115341417   MEAN       NA    7.735    7.861
  12 rs115341417     SD       NA   0.1678   0.2278
  12 rs112504480   GENO      C/C      C/T      T/T
  12 rs112504480 COUNTS        0        4       36
  12 rs112504480   FREQ        0      0.1      0.9
  12 rs112504480   MEAN       NA     7.81    7.849
  12 rs112504480     SD       NA   0.1114   0.2332
  12 rs113596586   GENO      T/T      T/C      C/C
  12 rs113596586 COUNTS        0        5       35
  12 rs113596586   FREQ        0    0.125    0.875
  12 rs113596586   MEAN       NA    7.729    7.862
  12 rs113596586     SD       NA   0.2699   0.2154
  12   rs7303832   GENO      G/G      G/A      A/A
  12   rs7303832 COUNTS        0       15       25
  12   rs7303832   FREQ        0    0.375    0.625
  12   rs7303832   MEAN       NA    7.777    7.886
  12   rs7303832     SD       NA   0.1715   0.2435
  12 rs201532720   GENO CTTTA/CTTTA  CTTTA/C      C/C
  12 rs201532720 COUNTS        0        6       34
  12 rs201532720   FREQ        0     0.15     0.85
  12 rs201532720   MEAN       NA    7.741    7.864
  12 rs201532720     SD       NA   0.2251   0.2213
  12   rs7304319   GENO      T/T      T/C      C/C
  12   rs7304319 COUNTS        4       19       17
  12   rs7304319   FREQ      0.1    0.475    0.425
  12   rs7304319   MEAN    7.762    7.807    7.907
  12   rs7304319     SD   0.1572   0.1798   0.2704
  12 rs145401239   GENO      G/G      G/C      C/C
  12 rs145401239 COUNTS        1        6       33
  12 rs145401239   FREQ    0.025     0.15    0.825
  12 rs145401239   MEAN    7.944    7.969     7.82
  12 rs145401239     SD        0   0.2992   0.2073
  12  rs34164956   GENO      C/C      C/T      T/T
  12  rs34164956 COUNTS        0       15       25
  12  rs34164956   FREQ        0    0.375    0.625
  12  rs34164956   MEAN       NA    7.777    7.886
  12  rs34164956     SD       NA   0.1715   0.2435
  12 rs116656661   GENO      C/C      C/A      A/A
  12 rs116656661 COUNTS        0        4       36
  12 rs116656661   FREQ        0      0.1      0.9
  12 rs116656661   MEAN       NA    7.937    7.835
  12 rs116656661     SD       NA   0.2238   0.2242
  12  rs77645990   GENO      A/A      A/G      G/G
  12  rs77645990 COUNTS        0        9       31
  12  rs77645990   FREQ        0    0.225    0.775
  12  rs77645990   MEAN       NA    7.716    7.883
  12  rs77645990     SD       NA   0.1699   0.2252
  12   rs7308567   GENO      G/G      G/C      C/C
  12   rs7308567 COUNTS        0       15       25
  12   rs7308567   FREQ        0    0.375    0.625
  12   rs7308567   MEAN       NA    7.777    7.886
  12   rs7308567     SD       NA   0.1715   0.2435
  12   rs7312036   GENO      G/G      G/C      C/C
  12   rs7312036 COUNTS        5       18       17
  12   rs7312036   FREQ    0.125     0.45    0.425
  12   rs7312036   MEAN    7.947    7.861    7.798
  12   rs7312036     SD    0.223   0.2056   0.2417
  12  rs59952927   GENO      G/G      G/A      A/A
  12  rs59952927 COUNTS        0       10       30
  12  rs59952927   FREQ        0     0.25     0.75
  12  rs59952927   MEAN       NA    7.736    7.882
  12  rs59952927     SD       NA   0.1726   0.2289
  12   rs1852931   GENO      C/C      C/T      T/T
  12   rs1852931 COUNTS        5       16       19
  12   rs1852931   FREQ    0.125      0.4    0.475
  12   rs1852931   MEAN    7.947    7.868    7.799
  12   rs1852931     SD    0.223   0.2116   0.2328
  12 rs138851641   GENO      T/T    T/TTA  TTA/TTA
  12 rs138851641 COUNTS        0       11       29
  12 rs138851641   FREQ        0    0.275    0.725
  12 rs138851641   MEAN       NA     7.74    7.885
  12 rs138851641     SD       NA   0.1641    0.232
  12 rs143979088   GENO  ATG/ATG    ATG/A      A/A
  12 rs143979088 COUNTS        2       29        9
  12 rs143979088   FREQ     0.05    0.725    0.225
  12 rs143979088   MEAN    8.044    7.813    7.906
  12 rs143979088     SD   0.1715   0.2233   0.2173
  12   rs1920025   GENO      A/A      A/G      G/G
  12   rs1920025 COUNTS        8       20       12
  12   rs1920025   FREQ      0.2      0.5      0.3
  12   rs1920025   MEAN    7.804    7.874    7.825
  12   rs1920025     SD   0.3231   0.1949   0.2042
  12 rs114603384   GENO      G/G      G/A      A/A
  12 rs114603384 COUNTS        2       10       28
  12 rs114603384   FREQ     0.05     0.25      0.7
  12 rs114603384   MEAN    8.086    7.867     7.82
  12 rs114603384     SD   0.2006   0.2302   0.2187
  12  rs56678278   GENO      G/G      G/C      C/C
  12  rs56678278 COUNTS        0       13       27
  12  rs56678278   FREQ        0    0.325    0.675
  12  rs56678278   MEAN       NA    7.772     7.88
  12  rs56678278     SD       NA   0.1753   0.2382
  12  rs60039490   GENO      T/T      T/C      C/C
  12  rs60039490 COUNTS        2       10       28
  12  rs60039490   FREQ     0.05     0.25      0.7
  12  rs60039490   MEAN    7.876    7.893    7.826
  12  rs60039490     SD   0.2619   0.2371   0.2225
  12 rs147952231   GENO      A/A      A/G      G/G
  12 rs147952231 COUNTS        0       10       30
  12 rs147952231   FREQ        0     0.25     0.75
  12 rs147952231   MEAN       NA    7.736    7.882
  12 rs147952231     SD       NA   0.1726   0.2289
  12  rs59663428   GENO      T/T      T/A      A/A
  12  rs59663428 COUNTS        2        8       30
  12  rs59663428   FREQ     0.05      0.2     0.75
  12  rs59663428   MEAN    7.876    7.862    7.839
  12  rs59663428     SD   0.2619     0.25   0.2225
  12  rs74819007   GENO      C/C      C/T      T/T
  12  rs74819007 COUNTS        1        5       34
  12  rs74819007   FREQ    0.025    0.125     0.85
  12  rs74819007   MEAN    7.666    7.859    7.848
  12  rs74819007     SD        0  0.08115   0.2391
  12  rs56698238   GENO      C/C      C/T      T/T
  12  rs56698238 COUNTS        0        9       31
  12  rs56698238   FREQ        0    0.225    0.775
  12  rs56698238   MEAN       NA    7.716    7.883
  12  rs56698238     SD       NA   0.1699   0.2252
  12  rs61246014   GENO      G/G      G/C      C/C
  12  rs61246014 COUNTS        0        9       31
  12  rs61246014   FREQ        0    0.225    0.775
  12  rs61246014   MEAN       NA    7.716    7.883
  12  rs61246014     SD       NA   0.1699   0.2252
  12   rs4472979   GENO      C/C      C/T      T/T
  12   rs4472979 COUNTS        8       18       14
  12   rs4472979   FREQ      0.2     0.45     0.35
  12   rs4472979   MEAN    7.762    7.884    7.843
  12   rs4472979     SD   0.1799   0.1891   0.2814
  12   rs4326846   GENO      A/A      A/G      G/G
  12   rs4326846 COUNTS        0       13       27
  12   rs4326846   FREQ        0    0.325    0.675
  12   rs4326846   MEAN       NA    7.772     7.88
  12   rs4326846     SD       NA   0.1753   0.2382
  12  rs60636781   GENO      C/C      C/T      T/T
  12  rs60636781 COUNTS        0       13       27
  12  rs60636781   FREQ        0    0.325    0.675
  12  rs60636781   MEAN       NA    7.772     7.88
  12  rs60636781     SD       NA   0.1753   0.2382
  12  rs10506320   GENO      A/A      A/G      G/G
  12  rs10506320 COUNTS        1        7       32
  12  rs10506320   FREQ    0.025    0.175      0.8
  12  rs10506320   MEAN    8.246    7.823    7.838
  12  rs10506320     SD        0   0.1505   0.2303
  12  rs10506321   GENO      A/A      A/G      G/G
  12  rs10506321 COUNTS        2       10       28
  12  rs10506321   FREQ     0.05     0.25      0.7
  12  rs10506321   MEAN    7.876    7.893    7.826
  12  rs10506321     SD   0.2619   0.2371   0.2225
  12  rs74090066   GENO      T/T      T/C      C/C
  12  rs74090066 COUNTS        2       10       28
  12  rs74090066   FREQ     0.05     0.25      0.7
  12  rs74090066   MEAN    7.876    7.893    7.826
  12  rs74090066     SD   0.2619   0.2371   0.2225
  12  rs74090067   GENO      T/T      T/G      G/G
  12  rs74090067 COUNTS        2       10       28
  12  rs74090067   FREQ     0.05     0.25      0.7
  12  rs74090067   MEAN    7.876    7.893    7.826
  12  rs74090067     SD   0.2619   0.2371   0.2225
  12  rs12822602   GENO      T/T      T/C      C/C
  12  rs12822602 COUNTS        2       10       28
  12  rs12822602   FREQ     0.05     0.25      0.7
  12  rs12822602   MEAN    7.876    7.893    7.826
  12  rs12822602     SD   0.2619   0.2371   0.2225
  12  rs34015636   GENO GTCTT/GTCTT  GTCTT/G      G/G
  12  rs34015636 COUNTS        2       10       28
  12  rs34015636   FREQ     0.05     0.25      0.7
  12  rs34015636   MEAN    7.876    7.893    7.826
  12  rs34015636     SD   0.2619   0.2371   0.2225
  12 rs140993597   GENO      A/A      A/G      G/G
  12 rs140993597 COUNTS        0        9       31
  12 rs140993597   FREQ        0    0.225    0.775
  12 rs140993597   MEAN       NA    7.716    7.883
  12 rs140993597     SD       NA   0.1699   0.2252
  12   rs2366129   GENO      C/C      C/T      T/T
  12   rs2366129 COUNTS        6       15       19
  12   rs2366129   FREQ     0.15    0.375    0.475
  12   rs2366129   MEAN    7.748    7.899    7.833
  12   rs2366129     SD   0.1925   0.2037   0.2446
  12 rs138643321   GENO      C/C      C/A      A/A
  12 rs138643321 COUNTS        2        9       29
  12 rs138643321   FREQ     0.05    0.225    0.725
  12 rs138643321   MEAN    7.876    7.869    7.836
  12 rs138643321     SD   0.2619   0.2347   0.2258
  12 rs113906175   GENO      A/A      A/C      C/C
  12 rs113906175 COUNTS        1       13       26
  12 rs113906175   FREQ    0.025    0.325     0.65
  12 rs113906175   MEAN    8.246    7.885     7.81
  12 rs113906175     SD        0   0.1908   0.2277
  12 rs200201475   GENO    AT/AT     AT/A      A/A
  12 rs200201475 COUNTS        1        6       33
  12 rs200201475   FREQ    0.025     0.15    0.825
  12 rs200201475   MEAN    8.246    7.799    7.841
  12 rs200201475     SD        0   0.1498   0.2278
  12  rs12423339   GENO      A/A      A/G      G/G
  12  rs12423339 COUNTS        2       10       28
  12  rs12423339   FREQ     0.05     0.25      0.7
  12  rs12423339   MEAN    7.876    7.893    7.826
  12  rs12423339     SD   0.2619   0.2371   0.2225
  12   rs7302884   GENO      G/G      G/A      A/A
  12   rs7302884 COUNTS        6       15       19
  12   rs7302884   FREQ     0.15    0.375    0.475
  12   rs7302884   MEAN    7.748    7.899    7.833
  12   rs7302884     SD   0.1925   0.2037   0.2446
  12  rs11170706   GENO      C/C      C/T      T/T
  12  rs11170706 COUNTS        2       10       28
  12  rs11170706   FREQ     0.05     0.25      0.7
  12  rs11170706   MEAN    7.876    7.893    7.826
  12  rs11170706     SD   0.2619   0.2371   0.2225
  12  rs11170708   GENO      C/C      C/T      T/T
  12  rs11170708 COUNTS        6       14       20
  12  rs11170708   FREQ     0.15     0.35      0.5
  12  rs11170708   MEAN    7.748    7.898    7.837
  12  rs11170708     SD   0.1925   0.2113   0.2389
  12  rs75419734   GENO      G/G      G/A      A/A
  12  rs75419734 COUNTS        0        5       35
  12  rs75419734   FREQ        0    0.125    0.875
  12  rs75419734   MEAN       NA    7.802    7.851
  12  rs75419734     SD       NA  0.09827   0.2362
  12  rs74090070   GENO      C/C      C/T      T/T
  12  rs74090070 COUNTS        2       10       28
  12  rs74090070   FREQ     0.05     0.25      0.7
  12  rs74090070   MEAN    7.876    7.893    7.826
  12  rs74090070     SD   0.2619   0.2371   0.2225
  12  rs74090072   GENO      G/G      G/A      A/A
  12  rs74090072 COUNTS        2       10       28
  12  rs74090072   FREQ     0.05     0.25      0.7
  12  rs74090072   MEAN    7.876    7.893    7.826
  12  rs74090072     SD   0.2619   0.2371   0.2225
  12  rs61179332   GENO      T/T   T/TAAA TAAA/TAAA
  12  rs61179332 COUNTS        6       14       20
  12  rs61179332   FREQ     0.15     0.35      0.5
  12  rs61179332   MEAN    7.748    7.898    7.837
  12  rs61179332     SD   0.1925   0.2113   0.2389
  12  rs74090096   GENO      A/A      A/C      C/C
  12  rs74090096 COUNTS        2       10       28
  12  rs74090096   FREQ     0.05     0.25      0.7
  12  rs74090096   MEAN    7.876    7.893    7.826
  12  rs74090096     SD   0.2619   0.2371   0.2225
  12  rs11170709   GENO      T/T      T/C      C/C
  12  rs11170709 COUNTS        4        9       27
  12  rs11170709   FREQ      0.1    0.225    0.675
  12  rs11170709   MEAN    7.875    7.867    7.834
  12  rs11170709     SD   0.2552   0.1393   0.2469
  12  rs61922844   GENO      A/A      A/G      G/G
  12  rs61922844 COUNTS        2       10       28
  12  rs61922844   FREQ     0.05     0.25      0.7
  12  rs61922844   MEAN    7.876    7.893    7.826
  12  rs61922844     SD   0.2619   0.2371   0.2225
  12  rs60965953   GENO      G/G      G/C      C/C
  12  rs60965953 COUNTS        0       12       28
  12  rs60965953   FREQ        0      0.3      0.7
  12  rs60965953   MEAN       NA     7.76    7.882
  12  rs60965953     SD       NA   0.1771   0.2338
  12  rs57688114   GENO      G/G      G/A      A/A
  12  rs57688114 COUNTS        2       10       28
  12  rs57688114   FREQ     0.05     0.25      0.7
  12  rs57688114   MEAN    7.876    7.893    7.826
  12  rs57688114     SD   0.2619   0.2371   0.2225
  12  rs12830104   GENO      G/G      G/A      A/A
  12  rs12830104 COUNTS        2       10       28
  12  rs12830104   FREQ     0.05     0.25      0.7
  12  rs12830104   MEAN    7.876    7.893    7.826
  12  rs12830104     SD   0.2619   0.2371   0.2225
  12   rs7954829   GENO      T/T      T/C      C/C
  12   rs7954829 COUNTS        6       14       20
  12   rs7954829   FREQ     0.15     0.35      0.5
  12   rs7954829   MEAN    7.748    7.898    7.837
  12   rs7954829     SD   0.1925   0.2113   0.2389
  12  rs74090097   GENO      A/A      A/G      G/G
  12  rs74090097 COUNTS        2       10       28
  12  rs74090097   FREQ     0.05     0.25      0.7
  12  rs74090097   MEAN    7.876    7.893    7.826
  12  rs74090097     SD   0.2619   0.2371   0.2225
  12  rs78604584   GENO      A/A      A/G      G/G
  12  rs78604584 COUNTS        0        5       35
  12  rs78604584   FREQ        0    0.125    0.875
  12  rs78604584   MEAN       NA    7.729    7.862
  12  rs78604584     SD       NA   0.2699   0.2154
  12  rs57076335   GENO      T/T      T/C      C/C
  12  rs57076335 COUNTS        0        9       31
  12  rs57076335   FREQ        0    0.225    0.775
  12  rs57076335   MEAN       NA    7.716    7.883
  12  rs57076335     SD       NA   0.1699   0.2252
  12  rs11831959   GENO      A/A      A/T      T/T
  12  rs11831959 COUNTS        1       13       26
  12  rs11831959   FREQ    0.025    0.325     0.65
  12  rs11831959   MEAN    7.666    7.835    7.857
  12  rs11831959     SD        0   0.1371   0.2595
  12  rs57208667   GENO      A/A      A/C      C/C
  12  rs57208667 COUNTS        6       14       20
  12  rs57208667   FREQ     0.15     0.35      0.5
  12  rs57208667   MEAN    7.748    7.898    7.837
  12  rs57208667     SD   0.1925   0.2113   0.2389
  12  rs74090099   GENO      T/T      T/C      C/C
  12  rs74090099 COUNTS        2       10       28
  12  rs74090099   FREQ     0.05     0.25      0.7
  12  rs74090099   MEAN    7.876    7.893    7.826
  12  rs74090099     SD   0.2619   0.2371   0.2225
  12  rs12302758   GENO      T/T      T/C      C/C
  12  rs12302758 COUNTS        4        9       27
  12  rs12302758   FREQ      0.1    0.225    0.675
  12  rs12302758   MEAN    7.875    7.867    7.834
  12  rs12302758     SD   0.2552   0.1393   0.2469
  12   rs1445395   GENO      A/A      A/G      G/G
  12   rs1445395 COUNTS        0        5       35
  12   rs1445395   FREQ        0    0.125    0.875
  12   rs1445395   MEAN       NA    7.729    7.862
  12   rs1445395     SD       NA   0.2699   0.2154
  12  rs34642392   GENO      A/A     A/AT    AT/AT
  12  rs34642392 COUNTS        0       17       23
  12  rs34642392   FREQ        0    0.425    0.575
  12  rs34642392   MEAN       NA    7.804    7.876
  12  rs34642392     SD       NA   0.2049   0.2359
  12  rs12316462   GENO      G/G      G/A      A/A
  12  rs12316462 COUNTS        0        5       35
  12  rs12316462   FREQ        0    0.125    0.875
  12  rs12316462   MEAN       NA    7.802    7.851
  12  rs12316462     SD       NA  0.09827   0.2362
  12 rs142023418   GENO      G/G      G/A      A/A
  12 rs142023418 COUNTS        0        4       36
  12 rs142023418   FREQ        0      0.1      0.9
  12 rs142023418   MEAN       NA    7.768    7.854
  12 rs142023418     SD       NA   0.1526   0.2299
  12  rs80255286   GENO      T/T      T/C      C/C
  12  rs80255286 COUNTS        0        9       31
  12  rs80255286   FREQ        0    0.225    0.775
  12  rs80255286   MEAN       NA    7.716    7.883
  12  rs80255286     SD       NA   0.1699   0.2252
  12 rs141238663   GENO  TGG/TGG    TGG/T      T/T
  12 rs141238663 COUNTS        1        8       31
  12 rs141238663   FREQ    0.025      0.2    0.775
  12 rs141238663   MEAN    8.246    7.835    7.835
  12 rs141238663     SD        0   0.1435   0.2337
  12  rs74090101   GENO      A/A      A/G      G/G
  12  rs74090101 COUNTS        2       10       28
  12  rs74090101   FREQ     0.05     0.25      0.7
  12  rs74090101   MEAN    7.876    7.893    7.826
  12  rs74090101     SD   0.2619   0.2371   0.2225
  12 rs186172640   GENO      A/A      A/C      C/C
  12 rs186172640 COUNTS        0        4       36
  12 rs186172640   FREQ        0      0.1      0.9
  12 rs186172640   MEAN       NA    7.768    7.854
  12 rs186172640     SD       NA   0.1526   0.2299
  12 rs116604297   GENO      T/T      T/C      C/C
  12 rs116604297 COUNTS        0        6       34
  12 rs116604297   FREQ        0     0.15     0.85
  12 rs116604297   MEAN       NA    7.816     7.85
  12 rs116604297     SD       NA   0.1579   0.2346
  12  rs73319403   GENO      G/G      G/A      A/A
  12  rs73319403 COUNTS        9       19       12
  12  rs73319403   FREQ    0.225    0.475      0.3
  12  rs73319403   MEAN    7.817    7.872    7.825
  12  rs73319403     SD   0.3048   0.1999   0.2042
  12  rs10876505   GENO      G/G      G/A      A/A
  12  rs10876505 COUNTS        8       18       14
  12  rs10876505   FREQ      0.2     0.45     0.35
  12  rs10876505   MEAN    7.851    7.841    7.848
  12  rs10876505     SD   0.3075   0.2129   0.1987
  12  rs76599309   GENO      T/T      T/G      G/G
  12  rs76599309 COUNTS        0       10       30
  12  rs76599309   FREQ        0     0.25     0.75
  12  rs76599309   MEAN       NA     7.75    7.877
  12  rs76599309     SD       NA   0.1926   0.2268
  12   rs7305097   GENO      A/A      A/C      C/C
  12   rs7305097 COUNTS        4       12       24
  12   rs7305097   FREQ      0.1      0.3      0.6
  12   rs7305097   MEAN    7.875    7.873    7.827
  12   rs7305097     SD   0.2552   0.1354   0.2578
  12    rs749531   GENO      G/G      G/A      A/A
  12    rs749531 COUNTS        0        9       31
  12    rs749531   FREQ        0    0.225    0.775
  12    rs749531   MEAN       NA    7.716    7.883
  12    rs749531     SD       NA   0.1699   0.2252
  12  rs11170721   GENO      G/G      G/A      A/A
  12  rs11170721 COUNTS        0        9       31
  12  rs11170721   FREQ        0    0.225    0.775
  12  rs11170721   MEAN       NA    7.716    7.883
  12  rs11170721     SD       NA   0.1699   0.2252
  12  rs58101934   GENO      G/G      G/A      A/A
  12  rs58101934 COUNTS        2       10       28
  12  rs58101934   FREQ     0.05     0.25      0.7
  12  rs58101934   MEAN    7.876    7.893    7.826
  12  rs58101934     SD   0.2619   0.2371   0.2225
  12  rs11170722   GENO      T/T      T/C      C/C
  12  rs11170722 COUNTS        8       19       13
  12  rs11170722   FREQ      0.2    0.475    0.325
  12  rs11170722   MEAN    7.851    7.845    7.842
  12  rs11170722     SD   0.3075   0.2078   0.2056
  12  rs35343304   GENO      G/G      G/T      T/T
  12  rs35343304 COUNTS        0        9       31
  12  rs35343304   FREQ        0    0.225    0.775
  12  rs35343304   MEAN       NA    7.716    7.883
  12  rs35343304     SD       NA   0.1699   0.2252
  12  rs61567286   GENO      T/T      T/G      G/G
  12  rs61567286 COUNTS        0        9       31
  12  rs61567286   FREQ        0    0.225    0.775
  12  rs61567286   MEAN       NA    7.716    7.883
  12  rs61567286     SD       NA   0.1699   0.2252
  12  rs34022299   GENO      T/T      T/C      C/C
  12  rs34022299 COUNTS       10       18       12
  12  rs34022299   FREQ     0.25     0.45      0.3
  12  rs34022299   MEAN     7.83    7.867    7.825
  12  rs34022299     SD   0.2905   0.2047   0.2042
  12 rs533058285   GENO      A/A     A/AG    AG/AG
  12 rs533058285 COUNTS        0        9       31
  12 rs533058285   FREQ        0    0.225    0.775
  12 rs533058285   MEAN       NA    7.716    7.883
  12 rs533058285     SD       NA   0.1699   0.2252
  12  rs11615252   GENO      G/G      G/A      A/A
  12  rs11615252 COUNTS        0        9       31
  12  rs11615252   FREQ        0    0.225    0.775
  12  rs11615252   MEAN       NA    7.716    7.883
  12  rs11615252     SD       NA   0.1699   0.2252
  12 rs113341343   GENO      T/T      T/C      C/C
  12 rs113341343 COUNTS        0        4       36
  12 rs113341343   FREQ        0      0.1      0.9
  12 rs113341343   MEAN       NA     7.81    7.849
  12 rs113341343     SD       NA   0.1114   0.2332
  12  rs79133995   GENO      C/C      C/T      T/T
  12  rs79133995 COUNTS        0        6       34
  12  rs79133995   FREQ        0     0.15     0.85
  12  rs79133995   MEAN       NA    7.816     7.85
  12  rs79133995     SD       NA   0.1579   0.2346
  12  rs10876506   GENO      T/T      T/A      A/A
  12  rs10876506 COUNTS        0        9       31
  12  rs10876506   FREQ        0    0.225    0.775
  12  rs10876506   MEAN       NA    7.716    7.883
  12  rs10876506     SD       NA   0.1699   0.2252
  12  rs79741387   GENO      T/T      T/A      A/A
  12  rs79741387 COUNTS        0        9       31
  12  rs79741387   FREQ        0    0.225    0.775
  12  rs79741387   MEAN       NA    7.716    7.883
  12  rs79741387     SD       NA   0.1699   0.2252
  12  rs10783607   GENO      G/G      G/A      A/A
  12  rs10783607 COUNTS        0        9       31
  12  rs10783607   FREQ        0    0.225    0.775
  12  rs10783607   MEAN       NA    7.716    7.883
  12  rs10783607     SD       NA   0.1699   0.2252
  12  rs35201914   GENO      G/G      G/A      A/A
  12  rs35201914 COUNTS        0        9       31
  12  rs35201914   FREQ        0    0.225    0.775
  12  rs35201914   MEAN       NA    7.716    7.883
  12  rs35201914     SD       NA   0.1699   0.2252
  12  rs75572166   GENO      T/T      T/C      C/C
  12  rs75572166 COUNTS        0        9       31
  12  rs75572166   FREQ        0    0.225    0.775
  12  rs75572166   MEAN       NA    7.716    7.883
  12  rs75572166     SD       NA   0.1699   0.2252
  12 rs114351064   GENO      G/G      G/A      A/A
  12 rs114351064 COUNTS        0        6       34
  12 rs114351064   FREQ        0     0.15     0.85
  12 rs114351064   MEAN       NA    7.873     7.84
  12 rs114351064     SD       NA   0.2539   0.2215
  12   rs7295811   GENO      G/G      G/C      C/C
  12   rs7295811 COUNTS        2        6       32
  12   rs7295811   FREQ     0.05     0.15      0.8
  12   rs7295811   MEAN    7.763    7.813    7.856
  12   rs7295811     SD   0.1818   0.1113   0.2428
  12 rs373085835   GENO  CCT/CCT    CCT/C      C/C
  12 rs373085835 COUNTS        0       11       29
  12 rs373085835   FREQ        0    0.275    0.725
  12 rs373085835   MEAN       NA    7.831    7.851
  12 rs373085835     SD       NA   0.2147   0.2301
  12  rs57603894   GENO      C/C      C/T      T/T
  12  rs57603894 COUNTS        1       11       28
  12  rs57603894   FREQ    0.025    0.275      0.7
  12  rs57603894   MEAN    7.635    7.835    7.857
  12  rs57603894     SD        0   0.2129   0.2313
  12 rs186775748   GENO      G/G      G/A      A/A
  12 rs186775748 COUNTS        0        4       36
  12 rs186775748   FREQ        0      0.1      0.9
  12 rs186775748   MEAN       NA    7.833    7.847
  12 rs186775748     SD       NA   0.2791   0.2212
  12  rs74092510   GENO      A/A      A/G      G/G
  12  rs74092510 COUNTS        1        6       33
  12  rs74092510   FREQ    0.025     0.15    0.825
  12  rs74092510   MEAN    8.062    7.906    7.828
  12  rs74092510     SD        0   0.2658   0.2175
  12   rs9669348   GENO      C/C      C/T      T/T
  12   rs9669348 COUNTS        3       14       23
  12   rs9669348   FREQ    0.075     0.35    0.575
  12   rs9669348   MEAN    7.773    7.846    7.854
  12   rs9669348     SD   0.1295   0.2055   0.2473
  12  rs74092519   GENO      T/T      T/C      C/C
  12  rs74092519 COUNTS        1        2       37
  12  rs74092519   FREQ    0.025     0.05    0.925
  12  rs74092519   MEAN    7.635    7.847    7.851
  12  rs74092519     SD        0   0.1067   0.2291
  12 rs573202632   GENO  GGC/GGC    GGC/G      G/G
  12 rs573202632 COUNTS        1        2       37
  12 rs573202632   FREQ    0.025     0.05    0.925
  12 rs573202632   MEAN    7.635    7.847    7.851
  12 rs573202632     SD        0   0.1067   0.2291
  12   rs7139280   GENO      C/C      C/T      T/T
  12   rs7139280 COUNTS        5       16       19
  12   rs7139280   FREQ    0.125      0.4    0.475
  12   rs7139280   MEAN    7.839    7.869    7.827
  12   rs7139280     SD   0.3572    0.256   0.1559
  12   rs2366131   GENO      A/A      A/T      T/T
  12   rs2366131 COUNTS        1        4       35
  12   rs2366131   FREQ    0.025      0.1    0.875
  12   rs2366131   MEAN    7.892    7.796     7.85
  12   rs2366131     SD        0   0.1252   0.2356
  12 rs544780142   GENO      C/C      C/T      T/T
  12 rs544780142 COUNTS        1        5       34
  12 rs544780142   FREQ    0.025    0.125     0.85
  12 rs544780142   MEAN    7.892    7.746    7.858
  12 rs544780142     SD        0    0.155   0.2331
  12 rs560051974   GENO      C/C      C/T      T/T
  12 rs560051974 COUNTS        1        5       34
  12 rs560051974   FREQ    0.025    0.125     0.85
  12 rs560051974   MEAN    7.892    7.746    7.858
  12 rs560051974     SD        0    0.155   0.2331
  12   rs2166272   GENO      A/A      A/T      T/T
  12   rs2166272 COUNTS        1        4       35
  12   rs2166272   FREQ    0.025      0.1    0.875
  12   rs2166272   MEAN    7.892    7.796     7.85
  12   rs2166272     SD        0   0.1252   0.2356
  12 rs142517697   GENO      A/A      A/G      G/G
  12 rs142517697 COUNTS        0        4       36
  12 rs142517697   FREQ        0      0.1      0.9
  12 rs142517697   MEAN       NA    7.768    7.854
  12 rs142517697     SD       NA   0.1526   0.2299
  12   rs1017569   GENO      T/T      T/A      A/A
  12   rs1017569 COUNTS        7       22       11
  12   rs1017569   FREQ    0.175     0.55    0.275
  12   rs1017569   MEAN    7.835    7.844    7.854
  12   rs1017569     SD   0.1632   0.2138   0.2872
  12   rs4290273   GENO      A/A      A/C      C/C
  12   rs4290273 COUNTS        5       16       19
  12   rs4290273   FREQ    0.125      0.4    0.475
  12   rs4290273   MEAN    7.839    7.869    7.827
  12   rs4290273     SD   0.3572    0.256   0.1559
  12  rs11170725   GENO      T/T      T/G      G/G
  12  rs11170725 COUNTS        0        6       34
  12  rs11170725   FREQ        0     0.15     0.85
  12  rs11170725   MEAN       NA    7.828    7.848
  12  rs11170725     SD       NA   0.2629   0.2201
  12  rs73319413   GENO      G/G      G/A      A/A
  12  rs73319413 COUNTS        5       16       19
  12  rs73319413   FREQ    0.125      0.4    0.475
  12  rs73319413   MEAN    7.839    7.869    7.827
  12  rs73319413     SD   0.3572    0.256   0.1559
  12 rs191890515   GENO      T/T      T/C      C/C
  12 rs191890515 COUNTS        0        6       34
  12 rs191890515   FREQ        0     0.15     0.85
  12 rs191890515   MEAN       NA    7.943    7.828
  12 rs191890515     SD       NA   0.2097   0.2242
  12  rs74092524   GENO      A/A      A/G      G/G
  12  rs74092524 COUNTS        1        2       37
  12  rs74092524   FREQ    0.025     0.05    0.925
  12  rs74092524   MEAN    7.635    7.847    7.851
  12  rs74092524     SD        0   0.1067   0.2291
  12  rs17103867   GENO      G/G      G/A      A/A
  12  rs17103867 COUNTS        0        9       31
  12  rs17103867   FREQ        0    0.225    0.775
  12  rs17103867   MEAN       NA    7.842    7.846
  12  rs17103867     SD       NA   0.2383    0.223
  12   rs6580961   GENO      T/T      T/C      C/C
  12   rs6580961 COUNTS        1        4       35
  12   rs6580961   FREQ    0.025      0.1    0.875
  12   rs6580961   MEAN    7.892    7.796     7.85
  12   rs6580961     SD        0   0.1252   0.2356
  12   rs6580962   GENO      G/G      G/C      C/C
  12   rs6580962 COUNTS        1        4       35
  12   rs6580962   FREQ    0.025      0.1    0.875
  12   rs6580962   MEAN    7.892    7.796     7.85
  12   rs6580962     SD        0   0.1252   0.2356
  12  rs74092529   GENO      T/T      T/C      C/C
  12  rs74092529 COUNTS        1        2       37
  12  rs74092529   FREQ    0.025     0.05    0.925
  12  rs74092529   MEAN    7.635    7.847    7.851
  12  rs74092529     SD        0   0.1067   0.2291
  12   rs7968187   GENO      A/A      A/G      G/G
  12   rs7968187 COUNTS        6       22       12
  12   rs7968187   FREQ     0.15     0.55      0.3
  12   rs7968187   MEAN    7.846     7.85    7.836
  12   rs7968187     SD   0.1761   0.2094    0.281
  12  rs74092531   GENO      G/G      G/A      A/A
  12  rs74092531 COUNTS        0        4       36
  12  rs74092531   FREQ        0      0.1      0.9
  12  rs74092531   MEAN       NA    7.827    7.847
  12  rs74092531     SD       NA   0.1774   0.2299
  12  rs59719423   GENO      T/T      T/C      C/C
  12  rs59719423 COUNTS        4       13       23
  12  rs59719423   FREQ      0.1    0.325    0.575
  12  rs59719423   MEAN    7.818    7.868    7.837
  12  rs59719423     SD   0.4091   0.2407   0.1831
  12  rs57731420   GENO      A/A      A/C      C/C
  12  rs57731420 COUNTS        0        9       31
  12  rs57731420   FREQ        0    0.225    0.775
  12  rs57731420   MEAN       NA    7.842    7.846
  12  rs57731420     SD       NA   0.2383    0.223
  12  rs61517194   GENO      C/C      C/A      A/A
  12  rs61517194 COUNTS        0        9       31
  12  rs61517194   FREQ        0    0.225    0.775
  12  rs61517194   MEAN       NA    7.842    7.846
  12  rs61517194     SD       NA   0.2383    0.223
  12  rs61072486   GENO      G/G      G/A      A/A
  12  rs61072486 COUNTS        0        4       36
  12  rs61072486   FREQ        0      0.1      0.9
  12  rs61072486   MEAN       NA    7.827    7.847
  12  rs61072486     SD       NA   0.1774   0.2299
  12  rs10783608   GENO      T/T      T/C      C/C
  12  rs10783608 COUNTS        1        4       35
  12  rs10783608   FREQ    0.025      0.1    0.875
  12  rs10783608   MEAN    7.892    7.796     7.85
  12  rs10783608     SD        0   0.1252   0.2356
  12 rs201579068   GENO      G/G     G/GA    GA/GA
  12 rs201579068 COUNTS        1        5       34
  12 rs201579068   FREQ    0.025    0.125     0.85
  12 rs201579068   MEAN    8.062    7.821    7.842
  12 rs201579068     SD        0   0.1824   0.2312
  12  rs75625558   GENO      C/C      C/T      T/T
  12  rs75625558 COUNTS        1        2       37
  12  rs75625558   FREQ    0.025     0.05    0.925
  12  rs75625558   MEAN    7.635    7.847    7.851
  12  rs75625558     SD        0   0.1067   0.2291
  12  rs10783609   GENO      T/T      T/C      C/C
  12  rs10783609 COUNTS        1        4       35
  12  rs10783609   FREQ    0.025      0.1    0.875
  12  rs10783609   MEAN    7.892    7.796     7.85
  12  rs10783609     SD        0   0.1252   0.2356
  12 rs557462781   GENO    CG/CG     CG/C      C/C
  12 rs557462781 COUNTS        0        4       36
  12 rs557462781   FREQ        0      0.1      0.9
  12 rs557462781   MEAN       NA    7.788    7.852
  12 rs557462781     SD       NA   0.1152   0.2325
  12   rs7980690   GENO      A/A      A/G      G/G
  12   rs7980690 COUNTS        1        4       35
  12   rs7980690   FREQ    0.025      0.1    0.875
  12   rs7980690   MEAN    7.892    7.796     7.85
  12   rs7980690     SD        0   0.1252   0.2356
  12  rs77740293   GENO      C/C      C/T      T/T
  12  rs77740293 COUNTS        1        2       37
  12  rs77740293   FREQ    0.025     0.05    0.925
  12  rs77740293   MEAN    7.635    7.847    7.851
  12  rs77740293     SD        0   0.1067   0.2291
  12  rs10783610   GENO      C/C      C/T      T/T
  12  rs10783610 COUNTS        0        6       34
  12  rs10783610   FREQ        0     0.15     0.85
  12  rs10783610   MEAN       NA    7.828    7.848
  12  rs10783610     SD       NA   0.2629   0.2201
  12  rs57515663   GENO      A/A      A/G      G/G
  12  rs57515663 COUNTS        5       16       19
  12  rs57515663   FREQ    0.125      0.4    0.475
  12  rs57515663   MEAN    7.839    7.869    7.827
  12  rs57515663     SD   0.3572    0.256   0.1559
  12 rs566091441   GENO      A/A      A/G      G/G
  12 rs566091441 COUNTS        0       10       30
  12 rs566091441   FREQ        0     0.25     0.75
  12 rs566091441   MEAN       NA    7.855    7.842
  12 rs566091441     SD       NA   0.2324   0.2243
  12 rs182594941   GENO      C/C      C/T      T/T
  12 rs182594941 COUNTS        0       10       30
  12 rs182594941   FREQ        0     0.25     0.75
  12 rs182594941   MEAN       NA    7.855    7.842
  12 rs182594941     SD       NA   0.2324   0.2243
  12  rs35903476   GENO  CAT/CAT    CAT/C      C/C
  12  rs35903476 COUNTS        1        9       30
  12  rs35903476   FREQ    0.025    0.225     0.75
  12  rs35903476   MEAN    7.892    7.765    7.868
  12  rs35903476     SD        0   0.1311   0.2446
  12 rs577636381   GENO      C/C      C/T      T/T
  12 rs577636381 COUNTS        0        4       36
  12 rs577636381   FREQ        0      0.1      0.9
  12 rs577636381   MEAN       NA    7.833    7.847
  12 rs577636381     SD       NA   0.2791   0.2212
  12 rs139159013   GENO      C/C      C/A      A/A
  12 rs139159013 COUNTS        1       12       27
  12 rs139159013   FREQ    0.025      0.3    0.675
  12 rs139159013   MEAN    7.635    7.853    7.849
  12 rs139159013     SD        0   0.2127   0.2323
  12 rs144420379   GENO      T/T      T/G      G/G
  12 rs144420379 COUNTS        1       12       27
  12 rs144420379   FREQ    0.025      0.3    0.675
  12 rs144420379   MEAN    7.635    7.853    7.849
  12 rs144420379     SD        0   0.2127   0.2323
  12  rs59659404   GENO      C/C      C/A      A/A
  12  rs59659404 COUNTS        2        4       34
  12  rs59659404   FREQ     0.05      0.1     0.85
  12  rs59659404   MEAN    7.917    7.833    7.842
  12  rs59659404     SD   0.2049   0.2083   0.2312
  12  rs59758232   GENO      A/A      A/G      G/G
  12  rs59758232 COUNTS        2        4       34
  12  rs59758232   FREQ     0.05      0.1     0.85
  12  rs59758232   MEAN    7.917    7.833    7.842
  12  rs59758232     SD   0.2049   0.2083   0.2312
  12  rs61923719   GENO      A/A      A/C      C/C
  12  rs61923719 COUNTS        4       14       22
  12  rs61923719   FREQ      0.1     0.35     0.55
  12  rs61923719   MEAN    7.748      7.9    7.828
  12  rs61923719     SD   0.2329   0.1694   0.2511
  12  rs60069267   GENO      T/T      T/A      A/A
  12  rs60069267 COUNTS        0        9       31
  12  rs60069267   FREQ        0    0.225    0.775
  12  rs60069267   MEAN       NA    7.842    7.846
  12  rs60069267     SD       NA   0.2383    0.223
  12  rs59246922   GENO      T/T      T/A      A/A
  12  rs59246922 COUNTS        6       17       17
  12  rs59246922   FREQ     0.15    0.425    0.425
  12  rs59246922   MEAN    7.784    7.878    7.834
  12  rs59246922     SD   0.3183   0.2531   0.1524
  12  rs59091427   GENO      A/A      A/G      G/G
  12  rs59091427 COUNTS        0        9       31
  12  rs59091427   FREQ        0    0.225    0.775
  12  rs59091427   MEAN       NA    7.842    7.846
  12  rs59091427     SD       NA   0.2383    0.223
  12  rs10506322   GENO      T/T      T/C      C/C
  12  rs10506322 COUNTS        3        5       32
  12  rs10506322   FREQ    0.075    0.125      0.8
  12  rs10506322   MEAN    7.823    7.851    7.846
  12  rs10506322     SD   0.2178   0.1848   0.2351
  12   rs7303149   GENO      C/C      C/T      T/T
  12   rs7303149 COUNTS        1        4       35
  12   rs7303149   FREQ    0.025      0.1    0.875
  12   rs7303149   MEAN    7.892    7.796     7.85
  12   rs7303149     SD        0   0.1252   0.2356
  12 rs113934100   GENO      T/T      T/C      C/C
  12 rs113934100 COUNTS        0        6       34
  12 rs113934100   FREQ        0     0.15     0.85
  12 rs113934100   MEAN       NA    7.873     7.84
  12 rs113934100     SD       NA   0.2539   0.2215
  12   rs4759056   GENO      T/T      T/A      A/A
  12   rs4759056 COUNTS        3       21       16
  12   rs4759056   FREQ    0.075    0.525      0.4
  12   rs4759056   MEAN    7.708    7.875    7.832
  12   rs4759056     SD   0.1261   0.2009    0.262
  12  rs74092536   GENO      A/A      A/C      C/C
  12  rs74092536 COUNTS        2        4       34
  12  rs74092536   FREQ     0.05      0.1     0.85
  12  rs74092536   MEAN    7.917    7.833    7.842
  12  rs74092536     SD   0.2049   0.2083   0.2312
  12 rs111451009   GENO      T/T      T/C      C/C
  12 rs111451009 COUNTS        0        6       34
  12 rs111451009   FREQ        0     0.15     0.85
  12 rs111451009   MEAN       NA    7.873     7.84
  12 rs111451009     SD       NA   0.2539   0.2215
  12   rs1867604   GENO      C/C      C/G      G/G
  12   rs1867604 COUNTS        8       15       17
  12   rs1867604   FREQ      0.2    0.375    0.425
  12   rs1867604   MEAN    7.783    7.914    7.814
  12   rs1867604     SD   0.1744   0.2094   0.2501
  12  rs76603329   GENO      T/T      T/C      C/C
  12  rs76603329 COUNTS        0        4       36
  12  rs76603329   FREQ        0      0.1      0.9
  12  rs76603329   MEAN       NA    7.788    7.852
  12  rs76603329     SD       NA   0.1152   0.2325
  12   rs7963300   GENO      A/A      A/G      G/G
  12   rs7963300 COUNTS        1        6       33
  12   rs7963300   FREQ    0.025     0.15    0.825
  12   rs7963300   MEAN    7.892    7.847    7.844
  12   rs7963300     SD        0   0.1419     0.24
  12  rs17712608   GENO      G/G      G/C      C/C
  12  rs17712608 COUNTS        3        5       32
  12  rs17712608   FREQ    0.075    0.125      0.8
  12  rs17712608   MEAN    7.823    7.851    7.846
  12  rs17712608     SD   0.2178   0.1848   0.2351
  12  rs10783611   GENO      A/A      A/G      G/G
  12  rs10783611 COUNTS        8       12       20
  12  rs10783611   FREQ      0.2      0.3      0.5
  12  rs10783611   MEAN    7.848    7.846    7.844
  12  rs10783611     SD   0.3421   0.1969    0.192
  12  rs78086205   GENO      T/T      T/C      C/C
  12  rs78086205 COUNTS        0       10       30
  12  rs78086205   FREQ        0     0.25     0.75
  12  rs78086205   MEAN       NA    7.853    7.843
  12  rs78086205     SD       NA   0.2273    0.226
  12 rs113252880   GENO      T/T      T/G      G/G
  12 rs113252880 COUNTS        0        7       33
  12 rs113252880   FREQ        0    0.175    0.825
  12 rs113252880   MEAN       NA    7.869     7.84
  12 rs113252880     SD       NA   0.2321   0.2249
  12 rs113483154   GENO      C/C      C/T      T/T
  12 rs113483154 COUNTS        0        7       33
  12 rs113483154   FREQ        0    0.175    0.825
  12 rs113483154   MEAN       NA    7.869     7.84
  12 rs113483154     SD       NA   0.2321   0.2249
  12    rs796720   GENO      A/A      A/G      G/G
  12    rs796720 COUNTS        1        7       32
  12    rs796720   FREQ    0.025    0.175      0.8
  12    rs796720   MEAN    7.892    7.839    7.845
  12    rs796720     SD        0   0.2422   0.2266
  12   rs7306498   GENO      A/A      A/G      G/G
  12   rs7306498 COUNTS        8       12       20
  12   rs7306498   FREQ      0.2      0.3      0.5
  12   rs7306498   MEAN    7.848    7.846    7.844
  12   rs7306498     SD   0.3421   0.1969    0.192
  12   rs5798282   GENO    CT/CT     CT/C      C/C
  12   rs5798282 COUNTS        7       10       23
  12   rs5798282   FREQ    0.175     0.25    0.575
  12   rs5798282   MEAN      7.8    7.896    7.837
  12   rs5798282     SD   0.1814   0.2097   0.2441
  12  rs10506323   GENO      A/A      A/T      T/T
  12  rs10506323 COUNTS        2       17       21
  12  rs10506323   FREQ     0.05    0.425    0.525
  12  rs10506323   MEAN    7.722    7.869    7.838
  12  rs10506323     SD   0.1754   0.1807     0.26
  12   rs2120297   GENO      C/C      C/G      G/G
  12   rs2120297 COUNTS        7       10       23
  12   rs2120297   FREQ    0.175     0.25    0.575
  12   rs2120297   MEAN      7.8    7.896    7.837
  12   rs2120297     SD   0.1814   0.2097   0.2441
  12    rs187330   GENO      G/G      G/A      A/A
  12    rs187330 COUNTS        1        4       35
  12    rs187330   FREQ    0.025      0.1    0.875
  12    rs187330   MEAN    7.892    7.796     7.85
  12    rs187330     SD        0   0.1252   0.2356
  12   rs7306963   GENO      A/A      A/G      G/G
  12   rs7306963 COUNTS        7       10       23
  12   rs7306963   FREQ    0.175     0.25    0.575
  12   rs7306963   MEAN      7.8    7.896    7.837
  12   rs7306963     SD   0.1814   0.2097   0.2441
  12  rs12304969   GENO      G/G      G/A      A/A
  12  rs12304969 COUNTS        2       17       21
  12  rs12304969   FREQ     0.05    0.425    0.525
  12  rs12304969   MEAN    7.722    7.869    7.838
  12  rs12304969     SD   0.1754   0.1807     0.26
  12  rs57439861   GENO      C/C      C/T      T/T
  12  rs57439861 COUNTS        2        4       34
  12  rs57439861   FREQ     0.05      0.1     0.85
  12  rs57439861   MEAN    7.917    7.833    7.842
  12  rs57439861     SD   0.2049   0.2083   0.2312
  12   rs6580963   GENO      G/G      G/A      A/A
  12   rs6580963 COUNTS        7       10       23
  12   rs6580963   FREQ    0.175     0.25    0.575
  12   rs6580963   MEAN      7.8    7.896    7.837
  12   rs6580963     SD   0.1814   0.2097   0.2441
  12  rs12318745   GENO      A/A      A/G      G/G
  12  rs12318745 COUNTS        2       17       21
  12  rs12318745   FREQ     0.05    0.425    0.525
  12  rs12318745   MEAN    7.722    7.869    7.838
  12  rs12318745     SD   0.1754   0.1807     0.26
  12  rs61045250   GENO      A/A      A/G      G/G
  12  rs61045250 COUNTS        2        4       34
  12  rs61045250   FREQ     0.05      0.1     0.85
  12  rs61045250   MEAN    7.917    7.833    7.842
  12  rs61045250     SD   0.2049   0.2083   0.2312
  12   rs6580964   GENO      A/A      A/C      C/C
  12   rs6580964 COUNTS        7       10       23
  12   rs6580964   FREQ    0.175     0.25    0.575
  12   rs6580964   MEAN      7.8    7.896    7.837
  12   rs6580964     SD   0.1814   0.2097   0.2441
  12   rs7296201   GENO      T/T      T/A      A/A
  12   rs7296201 COUNTS        7       19       14
  12   rs7296201   FREQ    0.175    0.475     0.35
  12   rs7296201   MEAN      7.8    7.908    7.783
  12   rs7296201     SD   0.1814   0.2671   0.1576
  12   rs7296202   GENO      A/A      A/T      T/T
  12   rs7296202 COUNTS        8       21       11
  12   rs7296202   FREQ      0.2    0.525    0.275
  12   rs7296202   MEAN    7.774    7.885    7.821
  12   rs7296202     SD   0.1688   0.2659   0.1589
  12  rs60898933   GENO      A/A      A/G      G/G
  12  rs60898933 COUNTS        3        5       32
  12  rs60898933   FREQ    0.075    0.125      0.8
  12  rs60898933   MEAN    7.823    7.851    7.846
  12  rs60898933     SD   0.2178   0.1848   0.2351
  12   rs6580965   GENO      T/T      T/C      C/C
  12   rs6580965 COUNTS        7       10       23
  12   rs6580965   FREQ    0.175     0.25    0.575
  12   rs6580965   MEAN      7.8    7.896    7.837
  12   rs6580965     SD   0.1814   0.2097   0.2441
  12   rs4759301   GENO      C/C      C/T      T/T
  12   rs4759301 COUNTS        7       10       23
  12   rs4759301   FREQ    0.175     0.25    0.575
  12   rs4759301   MEAN      7.8    7.896    7.837
  12   rs4759301     SD   0.1814   0.2097   0.2441
  12   rs6580966   GENO      C/C      C/T      T/T
  12   rs6580966 COUNTS        8       12       20
  12   rs6580966   FREQ      0.2      0.3      0.5
  12   rs6580966   MEAN    7.848    7.846    7.844
  12   rs6580966     SD   0.3421   0.1969    0.192
  12   rs7296601   GENO      T/T      T/A      A/A
  12   rs7296601 COUNTS        7       10       23
  12   rs7296601   FREQ    0.175     0.25    0.575
  12   rs7296601   MEAN      7.8    7.896    7.837
  12   rs7296601     SD   0.1814   0.2097   0.2441
  12  rs10506324   GENO      G/G      G/A      A/A
  12  rs10506324 COUNTS        2       17       21
  12  rs10506324   FREQ     0.05    0.425    0.525
  12  rs10506324   MEAN    7.722    7.869    7.838
  12  rs10506324     SD   0.1754   0.1807     0.26
  12   rs6580967   GENO      A/A      A/C      C/C
  12   rs6580967 COUNTS        7        8       25
  12   rs6580967   FREQ    0.175      0.2    0.625
  12   rs6580967   MEAN      7.8    7.951    7.824
  12   rs6580967     SD   0.1814    0.199   0.2378
  12   rs6580968   GENO      C/C      C/T      T/T
  12   rs6580968 COUNTS        8       15       17
  12   rs6580968   FREQ      0.2    0.375    0.425
  12   rs6580968   MEAN    7.848    7.827     7.86
  12   rs6580968     SD   0.3421   0.1959   0.1905
  12  rs58475976   GENO      G/G      G/C      C/C
  12  rs58475976 COUNTS        2        4       34
  12  rs58475976   FREQ     0.05      0.1     0.85
  12  rs58475976   MEAN    7.917    7.833    7.842
  12  rs58475976     SD   0.2049   0.2083   0.2312
  12   rs7976114   GENO      A/A      A/G      G/G
  12   rs7976114 COUNTS        5       11       24
  12   rs7976114   FREQ    0.125    0.275      0.6
  12   rs7976114   MEAN    7.857    7.849    7.841
  12   rs7976114     SD   0.1613   0.2281   0.2396
  12  rs10506325   GENO      C/C      C/T      T/T
  12  rs10506325 COUNTS        7       15       18
  12  rs10506325   FREQ    0.175    0.375     0.45
  12  rs10506325   MEAN    7.839    7.878    7.821
  12  rs10506325     SD   0.1539   0.2333   0.2444
  12   rs7979372   GENO      G/G      G/A      A/A
  12   rs7979372 COUNTS        5       11       24
  12   rs7979372   FREQ    0.125    0.275      0.6
  12   rs7979372   MEAN    7.857    7.849    7.841
  12   rs7979372     SD   0.1613   0.2281   0.2396
  12   rs7979996   GENO      G/G      G/A      A/A
  12   rs7979996 COUNTS        1        7       32
  12   rs7979996   FREQ    0.025    0.175      0.8
  12   rs7979996   MEAN    7.892    7.839    7.845
  12   rs7979996     SD        0   0.2422   0.2266
  12   rs7979669   GENO      G/G      G/A      A/A
  12   rs7979669 COUNTS        5       16       19
  12   rs7979669   FREQ    0.125      0.4    0.475
  12   rs7979669   MEAN    7.858    7.838    7.848
  12   rs7979669     SD   0.1782   0.2202   0.2461
  12   rs2577866   GENO      C/C      C/T      T/T
  12   rs2577866 COUNTS        7       17       16
  12   rs2577866   FREQ    0.175    0.425      0.4
  12   rs2577866   MEAN    7.847    7.857    7.832
  12   rs2577866     SD   0.2477   0.1835   0.2626
  12  rs74090149   GENO      C/C      C/T      T/T
  12  rs74090149 COUNTS        3        5       32
  12  rs74090149   FREQ    0.075    0.125      0.8
  12  rs74090149   MEAN    7.823    7.851    7.846
  12  rs74090149     SD   0.2178   0.1848   0.2351
  12   rs7133819   GENO      T/T      T/C      C/C
  12   rs7133819 COUNTS        0        6       34
  12   rs7133819   FREQ        0     0.15     0.85
  12   rs7133819   MEAN       NA    7.828    7.848
  12   rs7133819     SD       NA   0.2629   0.2201
  12   rs7305034   GENO      A/A      A/T      T/T
  12   rs7305034 COUNTS        8       15       17
  12   rs7305034   FREQ      0.2    0.375    0.425
  12   rs7305034   MEAN    7.848    7.827     7.86
  12   rs7305034     SD   0.3421   0.1959   0.1905
  12   rs7955233   GENO      T/T      T/C      C/C
  12   rs7955233 COUNTS        6       17       17
  12   rs7955233   FREQ     0.15    0.425    0.425
  12   rs7955233   MEAN    7.864    7.844     7.84
  12   rs7955233     SD   0.1493   0.2373   0.2413
  12   rs2166274   GENO      A/A      A/T      T/T
  12   rs2166274 COUNTS        1        5       34
  12   rs2166274   FREQ    0.025    0.125     0.85
  12   rs2166274   MEAN    7.892    7.847    7.844
  12   rs2166274     SD        0   0.1586   0.2364
  12   rs3843640   GENO      G/G      G/T      T/T
  12   rs3843640 COUNTS        1        7       32
  12   rs3843640   FREQ    0.025    0.175      0.8
  12   rs3843640   MEAN    7.892    7.839    7.845
  12   rs3843640     SD        0   0.2422   0.2266
  12  rs12306093   GENO      C/C      C/T      T/T
  12  rs12306093 COUNTS        0        8       32
  12  rs12306093   FREQ        0      0.2      0.8
  12  rs12306093   MEAN       NA    7.789    7.859
  12  rs12306093     SD       NA   0.1264   0.2412
  12  rs12299199   GENO      T/T      T/C      C/C
  12  rs12299199 COUNTS        0        8       32
  12  rs12299199   FREQ        0      0.2      0.8
  12  rs12299199   MEAN       NA    7.789    7.859
  12  rs12299199     SD       NA   0.1264   0.2412
  12  rs12299200   GENO      T/T      T/C      C/C
  12  rs12299200 COUNTS        0       10       30
  12  rs12299200   FREQ        0     0.25     0.75
  12  rs12299200   MEAN       NA    7.821    7.853
  12  rs12299200     SD       NA   0.1404   0.2465
  12  rs57346526   GENO      G/G      G/C      C/C
  12  rs57346526 COUNTS        3        5       32
  12  rs57346526   FREQ    0.075    0.125      0.8
  12  rs57346526   MEAN    7.823    7.851    7.846
  12  rs57346526     SD   0.2178   0.1848   0.2351
  12 rs547663643   GENO      A/A      A/G      G/G
  12 rs547663643 COUNTS        0        4       36
  12 rs547663643   FREQ        0      0.1      0.9
  12 rs547663643   MEAN       NA    7.833    7.847
  12 rs547663643     SD       NA   0.2791   0.2212
  12  rs76145779   GENO      T/T      T/C      C/C
  12  rs76145779 COUNTS        3        5       32
  12  rs76145779   FREQ    0.075    0.125      0.8
  12  rs76145779   MEAN    7.823    7.851    7.846
  12  rs76145779     SD   0.2178   0.1848   0.2351
  12   rs2438332   GENO      A/A      A/G      G/G
  12   rs2438332 COUNTS        1        5       34
  12   rs2438332   FREQ    0.025    0.125     0.85
  12   rs2438332   MEAN    7.892    7.847    7.844
  12   rs2438332     SD        0   0.1586   0.2364
  12   rs7963390   GENO      G/G      G/A      A/A
  12   rs7963390 COUNTS        1        5       34
  12   rs7963390   FREQ    0.025    0.125     0.85
  12   rs7963390   MEAN    7.944    7.896    7.835
  12   rs7963390     SD        0   0.2681   0.2224
  12  rs10876510   GENO      T/T      T/C      C/C
  12  rs10876510 COUNTS        8       15       17
  12  rs10876510   FREQ      0.2    0.375    0.425
  12  rs10876510   MEAN    7.848    7.827     7.86
  12  rs10876510     SD   0.3421   0.1959   0.1905
  12  rs36039669   GENO      C/C      C/T      T/T
  12  rs36039669 COUNTS        0        8       32
  12  rs36039669   FREQ        0      0.2      0.8
  12  rs36039669   MEAN       NA    7.876    7.838
  12  rs36039669     SD       NA   0.2157    0.228
  12  rs71068178   GENO  AAT/AAT    AAT/A      A/A
  12  rs71068178 COUNTS       11       17       12
  12  rs71068178   FREQ    0.275    0.425      0.3
  12  rs71068178   MEAN    7.843    7.858     7.83
  12  rs71068178     SD   0.2903   0.2239   0.1641
  12  rs55999173   GENO      A/A      A/C      C/C
  12  rs55999173 COUNTS        3        5       32
  12  rs55999173   FREQ    0.075    0.125      0.8
  12  rs55999173   MEAN    7.823    7.851    7.846
  12  rs55999173     SD   0.2178   0.1848   0.2351
  12   rs7133456   GENO      A/A      A/G      G/G
  12   rs7133456 COUNTS        8       15       17
  12   rs7133456   FREQ      0.2    0.375    0.425
  12   rs7133456   MEAN    7.848    7.827     7.86
  12   rs7133456     SD   0.3421   0.1959   0.1905
  12  rs12296823   GENO      T/T      T/C      C/C
  12  rs12296823 COUNTS        0       10       30
  12  rs12296823   FREQ        0     0.25     0.75
  12  rs12296823   MEAN       NA    7.821    7.853
  12  rs12296823     SD       NA   0.1404   0.2465
  12  rs36141251   GENO      T/T      T/C      C/C
  12  rs36141251 COUNTS        0        6       34
  12  rs36141251   FREQ        0     0.15     0.85
  12  rs36141251   MEAN       NA    7.704     7.87
  12  rs36141251     SD       NA   0.3655   0.1857
  12   rs2699928   GENO      A/A      A/G      G/G
  12   rs2699928 COUNTS        1        5       34
  12   rs2699928   FREQ    0.025    0.125     0.85
  12   rs2699928   MEAN    7.892    7.847    7.844
  12   rs2699928     SD        0   0.1586   0.2364
  12 rs562959539   GENO      T/T      T/C      C/C
  12 rs562959539 COUNTS        0        4       36
  12 rs562959539   FREQ        0      0.1      0.9
  12 rs562959539   MEAN       NA    7.788    7.852
  12 rs562959539     SD       NA   0.1152   0.2325
  12  rs12311931   GENO      T/T      T/A      A/A
  12  rs12311931 COUNTS        0       10       30
  12  rs12311931   FREQ        0     0.25     0.75
  12  rs12311931   MEAN       NA    7.821    7.853
  12  rs12311931     SD       NA   0.1404   0.2465
  12  rs12298692   GENO      A/A      A/G      G/G
  12  rs12298692 COUNTS        0       10       30
  12  rs12298692   FREQ        0     0.25     0.75
  12  rs12298692   MEAN       NA    7.821    7.853
  12  rs12298692     SD       NA   0.1404   0.2465
  12  rs11170733   GENO      T/T      T/C      C/C
  12  rs11170733 COUNTS        0       11       29
  12  rs11170733   FREQ        0    0.275    0.725
  12  rs11170733   MEAN       NA    7.823    7.854
  12  rs11170733     SD       NA   0.1334   0.2508
  12  rs11503639   GENO      T/T      T/A      A/A
  12  rs11503639 COUNTS        0        8       32
  12  rs11503639   FREQ        0      0.2      0.8
  12  rs11503639   MEAN       NA    7.876    7.838
  12  rs11503639     SD       NA   0.2157    0.228
  12   rs4759057   GENO      A/A      A/G      G/G
  12   rs4759057 COUNTS        0        8       32
  12   rs4759057   FREQ        0      0.2      0.8
  12   rs4759057   MEAN       NA    7.876    7.838
  12   rs4759057     SD       NA   0.2157    0.228
  12  rs74829157   GENO      A/A      A/C      C/C
  12  rs74829157 COUNTS        0       10       30
  12  rs74829157   FREQ        0     0.25     0.75
  12  rs74829157   MEAN       NA    7.853    7.843
  12  rs74829157     SD       NA   0.2273    0.226
  12   rs2120991   GENO      A/A      A/C      C/C
  12   rs2120991 COUNTS        0        6       34
  12   rs2120991   FREQ        0     0.15     0.85
  12   rs2120991   MEAN       NA    7.828    7.848
  12   rs2120991     SD       NA   0.2629   0.2201
  12  rs55930954   GENO      A/A      A/C      C/C
  12  rs55930954 COUNTS        3        5       32
  12  rs55930954   FREQ    0.075    0.125      0.8
  12  rs55930954   MEAN    7.823    7.851    7.846
  12  rs55930954     SD   0.2178   0.1848   0.2351
  12  rs73307390   GENO      A/A      A/C      C/C
  12  rs73307390 COUNTS        0       10       30
  12  rs73307390   FREQ        0     0.25     0.75
  12  rs73307390   MEAN       NA    7.821    7.853
  12  rs73307390     SD       NA   0.1404   0.2465
  12   rs2165901   GENO      C/C      C/T      T/T
  12   rs2165901 COUNTS        4       12       24
  12   rs2165901   FREQ      0.1      0.3      0.6
  12   rs2165901   MEAN    7.885    7.747    7.888
  12   rs2165901     SD   0.3229   0.2187   0.2022
  12 rs114823184   GENO      A/A      A/G      G/G
  12 rs114823184 COUNTS        0        4       36
  12 rs114823184   FREQ        0      0.1      0.9
  12 rs114823184   MEAN       NA    7.833    7.847
  12 rs114823184     SD       NA   0.2791   0.2212
  12  rs76060693   GENO      T/T      T/C      C/C
  12  rs76060693 COUNTS        0        4       36
  12  rs76060693   FREQ        0      0.1      0.9
  12  rs76060693   MEAN       NA    7.788    7.852
  12  rs76060693     SD       NA   0.1152   0.2325
  12 rs141592170   GENO      A/A      A/G      G/G
  12 rs141592170 COUNTS        0        4       36
  12 rs141592170   FREQ        0      0.1      0.9
  12 rs141592170   MEAN       NA    7.788    7.852
  12 rs141592170     SD       NA   0.1152   0.2325
  12   rs7300849   GENO      G/G      G/A      A/A
  12   rs7300849 COUNTS        3        5       32
  12   rs7300849   FREQ    0.075    0.125      0.8
  12   rs7300849   MEAN    7.823    7.851    7.846
  12   rs7300849     SD   0.2178   0.1848   0.2351
  12  rs12813809   GENO      T/T      T/C      C/C
  12  rs12813809 COUNTS        4       12       24
  12  rs12813809   FREQ      0.1      0.3      0.6
  12  rs12813809   MEAN    7.885    7.747    7.888
  12  rs12813809     SD   0.3229   0.2187   0.2022
  12  rs10876511   GENO      C/C      C/T      T/T
  12  rs10876511 COUNTS        1        4       35
  12  rs10876511   FREQ    0.025      0.1    0.875
  12  rs10876511   MEAN    7.892    7.796     7.85
  12  rs10876511     SD        0   0.1252   0.2356
  12  rs11503964   GENO      C/C      C/G      G/G
  12  rs11503964 COUNTS        0        8       32
  12  rs11503964   FREQ        0      0.2      0.8
  12  rs11503964   MEAN       NA    7.789    7.859
  12  rs11503964     SD       NA   0.1264   0.2412
  12  rs10747683   GENO      T/T      T/G      G/G
  12  rs10747683 COUNTS        1        5       34
  12  rs10747683   FREQ    0.025    0.125     0.85
  12  rs10747683   MEAN    7.892    7.847    7.844
  12  rs10747683     SD        0   0.1586   0.2364
  12   rs7974183   GENO      T/T      T/C      C/C
  12   rs7974183 COUNTS        3        5       32
  12   rs7974183   FREQ    0.075    0.125      0.8
  12   rs7974183   MEAN    7.823    7.851    7.846
  12   rs7974183     SD   0.2178   0.1848   0.2351
  12 rs146051401   GENO      C/C      C/T      T/T
  12 rs146051401 COUNTS        0       10       30
  12 rs146051401   FREQ        0     0.25     0.75
  12 rs146051401   MEAN       NA    7.853    7.843
  12 rs146051401     SD       NA   0.2273    0.226
  12  rs56398808   GENO      A/A      A/G      G/G
  12  rs56398808 COUNTS        2        4       34
  12  rs56398808   FREQ     0.05      0.1     0.85
  12  rs56398808   MEAN    7.917    7.833    7.842
  12  rs56398808     SD   0.2049   0.2083   0.2312
  12  rs11170734   GENO      T/T      T/C      C/C
  12  rs11170734 COUNTS        0       10       30
  12  rs11170734   FREQ        0     0.25     0.75
  12  rs11170734   MEAN       NA    7.821    7.853
  12  rs11170734     SD       NA   0.1404   0.2465
  12  rs76125522   GENO      G/G      G/T      T/T
  12  rs76125522 COUNTS        0       10       30
  12  rs76125522   FREQ        0     0.25     0.75
  12  rs76125522   MEAN       NA    7.853    7.843
  12  rs76125522     SD       NA   0.2273    0.226
  12 rs139593455   GENO      C/C      C/A      A/A
  12 rs139593455 COUNTS        0        4       36
  12 rs139593455   FREQ        0      0.1      0.9
  12 rs139593455   MEAN       NA    7.937    7.835
  12 rs139593455     SD       NA   0.2238   0.2242
  12 rs116672284   GENO      C/C      C/T      T/T
  12 rs116672284 COUNTS        0        9       31
  12 rs116672284   FREQ        0    0.225    0.775
  12 rs116672284   MEAN       NA    7.842    7.846
  12 rs116672284     SD       NA   0.2383    0.223
  12 rs145631953   GENO      G/G      G/A      A/A
  12 rs145631953 COUNTS        0        4       36
  12 rs145631953   FREQ        0      0.1      0.9
  12 rs145631953   MEAN       NA    7.801     7.85
  12 rs145631953     SD       NA   0.1398   0.2317
  12    rs188961   GENO      T/T      T/C      C/C
  12    rs188961 COUNTS        0        9       31
  12    rs188961   FREQ        0    0.225    0.775
  12    rs188961   MEAN       NA    7.837    7.848
  12    rs188961     SD       NA   0.2234    0.227
  12  rs74974486   GENO      C/C      C/G      G/G
  12  rs74974486 COUNTS        1        5       34
  12  rs74974486   FREQ    0.025    0.125     0.85
  12  rs74974486   MEAN    8.062    7.821    7.842
  12  rs74974486     SD        0   0.1824   0.2312
  12   rs2120992   GENO      T/T      T/A      A/A
  12   rs2120992 COUNTS        1        4       35
  12   rs2120992   FREQ    0.025      0.1    0.875
  12   rs2120992   MEAN    7.892    7.796     7.85
  12   rs2120992     SD        0   0.1252   0.2356
  12  rs79836571   GENO      G/G      G/A      A/A
  12  rs79836571 COUNTS        2        4       34
  12  rs79836571   FREQ     0.05      0.1     0.85
  12  rs79836571   MEAN    7.917    7.833    7.842
  12  rs79836571     SD   0.2049   0.2083   0.2312
  12  rs76212991   GENO      G/G      G/A      A/A
  12  rs76212991 COUNTS        0       10       30
  12  rs76212991   FREQ        0     0.25     0.75
  12  rs76212991   MEAN       NA    7.853    7.843
  12  rs76212991     SD       NA   0.2273    0.226
  12   rs4492861   GENO      A/A      A/G      G/G
  12   rs4492861 COUNTS        1        8       31
  12   rs4492861   FREQ    0.025      0.2    0.775
  12   rs4492861   MEAN    7.944    7.752    7.866
  12   rs4492861     SD        0   0.3213   0.1941
  12  rs57689762   GENO      G/G      G/A      A/A
  12  rs57689762 COUNTS        2        4       34
  12  rs57689762   FREQ     0.05      0.1     0.85
  12  rs57689762   MEAN    7.917    7.833    7.842
  12  rs57689762     SD   0.2049   0.2083   0.2312
  12    rs167775   GENO      C/C      C/T      T/T
  12    rs167775 COUNTS        1        5       34
  12    rs167775   FREQ    0.025    0.125     0.85
  12    rs167775   MEAN    7.892    7.847    7.844
  12    rs167775     SD        0   0.1586   0.2364
  12   rs1550777   GENO      A/A      A/C      C/C
  12   rs1550777 COUNTS        3       14       23
  12   rs1550777   FREQ    0.075     0.35    0.575
  12   rs1550777   MEAN    7.808    7.863     7.84
  12   rs1550777     SD   0.1045   0.2014   0.2512
  12 rs551895411   GENO      G/G     G/GA    GA/GA
  12 rs551895411 COUNTS        1        2       37
  12 rs551895411   FREQ    0.025     0.05    0.925
  12 rs551895411   MEAN    7.635    7.847    7.851
  12 rs551895411     SD        0   0.1067   0.2291
  12  rs10876512   GENO      A/A      A/G      G/G
  12  rs10876512 COUNTS        8       15       17
  12  rs10876512   FREQ      0.2    0.375    0.425
  12  rs10876512   MEAN    7.848    7.827     7.86
  12  rs10876512     SD   0.3421   0.1959   0.1905
  12  rs73307393   GENO      C/C      C/T      T/T
  12  rs73307393 COUNTS        0       10       30
  12  rs73307393   FREQ        0     0.25     0.75
  12  rs73307393   MEAN       NA    7.821    7.853
  12  rs73307393     SD       NA   0.1404   0.2465
  12  rs10876513   GENO      T/T      T/C      C/C
  12  rs10876513 COUNTS        8       15       17
  12  rs10876513   FREQ      0.2    0.375    0.425
  12  rs10876513   MEAN    7.848    7.827     7.86
  12  rs10876513     SD   0.3421   0.1959   0.1905
  12 rs112047761   GENO    CT/CT     CT/C      C/C
  12 rs112047761 COUNTS        4       13       23
  12 rs112047761   FREQ      0.1    0.325    0.575
  12 rs112047761   MEAN    7.818    7.868    7.837
  12 rs112047761     SD   0.4091   0.2407   0.1831
  12 rs111973218   GENO      C/C      C/T      T/T
  12 rs111973218 COUNTS        4       13       23
  12 rs111973218   FREQ      0.1    0.325    0.575
  12 rs111973218   MEAN    7.818    7.868    7.837
  12 rs111973218     SD   0.4091   0.2407   0.1831
  12  rs11170736   GENO      C/C      C/A      A/A
  12  rs11170736 COUNTS        0        5       35
  12  rs11170736   FREQ        0    0.125    0.875
  12  rs11170736   MEAN       NA     7.85    7.844
  12  rs11170736     SD       NA   0.2449    0.224
  12  rs11170737   GENO      G/G      G/A      A/A
  12  rs11170737 COUNTS        0        6       34
  12  rs11170737   FREQ        0     0.15     0.85
  12  rs11170737   MEAN       NA    7.828    7.848
  12  rs11170737     SD       NA   0.2629   0.2201
  12  rs59440741   GENO      A/A      A/G      G/G
  12  rs59440741 COUNTS        0       10       30
  12  rs59440741   FREQ        0     0.25     0.75
  12  rs59440741   MEAN       NA    7.821    7.853
  12  rs59440741     SD       NA   0.1404   0.2465
  12  rs58307357   GENO      C/C      C/T      T/T
  12  rs58307357 COUNTS        0       10       30
  12  rs58307357   FREQ        0     0.25     0.75
  12  rs58307357   MEAN       NA    7.821    7.853
  12  rs58307357     SD       NA   0.1404   0.2465
  12  rs75588056   GENO      G/G      G/A      A/A
  12  rs75588056 COUNTS        0        4       36
  12  rs75588056   FREQ        0      0.1      0.9
  12  rs75588056   MEAN       NA    7.788    7.852
  12  rs75588056     SD       NA   0.1152   0.2325
  12  rs60540050   GENO      G/G      G/A      A/A
  12  rs60540050 COUNTS        3        5       32
  12  rs60540050   FREQ    0.075    0.125      0.8
  12  rs60540050   MEAN    7.823    7.851    7.846
  12  rs60540050     SD   0.2178   0.1848   0.2351
  12  rs10579941   GENO TTAAAATAAAA/TTAAAATAAAA TTAAAATAAAA/T      T/T
  12  rs10579941 COUNTS        5       17       18
  12  rs10579941   FREQ    0.125    0.425     0.45
  12  rs10579941   MEAN    7.848    7.841    7.848
  12  rs10579941     SD   0.1789   0.1962   0.2659
  12  rs76618390   GENO      G/G      G/A      A/A
  12  rs76618390 COUNTS        0        4       36
  12  rs76618390   FREQ        0      0.1      0.9
  12  rs76618390   MEAN       NA    7.788    7.852
  12  rs76618390     SD       NA   0.1152   0.2325
  12  rs74090152   GENO      G/G      G/C      C/C
  12  rs74090152 COUNTS        2        4       34
  12  rs74090152   FREQ     0.05      0.1     0.85
  12  rs74090152   MEAN    7.917    7.833    7.842
  12  rs74090152     SD   0.2049   0.2083   0.2312
  12  rs60735272   GENO      G/G      G/A      A/A
  12  rs60735272 COUNTS        0       10       30
  12  rs60735272   FREQ        0     0.25     0.75
  12  rs60735272   MEAN       NA    7.821    7.853
  12  rs60735272     SD       NA   0.1404   0.2465
  12  rs60191081   GENO      C/C      C/T      T/T
  12  rs60191081 COUNTS        3        5       32
  12  rs60191081   FREQ    0.075    0.125      0.8
  12  rs60191081   MEAN    7.823    7.851    7.846
  12  rs60191081     SD   0.2178   0.1848   0.2351
  12  rs11170738   GENO      T/T      T/C      C/C
  12  rs11170738 COUNTS        0        8       32
  12  rs11170738   FREQ        0      0.2      0.8
  12  rs11170738   MEAN       NA    7.876    7.838
  12  rs11170738     SD       NA   0.2157    0.228
  12  rs55970836   GENO      A/A      A/G      G/G
  12  rs55970836 COUNTS        3        5       32
  12  rs55970836   FREQ    0.075    0.125      0.8
  12  rs55970836   MEAN    7.823    7.851    7.846
  12  rs55970836     SD   0.2178   0.1848   0.2351
  12  rs11170740   GENO      C/C      C/T      T/T
  12  rs11170740 COUNTS        0        5       35
  12  rs11170740   FREQ        0    0.125    0.875
  12  rs11170740   MEAN       NA     7.85    7.844
  12  rs11170740     SD       NA   0.2449    0.224
  12  rs10876514   GENO      T/T      T/C      C/C
  12  rs10876514 COUNTS        8       19       13
  12  rs10876514   FREQ      0.2    0.475    0.325
  12  rs10876514   MEAN    7.848    7.839    7.853
  12  rs10876514     SD   0.3421   0.1892   0.2002
  12  rs10219686   GENO      T/T      T/C      C/C
  12  rs10219686 COUNTS        0        6       34
  12  rs10219686   FREQ        0     0.15     0.85
  12  rs10219686   MEAN       NA     7.88    7.839
  12  rs10219686     SD       NA   0.1522    0.235
  12  rs10219687   GENO      G/G      G/C      C/C
  12  rs10219687 COUNTS        0        6       34
  12  rs10219687   FREQ        0     0.15     0.85
  12  rs10219687   MEAN       NA     7.88    7.839
  12  rs10219687     SD       NA   0.1522    0.235
  12 rs533697394   GENO      T/T      T/C      C/C
  12 rs533697394 COUNTS        1        7       32
  12 rs533697394   FREQ    0.025    0.175      0.8
  12 rs533697394   MEAN    7.944    7.742    7.865
  12 rs533697394     SD        0   0.3459   0.1912
  12  rs12315287   GENO      T/T      T/C      C/C
  12  rs12315287 COUNTS        0       10       30
  12  rs12315287   FREQ        0     0.25     0.75
  12  rs12315287   MEAN       NA    7.821    7.853
  12  rs12315287     SD       NA   0.1404   0.2465
  12  rs56298515   GENO      T/T      T/A      A/A
  12  rs56298515 COUNTS        2        4       34
  12  rs56298515   FREQ     0.05      0.1     0.85
  12  rs56298515   MEAN    7.917    7.833    7.842
  12  rs56298515     SD   0.2049   0.2083   0.2312
  12 rs150058316   GENO      C/C    C/CTT  CTT/CTT
  12 rs150058316 COUNTS        0        4       36
  12 rs150058316   FREQ        0      0.1      0.9
  12 rs150058316   MEAN       NA    7.833    7.847
  12 rs150058316     SD       NA   0.2791   0.2212
  12   rs4759303   GENO      C/C      C/T      T/T
  12   rs4759303 COUNTS        0        8       32
  12   rs4759303   FREQ        0      0.2      0.8
  12   rs4759303   MEAN       NA    7.876    7.838
  12   rs4759303     SD       NA   0.2157    0.228
  12  rs12299497   GENO      A/A      A/T      T/T
  12  rs12299497 COUNTS        0       11       29
  12  rs12299497   FREQ        0    0.275    0.725
  12  rs12299497   MEAN       NA     7.86     7.84
  12  rs12299497     SD       NA   0.1847   0.2392
  12  rs75094556   GENO      G/G      G/A      A/A
  12  rs75094556 COUNTS        0       10       30
  12  rs75094556   FREQ        0     0.25     0.75
  12  rs75094556   MEAN       NA    7.853    7.843
  12  rs75094556     SD       NA   0.2273    0.226
  12 rs147360645   GENO      A/A A/AAAACAAAC AAAACAAAC/AAAACAAAC
  12 rs147360645 COUNTS        0        8       32
  12 rs147360645   FREQ        0      0.2      0.8
  12 rs147360645   MEAN       NA    7.876    7.838
  12 rs147360645     SD       NA   0.2157    0.228
  12  rs59920450   GENO      C/C      C/A      A/A
  12  rs59920450 COUNTS        0        9       31
  12  rs59920450   FREQ        0    0.225    0.775
  12  rs59920450   MEAN       NA    7.842    7.846
  12  rs59920450     SD       NA   0.2383    0.223
  12  rs59851150   GENO      T/T      T/C      C/C
  12  rs59851150 COUNTS        2        4       34
  12  rs59851150   FREQ     0.05      0.1     0.85
  12  rs59851150   MEAN    7.917    7.833    7.842
  12  rs59851150     SD   0.2049   0.2083   0.2312
  12  rs56259237   GENO      T/T      T/C      C/C
  12  rs56259237 COUNTS        1        5       34
  12  rs56259237   FREQ    0.025    0.125     0.85
  12  rs56259237   MEAN    8.062    7.821    7.842
  12  rs56259237     SD        0   0.1824   0.2312
  12   rs2577864   GENO      T/T      T/C      C/C
  12   rs2577864 COUNTS        8       15       17
  12   rs2577864   FREQ      0.2    0.375    0.425
  12   rs2577864   MEAN    7.848    7.827     7.86
  12   rs2577864     SD   0.3421   0.1959   0.1905
  12   rs2577865   GENO      T/T      T/C      C/C
  12   rs2577865 COUNTS        1        4       35
  12   rs2577865   FREQ    0.025      0.1    0.875
  12   rs2577865   MEAN    7.892    7.796     7.85
  12   rs2577865     SD        0   0.1252   0.2356
  12   rs2590712   GENO      G/G      G/C      C/C
  12   rs2590712 COUNTS        8       15       17
  12   rs2590712   FREQ      0.2    0.375    0.425
  12   rs2590712   MEAN    7.848    7.827     7.86
  12   rs2590712     SD   0.3421   0.1959   0.1905
  12 rs140543612   GENO      A/A      A/G      G/G
  12 rs140543612 COUNTS        3        5       32
  12 rs140543612   FREQ    0.075    0.125      0.8
  12 rs140543612   MEAN    7.823    7.851    7.846
  12 rs140543612     SD   0.2178   0.1848   0.2351
  12  rs10876517   GENO      T/T      T/C      C/C
  12  rs10876517 COUNTS        0        6       34
  12  rs10876517   FREQ        0     0.15     0.85
  12  rs10876517   MEAN       NA    7.828    7.848
  12  rs10876517     SD       NA   0.2629   0.2201
  12   rs2204785   GENO      T/T      T/C      C/C
  12   rs2204785 COUNTS        1        4       35
  12   rs2204785   FREQ    0.025      0.1    0.875
  12   rs2204785   MEAN    7.892    7.796     7.85
  12   rs2204785     SD        0   0.1252   0.2356
  12  rs74090154   GENO      C/C      C/T      T/T
  12  rs74090154 COUNTS        3        5       32
  12  rs74090154   FREQ    0.075    0.125      0.8
  12  rs74090154   MEAN    7.823    7.851    7.846
  12  rs74090154     SD   0.2178   0.1848   0.2351
  12   rs2222818   GENO      G/G      G/C      C/C
  12   rs2222818 COUNTS        8       15       17
  12   rs2222818   FREQ      0.2    0.375    0.425
  12   rs2222818   MEAN    7.848    7.827     7.86
  12   rs2222818     SD   0.3421   0.1959   0.1905
  12  rs61921002   GENO      A/A      A/G      G/G
  12  rs61921002 COUNTS        4       14       22
  12  rs61921002   FREQ      0.1     0.35     0.55
  12  rs61921002   MEAN    7.859    7.828    7.854
  12  rs61921002     SD   0.1917   0.1594   0.2672
  12  rs12316615   GENO      T/T      T/C      C/C
  12  rs12316615 COUNTS        0        8       32
  12  rs12316615   FREQ        0      0.2      0.8
  12  rs12316615   MEAN       NA    7.789    7.859
  12  rs12316615     SD       NA   0.1264   0.2412
  12   rs7306973   GENO      T/T      T/A      A/A
  12   rs7306973 COUNTS        0        8       32
  12   rs7306973   FREQ        0      0.2      0.8
  12   rs7306973   MEAN       NA    7.876    7.838
  12   rs7306973     SD       NA   0.2157    0.228
  12  rs11170751   GENO      G/G      G/T      T/T
  12  rs11170751 COUNTS        0        8       32
  12  rs11170751   FREQ        0      0.2      0.8
  12  rs11170751   MEAN       NA    7.789    7.859
  12  rs11170751     SD       NA   0.1264   0.2412
  12  rs73309311   GENO      G/G      G/T      T/T
  12  rs73309311 COUNTS        4       13       23
  12  rs73309311   FREQ      0.1    0.325    0.575
  12  rs73309311   MEAN    7.818    7.868    7.837
  12  rs73309311     SD   0.4091   0.2407   0.1831
  12  rs11170752   GENO      A/A      A/G      G/G
  12  rs11170752 COUNTS        0        8       32
  12  rs11170752   FREQ        0      0.2      0.8
  12  rs11170752   MEAN       NA    7.789    7.859
  12  rs11170752     SD       NA   0.1264   0.2412
  12  rs55813914   GENO      C/C      C/T      T/T
  12  rs55813914 COUNTS        3        5       32
  12  rs55813914   FREQ    0.075    0.125      0.8
  12  rs55813914   MEAN    7.823    7.851    7.846
  12  rs55813914     SD   0.2178   0.1848   0.2351
  12   rs1248925   GENO      G/G      G/A      A/A
  12   rs1248925 COUNTS        8       20       12
  12   rs1248925   FREQ      0.2      0.5      0.3
  12   rs1248925   MEAN    7.876     7.82    7.866
  12   rs1248925     SD   0.1294   0.1903   0.3185
  12  rs55672766   GENO      T/T      T/C      C/C
  12  rs55672766 COUNTS        3        5       32
  12  rs55672766   FREQ    0.075    0.125      0.8
  12  rs55672766   MEAN    7.823    7.851    7.846
  12  rs55672766     SD   0.2178   0.1848   0.2351
  12 rs557525370   GENO      C/C     C/CT    CT/CT
  12 rs557525370 COUNTS        2       15       23
  12 rs557525370   FREQ     0.05    0.375    0.575
  12 rs557525370   MEAN     7.95    7.779    7.879
  12 rs557525370     SD   0.1477   0.2158   0.2296
  12   rs1983516   GENO      C/C      C/T      T/T
  12   rs1983516 COUNTS        8       15       17
  12   rs1983516   FREQ      0.2    0.375    0.425
  12   rs1983516   MEAN    7.848    7.827     7.86
  12   rs1983516     SD   0.3421   0.1959   0.1905
  12   rs2366135   GENO      T/T      T/G      G/G
  12   rs2366135 COUNTS        8       15       17
  12   rs2366135   FREQ      0.2    0.375    0.425
  12   rs2366135   MEAN    7.848    7.827     7.86
  12   rs2366135     SD   0.3421   0.1959   0.1905
  12  rs56381567   GENO      C/C      C/T      T/T
  12  rs56381567 COUNTS        2        4       34
  12  rs56381567   FREQ     0.05      0.1     0.85
  12  rs56381567   MEAN    7.917    7.833    7.842
  12  rs56381567     SD   0.2049   0.2083   0.2312
  12 rs115533868   GENO      A/A      A/C      C/C
  12 rs115533868 COUNTS        0       10       30
  12 rs115533868   FREQ        0     0.25     0.75
  12 rs115533868   MEAN       NA    7.853    7.843
  12 rs115533868     SD       NA   0.2273    0.226
  12   rs1838172   GENO      C/C      C/T      T/T
  12   rs1838172 COUNTS        0        8       32
  12   rs1838172   FREQ        0      0.2      0.8
  12   rs1838172   MEAN       NA    7.876    7.838
  12   rs1838172     SD       NA   0.2157    0.228
  12   rs1248926   GENO      G/G      G/A      A/A
  12   rs1248926 COUNTS        1        4       35
  12   rs1248926   FREQ    0.025      0.1    0.875
  12   rs1248926   MEAN    7.892    7.796     7.85
  12   rs1248926     SD        0   0.1252   0.2356
  12   rs5798285   GENO      T/T     T/TA    TA/TA
  12   rs5798285 COUNTS        1        6       33
  12   rs5798285   FREQ    0.025     0.15    0.825
  12   rs5798285   MEAN    7.892    7.893    7.835
  12   rs5798285     SD        0   0.2377   0.2267
  12 rs145222486   GENO      T/T      T/C      C/C
  12 rs145222486 COUNTS        0       10       30
  12 rs145222486   FREQ        0     0.25     0.75
  12 rs145222486   MEAN       NA    7.853    7.843
  12 rs145222486     SD       NA   0.2273    0.226
  12  rs12297243   GENO      C/C      C/G      G/G
  12  rs12297243 COUNTS        0        8       32
  12  rs12297243   FREQ        0      0.2      0.8
  12  rs12297243   MEAN       NA    7.876    7.838
  12  rs12297243     SD       NA   0.2157    0.228
  12   rs9919682   GENO      C/C      C/G      G/G
  12   rs9919682 COUNTS        8       15       17
  12   rs9919682   FREQ      0.2    0.375    0.425
  12   rs9919682   MEAN    7.848    7.827     7.86
  12   rs9919682     SD   0.3421   0.1959   0.1905
  12  rs72299083   GENO      A/A  A/AGAAG AGAAG/AGAAG
  12  rs72299083 COUNTS        4       13       23
  12  rs72299083   FREQ      0.1    0.325    0.575
  12  rs72299083   MEAN    7.859     7.81    7.863
  12  rs72299083     SD   0.1917   0.1514   0.2644
  12 rs561782258   GENO      C/C     C/CA    CA/CA
  12 rs561782258 COUNTS        5       14       21
  12 rs561782258   FREQ    0.125     0.35    0.525
  12 rs561782258   MEAN    7.816     7.78    7.896
  12 rs561782258     SD   0.2406   0.1301   0.2624
  12  rs60192312   GENO      G/G      G/A      A/A
  12  rs60192312 COUNTS        0        4       36
  12  rs60192312   FREQ        0      0.1      0.9
  12  rs60192312   MEAN       NA     7.81    7.849
  12  rs60192312     SD       NA   0.1132   0.2331
  12   rs7139337   GENO      A/A      A/G      G/G
  12   rs7139337 COUNTS        0        4       36
  12   rs7139337   FREQ        0      0.1      0.9
  12   rs7139337   MEAN       NA    7.903    7.839
  12   rs7139337     SD       NA   0.3096   0.2167
  12  rs76446179   GENO      T/T      T/C      C/C
  12  rs76446179 COUNTS        0       10       30
  12  rs76446179   FREQ        0     0.25     0.75
  12  rs76446179   MEAN       NA    7.853    7.843
  12  rs76446179     SD       NA   0.2273    0.226
  12   rs2256723   GENO      T/T      T/A      A/A
  12   rs2256723 COUNTS        7       19       14
  12   rs2256723   FREQ    0.175    0.475     0.35
  12   rs2256723   MEAN    7.826    7.848     7.85
  12   rs2256723     SD   0.3008   0.2513   0.1425
  12  rs73309317   GENO      G/G      G/C      C/C
  12  rs73309317 COUNTS        4       13       23
  12  rs73309317   FREQ      0.1    0.325    0.575
  12  rs73309317   MEAN    7.818    7.868    7.837
  12  rs73309317     SD   0.4091   0.2407   0.1831
  12   rs1816828   GENO      G/G      G/A      A/A
  12   rs1816828 COUNTS        7       19       14
  12   rs1816828   FREQ    0.175    0.475     0.35
  12   rs1816828   MEAN    7.826    7.848     7.85
  12   rs1816828     SD   0.3008   0.2513   0.1425
  12   rs6580969   GENO      A/A      A/C      C/C
  12   rs6580969 COUNTS        0       10       30
  12   rs6580969   FREQ        0     0.25     0.75
  12   rs6580969   MEAN       NA    7.821    7.853
  12   rs6580969     SD       NA   0.1404   0.2465
  12   rs1443508   GENO      C/C      C/T      T/T
  12   rs1443508 COUNTS        7       19       14
  12   rs1443508   FREQ    0.175    0.475     0.35
  12   rs1443508   MEAN    7.826    7.848     7.85
  12   rs1443508     SD   0.3008   0.2513   0.1425
  12  rs75844710   GENO      A/A      A/C      C/C
  12  rs75844710 COUNTS        3        5       32
  12  rs75844710   FREQ    0.075    0.125      0.8
  12  rs75844710   MEAN    7.823    7.851    7.846
  12  rs75844710     SD   0.2178   0.1848   0.2351
  12   rs1443507   GENO      A/A      A/T      T/T
  12   rs1443507 COUNTS        7       19       14
  12   rs1443507   FREQ    0.175    0.475     0.35
  12   rs1443507   MEAN    7.826    7.848     7.85
  12   rs1443507     SD   0.3008   0.2513   0.1425
  12 rs114155148   GENO      C/C      C/T      T/T
  12 rs114155148 COUNTS        1        8       31
  12 rs114155148   FREQ    0.025      0.2    0.775
  12 rs114155148   MEAN    7.944    7.752    7.866
  12 rs114155148     SD        0   0.3213   0.1941
  12  rs66887751   GENO      G/G      G/A      A/A
  12  rs66887751 COUNTS        0        5       35
  12  rs66887751   FREQ        0    0.125    0.875
  12  rs66887751   MEAN       NA     7.85    7.844
  12  rs66887751     SD       NA   0.2449    0.224
  12  rs11170755   GENO      C/C      C/G      G/G
  12  rs11170755 COUNTS        8       23        9
  12  rs11170755   FREQ      0.2    0.575    0.225
  12  rs11170755   MEAN    7.843    7.846    7.846
  12  rs11170755     SD   0.1077     0.24   0.2734
  12  rs34903046   GENO      T/T      T/C      C/C
  12  rs34903046 COUNTS        4       13       23
  12  rs34903046   FREQ      0.1    0.325    0.575
  12  rs34903046   MEAN     7.81    7.826    7.862
  12  rs34903046     SD   0.1296   0.2158   0.2451
  12  rs11170756   GENO      T/T      T/C      C/C
  12  rs11170756 COUNTS        8       23        9
  12  rs11170756   FREQ      0.2    0.575    0.225
  12  rs11170756   MEAN    7.843    7.846    7.846
  12  rs11170756     SD   0.1077     0.24   0.2734
  12 rs201537092   GENO      T/T      T/A      A/A
  12 rs201537092 COUNTS        1        7       32
  12 rs201537092   FREQ    0.025    0.175      0.8
  12 rs201537092   MEAN    8.246    7.835    7.835
  12 rs201537092     SD        0   0.1083    0.235
  12 rs140974079   GENO      G/G      G/A      A/A
  12 rs140974079 COUNTS        0        4       36
  12 rs140974079   FREQ        0      0.1      0.9
  12 rs140974079   MEAN       NA    7.833    7.847
  12 rs140974079     SD       NA   0.2791   0.2212
  12  rs10783612   GENO      C/C      C/T      T/T
  12  rs10783612 COUNTS        9       21       10
  12  rs10783612   FREQ    0.225    0.525     0.25
  12  rs10783612   MEAN     7.81    7.843    7.881
  12  rs10783612     SD   0.2325   0.2511   0.1598
  12 rs115203664   GENO      A/A      A/G      G/G
  12 rs115203664 COUNTS        2        6       32
  12 rs115203664   FREQ     0.05     0.15      0.8
  12 rs115203664   MEAN    8.069    7.813    7.837
  12 rs115203664     SD   0.2502   0.1062   0.2355
  12  rs10876518   GENO      T/T      T/C      C/C
  12  rs10876518 COUNTS        0       10       30
  12  rs10876518   FREQ        0     0.25     0.75
  12  rs10876518   MEAN       NA    7.827    7.851
  12  rs10876518     SD       NA   0.2366   0.2227
  12 rs114701690   GENO      T/T      T/C      C/C
  12 rs114701690 COUNTS        0        4       36
  12 rs114701690   FREQ        0      0.1      0.9
  12 rs114701690   MEAN       NA    7.833    7.847
  12 rs114701690     SD       NA   0.2791   0.2212
  12   rs7958630   GENO      G/G      G/A      A/A
  12   rs7958630 COUNTS        3       12       25
  12   rs7958630   FREQ    0.075      0.3    0.625
  12   rs7958630   MEAN    7.676    7.872    7.853
  12   rs7958630     SD   0.3596    0.251   0.1935
  12   rs7976783   GENO      A/A      A/T      T/T
  12   rs7976783 COUNTS        3       11       26
  12   rs7976783   FREQ    0.075    0.275     0.65
  12   rs7976783   MEAN    7.676     7.84    7.867
  12   rs7976783     SD   0.3596   0.2356   0.2034
  12  rs73309330   GENO      A/A      A/G      G/G
  12  rs73309330 COUNTS        0        8       32
  12  rs73309330   FREQ        0      0.2      0.8
  12  rs73309330   MEAN       NA    7.828     7.85
  12  rs73309330     SD       NA   0.2869     0.21
  12   rs2366136   GENO      C/C      C/A      A/A
  12   rs2366136 COUNTS        2       11       27
  12   rs2366136   FREQ     0.05    0.275    0.675
  12   rs2366136   MEAN    8.237    7.796    7.836
  12   rs2366136     SD  0.01281   0.1836   0.2214
  12   rs2366137   GENO      G/G      G/A      A/A
  12   rs2366137 COUNTS        2       11       27
  12   rs2366137   FREQ     0.05    0.275    0.675
  12   rs2366137   MEAN    8.237    7.796    7.836
  12   rs2366137     SD  0.01281   0.1836   0.2214
  12   rs2366138   GENO      T/T      T/C      C/C
  12   rs2366138 COUNTS        4       17       19
  12   rs2366138   FREQ      0.1    0.425    0.475
  12   rs2366138   MEAN    7.952    7.888    7.784
  12   rs2366138     SD   0.2096   0.2473   0.1955
  12  rs58920661   GENO      T/T      T/G      G/G
  12  rs58920661 COUNTS        0        5       35
  12  rs58920661   FREQ        0    0.125    0.875
  12  rs58920661   MEAN       NA    7.874    7.841
  12  rs58920661     SD       NA   0.3097   0.2141
  12   rs4332565   GENO      A/A      A/G      G/G
  12   rs4332565 COUNTS        2       14       24
  12   rs4332565   FREQ     0.05     0.35      0.6
  12   rs4332565   MEAN    7.992    7.838    7.837
  12   rs4332565     SD  0.09791   0.2192   0.2347
  12 rs112379256   GENO      C/C      C/A      A/A
  12 rs112379256 COUNTS        2       20       18
  12 rs112379256   FREQ     0.05      0.5     0.45
  12 rs112379256   MEAN    7.746    7.859    7.841
  12 rs112379256     SD   0.2802   0.2076   0.2456
  12   rs7962487   GENO      T/T      T/C      C/C
  12   rs7962487 COUNTS        9       18       13
  12   rs7962487   FREQ    0.225     0.45    0.325
  12   rs7962487   MEAN    7.797    7.883    7.826
  12   rs7962487     SD   0.2378    0.248    0.182
  12  rs79016510   GENO      A/A      A/G      G/G
  12  rs79016510 COUNTS        1        4       35
  12  rs79016510   FREQ    0.025      0.1    0.875
  12  rs79016510   MEAN    7.635     7.72    7.866
  12  rs79016510     SD        0   0.3102   0.2126
  12   rs1947021   GENO      G/G      G/A      A/A
  12   rs1947021 COUNTS        9       22        9
  12   rs1947021   FREQ    0.225     0.55    0.225
  12   rs1947021   MEAN    7.832    7.846    7.857
  12   rs1947021     SD   0.2357   0.2228   0.2389
  12   rs1470321   GENO      A/A      A/G      G/G
  12   rs1470321 COUNTS        6       15       19
  12   rs1470321   FREQ     0.15    0.375    0.475
  12   rs1470321   MEAN    7.802    7.852    7.854
  12   rs1470321     SD   0.1811   0.2149   0.2498
  12  rs11170759   GENO      G/G      G/C      C/C
  12  rs11170759 COUNTS        4       18       18
  12  rs11170759   FREQ      0.1     0.45     0.45
  12  rs11170759   MEAN    8.063    7.808    7.834
  12  rs11170759     SD   0.1562   0.2051   0.2352
  12   rs2366139   GENO      C/C      C/G      G/G
  12   rs2366139 COUNTS        4       18       18
  12   rs2366139   FREQ      0.1     0.45     0.45
  12   rs2366139   MEAN    8.063    7.808    7.834
  12   rs2366139     SD   0.1562   0.2051   0.2352
  12  rs77365451   GENO      A/A      A/G      G/G
  12  rs77365451 COUNTS        2       14       24
  12  rs77365451   FREQ     0.05     0.35      0.6
  12  rs77365451   MEAN    7.767    7.766    7.898
  12  rs77365451     SD   0.1079   0.1234   0.2611
  12  rs78241026   GENO      T/T      T/G      G/G
  12  rs78241026 COUNTS        2       14       24
  12  rs78241026   FREQ     0.05     0.35      0.6
  12  rs78241026   MEAN    7.767    7.766    7.898
  12  rs78241026     SD   0.1079   0.1234   0.2611
  12  rs60487306   GENO    CT/CT     CT/C      C/C
  12  rs60487306 COUNTS        9       17       14
  12  rs60487306   FREQ    0.225    0.425     0.35
  12  rs60487306   MEAN    7.827    7.885    7.808
  12  rs60487306     SD   0.3027   0.1838   0.2189
  12   rs4759305   GENO      C/C      C/G      G/G
  12   rs4759305 COUNTS        7       13       20
  12   rs4759305   FREQ    0.175    0.325      0.5
  12   rs4759305   MEAN    7.872     7.87     7.82
  12   rs4759305     SD   0.2867   0.2229   0.2091
  12  rs74090163   GENO      T/T      T/A      A/A
  12  rs74090163 COUNTS        1        7       32
  12  rs74090163   FREQ    0.025    0.175      0.8
  12  rs74090163   MEAN    8.062    7.802    7.848
  12  rs74090163     SD        0   0.2333   0.2243
  12  rs10747685   GENO      T/T      T/C      C/C
  12  rs10747685 COUNTS        7       13       20
  12  rs10747685   FREQ    0.175    0.325      0.5
  12  rs10747685   MEAN    7.872     7.87     7.82
  12  rs10747685     SD   0.2867   0.2229   0.2091
  12 rs200722773   GENO      G/G     G/GA    GA/GA
  12 rs200722773 COUNTS        4       20       16
  12 rs200722773   FREQ      0.1      0.5      0.4
  12 rs200722773   MEAN    7.942    7.803    7.874
  12 rs200722773     SD   0.3071   0.1877   0.2461
  12 rs201022334   GENO      A/A A/AAGAAG AAGAAG/AAGAAG
  12 rs201022334 COUNTS        7       14       19
  12 rs201022334   FREQ    0.175     0.35    0.475
  12 rs201022334   MEAN    7.872    7.873    7.815
  12 rs201022334     SD   0.2867   0.2145   0.2135
  12  rs11170760   GENO      C/C      C/G      G/G
  12  rs11170760 COUNTS        7       13       20
  12  rs11170760   FREQ    0.175    0.325      0.5
  12  rs11170760   MEAN    7.872     7.87     7.82
  12  rs11170760     SD   0.2867   0.2229   0.2091
  12  rs74732233   GENO      A/A      A/T      T/T
  12  rs74732233 COUNTS        7       20       13
  12  rs74732233   FREQ    0.175      0.5    0.325
  12  rs74732233   MEAN    8.019    7.827     7.78
  12  rs74732233     SD   0.1874    0.233   0.1897
  12 rs146007997   GENO      A/A     A/AT    AT/AT
  12 rs146007997 COUNTS        0       11       29
  12 rs146007997   FREQ        0    0.275    0.725
  12 rs146007997   MEAN       NA     7.77    7.874
  12 rs146007997     SD       NA   0.1993   0.2287
  12  rs56766870   GENO      C/C      C/T      T/T
  12  rs56766870 COUNTS        0        4       36
  12  rs56766870   FREQ        0      0.1      0.9
  12  rs56766870   MEAN       NA    7.804     7.85
  12  rs56766870     SD       NA   0.2031   0.2277
  12  rs78024341   GENO      C/C      C/T      T/T
  12  rs78024341 COUNTS        2       15       23
  12  rs78024341   FREQ     0.05    0.375    0.575
  12  rs78024341   MEAN    7.767    7.757     7.91
  12  rs78024341     SD   0.1079   0.1236   0.2608
  12  rs12316826   GENO      C/C      C/T      T/T
  12  rs12316826 COUNTS        4        7       29
  12  rs12316826   FREQ      0.1    0.175    0.725
  12  rs12316826   MEAN    7.872    7.788    7.856
  12  rs12316826     SD   0.2391   0.2089   0.2302
  12  rs11170762   GENO      T/T      T/C      C/C
  12  rs11170762 COUNTS        7        9       24
  12  rs11170762   FREQ    0.175    0.225      0.6
  12  rs11170762   MEAN    7.872     7.92     7.81
  12  rs11170762     SD   0.2867   0.2254   0.2044
  12  rs11612357   GENO      A/A      A/C      C/C
  12  rs11612357 COUNTS        7        9       24
  12  rs11612357   FREQ    0.175    0.225      0.6
  12  rs11612357   MEAN    7.872     7.92     7.81
  12  rs11612357     SD   0.2867   0.2254   0.2044
  12  rs35390098   GENO    CT/CT     CT/C      C/C
  12  rs35390098 COUNTS        7       13       20
  12  rs35390098   FREQ    0.175    0.325      0.5
  12  rs35390098   MEAN    7.872     7.87     7.82
  12  rs35390098     SD   0.2867   0.2229   0.2091
  12   rs7953965   GENO      A/A      A/G      G/G
  12   rs7953965 COUNTS        7       13       20
  12   rs7953965   FREQ    0.175    0.325      0.5
  12   rs7953965   MEAN    7.872     7.87     7.82
  12   rs7953965     SD   0.2867   0.2229   0.2091
  12   rs7953740   GENO      T/T      T/A      A/A
  12   rs7953740 COUNTS        7        9       24
  12   rs7953740   FREQ    0.175    0.225      0.6
  12   rs7953740   MEAN    7.872     7.92     7.81
  12   rs7953740     SD   0.2867   0.2254   0.2044
  12  rs10747686   GENO      G/G      G/A      A/A
  12  rs10747686 COUNTS        1        6       33
  12  rs10747686   FREQ    0.025     0.15    0.825
  12  rs10747686   MEAN    8.246    7.918     7.82
  12  rs10747686     SD        0   0.3055    0.199
  12  rs10747687   GENO      G/G      G/A      A/A
  12  rs10747687 COUNTS        1        6       33
  12  rs10747687   FREQ    0.025     0.15    0.825
  12  rs10747687   MEAN    8.246    7.918     7.82
  12  rs10747687     SD        0   0.3055    0.199
  12   rs7972343   GENO      C/C      C/T      T/T
  12   rs7972343 COUNTS        7        9       24
  12   rs7972343   FREQ    0.175    0.225      0.6
  12   rs7972343   MEAN    7.872     7.92     7.81
  12   rs7972343     SD   0.2867   0.2254   0.2044
  12  rs36054256   GENO    CA/CA     CA/C      C/C
  12  rs36054256 COUNTS        1        2       37
  12  rs36054256   FREQ    0.025     0.05    0.925
  12  rs36054256   MEAN    8.246    8.016    7.825
  12  rs36054256     SD        0   0.1754   0.2162
  12  rs77357461   GENO      A/A      A/G      G/G
  12  rs77357461 COUNTS        0        4       36
  12  rs77357461   FREQ        0      0.1      0.9
  12  rs77357461   MEAN       NA    7.759    7.855
  12  rs77357461     SD       NA   0.1986   0.2265
  12  rs35000862   GENO    TA/TA     TA/T      T/T
  12  rs35000862 COUNTS        7        9       24
  12  rs35000862   FREQ    0.175    0.225      0.6
  12  rs35000862   MEAN    7.872     7.92     7.81
  12  rs35000862     SD   0.2867   0.2254   0.2044
  12   rs7957818   GENO      G/G      G/A      A/A
  12   rs7957818 COUNTS        7        9       24
  12   rs7957818   FREQ    0.175    0.225      0.6
  12   rs7957818   MEAN    7.872     7.92     7.81
  12   rs7957818     SD   0.2867   0.2254   0.2044
  12  rs57969900   GENO      C/C     C/CT    CT/CT
  12  rs57969900 COUNTS        1       20       19
  12  rs57969900   FREQ    0.025      0.5    0.475
  12  rs57969900   MEAN    8.246    7.827    7.844
  12  rs57969900     SD        0    0.238   0.1976
  12  rs10876519   GENO      G/G      G/A      A/A
  12  rs10876519 COUNTS        7       13       20
  12  rs10876519   FREQ    0.175    0.325      0.5
  12  rs10876519   MEAN    7.872     7.87     7.82
  12  rs10876519     SD   0.2867   0.2229   0.2091
  12 rs111859180   GENO      A/A      A/G      G/G
  12 rs111859180 COUNTS        0        6       34
  12 rs111859180   FREQ        0     0.15     0.85
  12 rs111859180   MEAN       NA    7.816     7.85
  12 rs111859180     SD       NA   0.3534   0.1997
  12  rs56823146   GENO      T/T      T/G      G/G
  12  rs56823146 COUNTS        1        7       32
  12  rs56823146   FREQ    0.025    0.175      0.8
  12  rs56823146   MEAN    8.062    7.802    7.848
  12  rs56823146     SD        0   0.2333   0.2243
  12 rs147950721   GENO GCAAGAA/GCAAGAA GCAAGAA/G      G/G
  12 rs147950721 COUNTS        7       13       20
  12 rs147950721   FREQ    0.175    0.325      0.5
  12 rs147950721   MEAN    7.872     7.87     7.82
  12 rs147950721     SD   0.2867   0.2229   0.2091
  12 rs115946540   GENO      T/T      T/C      C/C
  12 rs115946540 COUNTS        0        4       36
  12 rs115946540   FREQ        0      0.1      0.9
  12 rs115946540   MEAN       NA    7.759    7.855
  12 rs115946540     SD       NA   0.1986   0.2265
  12  rs76545473   GENO      A/A      A/T      T/T
  12  rs76545473 COUNTS        0        4       36
  12  rs76545473   FREQ        0      0.1      0.9
  12  rs76545473   MEAN       NA    7.759    7.855
  12  rs76545473     SD       NA   0.1986   0.2265
  12 rs140822397   GENO      T/T     T/TG    TG/TG
  12 rs140822397 COUNTS        0        5       35
  12 rs140822397   FREQ        0    0.125    0.875
  12 rs140822397   MEAN       NA    7.796    7.852
  12 rs140822397     SD       NA   0.3913   0.1971
  12  rs80239369   GENO      T/T      T/C      C/C
  12  rs80239369 COUNTS        0        6       34
  12  rs80239369   FREQ        0     0.15     0.85
  12  rs80239369   MEAN       NA    7.816     7.85
  12  rs80239369     SD       NA   0.3534   0.1997
  12  rs12579832   GENO      A/A      A/G      G/G
  12  rs12579832 COUNTS        4       19       17
  12  rs12579832   FREQ      0.1    0.475    0.425
  12  rs12579832   MEAN     7.78    7.779    7.935
  12  rs12579832     SD   0.1444   0.2085   0.2325
  12  rs12579835   GENO      A/A      A/C      C/C
  12  rs12579835 COUNTS        2       14       24
  12  rs12579835   FREQ     0.05     0.35      0.6
  12  rs12579835   MEAN    7.767    7.766    7.898
  12  rs12579835     SD   0.1079   0.1234   0.2611
  12   rs2366140   GENO      C/C      C/T      T/T
  12   rs2366140 COUNTS        4       19       17
  12   rs2366140   FREQ      0.1    0.475    0.425
  12   rs2366140   MEAN     7.78    7.779    7.935
  12   rs2366140     SD   0.1444   0.2085   0.2325
  12   rs2366141   GENO      C/C      C/T      T/T
  12   rs2366141 COUNTS        5       21       14
  12   rs2366141   FREQ    0.125    0.525     0.35
  12   rs2366141   MEAN     7.75     7.79    7.963
  12   rs2366141     SD   0.1427   0.2066   0.2332
  12  rs12826370   GENO      C/C      C/T      T/T
  12  rs12826370 COUNTS        4       19       17
  12  rs12826370   FREQ      0.1    0.475    0.425
  12  rs12826370   MEAN     7.78    7.779    7.935
  12  rs12826370     SD   0.1444   0.2085   0.2325
  12  rs71227277   GENO GATTA/GATTA  GATTA/G      G/G
  12  rs71227277 COUNTS        5       21       14
  12  rs71227277   FREQ    0.125    0.525     0.35
  12  rs71227277   MEAN     7.75     7.79    7.963
  12  rs71227277     SD   0.1427   0.2066   0.2332
  12  rs11380998   GENO    CT/CT     CT/C      C/C
  12  rs11380998 COUNTS        7       17       16
  12  rs11380998   FREQ    0.175    0.425      0.4
  12  rs11380998   MEAN    7.921    7.842    7.815
  12  rs11380998     SD   0.2249   0.2264   0.2262
  12  rs12320942   GENO      G/G      G/A      A/A
  12  rs12320942 COUNTS        5        6       29
  12  rs12320942   FREQ    0.125     0.15    0.725
  12  rs12320942   MEAN    7.882    7.764    7.856
  12  rs12320942     SD   0.2083   0.2192   0.2302
  12   rs7312664   GENO      C/C      C/A      A/A
  12   rs7312664 COUNTS        5       21       14
  12   rs7312664   FREQ    0.125    0.525     0.35
  12   rs7312664   MEAN     7.75     7.79    7.963
  12   rs7312664     SD   0.1427   0.2066   0.2332
  12   rs7312914   GENO      G/G      G/A      A/A
  12   rs7312914 COUNTS        4       19       17
  12   rs7312914   FREQ      0.1    0.475    0.425
  12   rs7312914   MEAN     7.78    7.779    7.935
  12   rs7312914     SD   0.1444   0.2085   0.2325
  12  rs12580517   GENO      T/T      T/C      C/C
  12  rs12580517 COUNTS        4       19       17
  12  rs12580517   FREQ      0.1    0.475    0.425
  12  rs12580517   MEAN     7.78    7.779    7.935
  12  rs12580517     SD   0.1444   0.2085   0.2325
  12  rs34113972   GENO      G/G      G/A      A/A
  12  rs34113972 COUNTS        5       21       14
  12  rs34113972   FREQ    0.125    0.525     0.35
  12  rs34113972   MEAN     7.75     7.79    7.963
  12  rs34113972     SD   0.1427   0.2066   0.2332
  12   rs7316901   GENO      C/C      C/G      G/G
  12   rs7316901 COUNTS        7        7       26
  12   rs7316901   FREQ    0.175    0.175     0.65
  12   rs7316901   MEAN    7.872    7.892    7.825
  12   rs7316901     SD   0.2867   0.2421    0.207
  12  rs12580546   GENO      T/T      T/C      C/C
  12  rs12580546 COUNTS        2       15       23
  12  rs12580546   FREQ     0.05    0.375    0.575
  12  rs12580546   MEAN    7.767    7.757     7.91
  12  rs12580546     SD   0.1079   0.1236   0.2608
  12  rs12580549   GENO      T/T      T/C      C/C
  12  rs12580549 COUNTS        5       21       14
  12  rs12580549   FREQ    0.125    0.525     0.35
  12  rs12580549   MEAN     7.75     7.79    7.963
  12  rs12580549     SD   0.1427   0.2066   0.2332
  12  rs12581949   GENO      C/C      C/T      T/T
  12  rs12581949 COUNTS        5       21       14
  12  rs12581949   FREQ    0.125    0.525     0.35
  12  rs12581949   MEAN     7.75     7.79    7.963
  12  rs12581949     SD   0.1427   0.2066   0.2332
  12  rs12581950   GENO      G/G      G/T      T/T
  12  rs12581950 COUNTS        5       21       14
  12  rs12581950   FREQ    0.125    0.525     0.35
  12  rs12581950   MEAN     7.75     7.79    7.963
  12  rs12581950     SD   0.1427   0.2066   0.2332
  12  rs12810893   GENO      C/C      C/T      T/T
  12  rs12810893 COUNTS        5       21       14
  12  rs12810893   FREQ    0.125    0.525     0.35
  12  rs12810893   MEAN     7.75     7.79    7.963
  12  rs12810893     SD   0.1427   0.2066   0.2332
  12  rs12814948   GENO      T/T      T/C      C/C
  12  rs12814948 COUNTS        4       19       17
  12  rs12814948   FREQ      0.1    0.475    0.425
  12  rs12814948   MEAN     7.78    7.779    7.935
  12  rs12814948     SD   0.1444   0.2085   0.2325
  12   rs2028638   GENO      A/A      A/G      G/G
  12   rs2028638 COUNTS        4       18       18
  12   rs2028638   FREQ      0.1     0.45     0.45
  12   rs2028638   MEAN    8.063    7.808    7.834
  12   rs2028638     SD   0.1562   0.2051   0.2352
  12   rs1838170   GENO      C/C      C/A      A/A
  12   rs1838170 COUNTS        5       21       14
  12   rs1838170   FREQ    0.125    0.525     0.35
  12   rs1838170   MEAN     7.75     7.79    7.963
  12   rs1838170     SD   0.1427   0.2066   0.2332
  12 rs115358681   GENO      G/G      G/C      C/C
  12 rs115358681 COUNTS        0        4       36
  12 rs115358681   FREQ        0      0.1      0.9
  12 rs115358681   MEAN       NA    7.759    7.855
  12 rs115358681     SD       NA   0.1986   0.2265
  12  rs75093838   GENO      G/G      G/C      C/C
  12  rs75093838 COUNTS        1        7       32
  12  rs75093838   FREQ    0.025    0.175      0.8
  12  rs75093838   MEAN    8.062    7.802    7.848
  12  rs75093838     SD        0   0.2333   0.2243
  12  rs59409759   GENO      G/G      G/A      A/A
  12  rs59409759 COUNTS        0        4       36
  12  rs59409759   FREQ        0      0.1      0.9
  12  rs59409759   MEAN       NA    7.759    7.855
  12  rs59409759     SD       NA   0.1986   0.2265
  12 rs114288980   GENO      C/C      C/T      T/T
  12 rs114288980 COUNTS        0        4       36
  12 rs114288980   FREQ        0      0.1      0.9
  12 rs114288980   MEAN       NA    7.759    7.855
  12 rs114288980     SD       NA   0.1986   0.2265
  12  rs59885854   GENO      C/C     C/CT    CT/CT
  12  rs59885854 COUNTS        0        4       36
  12  rs59885854   FREQ        0      0.1      0.9
  12  rs59885854   MEAN       NA    7.759    7.855
  12  rs59885854     SD       NA   0.1986   0.2265
  12  rs12822446   GENO      A/A      A/G      G/G
  12  rs12822446 COUNTS        4       19       17
  12  rs12822446   FREQ      0.1    0.475    0.425
  12  rs12822446   MEAN     7.78    7.779    7.935
  12  rs12822446     SD   0.1444   0.2085   0.2325
  12  rs75473466   GENO      G/G      G/T      T/T
  12  rs75473466 COUNTS        0        4       36
  12  rs75473466   FREQ        0      0.1      0.9
  12  rs75473466   MEAN       NA    7.759    7.855
  12  rs75473466     SD       NA   0.1986   0.2265
  12  rs58547353   GENO      A/A      A/G      G/G
  12  rs58547353 COUNTS        0        4       36
  12  rs58547353   FREQ        0      0.1      0.9
  12  rs58547353   MEAN       NA    7.759    7.855
  12  rs58547353     SD       NA   0.1986   0.2265
  12  rs59671179   GENO      T/T      T/C      C/C
  12  rs59671179 COUNTS        0        4       36
  12  rs59671179   FREQ        0      0.1      0.9
  12  rs59671179   MEAN       NA    7.759    7.855
  12  rs59671179     SD       NA   0.1986   0.2265
  12 rs562932581   GENO GATGA/GATGA  GATGA/G      G/G
  12 rs562932581 COUNTS        2        7       31
  12 rs562932581   FREQ     0.05    0.175    0.775
  12 rs562932581   MEAN    7.992     7.78    7.851
  12 rs562932581     SD  0.09791   0.2271   0.2275
  12 rs113748589   GENO      G/G      G/C      C/C
  12 rs113748589 COUNTS        0        4       36
  12 rs113748589   FREQ        0      0.1      0.9
  12 rs113748589   MEAN       NA    7.804     7.85
  12 rs113748589     SD       NA   0.2031   0.2277
  12  rs58691931   GENO      A/A      A/G      G/G
  12  rs58691931 COUNTS        0        4       36
  12  rs58691931   FREQ        0      0.1      0.9
  12  rs58691931   MEAN       NA    7.759    7.855
  12  rs58691931     SD       NA   0.1986   0.2265
  12  rs12426215   GENO      T/T      T/C      C/C
  12  rs12426215 COUNTS        4       19       17
  12  rs12426215   FREQ      0.1    0.475    0.425
  12  rs12426215   MEAN     7.78    7.779    7.935
  12  rs12426215     SD   0.1444   0.2085   0.2325
  12  rs80014912   GENO      T/T      T/C      C/C
  12  rs80014912 COUNTS        0        4       36
  12  rs80014912   FREQ        0      0.1      0.9
  12  rs80014912   MEAN       NA    7.759    7.855
  12  rs80014912     SD       NA   0.1986   0.2265
  12  rs79141623   GENO      C/C      C/T      T/T
  12  rs79141623 COUNTS        2       16       22
  12  rs79141623   FREQ     0.05      0.4     0.55
  12  rs79141623   MEAN    7.767    7.767    7.909
  12  rs79141623     SD   0.1079   0.1259   0.2669
  12  rs79264414   GENO      G/G      G/A      A/A
  12  rs79264414 COUNTS        0        4       36
  12  rs79264414   FREQ        0      0.1      0.9
  12  rs79264414   MEAN       NA    7.759    7.855
  12  rs79264414     SD       NA   0.1986   0.2265
  12  rs75393661   GENO      G/G      G/T      T/T
  12  rs75393661 COUNTS        0        4       36
  12  rs75393661   FREQ        0      0.1      0.9
  12  rs75393661   MEAN       NA    7.759    7.855
  12  rs75393661     SD       NA   0.1986   0.2265
  12 rs114734619   GENO      A/A      A/G      G/G
  12 rs114734619 COUNTS        0        4       36
  12 rs114734619   FREQ        0      0.1      0.9
  12 rs114734619   MEAN       NA    7.759    7.855
  12 rs114734619     SD       NA   0.1986   0.2265
  12   rs1443511   GENO      C/C      C/T      T/T
  12   rs1443511 COUNTS        2       16       22
  12   rs1443511   FREQ     0.05      0.4     0.55
  12   rs1443511   MEAN    7.767    7.767    7.909
  12   rs1443511     SD   0.1079   0.1259   0.2669
  12  rs57645636   GENO      T/T      T/C      C/C
  12  rs57645636 COUNTS        0        4       36
  12  rs57645636   FREQ        0      0.1      0.9
  12  rs57645636   MEAN       NA    7.759    7.855
  12  rs57645636     SD       NA   0.1986   0.2265
  12  rs57294980   GENO      T/T      T/A      A/A
  12  rs57294980 COUNTS        0        4       36
  12  rs57294980   FREQ        0      0.1      0.9
  12  rs57294980   MEAN       NA    7.759    7.855
  12  rs57294980     SD       NA   0.1986   0.2265
  12   rs3037767   GENO    CT/CT     CT/C      C/C
  12   rs3037767 COUNTS        8       20       12
  12   rs3037767   FREQ      0.2      0.5      0.3
  12   rs3037767   MEAN    7.997    7.759    7.889
  12   rs3037767     SD   0.1841   0.1934   0.2418
  12 rs115221193   GENO      T/T      T/G      G/G
  12 rs115221193 COUNTS        0        4       36
  12 rs115221193   FREQ        0      0.1      0.9
  12 rs115221193   MEAN       NA    7.759    7.855
  12 rs115221193     SD       NA   0.1986   0.2265
  12 rs149923139   GENO    AT/AT     AT/A      A/A
  12 rs149923139 COUNTS        0        4       36
  12 rs149923139   FREQ        0      0.1      0.9
  12 rs149923139   MEAN       NA    7.759    7.855
  12 rs149923139     SD       NA   0.1986   0.2265
  12 rs143067836   GENO      C/C      C/T      T/T
  12 rs143067836 COUNTS        0        4       36
  12 rs143067836   FREQ        0      0.1      0.9
  12 rs143067836   MEAN       NA    7.759    7.855
  12 rs143067836     SD       NA   0.1986   0.2265
  12  rs60675193   GENO      G/G      G/A      A/A
  12  rs60675193 COUNTS        0        4       36
  12  rs60675193   FREQ        0      0.1      0.9
  12  rs60675193   MEAN       NA    7.759    7.855
  12  rs60675193     SD       NA   0.1986   0.2265
  12   rs1443503   GENO      G/G      G/A      A/A
  12   rs1443503 COUNTS        1        4       35
  12   rs1443503   FREQ    0.025      0.1    0.875
  12   rs1443503   MEAN    8.246    7.982    7.818
  12   rs1443503     SD        0   0.1391   0.2188
  12  rs10689313   GENO      C/C C/CCTTAT CCTTAT/CCTTAT
  12  rs10689313 COUNTS        4       18       18
  12  rs10689313   FREQ      0.1     0.45     0.45
  12  rs10689313   MEAN    8.063    7.808    7.834
  12  rs10689313     SD   0.1562   0.2051   0.2352
  12   rs1443504   GENO      G/G      G/T      T/T
  12   rs1443504 COUNTS        9       21       10
  12   rs1443504   FREQ    0.225    0.525     0.25
  12   rs1443504   MEAN    7.976    7.783    7.859
  12   rs1443504     SD   0.2022   0.1984   0.2571
  12  rs56888867   GENO      T/T      T/A      A/A
  12  rs56888867 COUNTS        0        4       36
  12  rs56888867   FREQ        0      0.1      0.9
  12  rs56888867   MEAN       NA    7.759    7.855
  12  rs56888867     SD       NA   0.1986   0.2265
  12  rs73313119   GENO      C/C      C/T      T/T
  12  rs73313119 COUNTS        0        4       36
  12  rs73313119   FREQ        0      0.1      0.9
  12  rs73313119   MEAN       NA    7.804     7.85
  12  rs73313119     SD       NA   0.2031   0.2277
  12  rs74092718   GENO      A/A      A/G      G/G
  12  rs74092718 COUNTS        1        7       32
  12  rs74092718   FREQ    0.025    0.175      0.8
  12  rs74092718   MEAN    8.062    7.802    7.848
  12  rs74092718     SD        0   0.2333   0.2243
  12  rs78878050   GENO      C/C      C/T      T/T
  12  rs78878050 COUNTS        0        5       35
  12  rs78878050   FREQ        0    0.125    0.875
  12  rs78878050   MEAN       NA    7.791    7.853
  12  rs78878050     SD       NA   0.1687   0.2311
  12  rs78902074   GENO      G/G      G/A      A/A
  12  rs78902074 COUNTS        0        4       36
  12  rs78902074   FREQ        0      0.1      0.9
  12  rs78902074   MEAN       NA    7.759    7.855
  12  rs78902074     SD       NA   0.1986   0.2265
  12   rs7139153   GENO      C/C      C/G      G/G
  12   rs7139153 COUNTS        4       18       18
  12   rs7139153   FREQ      0.1     0.45     0.45
  12   rs7139153   MEAN     7.78    7.779    7.926
  12   rs7139153     SD   0.1444   0.2146   0.2288
  12   rs1443505   GENO      C/C      C/A      A/A
  12   rs1443505 COUNTS        9       21       10
  12   rs1443505   FREQ    0.225    0.525     0.25
  12   rs1443505   MEAN    7.888    7.767    7.972
  12   rs1443505     SD   0.2548   0.1989    0.191
  12   rs7297554   GENO      A/A      A/G      G/G
  12   rs7297554 COUNTS        5       20       15
  12   rs7297554   FREQ    0.125      0.5    0.375
  12   rs7297554   MEAN     7.75    7.788    7.953
  12   rs7297554     SD   0.1427   0.2118   0.2277
  12  rs75256996   GENO    CT/CT     CT/C      C/C
  12  rs75256996 COUNTS        0       13       27
  12  rs75256996   FREQ        0    0.325    0.675
  12  rs75256996   MEAN       NA    7.746    7.893
  12  rs75256996     SD       NA  0.09821   0.2513
  12  rs17104906   GENO      C/C      C/T      T/T
  12  rs17104906 COUNTS        1        6       33
  12  rs17104906   FREQ    0.025     0.15    0.825
  12  rs17104906   MEAN    7.952    7.769    7.856
  12  rs17104906     SD        0   0.1357   0.2375
  12  rs75486182   GENO      C/C      C/T      T/T
  12  rs75486182 COUNTS        0        4       36
  12  rs75486182   FREQ        0      0.1      0.9
  12  rs75486182   MEAN       NA    7.929    7.836
  12  rs75486182     SD       NA   0.3065   0.2161
  12    rs894734   GENO      G/G      G/A      A/A
  12    rs894734 COUNTS        3       18       19
  12    rs894734   FREQ    0.075     0.45    0.475
  12    rs894734   MEAN     7.73    7.835    7.873
  12    rs894734     SD   0.2486   0.2527   0.1945
  12 rs140225931   GENO      G/G     G/GT    GT/GT
  12 rs140225931 COUNTS        2       17       21
  12 rs140225931   FREQ     0.05    0.425    0.525
  12 rs140225931   MEAN    7.892    7.832    7.852
  12 rs140225931     SD   0.6268   0.2455   0.1705
  12   rs3847783   GENO      T/T      T/C      C/C
  12   rs3847783 COUNTS        8       16       16
  12   rs3847783   FREQ      0.2      0.4      0.4
  12   rs3847783   MEAN    7.797    7.807    7.908
  12   rs3847783     SD   0.1757    0.241   0.2241
  12    rs979013   GENO      A/A      A/C      C/C
  12    rs979013 COUNTS        8       16       16
  12    rs979013   FREQ      0.2      0.4      0.4
  12    rs979013   MEAN    7.797    7.807    7.908
  12    rs979013     SD   0.1757    0.241   0.2241
  12  rs58879763   GENO      A/A      A/G      G/G
  12  rs58879763 COUNTS        1        8       31
  12  rs58879763   FREQ    0.025      0.2    0.775
  12  rs58879763   MEAN    8.062    7.768    7.858
  12  rs58879763     SD        0    0.278   0.2086
  12 rs114426385   GENO      T/T      T/C      C/C
  12 rs114426385 COUNTS        0       12       28
  12 rs114426385   FREQ        0      0.3      0.7
  12 rs114426385   MEAN       NA    7.771    7.877
  12 rs114426385     SD       NA   0.1992    0.229
  12 rs116818942   GENO      A/A      A/G      G/G
  12 rs116818942 COUNTS        0       12       28
  12 rs116818942   FREQ        0      0.3      0.7
  12 rs116818942   MEAN       NA    7.771    7.877
  12 rs116818942     SD       NA   0.1992    0.229
  12 rs114872212   GENO      A/A      A/G      G/G
  12 rs114872212 COUNTS        0        4       36
  12 rs114872212   FREQ        0      0.1      0.9
  12 rs114872212   MEAN       NA    7.922    7.837
  12 rs114872212     SD       NA   0.3743    0.207
  12  rs10783613   GENO      T/T      T/G      G/G
  12  rs10783613 COUNTS        8       16       16
  12  rs10783613   FREQ      0.2      0.4      0.4
  12  rs10783613   MEAN    7.797    7.807    7.908
  12  rs10783613     SD   0.1757    0.241   0.2241
  12 rs150573800   GENO      A/A A/AAAAAT AAAAAT/AAAAAT
  12 rs150573800 COUNTS        0        4       36
  12 rs150573800   FREQ        0      0.1      0.9
  12 rs150573800   MEAN       NA    7.736    7.857
  12 rs150573800     SD       NA   0.1457   0.2287
  12   rs2366142   GENO      C/C      C/T      T/T
  12   rs2366142 COUNTS        8       16       16
  12   rs2366142   FREQ      0.2      0.4      0.4
  12   rs2366142   MEAN    7.797    7.807    7.908
  12   rs2366142     SD   0.1757    0.241   0.2241
  12   rs2366143   GENO      A/A      A/G      G/G
  12   rs2366143 COUNTS        2       13       25
  12   rs2366143   FREQ     0.05    0.325    0.625
  12   rs2366143   MEAN    7.917    7.802    7.862
  12   rs2366143     SD   0.2049     0.23   0.2262
  12 rs115542266   GENO      T/T      T/C      C/C
  12 rs115542266 COUNTS        0        5       35
  12 rs115542266   FREQ        0    0.125    0.875
  12 rs115542266   MEAN       NA    7.709    7.865
  12 rs115542266     SD       NA   0.1433   0.2274
  12   rs2366144   GENO      A/A      A/C      C/C
  12   rs2366144 COUNTS        1       13       26
  12   rs2366144   FREQ    0.025    0.325     0.65
  12   rs2366144   MEAN    8.062     7.81    7.855
  12   rs2366144     SD        0   0.2269   0.2247
  12  rs77117260   GENO      C/C      C/G      G/G
  12  rs77117260 COUNTS        0       10       30
  12  rs77117260   FREQ        0     0.25     0.75
  12  rs77117260   MEAN       NA    7.772     7.87
  12  rs77117260     SD       NA    0.205   0.2271
  12   rs7138907   GENO      T/T      T/C      C/C
  12   rs7138907 COUNTS        6       16       18
  12   rs7138907   FREQ     0.15      0.4     0.45
  12   rs7138907   MEAN    7.975     7.74    7.895
  12   rs7138907     SD   0.2029   0.1608   0.2461
  12  rs77749719   GENO      A/A      A/G      G/G
  12  rs77749719 COUNTS        0       10       30
  12  rs77749719   FREQ        0     0.25     0.75
  12  rs77749719   MEAN       NA    7.772     7.87
  12  rs77749719     SD       NA    0.205   0.2271
  12   rs7301643   GENO      T/T      T/G      G/G
  12   rs7301643 COUNTS       13       12       15
  12   rs7301643   FREQ    0.325      0.3    0.375
  12   rs7301643   MEAN    7.844    7.777    7.901
  12   rs7301643     SD   0.2128   0.2067   0.2438
  12    rs995901   GENO      G/G      G/A      A/A
  12    rs995901 COUNTS       14       12       14
  12    rs995901   FREQ     0.35      0.3     0.35
  12    rs995901   MEAN     7.89    7.795    7.844
  12    rs995901     SD   0.2491   0.2213   0.2044
  12  rs74092729   GENO      G/G      G/A      A/A
  12  rs74092729 COUNTS        1        5       34
  12  rs74092729   FREQ    0.025    0.125     0.85
  12  rs74092729   MEAN     7.92    7.757    7.856
  12  rs74092729     SD        0    0.122    0.236
  12  rs74092731   GENO      A/A      A/G      G/G
  12  rs74092731 COUNTS        1        8       31
  12  rs74092731   FREQ    0.025      0.2    0.775
  12  rs74092731   MEAN     7.92    7.844    7.843
  12  rs74092731     SD        0   0.2208   0.2309
  12  rs79068776   GENO      T/T      T/C      C/C
  12  rs79068776 COUNTS        0        7       33
  12  rs79068776   FREQ        0    0.175    0.825
  12  rs79068776   MEAN       NA    7.773    7.861
  12  rs79068776     SD       NA   0.2339   0.2217
  12   rs4759308   GENO      T/T      T/A      A/A
  12   rs4759308 COUNTS        2       13       25
  12   rs4759308   FREQ     0.05    0.325    0.625
  12   rs4759308   MEAN    7.941    7.753    7.886
  12   rs4759308     SD   0.1701   0.2783   0.1846
  12  rs74092735   GENO      A/A      A/G      G/G
  12  rs74092735 COUNTS        1        5       34
  12  rs74092735   FREQ    0.025    0.125     0.85
  12  rs74092735   MEAN     7.92    7.757    7.856
  12  rs74092735     SD        0    0.122    0.236
  12   rs1867299   GENO      C/C      C/T      T/T
  12   rs1867299 COUNTS        2       13       25
  12   rs1867299   FREQ     0.05    0.325    0.625
  12   rs1867299   MEAN    7.941    7.753    7.886
  12   rs1867299     SD   0.1701   0.2783   0.1846
  12   rs1992563   GENO      T/T      T/G      G/G
  12   rs1992563 COUNTS        2       13       25
  12   rs1992563   FREQ     0.05    0.325    0.625
  12   rs1992563   MEAN    7.941    7.753    7.886
  12   rs1992563     SD   0.1701   0.2783   0.1846
  12   rs2366146   GENO      A/A      A/G      G/G
  12   rs2366146 COUNTS        1       12       27
  12   rs2366146   FREQ    0.025      0.3    0.675
  12   rs2366146   MEAN    8.062    7.759    7.875
  12   rs2366146     SD        0   0.2788   0.1893
  12   rs3759162   GENO      G/G      G/C      C/C
  12   rs3759162 COUNTS       13       13       14
  12   rs3759162   FREQ    0.325    0.325     0.35
  12   rs3759162   MEAN    7.938    7.754    7.844
  12   rs3759162     SD   0.1801   0.2575   0.2044
  12   rs2366147   GENO      G/G      G/A      A/A
  12   rs2366147 COUNTS        1       11       28
  12   rs2366147   FREQ    0.025    0.275      0.7
  12   rs2366147   MEAN     7.92    7.873    7.832
  12   rs2366147     SD        0    0.197   0.2388
  12   rs2366148   GENO      G/G      G/A      A/A
  12   rs2366148 COUNTS        1        8       31
  12   rs2366148   FREQ    0.025      0.2    0.775
  12   rs2366148   MEAN     7.92    7.829    7.847
  12   rs2366148     SD        0   0.1473   0.2441
  12  rs74092740   GENO      C/C      C/T      T/T
  12  rs74092740 COUNTS        1        5       34
  12  rs74092740   FREQ    0.025    0.125     0.85
  12  rs74092740   MEAN     7.92    7.757    7.856
  12  rs74092740     SD        0    0.122    0.236
  12 rs116413393   GENO      C/C      C/A      A/A
  12 rs116413393 COUNTS        0       10       30
  12 rs116413393   FREQ        0     0.25     0.75
  12 rs116413393   MEAN       NA    7.772     7.87
  12 rs116413393     SD       NA    0.205   0.2271
  12  rs73313137   GENO      G/G      G/T      T/T
  12  rs73313137 COUNTS        1        2       37
  12  rs73313137   FREQ    0.025     0.05    0.925
  12  rs73313137   MEAN    7.966    7.869    7.841
  12  rs73313137     SD        0  0.06756   0.2313
  12  rs74092741   GENO      A/A      A/G      G/G
  12  rs74092741 COUNTS        1        5       34
  12  rs74092741   FREQ    0.025    0.125     0.85
  12  rs74092741   MEAN     7.92    7.757    7.856
  12  rs74092741     SD        0    0.122    0.236
  12 rs188000242   GENO      G/G      G/C      C/C
  12 rs188000242 COUNTS        0        4       36
  12 rs188000242   FREQ        0      0.1      0.9
  12 rs188000242   MEAN       NA    7.736    7.857
  12 rs188000242     SD       NA   0.1457   0.2287
  12  rs35548497   GENO      T/T      T/C      C/C
  12  rs35548497 COUNTS        0       10       30
  12  rs35548497   FREQ        0     0.25     0.75
  12  rs35548497   MEAN       NA    7.772     7.87
  12  rs35548497     SD       NA    0.205   0.2271
  12  rs12581319   GENO      C/C      C/T      T/T
  12  rs12581319 COUNTS        1       11       28
  12  rs12581319   FREQ    0.025    0.275      0.7
  12  rs12581319   MEAN     7.92    7.873    7.832
  12  rs12581319     SD        0    0.197   0.2388
  12  rs55673008   GENO      T/T      T/A      A/A
  12  rs55673008 COUNTS        1        8       31
  12  rs55673008   FREQ    0.025      0.2    0.775
  12  rs55673008   MEAN     7.92    7.811    7.852
  12  rs55673008     SD        0   0.1251   0.2463
  12   rs1975473   GENO      G/G      G/A      A/A
  12   rs1975473 COUNTS       14       12       14
  12   rs1975473   FREQ     0.35      0.3     0.35
  12   rs1975473   MEAN    7.923    7.757    7.844
  12   rs1975473     SD    0.182   0.2688   0.2044
  12  rs79216850   GENO      T/T      T/C      C/C
  12  rs79216850 COUNTS        0        9       31
  12  rs79216850   FREQ        0    0.225    0.775
  12  rs79216850   MEAN       NA    7.721    7.881
  12  rs79216850     SD       NA   0.1357   0.2324
  12   rs1561987   GENO      A/A      A/G      G/G
  12   rs1561987 COUNTS        1        9       30
  12   rs1561987   FREQ    0.025    0.225     0.75
  12   rs1561987   MEAN    8.062    7.712    7.878
  12   rs1561987     SD        0    0.309   0.1805
  12   rs2044210   GENO      G/G      G/C      C/C
  12   rs2044210 COUNTS        1        9       30
  12   rs2044210   FREQ    0.025    0.225     0.75
  12   rs2044210   MEAN    8.062    7.712    7.878
  12   rs2044210     SD        0    0.309   0.1805
  12  rs35142054   GENO      G/G     G/GT    GT/GT
  12  rs35142054 COUNTS        5       19       16
  12  rs35142054   FREQ    0.125    0.475      0.4
  12  rs35142054   MEAN    7.928     7.74    7.944
  12  rs35142054     SD   0.2906   0.1964   0.1852
  12  rs12422631   GENO      C/C      C/A      A/A
  12  rs12422631 COUNTS        1       14       25
  12  rs12422631   FREQ    0.025     0.35    0.625
  12  rs12422631   MEAN     7.92    7.879    7.823
  12  rs12422631     SD        0   0.1756    0.251
  12 rs114099248   GENO      A/A      A/G      G/G
  12 rs114099248 COUNTS        0        9       31
  12 rs114099248   FREQ        0    0.225    0.775
  12 rs114099248   MEAN       NA    7.721    7.881
  12 rs114099248     SD       NA   0.1357   0.2324
  12   rs1975470   GENO      A/A      A/G      G/G
  12   rs1975470 COUNTS        1       12       27
  12   rs1975470   FREQ    0.025      0.3    0.675
  12   rs1975470   MEAN    8.062    7.727     7.89
  12   rs1975470     SD        0   0.2786   0.1781
  12   rs1975471   GENO      A/A      A/G      G/G
  12   rs1975471 COUNTS       14       12       14
  12   rs1975471   FREQ     0.35      0.3     0.35
  12   rs1975471   MEAN    7.923    7.757    7.844
  12   rs1975471     SD    0.182   0.2688   0.2044
  12   rs1975472   GENO      G/G      G/A      A/A
  12   rs1975472 COUNTS        3       12       25
  12   rs1975472   FREQ    0.075      0.3    0.625
  12   rs1975472   MEAN     8.08    7.681    7.896
  12   rs1975472     SD    0.246   0.2052   0.1839
  12  rs78414086   GENO      G/G      G/A      A/A
  12  rs78414086 COUNTS        0        9       31
  12  rs78414086   FREQ        0    0.225    0.775
  12  rs78414086   MEAN       NA    7.721    7.881
  12  rs78414086     SD       NA   0.1357   0.2324
  12   rs3037794   GENO      C/C    C/CCT  CCT/CCT
  12   rs3037794 COUNTS       12       14       14
  12   rs3037794   FREQ      0.3     0.35     0.35
  12   rs3037794   MEAN    7.948    7.758    7.844
  12   rs3037794     SD   0.1697   0.2561   0.2044
  12   rs2078098   GENO      A/A      A/C      C/C
  12   rs2078098 COUNTS        0        9       31
  12   rs2078098   FREQ        0    0.225    0.775
  12   rs2078098   MEAN       NA    7.728    7.879
  12   rs2078098     SD       NA    0.324   0.1776
  12   rs4759058   GENO      A/A      A/C      C/C
  12   rs4759058 COUNTS        2       12       26
  12   rs4759058   FREQ     0.05      0.3     0.65
  12   rs4759058   MEAN    8.198    7.687    7.891
  12   rs4759058     SD   0.1932   0.2091   0.1818
  12 rs114528288   GENO      C/C      C/G      G/G
  12 rs114528288 COUNTS        0        9       31
  12 rs114528288   FREQ        0    0.225    0.775
  12 rs114528288   MEAN       NA    7.787    7.862
  12 rs114528288     SD       NA   0.2114   0.2273
  12   rs1822437   GENO      A/A      A/G      G/G
  12   rs1822437 COUNTS        2       13       25
  12   rs1822437   FREQ     0.05    0.325    0.625
  12   rs1822437   MEAN    8.198    7.694    7.896
  12   rs1822437     SD   0.1932   0.2016   0.1839
  12   rs1373160   GENO      G/G      G/A      A/A
  12   rs1373160 COUNTS        2       13       25
  12   rs1373160   FREQ     0.05    0.325    0.625
  12   rs1373160   MEAN    8.198    7.694    7.896
  12   rs1373160     SD   0.1932   0.2016   0.1839
  12  rs61138664   GENO      C/C     C/CA    CA/CA
  12  rs61138664 COUNTS        1       10       29
  12  rs61138664   FREQ    0.025     0.25    0.725
  12  rs61138664   MEAN     7.92    7.794     7.86
  12  rs61138664     SD        0   0.1159   0.2526
  12   rs1443509   GENO      T/T      T/C      C/C
  12   rs1443509 COUNTS       11       15       14
  12   rs1443509   FREQ    0.275    0.375     0.35
  12   rs1443509   MEAN    7.958    7.764    7.844
  12   rs1443509     SD   0.1843   0.2425   0.2044
  12   rs1443510   GENO      C/C      C/T      T/T
  12   rs1443510 COUNTS       12       15       13
  12   rs1443510   FREQ      0.3    0.375    0.325
  12   rs1443510   MEAN    7.955    7.745     7.86
  12   rs1443510     SD    0.176   0.2404   0.2034
  12  rs74714361   GENO      T/T      T/C      C/C
  12  rs74714361 COUNTS        0        6       34
  12  rs74714361   FREQ        0     0.15     0.85
  12  rs74714361   MEAN       NA    7.875     7.84
  12  rs74714361     SD       NA   0.1775   0.2324
  12  rs73313144   GENO      C/C      C/T      T/T
  12  rs73313144 COUNTS        1        8       31
  12  rs73313144   FREQ    0.025      0.2    0.775
  12  rs73313144   MEAN     7.92    7.863    7.838
  12  rs73313144     SD        0   0.2239   0.2299
  12  rs73313145   GENO      C/C      C/A      A/A
  12  rs73313145 COUNTS        1       11       28
  12  rs73313145   FREQ    0.025    0.275      0.7
  12  rs73313145   MEAN     7.92     7.88    7.829
  12  rs73313145     SD        0   0.2314   0.2264
  12 rs150424472   GENO      A/A      A/C      C/C
  12 rs150424472 COUNTS        0        7       33
  12 rs150424472   FREQ        0    0.175    0.825
  12 rs150424472   MEAN       NA    7.847    7.845
  12 rs150424472     SD       NA   0.1604   0.2367
  12 rs576683643   GENO AAAAAAAAAG/AAAAAAAAAG AAAAAAAAAG/A      A/A
  12 rs576683643 COUNTS        7       24        9
  12 rs576683643   FREQ    0.175      0.6    0.225
  12 rs576683643   MEAN    7.803    7.874    7.801
  12 rs576683643     SD     0.16   0.1896   0.3385
  12   rs1822438   GENO      C/C      C/A      A/A
  12   rs1822438 COUNTS        2       16       22
  12   rs1822438   FREQ     0.05      0.4     0.55
  12   rs1822438   MEAN    7.651    7.817    7.884
  12   rs1822438     SD  0.02215   0.2716    0.185
  12   rs1443512   GENO      C/C      C/A      A/A
  12   rs1443512 COUNTS        2       18       20
  12   rs1443512   FREQ     0.05     0.45      0.5
  12   rs1443512   MEAN    7.651    7.832    7.877
  12   rs1443512     SD  0.02215   0.2616   0.1898
  12   rs4759309   GENO      A/A      A/G      G/G
  12   rs4759309 COUNTS        2       18       20
  12   rs4759309   FREQ     0.05     0.45      0.5
  12   rs4759309   MEAN    7.651    7.832    7.877
  12   rs4759309     SD  0.02215   0.2616   0.1898
  12   rs1838173   GENO      T/T      T/C      C/C
  12   rs1838173 COUNTS        8       18       14
  12   rs1838173   FREQ      0.2     0.45     0.35
  12   rs1838173   MEAN    7.936    7.806    7.844
  12   rs1838173     SD   0.1877   0.2501   0.2044
  12 rs149229683   GENO      C/C C/CTCCAAGAGTGGT CTCCAAGAGTGGT/CTCCAAGAGTGGT
  12 rs149229683 COUNTS        0        9       31
  12 rs149229683   FREQ        0    0.225    0.775
  12 rs149229683   MEAN       NA    7.881    7.835
  12 rs149229683     SD       NA   0.1919   0.2336
  12   rs9804784   GENO      C/C      C/A      A/A
  12   rs9804784 COUNTS        2       18       20
  12   rs9804784   FREQ     0.05     0.45      0.5
  12   rs9804784   MEAN    7.651    7.832    7.877
  12   rs9804784     SD  0.02215   0.2616   0.1898
  12  rs67107002   GENO      A/A     A/AG    AG/AG
  12  rs67107002 COUNTS        1       11       28
  12  rs67107002   FREQ    0.025    0.275      0.7
  12  rs67107002   MEAN     7.92    7.818    7.853
  12  rs67107002     SD        0   0.2285   0.2284
  12  rs74089817   GENO      A/A      A/G      G/G
  12  rs74089817 COUNTS        0        6       34
  12  rs74089817   FREQ        0     0.15     0.85
  12  rs74089817   MEAN       NA    7.786    7.856
  12  rs74089817     SD       NA   0.1314   0.2358
  12 rs576860288   GENO      G/G     G/GC    GC/GC
  12 rs576860288 COUNTS        0        6       34
  12 rs576860288   FREQ        0     0.15     0.85
  12 rs576860288   MEAN       NA    7.786    7.856
  12 rs576860288     SD       NA   0.1314   0.2358
  12  rs74089818   GENO      G/G      G/T      T/T
  12  rs74089818 COUNTS        1        8       31
  12  rs74089818   FREQ    0.025      0.2    0.775
  12  rs74089818   MEAN    7.548    7.838    7.857
  12  rs74089818     SD        0   0.1848    0.232
  12  rs74089819   GENO      C/C      C/A      A/A
  12  rs74089819 COUNTS        0        7       33
  12  rs74089819   FREQ        0    0.175    0.825
  12  rs74089819   MEAN       NA    7.849    7.844
  12  rs74089819     SD       NA   0.2055     0.23
  12  rs74089820   GENO      A/A      A/G      G/G
  12  rs74089820 COUNTS        0        7       33
  12  rs74089820   FREQ        0    0.175    0.825
  12  rs74089820   MEAN       NA    7.849    7.844
  12  rs74089820     SD       NA   0.2055     0.23
  12  rs79425274   GENO      G/G      G/C      C/C
  12  rs79425274 COUNTS        0        5       35
  12  rs79425274   FREQ        0    0.125    0.875
  12  rs79425274   MEAN       NA    7.789    7.853
  12  rs79425274     SD       NA   0.1467   0.2328
  12  rs74089821   GENO      A/A      A/G      G/G
  12  rs74089821 COUNTS        1        8       31
  12  rs74089821   FREQ    0.025      0.2    0.775
  12  rs74089821   MEAN    7.548    7.838    7.857
  12  rs74089821     SD        0   0.1848    0.232
  12  rs10747688   GENO      G/G      G/C      C/C
  12  rs10747688 COUNTS        5       23       12
  12  rs10747688   FREQ    0.125    0.575      0.3
  12  rs10747688   MEAN    7.729    7.835    7.913
  12  rs10747688     SD   0.1647   0.2523   0.1683
  12    rs894739   GENO      C/C      C/T      T/T
  12    rs894739 COUNTS        2       15       23
  12    rs894739   FREQ     0.05    0.375    0.575
  12    rs894739   MEAN    7.651    7.875    7.843
  12    rs894739     SD  0.02215    0.266   0.1985
  12  rs61281358   GENO      T/T      T/C      C/C
  12  rs61281358 COUNTS        1        7       32
  12  rs61281358   FREQ    0.025    0.175      0.8
  12  rs61281358   MEAN    7.772    7.835     7.85
  12  rs61281358     SD        0   0.2149   0.2316
  12   rs2366149   GENO      G/G      G/T      T/T
  12   rs2366149 COUNTS        4       23       13
  12   rs2366149   FREQ      0.1    0.575    0.325
  12   rs2366149   MEAN    7.655    7.858    7.882
  12   rs2366149     SD  0.09247   0.2397   0.2024
  12  rs59198769   GENO      A/A      A/G      G/G
  12  rs59198769 COUNTS        1        7       32
  12  rs59198769   FREQ    0.025    0.175      0.8
  12  rs59198769   MEAN    7.772    7.835     7.85
  12  rs59198769     SD        0   0.2149   0.2316
  12   rs4332564   GENO      T/T      T/G      G/G
  12   rs4332564 COUNTS        0        5       35
  12   rs4332564   FREQ        0    0.125    0.875
  12   rs4332564   MEAN       NA    7.734    7.861
  12   rs4332564     SD       NA   0.1262   0.2309
  12  rs34540842   GENO    TG/TG     TG/T      T/T
  12  rs34540842 COUNTS        6       13       21
  12  rs34540842   FREQ     0.15    0.325    0.525
  12  rs34540842   MEAN    7.824    7.898    7.819
  12  rs34540842     SD   0.1979   0.1939   0.2496
  12  rs79623208   GENO      T/T      T/G      G/G
  12  rs79623208 COUNTS        0        5       35
  12  rs79623208   FREQ        0    0.125    0.875
  12  rs79623208   MEAN       NA    7.789    7.853
  12  rs79623208     SD       NA   0.1467   0.2328
  12  rs72049639   GENO      C/C C/CGGGAT CGGGAT/CGGGAT
  12  rs72049639 COUNTS        6       19       15
  12  rs72049639   FREQ     0.15    0.475    0.375
  12  rs72049639   MEAN    7.736    7.858    7.873
  12  rs72049639     SD   0.1483   0.2635   0.1891
  12 rs200793987   GENO      C/C     C/CT    CT/CT
  12 rs200793987 COUNTS        1        9       30
  12 rs200793987   FREQ    0.025    0.225     0.75
  12 rs200793987   MEAN     7.92      7.9    7.826
  12 rs200793987     SD        0   0.2377   0.2237
  12 rs113876684   GENO      T/T      T/C      C/C
  12 rs113876684 COUNTS        1        7       32
  12 rs113876684   FREQ    0.025    0.175      0.8
  12 rs113876684   MEAN     7.92    7.911    7.829
  12 rs113876684     SD        0    0.221   0.2278
  12  rs10876524   GENO      T/T      T/C      C/C
  12  rs10876524 COUNTS        6       21       13
  12  rs10876524   FREQ     0.15    0.525    0.325
  12  rs10876524   MEAN    7.736    7.854    7.882
  12  rs10876524     SD   0.1483   0.2504   0.2024
  12  rs74089824   GENO      T/T      T/C      C/C
  12  rs74089824 COUNTS        1        6       33
  12  rs74089824   FREQ    0.025     0.15    0.825
  12  rs74089824   MEAN    7.772     7.77    7.861
  12  rs74089824     SD        0   0.1395   0.2372
  12  rs10783615   GENO      A/A      A/G      G/G
  12  rs10783615 COUNTS        3       14       23
  12  rs10783615   FREQ    0.075     0.35    0.575
  12  rs10783615   MEAN    7.715    7.877    7.843
  12  rs10783615     SD   0.1126   0.2759   0.1985
  12  rs74089826   GENO      T/T      T/C      C/C
  12  rs74089826 COUNTS        1       10       29
  12  rs74089826   FREQ    0.025     0.25    0.725
  12  rs74089826   MEAN    7.772    7.859    7.843
  12  rs74089826     SD        0   0.1919   0.2396
  12  rs12578555   GENO      G/G      G/T      T/T
  12  rs12578555 COUNTS        1       10       29
  12  rs12578555   FREQ    0.025     0.25    0.725
  12  rs12578555   MEAN    7.772    7.859    7.843
  12  rs12578555     SD        0   0.1919   0.2396
  12  rs76569642   GENO      A/A      A/G      G/G
  12  rs76569642 COUNTS        0        5       35
  12  rs76569642   FREQ        0    0.125    0.875
  12  rs76569642   MEAN       NA    7.789    7.853
  12  rs76569642     SD       NA   0.1467   0.2328
  12  rs34427788   GENO      T/T      T/C      C/C
  12  rs34427788 COUNTS        1        9       30
  12  rs34427788   FREQ    0.025    0.225     0.75
  12  rs34427788   MEAN    7.772    7.818    7.856
  12  rs34427788     SD        0   0.1502   0.2457
  12  rs79443649   GENO      T/T      T/C      C/C
  12  rs79443649 COUNTS        0        4       36
  12  rs79443649   FREQ        0      0.1      0.9
  12  rs79443649   MEAN       NA    7.675    7.864
  12  rs79443649     SD       NA   0.1253   0.2249
  12 rs572819039   GENO      G/G      G/A      A/A
  12 rs572819039 COUNTS        0        4       36
  12 rs572819039   FREQ        0      0.1      0.9
  12 rs572819039   MEAN       NA    7.675    7.864
  12 rs572819039     SD       NA   0.1253   0.2249
  12   rs1822436   GENO      T/T      T/G      G/G
  12   rs1822436 COUNTS        7       20       13
  12   rs1822436   FREQ    0.175      0.5    0.325
  12   rs1822436   MEAN    7.916    7.812    7.858
  12   rs1822436     SD   0.2214   0.2443   0.1954
  12  rs35722078   GENO    CG/CG     CG/C      C/C
  12  rs35722078 COUNTS        9       20       11
  12  rs35722078   FREQ    0.225      0.5    0.275
  12  rs35722078   MEAN    7.843    7.852    7.834
  12  rs35722078     SD   0.2503   0.2336   0.2017
  12 rs115558166   GENO      C/C      C/G      G/G
  12 rs115558166 COUNTS        0        4       36
  12 rs115558166   FREQ        0      0.1      0.9
  12 rs115558166   MEAN       NA    7.675    7.864
  12 rs115558166     SD       NA   0.1253   0.2249
  12 rs114513460   GENO      G/G      G/C      C/C
  12 rs114513460 COUNTS        0        4       36
  12 rs114513460   FREQ        0      0.1      0.9
  12 rs114513460   MEAN       NA    7.675    7.864
  12 rs114513460     SD       NA   0.1253   0.2249
  12  rs75633626   GENO      C/C      C/T      T/T
  12  rs75633626 COUNTS        0        4       36
  12  rs75633626   FREQ        0      0.1      0.9
  12  rs75633626   MEAN       NA    7.854    7.844
  12  rs75633626     SD       NA   0.1683   0.2306
  12 rs143500836   GENO      C/C      C/T      T/T
  12 rs143500836 COUNTS        0        4       36
  12 rs143500836   FREQ        0      0.1      0.9
  12 rs143500836   MEAN       NA    7.675    7.864
  12 rs143500836     SD       NA   0.1253   0.2249
  12  rs80072406   GENO      A/A      A/C      C/C
  12  rs80072406 COUNTS        0        4       36
  12  rs80072406   FREQ        0      0.1      0.9
  12  rs80072406   MEAN       NA    7.675    7.864
  12  rs80072406     SD       NA   0.1253   0.2249
  12  rs77801661   GENO      A/A      A/T      T/T
  12  rs77801661 COUNTS        0        4       36
  12  rs77801661   FREQ        0      0.1      0.9
  12  rs77801661   MEAN       NA     7.77    7.854
  12  rs77801661     SD       NA   0.1352   0.2309
  12  rs10876525   GENO      C/C      C/T      T/T
  12  rs10876525 COUNTS        0        9       31
  12  rs10876525   FREQ        0    0.225    0.775
  12  rs10876525   MEAN       NA    7.859    7.841
  12  rs10876525     SD       NA   0.2858   0.2074
  12   rs2120296   GENO      A/A      A/C      C/C
  12   rs2120296 COUNTS        0       17       23
  12   rs2120296   FREQ        0    0.425    0.575
  12   rs2120296   MEAN       NA    7.842    7.848
  12   rs2120296     SD       NA   0.2356   0.2193
  12 rs114990017   GENO      A/A      A/G      G/G
  12 rs114990017 COUNTS        1        5       34
  12 rs114990017   FREQ    0.025    0.125     0.85
  12 rs114990017   MEAN    7.846    7.954    7.829
  12 rs114990017     SD        0   0.2049   0.2277
  12   rs2120295   GENO      G/G      G/A      A/A
  12   rs2120295 COUNTS       10       17       13
  12   rs2120295   FREQ     0.25    0.425    0.325
  12   rs2120295   MEAN    7.882    7.834    7.832
  12   rs2120295     SD   0.2244   0.2007   0.2631
  12   rs4759311   GENO      A/A      A/G      G/G
  12   rs4759311 COUNTS        0        8       32
  12   rs4759311   FREQ        0      0.2      0.8
  12   rs4759311   MEAN       NA    7.852    7.844
  12   rs4759311     SD       NA   0.2504   0.2205
  12   rs7969660   GENO      C/C      C/T      T/T
  12   rs7969660 COUNTS        3       16       21
  12   rs7969660   FREQ    0.075      0.4    0.525
  12   rs7969660   MEAN    8.142    7.811    7.829
  12   rs7969660     SD   0.2605   0.1406   0.2476
  12  rs58494653   GENO      G/G      G/C      C/C
  12  rs58494653 COUNTS        1        3       36
  12  rs58494653   FREQ    0.025    0.075      0.9
  12  rs58494653   MEAN    7.548    7.751    7.861
  12  rs58494653     SD        0    0.453   0.2008
  12  rs74813632   GENO      T/T      T/C      C/C
  12  rs74813632 COUNTS        1       10       29
  12  rs74813632   FREQ    0.025     0.25    0.725
  12  rs74813632   MEAN    7.846    7.821    7.854
  12  rs74813632     SD        0    0.203   0.2366
  12 rs113276555   GENO      A/A      A/C      C/C
  12 rs113276555 COUNTS        0        5       35
  12 rs113276555   FREQ        0    0.125    0.875
  12 rs113276555   MEAN       NA     7.91    7.836
  12 rs113276555     SD       NA   0.2539   0.2213
  12   rs2366150   GENO      G/G      G/A      A/A
  12   rs2366150 COUNTS        1       13       26
  12   rs2366150   FREQ    0.025    0.325     0.65
  12   rs2366150   MEAN     7.92    7.875    7.827
  12   rs2366150     SD        0   0.1891   0.2443
  12   rs4759059   GENO      A/A      A/G      G/G
  12   rs4759059 COUNTS        0        6       34
  12   rs4759059   FREQ        0     0.15     0.85
  12   rs4759059   MEAN       NA    7.764     7.86
  12   rs4759059     SD       NA   0.1329   0.2343
  12 rs200004688   GENO      C/C     C/CT    CT/CT
  12 rs200004688 COUNTS        0        4       36
  12 rs200004688   FREQ        0      0.1      0.9
  12 rs200004688   MEAN       NA    7.815    7.849
  12 rs200004688     SD       NA   0.1357   0.2322
  12   rs2002472   GENO      T/T      T/C      C/C
  12   rs2002472 COUNTS        0        8       32
  12   rs2002472   FREQ        0      0.2      0.8
  12   rs2002472   MEAN       NA    7.777    7.862
  12   rs2002472     SD       NA   0.1157   0.2414
  12  rs74089835   GENO      G/G      G/C      C/C
  12  rs74089835 COUNTS        3       13       24
  12  rs74089835   FREQ    0.075    0.325      0.6
  12  rs74089835   MEAN    7.847    7.835     7.85
  12  rs74089835     SD   0.1571   0.2177   0.2401
  12   rs2002471   GENO      A/A      A/G      G/G
  12   rs2002471 COUNTS        0       14       26
  12   rs2002471   FREQ        0     0.35     0.65
  12   rs2002471   MEAN       NA    7.842    7.847
  12   rs2002471     SD       NA   0.3119   0.1651
  12    rs874945   GENO      C/C      C/T      T/T
  12    rs874945 COUNTS        8       23        9
  12    rs874945   FREQ      0.2    0.575    0.225
  12    rs874945   MEAN    7.835    7.831    7.891
  12    rs874945     SD    0.121    0.252   0.2299
  12  rs12826786   GENO      C/C      C/T      T/T
  12  rs12826786 COUNTS        8       23        9
  12  rs12826786   FREQ      0.2    0.575    0.225
  12  rs12826786   MEAN    7.835    7.831    7.891
  12  rs12826786     SD    0.121    0.252   0.2299
  12   rs2366151   GENO      A/A      A/G      G/G
  12   rs2366151 COUNTS        1        9       30
  12   rs2366151   FREQ    0.025    0.225     0.75
  12   rs2366151   MEAN     7.92    7.795    7.858
  12   rs2366151     SD        0   0.1218   0.2488
  12   rs2366152   GENO      G/G      G/A      A/A
  12   rs2366152 COUNTS        8       21       11
  12   rs2366152   FREQ      0.2    0.525    0.275
  12   rs2366152   MEAN    7.918    7.819    7.842
  12   rs2366152     SD   0.2297   0.2634   0.1151
  12   rs3839968   GENO      A/A     A/AG    AG/AG
  12   rs3839968 COUNTS        0       14       26
  12   rs3839968   FREQ        0     0.35     0.65
  12   rs3839968   MEAN       NA    7.842    7.847
  12   rs3839968     SD       NA   0.3119   0.1651
  12   rs3839967   GENO    AG/AG     AG/A      A/A
  12   rs3839967 COUNTS        1        9       30
  12   rs3839967   FREQ    0.025    0.225     0.75
  12   rs3839967   MEAN     7.92    7.795    7.858
  12   rs3839967     SD        0   0.1218   0.2488
  12 rs200349340   GENO      G/G      G/T      T/T
  12 rs200349340 COUNTS        1        9       30
  12 rs200349340   FREQ    0.025    0.225     0.75
  12 rs200349340   MEAN     7.92    7.795    7.858
  12 rs200349340     SD        0   0.1218   0.2488
  12  rs12312094   GENO      G/G      G/C      C/C
  12  rs12312094 COUNTS        8       21       11
  12  rs12312094   FREQ      0.2    0.525    0.275
  12  rs12312094   MEAN    7.918    7.819    7.842
  12  rs12312094     SD   0.2297   0.2634   0.1151
  12  rs17720428   GENO      G/G      G/T      T/T
  12  rs17720428 COUNTS        1       13       26
  12  rs17720428   FREQ    0.025    0.325     0.65
  12  rs17720428   MEAN    8.335    7.804    7.847
  12  rs17720428     SD        0   0.2892   0.1651
  12   rs1838169   GENO      G/G      G/C      C/C
  12   rs1838169 COUNTS        7       23       10
  12   rs1838169   FREQ    0.175    0.575     0.25
  12   rs1838169   MEAN    7.908    7.832    7.832
  12   rs1838169     SD   0.2389   0.2567   0.1157
  12   rs7958904   GENO      G/G      G/C      C/C
  12   rs7958904 COUNTS        0        5       35
  12   rs7958904   FREQ        0    0.125    0.875
  12   rs7958904   MEAN       NA    7.754    7.858
  12   rs7958904     SD       NA   0.1186   0.2328
  12 rs111434707   GENO      T/T     T/TG    TG/TG
  12 rs111434707 COUNTS        0        8       32
  12 rs111434707   FREQ        0      0.2      0.8
  12 rs111434707   MEAN       NA    7.777    7.862
  12 rs111434707     SD       NA   0.1157   0.2414
  12 rs200062893   GENO      T/T      T/C      C/C
  12 rs200062893 COUNTS        0        4       36
  12 rs200062893   FREQ        0      0.1      0.9
  12 rs200062893   MEAN       NA    7.803     7.85
  12 rs200062893     SD       NA   0.1035   0.2334
  12  rs35951424   GENO      T/T     T/TA    TA/TA
  12  rs35951424 COUNTS        8       23        9
  12  rs35951424   FREQ      0.2    0.575    0.225
  12  rs35951424   MEAN      7.9    7.835    7.822
  12  rs35951424     SD   0.2224   0.2573   0.1186
  12 rs547246028   GENO      A/A     A/AC    AC/AC
  12 rs547246028 COUNTS        0        4       36
  12 rs547246028   FREQ        0      0.1      0.9
  12 rs547246028   MEAN       NA    7.803     7.85
  12 rs547246028     SD       NA   0.1035   0.2334
  12  rs71227278   GENO      C/C  C/CTTAA CTTAA/CTTAA
  12  rs71227278 COUNTS        9       22        9
  12  rs71227278   FREQ    0.225     0.55    0.225
  12  rs71227278   MEAN    7.822    7.825    7.918
  12  rs71227278     SD   0.1186   0.2585   0.2148
  12  rs58072355   GENO      G/G      G/A      A/A
  12  rs58072355 COUNTS        0        5       35
  12  rs58072355   FREQ        0    0.125    0.875
  12  rs58072355   MEAN       NA    7.806    7.851
  12  rs58072355     SD       NA   0.1191   0.2352
  12   rs4759313   GENO      A/A      A/T      T/T
  12   rs4759313 COUNTS        0        4       36
  12   rs4759313   FREQ        0      0.1      0.9
  12   rs4759313   MEAN       NA     7.75    7.856
  12   rs4759313     SD       NA   0.1366   0.2299
  12  rs10783616   GENO      G/G      G/C      C/C
  12  rs10783616 COUNTS        0        4       36
  12  rs10783616   FREQ        0      0.1      0.9
  12  rs10783616   MEAN       NA     7.75    7.856
  12  rs10783616     SD       NA   0.1366   0.2299
  12  rs10783617   GENO      T/T      T/G      G/G
  12  rs10783617 COUNTS        0        4       36
  12  rs10783617   FREQ        0      0.1      0.9
  12  rs10783617   MEAN       NA     7.75    7.856
  12  rs10783617     SD       NA   0.1366   0.2299
  12    rs920778   GENO      A/A      A/G      G/G
  12    rs920778 COUNTS        0       16       24
  12    rs920778   FREQ        0      0.4      0.6
  12    rs920778   MEAN       NA    7.817    7.864
  12    rs920778     SD       NA    0.125   0.2711
  12    rs920777   GENO      A/A      A/G      G/G
  12    rs920777 COUNTS        3       21       16
  12    rs920777   FREQ    0.075    0.525      0.4
  12    rs920777   MEAN    7.862    7.835    7.856
  12    rs920777     SD   0.1895   0.2553   0.1943
  12  rs74089839   GENO      T/T      T/A      A/A
  12  rs74089839 COUNTS        0        5       35
  12  rs74089839   FREQ        0    0.125    0.875
  12  rs74089839   MEAN       NA    7.806    7.851
  12  rs74089839     SD       NA   0.1191   0.2352
  12  rs11301759   GENO    GC/GC     GC/G      G/G
  12  rs11301759 COUNTS        3       21       16
  12  rs11301759   FREQ    0.075    0.525      0.4
  12  rs11301759   MEAN    7.862    7.835    7.856
  12  rs11301759     SD   0.1895   0.2553   0.1943
  12   rs1899663   GENO      A/A      A/C      C/C
  12   rs1899663 COUNTS        0       15       25
  12   rs1899663   FREQ        0    0.375    0.625
  12   rs1899663   MEAN       NA     7.85    7.843
  12   rs1899663     SD       NA   0.3019   0.1671
  12   rs4759314   GENO      G/G      G/A      A/A
  12   rs4759314 COUNTS        3       21       16
  12   rs4759314   FREQ    0.075    0.525      0.4
  12   rs4759314   MEAN    7.862    7.835    7.856
  12   rs4759314     SD   0.1895   0.2553   0.1943
  12  rs17105613   GENO      C/C      C/T      T/T
  12  rs17105613 COUNTS        7       23       10
  12  rs17105613   FREQ    0.175    0.575     0.25
  12  rs17105613   MEAN    7.908    7.832    7.832
  12  rs17105613     SD   0.2389   0.2567   0.1157
  12  rs73313155   GENO      T/T      T/C      C/C
  12  rs73313155 COUNTS        0        7       33
  12  rs73313155   FREQ        0    0.175    0.825
  12  rs73313155   MEAN       NA    7.857    7.843
  12  rs73313155     SD       NA   0.1742   0.2347
  12  rs71227279   GENO    TC/TC     TC/T      T/T
  12  rs71227279 COUNTS        1       15       24
  12  rs71227279   FREQ    0.025    0.375      0.6
  12  rs71227279   MEAN    7.952    7.831     7.85
  12  rs71227279     SD        0    0.304   0.1665
  12  rs73313156   GENO      G/G      G/A      A/A
  12  rs73313156 COUNTS        2       15       23
  12  rs73313156   FREQ     0.05    0.375    0.575
  12  rs73313156   MEAN    7.921    7.831    7.848
  12  rs73313156     SD 0.001987   0.2086   0.2452
  12  rs59401284   GENO      A/A      A/C      C/C
  12  rs59401284 COUNTS        2       15       23
  12  rs59401284   FREQ     0.05    0.375    0.575
  12  rs59401284   MEAN    7.921    7.831    7.848
  12  rs59401284     SD 0.001987   0.2086   0.2452
  12   rs3834475   GENO      G/G     G/GC    GC/GC
  12   rs3834475 COUNTS        1       23       16
  12   rs3834475   FREQ    0.025    0.575      0.4
  12   rs3834475   MEAN    8.062    7.831    7.853
  12   rs3834475     SD        0   0.2428   0.1994
  12   rs4512901   GENO      A/A      A/C      C/C
  12   rs4512901 COUNTS        6       24       10
  12   rs4512901   FREQ     0.15      0.6     0.25
  12   rs4512901   MEAN    7.819     7.85    7.849
  12   rs4512901     SD    0.137   0.2691   0.1422
  12  rs10783618   GENO      C/C      C/T      T/T
  12  rs10783618 COUNTS        0        4       36
  12  rs10783618   FREQ        0      0.1      0.9
  12  rs10783618   MEAN       NA    7.747    7.856
  12  rs10783618     SD       NA   0.1767   0.2274
  12   rs4511324   GENO      A/A      A/G      G/G
  12   rs4511324 COUNTS        6       24       10
  12   rs4511324   FREQ     0.15      0.6     0.25
  12   rs4511324   MEAN    7.819     7.85    7.849
  12   rs4511324     SD    0.137   0.2691   0.1422
  12  rs11170775   GENO      A/A      A/G      G/G
  12  rs11170775 COUNTS        0        4       36
  12  rs11170775   FREQ        0      0.1      0.9
  12  rs11170775   MEAN       NA    7.747    7.856
  12  rs11170775     SD       NA   0.1767   0.2274
  12  rs74089843   GENO      A/A      A/T      T/T
  12  rs74089843 COUNTS        0        8       32
  12  rs74089843   FREQ        0      0.2      0.8
  12  rs74089843   MEAN       NA    7.857    7.842
  12  rs74089843     SD       NA   0.1283    0.243
  12  rs78894992   GENO      G/G      G/A      A/A
  12  rs78894992 COUNTS        0        8       32
  12  rs78894992   FREQ        0      0.2      0.8
  12  rs78894992   MEAN       NA    7.857    7.842
  12  rs78894992     SD       NA   0.1283    0.243
  12  rs75547142   GENO      T/T      T/C      C/C
  12  rs75547142 COUNTS        0        4       36
  12  rs75547142   FREQ        0      0.1      0.9
  12  rs75547142   MEAN       NA    7.803     7.85
  12  rs75547142     SD       NA   0.1035   0.2334
  12  rs74089845   GENO      A/A      A/G      G/G
  12  rs74089845 COUNTS        0        8       32
  12  rs74089845   FREQ        0      0.2      0.8
  12  rs74089845   MEAN       NA    7.857    7.842
  12  rs74089845     SD       NA   0.1283    0.243
  12 rs116201856   GENO      A/A      A/G      G/G
  12 rs116201856 COUNTS        1        6       33
  12 rs116201856   FREQ    0.025     0.15    0.825
  12 rs116201856   MEAN    7.846    7.901    7.835
  12 rs116201856     SD        0   0.2249   0.2285
  12  rs11267962   GENO      T/T T/TGCCCCACTACTTTAGGGG TGCCCCACTACTTTAGGGG/TGCCCCACTACTTTAGGGG
  12  rs11267962 COUNTS        3       21       16
  12  rs11267962   FREQ    0.075    0.525      0.4
  12  rs11267962   MEAN    7.862    7.835    7.856
  12  rs11267962     SD   0.1895   0.2553   0.1943
  12   rs3816153   GENO      T/T      T/G      G/G
  12   rs3816153 COUNTS        1       18       21
  12   rs3816153   FREQ    0.025     0.45    0.525
  12   rs3816153   MEAN     7.92    7.851    7.837
  12   rs3816153     SD        0   0.2753   0.1803
  12  rs78695816   GENO      A/A      A/C      C/C
  12  rs78695816 COUNTS        0        7       33
  12  rs78695816   FREQ        0    0.175    0.825
  12  rs78695816   MEAN       NA    7.869     7.84
  12  rs78695816     SD       NA   0.1335   0.2395
  12  rs11613386   GENO      G/G      G/A      A/A
  12  rs11613386 COUNTS        3       21       16
  12  rs11613386   FREQ    0.075    0.525      0.4
  12  rs11613386   MEAN    7.975    7.828    7.843
  12  rs11613386     SD  0.07581   0.2531   0.1996
  12  rs77486630   GENO      C/C      C/T      T/T
  12  rs77486630 COUNTS        0        7       33
  12  rs77486630   FREQ        0    0.175    0.825
  12  rs77486630   MEAN       NA    7.869     7.84
  12  rs77486630     SD       NA   0.1335   0.2395
  12  rs11170776   GENO      T/T      T/G      G/G
  12  rs11170776 COUNTS        3       21       16
  12  rs11170776   FREQ    0.075    0.525      0.4
  12  rs11170776   MEAN    7.975    7.828    7.843
  12  rs11170776     SD  0.07581   0.2531   0.1996
  12   rs4142679   GENO      A/A      A/G      G/G
  12   rs4142679 COUNTS        1       18       21
  12   rs4142679   FREQ    0.025     0.45    0.525
  12   rs4142679   MEAN     7.92    7.851    7.837
  12   rs4142679     SD        0   0.2753   0.1803
  12  rs34439060   GENO      A/A      A/T      T/T
  12  rs34439060 COUNTS        3       19       18
  12  rs34439060   FREQ    0.075    0.475     0.45
  12  rs34439060   MEAN    7.928     7.83    7.847
  12  rs34439060     SD  0.01361   0.2706   0.1882
  12  rs68095774   GENO      C/C      C/T      T/T
  12  rs68095774 COUNTS        5       21       14
  12  rs68095774   FREQ    0.125    0.525     0.35
  12  rs68095774   MEAN    7.926    7.819    7.856
  12  rs68095774     SD   0.1046   0.2532   0.2096
  12  rs35493008   GENO      G/G      G/A      A/A
  12  rs35493008 COUNTS        5       21       14
  12  rs35493008   FREQ    0.125    0.525     0.35
  12  rs35493008   MEAN    7.926    7.819    7.856
  12  rs35493008     SD   0.1046   0.2532   0.2096
  12  rs73313164   GENO      G/G      G/A      A/A
  12  rs73313164 COUNTS        1       14       25
  12  rs73313164   FREQ    0.025     0.35    0.625
  12  rs73313164   MEAN    7.923    7.823    7.854
  12  rs73313164     SD        0    0.214    0.236
  12  rs12099933   GENO      G/G      G/A      A/A
  12  rs12099933 COUNTS        1       15       24
  12  rs12099933   FREQ    0.025    0.375      0.6
  12  rs12099933   MEAN    7.923    7.857    7.834
  12  rs12099933     SD        0   0.2449   0.2183
  12 rs137917751   GENO      T/T     T/TC    TC/TC
  12 rs137917751 COUNTS        1       15       24
  12 rs137917751   FREQ    0.025    0.375      0.6
  12 rs137917751   MEAN    7.923    7.857    7.834
  12 rs137917751     SD        0   0.2449   0.2183
  12  rs12099642   GENO      A/A      A/G      G/G
  12  rs12099642 COUNTS        1       15       24
  12  rs12099642   FREQ    0.025    0.375      0.6
  12  rs12099642   MEAN    7.923    7.857    7.834
  12  rs12099642     SD        0   0.2449   0.2183
  12  rs12099935   GENO      G/G      G/A      A/A
  12  rs12099935 COUNTS        1       15       24
  12  rs12099935   FREQ    0.025    0.375      0.6
  12  rs12099935   MEAN    7.923    7.857    7.834
  12  rs12099935     SD        0   0.2449   0.2183
  12  rs12319068   GENO      G/G      G/A      A/A
  12  rs12319068 COUNTS        1       15       24
  12  rs12319068   FREQ    0.025    0.375      0.6
  12  rs12319068   MEAN    7.923    7.857    7.834
  12  rs12319068     SD        0   0.2449   0.2183
  12 rs549163243   GENO      C/C C/CACACACACACACACAT CACACACACACACACAT/CACACACACACACACAT
  12 rs549163243 COUNTS        0        8       32
  12 rs549163243   FREQ        0      0.2      0.8
  12 rs549163243   MEAN       NA    7.806    7.855
  12 rs549163243     SD       NA   0.2428   0.2213
  12  rs12312874   GENO      C/C      C/T      T/T
  12  rs12312874 COUNTS        1        8       31
  12  rs12312874   FREQ    0.025      0.2    0.775
  12  rs12312874   MEAN    7.923    7.793    7.856
  12  rs12312874     SD        0   0.2385   0.2249
  12  rs73313166   GENO      T/T      T/C      C/C
  12  rs73313166 COUNTS        0        4       36
  12  rs73313166   FREQ        0      0.1      0.9
  12  rs73313166   MEAN       NA    7.935    7.835
  12  rs73313166     SD       NA   0.2463   0.2222
  12 rs116720725   GENO      A/A      A/G      G/G
  12 rs116720725 COUNTS        0        6       34
  12 rs116720725   FREQ        0     0.15     0.85
  12 rs116720725   MEAN       NA    7.853    7.844
  12 rs116720725     SD       NA   0.1308   0.2374
  12  rs78768596   GENO      T/T      T/G      G/G
  12  rs78768596 COUNTS        0        6       34
  12  rs78768596   FREQ        0     0.15     0.85
  12  rs78768596   MEAN       NA    7.853    7.844
  12  rs78768596     SD       NA   0.1308   0.2374
  12  rs12422555   GENO      A/A      A/T      T/T
  12  rs12422555 COUNTS        6       20       14
  12  rs12422555   FREQ     0.15      0.5     0.35
  12  rs12422555   MEAN    7.926    7.836    7.824
  12  rs12422555     SD  0.07864    0.296   0.1251
  12  rs12425213   GENO      C/C      C/G      G/G
  12  rs12425213 COUNTS        3       15       22
  12  rs12425213   FREQ    0.075    0.375     0.55
  12  rs12425213   MEAN    7.897    7.898    7.803
  12  rs12425213     SD  0.04419    0.267   0.2018
  12  rs58742486   GENO      C/C      C/T      T/T
  12  rs58742486 COUNTS        0        7       33
  12  rs58742486   FREQ        0    0.175    0.825
  12  rs58742486   MEAN       NA    7.827    7.849
  12  rs58742486     SD       NA   0.1375   0.2392
  12   rs7958712   GENO      T/T      T/G      G/G
  12   rs7958712 COUNTS        1       14       25
  12   rs7958712   FREQ    0.025     0.35    0.625
  12   rs7958712   MEAN     8.14    7.815     7.85
  12   rs7958712     SD        0   0.2772   0.1879
  12 rs116486400   GENO      G/G      G/C      C/C
  12 rs116486400 COUNTS        0        4       36
  12 rs116486400   FREQ        0      0.1      0.9
  12 rs116486400   MEAN       NA    7.687    7.863
  12 rs116486400     SD       NA   0.1691   0.2235
  12 rs180813416   GENO      T/T      T/C      C/C
  12 rs180813416 COUNTS        0        4       36
  12 rs180813416   FREQ        0      0.1      0.9
  12 rs180813416   MEAN       NA    7.836    7.846
  12 rs180813416     SD       NA   0.1619    0.231
  12 rs143248326   GENO      T/T      T/G      G/G
  12 rs143248326 COUNTS        0        4       36
  12 rs143248326   FREQ        0      0.1      0.9
  12 rs143248326   MEAN       NA    7.687    7.863
  12 rs143248326     SD       NA   0.1691   0.2235
  12   rs3782397   GENO      G/G      G/A      A/A
  12   rs3782397 COUNTS        3       15       22
  12   rs3782397   FREQ    0.075    0.375     0.55
  12   rs3782397   MEAN    7.897    7.898    7.803
  12   rs3782397     SD  0.04419    0.267   0.2018
  12  rs12316004   GENO      G/G      G/T      T/T
  12  rs12316004 COUNTS        0        4       36
  12  rs12316004   FREQ        0      0.1      0.9
  12  rs12316004   MEAN       NA    7.687    7.863
  12  rs12316004     SD       NA   0.1691   0.2235
  12  rs73313169   GENO      G/G      G/A      A/A
  12  rs73313169 COUNTS        0        5       35
  12  rs73313169   FREQ        0    0.125    0.875
  12  rs73313169   MEAN       NA    7.793    7.853
  12  rs73313169     SD       NA   0.2031   0.2279
  12  rs72171138   GENO      G/G     G/GA    GA/GA
  12  rs72171138 COUNTS        3        8       29
  12  rs72171138   FREQ    0.075      0.2    0.725
  12  rs72171138   MEAN    7.763    7.768    7.875
  12  rs72171138     SD  0.08602   0.2685   0.2182
  12  rs66607550   GENO      G/G     G/GA    GA/GA
  12  rs66607550 COUNTS        3       15       22
  12  rs66607550   FREQ    0.075    0.375     0.55
  12  rs66607550   MEAN    7.897    7.898    7.803
  12  rs66607550     SD  0.04419    0.267   0.2018
  12 rs114024835   GENO      T/T      T/C      C/C
  12 rs114024835 COUNTS        0        6       34
  12 rs114024835   FREQ        0     0.15     0.85
  12 rs114024835   MEAN       NA    7.853    7.844
  12 rs114024835     SD       NA   0.1308   0.2374
  12   rs4237810   GENO      G/G      G/A      A/A
  12   rs4237810 COUNTS        0       16       24
  12   rs4237810   FREQ        0      0.4      0.6
  12   rs4237810   MEAN       NA    7.868     7.83
  12   rs4237810     SD       NA   0.2978   0.1619
  12   rs3832829   GENO      G/G    G/GCC  GCC/GCC
  12   rs3832829 COUNTS       11       17       12
  12   rs3832829   FREQ    0.275    0.425      0.3
  12   rs3832829   MEAN    7.819    7.838     7.88
  12   rs3832829     SD   0.2122    0.251   0.2058
  12 rs554252317   GENO      C/C      C/A      A/A
  12 rs554252317 COUNTS        0       10       30
  12 rs554252317   FREQ        0     0.25     0.75
  12 rs554252317   MEAN       NA    7.831     7.85
  12 rs554252317     SD       NA   0.1418   0.2465
  12 rs140519231   GENO    AT/AT     AT/A      A/A
  12 rs140519231 COUNTS        3       19       18
  12 rs140519231   FREQ    0.075    0.475     0.45
  12 rs140519231   MEAN    7.709    7.878    7.833
  12 rs140519231     SD  0.05479    0.212   0.2487
  12   rs7302243   GENO      G/G      G/A      A/A
  12   rs7302243 COUNTS        0       17       23
  12   rs7302243   FREQ        0    0.425    0.575
  12   rs7302243   MEAN       NA    7.864    7.831
  12   rs7302243     SD       NA   0.1984   0.2436
  12   rs7302703   GENO      A/A      A/G      G/G
  12   rs7302703 COUNTS        7       19       14
  12   rs7302703   FREQ    0.175    0.475     0.35
  12   rs7302703   MEAN    7.842    7.869    7.814
  12   rs7302703     SD   0.2439   0.1851     0.27
  12  rs34025887   GENO    GC/GC     GC/G      G/G
  12  rs34025887 COUNTS        1        8       31
  12  rs34025887   FREQ    0.025      0.2    0.775
  12  rs34025887   MEAN    7.682    7.968    7.819
  12  rs34025887     SD        0   0.2253   0.2177
  12  rs61230575   GENO      A/A      A/G      G/G
  12  rs61230575 COUNTS        1        7       32
  12  rs61230575   FREQ    0.025    0.175      0.8
  12  rs61230575   MEAN    7.952    7.741    7.865
  12  rs61230575     SD        0    0.139   0.2363
  12  rs35010275   GENO      C/C      C/G      G/G
  12  rs35010275 COUNTS        5       19       16
  12  rs35010275   FREQ    0.125    0.475      0.4
  12  rs35010275   MEAN    7.917    7.837    7.833
  12  rs35010275     SD   0.2537   0.1842   0.2644
  12 rs115399779   GENO      C/C      C/G      G/G
  12 rs115399779 COUNTS        0        6       34
  12 rs115399779   FREQ        0     0.15     0.85
  12 rs115399779   MEAN       NA    7.853    7.844
  12 rs115399779     SD       NA   0.1308   0.2374
  12  rs12318147   GENO      T/T      T/C      C/C
  12  rs12318147 COUNTS        1       11       28
  12  rs12318147   FREQ    0.025    0.275      0.7
  12  rs12318147   MEAN    7.952    7.812    7.855
  12  rs12318147     SD        0   0.2298   0.2271
  12  rs12304647   GENO      C/C      C/A      A/A
  12  rs12304647 COUNTS        7       19       14
  12  rs12304647   FREQ    0.175    0.475     0.35
  12  rs12304647   MEAN    7.842    7.869    7.814
  12  rs12304647     SD   0.2439   0.1851     0.27
  12  rs11614913   GENO      T/T      T/C      C/C
  12  rs11614913 COUNTS        1       10       29
  12  rs11614913   FREQ    0.025     0.25    0.725
  12  rs11614913   MEAN    7.548    7.826    7.862
  12  rs11614913     SD        0    0.247   0.2152
  12  rs17105765   GENO      G/G      G/C      C/C
  12  rs17105765 COUNTS        1       12       27
  12  rs17105765   FREQ    0.025      0.3    0.675
  12  rs17105765   MEAN    7.844    7.886    7.827
  12  rs17105765     SD        0    0.196   0.2398
  12 rs116387809   GENO      T/T      T/C      C/C
  12 rs116387809 COUNTS        0        6       34
  12 rs116387809   FREQ        0     0.15     0.85
  12 rs116387809   MEAN       NA    7.853    7.844
  12 rs116387809     SD       NA   0.1308   0.2374
  12  rs67971443   GENO  TGG/TGG    TGG/T      T/T
  12  rs67971443 COUNTS       12       16       12
  12  rs67971443   FREQ      0.3      0.4      0.3
  12  rs67971443   MEAN    7.821    7.882    7.821
  12  rs67971443     SD   0.1891   0.2685    0.199
  12  rs76669654   GENO      A/A      A/G      G/G
  12  rs76669654 COUNTS        0        6       34
  12  rs76669654   FREQ        0     0.15     0.85
  12  rs76669654   MEAN       NA    7.853    7.844
  12  rs76669654     SD       NA   0.1308   0.2374
  12  rs35643724   GENO      A/A      A/G      G/G
  12  rs35643724 COUNTS        0        8       32
  12  rs35643724   FREQ        0      0.2      0.8
  12  rs35643724   MEAN       NA      7.9    7.832
  12  rs35643724     SD       NA    0.218    0.226
  12   rs1109391   GENO      G/G      G/T      T/T
  12   rs1109391 COUNTS        8       19       13
  12   rs1109391   FREQ      0.2    0.475    0.325
  12   rs1109391   MEAN     7.83    7.878    7.807
  12   rs1109391     SD   0.2266   0.2446   0.1974
  12   rs1813752   GENO      A/A      A/G      G/G
  12   rs1813752 COUNTS        0       17       23
  12   rs1813752   FREQ        0    0.425    0.575
  12   rs1813752   MEAN       NA    7.833    7.855
  12   rs1813752     SD       NA   0.2447   0.2114
  12   rs3803042   GENO      A/A      A/G      G/G
  12   rs3803042 COUNTS        6       15       19
  12   rs3803042   FREQ     0.15    0.375    0.475
  12   rs3803042   MEAN    7.793    7.839    7.867
  12   rs3803042     SD   0.1561   0.2913   0.1842
  12   rs1813753   GENO      C/C      C/G      G/G
  12   rs1813753 COUNTS        0        8       32
  12   rs1813753   FREQ        0      0.2      0.8
  12   rs1813753   MEAN       NA      7.9    7.832
  12   rs1813753     SD       NA    0.218    0.226
  12  rs12314066   GENO      A/A      A/G      G/G
  12  rs12314066 COUNTS        1        8       31
  12  rs12314066   FREQ    0.025      0.2    0.775
  12  rs12314066   MEAN    7.952    7.726    7.872
  12  rs12314066     SD        0   0.1349   0.2361
  12  rs57665886   GENO      G/G      G/C      C/C
  12  rs57665886 COUNTS        0        8       32
  12  rs57665886   FREQ        0      0.2      0.8
  12  rs57665886   MEAN       NA      7.9    7.832
  12  rs57665886     SD       NA    0.218    0.226
  12 rs113326629   GENO      T/T      T/C      C/C
  12 rs113326629 COUNTS        0        4       36
  12 rs113326629   FREQ        0      0.1      0.9
  12 rs113326629   MEAN       NA     7.81    7.849
  12 rs113326629     SD       NA   0.2301   0.2256
  12   rs4759316   GENO      G/G      G/A      A/A
  12   rs4759316 COUNTS        9       21       10
  12   rs4759316   FREQ    0.225    0.525     0.25
  12   rs4759316   MEAN    7.864     7.84    7.839
  12   rs4759316     SD   0.2359   0.2332   0.2134
  12 rs541830740   GENO GGCC/GGCC   GGCC/G      G/G
  12 rs541830740 COUNTS        0        6       34
  12 rs541830740   FREQ        0     0.15     0.85
  12 rs541830740   MEAN       NA    7.853    7.844
  12 rs541830740     SD       NA   0.1308   0.2374
  12 rs114758253   GENO      T/T      T/C      C/C
  12 rs114758253 COUNTS        0        6       34
  12 rs114758253   FREQ        0     0.15     0.85
  12 rs114758253   MEAN       NA    7.853    7.844
  12 rs114758253     SD       NA   0.1308   0.2374
  12 rs143711750   GENO      G/G     G/GA    GA/GA
  12 rs143711750 COUNTS        1        5       34
  12 rs143711750   FREQ    0.025    0.125     0.85
  12 rs143711750   MEAN    7.952    7.829    7.844
  12 rs143711750     SD        0   0.1197   0.2385
  12  rs11170780   GENO      A/A      A/C      C/C
  12  rs11170780 COUNTS        0        4       36
  12  rs11170780   FREQ        0      0.1      0.9
  12  rs11170780   MEAN       NA    7.706    7.861
  12  rs11170780     SD       NA   0.1545   0.2261
  12 rs138542768   GENO GAAAAT/GAAAAT GAAAAT/G      G/G
  12 rs138542768 COUNTS        6       20       14
  12 rs138542768   FREQ     0.15      0.5     0.35
  12 rs138542768   MEAN    7.793    7.847    7.866
  12 rs138542768     SD   0.1561   0.2585   0.2025
  12 rs138491002   GENO AGTGGGCAGGCAGG/AGTGGGCAGGCAGG AGTGGGCAGGCAGG/A      A/A
  12 rs138491002 COUNTS        3       16       21
  12 rs138491002   FREQ    0.075      0.4    0.525
  12 rs138491002   MEAN    7.898    7.754    7.907
  12 rs138491002     SD  0.06866   0.2216   0.2212
  12 rs113050491   GENO      T/T      T/A      A/A
  12 rs113050491 COUNTS        0        5       35
  12 rs113050491   FREQ        0    0.125    0.875
  12 rs113050491   MEAN       NA    7.949     7.83
  12 rs113050491     SD       NA   0.2377   0.2209
  12   rs2241938   GENO      C/C      C/T      T/T
  12   rs2241938 COUNTS        0        8       32
  12   rs2241938   FREQ        0      0.2      0.8
  12   rs2241938   MEAN       NA      7.9    7.832
  12   rs2241938     SD       NA    0.218    0.226
  12  rs56368105   GENO      G/G      G/A      A/A
  12  rs56368105 COUNTS        6       13       21
  12  rs56368105   FREQ     0.15    0.325    0.525
  12  rs56368105   MEAN    7.793     7.77    7.907
  12  rs56368105     SD   0.1561   0.2371   0.2212
  12  rs12817092   GENO      A/A      A/G      G/G
  12  rs12817092 COUNTS        9       20       11
  12  rs12817092   FREQ    0.225      0.5    0.275
  12  rs12817092   MEAN    7.784     7.86    7.869
  12  rs12817092     SD   0.1306   0.2578   0.2241
  12  rs56154542   GENO      C/C      C/G      G/G
  12  rs56154542 COUNTS        0       10       30
  12  rs56154542   FREQ        0     0.25     0.75
  12  rs56154542   MEAN       NA    7.854    7.842
  12  rs56154542     SD       NA   0.1845   0.2377
  12  rs11829948   GENO      T/T      T/C      C/C
  12  rs11829948 COUNTS        0        8       32
  12  rs11829948   FREQ        0      0.2      0.8
  12  rs11829948   MEAN       NA    7.859    7.842
  12  rs11829948     SD       NA   0.2088     0.23
  12   rs2241820   GENO      T/T      T/C      C/C
  12   rs2241820 COUNTS        8       18       14
  12   rs2241820   FREQ      0.2     0.45     0.35
  12   rs2241820   MEAN    7.776    7.826    7.909
  12   rs2241820     SD   0.1375   0.2387   0.2392
  12  rs67918869   GENO      G/G      G/A      A/A
  12  rs67918869 COUNTS        0        8       32
  12  rs67918869   FREQ        0      0.2      0.8
  12  rs67918869   MEAN       NA      7.9    7.832
  12  rs67918869     SD       NA    0.218    0.226
  12  rs12313705   GENO      G/G      G/A      A/A
  12  rs12313705 COUNTS        9       20       11
  12  rs12313705   FREQ    0.225      0.5    0.275
  12  rs12313705   MEAN    7.784     7.86    7.869
  12  rs12313705     SD   0.1306   0.2578   0.2241
  12  rs12300425   GENO      T/T      T/G      G/G
  12  rs12300425 COUNTS        1       21       18
  12  rs12300425   FREQ    0.025    0.525     0.45
  12  rs12300425   MEAN    7.548    7.853    7.853
  12  rs12300425     SD        0    0.217   0.2319
  12  rs74089872   GENO      T/T      T/C      C/C
  12  rs74089872 COUNTS        0        4       36
  12  rs74089872   FREQ        0      0.1      0.9
  12  rs74089872   MEAN       NA    7.762    7.855
  12  rs74089872     SD       NA   0.1153   0.2315
  12 rs145733208   GENO    AT/AT     AT/A      A/A
  12 rs145733208 COUNTS        0        4       36
  12 rs145733208   FREQ        0      0.1      0.9
  12 rs145733208   MEAN       NA    7.815    7.849
  12 rs145733208     SD       NA   0.1823   0.2295
  12   rs1867297   GENO      A/A      A/G      G/G
  12   rs1867297 COUNTS        9       21       10
  12   rs1867297   FREQ    0.225    0.525     0.25
  12   rs1867297   MEAN    7.864     7.84    7.839
  12   rs1867297     SD   0.2359   0.2332   0.2134
  12  rs11170783   GENO      A/A      A/G      G/G
  12  rs11170783 COUNTS        0        4       36
  12  rs11170783   FREQ        0      0.1      0.9
  12  rs11170783   MEAN       NA    7.706    7.861
  12  rs11170783     SD       NA   0.1545   0.2261
  12 rs371683123   GENO      G/G   G/GCGC GCGC/GCGC
  12 rs371683123 COUNTS        1       16       23
  12 rs371683123   FREQ    0.025      0.4    0.575
  12 rs371683123   MEAN    7.548    7.836    7.864
  12 rs371683123     SD        0   0.2256   0.2221
  12  rs11170785   GENO      T/T      T/C      C/C
  12  rs11170785 COUNTS        2       19       19
  12  rs11170785   FREQ     0.05    0.475    0.475
  12  rs11170785   MEAN    7.757    7.851    7.849
  12  rs11170785     SD   0.2955   0.2263   0.2262
  12   rs4759317   GENO      A/A      A/G      G/G
  12   rs4759317 COUNTS        8       19       13
  12   rs4759317   FREQ      0.2    0.475    0.325
  12   rs4759317   MEAN     7.83    7.868    7.822
  12   rs4759317     SD   0.2266   0.2448   0.2019
  12  rs11170786   GENO      A/A      A/G      G/G
  12  rs11170786 COUNTS        1       20       19
  12  rs11170786   FREQ    0.025      0.5    0.475
  12  rs11170786   MEAN    7.548    7.857    7.849
  12  rs11170786     SD        0   0.2218   0.2262
  12  rs12304812   GENO      C/C      C/G      G/G
  12  rs12304812 COUNTS        1        9       30
  12  rs12304812   FREQ    0.025    0.225     0.75
  12  rs12304812   MEAN    7.952    7.788    7.859
  12  rs12304812     SD        0   0.1619   0.2414
  12   rs3031471   GENO CCCCTAG/CCCCTAG CCCCTAG/C      C/C
  12   rs3031471 COUNTS        1       19       20
  12   rs3031471   FREQ    0.025    0.475      0.5
  12   rs3031471   MEAN    7.548     7.81    7.894
  12   rs3031471     SD        0   0.1999    0.237
  12  rs74568890   GENO      G/G      G/A      A/A
  12  rs74568890 COUNTS        0        4       36
  12  rs74568890   FREQ        0      0.1      0.9
  12  rs74568890   MEAN       NA    7.778    7.853
  12  rs74568890     SD       NA   0.1137   0.2322
  12 rs112226681   GENO GTAGCTGGA/GTAGCTGGA GTAGCTGGA/G      G/G
  12 rs112226681 COUNTS        2       20       18
  12 rs112226681   FREQ     0.05      0.5     0.45
  12 rs112226681   MEAN    7.728    7.828    7.877
  12 rs112226681     SD   0.1316   0.2065   0.2506
  12 rs115789957   GENO      T/T      T/C      C/C
  12 rs115789957 COUNTS        0        4       36
  12 rs115789957   FREQ        0      0.1      0.9
  12 rs115789957   MEAN       NA    7.778    7.853
  12 rs115789957     SD       NA   0.1137   0.2322
  12 rs114026499   GENO      G/G      G/A      A/A
  12 rs114026499 COUNTS        0        4       36
  12 rs114026499   FREQ        0      0.1      0.9
  12 rs114026499   MEAN       NA    7.778    7.853
  12 rs114026499     SD       NA   0.1137   0.2322
  12 rs142018836   GENO      G/G      G/A      A/A
  12 rs142018836 COUNTS        0        6       34
  12 rs142018836   FREQ        0     0.15     0.85
  12 rs142018836   MEAN       NA    7.975    7.822
  12 rs142018836     SD       NA   0.2732     0.21
  12  rs73313188   GENO      A/A      A/C      C/C
  12  rs73313188 COUNTS        0        5       35
  12  rs73313188   FREQ        0    0.125    0.875
  12  rs73313188   MEAN       NA    7.845    7.845
  12  rs73313188     SD       NA   0.1886   0.2304
  12  rs11170787   GENO      T/T      T/C      C/C
  12  rs11170787 COUNTS        0        9       31
  12  rs11170787   FREQ        0    0.225    0.775
  12  rs11170787   MEAN       NA    7.827    7.851
  12  rs11170787     SD       NA   0.2563   0.2173
  12  rs56192173   GENO      A/A      A/G      G/G
  12  rs56192173 COUNTS        2       15       23
  12  rs56192173   FREQ     0.05    0.375    0.575
  12  rs56192173   MEAN    8.076    7.822     7.84
  12  rs56192173     SD   0.3664   0.2449   0.1975
  12 rs140525985   GENO      G/G      G/C      C/C
  12 rs140525985 COUNTS        0        4       36
  12 rs140525985   FREQ        0      0.1      0.9
  12 rs140525985   MEAN       NA    7.827    7.847
  12 rs140525985     SD       NA   0.2055   0.2279
  12    rs894738   GENO      A/A      A/G      G/G
  12    rs894738 COUNTS        0       10       30
  12    rs894738   FREQ        0     0.25     0.75
  12    rs894738   MEAN       NA    7.836    7.848
  12    rs894738     SD       NA   0.2037   0.2328
  12    rs736825   GENO      G/G      G/C      C/C
  12    rs736825 COUNTS        0       19       21
  12    rs736825   FREQ        0    0.475    0.525
  12    rs736825   MEAN       NA     7.76    7.922
  12    rs736825     SD       NA   0.2186   0.2032
  12  rs77797230   GENO      A/A      A/G      G/G
  12  rs77797230 COUNTS        0        8       32
  12  rs77797230   FREQ        0      0.2      0.8
  12  rs77797230   MEAN       NA    7.727    7.875
  12  rs77797230     SD       NA   0.1591   0.2293
  12    rs894737   GENO      C/C      C/A      A/A
  12    rs894737 COUNTS        0       10       30
  12    rs894737   FREQ        0     0.25     0.75
  12    rs894737   MEAN       NA    7.836    7.848
  12    rs894737     SD       NA   0.2037   0.2328
  12    rs894736   GENO      G/G      G/A      A/A
  12    rs894736 COUNTS        3       23       14
  12    rs894736   FREQ    0.075    0.575     0.35
  12    rs894736   MEAN    7.747    7.832    7.889
  12    rs894736     SD  0.05754   0.2601   0.1737
  12  rs79516155   GENO      T/T      T/C      C/C
  12  rs79516155 COUNTS        0        8       32
  12  rs79516155   FREQ        0      0.2      0.8
  12  rs79516155   MEAN       NA    7.793    7.858
  12  rs79516155     SD       NA   0.2272   0.2242
  12   rs2077177   GENO      C/C      C/T      T/T
  12   rs2077177 COUNTS        9       22        9
  12   rs2077177   FREQ    0.225     0.55    0.225
  12   rs2077177   MEAN    7.864    7.832    7.858
  12   rs2077177     SD   0.1991   0.2541   0.1822
  12    rs754133   GENO      A/A      A/G      G/G
  12    rs754133 COUNTS        0       10       30
  12    rs754133   FREQ        0     0.25     0.75
  12    rs754133   MEAN       NA    7.836    7.848
  12    rs754133     SD       NA   0.2037   0.2328
  12 rs114089032   GENO      G/G      G/A      A/A
  12 rs114089032 COUNTS        0        4       36
  12 rs114089032   FREQ        0      0.1      0.9
  12 rs114089032   MEAN       NA    7.936    7.835
  12 rs114089032     SD       NA   0.0986   0.2318
  12 rs199869895   GENO GGGGA/GGGGA  GGGGA/G      G/G
  12 rs199869895 COUNTS        1       23       16
  12 rs199869895   FREQ    0.025    0.575      0.4
  12 rs199869895   MEAN    7.917    7.835    7.855
  12 rs199869895     SD        0   0.2392   0.2128
  12  rs12426399   GENO      T/T      T/G      G/G
  12  rs12426399 COUNTS        0       10       30
  12  rs12426399   FREQ        0     0.25     0.75
  12  rs12426399   MEAN       NA    7.836    7.848
  12  rs12426399     SD       NA   0.2037   0.2328
  12   rs4759318   GENO      T/T      T/C      C/C
  12   rs4759318 COUNTS        0       10       30
  12   rs4759318   FREQ        0     0.25     0.75
  12   rs4759318   MEAN       NA    7.836    7.848
  12   rs4759318     SD       NA   0.2037   0.2328
  12  rs59323124   GENO      C/C      C/G      G/G
  12  rs59323124 COUNTS        1        4       35
  12  rs59323124   FREQ    0.025      0.1    0.875
  12  rs59323124   MEAN    7.672    7.704    7.866
  12  rs59323124     SD        0   0.2095   0.2229
  12 rs567704206   GENO    TC/TC     TC/T      T/T
  12 rs567704206 COUNTS        1        3       36
  12 rs567704206   FREQ    0.025    0.075      0.9
  12 rs567704206   MEAN    7.672    7.944    7.842
  12 rs567704206     SD        0   0.2735   0.2228
  12 rs374393340   GENO      T/T    T/TGG  TGG/TGG
  12 rs374393340 COUNTS        5       18       17
  12 rs374393340   FREQ    0.125     0.45    0.425
  12 rs374393340   MEAN    7.749    7.776    7.947
  12 rs374393340     SD   0.1852   0.2213   0.2047
  12  rs12319419   GENO      C/C      C/G      G/G
  12  rs12319419 COUNTS        0       12       28
  12  rs12319419   FREQ        0      0.3      0.7
  12  rs12319419   MEAN       NA    7.854    7.842
  12  rs12319419     SD       NA   0.1956   0.2376
  12   rs3889697   GENO      C/C      C/A      A/A
  12   rs3889697 COUNTS        1        6       33
  12   rs3889697   FREQ    0.025     0.15    0.825
  12   rs3889697   MEAN    7.672     7.76    7.866
  12   rs3889697     SD        0   0.3533   0.1964
  12  rs55709517   GENO      A/A     A/AT    AT/AT
  12  rs55709517 COUNTS        4       19       17
  12  rs55709517   FREQ      0.1    0.475    0.425
  12  rs55709517   MEAN    7.769    7.863    7.843
  12  rs55709517     SD  0.07163   0.2529   0.2165
  12  rs10876528   GENO      A/A      A/C      C/C
  12  rs10876528 COUNTS        3       14       23
  12  rs10876528   FREQ    0.075     0.35    0.575
  12  rs10876528   MEAN    7.801    7.941    7.793
  12  rs10876528     SD  0.03879    0.215   0.2282
  12  rs10876529   GENO      C/C      C/T      T/T
  12  rs10876529 COUNTS        5       17       18
  12  rs10876529   FREQ    0.125    0.425     0.45
  12  rs10876529   MEAN    7.882    7.857    7.824
  12  rs10876529     SD   0.2606   0.2346   0.2138
  12 rs147500259   GENO      A/A A/ATATATATT ATATATATT/ATATATATT
  12 rs147500259 COUNTS        6       19       15
  12 rs147500259   FREQ     0.15    0.475    0.375
  12 rs147500259   MEAN    7.849     7.87    7.813
  12 rs147500259     SD    0.247   0.2394   0.2039
  12 rs150694870   GENO    AT/AT     AT/A      A/A
  12 rs150694870 COUNTS        0        6       34
  12 rs150694870   FREQ        0     0.15     0.85
  12 rs150694870   MEAN       NA    7.826    7.849
  12 rs150694870     SD       NA   0.1899   0.2312
  12 rs141463318   GENO      G/G      G/C      C/C
  12 rs141463318 COUNTS        0        4       36
  12 rs141463318   FREQ        0      0.1      0.9
  12 rs141463318   MEAN       NA    7.984     7.83
  12 rs141463318     SD       NA   0.2727   0.2163
  12   rs7308105   GENO      C/C      C/T      T/T
  12   rs7308105 COUNTS        4       14       22
  12   rs7308105   FREQ      0.1     0.35     0.55
  12   rs7308105   MEAN    7.934    7.911    7.787
  12   rs7308105     SD   0.2687   0.1827   0.2318
  12   rs4759319   GENO      T/T      T/G      G/G
  12   rs4759319 COUNTS        1       10       29
  12   rs4759319   FREQ    0.025     0.25    0.725
  12   rs4759319   MEAN    7.672    7.804    7.865
  12   rs4759319     SD        0   0.2622   0.2129
  12  rs10876530   GENO      C/C      C/T      T/T
  12  rs10876530 COUNTS        5       19       16
  12  rs10876530   FREQ    0.125    0.475      0.4
  12  rs10876530   MEAN    7.882    7.841    7.839
  12  rs10876530     SD   0.2606   0.2265   0.2227
  12  rs56270790   GENO      T/T      T/G      G/G
  12  rs56270790 COUNTS        1       13       26
  12  rs56270790   FREQ    0.025    0.325     0.65
  12  rs56270790   MEAN    7.672    7.798    7.876
  12  rs56270790     SD        0   0.2333     0.22
  12  rs73313197   GENO      G/G      G/A      A/A
  12  rs73313197 COUNTS        2       10       28
  12  rs73313197   FREQ     0.05     0.25      0.7
  12  rs73313197   MEAN    8.051    7.888    7.815
  12  rs73313197     SD   0.4006   0.1593     0.23
  12 rs113659413   GENO      C/C     C/CT    CT/CT
  12 rs113659413 COUNTS        0        9       31
  12 rs113659413   FREQ        0    0.225    0.775
  12 rs113659413   MEAN       NA    7.796    7.859
  12 rs113659413     SD       NA   0.3008   0.1996
  12   rs2071449   GENO      A/A      A/C      C/C
  12   rs2071449 COUNTS        0        8       32
  12   rs2071449   FREQ        0      0.2      0.8
  12   rs2071449   MEAN       NA    7.893    7.833
  12   rs2071449     SD       NA   0.1834   0.2333
  12 rs113264704   GENO      C/C      C/G      G/G
  12 rs113264704 COUNTS        1       11       28
  12 rs113264704   FREQ    0.025    0.275      0.7
  12 rs113264704   MEAN    7.768    7.869    7.839
  12 rs113264704     SD        0   0.2843   0.2041
  12  rs58994757   GENO      T/T      T/C      C/C
  12  rs58994757 COUNTS        1       11       28
  12  rs58994757   FREQ    0.025    0.275      0.7
  12  rs58994757   MEAN    7.768    7.869    7.839
  12  rs58994757     SD        0   0.2843   0.2041
  12   rs2071450   GENO      T/T      T/C      C/C
  12   rs2071450 COUNTS        5       17       18
  12   rs2071450   FREQ    0.125    0.425     0.45
  12   rs2071450   MEAN    7.882    7.857    7.824
  12   rs2071450     SD   0.2606   0.2346   0.2138
  12  rs61921797   GENO      A/A      A/G      G/G
  12  rs61921797 COUNTS        1       11       28
  12  rs61921797   FREQ    0.025    0.275      0.7
  12  rs61921797   MEAN    7.672    7.912    7.825
  12  rs61921797     SD        0   0.2233   0.2243
  12  rs12422600   GENO      A/A      A/G      G/G
  12  rs12422600 COUNTS        0        8       32
  12  rs12422600   FREQ        0      0.2      0.8
  12  rs12422600   MEAN       NA    7.893    7.833
  12  rs12422600     SD       NA   0.1834   0.2333
  12  rs57280190   GENO      C/C      C/G      G/G
  12  rs57280190 COUNTS        1       11       28
  12  rs57280190   FREQ    0.025    0.275      0.7
  12  rs57280190   MEAN    7.768    7.869    7.839
  12  rs57280190     SD        0   0.2843   0.2041
  12  rs34092231   GENO  GCT/GCT    GCT/G      G/G
  12  rs34092231 COUNTS       10       16       14
  12  rs34092231   FREQ     0.25      0.4     0.35
  12  rs34092231   MEAN    7.881    7.851    7.813
  12  rs34092231     SD   0.1956   0.2252   0.2501
  12  rs73313201   GENO      C/C      C/T      T/T
  12  rs73313201 COUNTS        1       13       26
  12  rs73313201   FREQ    0.025    0.325     0.65
  12  rs73313201   MEAN    7.768    7.862     7.84
  12  rs73313201     SD        0   0.2632   0.2102
  12    rs765634   GENO      G/G      G/A      A/A
  12    rs765634 COUNTS        1       16       23
  12    rs765634   FREQ    0.025      0.4    0.575
  12    rs765634   MEAN    7.672    7.858    7.844
  12    rs765634     SD        0   0.2243   0.2296
  12   rs4759320   GENO      C/C      C/G      G/G
  12   rs4759320 COUNTS        0        5       35
  12   rs4759320   FREQ        0    0.125    0.875
  12   rs4759320   MEAN       NA    7.934    7.833
  12   rs4759320     SD       NA     0.23   0.2229
  12  rs73313202   GENO      A/A      A/C      C/C
  12  rs73313202 COUNTS        3       14       23
  12  rs73313202   FREQ    0.075     0.35    0.575
  12  rs73313202   MEAN    8.008    7.831    7.833
  12  rs73313202     SD   0.2931   0.2299   0.2134
  12  rs12426667   GENO      C/C      C/A      A/A
  12  rs12426667 COUNTS        4       15       21
  12  rs12426667   FREQ      0.1    0.375    0.525
  12  rs12426667   MEAN    8.024    7.852    7.807
  12  rs12426667     SD   0.3172   0.1373   0.2471
  12   rs6580970   GENO      T/T      T/C      C/C
  12   rs6580970 COUNTS        2        7       31
  12   rs6580970   FREQ     0.05    0.175    0.775
  12   rs6580970   MEAN    7.959    7.932    7.818
  12   rs6580970     SD   0.4054   0.1878   0.2214
  12  rs11441170   GENO    CT/CT     CT/C      C/C
  12  rs11441170 COUNTS        5       14       21
  12  rs11441170   FREQ    0.125     0.35    0.525
  12  rs11441170   MEAN    8.004     7.86    7.798
  12  rs11441170     SD   0.2784   0.1203   0.2522
  12   rs4759062   GENO      T/T      T/C      C/C
  12   rs4759062 COUNTS        5       14       21
  12   rs4759062   FREQ    0.125     0.35    0.525
  12   rs4759062   MEAN    8.004     7.86    7.798
  12   rs4759062     SD   0.2784   0.1203   0.2522
  12 rs114794058   GENO      T/T      T/C      C/C
  12 rs114794058 COUNTS        0        9       31
  12 rs114794058   FREQ        0    0.225    0.775
  12 rs114794058   MEAN       NA    7.941    7.817
  12 rs114794058     SD       NA   0.1881   0.2278
  12  rs67772913   GENO      G/G      G/A      A/A
  12  rs67772913 COUNTS       11       16       13
  12  rs67772913   FREQ    0.275      0.4    0.325
  12  rs67772913   MEAN     7.93     7.83    7.792
  12  rs67772913     SD   0.2337   0.2264   0.2068
  12 rs113897279   GENO      A/A      A/G      G/G
  12 rs113897279 COUNTS       12       15       13
  12 rs113897279   FREQ      0.3    0.375    0.325
  12 rs113897279   MEAN    7.779    7.823    7.931
  12 rs113897279     SD   0.2102   0.2282   0.2189
  12  rs78894268   GENO      C/C      C/T      T/T
  12  rs78894268 COUNTS        0        8       32
  12  rs78894268   FREQ        0      0.2      0.8
  12  rs78894268   MEAN       NA    7.941    7.821
  12  rs78894268     SD       NA   0.2011   0.2252
  12  rs17106472   GENO      C/C      C/T      T/T
  12  rs17106472 COUNTS        5       17       18
  12  rs17106472   FREQ    0.125    0.425     0.45
  12  rs17106472   MEAN    7.883    7.856    7.825
  12  rs17106472     SD   0.2111   0.2505   0.2097
  12  rs80067626   GENO      C/C      C/G      G/G
  12  rs80067626 COUNTS        0        8       32
  12  rs80067626   FREQ        0      0.2      0.8
  12  rs80067626   MEAN       NA    7.941    7.821
  12  rs80067626     SD       NA   0.2011   0.2252
  12 rs140713241   GENO      C/C     C/CT    CT/CT
  12 rs140713241 COUNTS        1        2       37
  12 rs140713241   FREQ    0.025     0.05    0.925
  12 rs140713241   MEAN    8.228    7.749     7.84
  12 rs140713241     SD        0  0.09521   0.2218
  12 rs548470246   GENO      G/G    G/GTT  GTT/GTT
  12 rs548470246 COUNTS        8       16       16
  12 rs548470246   FREQ      0.2      0.4      0.4
  12 rs548470246   MEAN    7.949    7.815    7.824
  12 rs548470246     SD   0.2735   0.2231   0.1946
  12   rs7136889   GENO      G/G      G/T      T/T
  12   rs7136889 COUNTS       10       17       13
  12   rs7136889   FREQ     0.25    0.425    0.325
  12   rs7136889   MEAN     7.93    7.836    7.792
  12   rs7136889     SD   0.2463   0.2204   0.2068
  12 rs116396543   GENO      T/T      T/C      C/C
  12 rs116396543 COUNTS        0        8       32
  12 rs116396543   FREQ        0      0.2      0.8
  12 rs116396543   MEAN       NA    7.941    7.821
  12 rs116396543     SD       NA   0.2011   0.2252
  12 rs116268106   GENO      A/A      A/G      G/G
  12 rs116268106 COUNTS        0        8       32
  12 rs116268106   FREQ        0      0.2      0.8
  12 rs116268106   MEAN       NA    7.941    7.821
  12 rs116268106     SD       NA   0.2011   0.2252
  12 rs552278414   GENO      G/G G/GTGTGAGTGTGTGTGTT GTGTGAGTGTGTGTGTT/GTGTGAGTGTGTGTGTT
  12 rs552278414 COUNTS        0        8       32
  12 rs552278414   FREQ        0      0.2      0.8
  12 rs552278414   MEAN       NA    7.941    7.821
  12 rs552278414     SD       NA   0.2011   0.2252
  12  rs60860750   GENO      C/C      C/A      A/A
  12  rs60860750 COUNTS        0        8       32
  12  rs60860750   FREQ        0      0.2      0.8
  12  rs60860750   MEAN       NA    7.941    7.821
  12  rs60860750     SD       NA   0.2011   0.2252
  12   rs7315688   GENO      A/A      A/G      G/G
  12   rs7315688 COUNTS       10       17       13
  12   rs7315688   FREQ     0.25    0.425    0.325
  12   rs7315688   MEAN     7.93    7.836    7.792
  12   rs7315688     SD   0.2463   0.2204   0.2068
  12   rs7315495   GENO      T/T      T/A      A/A
  12   rs7315495 COUNTS       10       17       13
  12   rs7315495   FREQ     0.25    0.425    0.325
  12   rs7315495   MEAN     7.93    7.836    7.792
  12   rs7315495     SD   0.2463   0.2204   0.2068
  12   rs7134677   GENO      T/T      T/C      C/C
  12   rs7134677 COUNTS        2        7       31
  12   rs7134677   FREQ     0.05    0.175    0.775
  12   rs7134677   MEAN    7.959    7.932    7.818
  12   rs7134677     SD   0.4054   0.1878   0.2214
  12   rs7297416   GENO      C/C      C/A      A/A
  12   rs7297416 COUNTS        6       15       19
  12   rs7297416   FREQ     0.15    0.375    0.475
  12   rs7297416   MEAN     7.99    7.852    7.794
  12   rs7297416     SD   0.2513   0.1447    0.254
  12 rs114118598   GENO      T/T      T/A      A/A
  12 rs114118598 COUNTS        1       12       27
  12 rs114118598   FREQ    0.025      0.3    0.675
  12 rs114118598   MEAN    7.921    7.903    7.817
  12 rs114118598     SD        0   0.2011   0.2349
  12  rs11418872   GENO      C/C     C/CT    CT/CT
  12  rs11418872 COUNTS        0       16       24
  12  rs11418872   FREQ        0      0.4      0.6
  12  rs11418872   MEAN       NA    7.856    7.838
  12  rs11418872     SD       NA   0.2336   0.2212
  12  rs10876531   GENO      C/C      C/A      A/A
  12  rs10876531 COUNTS        6       15       19
  12  rs10876531   FREQ     0.15    0.375    0.475
  12  rs10876531   MEAN     7.99    7.852    7.794
  12  rs10876531     SD   0.2513   0.1447    0.254
  12 rs147271033   GENO      A/A   A/AAAC AAAC/AAAC
  12 rs147271033 COUNTS        3        9       28
  12 rs147271033   FREQ    0.075    0.225      0.7
  12 rs147271033   MEAN    7.947    7.881    7.823
  12 rs147271033     SD   0.2874   0.1914   0.2303
  12  rs73314911   GENO      T/T      T/C      C/C
  12  rs73314911 COUNTS        0        6       34
  12  rs73314911   FREQ        0     0.15     0.85
  12  rs73314911   MEAN       NA    7.749    7.862
  12  rs73314911     SD       NA     0.29   0.2104
  12  rs74445589   GENO      T/T      T/C      C/C
  12  rs74445589 COUNTS        0        8       32
  12  rs74445589   FREQ        0      0.2      0.8
  12  rs74445589   MEAN       NA    7.941    7.821
  12  rs74445589     SD       NA   0.2011   0.2252
  12 rs115092960   GENO      A/A      A/G      G/G
  12 rs115092960 COUNTS        1        4       35
  12 rs115092960   FREQ    0.025      0.1    0.875
  12 rs115092960   MEAN    7.921    7.827    7.845
  12 rs115092960     SD        0   0.2058   0.2309
  12  rs11413924   GENO    CT/CT     CT/C      C/C
  12  rs11413924 COUNTS       10       17       13
  12  rs11413924   FREQ     0.25    0.425    0.325
  12  rs11413924   MEAN    7.993    7.814    7.772
  12  rs11413924     SD   0.2096   0.2157   0.2044
  12  rs60869796   GENO      C/C      C/A      A/A
  12  rs60869796 COUNTS        5       17       18
  12  rs60869796   FREQ    0.125    0.425     0.45
  12  rs60869796   MEAN    7.995    7.843    7.806
  12  rs60869796     SD   0.2788   0.1459   0.2607
  12   rs2277371   GENO      A/A      A/G      G/G
  12   rs2277371 COUNTS        1        9       30
  12   rs2277371   FREQ    0.025    0.225     0.75
  12   rs2277371   MEAN    7.672    7.944    7.821
  12   rs2277371     SD        0   0.1883   0.2296
  12  rs17854635   GENO      G/G      G/A      A/A
  12  rs17854635 COUNTS        0        5       35
  12  rs17854635   FREQ        0    0.125    0.875
  12  rs17854635   MEAN       NA    7.824    7.848
  12  rs17854635     SD       NA   0.1767   0.2313
  12  rs72272573   GENO  AAT/AAT    AAT/A      A/A
  12  rs72272573 COUNTS        2       19       19
  12  rs72272573   FREQ     0.05    0.475    0.475
  12  rs72272573   MEAN    8.106    7.842    7.821
  12  rs72272573     SD    0.198   0.2053   0.2359
  12  rs67954156   GENO    TC/TC     TC/T      T/T
  12  rs67954156 COUNTS        2        7       31
  12  rs67954156   FREQ     0.05    0.175    0.775
  12  rs67954156   MEAN    8.092    7.955    7.804
  12  rs67954156     SD   0.2177   0.1916   0.2176
  12 rs539902943   GENO      G/G      G/C      C/C
  12 rs539902943 COUNTS        0       13       27
  12 rs539902943   FREQ        0    0.325    0.675
  12 rs539902943   MEAN       NA      7.9    7.819
  12 rs539902943     SD       NA   0.2124   0.2277
  12  rs11362454   GENO    TG/TG     TG/T      T/T
  12  rs11362454 COUNTS        1       21       18
  12  rs11362454   FREQ    0.025    0.525     0.45
  12  rs11362454   MEAN    8.246    7.851    7.817
  12  rs11362454     SD        0    0.253   0.1699
  12  rs45448092   GENO      T/T      T/C      C/C
  12  rs45448092 COUNTS        0       10       30
  12  rs45448092   FREQ        0     0.25     0.75
  12  rs45448092   MEAN       NA    7.767    7.871
  12  rs45448092     SD       NA   0.2683   0.2048
  12 rs139913037   GENO      G/G      G/A      A/A
  12 rs139913037 COUNTS        1        2       37
  12 rs139913037   FREQ    0.025     0.05    0.925
  12 rs139913037   MEAN    7.921     7.83    7.844
  12 rs139913037     SD        0   0.3281   0.2256
  12  rs11170792   GENO      A/A      A/G      G/G
  12  rs11170792 COUNTS        0       12       28
  12  rs11170792   FREQ        0      0.3      0.7
  12  rs11170792   MEAN       NA    7.772    7.877
  12  rs11170792     SD       NA   0.2488   0.2085
  12  rs10747690   GENO      G/G      G/A      A/A
  12  rs10747690 COUNTS        3       15       22
  12  rs10747690   FREQ    0.075    0.375     0.55
  12  rs10747690   MEAN    7.946    7.919    7.781
  12  rs10747690     SD   0.3102   0.1998   0.2174
  12  rs10876532   GENO      C/C      C/A      A/A
  12  rs10876532 COUNTS        6       24       10
  12  rs10876532   FREQ     0.15      0.6     0.25
  12  rs10876532   MEAN    7.961    7.834    7.803
  12  rs10876532     SD    0.289   0.1957   0.2464
  12  rs10747691   GENO      A/A      A/G      G/G
  12  rs10747691 COUNTS        1        6       33
  12  rs10747691   FREQ    0.025     0.15    0.825
  12  rs10747691   MEAN    8.246     7.93    7.818
  12  rs10747691     SD        0    0.157   0.2232
  12  rs10747692   GENO      G/G      G/C      C/C
  12  rs10747692 COUNTS        1        6       33
  12  rs10747692   FREQ    0.025     0.15    0.825
  12  rs10747692   MEAN    8.246     7.93    7.818
  12  rs10747692     SD        0    0.157   0.2232
  12   rs2171216   GENO      C/C      C/T      T/T
  12   rs2171216 COUNTS        6       24       10
  12   rs2171216   FREQ     0.15      0.6     0.25
  12   rs2171216   MEAN    7.961    7.834    7.803
  12   rs2171216     SD    0.289   0.1957   0.2464
  12   rs1386016   GENO      T/T      T/G      G/G
  12   rs1386016 COUNTS        1        6       33
  12   rs1386016   FREQ    0.025     0.15    0.825
  12   rs1386016   MEAN    8.246     7.93    7.818
  12   rs1386016     SD        0    0.157   0.2232
  12   rs7136731   GENO      G/G      G/A      A/A
  12   rs7136731 COUNTS        1        7       32
  12   rs7136731   FREQ    0.025    0.175      0.8
  12   rs7136731   MEAN    8.246     7.91    7.819
  12   rs7136731     SD        0   0.1527   0.2267
  12  rs11608918   GENO      A/A      A/G      G/G
  12  rs11608918 COUNTS        0       12       28
  12  rs11608918   FREQ        0      0.3      0.7
  12  rs11608918   MEAN       NA    7.772    7.877
  12  rs11608918     SD       NA   0.2488   0.2085
  12  rs76320154   GENO      A/A      A/G      G/G
  12  rs76320154 COUNTS        1       11       28
  12  rs76320154   FREQ    0.025    0.275      0.7
  12  rs76320154   MEAN    7.626    7.922    7.823
  12  rs76320154     SD        0   0.2095   0.2262
  12   rs2067554   GENO      C/C      C/T      T/T
  12   rs2067554 COUNTS        6       20       14
  12   rs2067554   FREQ     0.15      0.5     0.35
  12   rs2067554   MEAN    7.883    7.866    7.799
  12   rs2067554     SD   0.2296   0.2736   0.1281
  12   rs7296285   GENO      C/C      C/G      G/G
  12   rs7296285 COUNTS        0       12       28
  12   rs7296285   FREQ        0      0.3      0.7
  12   rs7296285   MEAN       NA    7.772    7.877
  12   rs7296285     SD       NA   0.2488   0.2085
  12  rs76343855   GENO      G/G      G/A      A/A
  12  rs76343855 COUNTS        0        8       32
  12  rs76343855   FREQ        0      0.2      0.8
  12  rs76343855   MEAN       NA    7.871    7.839
  12  rs76343855     SD       NA   0.3129   0.2012
  12 rs139122239   GENO      C/C   C/CCTT CCTT/CCTT
  12 rs139122239 COUNTS        1       10       29
  12 rs139122239   FREQ    0.025     0.25    0.725
  12 rs139122239   MEAN    7.626    7.917    7.828
  12 rs139122239     SD        0   0.2203   0.2237
  12 rs560413685   GENO      A/A      A/T      T/T
  12 rs560413685 COUNTS        0        6       34
  12 rs560413685   FREQ        0     0.15     0.85
  12 rs560413685   MEAN       NA    7.908    7.834
  12 rs560413685     SD       NA   0.2046   0.2276
  12  rs11170795   GENO      G/G      G/A      A/A
  12  rs11170795 COUNTS        0        6       34
  12  rs11170795   FREQ        0     0.15     0.85
  12  rs11170795   MEAN       NA    7.831    7.848
  12  rs11170795     SD       NA   0.3077   0.2112
  12 rs116099720   GENO      A/A      A/G      G/G
  12 rs116099720 COUNTS        1       10       29
  12 rs116099720   FREQ    0.025     0.25    0.725
  12 rs116099720   MEAN    7.626    7.917    7.828
  12 rs116099720     SD        0   0.2203   0.2237
  12  rs77484821   GENO      T/T      T/G      G/G
  12  rs77484821 COUNTS        0        7       33
  12  rs77484821   FREQ        0    0.175    0.825
  12  rs77484821   MEAN       NA     7.93    7.827
  12  rs77484821     SD       NA   0.1956   0.2275
  12   rs1006705   GENO      A/A      A/G      G/G
  12   rs1006705 COUNTS        1        7       32
  12   rs1006705   FREQ    0.025    0.175      0.8
  12   rs1006705   MEAN    8.246     7.91    7.819
  12   rs1006705     SD        0   0.1527   0.2267
  12 rs114764257   GENO      T/T      T/A      A/A
  12 rs114764257 COUNTS        0        4       36
  12 rs114764257   FREQ        0      0.1      0.9
  12 rs114764257   MEAN       NA    7.881    7.841
  12 rs114764257     SD       NA   0.1988   0.2282
  12 rs202141190   GENO    TC/TC     TC/T      T/T
  12 rs202141190 COUNTS        0       12       28
  12 rs202141190   FREQ        0      0.3      0.7
  12 rs202141190   MEAN       NA    7.764     7.88
  12 rs202141190     SD       NA   0.2441   0.2088
  12   rs7398731   GENO      A/A      A/G      G/G
  12   rs7398731 COUNTS        3       15       22
  12   rs7398731   FREQ    0.075    0.375     0.55
  12   rs7398731   MEAN    7.947    7.823    7.847
  12   rs7398731     SD   0.2874   0.2428    0.209
  12 rs141727076   GENO      A/A      A/G      G/G
  12 rs141727076 COUNTS        0        9       31
  12 rs141727076   FREQ        0    0.225    0.775
  12 rs141727076   MEAN       NA    7.876    7.836
  12 rs141727076     SD       NA   0.2105   0.2295
  12  rs78533794   GENO      C/C      C/G      G/G
  12  rs78533794 COUNTS        0        7       33
  12  rs78533794   FREQ        0    0.175    0.825
  12  rs78533794   MEAN       NA     7.93    7.827
  12  rs78533794     SD       NA   0.1956   0.2275
  12  rs73314926   GENO      C/C      C/A      A/A
  12  rs73314926 COUNTS        0       11       29
  12  rs73314926   FREQ        0    0.275    0.725
  12  rs73314926   MEAN       NA    7.892    7.827
  12  rs73314926     SD       NA   0.2683   0.2064
  12  rs76188931   GENO      G/G      G/A      A/A
  12  rs76188931 COUNTS        0        4       36
  12  rs76188931   FREQ        0      0.1      0.9
  12  rs76188931   MEAN       NA    7.665    7.865
  12  rs76188931     SD       NA    0.183   0.2205
  12 rs114771592   GENO      C/C      C/A      A/A
  12 rs114771592 COUNTS        1       10       29
  12 rs114771592   FREQ    0.025     0.25    0.725
  12 rs114771592   MEAN    7.626    7.917    7.828
  12 rs114771592     SD        0   0.2203   0.2237
  12  rs73314928   GENO      A/A      A/C      C/C
  12  rs73314928 COUNTS        0        4       36
  12  rs73314928   FREQ        0      0.1      0.9
  12  rs73314928   MEAN       NA    7.826    7.847
  12  rs73314928     SD       NA    0.393   0.2057
  12 rs139856459   GENO    CT/CT     CT/C      C/C
  12 rs139856459 COUNTS        5       25       10
  12 rs139856459   FREQ    0.125    0.625     0.25
  12 rs139856459   MEAN    7.904    7.866    7.764
  12 rs139856459     SD   0.2061   0.2497   0.1443
  12 rs113673640   GENO      C/C      C/T      T/T
  12 rs113673640 COUNTS        1       12       27
  12 rs113673640   FREQ    0.025      0.3    0.675
  12 rs113673640   MEAN    7.626    7.882    7.837
  12 rs113673640     SD        0    0.285   0.1949
  12  rs79417529   GENO      G/G      G/A      A/A
  12  rs79417529 COUNTS        1       10       29
  12  rs79417529   FREQ    0.025     0.25    0.725
  12  rs79417529   MEAN    7.626    7.917    7.828
  12  rs79417529     SD        0   0.2203   0.2237
  12   rs4759322   GENO      G/G      G/A      A/A
  12   rs4759322 COUNTS        4       21       15
  12   rs4759322   FREQ      0.1    0.525    0.375
  12   rs4759322   MEAN    7.821    7.845    7.852
  12   rs4759322     SD  0.06999   0.2254   0.2553
  12    rs725029   GENO      G/G      G/A      A/A
  12    rs725029 COUNTS        8       23        9
  12    rs725029   FREQ      0.2    0.575    0.225
  12    rs725029   MEAN    7.912     7.85    7.774
  12    rs725029     SD   0.2241   0.2462   0.1499
  12  rs35977933   GENO      A/A     A/AT    AT/AT
  12  rs35977933 COUNTS        0       11       29
  12  rs35977933   FREQ        0    0.275    0.725
  12  rs35977933   MEAN       NA    7.749    7.882
  12  rs35977933     SD       NA   0.2506   0.2052
  12  rs60597847   GENO      A/A      A/G      G/G
  12  rs60597847 COUNTS        1       10       29
  12  rs60597847   FREQ    0.025     0.25    0.725
  12  rs60597847   MEAN    7.626    7.917    7.828
  12  rs60597847     SD        0   0.2203   0.2237
  12   rs7311816   GENO      G/G      G/A      A/A
  12   rs7311816 COUNTS        1       13       26
  12   rs7311816   FREQ    0.025    0.325     0.65
  12   rs7311816   MEAN    8.246    7.807    7.849
  12   rs7311816     SD        0     0.19   0.2309
  12  rs12231889   GENO      A/A      A/G      G/G
  12  rs12231889 COUNTS        0       13       27
  12  rs12231889   FREQ        0    0.325    0.675
  12  rs12231889   MEAN       NA    7.787    7.873
  12  rs12231889     SD       NA   0.2479   0.2097
  12  rs10783620   GENO      C/C      C/T      T/T
  12  rs10783620 COUNTS        4       20       16
  12  rs10783620   FREQ      0.1      0.5      0.4
  12  rs10783620   MEAN    7.847    7.877    7.804
  12  rs10783620     SD   0.2741   0.2167   0.2283
  12   rs4999382   GENO      C/C      C/T      T/T
  12   rs4999382 COUNTS        7       17       16
  12   rs4999382   FREQ    0.175    0.425      0.4
  12   rs4999382   MEAN    7.821    7.829    7.873
  12   rs4999382     SD   0.2821   0.1743   0.2533
  12 rs139340251   GENO      G/G   G/GGGA GGGA/GGGA
  12 rs139340251 COUNTS        0       14       26
  12 rs139340251   FREQ        0     0.35     0.65
  12 rs139340251   MEAN       NA    7.789    7.876
  12 rs139340251     SD       NA   0.2383   0.2135
  12  rs58852132   GENO      G/G      G/A      A/A
  12  rs58852132 COUNTS        0        4       36
  12  rs58852132   FREQ        0      0.1      0.9
  12  rs58852132   MEAN       NA    7.826    7.847
  12  rs58852132     SD       NA    0.393   0.2057
  12  rs12304658   GENO      A/A      A/T      T/T
  12  rs12304658 COUNTS        4       21       15
  12  rs12304658   FREQ      0.1    0.525    0.375
  12  rs12304658   MEAN    7.821    7.838    7.861
  12  rs12304658     SD  0.06999   0.2207   0.2605
  12  rs12310961   GENO      G/G      G/A      A/A
  12  rs12310961 COUNTS        2        9       29
  12  rs12310961   FREQ     0.05    0.225    0.725
  12  rs12310961   MEAN    7.773    7.805    7.863
  12  rs12310961     SD  0.06727     0.15   0.2484
  12  rs78736932   GENO      A/A      A/G      G/G
  12  rs78736932 COUNTS        0       11       29
  12  rs78736932   FREQ        0    0.275    0.725
  12  rs78736932   MEAN       NA    7.891    7.828
  12  rs78736932     SD       NA   0.2266   0.2237
  12 rs111279412   GENO      T/T      T/C      C/C
  12 rs111279412 COUNTS        0        7       33
  12 rs111279412   FREQ        0    0.175    0.825
  12 rs111279412   MEAN       NA     7.93    7.827
  12 rs111279412     SD       NA   0.1956   0.2275
  12 rs115496048   GENO      A/A      A/G      G/G
  12 rs115496048 COUNTS        0       11       29
  12 rs115496048   FREQ        0    0.275    0.725
  12 rs115496048   MEAN       NA    7.891    7.828
  12 rs115496048     SD       NA   0.2266   0.2237
  12 rs201143000   GENO      T/T     T/TA    TA/TA
  12 rs201143000 COUNTS        0        8       32
  12 rs201143000   FREQ        0      0.2      0.8
  12 rs201143000   MEAN       NA    7.718    7.877
  12 rs201143000     SD       NA   0.1853   0.2232
  12  rs12579000   GENO      C/C      C/T      T/T
  12  rs12579000 COUNTS        7       20       13
  12  rs12579000   FREQ    0.175      0.5    0.325
  12  rs12579000   MEAN    7.952    7.811     7.84
  12  rs12579000     SD   0.2076   0.2535   0.1738
  12   rs4759323   GENO      T/T      T/A      A/A
  12   rs4759323 COUNTS        5       17       18
  12   rs4759323   FREQ    0.125    0.425     0.45
  12   rs4759323   MEAN    8.004    7.851    7.795
  12   rs4759323     SD   0.2199   0.2494   0.1858
  12 rs140502103   GENO      C/C      C/T      T/T
  12 rs140502103 COUNTS        0        6       34
  12 rs140502103   FREQ        0     0.15     0.85
  12 rs140502103   MEAN       NA    7.803    7.853
  12 rs140502103     SD       NA    0.116   0.2378
  12   rs4759324   GENO      T/T      T/C      C/C
  12   rs4759324 COUNTS        5       17       18
  12   rs4759324   FREQ    0.125    0.425     0.45
  12   rs4759324   MEAN    8.025    7.845    7.795
  12   rs4759324     SD   0.2018   0.2489   0.1858
  12   rs4759325   GENO      T/T      T/C      C/C
  12   rs4759325 COUNTS        7       19       14
  12   rs4759325   FREQ    0.175    0.475     0.35
  12   rs4759325   MEAN     7.98    7.805    7.833
  12   rs4759325     SD   0.2138   0.2488   0.1751
  12   rs4759326   GENO      G/G      G/T      T/T
  12   rs4759326 COUNTS        7       19       14
  12   rs4759326   FREQ    0.175    0.475     0.35
  12   rs4759326   MEAN     7.98    7.805    7.833
  12   rs4759326     SD   0.2138   0.2488   0.1751
  12   rs4759064   GENO      C/C      C/G      G/G
  12   rs4759064 COUNTS        7       19       14
  12   rs4759064   FREQ    0.175    0.475     0.35
  12   rs4759064   MEAN     7.98    7.805    7.833
  12   rs4759064     SD   0.2138   0.2488   0.1751
  12  rs71455265   GENO      C/C      C/T      T/T
  12  rs71455265 COUNTS        7       19       14
  12  rs71455265   FREQ    0.175    0.475     0.35
  12  rs71455265   MEAN     7.98    7.805    7.833
  12  rs71455265     SD   0.2138   0.2488   0.1751
  12   rs4759327   GENO      T/T      T/C      C/C
  12   rs4759327 COUNTS        7       19       14
  12   rs4759327   FREQ    0.175    0.475     0.35
  12   rs4759327   MEAN     7.98    7.805    7.833
  12   rs4759327     SD   0.2138   0.2488   0.1751
  12 rs148599662   GENO      T/T      T/C      C/C
  12 rs148599662 COUNTS        0       11       29
  12 rs148599662   FREQ        0    0.275    0.725
  12 rs148599662   MEAN       NA    7.891    7.828
  12 rs148599662     SD       NA   0.2266   0.2237
  12  rs11612409   GENO      C/C      C/T      T/T
  12  rs11612409 COUNTS        2       10       28
  12  rs11612409   FREQ     0.05     0.25      0.7
  12  rs11612409   MEAN    8.145    7.741    7.861
  12  rs11612409     SD   0.1175   0.1716   0.2256
  12 rs577723207   GENO      T/T      T/C      C/C
  12 rs577723207 COUNTS        0        6       34
  12 rs577723207   FREQ        0     0.15     0.85
  12 rs577723207   MEAN       NA    7.948    7.827
  12 rs577723207     SD       NA   0.2072   0.2241
  12 rs538787232   GENO      G/G      G/A      A/A
  12 rs538787232 COUNTS        1        4       35
  12 rs538787232   FREQ    0.025      0.1    0.875
  12 rs538787232   MEAN    7.921    7.958     7.83
  12 rs538787232     SD        0   0.2668   0.2215
  12  rs11612490   GENO      T/T      T/G      G/G
  12  rs11612490 COUNTS        1        6       33
  12  rs11612490   FREQ    0.025     0.15    0.825
  12  rs11612490   MEAN    8.246    7.792    7.843
  12  rs11612490     SD        0   0.3052   0.2018
  12 rs146113129   GENO      G/G      G/A      A/A
  12 rs146113129 COUNTS        1        5       34
  12 rs146113129   FREQ    0.025    0.125     0.85
  12 rs146113129   MEAN    7.921    7.954    7.827
  12 rs146113129     SD        0   0.2312   0.2241
  12 rs143859566   GENO      G/G      G/A      A/A
  12 rs143859566 COUNTS        2       14       24
  12 rs143859566   FREQ     0.05     0.35      0.6
  12 rs143859566   MEAN    8.074    7.865    7.815
  12 rs143859566     SD   0.2167   0.1983   0.2336
  12 rs148927433   GENO      G/G      G/T      T/T
  12 rs148927433 COUNTS        2       14       24
  12 rs148927433   FREQ     0.05     0.35      0.6
  12 rs148927433   MEAN    8.074    7.865    7.815
  12 rs148927433     SD   0.2167   0.1983   0.2336
  12  rs73315002   GENO      A/A      A/G      G/G
  12  rs73315002 COUNTS        2       15       23
  12  rs73315002   FREQ     0.05    0.375    0.575
  12  rs73315002   MEAN    8.074    7.872    7.808
  12  rs73315002     SD   0.2167   0.1928   0.2366
  12 rs181428594   GENO      G/G      G/C      C/C
  12 rs181428594 COUNTS        0       11       29
  12 rs181428594   FREQ        0    0.275    0.725
  12 rs181428594   MEAN       NA    7.941    7.809
  12 rs181428594     SD       NA    0.208   0.2216
  12 rs185678951   GENO      C/C      C/T      T/T
  12 rs185678951 COUNTS        0        5       35
  12 rs185678951   FREQ        0    0.125    0.875
  12 rs185678951   MEAN       NA    7.932    7.833
  12 rs185678951     SD       NA    0.233   0.2227
  12 rs137931871   GENO AATAT/AATAT  AATAT/A      A/A
  12 rs137931871 COUNTS        0        5       35
  12 rs137931871   FREQ        0    0.125    0.875
  12 rs137931871   MEAN       NA    7.993    7.824
  12 rs137931871     SD       NA   0.2252   0.2182
  12 rs191838252   GENO      A/A      A/T      T/T
  12 rs191838252 COUNTS        0        6       34
  12 rs191838252   FREQ        0     0.15     0.85
  12 rs191838252   MEAN       NA    7.963    7.825
  12 rs191838252     SD       NA    0.239   0.2177
  12   rs1968899   GENO      A/A      A/T      T/T
  12   rs1968899 COUNTS        6       27        7
  12   rs1968899   FREQ     0.15    0.675    0.175
  12   rs1968899   MEAN    7.821    7.818     7.97
  12   rs1968899     SD   0.1865   0.2268   0.2245
  12   rs7315121   GENO      T/T      T/C      C/C
  12   rs7315121 COUNTS        0        9       31
  12   rs7315121   FREQ        0    0.225    0.775
  12   rs7315121   MEAN       NA     7.77    7.867
  12   rs7315121     SD       NA   0.2575   0.2122
  12   rs1968896   GENO      G/G      G/A      A/A
  12   rs1968896 COUNTS        7       18       15
  12   rs1968896   FREQ    0.175     0.45    0.375
  12   rs1968896   MEAN    7.825    7.779    7.935
  12   rs1968896     SD    0.177   0.1813   0.2668
  12   rs7969993   GENO      T/T      T/C      C/C
  12   rs7969993 COUNTS        2       15       23
  12   rs7969993   FREQ     0.05    0.375    0.575
  12   rs7969993   MEAN    7.959    7.838     7.84
  12   rs7969993     SD   0.4054   0.2725   0.1803
  12  rs11170800   GENO      A/A      A/C      C/C
  12  rs11170800 COUNTS        5       17       18
  12  rs11170800   FREQ    0.125    0.425     0.45
  12  rs11170800   MEAN     7.95    7.782    7.875
  12  rs11170800     SD   0.2839   0.2555   0.1611
  12 rs568662427   GENO      C/C      C/T      T/T
  12 rs568662427 COUNTS        0        5       35
  12 rs568662427   FREQ        0    0.125    0.875
  12 rs568662427   MEAN       NA    7.938    7.832
  12 rs568662427     SD       NA   0.2255   0.2232
  12 rs138991388   GENO  GGA/GGA    GGA/G      G/G
  12 rs138991388 COUNTS        0        8       32
  12 rs138991388   FREQ        0      0.2      0.8
  12 rs138991388   MEAN       NA    7.948     7.82
  12 rs138991388     SD       NA   0.2064   0.2231
  12 rs542895211   GENO CTTTTTTTTT/CTTTTTTTTT CTTTTTTTTT/C      C/C
  12 rs542895211 COUNTS        8       15       17
  12 rs542895211   FREQ      0.2    0.375    0.425
  12 rs542895211   MEAN    7.971    7.815    7.813
  12 rs542895211     SD   0.2505    0.195   0.2261
  12   rs4759328   GENO      G/G      G/A      A/A
  12   rs4759328 COUNTS       12       16       12
  12   rs4759328   FREQ      0.3      0.4      0.3
  12   rs4759328   MEAN    7.842    7.794    7.917
  12   rs4759328     SD   0.2149    0.199   0.2595
  12   rs4759329   GENO      G/G      G/C      C/C
  12   rs4759329 COUNTS        0        9       31
  12   rs4759329   FREQ        0    0.225    0.775
  12   rs4759329   MEAN       NA     7.81    7.856
  12   rs4759329     SD       NA   0.2791   0.2089
  12   rs4103570   GENO      A/A      A/G      G/G
  12   rs4103570 COUNTS        0       18       22
  12   rs4103570   FREQ        0     0.45     0.55
  12   rs4103570   MEAN       NA    7.835    7.854
  12   rs4103570     SD       NA   0.2149   0.2348
  12   rs4103571   GENO      A/A      A/G      G/G
  12   rs4103571 COUNTS        0       19       21
  12   rs4103571   FREQ        0    0.475    0.525
  12   rs4103571   MEAN       NA     7.84     7.85
  12   rs4103571     SD       NA   0.2209    0.231
  12  rs12821347   GENO      A/A      A/G      G/G
  12  rs12821347 COUNTS        1       17       22
  12  rs12821347   FREQ    0.025    0.425     0.55
  12  rs12821347   MEAN     8.14    7.817    7.854
  12  rs12821347     SD        0   0.2072   0.2348
  12   rs4759330   GENO      G/G      G/C      C/C
  12   rs4759330 COUNTS        2       15       23
  12   rs4759330   FREQ     0.05    0.375    0.575
  12   rs4759330   MEAN    7.756    7.795    7.886
  12   rs4759330     SD  0.09182   0.1973   0.2432
  12   rs4759332   GENO      A/A      A/G      G/G
  12   rs4759332 COUNTS       12       16       12
  12   rs4759332   FREQ      0.3      0.4      0.3
  12   rs4759332   MEAN    7.842    7.794    7.917
  12   rs4759332     SD   0.2149    0.199   0.2595
  12 rs114964664   GENO      T/T      T/C      C/C
  12 rs114964664 COUNTS        0        6       34
  12 rs114964664   FREQ        0     0.15     0.85
  12 rs114964664   MEAN       NA    7.977    7.822
  12 rs114964664     SD       NA   0.3557     0.19
  12   rs4759333   GENO      T/T      T/C      C/C
  12   rs4759333 COUNTS       11       17       12
  12   rs4759333   FREQ    0.275    0.425      0.3
  12   rs4759333   MEAN    7.916    7.801    7.842
  12   rs4759333     SD   0.2722   0.1952   0.2149
  12  rs11170803   GENO      A/A      A/C      C/C
  12  rs11170803 COUNTS        1        9       30
  12  rs11170803   FREQ    0.025    0.225     0.75
  12  rs11170803   MEAN    7.727    7.818    7.857
  12  rs11170803     SD        0   0.1608   0.2431
  12  rs10783622   GENO      G/G      G/A      A/A
  12  rs10783622 COUNTS        7       18       15
  12  rs10783622   FREQ    0.175     0.45    0.375
  12  rs10783622   MEAN    8.057    7.754    7.856
  12  rs10783622     SD   0.2318   0.1892    0.198
  12  rs34490799   GENO      T/T     T/TC    TC/TC
  12  rs34490799 COUNTS        7       15       18
  12  rs34490799   FREQ    0.175    0.375     0.45
  12  rs34490799   MEAN    8.057    7.739    7.851
  12  rs34490799     SD   0.2318    0.199   0.1855
  12   rs7958304   GENO      A/A      A/C      C/C
  12   rs7958304 COUNTS        1       17       22
  12   rs7958304   FREQ    0.025    0.425     0.55
  12   rs7958304   MEAN     8.14    7.817    7.854
  12   rs7958304     SD        0   0.2072   0.2348
  12 rs115737706   GENO      A/A      A/G      G/G
  12 rs115737706 COUNTS        0        8       32
  12 rs115737706   FREQ        0      0.2      0.8
  12 rs115737706   MEAN       NA    7.948     7.82
  12 rs115737706     SD       NA   0.2064   0.2231
  12   rs7958573   GENO      G/G      G/A      A/A
  12   rs7958573 COUNTS        0        5       35
  12   rs7958573   FREQ        0    0.125    0.875
  12   rs7958573   MEAN       NA    7.722    7.863
  12   rs7958573     SD       NA    0.204   0.2232
  12   rs7961882   GENO      T/T      T/G      G/G
  12   rs7961882 COUNTS        1       17       22
  12   rs7961882   FREQ    0.025    0.425     0.55
  12   rs7961882   MEAN     8.14    7.817    7.854
  12   rs7961882     SD        0   0.2072   0.2348
  12   rs7961675   GENO      C/C      C/A      A/A
  12   rs7961675 COUNTS        1       17       22
  12   rs7961675   FREQ    0.025    0.425     0.55
  12   rs7961675   MEAN     8.14    7.817    7.854
  12   rs7961675     SD        0   0.2072   0.2348
  12   rs3930412   GENO      G/G      G/T      T/T
  12   rs3930412 COUNTS        7       15       18
  12   rs3930412   FREQ    0.175    0.375     0.45
  12   rs3930412   MEAN    8.057    7.739    7.851
  12   rs3930412     SD   0.2318    0.199   0.1855
  12   rs4759066   GENO      C/C      C/T      T/T
  12   rs4759066 COUNTS        7       15       18
  12   rs4759066   FREQ    0.175    0.375     0.45
  12   rs4759066   MEAN    8.057    7.739    7.851
  12   rs4759066     SD   0.2318    0.199   0.1855
  12  rs10747693   GENO      T/T      T/C      C/C
  12  rs10747693 COUNTS        6       16       18
  12  rs10747693   FREQ     0.15      0.4     0.45
  12  rs10747693   MEAN     8.08     7.75    7.851
  12  rs10747693     SD   0.2453   0.1976   0.1855
  12  rs10876533   GENO      G/G      G/C      C/C
  12  rs10876533 COUNTS        4       13       23
  12  rs10876533   FREQ      0.1    0.325    0.575
  12  rs10876533   MEAN    7.828    7.779    7.886
  12  rs10876533     SD   0.2379   0.1777   0.2432
  12   rs4759067   GENO      A/A      A/G      G/G
  12   rs4759067 COUNTS        4       13       23
  12   rs4759067   FREQ      0.1    0.325    0.575
  12   rs4759067   MEAN    7.828    7.779    7.886
  12   rs4759067     SD   0.2379   0.1777   0.2432
  12   rs7398130   GENO      C/C      C/A      A/A
  12   rs7398130 COUNTS        7       15       18
  12   rs7398130   FREQ    0.175    0.375     0.45
  12   rs7398130   MEAN    8.057    7.739    7.851
  12   rs7398130     SD   0.2318    0.199   0.1855
  12   rs4759069   GENO      T/T      T/C      C/C
  12   rs4759069 COUNTS        4       12       24
  12   rs4759069   FREQ      0.1      0.3      0.6
  12   rs4759069   MEAN    8.021    7.768    7.855
  12   rs4759069     SD   0.2718   0.2776   0.1719
  12 rs144596690   GENO      G/G      G/C      C/C
  12 rs144596690 COUNTS        0        5       35
  12 rs144596690   FREQ        0    0.125    0.875
  12 rs144596690   MEAN       NA    7.832    7.847
  12 rs144596690     SD       NA   0.3573   0.2054
  12   rs4759070   GENO      T/T      T/C      C/C
  12   rs4759070 COUNTS        8       19       13
  12   rs4759070   FREQ      0.2    0.475    0.325
  12   rs4759070   MEAN    7.853    7.787    7.926
  12   rs4759070     SD   0.1829   0.1851   0.2806
  12 rs563779047   GENO      T/T      T/A      A/A
  12 rs563779047 COUNTS        0        6       34
  12 rs563779047   FREQ        0     0.15     0.85
  12 rs563779047   MEAN       NA    7.977    7.822
  12 rs563779047     SD       NA   0.3557     0.19
  12  rs34027792   GENO      G/G      G/C      C/C
  12  rs34027792 COUNTS        0       15       25
  12  rs34027792   FREQ        0    0.375    0.625
  12  rs34027792   MEAN       NA    7.814    7.864
  12  rs34027792     SD       NA   0.2272   0.2236
  12  rs11170805   GENO      A/A      A/G      G/G
  12  rs11170805 COUNTS        7       16       17
  12  rs11170805   FREQ    0.175      0.4    0.425
  12  rs11170805   MEAN    8.057    7.751    7.847
  12  rs11170805     SD   0.2318   0.1977   0.1903
  12   rs4016688   GENO      T/T      T/C      C/C
  12   rs4016688 COUNTS        8       16       16
  12   rs4016688   FREQ      0.2      0.4      0.4
  12   rs4016688   MEAN    8.043    7.763    7.829
  12   rs4016688     SD   0.2183   0.2157   0.1804
  12   rs4016687   GENO      A/A      A/G      G/G
  12   rs4016687 COUNTS        7       16       17
  12   rs4016687   FREQ    0.175      0.4    0.425
  12   rs4016687   MEAN    8.061    7.781    7.817
  12   rs4016687     SD   0.2297   0.2159   0.1814
  12 rs540187717   GENO      T/T      T/G      G/G
  12 rs540187717 COUNTS        0        6       34
  12 rs540187717   FREQ        0     0.15     0.85
  12 rs540187717   MEAN       NA    7.977    7.822
  12 rs540187717     SD       NA   0.3557     0.19
  12  rs12820146   GENO      T/T      T/C      C/C
  12  rs12820146 COUNTS        4       21       15
  12  rs12820146   FREQ      0.1    0.525    0.375
  12  rs12820146   MEAN    7.925    7.794    7.896
  12  rs12820146     SD    0.206   0.1935   0.2604
  12   rs9805077   GENO      G/G      G/C      C/C
  12   rs9805077 COUNTS        4       13       23
  12   rs9805077   FREQ      0.1    0.325    0.575
  12   rs9805077   MEAN    7.828    7.779    7.886
  12   rs9805077     SD   0.2379   0.1777   0.2432
  12   rs7971450   GENO      A/A      A/T      T/T
  12   rs7971450 COUNTS        5       20       15
  12   rs7971450   FREQ    0.125      0.5    0.375
  12   rs7971450   MEAN    7.908    7.791    7.896
  12   rs7971450     SD    0.182   0.1982   0.2604
  12  rs35214169   GENO      A/A      A/G      G/G
  12  rs35214169 COUNTS        0       15       25
  12  rs35214169   FREQ        0    0.375    0.625
  12  rs35214169   MEAN       NA    7.814    7.864
  12  rs35214169     SD       NA   0.2272   0.2236
  12 rs538245919   GENO      C/C      C/A      A/A
  12 rs538245919 COUNTS        0        4       36
  12 rs538245919   FREQ        0      0.1      0.9
  12 rs538245919   MEAN       NA    7.747    7.856
  12 rs538245919     SD       NA   0.1302   0.2301
  12  rs17107209   GENO      G/G      G/T      T/T
  12  rs17107209 COUNTS        6       22       12
  12  rs17107209   FREQ     0.15     0.55      0.3
  12  rs17107209   MEAN    7.875    7.794    7.924
  12  rs17107209     SD   0.2006   0.1872   0.2818
  12   rs7295381   GENO      G/G      G/C      C/C
  12   rs7295381 COUNTS        0        8       32
  12   rs7295381   FREQ        0      0.2      0.8
  12   rs7295381   MEAN       NA     7.82    7.851
  12   rs7295381     SD       NA   0.2965   0.2067
  12  rs11170806   GENO      G/G      G/A      A/A
  12  rs11170806 COUNTS        3        7       30
  12  rs11170806   FREQ    0.075    0.175     0.75
  12  rs11170806   MEAN    7.773    7.824    7.857
  12  rs11170806     SD   0.1743   0.1571   0.2431
  12   rs7315331   GENO      C/C      C/T      T/T
  12   rs7315331 COUNTS        5       13       22
  12   rs7315331   FREQ    0.125    0.325     0.55
  12   rs7315331   MEAN    7.808    7.788    7.888
  12   rs7315331     SD    0.211   0.1778   0.2487
  12  rs11170807   GENO      T/T      T/C      C/C
  12  rs11170807 COUNTS        0        8       32
  12  rs11170807   FREQ        0      0.2      0.8
  12  rs11170807   MEAN       NA     7.82    7.851
  12  rs11170807     SD       NA   0.2965   0.2067
  12  rs34490040   GENO      A/A      A/G      G/G
  12  rs34490040 COUNTS        6       22       12
  12  rs34490040   FREQ     0.15     0.55      0.3
  12  rs34490040   MEAN    7.882    7.792    7.924
  12  rs34490040     SD   0.2034   0.1855   0.2818
  12 rs536972884   GENO      G/G      G/C      C/C
  12 rs536972884 COUNTS        0        6       34
  12 rs536972884   FREQ        0     0.15     0.85
  12 rs536972884   MEAN       NA    7.977    7.822
  12 rs536972884     SD       NA   0.3557     0.19
  12  rs60288631   GENO      C/C      C/G      G/G
  12  rs60288631 COUNTS        1        8       31
  12  rs60288631   FREQ    0.025      0.2    0.775
  12  rs60288631   MEAN    7.727    7.835    7.852
  12  rs60288631     SD        0   0.1631   0.2411
  12  rs74092905   GENO      G/G      G/C      C/C
  12  rs74092905 COUNTS        0       11       29
  12  rs74092905   FREQ        0    0.275    0.725
  12  rs74092905   MEAN       NA    7.866    7.838
  12  rs74092905     SD       NA   0.2228   0.2271
  12  rs11170808   GENO      C/C      C/T      T/T
  12  rs11170808 COUNTS        0        4       36
  12  rs11170808   FREQ        0      0.1      0.9
  12  rs11170808   MEAN       NA     7.85    7.845
  12  rs11170808     SD       NA   0.1218   0.2331
  12  rs61921833   GENO      T/T      T/C      C/C
  12  rs61921833 COUNTS        1        2       37
  12  rs61921833   FREQ    0.025     0.05    0.925
  12  rs61921833   MEAN    8.062    7.759    7.844
  12  rs61921833     SD        0   0.2288   0.2256
  12   rs7398423   GENO      A/A      A/G      G/G
  12   rs7398423 COUNTS        1        5       34
  12   rs7398423   FREQ    0.025    0.125     0.85
  12   rs7398423   MEAN    7.598    7.972    7.834
  12   rs7398423     SD        0   0.2001    0.223
  12   rs4759336   GENO      G/G      G/A      A/A
  12   rs4759336 COUNTS       11       17       12
  12   rs4759336   FREQ    0.275    0.425      0.3
  12   rs4759336   MEAN    7.811    7.884    7.821
  12   rs4759336     SD   0.2259   0.1574   0.3006
  12  rs12819039   GENO      G/G      G/A      A/A
  12  rs12819039 COUNTS        0        5       35
  12  rs12819039   FREQ        0    0.125    0.875
  12  rs12819039   MEAN       NA    7.693    7.867
  12  rs12819039     SD       NA    0.153   0.2249
  12  rs34997784   GENO      C/C     C/CA    CA/CA
  12  rs34997784 COUNTS        6       20       14
  12  rs34997784   FREQ     0.15      0.5     0.35
  12  rs34997784   MEAN    7.814    7.872    7.821
  12  rs34997784     SD   0.2735   0.2111   0.2317
  12  rs58706275   GENO      A/A      A/C      C/C
  12  rs58706275 COUNTS        3       16       21
  12  rs58706275   FREQ    0.075      0.4    0.525
  12  rs58706275   MEAN     7.76    7.881    7.831
  12  rs58706275     SD   0.1406   0.2251   0.2346
  12  rs61921838   GENO      T/T      T/A      A/A
  12  rs61921838 COUNTS       10       16       14
  12  rs61921838   FREQ     0.25      0.4     0.35
  12  rs61921838   MEAN    7.837    7.872     7.82
  12  rs61921838     SD   0.2158   0.2269   0.2376
  12  rs11170810   GENO      T/T      T/C      C/C
  12  rs11170810 COUNTS        3       17       20
  12  rs11170810   FREQ    0.075    0.425      0.5
  12  rs11170810   MEAN     7.76    7.897    7.814
  12  rs11170810     SD   0.1406   0.2286   0.2275
  12  rs35422042   GENO      T/T      T/C      C/C
  12  rs35422042 COUNTS        0        5       35
  12  rs35422042   FREQ        0    0.125    0.875
  12  rs35422042   MEAN       NA    7.693    7.867
  12  rs35422042     SD       NA    0.153   0.2249
  12   rs1872632   GENO      A/A      A/G      G/G
  12   rs1872632 COUNTS        4       14       22
  12   rs1872632   FREQ      0.1     0.35     0.55
  12   rs1872632   MEAN    7.806    7.863    7.841
  12   rs1872632     SD   0.1593   0.2338   0.2339
  12  rs58577238   GENO  TAA/TAA    TAA/T      T/T
  12  rs58577238 COUNTS        3       14       23
  12  rs58577238   FREQ    0.075     0.35    0.575
  12  rs58577238   MEAN    7.768    7.893    7.826
  12  rs58577238     SD   0.1711   0.2003   0.2438
  12  rs12308675   GENO      T/T      T/C      C/C
  12  rs12308675 COUNTS        0        5       35
  12  rs12308675   FREQ        0    0.125    0.875
  12  rs12308675   MEAN       NA    7.892    7.839
  12  rs12308675     SD       NA   0.1418   0.2335
  12   rs3195797   GENO      G/G      G/T      T/T
  12   rs3195797 COUNTS        0        5       35
  12   rs3195797   FREQ        0    0.125    0.875
  12   rs3195797   MEAN       NA    7.892    7.839
  12   rs3195797     SD       NA   0.1418   0.2335
  12   rs1133773   GENO      A/A      A/G      G/G
  12   rs1133773 COUNTS        3       13       24
  12   rs1133773   FREQ    0.075    0.325      0.6
  12   rs1133773   MEAN     7.87    7.828    7.851
  12   rs1133773     SD   0.3246   0.2182   0.2244
  12  rs35237882   GENO      A/A      A/G      G/G
  12  rs35237882 COUNTS        6       15       19
  12  rs35237882   FREQ     0.15    0.375    0.475
  12  rs35237882   MEAN    7.798    7.863    7.846
  12  rs35237882     SD   0.2585   0.2188   0.2266
  12 rs145374894   GENO      G/G      G/A      A/A
  12 rs145374894 COUNTS        1        3       36
  12 rs145374894   FREQ    0.025    0.075      0.9
  12 rs145374894   MEAN    8.228    7.846    7.835
  12 rs145374894     SD        0   0.1421    0.224
  12   rs1985586   GENO      G/G      G/T      T/T
  12   rs1985586 COUNTS        0        8       32
  12   rs1985586   FREQ        0      0.2      0.8
  12   rs1985586   MEAN       NA    7.828    7.849
  12   rs1985586     SD       NA   0.1777   0.2357
  12 rs571362142   GENO    GA/GA     GA/G      G/G
  12 rs571362142 COUNTS        1        5       34
  12 rs571362142   FREQ    0.025    0.125     0.85
  12 rs571362142   MEAN    7.666    7.799    7.857
  12 rs571362142     SD        0   0.2021   0.2293
  12  rs61233466   GENO      T/T      T/C      C/C
  12  rs61233466 COUNTS        0       11       29
  12  rs61233466   FREQ        0    0.275    0.725
  12  rs61233466   MEAN       NA    7.885     7.83
  12  rs61233466     SD       NA   0.2297   0.2232
  12 rs139903268   GENO      G/G      G/A      A/A
  12 rs139903268 COUNTS        6       16       18
  12 rs139903268   FREQ     0.15      0.4     0.45
  12 rs139903268   MEAN    7.914    7.838    7.828
  12 rs139903268     SD   0.2726   0.1981   0.2366
  12  rs35973551   GENO      C/C     C/CA    CA/CA
  12  rs35973551 COUNTS        5       22       13
  12  rs35973551   FREQ    0.125     0.55    0.325
  12  rs35973551   MEAN    7.898    7.835    7.843
  12  rs35973551     SD   0.1507   0.1993   0.2894
  12 rs138558182   GENO      T/T      T/G      G/G
  12 rs138558182 COUNTS        3       10       27
  12 rs138558182   FREQ    0.075     0.25    0.675
  12 rs138558182   MEAN    7.779    7.778    7.878
  12 rs138558182     SD  0.05856   0.1681   0.2479
  12  rs12809144   GENO      C/C      C/T      T/T
  12  rs12809144 COUNTS        1        5       34
  12  rs12809144   FREQ    0.025    0.125     0.85
  12  rs12809144   MEAN    7.666     7.74    7.866
  12  rs12809144     SD        0   0.2002   0.2259
  12   rs4016713   GENO      A/A      A/G      G/G
  12   rs4016713 COUNTS        0        8       32
  12   rs4016713   FREQ        0      0.2      0.8
  12   rs4016713   MEAN       NA    7.873    7.838
  12   rs4016713     SD       NA   0.1258   0.2428
  12  rs56134926   GENO      A/A      A/G      G/G
  12  rs56134926 COUNTS        1        6       33
  12  rs56134926   FREQ    0.025     0.15    0.825
  12  rs56134926   MEAN    7.666     7.77    7.864
  12  rs56134926     SD        0    0.194   0.2292
  12   rs2087062   GENO      G/G      G/A      A/A
  12   rs2087062 COUNTS        5       13       22
  12   rs2087062   FREQ    0.125    0.325     0.55
  12   rs2087062   MEAN    7.715    7.886    7.851
  12   rs2087062     SD   0.2608   0.2311   0.2101
  12  rs11609186   GENO      T/T      T/G      G/G
  12  rs11609186 COUNTS        1        5       34
  12  rs11609186   FREQ    0.025    0.125     0.85
  12  rs11609186   MEAN    7.666    7.799    7.857
  12  rs11609186     SD        0   0.2021   0.2293
  12 rs192937873   GENO      A/A      A/G      G/G
  12 rs192937873 COUNTS        1        5       34
  12 rs192937873   FREQ    0.025    0.125     0.85
  12 rs192937873   MEAN    7.842    7.758    7.858
  12 rs192937873     SD        0   0.2156   0.2281
  12  rs71455268   GENO      C/C      C/T      T/T
  12  rs71455268 COUNTS        1        5       34
  12  rs71455268   FREQ    0.025    0.125     0.85
  12  rs71455268   MEAN    7.666    7.799    7.857
  12  rs71455268     SD        0   0.2021   0.2293
  12  rs11170812   GENO      A/A      A/G      G/G
  12  rs11170812 COUNTS        2       10       28
  12  rs11170812   FREQ     0.05     0.25      0.7
  12  rs11170812   MEAN    8.097    7.877    7.816
  12  rs11170812     SD   0.1852   0.1194   0.2452
  12  rs60182793   GENO      C/C      C/G      G/G
  12  rs60182793 COUNTS        2        9       29
  12  rs60182793   FREQ     0.05    0.225    0.725
  12  rs60182793   MEAN    7.844    7.855    7.842
  12  rs60182793     SD   0.4547    0.281   0.1988
  12  rs74217516   GENO      A/A      A/C      C/C
  12  rs74217516 COUNTS        1        5       34
  12  rs74217516   FREQ    0.025    0.125     0.85
  12  rs74217516   MEAN    7.666    7.799    7.857
  12  rs74217516     SD        0   0.2021   0.2293
  12  rs56098072   GENO      T/T      T/C      C/C
  12  rs56098072 COUNTS       10       16       14
  12  rs56098072   FREQ     0.25      0.4     0.35
  12  rs56098072   MEAN    7.843    7.875    7.813
  12  rs56098072     SD   0.2576   0.2023   0.2333
  12  rs56210711   GENO      G/G      G/T      T/T
  12  rs56210711 COUNTS       10       16       14
  12  rs56210711   FREQ     0.25      0.4     0.35
  12  rs56210711   MEAN    7.843    7.875    7.813
  12  rs56210711     SD   0.2576   0.2023   0.2333
  12   rs4759071   GENO      C/C      C/A      A/A
  12   rs4759071 COUNTS        2        7       31
  12   rs4759071   FREQ     0.05    0.175    0.775
  12   rs4759071   MEAN    7.844    7.805    7.854
  12   rs4759071     SD   0.4547   0.2768   0.2054
  12   rs7966944   GENO      A/A      A/G      G/G
  12   rs7966944 COUNTS       10       16       14
  12   rs7966944   FREQ     0.25      0.4     0.35
  12   rs7966944   MEAN    7.843    7.875    7.813
  12   rs7966944     SD   0.2576   0.2023   0.2333
  12   rs1843637   GENO      A/A      A/G      G/G
  12   rs1843637 COUNTS        2       12       26
  12   rs1843637   FREQ     0.05      0.3     0.65
  12   rs1843637   MEAN    7.844    7.807    7.863
  12   rs1843637     SD   0.4547   0.2248   0.2153
  12  rs73317036   GENO      A/A      A/G      G/G
  12  rs73317036 COUNTS        8       19       13
  12  rs73317036   FREQ      0.2    0.475    0.325
  12  rs73317036   MEAN    7.902    7.841    7.817
  12  rs73317036     SD   0.2537   0.2046   0.2424
  12  rs61924178   GENO      A/A      A/G      G/G
  12  rs61924178 COUNTS        0        7       33
  12  rs61924178   FREQ        0    0.175    0.825
  12  rs61924178   MEAN       NA    7.788    7.857
  12  rs61924178     SD       NA   0.1879    0.231
  12  rs61696778   GENO      A/A     A/AG    AG/AG
  12  rs61696778 COUNTS        2        8       30
  12  rs61696778   FREQ     0.05      0.2     0.75
  12  rs61696778   MEAN    7.844    7.822    7.851
  12  rs61696778     SD   0.4547    0.261   0.2082
  12  rs56841465   GENO      A/A      A/G      G/G
  12  rs56841465 COUNTS        2        8       30
  12  rs56841465   FREQ     0.05      0.2     0.75
  12  rs56841465   MEAN    7.844    7.822    7.851
  12  rs56841465     SD   0.4547    0.261   0.2082
  12   rs3912509   GENO      C/C      C/T      T/T
  12   rs3912509 COUNTS        6       12       22
  12   rs3912509   FREQ     0.15      0.3     0.55
  12   rs3912509   MEAN    7.799    7.839    7.861
  12   rs3912509     SD   0.2579   0.2128   0.2285
  12  rs10876535   GENO      T/T      T/C      C/C
  12  rs10876535 COUNTS        2       10       28
  12  rs10876535   FREQ     0.05     0.25      0.7
  12  rs10876535   MEAN    7.844    7.822    7.854
  12  rs10876535     SD   0.4547   0.2403   0.2119
  12  rs76547295   GENO      A/A    A/ATT  ATT/ATT
  12  rs76547295 COUNTS        2       10       28
  12  rs76547295   FREQ     0.05     0.25      0.7
  12  rs76547295   MEAN    7.844    7.822    7.854
  12  rs76547295     SD   0.4547   0.2403   0.2119
  12  rs11834093   GENO      C/C      C/T      T/T
  12  rs11834093 COUNTS        9       18       13
  12  rs11834093   FREQ    0.225     0.45    0.325
  12  rs11834093   MEAN    7.819    7.877     7.82
  12  rs11834093     SD   0.2608   0.1986   0.2414
  12  rs60470929   GENO      A/A      A/G      G/G
  12  rs60470929 COUNTS        0       10       30
  12  rs60470929   FREQ        0     0.25     0.75
  12  rs60470929   MEAN       NA    7.806    7.858
  12  rs60470929     SD       NA   0.1617   0.2415
  12  rs56056470   GENO      T/T      T/G      G/G
  12  rs56056470 COUNTS        0       10       30
  12  rs56056470   FREQ        0     0.25     0.75
  12  rs56056470   MEAN       NA    7.806    7.858
  12  rs56056470     SD       NA   0.1617   0.2415
  12  rs12426070   GENO      C/C      C/A      A/A
  12  rs12426070 COUNTS        2        7       31
  12  rs12426070   FREQ     0.05    0.175    0.775
  12  rs12426070   MEAN    7.844    7.805    7.854
  12  rs12426070     SD   0.4547   0.2768   0.2054
  12 rs150351815   GENO      T/T      T/C      C/C
  12 rs150351815 COUNTS        0       11       29
  12 rs150351815   FREQ        0    0.275    0.725
  12 rs150351815   MEAN       NA    7.885     7.83
  12 rs150351815     SD       NA   0.2297   0.2232
  12  rs56361260   GENO      G/G      G/A      A/A
  12  rs56361260 COUNTS        9       21       10
  12  rs56361260   FREQ    0.225    0.525     0.25
  12  rs56361260   MEAN    7.726    7.844    7.956
  12  rs56361260     SD   0.1417   0.2561   0.1571
  12 rs149987957   GENO      C/C      C/A      A/A
  12 rs149987957 COUNTS        0       13       27
  12 rs149987957   FREQ        0    0.325    0.675
  12 rs149987957   MEAN       NA    7.811    7.862
  12 rs149987957     SD       NA   0.2662   0.2032
  12  rs12820297   GENO      A/A      A/G      G/G
  12  rs12820297 COUNTS        8       22       10
  12  rs12820297   FREQ      0.2     0.55     0.25
  12  rs12820297   MEAN    7.718    7.853     7.93
  12  rs12820297     SD   0.1405    0.264   0.1254
  12 rs142340577   GENO      T/T      T/C      C/C
  12 rs142340577 COUNTS        3       16       21
  12 rs142340577   FREQ    0.075      0.4    0.525
  12 rs142340577   MEAN    7.639    7.825    7.891
  12 rs142340577     SD   0.1969   0.2404    0.203
  12   rs1906042   GENO      C/C      C/T      T/T
  12   rs1906042 COUNTS        0        9       31
  12   rs1906042   FREQ        0    0.225    0.775
  12   rs1906042   MEAN       NA    7.794     7.86
  12   rs1906042     SD       NA   0.1526   0.2401
  12 rs144659618   GENO      A/A      A/C      C/C
  12 rs144659618 COUNTS        1        8       31
  12 rs144659618   FREQ    0.025      0.2    0.775
  12 rs144659618   MEAN    8.228    7.938    7.809
  12 rs144659618     SD        0   0.2656   0.1997
  12 rs577785454   GENO      T/T      T/C      C/C
  12 rs577785454 COUNTS        0        4       36
  12 rs577785454   FREQ        0      0.1      0.9
  12 rs577785454   MEAN       NA    7.768    7.854
  12 rs577785454     SD       NA   0.2526   0.2222
  12   rs3858599   GENO      C/C      C/A      A/A
  12   rs3858599 COUNTS        3       30        7
  12   rs3858599   FREQ    0.075     0.75    0.175
  12   rs3858599   MEAN    7.805    7.809    8.017
  12   rs3858599     SD   0.2238   0.2298   0.1046
  12   rs1872634   GENO      T/T      T/C      C/C
  12   rs1872634 COUNTS        0        5       35
  12   rs1872634   FREQ        0    0.125    0.875
  12   rs1872634   MEAN       NA    7.913    7.836
  12   rs1872634     SD       NA   0.1762   0.2298
  12 rs150940725   GENO      G/G      G/A      A/A
  12 rs150940725 COUNTS        0       11       29
  12 rs150940725   FREQ        0    0.275    0.725
  12 rs150940725   MEAN       NA    7.796    7.864
  12 rs150940725     SD       NA   0.2876   0.1966
  12  rs59825899   GENO      A/A      A/G      G/G
  12  rs59825899 COUNTS        3       14       23
  12  rs59825899   FREQ    0.075     0.35    0.575
  12  rs59825899   MEAN    8.001    7.881    7.803
  12  rs59825899     SD   0.1208   0.2597   0.2032
  12   rs7489011   GENO      C/C      C/G      G/G
  12   rs7489011 COUNTS        7       22       11
  12   rs7489011   FREQ    0.175     0.55    0.275
  12   rs7489011   MEAN    8.017    7.841    7.744
  12   rs7489011     SD   0.1046   0.2492   0.1609
  12 rs138268587   GENO      A/A      A/T      T/T
  12 rs138268587 COUNTS        0        5       35
  12 rs138268587   FREQ        0    0.125    0.875
  12 rs138268587   MEAN       NA    7.937    7.832
  12 rs138268587     SD       NA   0.2818   0.2156
  12  rs11170815   GENO      G/G      G/T      T/T
  12  rs11170815 COUNTS        7       23       10
  12  rs11170815   FREQ    0.175    0.575     0.25
  12  rs11170815   MEAN    8.017    7.845    7.727
  12  rs11170815     SD   0.1046    0.244   0.1578
  12 rs139987756   GENO      G/G      G/A      A/A
  12 rs139987756 COUNTS        0        6       34
  12 rs139987756   FREQ        0     0.15     0.85
  12 rs139987756   MEAN       NA    7.985    7.821
  12 rs139987756     SD       NA   0.2787   0.2074
  12 rs141081126   GENO      A/A      A/G      G/G
  12 rs141081126 COUNTS        0       11       29
  12 rs141081126   FREQ        0    0.275    0.725
  12 rs141081126   MEAN       NA    7.796    7.864
  12 rs141081126     SD       NA   0.2876   0.1966
  12 rs143179531   GENO      C/C      C/G      G/G
  12 rs143179531 COUNTS        0        4       36
  12 rs143179531   FREQ        0      0.1      0.9
  12 rs143179531   MEAN       NA    7.975    7.831
  12 rs143179531     SD       NA   0.2418   0.2202
  12  rs10876536   GENO      T/T      T/A      A/A
  12  rs10876536 COUNTS        0        7       33
  12  rs10876536   FREQ        0    0.175    0.825
  12  rs10876536   MEAN       NA    7.837    7.847
  12  rs10876536     SD       NA   0.1943   0.2318
  12   rs7136976   GENO      G/G      G/C      C/C
  12   rs7136976 COUNTS        8       22       10
  12   rs7136976   FREQ      0.2     0.55     0.25
  12   rs7136976   MEAN    7.732    7.792    8.053
  12   rs7136976     SD    0.178   0.2152   0.1316
  12   rs7136749   GENO      C/C      C/A      A/A
  12   rs7136749 COUNTS        7       23       10
  12   rs7136749   FREQ    0.175    0.575     0.25
  12   rs7136749   MEAN    8.017    7.845    7.727
  12   rs7136749     SD   0.1046    0.244   0.1578
  12   rs7137107   GENO      C/C      C/T      T/T
  12   rs7137107 COUNTS        7       23       10
  12   rs7137107   FREQ    0.175    0.575     0.25
  12   rs7137107   MEAN    7.724    7.792    8.053
  12   rs7137107     SD   0.1905   0.2103   0.1316
  12   rs7137258   GENO      A/A      A/C      C/C
  12   rs7137258 COUNTS        3       18       19
  12   rs7137258   FREQ    0.075     0.45    0.475
  12   rs7137258   MEAN    8.001    7.866    7.801
  12   rs7137258     SD   0.1208   0.2365   0.2171
  12  rs10876537   GENO      T/T      T/A      A/A
  12  rs10876537 COUNTS        0        6       34
  12  rs10876537   FREQ        0     0.15     0.85
  12  rs10876537   MEAN       NA    7.872    7.841
  12  rs10876537     SD       NA    0.187   0.2314
  12  rs10876538   GENO      C/C      C/A      A/A
  12  rs10876538 COUNTS        7       23       10
  12  rs10876538   FREQ    0.175    0.575     0.25
  12  rs10876538   MEAN    8.017    7.845    7.727
  12  rs10876538     SD   0.1046    0.244   0.1578
  12 rs148148900   GENO      C/C      C/T      T/T
  12 rs148148900 COUNTS        0        6       34
  12 rs148148900   FREQ        0     0.15     0.85
  12 rs148148900   MEAN       NA    7.985    7.821
  12 rs148148900     SD       NA   0.2787   0.2074
  12  rs36075486   GENO  TGG/TGG    TGG/T      T/T
  12  rs36075486 COUNTS        2       16       22
  12  rs36075486   FREQ     0.05      0.4     0.55
  12  rs36075486   MEAN     7.68    7.769    7.916
  12  rs36075486     SD   0.0643   0.1728   0.2426
  12 rs141031039   GENO      C/C      C/T      T/T
  12 rs141031039 COUNTS        0        5       35
  12 rs141031039   FREQ        0    0.125    0.875
  12 rs141031039   MEAN       NA    7.964    7.828
  12 rs141031039     SD       NA   0.2672   0.2156
  12  rs11170817   GENO      A/A      A/G      G/G
  12  rs11170817 COUNTS        4       22       14
  12  rs11170817   FREQ      0.1     0.55     0.35
  12  rs11170817   MEAN    8.016    7.894    7.719
  12  rs11170817     SD   0.1031   0.2465   0.1379
  12  rs10783623   GENO      A/A      A/G      G/G
  12  rs10783623 COUNTS        7       23       10
  12  rs10783623   FREQ    0.175    0.575     0.25
  12  rs10783623   MEAN    8.017    7.845    7.727
  12  rs10783623     SD   0.1046    0.244   0.1578
  12   rs4759339   GENO      T/T      T/C      C/C
  12   rs4759339 COUNTS        7       23       10
  12   rs4759339   FREQ    0.175    0.575     0.25
  12   rs4759339   MEAN    8.017    7.845    7.727
  12   rs4759339     SD   0.1046    0.244   0.1578
  12   rs4759340   GENO      A/A      A/T      T/T
  12   rs4759340 COUNTS        7       23       10
  12   rs4759340   FREQ    0.175    0.575     0.25
  12   rs4759340   MEAN    8.017    7.845    7.727
  12   rs4759340     SD   0.1046    0.244   0.1578
  12  rs11170820   GENO      G/G      G/C      C/C
  12  rs11170820 COUNTS        3       17       20
  12  rs11170820   FREQ    0.075    0.425      0.5
  12  rs11170820   MEAN    8.001    7.885    7.788
  12  rs11170820     SD   0.1208   0.2358   0.2131
  12  rs11170821   GENO      T/T      T/A      A/A
  12  rs11170821 COUNTS        4       24       12
  12  rs11170821   FREQ      0.1      0.6      0.3
  12  rs11170821   MEAN    8.016    7.873    7.732
  12  rs11170821     SD   0.1031   0.2458    0.146
  12 rs201102133   GENO      C/C     C/CG    CG/CG
  12 rs201102133 COUNTS        0        5       35
  12 rs201102133   FREQ        0    0.125    0.875
  12 rs201102133   MEAN       NA    7.937    7.832
  12 rs201102133     SD       NA   0.2818   0.2156
  12 rs551738557   GENO      G/G      G/A      A/A
  12 rs551738557 COUNTS        0        5       35
  12 rs551738557   FREQ        0    0.125    0.875
  12 rs551738557   MEAN       NA    7.964    7.828
  12 rs551738557     SD       NA   0.2672   0.2156
  12  rs74092915   GENO      C/C      C/T      T/T
  12  rs74092915 COUNTS        4       24       12
  12  rs74092915   FREQ      0.1      0.6      0.3
  12  rs74092915   MEAN    8.016    7.873    7.732
  12  rs74092915     SD   0.1031   0.2458    0.146
  12  rs77522577   GENO      A/A      A/G      G/G
  12  rs77522577 COUNTS        0        4       36
  12  rs77522577   FREQ        0      0.1      0.9
  12  rs77522577   MEAN       NA    7.894     7.84
  12  rs77522577     SD       NA   0.2492   0.2236
  12 rs143907257   GENO      C/C      C/T      T/T
  12 rs143907257 COUNTS        0        5       35
  12 rs143907257   FREQ        0    0.125    0.875
  12 rs143907257   MEAN       NA    7.964    7.828
  12 rs143907257     SD       NA   0.2672   0.2156
  12   rs4759341   GENO      C/C      C/T      T/T
  12   rs4759341 COUNTS        7       22       11
  12   rs4759341   FREQ    0.175     0.55    0.275
  12   rs4759341   MEAN    8.068     7.82    7.754
  12   rs4759341     SD   0.1394   0.2303   0.1621
  12  rs11170822   GENO      T/T      T/C      C/C
  12  rs11170822 COUNTS        3       18       19
  12  rs11170822   FREQ    0.075     0.45    0.475
  12  rs11170822   MEAN    8.001    7.884    7.784
  12  rs11170822     SD   0.1208   0.2294   0.2174
  12  rs12306235   GENO      G/G      G/A      A/A
  12  rs12306235 COUNTS        0        6       34
  12  rs12306235   FREQ        0     0.15     0.85
  12  rs12306235   MEAN       NA    7.902    7.835
  12  rs12306235     SD       NA   0.1599   0.2333
  12  rs61266348   GENO      G/G      G/A      A/A
  12  rs61266348 COUNTS        0        6       34
  12  rs61266348   FREQ        0     0.15     0.85
  12  rs61266348   MEAN       NA     7.98    7.821
  12  rs61266348     SD       NA   0.2099     0.22
  12   rs7960592   GENO      T/T      T/C      C/C
  12   rs7960592 COUNTS        1       15       24
  12   rs7960592   FREQ    0.025    0.375      0.6
  12   rs7960592   MEAN    7.944    7.886    7.816
  12   rs7960592     SD        0   0.2304   0.2234
  12 rs187874554   GENO      A/A      A/G      G/G
  12 rs187874554 COUNTS        0        4       36
  12 rs187874554   FREQ        0      0.1      0.9
  12 rs187874554   MEAN       NA    8.021    7.826
  12 rs187874554     SD       NA   0.2408   0.2161
  12 rs202049040   GENO    AC/AC     AC/A      A/A
  12 rs202049040 COUNTS        0        4       36
  12 rs202049040   FREQ        0      0.1      0.9
  12 rs202049040   MEAN       NA    7.875    7.842
  12 rs202049040     SD       NA   0.2632   0.2226
  12 rs116040518   GENO      A/A      A/G      G/G
  12 rs116040518 COUNTS        0        5       35
  12 rs116040518   FREQ        0    0.125    0.875
  12 rs116040518   MEAN       NA    7.937    7.832
  12 rs116040518     SD       NA   0.2818   0.2156
  12 rs188537840   GENO      C/C      C/G      G/G
  12 rs188537840 COUNTS        0        5       35
  12 rs188537840   FREQ        0    0.125    0.875
  12 rs188537840   MEAN       NA    7.937    7.832
  12 rs188537840     SD       NA   0.2818   0.2156
  12  rs77223375   GENO      T/T      T/C      C/C
  12  rs77223375 COUNTS        0        4       36
  12  rs77223375   FREQ        0      0.1      0.9
  12  rs77223375   MEAN       NA    7.655    7.866
  12  rs77223375     SD       NA   0.1807   0.2196
  12   rs6580974   GENO      T/T      T/C      C/C
  12   rs6580974 COUNTS        5       23       12
  12   rs6580974   FREQ    0.125    0.575      0.3
  12   rs6580974   MEAN    7.843    7.826    7.883
  12   rs6580974     SD   0.2058   0.2402   0.2094
  12  rs73317055   GENO      C/C      C/G      G/G
  12  rs73317055 COUNTS        1       19       20
  12  rs73317055   FREQ    0.025    0.475      0.5
  12  rs73317055   MEAN    8.228    7.886    7.788
  12  rs73317055     SD        0   0.1736   0.2472
  12 rs200258018   GENO      G/G     G/GA    GA/GA
  12 rs200258018 COUNTS        0        5       35
  12 rs200258018   FREQ        0    0.125    0.875
  12 rs200258018   MEAN       NA    7.937    7.832
  12 rs200258018     SD       NA   0.2818   0.2156
  12  rs75791702   GENO      G/G      G/T      T/T
  12  rs75791702 COUNTS        1       20       19
  12  rs75791702   FREQ    0.025      0.5    0.475
  12  rs75791702   MEAN    8.228    7.875    7.794
  12  rs75791702     SD        0    0.176   0.2523
  12  rs73317057   GENO      T/T      T/A      A/A
  12  rs73317057 COUNTS        1       19       20
  12  rs73317057   FREQ    0.025    0.475      0.5
  12  rs73317057   MEAN    8.228    7.886    7.788
  12  rs73317057     SD        0   0.1736   0.2472
  12  rs73317059   GENO      A/A      A/G      G/G
  12  rs73317059 COUNTS        2       21       17
  12  rs73317059   FREQ     0.05    0.525    0.425
  12  rs73317059   MEAN    7.991    7.894    7.768
  12  rs73317059     SD  0.09923    0.215   0.2262
  12  rs17107807   GENO      C/C      C/G      G/G
  12  rs17107807 COUNTS        1       19       20
  12  rs17107807   FREQ    0.025    0.475      0.5
  12  rs17107807   MEAN    8.228    7.886    7.788
  12  rs17107807     SD        0   0.1736   0.2472
  12 rs150165707   GENO TTTG/TTTG   TTTG/T      T/T
  12 rs150165707 COUNTS        3       26       11
  12 rs150165707   FREQ    0.075     0.65    0.275
  12 rs150165707   MEAN    7.638    7.792    8.027
  12 rs150165707     SD   0.2467   0.2047   0.1449
  12  rs56242321   GENO      G/G      G/C      C/C
  12  rs56242321 COUNTS        2       15       23
  12  rs56242321   FREQ     0.05    0.375    0.575
  12  rs56242321   MEAN    7.918    7.879    7.817
  12  rs56242321     SD   0.0368   0.2316   0.2284
  12 rs141178006   GENO      T/T      T/C      C/C
  12 rs141178006 COUNTS        0        6       34
  12 rs141178006   FREQ        0     0.15     0.85
  12 rs141178006   MEAN       NA    7.892    7.837
  12 rs141178006     SD       NA   0.2752   0.2169
  12   rs7135283   GENO      A/A      A/G      G/G
  12   rs7135283 COUNTS        3       26       11
  12   rs7135283   FREQ    0.075     0.65    0.275
  12   rs7135283   MEAN    7.638    7.792    8.027
  12   rs7135283     SD   0.2467   0.2047   0.1449
  12 rs113923615   GENO      C/C      C/T      T/T
  12 rs113923615 COUNTS        0        5       35
  12 rs113923615   FREQ        0    0.125    0.875
  12 rs113923615   MEAN       NA    7.909    7.836
  12 rs113923615     SD       NA  0.06712   0.2367
  12  rs12299612   GENO      A/A      A/G      G/G
  12  rs12299612 COUNTS        2       18       20
  12  rs12299612   FREQ     0.05     0.45      0.5
  12  rs12299612   MEAN    7.931    7.899    7.788
  12  rs12299612     SD   0.4191   0.1674   0.2472
  12  rs10506327   GENO      T/T      T/C      C/C
  12  rs10506327 COUNTS        2       18       20
  12  rs10506327   FREQ     0.05     0.45      0.5
  12  rs10506327   MEAN    7.931    7.899    7.788
  12  rs10506327     SD   0.4191   0.1674   0.2472
  12  rs12299810   GENO      C/C      C/G      G/G
  12  rs12299810 COUNTS        1       14       25
  12  rs12299810   FREQ    0.025     0.35    0.625
  12  rs12299810   MEAN    7.635    7.922    7.811
  12  rs12299810     SD        0   0.1777   0.2397
  12  rs12299820   GENO      A/A      A/G      G/G
  12  rs12299820 COUNTS        2       18       20
  12  rs12299820   FREQ     0.05     0.45      0.5
  12  rs12299820   MEAN    7.931    7.899    7.788
  12  rs12299820     SD   0.4191   0.1674   0.2472
  12  rs75639252   GENO      C/C      C/G      G/G
  12  rs75639252 COUNTS        0        4       36
  12  rs75639252   FREQ        0      0.1      0.9
  12  rs75639252   MEAN       NA    7.906    7.838
  12  rs75639252     SD       NA  0.07704   0.2337
  12  rs11553687   GENO      G/G      G/C      C/C
  12  rs11553687 COUNTS        1       14       25
  12  rs11553687   FREQ    0.025     0.35    0.625
  12  rs11553687   MEAN    7.635    7.922    7.811
  12  rs11553687     SD        0   0.1777   0.2397
  12   rs1128385   GENO      C/C      C/T      T/T
  12   rs1128385 COUNTS        2       18       20
  12   rs1128385   FREQ     0.05     0.45      0.5
  12   rs1128385   MEAN    7.931    7.899    7.788
  12   rs1128385     SD   0.4191   0.1674   0.2472
  12      rs8954   GENO      G/G      G/A      A/A
  12      rs8954 COUNTS        1       14       25
  12      rs8954   FREQ    0.025     0.35    0.625
  12      rs8954   MEAN    7.635    7.922    7.811
  12      rs8954     SD        0   0.1777   0.2397
  12 rs373736934   GENO      G/G     G/GA    GA/GA
  12 rs373736934 COUNTS        3       20       17
  12 rs373736934   FREQ    0.075      0.5    0.425
  12 rs373736934   MEAN    7.943    7.889    7.777
  12 rs373736934     SD    0.297   0.1687   0.2603
  12  rs28529587   GENO      C/C      C/T      T/T
  12  rs28529587 COUNTS        2       16       22
  12  rs28529587   FREQ     0.05      0.4     0.55
  12  rs28529587   MEAN    7.931    7.888    7.806
  12  rs28529587     SD   0.4191   0.1659   0.2469
  12 rs146977054   GENO      T/T      T/G      G/G
  12 rs146977054 COUNTS        1        3       36
  12 rs146977054   FREQ    0.025    0.075      0.9
  12 rs146977054   MEAN    7.635    7.821    7.853
  12 rs146977054     SD        0  0.08573    0.232
  12  rs10876539   GENO      A/A      A/G      G/G
  12  rs10876539 COUNTS        0       14       26
  12  rs10876539   FREQ        0     0.35     0.65
  12  rs10876539   MEAN       NA    7.773    7.884
  12  rs10876539     SD       NA   0.2337   0.2122
  12  rs79976228   GENO      A/A      A/G      G/G
  12  rs79976228 COUNTS        1        4       35
  12  rs79976228   FREQ    0.025      0.1    0.875
  12  rs79976228   MEAN    8.228     7.82    7.837
  12  rs79976228     SD        0   0.1058   0.2276
  12  rs10161544   GENO      A/A      A/G      G/G
  12  rs10161544 COUNTS        2       16       22
  12  rs10161544   FREQ     0.05      0.4     0.55
  12  rs10161544   MEAN    7.931    7.888    7.806
  12  rs10161544     SD   0.4191   0.1659   0.2469
  12  rs12310377   GENO      G/G      G/A      A/A
  12  rs12310377 COUNTS        2       16       22
  12  rs12310377   FREQ     0.05      0.4     0.55
  12  rs12310377   MEAN    7.931    7.888    7.806
  12  rs12310377     SD   0.4191   0.1659   0.2469
  12  rs12304062   GENO      C/C      C/T      T/T
  12  rs12304062 COUNTS        2       16       22
  12  rs12304062   FREQ     0.05      0.4     0.55
  12  rs12304062   MEAN    7.931    7.888    7.806
  12  rs12304062     SD   0.4191   0.1659   0.2469
  12  rs12297274   GENO      T/T      T/C      C/C
  12  rs12297274 COUNTS        4       17       19
  12  rs12297274   FREQ      0.1    0.425    0.475
  12  rs12297274   MEAN    7.961    7.878    7.792
  12  rs12297274     SD   0.2511   0.2059     0.23
  12 rs114758549   GENO      A/A      A/G      G/G
  12 rs114758549 COUNTS        0        5       35
  12 rs114758549   FREQ        0    0.125    0.875
  12 rs114758549   MEAN       NA    7.937    7.832
  12 rs114758549     SD       NA   0.2818   0.2156
  12  rs10160917   GENO      G/G      G/C      C/C
  12  rs10160917 COUNTS        2       15       23
  12  rs10160917   FREQ     0.05    0.375    0.575
  12  rs10160917   MEAN    7.728      7.9     7.82
  12  rs10160917     SD   0.1316   0.2136   0.2338
  12  rs10160918   GENO      A/A      A/C      C/C
  12  rs10160918 COUNTS        2       14       24
  12  rs10160918   FREQ     0.05     0.35      0.6
  12  rs10160918   MEAN    7.728    7.877    7.837
  12  rs10160918     SD   0.1316   0.2007   0.2434
  12  rs79491887   GENO      C/C      C/A      A/A
  12  rs79491887 COUNTS        0        9       31
  12  rs79491887   FREQ        0    0.225    0.775
  12  rs79491887   MEAN       NA    7.722    7.881
  12  rs79491887     SD       NA   0.2426    0.208
  12   rs7959972   GENO      G/G      G/A      A/A
  12   rs7959972 COUNTS        2       15       23
  12   rs7959972   FREQ     0.05    0.375    0.575
  12   rs7959972   MEAN    7.728      7.9     7.82
  12   rs7959972     SD   0.1316   0.2136   0.2338
  12 rs201937788   GENO      G/G     G/GT    GT/GT
  12 rs201937788 COUNTS       10       17       13
  12 rs201937788   FREQ     0.25    0.425    0.325
  12 rs201937788   MEAN    7.798    7.804    7.936
  12 rs201937788     SD   0.2329   0.2545   0.1485
  12 rs563387053   GENO      G/G     G/GT    GT/GT
  12 rs563387053 COUNTS       10       17       13
  12 rs563387053   FREQ     0.25    0.425    0.325
  12 rs563387053   MEAN    7.798    7.804    7.936
  12 rs563387053     SD   0.2329   0.2545   0.1485
  12 rs371299339   GENO      A/A      A/G      G/G
  12 rs371299339 COUNTS        6       23       11
  12 rs371299339   FREQ     0.15    0.575    0.275
  12 rs371299339   MEAN     7.89    7.864    7.782
  12 rs371299339     SD   0.1745    0.235   0.2269
  12 rs545631580   GENO      G/G     G/GA    GA/GA
  12 rs545631580 COUNTS       10       17       13
  12 rs545631580   FREQ     0.25    0.425    0.325
  12 rs545631580   MEAN    7.798    7.804    7.936
  12 rs545631580     SD   0.2329   0.2545   0.1485
  12  rs76168289   GENO      C/C      C/T      T/T
  12  rs76168289 COUNTS        0        6       34
  12  rs76168289   FREQ        0     0.15     0.85
  12  rs76168289   MEAN       NA    7.876     7.84
  12  rs76168289     SD       NA   0.2058   0.2288
  12    rs769372   GENO      C/C      C/T      T/T
  12    rs769372 COUNTS        0       13       27
  12    rs769372   FREQ        0    0.325    0.675
  12    rs769372   MEAN       NA     7.73    7.901
  12    rs769372     SD       NA   0.1757   0.2254
  12  rs10636748   GENO  CAA/CAA    CAA/C      C/C
  12  rs10636748 COUNTS        2       15       23
  12  rs10636748   FREQ     0.05    0.375    0.575
  12  rs10636748   MEAN    7.728      7.9     7.82
  12  rs10636748     SD   0.1316   0.2136   0.2338
  12  rs74396099   GENO      A/A      A/T      T/T
  12  rs74396099 COUNTS        0        4       36
  12  rs74396099   FREQ        0      0.1      0.9
  12  rs74396099   MEAN       NA    7.807    7.849
  12  rs74396099     SD       NA   0.1854   0.2291
  12   rs7963973   GENO      A/A      A/G      G/G
  12   rs7963973 COUNTS        2       15       23
  12   rs7963973   FREQ     0.05    0.375    0.575
  12   rs7963973   MEAN    7.728      7.9     7.82
  12   rs7963973     SD   0.1316   0.2136   0.2338
  12  rs11170825   GENO      A/A      A/G      G/G
  12  rs11170825 COUNTS        2       14       24
  12  rs11170825   FREQ     0.05     0.35      0.6
  12  rs11170825   MEAN    7.728    7.877    7.837
  12  rs11170825     SD   0.1316   0.2007   0.2434
  12  rs11170826   GENO      C/C      C/T      T/T
  12  rs11170826 COUNTS        3       14       23
  12  rs11170826   FREQ    0.075     0.35    0.575
  12  rs11170826   MEAN    7.807    7.895     7.82
  12  rs11170826     SD   0.1658   0.2208   0.2338
  12   rs1872637   GENO      G/G      G/A      A/A
  12   rs1872637 COUNTS        8       18       14
  12   rs1872637   FREQ      0.2     0.45     0.35
  12   rs1872637   MEAN    7.943    7.824    7.817
  12   rs1872637     SD   0.2312   0.2001   0.2474
  12 rs111998731   GENO      A/A      A/C      C/C
  12 rs111998731 COUNTS        0        9       31
  12 rs111998731   FREQ        0    0.225    0.775
  12 rs111998731   MEAN       NA    7.927    7.821
  12 rs111998731     SD       NA   0.2452    0.215
  12  rs13378025   GENO      G/G      G/A      A/A
  12  rs13378025 COUNTS        2       15       23
  12  rs13378025   FREQ     0.05    0.375    0.575
  12  rs13378025   MEAN    7.728      7.9     7.82
  12  rs13378025     SD   0.1316   0.2136   0.2338
  12  rs13377893   GENO      C/C      C/T      T/T
  12  rs13377893 COUNTS        2       15       23
  12  rs13377893   FREQ     0.05    0.375    0.575
  12  rs13377893   MEAN    7.728      7.9     7.82
  12  rs13377893     SD   0.1316   0.2136   0.2338
  12   rs7310681   GENO      A/A      A/G      G/G
  12   rs7310681 COUNTS        4       18       18
  12   rs7310681   FREQ      0.1     0.45     0.45
  12   rs7310681   MEAN    7.763     7.78    7.929
  12   rs7310681     SD   0.2124   0.2516   0.1727
  12   rs7311216   GENO      A/A      A/C      C/C
  12   rs7311216 COUNTS        0        5       35
  12   rs7311216   FREQ        0    0.125    0.875
  12   rs7311216   MEAN       NA    7.738    7.861
  12   rs7311216     SD       NA   0.2164   0.2231
  12  rs10161161   GENO      T/T      T/C      C/C
  12  rs10161161 COUNTS        2       15       23
  12  rs10161161   FREQ     0.05    0.375    0.575
  12  rs10161161   MEAN    7.728      7.9     7.82
  12  rs10161161     SD   0.1316   0.2136   0.2338
  12   rs7966252   GENO      T/T      T/C      C/C
  12   rs7966252 COUNTS        2       15       23
  12   rs7966252   FREQ     0.05    0.375    0.575
  12   rs7966252   MEAN    7.683    7.824    7.873
  12   rs7966252     SD   0.1206   0.2339   0.2225
  12   rs7979674   GENO      G/G      G/A      A/A
  12   rs7979674 COUNTS        3       13       24
  12   rs7979674   FREQ    0.075    0.325      0.6
  12   rs7979674   MEAN    7.727    7.888    7.837
  12   rs7979674     SD  0.09304    0.204   0.2434
  12  rs80027256   GENO      T/T      T/C      C/C
  12  rs80027256 COUNTS        2       14       24
  12  rs80027256   FREQ     0.05     0.35      0.6
  12  rs80027256   MEAN    7.728    7.877    7.837
  12  rs80027256     SD   0.1316   0.2007   0.2434
  12   rs7969772   GENO      G/G      G/T      T/T
  12   rs7969772 COUNTS        2       14       24
  12   rs7969772   FREQ     0.05     0.35      0.6
  12   rs7969772   MEAN    7.728    7.877    7.837
  12   rs7969772     SD   0.1316   0.2007   0.2434
  12 rs145648369   GENO      T/T      T/C      C/C
  12 rs145648369 COUNTS        0        9       31
  12 rs145648369   FREQ        0    0.225    0.775
  12 rs145648369   MEAN       NA    7.722    7.881
  12 rs145648369     SD       NA   0.2426    0.208
  12  rs11345236   GENO      C/C     C/CA    CA/CA
  12  rs11345236 COUNTS        5       17       18
  12  rs11345236   FREQ    0.125    0.425     0.45
  12  rs11345236   MEAN    7.867    7.847    7.837
  12  rs11345236     SD   0.2498   0.2018   0.2475
  12   rs7970400   GENO      C/C      C/T      T/T
  12   rs7970400 COUNTS        6       17       17
  12   rs7970400   FREQ     0.15    0.425    0.425
  12   rs7970400   MEAN    7.927     7.83    7.832
  12   rs7970400     SD   0.2676    0.164   0.2635
  12   rs1872636   GENO      G/G      G/C      C/C
  12   rs1872636 COUNTS        1       16       23
  12   rs1872636   FREQ    0.025      0.4    0.575
  12   rs1872636   MEAN    7.944     7.88    7.817
  12   rs1872636     SD        0   0.2238   0.2284
  12  rs74092923   GENO      A/A      A/G      G/G
  12  rs74092923 COUNTS        0        4       36
  12  rs74092923   FREQ        0      0.1      0.9
  12  rs74092923   MEAN       NA    7.891     7.84
  12  rs74092923     SD       NA  0.08081   0.2341
  12   rs7305512   GENO      A/A      A/G      G/G
  12   rs7305512 COUNTS        4       22       14
  12   rs7305512   FREQ      0.1     0.55     0.35
  12   rs7305512   MEAN    7.703    7.834    7.903
  12   rs7305512     SD  0.08175   0.2286   0.2319
  12   rs7305517   GENO      C/C      C/G      G/G
  12   rs7305517 COUNTS        3       13       24
  12   rs7305517   FREQ    0.075    0.325      0.6
  12   rs7305517   MEAN    7.716    7.893    7.836
  12   rs7305517     SD  0.09543   0.2018    0.243
  12  rs73317067   GENO      T/T      T/C      C/C
  12  rs73317067 COUNTS        7       21       12
  12  rs73317067   FREQ    0.175    0.525      0.3
  12  rs73317067   MEAN     7.77    7.854    7.874
  12  rs73317067     SD   0.1146   0.2482   0.2303
  12  rs12306172   GENO      G/G      G/A      A/A
  12  rs12306172 COUNTS        2       19       19
  12  rs12306172   FREQ     0.05    0.475    0.475
  12  rs12306172   MEAN    7.721    7.848    7.856
  12  rs12306172     SD   0.1741   0.2369   0.2201
  12  rs11170827   GENO      T/T      T/C      C/C
  12  rs11170827 COUNTS        1       19       20
  12  rs11170827   FREQ    0.025    0.475      0.5
  12  rs11170827   MEAN    7.598    7.857    7.846
  12  rs11170827     SD        0   0.2331   0.2182
  12  rs78476924   GENO      A/A      A/G      G/G
  12  rs78476924 COUNTS        0       11       29
  12  rs78476924   FREQ        0    0.275    0.725
  12  rs78476924   MEAN       NA    7.735    7.887
  12  rs78476924     SD       NA   0.2264   0.2112
  12  rs57601783   GENO      C/C      C/T      T/T
  12  rs57601783 COUNTS        0        5       35
  12  rs57601783   FREQ        0    0.125    0.875
  12  rs57601783   MEAN       NA    7.943    7.831
  12  rs57601783     SD       NA   0.2751   0.2162
  12  rs60486170   GENO      T/T      T/G      G/G
  12  rs60486170 COUNTS        1       15       24
  12  rs60486170   FREQ    0.025    0.375      0.6
  12  rs60486170   MEAN    7.938    7.889    7.814
  12  rs60486170     SD        0    0.253   0.2075
  12 rs111948426   GENO      C/C      C/G      G/G
  12 rs111948426 COUNTS        0        4       36
  12 rs111948426   FREQ        0      0.1      0.9
  12 rs111948426   MEAN       NA    7.872    7.842
  12 rs111948426     SD       NA   0.2592   0.2231
  12  rs10876540   GENO      A/A      A/G      G/G
  12  rs10876540 COUNTS        4       22       14
  12  rs10876540   FREQ      0.1     0.55     0.35
  12  rs10876540   MEAN    7.701    7.817     7.93
  12  rs10876540     SD   0.2166   0.2299   0.1948
  12   rs7135445   GENO      C/C      C/A      A/A
  12   rs7135445 COUNTS        4       22       14
  12   rs7135445   FREQ      0.1     0.55     0.35
  12   rs7135445   MEAN    7.701    7.817     7.93
  12   rs7135445     SD   0.2166   0.2299   0.1948
  12  rs56009697   GENO    GA/GA     GA/G      G/G
  12  rs56009697 COUNTS        2       24       14
  12  rs56009697   FREQ     0.05      0.6     0.35
  12  rs56009697   MEAN    7.879    7.818    7.886
  12  rs56009697     SD    0.053   0.2417   0.2071
  12   rs7136158   GENO      G/G      G/A      A/A
  12   rs7136158 COUNTS        4       22       14
  12   rs7136158   FREQ      0.1     0.55     0.35
  12   rs7136158   MEAN    7.701    7.817     7.93
  12   rs7136158     SD   0.2166   0.2299   0.1948
  12  rs59058282   GENO      G/G      G/C      C/C
  12  rs59058282 COUNTS        0       11       29
  12  rs59058282   FREQ        0    0.275    0.725
  12  rs59058282   MEAN       NA    7.735    7.887
  12  rs59058282     SD       NA   0.2264   0.2112
  12  rs12229805   GENO      A/A      A/G      G/G
  12  rs12229805 COUNTS        1       19       20
  12  rs12229805   FREQ    0.025    0.475      0.5
  12  rs12229805   MEAN    7.938    7.909     7.78
  12  rs12229805     SD        0   0.2569   0.1758
  12  rs77463592   GENO      A/A      A/G      G/G
  12  rs77463592 COUNTS        6       22       12
  12  rs77463592   FREQ     0.15     0.55      0.3
  12  rs77463592   MEAN    7.882    7.882    7.759
  12  rs77463592     SD   0.1409   0.2681   0.1388
  12  rs77685403   GENO      T/T      T/G      G/G
  12  rs77685403 COUNTS        6       22       12
  12  rs77685403   FREQ     0.15     0.55      0.3
  12  rs77685403   MEAN    7.882    7.882    7.759
  12  rs77685403     SD   0.1409   0.2681   0.1388
  12  rs35786993   GENO      C/C      C/T      T/T
  12  rs35786993 COUNTS        2       19       19
  12  rs35786993   FREQ     0.05    0.475    0.475
  12  rs35786993   MEAN    7.662    7.862    7.848
  12  rs35786993     SD  0.09072   0.2312    0.224
  12   rs7959514   GENO      G/G      G/T      T/T
  12   rs7959514 COUNTS        0        4       36
  12   rs7959514   FREQ        0      0.1      0.9
  12   rs7959514   MEAN       NA    7.834    7.846
  12   rs7959514     SD       NA   0.1005    0.234
  12 rs201138339   GENO  GCA/GCA    GCA/G      G/G
  12 rs201138339 COUNTS        0        4       36
  12 rs201138339   FREQ        0      0.1      0.9
  12 rs201138339   MEAN       NA    8.021    7.826
  12 rs201138339     SD       NA   0.2408   0.2161
  12  rs12319266   GENO      G/G      G/C      C/C
  12  rs12319266 COUNTS        2       19       19
  12  rs12319266   FREQ     0.05    0.475    0.475
  12  rs12319266   MEAN    7.662    7.862    7.848
  12  rs12319266     SD  0.09072   0.2312    0.224
  12  rs12322894   GENO      A/A      A/G      G/G
  12  rs12322894 COUNTS        6       22       12
  12  rs12322894   FREQ     0.15     0.55      0.3
  12  rs12322894   MEAN    7.882    7.882    7.759
  12  rs12322894     SD   0.1409   0.2681   0.1388
  12  rs79484923   GENO      T/T      T/C      C/C
  12  rs79484923 COUNTS        0       11       29
  12  rs79484923   FREQ        0    0.275    0.725
  12  rs79484923   MEAN       NA    7.735    7.887
  12  rs79484923     SD       NA   0.2264   0.2112
  12  rs12304920   GENO      T/T      T/C      C/C
  12  rs12304920 COUNTS        5       18       17
  12  rs12304920   FREQ    0.125     0.45    0.425
  12  rs12304920   MEAN    7.706     7.84    7.892
  12  rs12304920     SD   0.1879   0.2678    0.168
  12  rs74089903   GENO      A/A      A/G      G/G
  12  rs74089903 COUNTS        5       18       17
  12  rs74089903   FREQ    0.125     0.45    0.425
  12  rs74089903   MEAN    7.989    7.821    7.829
  12  rs74089903     SD   0.2143   0.2085   0.2378
  12  rs12311240   GENO      A/A      A/G      G/G
  12  rs12311240 COUNTS        1       17       22
  12  rs12311240   FREQ    0.025    0.425     0.55
  12  rs12311240   MEAN    7.598    7.852    7.851
  12  rs12311240     SD        0   0.2455   0.2092
  12  rs12299550   GENO      A/A      A/G      G/G
  12  rs12299550 COUNTS        2       13       25
  12  rs12299550   FREQ     0.05    0.325    0.625
  12  rs12299550   MEAN    7.848     7.87    7.832
  12  rs12299550     SD   0.3017   0.2286   0.2251
  12  rs77860208   GENO      A/A      A/C      C/C
  12  rs77860208 COUNTS        1       15       24
  12  rs77860208   FREQ    0.025    0.375      0.6
  12  rs77860208   MEAN    7.938    7.894    7.811
  12  rs77860208     SD        0   0.2513   0.2076
  12  rs75607648   GENO      C/C      C/T      T/T
  12  rs75607648 COUNTS        1       14       25
  12  rs75607648   FREQ    0.025     0.35    0.625
  12  rs75607648   MEAN    8.062    7.854    7.832
  12  rs75607648     SD        0   0.2284   0.2251
  12 rs147151372   GENO      C/C    C/CTG  CTG/CTG
  12 rs147151372 COUNTS        1       14       25
  12 rs147151372   FREQ    0.025     0.35    0.625
  12 rs147151372   MEAN    8.062    7.854    7.832
  12 rs147151372     SD        0   0.2284   0.2251
  12  rs57251720   GENO      T/T      T/C      C/C
  12  rs57251720 COUNTS        1       13       26
  12  rs57251720   FREQ    0.025    0.325     0.65
  12  rs57251720   MEAN    8.062    7.848    7.835
  12  rs57251720     SD        0   0.2369   0.2213
  12  rs59592634   GENO      T/T      T/C      C/C
  12  rs59592634 COUNTS        1       13       26
  12  rs59592634   FREQ    0.025    0.325     0.65
  12  rs59592634   MEAN    8.062    7.848    7.835
  12  rs59592634     SD        0   0.2369   0.2213
  12  rs77012801   GENO      C/C      C/T      T/T
  12  rs77012801 COUNTS        0       11       29
  12  rs77012801   FREQ        0    0.275    0.725
  12  rs77012801   MEAN       NA    7.735    7.887
  12  rs77012801     SD       NA   0.2264   0.2112
  12  rs76027119   GENO      G/G      G/A      A/A
  12  rs76027119 COUNTS        2       12       26
  12  rs76027119   FREQ     0.05      0.3     0.65
  12  rs76027119   MEAN    7.867    7.863    7.835
  12  rs76027119     SD   0.2751   0.2412   0.2213
  12   rs7979190   GENO      C/C      C/T      T/T
  12   rs7979190 COUNTS        0        4       36
  12   rs7979190   FREQ        0      0.1      0.9
  12   rs7979190   MEAN       NA    7.646    7.867
  12   rs7979190     SD       NA   0.1831   0.2184
  12  rs57295283   GENO      G/G      G/A      A/A
  12  rs57295283 COUNTS        1       13       26
  12  rs57295283   FREQ    0.025    0.325     0.65
  12  rs57295283   MEAN    8.062    7.848    7.835
  12  rs57295283     SD        0   0.2369   0.2213
  12  rs56863563   GENO      T/T      T/C      C/C
  12  rs56863563 COUNTS        1       13       26
  12  rs56863563   FREQ    0.025    0.325     0.65
  12  rs56863563   MEAN    8.062    7.848    7.835
  12  rs56863563     SD        0   0.2369   0.2213
  12 rs140059481   GENO      A/A      A/G      G/G
  12 rs140059481 COUNTS        1       11       28
  12 rs140059481   FREQ    0.025    0.275      0.7
  12 rs140059481   MEAN    7.938    7.891    7.824
  12 rs140059481     SD        0   0.2689   0.2089
  12  rs57015521   GENO      A/A      A/G      G/G
  12  rs57015521 COUNTS        1       13       26
  12  rs57015521   FREQ    0.025    0.325     0.65
  12  rs57015521   MEAN    8.062    7.848    7.835
  12  rs57015521     SD        0   0.2369   0.2213
  12  rs56267607   GENO      G/G      G/T      T/T
  12  rs56267607 COUNTS        1       20       19
  12  rs56267607   FREQ    0.025      0.5    0.475
  12  rs56267607   MEAN    7.598     7.86    7.843
  12  rs56267607     SD        0   0.2392     0.21
  12  rs60080680   GENO      A/A      A/G      G/G
  12  rs60080680 COUNTS        1       13       26
  12  rs60080680   FREQ    0.025    0.325     0.65
  12  rs60080680   MEAN    8.062    7.848    7.835
  12  rs60080680     SD        0   0.2369   0.2213
  12   rs5798298   GENO    GA/GA     GA/G      G/G
  12   rs5798298 COUNTS        0       11       29
  12   rs5798298   FREQ        0    0.275    0.725
  12   rs5798298   MEAN       NA    7.777    7.871
  12   rs5798298     SD       NA   0.2329   0.2181
  12   rs6580976   GENO      T/T      T/C      C/C
  12   rs6580976 COUNTS        0       16       24
  12   rs6580976   FREQ        0      0.4      0.6
  12   rs6580976   MEAN       NA    7.892    7.814
  12   rs6580976     SD       NA   0.2444   0.2077
  12   rs6580977   GENO      A/A      A/T      T/T
  12   rs6580977 COUNTS        4       20       16
  12   rs6580977   FREQ      0.1      0.5      0.4
  12   rs6580977   MEAN    7.571    7.903    7.842
  12   rs6580977     SD   0.2612   0.2095   0.1899
  12  rs34452510   GENO    TA/TA     TA/T      T/T
  12  rs34452510 COUNTS        0       10       30
  12  rs34452510   FREQ        0     0.25     0.75
  12  rs34452510   MEAN       NA     7.91    7.823
  12  rs34452510     SD       NA   0.2523   0.2131
  12   rs4376949   GENO      G/G      G/A      A/A
  12   rs4376949 COUNTS        1       14       25
  12   rs4376949   FREQ    0.025     0.35    0.625
  12   rs4376949   MEAN    8.062    7.875     7.82
  12   rs4376949     SD        0   0.2491   0.2105
  12  rs80017403   GENO      T/T      T/G      G/G
  12  rs80017403 COUNTS        1       14       25
  12  rs80017403   FREQ    0.025     0.35    0.625
  12  rs80017403   MEAN    8.062    7.875     7.82
  12  rs80017403     SD        0   0.2491   0.2105
  12 rs117221316   GENO      G/G      G/C      C/C
  12 rs117221316 COUNTS        0        5       35
  12 rs117221316   FREQ        0    0.125    0.875
  12 rs117221316   MEAN       NA    7.942    7.831
  12 rs117221316     SD       NA   0.2733   0.2165
  12 rs117514802   GENO      C/C      C/G      G/G
  12 rs117514802 COUNTS        0        5       35
  12 rs117514802   FREQ        0    0.125    0.875
  12 rs117514802   MEAN       NA    7.942    7.831
  12 rs117514802     SD       NA   0.2733   0.2165
  12 rs146593098   GENO      A/A     A/AT    AT/AT
  12 rs146593098 COUNTS        0        5       35
  12 rs146593098   FREQ        0    0.125    0.875
  12 rs146593098   MEAN       NA    7.942    7.831
  12 rs146593098     SD       NA   0.2733   0.2165
  12  rs74900376   GENO      C/C      C/A      A/A
  12  rs74900376 COUNTS        0       11       29
  12  rs74900376   FREQ        0    0.275    0.725
  12  rs74900376   MEAN       NA    7.735    7.887
  12  rs74900376     SD       NA   0.2264   0.2112
  12  rs12827628   GENO      G/G      G/T      T/T
  12  rs12827628 COUNTS        8       18       14
  12  rs12827628   FREQ      0.2     0.45     0.35
  12  rs12827628   MEAN    7.788    7.906      7.8
  12  rs12827628     SD    0.298     0.22   0.1709
  12  rs12827282   GENO      C/C      C/T      T/T
  12  rs12827282 COUNTS        8       18       14
  12  rs12827282   FREQ      0.2     0.45     0.35
  12  rs12827282   MEAN    7.788    7.906      7.8
  12  rs12827282     SD    0.298     0.22   0.1709
  12  rs34171111   GENO  GAC/GAC    GAC/G      G/G
  12  rs34171111 COUNTS        2       13       25
  12  rs34171111   FREQ     0.05    0.325    0.625
  12  rs34171111   MEAN    8.051    7.904    7.798
  12  rs34171111     SD   0.4006   0.1983   0.2168
  12  rs75168889   GENO      G/G      G/C      C/C
  12  rs75168889 COUNTS        2        7       31
  12  rs75168889   FREQ     0.05    0.175    0.775
  12  rs75168889   MEAN    7.709    7.788    7.867
  12  rs75168889     SD    0.158   0.1893   0.2333
  12   rs1872633   GENO      C/C      C/A      A/A
  12   rs1872633 COUNTS        7       17       16
  12   rs1872633   FREQ    0.175    0.425      0.4
  12   rs1872633   MEAN     7.78    7.894    7.822
  12   rs1872633     SD    0.321   0.2183   0.1803
  12 rs114476505   GENO      G/G      G/A      A/A
  12 rs114476505 COUNTS        0        5       35
  12 rs114476505   FREQ        0    0.125    0.875
  12 rs114476505   MEAN       NA    7.942    7.831
  12 rs114476505     SD       NA   0.2733   0.2165
  12  rs57269477   GENO    CA/CA     CA/C      C/C
  12  rs57269477 COUNTS        0        5       35
  12  rs57269477   FREQ        0    0.125    0.875
  12  rs57269477   MEAN       NA    7.942    7.831
  12  rs57269477     SD       NA   0.2733   0.2165
  12  rs77508193   GENO      G/G      G/A      A/A
  12  rs77508193 COUNTS        0       11       29
  12  rs77508193   FREQ        0    0.275    0.725
  12  rs77508193   MEAN       NA    7.735    7.887
  12  rs77508193     SD       NA   0.2264   0.2112
  12 rs115971807   GENO      A/A      A/G      G/G
  12 rs115971807 COUNTS        0       11       29
  12 rs115971807   FREQ        0    0.275    0.725
  12 rs115971807   MEAN       NA    7.735    7.887
  12 rs115971807     SD       NA   0.2264   0.2112
  12   rs7133717   GENO      A/A      A/C      C/C
  12   rs7133717 COUNTS        0        8       32
  12   rs7133717   FREQ        0      0.2      0.8
  12   rs7133717   MEAN       NA      7.9    7.832
  12   rs7133717     SD       NA   0.2361   0.2219
  12   rs7136988   GENO      A/A      A/G      G/G
  12   rs7136988 COUNTS        0        8       32
  12   rs7136988   FREQ        0      0.2      0.8
  12   rs7136988   MEAN       NA      7.9    7.832
  12   rs7136988     SD       NA   0.2361   0.2219
  12  rs56803270   GENO      A/A      A/G      G/G
  12  rs56803270 COUNTS        0        8       32
  12  rs56803270   FREQ        0      0.2      0.8
  12  rs56803270   MEAN       NA    7.896    7.833
  12  rs56803270     SD       NA   0.2301   0.2236
  12 rs146919687   GENO      G/G      G/C      C/C
  12 rs146919687 COUNTS        2        4       34
  12 rs146919687   FREQ     0.05      0.1     0.85
  12 rs146919687   MEAN    7.709    7.738    7.866
  12 rs146919687     SD    0.158   0.2356   0.2241
  12 rs544415134   GENO ACCC/ACCC   ACCC/A      A/A
  12 rs544415134 COUNTS        0       10       30
  12 rs544415134   FREQ        0     0.25     0.75
  12 rs544415134   MEAN       NA    7.844    7.846
  12 rs544415134     SD       NA   0.2163   0.2294
  12  rs60947873   GENO      A/A      A/C      C/C
  12  rs60947873 COUNTS        0       20       20
  12  rs60947873   FREQ        0      0.5      0.5
  12  rs60947873   MEAN       NA    7.889    7.802
  12  rs60947873     SD       NA   0.2446   0.1966
  12  rs61921385   GENO      A/A      A/G      G/G
  12  rs61921385 COUNTS        0        7       33
  12  rs61921385   FREQ        0    0.175    0.825
  12  rs61921385   MEAN       NA    7.925    7.828
  12  rs61921385     SD       NA   0.2435   0.2192
  12  rs61921386   GENO      G/G      G/A      A/A
  12  rs61921386 COUNTS        0        7       33
  12  rs61921386   FREQ        0    0.175    0.825
  12  rs61921386   MEAN       NA    7.925    7.828
  12  rs61921386     SD       NA   0.2435   0.2192
  12  rs61921387   GENO      G/G      G/C      C/C
  12  rs61921387 COUNTS        0        7       33
  12  rs61921387   FREQ        0    0.175    0.825
  12  rs61921387   MEAN       NA    7.925    7.828
  12  rs61921387     SD       NA   0.2435   0.2192
  12  rs61921388   GENO      G/G      G/A      A/A
  12  rs61921388 COUNTS        0        7       33
  12  rs61921388   FREQ        0    0.175    0.825
  12  rs61921388   MEAN       NA    7.925    7.828
  12  rs61921388     SD       NA   0.2435   0.2192
  12   rs1994356   GENO      T/T      T/C      C/C
  12   rs1994356 COUNTS        0        8       32
  12   rs1994356   FREQ        0      0.2      0.8
  12   rs1994356   MEAN       NA      7.9    7.832
  12   rs1994356     SD       NA   0.2361   0.2219
  12   rs1994355   GENO      A/A      A/C      C/C
  12   rs1994355 COUNTS        0        8       32
  12   rs1994355   FREQ        0      0.2      0.8
  12   rs1994355   MEAN       NA      7.9    7.832
  12   rs1994355     SD       NA   0.2361   0.2219
  12  rs11170837   GENO      C/C      C/T      T/T
  12  rs11170837 COUNTS        2       17       21
  12  rs11170837   FREQ     0.05    0.425    0.525
  12  rs11170837   MEAN    7.721    7.873    7.835
  12  rs11170837     SD   0.1344   0.2777   0.1801
  12  rs11170838   GENO      A/A      A/T      T/T
  12  rs11170838 COUNTS        5       19       16
  12  rs11170838   FREQ    0.125    0.475      0.4
  12  rs11170838   MEAN    7.854    7.862    7.822
  12  rs11170838     SD   0.2774   0.2513   0.1803
  12  rs76628943   GENO      T/T      T/G      G/G
  12  rs76628943 COUNTS        2        4       34
  12  rs76628943   FREQ     0.05      0.1     0.85
  12  rs76628943   MEAN    7.709    7.738    7.866
  12  rs76628943     SD    0.158   0.2356   0.2241
  12   rs7131837   GENO      T/T      T/C      C/C
  12   rs7131837 COUNTS        0        8       32
  12   rs7131837   FREQ        0      0.2      0.8
  12   rs7131837   MEAN       NA      7.9    7.832
  12   rs7131837     SD       NA   0.2361   0.2219
  12   rs7300912   GENO      C/C      C/A      A/A
  12   rs7300912 COUNTS        3        8       29
  12   rs7300912   FREQ    0.075      0.2    0.725
  12   rs7300912   MEAN    7.795    7.855    7.848
  12   rs7300912     SD   0.1175   0.1524   0.2498
  12  rs10161425   GENO      A/A      A/G      G/G
  12  rs10161425 COUNTS        0        8       32
  12  rs10161425   FREQ        0      0.2      0.8
  12  rs10161425   MEAN       NA      7.9    7.832
  12  rs10161425     SD       NA   0.2361   0.2219
  12  rs10161263   GENO      T/T      T/C      C/C
  12  rs10161263 COUNTS        0        8       32
  12  rs10161263   FREQ        0      0.2      0.8
  12  rs10161263   MEAN       NA      7.9    7.832
  12  rs10161263     SD       NA   0.2361   0.2219
  12 rs116703323   GENO      C/C      C/T      T/T
  12 rs116703323 COUNTS        0        4       36
  12 rs116703323   FREQ        0      0.1      0.9
  12 rs116703323   MEAN       NA    8.021    7.826
  12 rs116703323     SD       NA   0.2408   0.2161
  12 rs146135406   GENO      C/C    C/CAT  CAT/CAT
  12 rs146135406 COUNTS        0        5       35
  12 rs146135406   FREQ        0    0.125    0.875
  12 rs146135406   MEAN       NA    7.942    7.831
  12 rs146135406     SD       NA   0.2733   0.2165
  12 rs146810814   GENO    GT/GT     GT/G      G/G
  12 rs146810814 COUNTS        0        5       35
  12 rs146810814   FREQ        0    0.125    0.875
  12 rs146810814   MEAN       NA    7.942    7.831
  12 rs146810814     SD       NA   0.2733   0.2165
  12   rs3136397   GENO      C/C      C/T      T/T
  12   rs3136397 COUNTS        0        5       35
  12   rs3136397   FREQ        0    0.125    0.875
  12   rs3136397   MEAN       NA     7.96    7.829
  12   rs3136397     SD       NA   0.2761   0.2147
  12   rs3136396   GENO      G/G      G/A      A/A
  12   rs3136396 COUNTS        4       16       20
  12   rs3136396   FREQ      0.1      0.4      0.5
  12   rs3136396   MEAN    7.876     7.87    7.819
  12   rs3136396     SD   0.3155   0.2661   0.1715
  12       rs971   GENO      T/T      T/C      C/C
  12       rs971 COUNTS        1        9       30
  12       rs971   FREQ    0.025    0.225     0.75
  12       rs971   MEAN    7.598     7.76    7.879
  12       rs971     SD        0   0.1673   0.2321
  12   rs3136392   GENO      T/T      T/C      C/C
  12   rs3136392 COUNTS        0       11       29
  12   rs3136392   FREQ        0    0.275    0.725
  12   rs3136392   MEAN       NA    7.815    7.857
  12   rs3136392     SD       NA   0.3009   0.1916
  12   rs3136391   GENO      G/G      G/A      A/A
  12   rs3136391 COUNTS        0        5       35
  12   rs3136391   FREQ        0    0.125    0.875
  12   rs3136391   MEAN       NA     7.96    7.829
  12   rs3136391     SD       NA   0.2761   0.2147
  12  rs11459144   GENO    GA/GA     GA/G      G/G
  12  rs11459144 COUNTS        0        5       35
  12  rs11459144   FREQ        0    0.125    0.875
  12  rs11459144   MEAN       NA     7.96    7.829
  12  rs11459144     SD       NA   0.2761   0.2147
  12   rs3136386   GENO      C/C      C/G      G/G
  12   rs3136386 COUNTS        0        9       31
  12   rs3136386   FREQ        0    0.225    0.775
  12   rs3136386   MEAN       NA     7.82    7.853
  12   rs3136386     SD       NA   0.2145   0.2288
  12   rs2233920   GENO      A/A      A/C      C/C
  12   rs2233920 COUNTS        0        9       31
  12   rs2233920   FREQ        0    0.225    0.775
  12   rs2233920   MEAN       NA    7.722    7.881
  12   rs2233920     SD       NA   0.2426    0.208
  12   rs2233919   GENO      A/A      A/G      G/G
  12   rs2233919 COUNTS        0        5       35
  12   rs2233919   FREQ        0    0.125    0.875
  12   rs2233919   MEAN       NA     7.96    7.829
  12   rs2233919     SD       NA   0.2761   0.2147
  12   rs3136384   GENO      T/T      T/C      C/C
  12   rs3136384 COUNTS        6       14       20
  12   rs3136384   FREQ     0.15     0.35      0.5
  12   rs3136384   MEAN    7.832    7.886     7.82
  12   rs3136384     SD   0.1384    0.212   0.2544
  12   rs3136382   GENO      C/C      C/G      G/G
  12   rs3136382 COUNTS        7       23       10
  12   rs3136382   FREQ    0.175    0.575     0.25
  12   rs3136382   MEAN    7.847    7.826    7.888
  12   rs3136382     SD   0.1819   0.2478   0.2028
  12  rs71070813   GENO      A/A  A/AAAAT AAAAT/AAAAT
  12  rs71070813 COUNTS        6       19       15
  12  rs71070813   FREQ     0.15    0.475    0.375
  12  rs71070813   MEAN    7.741    7.902    7.815
  12  rs71070813     SD    0.167    0.221   0.2372
  12  rs79375474   GENO      A/A      A/T      T/T
  12  rs79375474 COUNTS        6       14       20
  12  rs79375474   FREQ     0.15     0.35      0.5
  12  rs79375474   MEAN    7.832    7.886     7.82
  12  rs79375474     SD   0.1384    0.212   0.2544
  12  rs60631751   GENO      T/T     T/TG    TG/TG
  12  rs60631751 COUNTS        4       14       22
  12  rs60631751   FREQ      0.1     0.35     0.55
  12  rs60631751   MEAN    7.862     7.87    7.826
  12  rs60631751     SD   0.1641   0.2162    0.243
  12   rs3136378   GENO      A/A      A/G      G/G
  12   rs3136378 COUNTS        6       14       20
  12   rs3136378   FREQ     0.15     0.35      0.5
  12   rs3136378   MEAN    7.832    7.886     7.82
  12   rs3136378     SD   0.1384    0.212   0.2544
  12   rs3136377   GENO      A/A      A/G      G/G
  12   rs3136377 COUNTS        8       22       10
  12   rs3136377   FREQ      0.2     0.55     0.25
  12   rs3136377   MEAN    7.895    7.808    7.888
  12   rs3136377     SD   0.2155   0.2372   0.2028
  12   rs3136376   GENO      G/G      G/A      A/A
  12   rs3136376 COUNTS        1        6       33
  12   rs3136376   FREQ    0.025     0.15    0.825
  12   rs3136376   MEAN    7.966    7.657    7.876
  12   rs3136376     SD        0    0.224   0.2119
  12   rs3136375   GENO      A/A      A/G      G/G
  12   rs3136375 COUNTS        6       14       20
  12   rs3136375   FREQ     0.15     0.35      0.5
  12   rs3136375   MEAN    7.832    7.886     7.82
  12   rs3136375     SD   0.1384    0.212   0.2544
  12   rs2279402   GENO      G/G      G/A      A/A
  12   rs2279402 COUNTS        6       14       20
  12   rs2279402   FREQ     0.15     0.35      0.5
  12   rs2279402   MEAN    7.832    7.886     7.82
  12   rs2279402     SD   0.1384    0.212   0.2544
  12   rs2279401   GENO      A/A      A/G      G/G
  12   rs2279401 COUNTS        6       14       20
  12   rs2279401   FREQ     0.15     0.35      0.5
  12   rs2279401   MEAN    7.832    7.886     7.82
  12   rs2279401     SD   0.1384    0.212   0.2544
  12   rs3136374   GENO      G/G      G/A      A/A
  12   rs3136374 COUNTS        0        4       36
  12   rs3136374   FREQ        0      0.1      0.9
  12   rs3136374   MEAN       NA    7.834    7.846
  12   rs3136374     SD       NA   0.1005    0.234
  12   rs2279400   GENO      A/A      A/G      G/G
  12   rs2279400 COUNTS        6       14       20
  12   rs2279400   FREQ     0.15     0.35      0.5
  12   rs2279400   MEAN    7.832    7.886     7.82
  12   rs2279400     SD   0.1384    0.212   0.2544
  12   rs2279399   GENO      C/C      C/T      T/T
  12   rs2279399 COUNTS        6       14       20
  12   rs2279399   FREQ     0.15     0.35      0.5
  12   rs2279399   MEAN    7.832    7.886     7.82
  12   rs2279399     SD   0.1384    0.212   0.2544
  12  rs60324033   GENO    AT/AT     AT/A      A/A
  12  rs60324033 COUNTS        8       19       13
  12  rs60324033   FREQ      0.2    0.475    0.325
  12  rs60324033   MEAN     7.86    7.829     7.86
  12  rs60324033     SD   0.1283   0.2599   0.2248
  12   rs3087404   GENO      C/C      C/T      T/T
  12   rs3087404 COUNTS        4       14       22
  12   rs3087404   FREQ      0.1     0.35     0.55
  12   rs3087404   MEAN    7.862     7.87    7.826
  12   rs3087404     SD   0.1641   0.2162    0.243
  12 rs116790617   GENO      G/G      G/A      A/A
  12 rs116790617 COUNTS        0        4       36
  12 rs116790617   FREQ        0      0.1      0.9
  12 rs116790617   MEAN       NA    7.829    7.847
  12 rs116790617     SD       NA  0.08129   0.2346
  12 rs551213710   GENO TAATAATAATAATAATAATAATAATAATAATA/TAATAATAATAATAATAATAATAATAATAATA TAATAATAATAATAATAATAATAATAATAATA/T      T/T
  12 rs551213710 COUNTS        0        8       32
  12 rs551213710   FREQ        0      0.2      0.8
  12 rs551213710   MEAN       NA    7.976    7.812
  12 rs551213710     SD       NA   0.1857   0.2224
  12  rs55778158   GENO      C/C      C/T      T/T
  12  rs55778158 COUNTS        6       14       20
  12  rs55778158   FREQ     0.15     0.35      0.5
  12  rs55778158   MEAN    7.832    7.886     7.82
  12  rs55778158     SD   0.1384    0.212   0.2544
  12   rs4759344   GENO      G/G      G/A      A/A
  12   rs4759344 COUNTS        6       14       20
  12   rs4759344   FREQ     0.15     0.35      0.5
  12   rs4759344   MEAN    7.832    7.886     7.82
  12   rs4759344     SD   0.1384    0.212   0.2544
  12   rs4759345   GENO      T/T      T/C      C/C
  12   rs4759345 COUNTS        7       19       14
  12   rs4759345   FREQ    0.175    0.475     0.35
  12   rs4759345   MEAN    7.845    7.835     7.86
  12   rs4759345     SD   0.1307   0.2635   0.2128
  12   rs6580978   GENO      G/G      G/A      A/A
  12   rs6580978 COUNTS        6       14       20
  12   rs6580978   FREQ     0.15     0.35      0.5
  12   rs6580978   MEAN    7.832    7.886     7.82
  12   rs6580978     SD   0.1384    0.212   0.2544
  12   rs3809159   GENO      C/C      C/G      G/G
  12   rs3809159 COUNTS        7       17       16
  12   rs3809159   FREQ    0.175    0.425      0.4
  12   rs3809159   MEAN    7.845    7.823    7.869
  12   rs3809159     SD   0.1307   0.2543   0.2296
  12 rs546531632   GENO GCACAGCCAAGGATCTAAT/GCACAGCCAAGGATCTAAT GCACAGCCAAGGATCTAAT/G      G/G
  12 rs546531632 COUNTS        0        6       34
  12 rs546531632   FREQ        0     0.15     0.85
  12 rs546531632   MEAN       NA    7.899    7.836
  12 rs546531632     SD       NA   0.3069     0.21
  12 rs189159743   GENO      A/A      A/C      C/C
  12 rs189159743 COUNTS        0        5       35
  12 rs189159743   FREQ        0    0.125    0.875
  12 rs189159743   MEAN       NA    7.845    7.845
  12 rs189159743     SD       NA   0.3105   0.2143
  12 rs375003734   GENO      G/G      G/T      T/T
  12 rs375003734 COUNTS        0        4       36
  12 rs375003734   FREQ        0      0.1      0.9
  12 rs375003734   MEAN       NA    7.701    7.861
  12 rs375003734     SD       NA   0.2955   0.2133
  12  rs61921391   GENO      T/T      T/A      A/A
  12  rs61921391 COUNTS        0        4       36
  12  rs61921391   FREQ        0      0.1      0.9
  12  rs61921391   MEAN       NA    7.723    7.859
  12  rs61921391     SD       NA   0.1696   0.2264
  12 rs546249038   GENO    CT/CT     CT/C      C/C
  12 rs546249038 COUNTS        0        5       35
  12 rs546249038   FREQ        0    0.125    0.875
  12 rs546249038   MEAN       NA      7.8    7.852
  12 rs546249038     SD       NA  0.08963   0.2366
  12  rs57727924   GENO      C/C      C/T      T/T
  12  rs57727924 COUNTS        2       15       23
  12  rs57727924   FREQ     0.05    0.375    0.575
  12  rs57727924   MEAN    7.796    7.899    7.814
  12  rs57727924     SD   0.1749   0.1847   0.2493
  12  rs77603963   GENO      C/C      C/T      T/T
  12  rs77603963 COUNTS        0       13       27
  12  rs77603963   FREQ        0    0.325    0.675
  12  rs77603963   MEAN       NA    7.819    7.858
  12  rs77603963     SD       NA    0.177   0.2448
  12 rs114030832   GENO      G/G      G/C      C/C
  12 rs114030832 COUNTS        0       13       27
  12 rs114030832   FREQ        0    0.325    0.675
  12 rs114030832   MEAN       NA    7.819    7.858
  12 rs114030832     SD       NA    0.177   0.2448
  12   rs2029166   GENO      T/T      T/C      C/C
  12   rs2029166 COUNTS        7       24        9
  12   rs2029166   FREQ    0.175      0.6    0.225
  12   rs2029166   MEAN    7.993    7.824    7.787
  12   rs2029166     SD   0.2028   0.2296   0.1913
  12   rs2029167   GENO      G/G      G/A      A/A
  12   rs2029167 COUNTS       10       17       13
  12   rs2029167   FREQ     0.25    0.425    0.325
  12   rs2029167   MEAN     7.81    7.806    7.924
  12   rs2029167     SD   0.1793   0.1852   0.2873
  12   rs7967648   GENO      T/T      T/C      C/C
  12   rs7967648 COUNTS        0       13       27
  12   rs7967648   FREQ        0    0.325    0.675
  12   rs7967648   MEAN       NA    7.819    7.858
  12   rs7967648     SD       NA    0.177   0.2448
  12 rs114566557   GENO      C/C      C/T      T/T
  12 rs114566557 COUNTS        0       11       29
  12 rs114566557   FREQ        0    0.275    0.725
  12 rs114566557   MEAN       NA    7.804    7.861
  12 rs114566557     SD       NA   0.2435   0.2178
  12   rs7296239   GENO      T/T      T/C      C/C
  12   rs7296239 COUNTS        5       14       21
  12   rs7296239   FREQ    0.125     0.35    0.525
  12   rs7296239   MEAN    7.657    7.797    7.922
  12   rs7296239     SD   0.1737   0.1803   0.2313
  12 rs186341105   GENO      T/T      T/C      C/C
  12 rs186341105 COUNTS        0        4       36
  12 rs186341105   FREQ        0      0.1      0.9
  12 rs186341105   MEAN       NA    7.801     7.85
  12 rs186341105     SD       NA   0.1051   0.2333
  12   rs7311314   GENO      G/G      G/A      A/A
  12   rs7311314 COUNTS        5       14       21
  12   rs7311314   FREQ    0.125     0.35    0.525
  12   rs7311314   MEAN    7.657    7.837    7.895
  12   rs7311314     SD   0.1737   0.2127   0.2245
  12 rs191642504   GENO      A/A      A/G      G/G
  12 rs191642504 COUNTS        0        4       36
  12 rs191642504   FREQ        0      0.1      0.9
  12 rs191642504   MEAN       NA    7.801     7.85
  12 rs191642504     SD       NA   0.1051   0.2333
  12  rs11170843   GENO      T/T      T/C      C/C
  12  rs11170843 COUNTS        5       13       22
  12  rs11170843   FREQ    0.125    0.325     0.55
  12  rs11170843   MEAN    7.657    7.806    7.911
  12  rs11170843     SD   0.1737   0.1845   0.2315
  12  rs10783625   GENO      T/T      T/C      C/C
  12  rs10783625 COUNTS        3       13       24
  12  rs10783625   FREQ    0.075    0.325      0.6
  12  rs10783625   MEAN    7.674    7.799    7.892
  12  rs10783625     SD    0.241   0.1898   0.2314
  12  rs28712648   GENO      T/T      T/C      C/C
  12  rs28712648 COUNTS        0        7       33
  12  rs28712648   FREQ        0    0.175    0.825
  12  rs28712648   MEAN       NA    8.016    7.809
  12  rs28712648     SD       NA   0.2326   0.2072
  12  rs58657256   GENO      A/A      A/G      G/G
  12  rs58657256 COUNTS        3       17       20
  12  rs58657256   FREQ    0.075    0.425      0.5
  12  rs58657256   MEAN    8.041     7.84    7.821
  12  rs58657256     SD   0.1109    0.258   0.1959
  12  rs28653777   GENO      C/C      C/A      A/A
  12  rs28653777 COUNTS        0        7       33
  12  rs28653777   FREQ        0    0.175    0.825
  12  rs28653777   MEAN       NA    8.016    7.809
  12  rs28653777     SD       NA   0.2326   0.2072
  12  rs58068455   GENO      A/A      A/G      G/G
  12  rs58068455 COUNTS        3       17       20
  12  rs58068455   FREQ    0.075    0.425      0.5
  12  rs58068455   MEAN    8.041     7.84    7.821
  12  rs58068455     SD   0.1109    0.258   0.1959
  12  rs74240633   GENO      G/G      G/C      C/C
  12  rs74240633 COUNTS        0       10       30
  12  rs74240633   FREQ        0     0.25     0.75
  12  rs74240633   MEAN       NA    7.889    7.831
  12  rs74240633     SD       NA   0.1089   0.2501
  12  rs74089931   GENO      A/A      A/G      G/G
  12  rs74089931 COUNTS        0        4       36
  12  rs74089931   FREQ        0      0.1      0.9
  12  rs74089931   MEAN       NA    7.801     7.85
  12  rs74089931     SD       NA   0.1051   0.2333
  12   rs7966201   GENO      C/C      C/T      T/T
  12   rs7966201 COUNTS       10       17       13
  12   rs7966201   FREQ     0.25    0.425    0.325
  12   rs7966201   MEAN    7.931    7.823    7.808
  12   rs7966201     SD   0.1405     0.25   0.2361
  12  rs74754786   GENO      G/G      G/C      C/C
  12  rs74754786 COUNTS        0       10       30
  12  rs74754786   FREQ        0     0.25     0.75
  12  rs74754786   MEAN       NA    7.889    7.831
  12  rs74754786     SD       NA   0.1089   0.2501
  12   rs2087058   GENO      A/A      A/G      G/G
  12   rs2087058 COUNTS        1       13       26
  12   rs2087058   FREQ    0.025    0.325     0.65
  12   rs2087058   MEAN    7.952    7.765    7.881
  12   rs2087058     SD        0   0.2046   0.2294
  12   rs2087059   GENO      G/G      G/C      C/C
  12   rs2087059 COUNTS        0        8       32
  12   rs2087059   FREQ        0      0.2      0.8
  12   rs2087059   MEAN       NA    7.756    7.868
  12   rs2087059     SD       NA   0.2351   0.2185
  12   rs2087060   GENO      C/C      C/T      T/T
  12   rs2087060 COUNTS        0        8       32
  12   rs2087060   FREQ        0      0.2      0.8
  12   rs2087060   MEAN       NA    7.756    7.868
  12   rs2087060     SD       NA   0.2351   0.2185
  12   rs2087061   GENO      A/A      A/G      G/G
  12   rs2087061 COUNTS        0        8       32
  12   rs2087061   FREQ        0      0.2      0.8
  12   rs2087061   MEAN       NA    7.756    7.868
  12   rs2087061     SD       NA   0.2351   0.2185
  12 rs185098808   GENO      C/C      C/T      T/T
  12 rs185098808 COUNTS        0        4       36
  12 rs185098808   FREQ        0      0.1      0.9
  12 rs185098808   MEAN       NA    7.801     7.85
  12 rs185098808     SD       NA   0.1051   0.2333
  12  rs76821429   GENO      T/T      T/C      C/C
  12  rs76821429 COUNTS        0       10       30
  12  rs76821429   FREQ        0     0.25     0.75
  12  rs76821429   MEAN       NA    7.947    7.811
  12  rs76821429     SD       NA   0.2307    0.214
  12 rs112407641   GENO      T/T      T/C      C/C
  12 rs112407641 COUNTS        0       10       30
  12 rs112407641   FREQ        0     0.25     0.75
  12 rs112407641   MEAN       NA    7.947    7.811
  12 rs112407641     SD       NA   0.2307    0.214
  12 rs116455463   GENO      G/G      G/T      T/T
  12 rs116455463 COUNTS        0        4       36
  12 rs116455463   FREQ        0      0.1      0.9
  12 rs116455463   MEAN       NA    7.845    7.845
  12 rs116455463     SD       NA   0.4182   0.2015
  12 rs114351482   GENO      T/T      T/C      C/C
  12 rs114351482 COUNTS        0        7       33
  12 rs114351482   FREQ        0    0.175    0.825
  12 rs114351482   MEAN       NA    8.016    7.809
  12 rs114351482     SD       NA   0.2326   0.2072
  12  rs11834788   GENO      A/A      A/G      G/G
  12  rs11834788 COUNTS        4       22       14
  12  rs11834788   FREQ      0.1     0.55     0.35
  12  rs11834788   MEAN    7.707    7.796    7.963
  12  rs11834788     SD   0.3666   0.1595   0.2295
  12 rs139147863   GENO      A/A      A/G      G/G
  12 rs139147863 COUNTS        0        4       36
  12 rs139147863   FREQ        0      0.1      0.9
  12 rs139147863   MEAN       NA    8.067    7.821
  12 rs139147863     SD       NA    0.225   0.2122
  12 rs532788985   GENO CAAAAAAAAAAAA/CAAAAAAAAAAAA CAAAAAAAAAAAA/C      C/C
  12 rs532788985 COUNTS        4       20       16
  12 rs532788985   FREQ      0.1      0.5      0.4
  12 rs532788985   MEAN    7.752    7.822    7.898
  12 rs532788985     SD   0.1802   0.2132   0.2445
  12 rs571168607   GENO      C/C      C/T      T/T
  12 rs571168607 COUNTS        0        8       32
  12 rs571168607   FREQ        0      0.2      0.8
  12 rs571168607   MEAN       NA    7.716    7.878
  12 rs571168607     SD       NA   0.2309    0.213
  12 rs192043675   GENO      T/T      T/C      C/C
  12 rs192043675 COUNTS        0        8       32
  12 rs192043675   FREQ        0      0.2      0.8
  12 rs192043675   MEAN       NA    7.716    7.878
  12 rs192043675     SD       NA   0.2309    0.213
  12   rs9739743   GENO      A/A      A/G      G/G
  12   rs9739743 COUNTS        3       13       24
  12   rs9739743   FREQ    0.075    0.325      0.6
  12   rs9739743   MEAN    7.679    7.862    7.857
  12   rs9739743     SD    0.249   0.3076   0.1611
  12   rs9739744   GENO      A/A      A/G      G/G
  12   rs9739744 COUNTS        3       13       24
  12   rs9739744   FREQ    0.075    0.325      0.6
  12   rs9739744   MEAN    7.679    7.862    7.857
  12   rs9739744     SD    0.249   0.3076   0.1611
  12   rs9739733   GENO      C/C      C/T      T/T
  12   rs9739733 COUNTS        7       17       16
  12   rs9739733   FREQ    0.175    0.425      0.4
  12   rs9739733   MEAN    7.803    7.826    7.884
  12   rs9739733     SD   0.1681   0.1732   0.2892
  12   rs9739739   GENO      T/T      T/C      C/C
  12   rs9739739 COUNTS        0        4       36
  12   rs9739739   FREQ        0      0.1      0.9
  12   rs9739739   MEAN       NA    7.775    7.853
  12   rs9739739     SD       NA   0.3461   0.2115
  12  rs73319175   GENO      G/G      G/C      C/C
  12  rs73319175 COUNTS        1        8       31
  12  rs73319175   FREQ    0.025      0.2    0.775
  12  rs73319175   MEAN    7.966    7.813     7.85
  12  rs73319175     SD        0   0.2944   0.2095
  12  rs56759204   GENO      G/G      G/A      A/A
  12  rs56759204 COUNTS        1       20       19
  12  rs56759204   FREQ    0.025      0.5    0.475
  12  rs56759204   MEAN    7.966    7.858    7.825
  12  rs56759204     SD        0    0.268   0.1759
  12 rs116446057   GENO      C/C      C/T      T/T
  12 rs116446057 COUNTS        0        4       36
  12 rs116446057   FREQ        0      0.1      0.9
  12 rs116446057   MEAN       NA    7.775    7.853
  12 rs116446057     SD       NA   0.3461   0.2115
  12  rs59334342   GENO      T/T      T/C      C/C
  12  rs59334342 COUNTS        0        9       31
  12  rs59334342   FREQ        0    0.225    0.775
  12  rs59334342   MEAN       NA    7.855    7.842
  12  rs59334342     SD       NA   0.2865   0.2073
  12  rs60129831   GENO      T/T      T/C      C/C
  12  rs60129831 COUNTS        0        9       31
  12  rs60129831   FREQ        0    0.225    0.775
  12  rs60129831   MEAN       NA    7.855    7.842
  12  rs60129831     SD       NA   0.2865   0.2073
  12  rs73319178   GENO      A/A      A/T      T/T
  12  rs73319178 COUNTS        1       11       28
  12  rs73319178   FREQ    0.025    0.275      0.7
  12  rs73319178   MEAN    7.966     7.86    7.835
  12  rs73319178     SD        0    0.266   0.2125
  12  rs73319181   GENO      A/A      A/G      G/G
  12  rs73319181 COUNTS        1       10       29
  12  rs73319181   FREQ    0.025     0.25    0.725
  12  rs73319181   MEAN    7.966    7.884    7.828
  12  rs73319181     SD        0   0.2682   0.2122
  12  rs17109031   GENO      A/A      A/G      G/G
  12  rs17109031 COUNTS        0       10       30
  12  rs17109031   FREQ        0     0.25     0.75
  12  rs17109031   MEAN       NA    7.833    7.849
  12  rs17109031     SD       NA   0.2796   0.2068
  12  rs73114519   GENO      C/C      C/T      T/T
  12  rs73114519 COUNTS        1       20       19
  12  rs73114519   FREQ    0.025      0.5    0.475
  12  rs73114519   MEAN    7.966    7.858    7.825
  12  rs73114519     SD        0    0.268   0.1759
  12 rs142594208   GENO      A/A      A/G      G/G
  12 rs142594208 COUNTS        0        4       36
  12 rs142594208   FREQ        0      0.1      0.9
  12 rs142594208   MEAN       NA    7.775    7.853
  12 rs142594208     SD       NA   0.3461   0.2115
  12  rs73114520   GENO      A/A      A/G      G/G
  12  rs73114520 COUNTS        0        9       31
  12  rs73114520   FREQ        0    0.225    0.775
  12  rs73114520   MEAN       NA    7.855    7.842
  12  rs73114520     SD       NA   0.2865   0.2073
  12   rs2046516   GENO      A/A      A/G      G/G
  12   rs2046516 COUNTS        0       10       30
  12   rs2046516   FREQ        0     0.25     0.75
  12   rs2046516   MEAN       NA    7.833    7.849
  12   rs2046516     SD       NA   0.2796   0.2068
  12  rs78712266   GENO      A/A      A/C      C/C
  12  rs78712266 COUNTS        6       14       20
  12  rs78712266   FREQ     0.15     0.35      0.5
  12  rs78712266   MEAN    7.812    7.906    7.813
  12  rs78712266     SD   0.1584   0.2194   0.2423
  12  rs73319183   GENO      A/A      A/G      G/G
  12  rs73319183 COUNTS        0        5       35
  12  rs73319183   FREQ        0    0.125    0.875
  12  rs73319183   MEAN       NA    7.968    7.828
  12  rs73319183     SD       NA   0.1001   0.2314
  12  rs73319186   GENO      A/A      A/G      G/G
  12  rs73319186 COUNTS        0        5       35
  12  rs73319186   FREQ        0    0.125    0.875
  12  rs73319186   MEAN       NA    7.968    7.828
  12  rs73319186     SD       NA   0.1001   0.2314
  12   rs1317996   GENO      G/G      G/C      C/C
  12   rs1317996 COUNTS        1        4       35
  12   rs1317996   FREQ    0.025      0.1    0.875
  12   rs1317996   MEAN    7.548    7.803    7.859
  12   rs1317996     SD        0   0.2926   0.2161
  12 rs115512618   GENO      G/G      G/A      A/A
  12 rs115512618 COUNTS        0        4       36
  12 rs115512618   FREQ        0      0.1      0.9
  12 rs115512618   MEAN       NA    7.923    7.837
  12 rs115512618     SD       NA   0.2291   0.2244
  12    rs882383   GENO      A/A      A/G      G/G
  12    rs882383 COUNTS        1       20       19
  12    rs882383   FREQ    0.025      0.5    0.475
  12    rs882383   MEAN    7.966    7.858    7.825
  12    rs882383     SD        0    0.268   0.1759
  12   rs4759347   GENO      A/A      A/G      G/G
  12   rs4759347 COUNTS        0        9       31
  12   rs4759347   FREQ        0    0.225    0.775
  12   rs4759347   MEAN       NA    7.855    7.842
  12   rs4759347     SD       NA   0.2865   0.2073
  12  rs76088355   GENO      A/A      A/G      G/G
  12  rs76088355 COUNTS        0        7       33
  12  rs76088355   FREQ        0    0.175    0.825
  12  rs76088355   MEAN       NA    7.847    7.845
  12  rs76088355     SD       NA   0.3099   0.2069
  12 rs114611953   GENO      T/T      T/C      C/C
  12 rs114611953 COUNTS        0        5       35
  12 rs114611953   FREQ        0    0.125    0.875
  12 rs114611953   MEAN       NA    7.815     7.85
  12 rs114611953     SD       NA   0.3839   0.1994
  12  rs80193464   GENO      T/T      T/G      G/G
  12  rs80193464 COUNTS        0        4       36
  12  rs80193464   FREQ        0      0.1      0.9
  12  rs80193464   MEAN       NA    7.775    7.853
  12  rs80193464     SD       NA   0.3461   0.2115
  12   rs7305567   GENO      C/C      C/A      A/A
  12   rs7305567 COUNTS        3       11       26
  12   rs7305567   FREQ    0.075    0.275     0.65
  12   rs7305567   MEAN    7.691    7.843    7.864
  12   rs7305567     SD   0.2294   0.3078   0.1803
  12 rs536321446   GENO  CAA/CAA    CAA/C      C/C
  12 rs536321446 COUNTS        3       22       15
  12 rs536321446   FREQ    0.075     0.55    0.375
  12 rs536321446   MEAN    7.691    7.849     7.87
  12 rs536321446     SD   0.2294    0.249   0.1808
  12  rs10876543   GENO      C/C      C/T      T/T
  12  rs10876543 COUNTS        5       15       20
  12  rs10876543   FREQ    0.125    0.375      0.5
  12  rs10876543   MEAN    7.752    7.884     7.84
  12  rs10876543     SD   0.2383   0.3047   0.1363
  12  rs28481797   GENO      C/C      C/T      T/T
  12  rs28481797 COUNTS        6       19       15
  12  rs28481797   FREQ     0.15    0.475    0.375
  12  rs28481797   MEAN    7.787    7.873    7.833
  12  rs28481797     SD   0.2304   0.2838   0.1179
  12   rs7299629   GENO      A/A      A/G      G/G
  12   rs7299629 COUNTS        4       18       18
  12   rs7299629   FREQ      0.1     0.45     0.45
  12   rs7299629   MEAN    7.759    7.878    7.831
  12   rs7299629     SD   0.2324   0.2989    0.112
  12  rs10876544   GENO      A/A      A/G      G/G
  12  rs10876544 COUNTS        0        6       34
  12  rs10876544   FREQ        0     0.15     0.85
  12  rs10876544   MEAN       NA    7.898    7.836
  12  rs10876544     SD       NA   0.2318   0.2242
  12  rs35702231   GENO    CA/CA     CA/C      C/C
  12  rs35702231 COUNTS        4       11       25
  12  rs35702231   FREQ      0.1    0.275    0.625
  12  rs35702231   MEAN    7.809    7.761    7.888
  12  rs35702231     SD   0.2319   0.2646   0.1995
  12  rs56162312   GENO      G/G      G/T      T/T
  12  rs56162312 COUNTS        4       14       22
  12  rs56162312   FREQ      0.1     0.35     0.55
  12  rs56162312   MEAN    7.783    7.808    7.881
  12  rs56162312     SD    0.263   0.2704   0.1859
  12 rs181520187   GENO      A/A      A/G      G/G
  12 rs181520187 COUNTS        0        4       36
  12 rs181520187   FREQ        0      0.1      0.9
  12 rs181520187   MEAN       NA    7.775    7.853
  12 rs181520187     SD       NA   0.3461   0.2115
  12   rs7308093   GENO      C/C      C/T      T/T
  12   rs7308093 COUNTS        4       11       25
  12   rs7308093   FREQ      0.1    0.275    0.625
  12   rs7308093   MEAN    7.809    7.761    7.888
  12   rs7308093     SD   0.2319   0.2646   0.1995
  12 rs542684410   GENO    GC/GC     GC/G      G/G
  12 rs542684410 COUNTS        0        4       36
  12 rs542684410   FREQ        0      0.1      0.9
  12 rs542684410   MEAN       NA    8.116    7.815
  12 rs542684410     SD       NA   0.2057   0.2066
  12  rs11832368   GENO      G/G      G/A      A/A
  12  rs11832368 COUNTS        4       11       25
  12  rs11832368   FREQ      0.1    0.275    0.625
  12  rs11832368   MEAN    7.809    7.761    7.888
  12  rs11832368     SD   0.2319   0.2646   0.1995
  12 rs151043217   GENO      A/A      A/G      G/G
  12 rs151043217 COUNTS        0        8       32
  12 rs151043217   FREQ        0      0.2      0.8
  12 rs151043217   MEAN       NA    7.897    7.832
  12 rs151043217     SD       NA   0.2122   0.2275
  12  rs11170847   GENO      C/C      C/T      T/T
  12  rs11170847 COUNTS        4       11       25
  12  rs11170847   FREQ      0.1    0.275    0.625
  12  rs11170847   MEAN    7.809    7.761    7.888
  12  rs11170847     SD   0.2319   0.2646   0.1995
  12  rs73321004   GENO      C/C      C/A      A/A
  12  rs73321004 COUNTS        6       18       16
  12  rs73321004   FREQ     0.15     0.45      0.4
  12  rs73321004   MEAN    7.787     7.87    7.839
  12  rs73321004     SD   0.2304   0.2918   0.1158
  12 rs116310388   GENO      C/C      C/G      G/G
  12 rs116310388 COUNTS        0        8       32
  12 rs116310388   FREQ        0      0.2      0.8
  12 rs116310388   MEAN       NA    7.893    7.833
  12 rs116310388     SD       NA     0.12   0.2425
  12 rs112639880   GENO      G/G     G/GA    GA/GA
  12 rs112639880 COUNTS        1       25       14
  12 rs112639880   FREQ    0.025    0.625     0.35
  12 rs112639880   MEAN    7.952    7.827    7.871
  12 rs112639880     SD        0   0.1981   0.2739
  12  rs59151663   GENO      C/C      C/A      A/A
  12  rs59151663 COUNTS        4       16       20
  12  rs59151663   FREQ      0.1      0.4      0.5
  12  rs59151663   MEAN    7.783    7.834    7.867
  12  rs59151663     SD    0.263   0.2655   0.1856
  12  rs11614841   GENO      T/T      T/C      C/C
  12  rs11614841 COUNTS        3       11       26
  12  rs11614841   FREQ    0.075    0.275     0.65
  12  rs11614841   MEAN     7.87    7.757     7.88
  12  rs11614841     SD   0.2418   0.2663   0.2003
  12   rs7294533   GENO      C/C      C/T      T/T
  12   rs7294533 COUNTS        3       12       25
  12   rs7294533   FREQ    0.075      0.3    0.625
  12   rs7294533   MEAN     7.87     7.75    7.888
  12   rs7294533     SD   0.2418   0.2553   0.1995
  12  rs12425539   GENO      G/G      G/A      A/A
  12  rs12425539 COUNTS        6       15       19
  12  rs12425539   FREQ     0.15    0.375    0.475
  12  rs12425539   MEAN    7.787    7.848    7.862
  12  rs12425539     SD   0.2304   0.3121   0.1273
  12   rs2046517   GENO      G/G      G/A      A/A
  12   rs2046517 COUNTS        6       15       19
  12   rs2046517   FREQ     0.15    0.375    0.475
  12   rs2046517   MEAN    7.787    7.848    7.862
  12   rs2046517     SD   0.2304   0.3121   0.1273
  12   rs2046518   GENO      T/T      T/A      A/A
  12   rs2046518 COUNTS        3       12       25
  12   rs2046518   FREQ    0.075      0.3    0.625
  12   rs2046518   MEAN     7.87     7.75    7.888
  12   rs2046518     SD   0.2418   0.2553   0.1995
  12 rs148860947   GENO CGAAAA/CGAAAA CGAAAA/C      C/C
  12 rs148860947 COUNTS        3       12       25
  12 rs148860947   FREQ    0.075      0.3    0.625
  12 rs148860947   MEAN     7.87     7.75    7.888
  12 rs148860947     SD   0.2418   0.2553   0.1995
  12  rs55980847   GENO      T/T      T/G      G/G
  12  rs55980847 COUNTS        3       12       25
  12  rs55980847   FREQ    0.075      0.3    0.625
  12  rs55980847   MEAN     7.87     7.75    7.888
  12  rs55980847     SD   0.2418   0.2553   0.1995
  12  rs55902723   GENO      G/G      G/A      A/A
  12  rs55902723 COUNTS        6       15       19
  12  rs55902723   FREQ     0.15    0.375    0.475
  12  rs55902723   MEAN    7.787    7.848    7.862
  12  rs55902723     SD   0.2304   0.3121   0.1273
  12 rs147821793   GENO    CA/CA     CA/C      C/C
  12 rs147821793 COUNTS        0        6       34
  12 rs147821793   FREQ        0     0.15     0.85
  12 rs147821793   MEAN       NA    7.851    7.844
  12 rs147821793     SD       NA     0.36   0.1983
  12  rs17109314   GENO      A/A      A/C      C/C
  12  rs17109314 COUNTS        6       16       18
  12  rs17109314   FREQ     0.15      0.4     0.45
  12  rs17109314   MEAN    7.787    7.852    7.859
  12  rs17109314     SD   0.2304    0.302   0.1303
  12  rs56678328   GENO    AG/AG     AG/A      A/A
  12  rs56678328 COUNTS        3       11       26
  12  rs56678328   FREQ    0.075    0.275     0.65
  12  rs56678328   MEAN     7.87    7.734    7.889
  12  rs56678328     SD   0.2418   0.2617   0.1956
  12  rs11612597   GENO      G/G      G/A      A/A
  12  rs11612597 COUNTS        3       11       26
  12  rs11612597   FREQ    0.075    0.275     0.65
  12  rs11612597   MEAN     7.87    7.757     7.88
  12  rs11612597     SD   0.2418   0.2663   0.2003
  12  rs11612640   GENO      C/C      C/G      G/G
  12  rs11612640 COUNTS        5       12       23
  12  rs11612640   FREQ    0.125      0.3    0.575
  12  rs11612640   MEAN    7.752    7.793    7.893
  12  rs11612640     SD   0.2383   0.2872   0.1761
  12   rs7967589   GENO      G/G      G/A      A/A
  12   rs7967589 COUNTS        4        9       27
  12   rs7967589   FREQ      0.1    0.225    0.675
  12   rs7967589   MEAN    7.856    7.732    7.881
  12   rs7967589     SD   0.1992   0.2901   0.1965
  12 rs193050398   GENO      A/A      A/G      G/G
  12 rs193050398 COUNTS        0        4       36
  12 rs193050398   FREQ        0      0.1      0.9
  12 rs193050398   MEAN       NA    7.775    7.853
  12 rs193050398     SD       NA   0.3461   0.2115
  12  rs76159078   GENO      A/A      A/G      G/G
  12  rs76159078 COUNTS        0        4       36
  12  rs76159078   FREQ        0      0.1      0.9
  12  rs76159078   MEAN       NA    7.775    7.853
  12  rs76159078     SD       NA   0.3461   0.2115
  12  rs58905411   GENO      G/G      G/A      A/A
  12  rs58905411 COUNTS        5       19       16
  12  rs58905411   FREQ    0.125    0.475      0.4
  12  rs58905411   MEAN    7.798    7.865    7.837
  12  rs58905411     SD    0.225   0.2922   0.1117
  12 rs191682763   GENO      C/C      C/A      A/A
  12 rs191682763 COUNTS        0        4       36
  12 rs191682763   FREQ        0      0.1      0.9
  12 rs191682763   MEAN       NA    7.775    7.853
  12 rs191682763     SD       NA   0.3461   0.2115
  12  rs12427355   GENO      C/C      C/T      T/T
  12  rs12427355 COUNTS        4       11       25
  12  rs12427355   FREQ      0.1    0.275    0.625
  12  rs12427355   MEAN    7.856    7.789    7.868
  12  rs12427355     SD   0.1992   0.1872    0.244
  12 rs191925293   GENO      A/A      A/G      G/G
  12 rs191925293 COUNTS        0        4       36
  12 rs191925293   FREQ        0      0.1      0.9
  12 rs191925293   MEAN       NA    7.775    7.853
  12 rs191925293     SD       NA   0.3461   0.2115
  12   rs3803044   GENO      G/G      G/A      A/A
  12   rs3803044 COUNTS        0       10       30
  12   rs3803044   FREQ        0     0.25     0.75
  12   rs3803044   MEAN       NA    7.757    7.875
  12   rs3803044     SD       NA   0.2389   0.2141
  12  rs75501906   GENO      A/A      A/G      G/G
  12  rs75501906 COUNTS        0        4       36
  12  rs75501906   FREQ        0      0.1      0.9
  12  rs75501906   MEAN       NA     7.92    7.837
  12  rs75501906     SD       NA   0.1702   0.2289
  12   rs1056010   GENO      T/T      T/C      C/C
  12   rs1056010 COUNTS        4       17       19
  12   rs1056010   FREQ      0.1    0.425    0.475
  12   rs1056010   MEAN    7.841    7.856    7.837
  12   rs1056010     SD    0.235   0.3112   0.1125
  12 rs150926693   GENO  CTT/CTT    CTT/C      C/C
  12 rs150926693 COUNTS        5       11       24
  12 rs150926693   FREQ    0.125    0.275      0.6
  12 rs150926693   MEAN     7.83    7.878    7.834
  12 rs150926693     SD   0.1707   0.1041   0.2723
  12   rs2272470   GENO      C/C      C/T      T/T
  12   rs2272470 COUNTS        4       16       20
  12   rs2272470   FREQ      0.1      0.4      0.5
  12   rs2272470   MEAN    7.856    7.864    7.828
  12   rs2272470     SD   0.1992   0.2951   0.1637
  12  rs74089954   GENO      T/T      T/C      C/C
  12  rs74089954 COUNTS        0        4       36
  12  rs74089954   FREQ        0      0.1      0.9
  12  rs74089954   MEAN       NA    7.905    7.839
  12  rs74089954     SD       NA   0.2947   0.2184
  12  rs60127327   GENO      A/A      A/G      G/G
[truncated: 2,781,010 more chars]
