# Supplementary material for: Cell-to-cell expression dispersion of B-cell surface proteins is linked to genetic variants in humans
Source: Commun Biol. 2020 Jul 3;3:346. doi: 10.1038/s42003-020-1075-1 (PMC7335051; doi:10.1038/s42003-020-1075-1)
Supplement: Supplementary file 4 — Supplementary Data 2 [file 42003_2020_1075_MOESM4_ESM.zip › Supplementary_Data_S2/plink-results-40LCLs/CD63_chr12_mean/CD63_mean_40_LCLs.qassoc.mperm]

 CHR         SNP         EMP1         EMP2 
  12   rs4526807       0.2467            1 
  12  rs60047499       0.1463            1 
  12 rs111234080       0.4111            1 
  12 rs112622332       0.4111            1 
  12 rs138396498       0.9148            1 
  12  rs74400196       0.9498            1 
  12  rs57676526        0.187            1 
  12 rs540672486       0.0044            1 
  12  rs58855382        0.187            1 
  12  rs17102257      0.07659            1 
  12 rs116365245       0.1825            1 
  12 rs116204103       0.1825            1 
  12  rs78372483       0.7493            1 
  12 rs112104282       0.9498            1 
  12  rs17102261       0.5611            1 
  12  rs59029921        0.187            1 
  12 rs148322992       0.9148            1 
  12   rs7131877      0.06239            1 
  12 rs139628551       0.9148            1 
  12  rs80320295       0.4111            1 
  12 rs146607756       0.8819            1 
  12  rs75648448       0.0049       0.9997 
  12  rs73305435       0.2815            1 
  12  rs12228894       0.5611            1 
  12 rs114960006        0.676            1 
  12  rs12227447       0.5611            1 
  12  rs74516740        0.627            1 
  12  rs76611443       0.1464            1 
  12  rs76769872       0.1464            1 
  12  rs11170670       0.5611            1 
  12   rs7961165       0.5611            1 
  12 rs114693196        0.248            1 
  12  rs17102356       0.9613            1 
  12  rs17102368       0.2815            1 
  12  rs74091520       0.2253            1 
  12  rs73305442        0.276            1 
  12  rs56820847       0.0466            1 
  12  rs73305443       0.2815            1 
  12  rs80021376       0.2815            1 
  12  rs75726462       0.0049       0.9997 
  12  rs11170672      0.08109            1 
  12  rs79870510       0.8249            1 
  12   rs7980783      0.08109            1 
  12   rs7980880       0.0466            1 
  12  rs73305447       0.8475            1 
  12  rs79449862       0.8249            1 
  12  rs76404125       0.5868            1 
  12   rs4427608       0.6609            1 
  12  rs77303557       0.0304            1 
  12 rs540380860      0.08569            1 
  12 rs570197922       0.5843            1 
  12  rs73305449        0.578            1 
  12  rs78058957       0.9148            1 
  12  rs73305451       0.5765            1 
  12  rs74813423       0.1776            1 
  12  rs73305452        0.578            1 
  12  rs73305454       0.5765            1 
  12  rs77134077        0.935            1 
  12   rs2078300       0.2985            1 
  12    rs999678       0.6117            1 
  12   rs9971777       0.1744            1 
  12   rs2020182      0.07749            1 
  12   rs7315479       0.4528            1 
  12  rs11833460      0.06329            1 
  12   rs7133633        0.287            1 
  12  rs57903200       0.9717            1 
  12  rs56847064      0.09739            1 
  12 rs116046773       0.2441            1 
  12  rs60728251      0.07859            1 
  12   rs7963414       0.8307            1 
  12 rs114652563       0.2441            1 
  12   rs3058906       0.8469            1 
  12  rs61159166       0.2441            1 
  12  rs79676492       0.2441            1 
  12  rs59999481       0.2441            1 
  12 rs115207911       0.2441            1 
  12  rs56998309       0.1158            1 
  12  rs75204089        0.126            1 
  12 rs114295824       0.2441            1 
  12  rs12422663        0.016            1 
  12 rs112535957        0.498            1 
  12 rs115863331       0.2441            1 
  12   rs1809005       0.3616            1 
  12  rs12423000       0.6502            1 
  12   rs1864447       0.8221            1 
  12   rs4759293       0.1262            1 
  12  rs67715155       0.2955            1 
  12  rs59370004       0.3896            1 
  12 rs114393882       0.0049       0.9997 
  12  rs75545910       0.0049       0.9997 
  12  rs11170676       0.8061            1 
  12  rs11170677       0.5183            1 
  12  rs67551371       0.2548            1 
  12  rs67535721       0.2955            1 
  12   rs3058893       0.3937            1 
  12  rs55666598       0.1732            1 
  12  rs76246638       0.3442            1 
  12  rs77177006       0.0049       0.9997 
  12  rs78996677       0.3896            1 
  12   rs4759294       0.6019            1 
  12  rs10876494       0.3173            1 
  12  rs57975245       0.1866            1 
  12  rs12385813       0.8749            1 
  12 rs115115629       0.8263            1 
  12 rs116683013        0.744            1 
  12  rs74713353        0.744            1 
  12   rs4759295       0.1531            1 
  12  rs17102640       0.7714            1 
  12 rs149710711       0.3254            1 
  12  rs11432016       0.2229            1 
  12  rs35353347       0.2436            1 
  12  rs60786267       0.2343            1 
  12  rs74091537       0.1819            1 
  12  rs12313512       0.8749            1 
  12 rs116585883        0.744            1 
  12  rs55893761       0.8749            1 
  12 rs148538617        0.744            1 
  12 rs112076260       0.3254            1 
  12 rs113340396       0.1431            1 
  12   rs7299481      0.08889            1 
  12  rs79479777       0.4211            1 
  12 rs115653106       0.5868            1 
  12   rs7968810       0.7025            1 
  12   rs7968870       0.8749            1 
  12   rs7969151       0.7025            1 
  12   rs6580960       0.1531            1 
  12  rs77268303        0.744            1 
  12  rs12300969       0.3254            1 
  12  rs11307850       0.4211            1 
  12   rs7963500       0.1531            1 
  12   rs7976888       0.2229            1 
  12 rs115833693        0.744            1 
  12  rs11170680       0.8749            1 
  12  rs12321239        0.958            1 
  12  rs12309114       0.8749            1 
  12 rs185023038        0.744            1 
  12  rs17102742       0.7714            1 
  12  rs10783597      0.07339            1 
  12  rs12309485       0.9584            1 
  12  rs12578472       0.3511            1 
  12   rs7294513       0.8749            1 
  12   rs4759296       0.1531            1 
  12 rs115650146        0.744            1 
  12  rs56249450       0.9351            1 
  12   rs7315099       0.2229            1 
  12  rs10783598       0.3511            1 
  12  rs11170681       0.8749            1 
  12   rs7299000       0.2229            1 
  12  rs12303628       0.5705            1 
  12   rs7315557       0.0479            1 
  12  rs10876495       0.1292            1 
  12 rs201000501      0.09839            1 
  12   rs4759297       0.0348            1 
  12  rs74871334       0.4731            1 
  12  rs75328374       0.1851            1 
  12  rs12229875       0.8593            1 
  12   rs7307035       0.5447            1 
  12 rs372680132       0.8468            1 
  12  rs75334194       0.3819            1 
  12   rs3847786       0.5433            1 
  12  rs11170682       0.5433            1 
  12   rs7955354       0.5753            1 
  12   rs7955486       0.6203            1 
  12 rs115211342       0.3819            1 
  12   rs3847785       0.1122            1 
  12  rs11170683        0.774            1 
  12   rs4759298       0.5637            1 
  12   rs3847784       0.1122            1 
  12  rs10876496       0.3646            1 
  12   rs3858602       0.5837            1 
  12 rs113854012       0.7966            1 
  12  rs74349459       0.0476            1 
  12  rs61497467       0.1851            1 
  12  rs74091557       0.9201            1 
  12  rs17102892       0.9201            1 
  12   rs1316636       0.3205            1 
  12   rs2037750       0.5637            1 
  12  rs11170685       0.5391            1 
  12  rs11170686       0.5347            1 
  12   rs2037749       0.1122            1 
  12  rs61633953       0.2343            1 
  12  rs74091561       0.5424            1 
  12  rs17102909        0.705            1 
  12  rs11170687       0.1698            1 
  12  rs17102916        0.705            1 
  12 rs558363512        0.711            1 
  12 rs115300059        0.705            1 
  12  rs35625178       0.1038            1 
  12 rs559561420       0.4537            1 
  12 rs191037137       0.7187            1 
  12  rs77075895       0.5868            1 
  12 rs138508034       0.2467            1 
  12  rs79478521       0.7261            1 
  12  rs74091564        0.705            1 
  12  rs74091565        0.705            1 
  12  rs60916034      0.09119            1 
  12  rs11170688       0.4251            1 
  12  rs10876498       0.3205            1 
  12  rs10783599       0.3205            1 
  12  rs17102957       0.8088            1 
  12  rs12313584       0.5237            1 
  12  rs10506318       0.6585            1 
  12  rs71925390        0.182            1 
  12 rs114467406       0.5971            1 
  12  rs78465973       0.7261            1 
  12  rs77020835       0.2107            1 
  12   rs4494339       0.7921            1 
  12 rs112590353       0.2315            1 
  12  rs12305643       0.7921            1 
  12  rs12307091       0.6585            1 
  12  rs17103077       0.6585            1 
  12  rs11170692       0.8396            1 
  12 rs116286841       0.2343            1 
  12  rs11612817       0.7788            1 
  12 rs138137531       0.8678            1 
  12   rs7975955       0.7921            1 
  12  rs11170695       0.7921            1 
  12  rs11170696       0.6232            1 
  12  rs11170697       0.7921            1 
  12   rs1006347       0.7921            1 
  12   rs1550778       0.7921            1 
  12  rs77274441        0.182            1 
  12  rs74091570       0.8066            1 
  12  rs56795175        0.182            1 
  12   rs2010242       0.8061            1 
  12  rs74755945       0.7261            1 
  12    rs876351        0.182            1 
  12  rs56351638       0.8069            1 
  12  rs12826199        0.182            1 
  12 rs142314689       0.4661            1 
  12  rs80254584        0.182            1 
  12  rs34983064        0.182            1 
  12  rs12811467       0.9332            1 
  12  rs12423899        0.182            1 
  12 rs114815655       0.1489            1 
  12  rs60282714       0.8066            1 
  12   rs4608125        0.182            1 
  12  rs10783600        0.182            1 
  12 rs557803529       0.9183            1 
  12  rs12319379       0.2416            1 
  12  rs59034149       0.3672            1 
  12  rs10876500       0.9301            1 
  12 rs140046407       0.6343            1 
  12  rs12304309       0.6529            1 
  12   rs7136327        0.398            1 
  12  rs10783602        0.182            1 
  12  rs57637575       0.8666            1 
  12 rs538246032        0.182            1 
  12  rs59595983       0.3672            1 
  12  rs11170701       0.9919            1 
  12  rs56973833        0.182            1 
  12  rs73309422      0.09119            1 
  12 rs116354044        0.182            1 
  12  rs11170702        0.182            1 
  12  rs11170704      0.07619            1 
  12 rs573424891       0.8894            1 
  12  rs12423776      0.07619            1 
  12  rs61057882       0.9301            1 
  12   rs7308843       0.8175            1 
  12   rs7294561       0.1356            1 
  12  rs73309428       0.1864            1 
  12   rs7309157       0.8175            1 
  12  rs57371368       0.1864            1 
  12   rs7309649       0.8175            1 
  12   rs7309463       0.8175            1 
  12  rs17103429       0.8175            1 
  12  rs17103430       0.8175            1 
  12  rs73317491       0.8175            1 
  12 rs145137763       0.4525            1 
  12 rs529241619       0.5558            1 
  12 rs114688702       0.1356            1 
  12   rs9706510       0.1864            1 
  12   rs9705895       0.8175            1 
  12 rs138879969       0.1864            1 
  12  rs57503239       0.2442            1 
  12  rs74500179       0.1356            1 
  12   rs3858601       0.1864            1 
  12  rs79746362       0.0484            1 
  12  rs60220223       0.1356            1 
  12   rs7295111       0.1864            1 
  12   rs7961482        0.745            1 
  12  rs75961985       0.0484            1 
  12  rs79302696      0.07619            1 
  12 rs534420619       0.8175            1 
  12  rs11835746       0.9348            1 
  12 rs115341417       0.2343            1 
  12 rs112504480        0.745            1 
  12 rs113596586       0.2107            1 
  12   rs7303832       0.1356            1 
  12 rs201532720       0.2137            1 
  12   rs7304319       0.1353            1 
  12 rs145401239       0.1489            1 
  12  rs34164956       0.1356            1 
  12 rs116656661       0.3819            1 
  12  rs77645990       0.0484            1 
  12   rs7308567       0.1356            1 
  12   rs7312036       0.1682            1 
  12  rs59952927      0.07619            1 
  12   rs1852931       0.1581            1 
  12 rs138851641      0.06489            1 
  12 rs143979088       0.8325            1 
  12   rs1920025        0.931            1 
  12 rs114603384       0.1498            1 
  12  rs56678278        0.149            1 
  12  rs60039490         0.46            1 
  12 rs147952231      0.07619            1 
  12  rs59663428       0.7479            1 
  12  rs74819007       0.6499            1 
  12  rs56698238       0.0484            1 
  12  rs61246014       0.0484            1 
  12   rs4472979       0.5508            1 
  12   rs4326846        0.149            1 
  12  rs60636781        0.149            1 
  12  rs10506320         0.34            1 
  12  rs10506321         0.46            1 
  12  rs74090066         0.46            1 
  12  rs74090067         0.46            1 
  12  rs12822602         0.46            1 
  12  rs34015636         0.46            1 
  12 rs140993597       0.0484            1 
  12   rs2366129       0.7456            1 
  12 rs138643321       0.6734            1 
  12 rs113906175      0.07519            1 
  12 rs200201475       0.4217            1 
  12  rs12423339         0.46            1 
  12   rs7302884       0.7456            1 
  12  rs11170706         0.46            1 
  12  rs11170708       0.6949            1 
  12  rs75419734       0.6529            1 
  12  rs74090070         0.46            1 
  12  rs74090072         0.46            1 
  12  rs61179332       0.6949            1 
  12  rs74090096         0.46            1 
  12  rs11170709       0.6505            1 
  12  rs61922844         0.46            1 
  12  rs60965953       0.1126            1 
  12  rs57688114         0.46            1 
  12  rs12830104         0.46            1 
  12   rs7954829       0.6949            1 
  12  rs74090097         0.46            1 
  12  rs78604584       0.2107            1 
  12  rs57076335       0.0484            1 
  12  rs11831959       0.5237            1 
  12  rs57208667       0.6949            1 
  12  rs74090099         0.46            1 
  12  rs12302758       0.6505            1 
  12   rs1445395       0.2107            1 
  12  rs34642392       0.3145            1 
  12  rs12316462       0.6529            1 
  12 rs142023418       0.4661            1 
  12  rs80255286       0.0484            1 
  12 rs141238663       0.3019            1 
  12  rs74090101         0.46            1 
  12 rs186172640       0.4661            1 
  12 rs116604297       0.7298            1 
  12  rs73319403       0.9945            1 
  12  rs10876505       0.9979            1 
  12  rs76599309       0.1207            1 
  12   rs7305097       0.5518            1 
  12    rs749531       0.0484            1 
  12  rs11170721       0.0484            1 
  12  rs58101934         0.46            1 
  12  rs11170722       0.9348            1 
  12  rs35343304       0.0484            1 
  12  rs61567286       0.0484            1 
  12  rs34022299       0.9298            1 
  12 rs533058285       0.0484            1 
  12  rs11615252       0.0484            1 
  12 rs113341343        0.745            1 
  12  rs79133995       0.7298            1 
  12  rs10876506       0.0484            1 
  12  rs79741387       0.0484            1 
  12  rs10783607       0.0484            1 
  12  rs35201914       0.0484            1 
  12  rs75572166       0.0484            1 
  12 rs114351064       0.7365            1 
  12   rs7295811       0.4988            1 
  12 rs373085835       0.8039            1 
  12  rs57603894       0.4774            1 
  12 rs186775748       0.9094            1 
  12  rs74092510       0.2204            1 
  12   rs9669348       0.6438            1 
  12  rs74092519       0.4251            1 
  12 rs573202632       0.4251            1 
  12   rs7139280       0.7489            1 
  12   rs2366131       0.8567            1 
  12 rs544780142       0.5152            1 
  12 rs560051974       0.5152            1 
  12   rs2166272       0.8567            1 
  12 rs142517697       0.4661            1 
  12   rs1017569       0.8554            1 
  12   rs4290273       0.7489            1 
  12  rs11170725       0.8403            1 
  12  rs73319413       0.7489            1 
  12 rs191890515       0.2466            1 
  12  rs74092524       0.4251            1 
  12  rs17103867       0.9539            1 
  12   rs6580961       0.8567            1 
  12   rs6580962       0.8567            1 
  12  rs74092529       0.4251            1 
  12   rs7968187       0.9043            1 
  12  rs74092531       0.8605            1 
  12  rs59719423       0.9344            1 
  12  rs57731420       0.9539            1 
  12  rs61517194       0.9539            1 
  12  rs61072486       0.8605            1 
  12  rs10783608       0.8567            1 
  12 rs201579068       0.6202            1 
  12  rs75625558       0.4251            1 
  12  rs10783609       0.8567            1 
  12 rs557462781       0.5868            1 
  12   rs7980690       0.8567            1 
  12  rs77740293       0.4251            1 
  12  rs10783610       0.8403            1 
  12  rs57515663       0.7489            1 
  12 rs566091441       0.8784            1 
  12 rs182594941       0.8784            1 
  12  rs35903476       0.3769            1 
  12 rs577636381       0.9094            1 
  12 rs139159013       0.6706            1 
  12 rs144420379       0.6706            1 
  12  rs59659404       0.7348            1 
  12  rs59758232       0.7348            1 
  12  rs61923719       0.9867            1 
  12  rs60069267       0.9539            1 
  12  rs59246922       0.8605            1 
  12  rs59091427       0.9539            1 
  12  rs10506322       0.9012            1 
  12   rs7303149       0.8567            1 
  12 rs113934100       0.7365            1 
  12   rs4759056       0.8201            1 
  12  rs74092536       0.7348            1 
  12 rs111451009       0.7365            1 
  12   rs1867604       0.9732            1 
  12  rs76603329       0.5868            1 
  12   rs7963300       0.8758            1 
  12  rs17712608       0.9012            1 
  12  rs10783611        0.964            1 
  12  rs78086205       0.9119            1 
  12 rs113252880       0.7517            1 
  12 rs113483154       0.7517            1 
  12    rs796720       0.9394            1 
  12   rs7306498        0.964            1 
  12   rs5798282       0.9037            1 
  12  rs10506323       0.9167            1 
  12   rs2120297       0.9037            1 
  12    rs187330       0.8567            1 
  12   rs7306963       0.9037            1 
  12  rs12304969       0.9167            1 
  12  rs57439861       0.7348            1 
  12   rs6580963       0.9037            1 
  12  rs12318745       0.9167            1 
  12  rs61045250       0.7348            1 
  12   rs6580964       0.9037            1 
  12   rs7296201       0.5905            1 
  12   rs7296202       0.7553            1 
  12  rs60898933       0.9012            1 
  12   rs6580965       0.9037            1 
  12   rs4759301       0.9037            1 
  12   rs6580966        0.964            1 
  12   rs7296601       0.9037            1 
  12  rs10506324       0.9167            1 
  12   rs6580967       0.8567            1 
  12   rs6580968       0.8315            1 
  12  rs58475976       0.7348            1 
  12   rs7976114       0.8823            1 
  12  rs10506325       0.7178            1 
  12   rs7979372       0.8823            1 
  12   rs7979996       0.9394            1 
  12   rs7979669       0.9893            1 
  12   rs2577866       0.8228            1 
  12  rs74090149       0.9012            1 
  12   rs7133819       0.8403            1 
  12   rs7305034       0.8315            1 
  12   rs7955233       0.8382            1 
  12   rs2166274        0.866            1 
  12   rs3843640       0.9394            1 
  12  rs12306093       0.4254            1 
  12  rs12299199       0.4254            1 
  12  rs12299200       0.7035            1 
  12  rs57346526       0.9012            1 
  12 rs547663643       0.9094            1 
  12  rs76145779       0.9012            1 
  12   rs2438332        0.866            1 
  12   rs7963390       0.4721            1 
  12  rs10876510       0.8315            1 
  12  rs36039669       0.6669            1 
  12  rs71068178       0.8794            1 
  12  rs55999173       0.9012            1 
  12   rs7133456       0.8315            1 
  12  rs12296823       0.7035            1 
  12  rs36141251      0.08779            1 
  12   rs2699928        0.866            1 
  12 rs562959539       0.5868            1 
  12  rs12311931       0.7035            1 
  12  rs12298692       0.7035            1 
  12  rs11170733       0.7139            1 
  12  rs11503639       0.6669            1 
  12   rs4759057       0.6669            1 
  12  rs74829157       0.9119            1 
  12   rs2120991       0.8403            1 
  12  rs55930954       0.9012            1 
  12  rs73307390       0.7035            1 
  12   rs2165901       0.3622            1 
  12 rs114823184       0.9094            1 
  12  rs76060693       0.5868            1 
  12 rs141592170       0.5868            1 
  12   rs7300849       0.9012            1 
  12  rs12813809       0.3622            1 
  12  rs10876511       0.8567            1 
  12  rs11503964       0.4254            1 
  12  rs10747683        0.866            1 
  12   rs7974183       0.9012            1 
  12 rs146051401       0.9119            1 
  12  rs56398808       0.7348            1 
  12  rs11170734       0.7035            1 
  12  rs76125522       0.9119            1 
  12 rs139593455       0.3819            1 
  12 rs116672284       0.9539            1 
  12 rs145631953       0.6808            1 
  12    rs188961       0.8991            1 
  12  rs74974486       0.6202            1 
  12   rs2120992       0.8567            1 
  12  rs79836571       0.7348            1 
  12  rs76212991       0.9119            1 
  12   rs4492861       0.4209            1 
  12  rs57689762       0.7348            1 
  12    rs167775        0.866            1 
  12   rs1550777       0.9835            1 
  12 rs551895411       0.4251            1 
  12  rs10876512       0.8315            1 
  12  rs73307393       0.7035            1 
  12  rs10876513       0.8315            1 
  12 rs112047761       0.9344            1 
  12 rs111973218       0.9344            1 
  12  rs11170736       0.9574            1 
  12  rs11170737       0.8403            1 
  12  rs59440741       0.7035            1 
  12  rs58307357       0.7035            1 
  12  rs75588056       0.5868            1 
  12  rs60540050       0.9012            1 
  12  rs10579941       0.9715            1 
  12  rs76618390       0.5868            1 
  12  rs74090152       0.7348            1 
  12  rs60735272       0.7035            1 
  12  rs60191081       0.9012            1 
  12  rs11170738       0.6669            1 
  12  rs55970836       0.9012            1 
  12  rs11170740       0.9574            1 
  12  rs10876514       0.9461            1 
  12  rs10219686       0.6821            1 
  12  rs10219687       0.6821            1 
  12 rs533697394       0.4373            1 
  12  rs12315287       0.7035            1 
  12  rs56298515       0.7348            1 
  12 rs150058316       0.9094            1 
  12   rs4759303       0.6669            1 
  12  rs12299497       0.8067            1 
  12  rs75094556       0.9119            1 
  12 rs147360645       0.6669            1 
  12  rs59920450       0.9539            1 
  12  rs59851150       0.7348            1 
  12  rs56259237       0.6202            1 
  12   rs2577864       0.8315            1 
  12   rs2577865       0.8567            1 
  12   rs2590712       0.8315            1 
  12 rs140543612       0.9012            1 
  12  rs10876517       0.8403            1 
  12   rs2204785       0.8567            1 
  12  rs74090154       0.9012            1 
  12   rs2222818       0.8315            1 
  12  rs61921002       0.8829            1 
  12  rs12316615       0.4254            1 
  12   rs7306973       0.6669            1 
  12  rs11170751       0.4254            1 
  12  rs73309311       0.9344            1 
  12  rs11170752       0.4254            1 
  12  rs55813914       0.9012            1 
  12   rs1248925       0.9991            1 
  12  rs55672766       0.9012            1 
  12 rs557525370       0.5074            1 
  12   rs1983516       0.8315            1 
  12   rs2366135       0.8315            1 
  12  rs56381567       0.7348            1 
  12 rs115533868       0.9119            1 
  12   rs1838172       0.6669            1 
  12   rs1248926       0.8567            1 
  12   rs5798285       0.5625            1 
  12 rs145222486       0.9119            1 
  12  rs12297243       0.6669            1 
  12   rs9919682       0.8315            1 
  12  rs72299083       0.7138            1 
  12 rs561782258       0.2263            1 
  12  rs60192312       0.7426            1 
  12   rs7139337       0.5861            1 
  12  rs76446179       0.9119            1 
  12   rs2256723       0.8394            1 
  12  rs73309317       0.9344            1 
  12   rs1816828       0.8394            1 
  12   rs6580969       0.7035            1 
  12   rs1443508       0.8394            1 
  12  rs75844710       0.9012            1 
  12   rs1443507       0.8394            1 
  12 rs114155148       0.4209            1 
  12  rs66887751       0.9574            1 
  12  rs11170755       0.9735            1 
  12  rs34903046       0.5948            1 
  12  rs11170756       0.9735            1 
  12 rs201537092        0.279            1 
  12 rs140974079       0.9094            1 
  12  rs10783612       0.4962            1 
  12 rs115203664       0.3587            1 
  12  rs10876518       0.7694            1 
  12 rs114701690       0.9094            1 
  12   rs7958630       0.4394            1 
  12   rs7976783       0.2294            1 
  12  rs73309330       0.8072            1 
  12   rs2366136       0.2108            1 
  12   rs2366137       0.2108            1 
  12   rs2366138      0.09269            1 
  12  rs58920661       0.7583            1 
  12   rs4332565       0.5634            1 
  12 rs112379256       0.8812            1 
  12   rs7962487       0.8656            1 
  12  rs79016510       0.1298            1 
  12   rs1947021       0.8128            1 
  12   rs1470321       0.6879            1 
  12  rs11170759       0.2518            1 
  12   rs2366139       0.2518            1 
  12  rs77365451      0.08849            1 
  12  rs78241026      0.08849            1 
  12  rs60487306       0.7424            1 
  12   rs4759305       0.5149            1 
  12  rs74090163       0.8488            1 
  12  rs10747685       0.5149            1 
  12 rs200722773       0.9378            1 
  12 rs201022334       0.4742            1 
  12  rs11170760       0.5149            1 
  12  rs74732233       0.0345            1 
  12 rs146007997       0.1965            1 
  12  rs56766870       0.7042            1 
  12  rs78024341       0.0469            1 
  12  rs12316826       0.8419            1 
  12  rs11170762       0.3447            1 
  12  rs11612357       0.3447            1 
  12  rs35390098       0.5149            1 
  12   rs7953965       0.5149            1 
  12   rs7953740       0.3447            1 
  12  rs10747686      0.05879            1 
  12  rs10747687      0.05879            1 
  12   rs7972343       0.3447            1 
  12  rs36054256       0.0356            1 
  12  rs77357461        0.415            1 
  12  rs35000862       0.3447            1 
  12   rs7957818       0.3447            1 
  12  rs57969900       0.5817            1 
  12  rs10876519       0.5149            1 
  12 rs111859180       0.7293            1 
  12  rs56823146       0.8488            1 
  12 rs147950721       0.5149            1 
  12 rs115946540        0.415            1 
  12  rs76545473        0.415            1 
  12 rs140822397       0.6057            1 
  12  rs80239369       0.7293            1 
  12  rs12579832      0.05169            1 
  12  rs12579835      0.08849            1 
  12   rs2366140      0.05169            1 
  12   rs2366141       0.0188            1 
  12  rs12826370      0.05169            1 
  12  rs71227277       0.0188            1 
  12  rs11380998       0.3336            1 
  12  rs12320942       0.9035            1 
  12   rs7312664       0.0188            1 
  12   rs7312914      0.05169            1 
  12  rs12580517      0.05169            1 
  12  rs34113972       0.0188            1 
  12   rs7316901       0.5269            1 
  12  rs12580546       0.0469            1 
  12  rs12580549       0.0188            1 
  12  rs12581949       0.0188            1 
  12  rs12581950       0.0188            1 
  12  rs12810893       0.0188            1 
  12  rs12814948      0.05169            1 
  12   rs2028638       0.2518            1 
  12   rs1838170       0.0188            1 
  12 rs115358681        0.415            1 
  12  rs75093838       0.8488            1 
  12  rs59409759        0.415            1 
  12 rs114288980        0.415            1 
  12  rs59885854        0.415            1 
  12  rs12822446      0.05169            1 
  12  rs75473466        0.415            1 
  12  rs58547353        0.415            1 
  12  rs59671179        0.415            1 
  12 rs562932581       0.8668            1 
  12 rs113748589       0.7042            1 
  12  rs58691931        0.415            1 
  12  rs12426215      0.05169            1 
  12  rs80014912        0.415            1 
  12  rs79141623      0.05879            1 
  12  rs79264414        0.415            1 
  12  rs75393661        0.415            1 
  12 rs114734619        0.415            1 
  12   rs1443511      0.05879            1 
  12  rs57645636        0.415            1 
  12  rs57294980        0.415            1 
  12   rs3037767       0.4953            1 
  12 rs115221193        0.415            1 
  12 rs149923139        0.415            1 
  12 rs143067836        0.415            1 
  12  rs60675193        0.415            1 
  12   rs1443503       0.0264            1 
  12  rs10689313       0.2518            1 
  12   rs1443504       0.2864            1 
  12  rs56888867        0.415            1 
  12  rs73313119       0.7042            1 
  12  rs74092718       0.8488            1 
  12  rs78878050       0.5679            1 
  12  rs78902074        0.415            1 
  12   rs7139153      0.06739            1 
  12   rs1443505       0.3697            1 
  12   rs7297554       0.0221            1 
  12  rs75256996       0.0458            1 
  12  rs17104906       0.7058            1 
  12  rs75486182       0.4362            1 
  12    rs894734       0.3332            1 
  12 rs140225931       0.9553            1 
  12   rs3847783       0.1997            1 
  12    rs979013       0.1997            1 
  12  rs58879763       0.7908            1 
  12 rs114426385       0.1785            1 
  12 rs116818942       0.1785            1 
  12 rs114872212       0.4675            1 
  12  rs10783613       0.1997            1 
  12 rs150573800       0.3017            1 
  12   rs2366142       0.1997            1 
  12   rs2366143       0.7358            1 
  12 rs115542266       0.1465            1 
  12   rs2366144       0.9678            1 
  12  rs77117260       0.2412            1 
  12   rs7138907       0.9124            1 
  12  rs77749719       0.2412            1 
  12   rs7301643       0.4771            1 
  12    rs995901       0.5939            1 
  12  rs74092729       0.6437            1 
  12  rs74092731       0.8466            1 
  12  rs79068776       0.3472            1 
  12   rs4759308       0.3289            1 
  12  rs74092735       0.6437            1 
  12   rs1867299       0.3289            1 
  12   rs1992563       0.3289            1 
  12   rs2366146       0.4303            1 
  12   rs3759162       0.2969            1 
  12   rs2366147       0.5443            1 
  12   rs2366148       0.9772            1 
  12  rs74092740       0.6437            1 
  12 rs116413393       0.2412            1 
  12  rs73313137       0.5652            1 
  12  rs74092741       0.6437            1 
  12 rs188000242       0.3017            1 
  12  rs35548497       0.2412            1 
  12  rs12581319       0.5443            1 
  12  rs55673008       0.8578            1 
  12   rs1975473       0.3584            1 
  12  rs79216850      0.05769            1 
  12   rs1561987       0.2825            1 
  12   rs2044210       0.2825            1 
  12  rs35142054       0.2313            1 
  12  rs12422631       0.4179            1 
  12 rs114099248      0.05769            1 
  12   rs1975470       0.1869            1 
  12   rs1975471       0.3584            1 
  12   rs1975472       0.5329            1 
  12  rs78414086      0.05769            1 
  12   rs3037794       0.2727            1 
  12   rs2078098      0.07189            1 
  12   rs4759058       0.5615            1 
  12 rs114528288       0.3931            1 
  12   rs1822437       0.5025            1 
  12   rs1373160       0.5025            1 
  12  rs61138664       0.6247            1 
  12   rs1443509       0.2609            1 
  12   rs1443510       0.3202            1 
  12  rs74714361       0.7265            1 
  12  rs73313144       0.6847            1 
  12  rs73313145       0.4742            1 
  12 rs150424472       0.9798            1 
  12 rs576683643       0.9139            1 
  12   rs1822438        0.145            1 
  12   rs1443512       0.2268            1 
  12   rs4759309       0.2268            1 
  12   rs1838173       0.4746            1 
  12 rs149229683       0.5927            1 
  12   rs9804784       0.2268            1 
  12  rs67107002        0.841            1 
  12  rs74089817       0.4796            1 
  12 rs576860288       0.4796            1 
  12  rs74089818       0.3514            1 
  12  rs74089819       0.9596            1 
  12  rs74089820       0.9596            1 
  12  rs79425274       0.5495            1 
  12  rs74089821       0.3514            1 
  12  rs10747688       0.1125            1 
  12    rs894739        0.698            1 
  12  rs61281358       0.7405            1 
  12   rs2366149       0.1495            1 
  12  rs59198769       0.7405            1 
  12   rs4332564       0.2288            1 
  12  rs34540842       0.6858            1 
  12  rs79623208       0.5495            1 
  12  rs72049639       0.2723            1 
  12 rs200793987       0.3745            1 
  12 rs113876684       0.3712            1 
  12  rs10876524       0.2321            1 
  12  rs74089824       0.3553            1 
  12  rs10783615       0.7135            1 
  12  rs74089826       0.9869            1 
  12  rs12578555       0.9869            1 
  12  rs76569642       0.5495            1 
  12  rs34427788       0.5777            1 
  12  rs79443649       0.1138            1 
  12 rs572819039       0.1138            1 
  12   rs1822436        0.746            1 
  12  rs35722078       0.9198            1 
  12 rs115558166       0.1138            1 
  12 rs114513460       0.1138            1 
  12  rs75633626       0.9313            1 
  12 rs143500836       0.1138            1 
  12  rs80072406       0.1138            1 
  12  rs77801661       0.4874            1 
  12  rs10876525       0.8363            1 
  12   rs2120296       0.9421            1 
  12 rs114990017       0.3863            1 
  12   rs2120295       0.6199            1 
  12   rs4759311       0.9259            1 
  12   rs7969660       0.1681            1 
  12  rs58494653       0.1192            1 
  12  rs74813632       0.7351            1 
  12 rs113276555       0.4984            1 
  12   rs2366150       0.4859            1 
  12   rs4759059       0.3356            1 
  12 rs200004688       0.7782            1 
  12   rs2002472       0.3359            1 
  12  rs74089835       0.8953            1 
  12   rs2002471        0.957            1 
  12    rs874945       0.6033            1 
  12  rs12826786       0.6033            1 
  12   rs2366151       0.6704            1 
  12   rs2366152       0.5301            1 
  12   rs3839968        0.957            1 
  12   rs3839967       0.6704            1 
  12 rs200349340       0.6704            1 
  12  rs12312094       0.5301            1 
  12  rs17720428       0.5543            1 
  12   rs1838169       0.5311            1 
  12   rs7958904       0.3288            1 
  12 rs111434707       0.3359            1 
  12 rs200062893       0.6883            1 
  12  rs35951424       0.4854            1 
  12 rs547246028       0.6883            1 
  12  rs71227278       0.3652            1 
  12  rs58072355       0.6775            1 
  12   rs4759313       0.3687            1 
  12  rs10783616       0.3687            1 
  12  rs10783617       0.3687            1 
  12    rs920778       0.5112            1 
  12    rs920777       0.8904            1 
  12  rs74089839       0.6775            1 
  12  rs11301759       0.8904            1 
  12   rs1899663       0.9174            1 
  12   rs4759314       0.8904            1 
  12  rs17105613       0.5311            1 
  12  rs73313155       0.8754            1 
  12  rs71227279       0.9923            1 
  12  rs73313156        0.908            1 
  12  rs59401284        0.908            1 
  12   rs3834475        0.903            1 
  12   rs4512901       0.8191            1 
  12  rs10783618        0.354            1 
  12   rs4511324       0.8191            1 
  12  rs11170775        0.354            1 
  12  rs74089843       0.8738            1 
  12  rs78894992       0.8738            1 
  12  rs75547142       0.6883            1 
  12  rs74089845       0.8738            1 
  12 rs116201856        0.607            1 
  12  rs11267962       0.8904            1 
  12   rs3816153       0.7331            1 
  12  rs78695816       0.7691            1 
  12  rs11613386       0.6332            1 
  12  rs77486630       0.7691            1 
  12  rs11170776       0.6332            1 
  12   rs4142679       0.7331            1 
  12  rs34439060       0.8108            1 
  12  rs68095774       0.7826            1 
  12  rs35493008       0.7826            1 
  12  rs73313164       0.8358            1 
  12  rs12099933       0.6595            1 
  12 rs137917751       0.6595            1 
  12  rs12099642       0.6595            1 
  12  rs12099935       0.6595            1 
  12  rs12319068       0.6595            1 
  12 rs549163243       0.5724            1 
  12  rs12312874       0.7063            1 
  12  rs73313166       0.4071            1 
  12 rs116720725       0.9208            1 
  12  rs78768596       0.9208            1 
  12  rs12422555       0.4172            1 
  12  rs12425213       0.2223            1 
  12  rs58742486       0.8148            1 
  12   rs7958712       0.8312            1 
  12 rs116486400       0.1306            1 
  12 rs180813416       0.9273            1 
  12 rs143248326       0.1306            1 
  12   rs3782397       0.2223            1 
  12  rs12316004       0.1306            1 
  12  rs73313169       0.5921            1 
  12  rs72171138       0.1993            1 
  12  rs66607550       0.2223            1 
  12 rs114024835       0.9208            1 
  12   rs4237810       0.6097            1 
  12   rs3832829       0.5178            1 
  12 rs554252317         0.82            1 
  12 rs140519231       0.8357            1 
  12   rs7302243       0.6522            1 
  12   rs7302703       0.6887            1 
  12  rs34025887       0.3488            1 
  12  rs61230575        0.437            1 
  12  rs35010275       0.5715            1 
  12 rs115399779       0.9208            1 
  12  rs12318147       0.8381            1 
  12  rs12304647       0.6887            1 
  12  rs11614913       0.2758            1 
  12  rs17105765       0.5257            1 
  12 rs116387809       0.9208            1 
  12  rs67971443       0.9997            1 
  12  rs76669654       0.9208            1 
  12  rs35643724       0.4432            1 
  12   rs1109391       0.7159            1 
  12   rs1813752       0.7667            1 
  12   rs3803042       0.4916            1 
  12   rs1813753       0.4432            1 
  12  rs12314066       0.2885            1 
  12  rs57665886       0.4432            1 
  12 rs113326629       0.7464            1 
  12   rs4759316       0.8142            1 
  12 rs541830740       0.9208            1 
  12 rs114758253       0.9208            1 
  12 rs143711750       0.8265            1 
  12  rs11170780       0.1919            1 
  12 rs138542768       0.5445            1 
  12 rs138491002       0.1991            1 
  12 rs113050491       0.2698            1 
  12   rs2241938       0.4432            1 
  12  rs56368105       0.1185            1 
  12  rs12817092       0.4191            1 
  12  rs56154542       0.8889            1 
  12  rs11829948       0.8441            1 
  12   rs2241820       0.1619            1 
  12  rs67918869       0.4432            1 
  12  rs12313705       0.4191            1 
  12  rs12300425       0.5761            1 
  12  rs74089872       0.4286            1 
  12 rs145733208       0.7733            1 
  12   rs1867297       0.8142            1 
  12  rs11170783       0.1919            1 
  12 rs371683123       0.3377            1 
  12  rs11170785       0.7685            1 
  12   rs4759317       0.8662            1 
  12  rs11170786       0.6422            1 
  12  rs12304812       0.6711            1 
  12   rs3031471      0.09479            1 
  12  rs74568890       0.5175            1 
  12 rs112226681       0.3332            1 
  12 rs115789957       0.5175            1 
  12 rs114026499       0.5175            1 
  12 rs142018836        0.126            1 
  12  rs73313188            1            1 
  12  rs11170787        0.773            1 
  12  rs56192173       0.4989            1 
  12 rs140525985        0.865            1 
  12    rs894738       0.8807            1 
  12    rs736825       0.0215            1 
  12  rs77797230      0.09049            1 
  12    rs894737       0.8807            1 
  12    rs894736       0.2832            1 
  12  rs79516155       0.4694            1 
  12   rs2077177       0.9595            1 
  12    rs754133       0.8807            1 
  12 rs114089032        0.394            1 
  12 rs199869895       0.9089            1 
  12  rs12426399       0.8807            1 
  12   rs4759318       0.8807            1 
  12  rs59323124         0.13            1 
  12 rs567704206       0.9267            1 
  12 rs374393340       0.0207            1 
  12  rs12319419       0.8806            1 
  12   rs3889697       0.1774            1 
  12  rs55709517        0.768            1 
  12  rs10876528       0.2325            1 
  12  rs10876529        0.562            1 
  12 rs147500259       0.6114            1 
  12 rs150694870       0.8261            1 
  12 rs141463318       0.1949            1 
  12   rs7308105      0.08879            1 
  12   rs4759319       0.3035            1 
  12  rs10876530       0.7605            1 
  12  rs56270790       0.2096            1 
  12  rs73313197       0.1236            1 
  12 rs113659413       0.4626            1 
  12   rs2071449       0.5085            1 
  12 rs113264704        0.887            1 
  12  rs58994757        0.887            1 
  12   rs2071450        0.562            1 
  12  rs61921797       0.6076            1 
  12  rs12422600       0.5085            1 
  12  rs57280190        0.887            1 
  12  rs34092231        0.454            1 
  12  rs73313201       0.9254            1 
  12    rs765634        0.857            1 
  12   rs4759320       0.3501            1 
  12  rs73313202       0.3903            1 
  12  rs12426667       0.1037            1 
  12   rs6580970       0.1745            1 
  12  rs11441170      0.07089            1 
  12   rs4759062      0.07089            1 
  12 rs114794058       0.1531            1 
  12  rs67772913        0.141            1 
  12 rs113897279      0.08429            1 
  12  rs78894268        0.179            1 
  12  rs17106472        0.569            1 
  12  rs80067626        0.179            1 
  12 rs140713241        0.276            1 
  12 rs548470246       0.2765            1 
  12   rs7136889       0.1509            1 
  12 rs116396543        0.179            1 
  12 rs116268106        0.179            1 
  12 rs552278414        0.179            1 
  12  rs60860750        0.179            1 
  12   rs7315688       0.1509            1 
  12   rs7315495       0.1509            1 
  12   rs7134677       0.1745            1 
  12   rs7297416      0.07279            1 
  12 rs114118598       0.2663            1 
  12  rs11418872       0.7992            1 
  12  rs10876531      0.07279            1 
  12 rs147271033       0.2921            1 
  12  rs73314911       0.2576            1 
  12  rs74445589        0.179            1 
  12 rs115092960       0.9005            1 
  12  rs11413924        0.021            1 
  12  rs60869796       0.1352            1 
  12   rs2277371       0.4504            1 
  12  rs17854635       0.8216            1 
  12  rs72272573       0.2378            1 
  12  rs67954156       0.0221            1 
  12 rs539902943       0.2979            1 
  12  rs11362454       0.2383            1 
  12  rs45448092       0.2082            1 
  12 rs139913037       0.8197            1 
  12  rs11170792       0.1771            1 
  12  rs10747690      0.05579            1 
  12  rs10876532       0.2111            1 
  12  rs10747691       0.0447            1 
  12  rs10747692       0.0447            1 
  12   rs2171216       0.2111            1 
  12   rs1386016       0.0447            1 
  12   rs7136731      0.06519            1 
  12  rs11608918       0.1771            1 
  12  rs76320154       0.5917            1 
  12   rs2067554       0.3784            1 
  12   rs7296285       0.1771            1 
  12  rs76343855       0.7179            1 
  12 rs139122239       0.7016            1 
  12 rs560413685       0.4654            1 
  12  rs11170795       0.8745            1 
  12 rs116099720       0.7016            1 
  12  rs77484821       0.2886            1 
  12   rs1006705      0.06519            1 
  12 rs114764257       0.7444            1 
  12 rs202141190       0.1324            1 
  12   rs7398731       0.7666            1 
  12 rs141727076        0.642            1 
  12  rs78533794       0.2886            1 
  12  rs73314926       0.4311            1 
  12  rs76188931      0.08539            1 
  12 rs114771592       0.7016            1 
  12  rs73314928       0.8605            1 
  12 rs139856459       0.2048            1 
  12 rs113673640       0.9982            1 
  12  rs79417529       0.7016            1 
  12   rs4759322       0.8223            1 
  12    rs725029       0.2081            1 
  12  rs35977933      0.09549            1 
  12  rs60597847       0.7016            1 
  12   rs7311816       0.6958            1 
  12  rs12231889        0.254            1 
  12  rs10783620       0.4728            1 
  12   rs4999382       0.5618            1 
  12 rs139340251       0.2443            1 
  12  rs58852132       0.8605            1 
  12  rs12304658       0.7033            1 
  12  rs12310961       0.4137            1 
  12  rs78736932       0.4311            1 
  12 rs111279412       0.2886            1 
  12 rs115496048       0.4311            1 
  12 rs201143000      0.07459            1 
  12  rs12579000       0.4103            1 
  12   rs4759323      0.08119            1 
  12 rs140502103        0.626            1 
  12   rs4759324      0.06209            1 
  12   rs4759325        0.271            1 
  12   rs4759326        0.271            1 
  12   rs4759064        0.271            1 
  12  rs71455265        0.271            1 
  12   rs4759327        0.271            1 
  12 rs148599662       0.4311            1 
  12  rs11612409       0.8501            1 
  12 rs577723207       0.2317            1 
  12 rs538787232       0.3208            1 
  12  rs11612490       0.4712            1 
  12 rs146113129       0.2738            1 
  12 rs143859566       0.1542            1 
  12 rs148927433       0.1542            1 
  12  rs73315002       0.1159            1 
  12 rs181428594      0.09669            1 
  12 rs185678951       0.3616            1 
  12 rs137931871       0.1158            1 
  12 rs191838252       0.1695            1 
  12   rs1968899       0.2099            1 
  12   rs7315121       0.2523            1 
  12   rs1968896       0.1396            1 
  12   rs7969993       0.6904            1 
  12  rs11170800       0.9838            1 
  12 rs568662427       0.3362            1 
  12 rs138991388       0.1492            1 
  12 rs542895211       0.1499            1 
  12   rs4759328        0.418            1 
  12   rs4759329       0.6087            1 
  12   rs4103570       0.7936            1 
  12   rs4103571       0.8914            1 
  12  rs12821347       0.8893            1 
  12   rs4759330       0.1904            1 
  12   rs4759332        0.418            1 
  12 rs114964664       0.1151            1 
  12   rs4759333       0.4507            1 
  12  rs11170803        0.495            1 
  12  rs10783622        0.196            1 
  12  rs34490799       0.1912            1 
  12   rs7958304       0.8893            1 
  12 rs115737706       0.1492            1 
  12   rs7958573       0.1909            1 
  12   rs7961882       0.8893            1 
  12   rs7961675       0.8893            1 
  12   rs3930412       0.1912            1 
  12   rs4759066       0.1912            1 
  12  rs10747693        0.201            1 
  12  rs10876533       0.2951            1 
  12   rs4759067       0.2951            1 
  12   rs7398130       0.1912            1 
  12   rs4759069       0.6225            1 
  12 rs144596690       0.8965            1 
  12   rs4759070       0.3316            1 
  12 rs563779047       0.1151            1 
  12  rs34027792       0.4897            1 
  12  rs11170805       0.1621            1 
  12   rs4016688      0.07899            1 
  12   rs4016687      0.05339            1 
  12 rs540187717       0.1151            1 
  12  rs12820146       0.6308            1 
  12   rs9805077       0.2951            1 
  12   rs7971450       0.6405            1 
  12  rs35214169       0.4897            1 
  12 rs538245919       0.3611            1 
  12  rs17107209       0.4116            1 
  12   rs7295381       0.7273            1 
  12  rs11170806       0.4988            1 
  12   rs7315331       0.2669            1 
  12  rs11170807       0.7273            1 
  12  rs34490040       0.4438            1 
  12 rs536972884       0.1151            1 
  12  rs60288631       0.6439            1 
  12  rs74092905       0.7245            1 
  12  rs11170808       0.9635            1 
  12  rs61921833       0.6125            1 
  12   rs7398423       0.8298            1 
  12   rs4759336       0.9388            1 
  12  rs12819039       0.1099            1 
  12  rs34997784       0.8727            1 
  12  rs58706275       0.9529            1 
  12  rs61921838       0.7953            1 
  12  rs11170810       0.6651            1 
  12  rs35422042       0.1099            1 
  12   rs1872632       0.9522            1 
  12  rs58577238        0.822            1 
  12  rs12308675        0.623            1 
  12   rs3195797        0.623            1 
  12   rs1133773       0.9278            1 
  12  rs35237882       0.7586            1 
  12 rs145374894       0.1794            1 
  12   rs1985586       0.8114            1 
  12 rs571362142        0.349            1 
  12  rs61233466       0.5027            1 
  12 rs139903268       0.4848            1 
  12  rs35973551       0.7556            1 
  12 rs138558182       0.2347            1 
  12  rs12809144       0.1561            1 
  12   rs4016713       0.6988            1 
  12  rs56134926       0.2159            1 
  12   rs2087062        0.437            1 
  12  rs11609186        0.349            1 
  12 rs192937873       0.4776            1 
  12  rs71455268        0.349            1 
  12  rs11170812       0.1004            1 
  12  rs60182793       0.9152            1 
  12  rs74217516        0.349            1 
  12  rs56098072       0.7035            1 
  12  rs56210711       0.7035            1 
  12   rs4759071       0.7126            1 
  12   rs7966944       0.7035            1 
  12   rs1843637       0.5797            1 
  12  rs73317036       0.4203            1 
  12  rs61924178       0.4623            1 
  12  rs61696778       0.8111            1 
  12  rs56841465       0.8111            1 
  12   rs3912509       0.5492            1 
  12  rs10876535       0.7723            1 
  12  rs76547295       0.7723            1 
  12  rs11834093       0.9261            1 
  12  rs60470929       0.5246            1 
  12  rs56056470       0.5246            1 
  12  rs12426070       0.7126            1 
  12 rs150351815       0.5027            1 
  12  rs56361260       0.0237            1 
  12 rs149987957       0.5135            1 
  12  rs12820297       0.0452            1 
  12 rs142340577      0.07659            1 
  12   rs1906042       0.4434            1 
  12 rs144659618       0.0258            1 
  12 rs577785454       0.4736            1 
  12   rs3858599      0.05799            1 
  12   rs1872634       0.4729            1 
  12 rs150940725       0.3962            1 
  12  rs59825899       0.1073            1 
  12   rs7489011        0.011            1 
  12 rs138268587       0.3301            1 
  12  rs11170815     0.007099            1 
  12 rs139987756      0.09559            1 
  12 rs141081126       0.3962            1 
  12 rs143179531       0.2313            1 
  12  rs10876536       0.9099            1 
  12   rs7136976       0.0014       0.9061 
  12   rs7136749     0.007099            1 
  12   rs7137107    0.0006999       0.8573 
  12   rs7137258       0.1422            1 
  12  rs10876537       0.7588            1 
  12  rs10876538     0.007099            1 
  12 rs148148900      0.09559            1 
  12  rs36075486       0.0249            1 
  12 rs141031039       0.2115            1 
  12  rs11170817       0.0042            1 
  12  rs10783623     0.007099            1 
  12   rs4759339     0.007099            1 
  12   rs4759340     0.007099            1 
  12  rs11170820      0.06929            1 
  12  rs11170821       0.0146            1 
  12 rs201102133       0.3301            1 
  12 rs551738557       0.2115            1 
  12  rs74092915       0.0146            1 
  12  rs77522577       0.6572            1 
  12 rs143907257       0.2115            1 
  12   rs4759341       0.0043            1 
  12  rs11170822      0.06479            1 
  12  rs12306235       0.5116            1 
  12  rs61266348       0.1145            1 
  12   rs7960592       0.2939            1 
  12 rs187874554      0.09859            1 
  12 rs202049040       0.7769            1 
  12 rs116040518       0.3301            1 
  12 rs188537840       0.3301            1 
  12  rs77223375      0.06949            1 
  12   rs6580974       0.6105            1 
  12  rs73317055       0.0462            1 
  12 rs200258018       0.3301            1 
  12  rs75791702      0.07729            1 
  12  rs73317057       0.0462            1 
  12  rs73317059       0.0487            1 
  12  rs17107807       0.0462            1 
  12 rs150165707       0.0005       0.6578 
  12  rs56242321       0.3393            1 
  12 rs141178006       0.5888            1 
  12   rs7135283       0.0005       0.6578 
  12 rs113923615       0.4948            1 
  12  rs12299612       0.1143            1 
  12  rs10506327       0.1143            1 
  12  rs12299810       0.3991            1 
  12  rs12299820       0.1143            1 
  12  rs75639252       0.5721            1 
  12  rs11553687       0.3991            1 
  12   rs1128385       0.1143            1 
  12      rs8954       0.3991            1 
  12 rs373736934      0.09479            1 
  12  rs28529587       0.2236            1 
  12 rs146977054       0.3808            1 
  12  rs10876539       0.1378            1 
  12  rs79976228       0.2673            1 
  12  rs10161544       0.2236            1 
  12  rs12310377       0.2236            1 
  12  rs12304062       0.2236            1 
  12  rs12297274       0.1102            1 
  12 rs114758549       0.3301            1 
  12  rs10160917       0.6792            1 
  12  rs10160918       0.9723            1 
  12  rs79491887      0.05789            1 
  12   rs7959972       0.6792            1 
  12 rs201937788       0.1227            1 
  12 rs563387053       0.1227            1 
  12 rs371299339       0.2903            1 
  12 rs545631580       0.1227            1 
  12  rs76168289       0.7184            1 
  12    rs769372       0.0228            1 
  12  rs10636748       0.6792            1 
  12  rs74396099       0.7167            1 
  12   rs7963973       0.6792            1 
  12  rs11170825       0.9723            1 
  12  rs11170826        0.602            1 
  12   rs1872637        0.258            1 
  12 rs111998731        0.211            1 
  12  rs13378025       0.6792            1 
  12  rs13377893       0.6792            1 
  12   rs7310681       0.0434            1 
  12   rs7311216       0.2525            1 
  12  rs10161161       0.6792            1 
  12   rs7966252       0.2572            1 
  12   rs7979674       0.8736            1 
  12  rs80027256       0.9723            1 
  12   rs7969772       0.9723            1 
  12 rs145648369      0.05789            1 
  12  rs11345236       0.7991            1 
  12   rs7970400       0.4882            1 
  12   rs1872636        0.333            1 
  12  rs74092923       0.6664            1 
  12   rs7305512       0.1144            1 
  12   rs7305517       0.8589            1 
  12  rs73317067       0.3721            1 
  12  rs12306172       0.5993            1 
  12  rs11170827       0.7322            1 
  12  rs78476924      0.05269            1 
  12  rs57601783       0.2949            1 
  12  rs60486170       0.2778            1 
  12 rs111948426       0.8026            1 
  12  rs10876540       0.0411            1 
  12   rs7135445       0.0411            1 
  12  rs56009697       0.5273            1 
  12   rs7136158       0.0411            1 
  12  rs59058282      0.05269            1 
  12  rs12229805      0.06889            1 
  12  rs77463592       0.1735            1 
  12  rs77685403       0.1735            1 
  12  rs35786993       0.6183            1 
  12   rs7959514       0.9172            1 
  12 rs201138339      0.09859            1 
  12  rs12319266       0.6183            1 
  12  rs12322894       0.1735            1 
  12  rs79484923      0.05269            1 
  12  rs12304920       0.1184            1 
  12  rs74089903       0.2958            1 
  12  rs12311240       0.6383            1 
  12  rs12299550       0.6858            1 
  12  rs77860208       0.2388            1 
  12  rs75607648       0.4747            1 
  12 rs147151372       0.4747            1 
  12  rs57251720       0.5377            1 
  12  rs59592634       0.5377            1 
  12  rs77012801      0.05269            1 
  12  rs76027119       0.7238            1 
  12   rs7979190      0.05899            1 
  12  rs57295283       0.5377            1 
  12  rs56863563       0.5377            1 
  12 rs140059481        0.348            1 
  12  rs57015521       0.5377            1 
  12  rs56267607       0.7999            1 
  12  rs60080680       0.5377            1 
  12   rs5798298       0.2421            1 
  12   rs6580976       0.2905            1 
  12   rs6580977       0.2426            1 
  12  rs34452510       0.2896            1 
  12   rs4376949       0.2727            1 
  12  rs80017403       0.2727            1 
  12 rs117221316       0.2971            1 
  12 rs117514802       0.2971            1 
  12 rs146593098       0.2971            1 
  12  rs74900376      0.05269            1 
  12  rs12827628       0.8623            1 
  12  rs12827282       0.8623            1 
  12  rs34171111      0.05409            1 
  12  rs75168889       0.2192            1 
  12   rs1872633       0.9316            1 
  12 rs114476505       0.2971            1 
  12  rs57269477       0.2971            1 
  12  rs77508193      0.05269            1 
  12 rs115971807      0.05269            1 
  12   rs7133717       0.4483            1 
  12   rs7136988       0.4483            1 
  12  rs56803270       0.4705            1 
  12 rs146919687       0.1752            1 
  12 rs544415134       0.9811            1 
  12  rs60947873       0.2258            1 
  12  rs61921385       0.3151            1 
  12  rs61921386       0.3151            1 
  12  rs61921387       0.3151            1 
  12  rs61921388       0.3151            1 
  12   rs1994356       0.4483            1 
  12   rs1994355       0.4483            1 
  12  rs11170837       0.9758            1 
  12  rs11170838       0.6685            1 
  12  rs76628943       0.1752            1 
  12   rs7131837       0.4483            1 
  12   rs7300912       0.7997            1 
  12  rs10161425       0.4483            1 
  12  rs10161263       0.4483            1 
  12 rs116703323      0.09859            1 
  12 rs146135406       0.2971            1 
  12 rs146810814       0.2971            1 
  12   rs3136397       0.2334            1 
  12   rs3136396        0.495            1 
  12       rs971      0.07389            1 
  12   rs3136392       0.6042            1 
  12   rs3136391       0.2334            1 
  12  rs11459144       0.2334            1 
  12   rs3136386       0.7034            1 
  12   rs2233920      0.05789            1 
  12   rs2233919       0.2334            1 
  12   rs3136384       0.6919            1 
  12   rs3136382       0.6537            1 
  12  rs71070813        0.867            1 
  12  rs79375474       0.6919            1 
  12  rs60631751       0.6134            1 
  12   rs3136378       0.6919            1 
  12   rs3136377       0.9721            1 
  12   rs3136376       0.1744            1 
  12   rs3136375       0.6919            1 
  12   rs2279402       0.6919            1 
  12   rs2279401       0.6919            1 
  12   rs3136374       0.9172            1 
  12   rs2279400       0.6919            1 
  12   rs2279399       0.6919            1 
  12  rs60324033       0.9439            1 
  12   rs3087404       0.6134            1 
  12 rs116790617       0.8778            1 
  12 rs551213710      0.06489            1 
  12  rs55778158       0.6919            1 
  12   rs4759344       0.6919            1 
  12   rs4759345       0.8381            1 
  12   rs6580978       0.6919            1 
  12   rs3809159       0.7109            1 
  12 rs546531632        0.535            1 
  12 rs189159743       0.9991            1 
  12 rs375003734       0.1763            1 
  12  rs61921391       0.2625            1 
  12 rs546249038       0.6311            1 
  12  rs57727924       0.4703            1 
  12  rs77603963        0.627            1 
  12 rs114030832        0.627            1 
  12   rs2029166      0.07949            1 
  12   rs2029167       0.2045            1 
  12   rs7967648        0.627            1 
  12 rs114566557       0.4758            1 
  12   rs7296239     0.008699            1 
  12 rs186341105       0.6953            1 
  12   rs7311314       0.0409            1 
  12 rs191642504       0.6953            1 
  12  rs11170843       0.0139            1 
  12  rs10783625      0.06599            1 
  12  rs28712648        0.025            1 
  12  rs58657256       0.2265            1 
  12  rs28653777        0.025            1 
  12  rs58068455       0.2265            1 
  12  rs74240633       0.4762            1 
  12  rs74089931       0.6953            1 
  12   rs7966201       0.2081            1 
  12  rs74754786       0.4762            1 
  12   rs2087058       0.2746            1 
  12   rs2087059       0.2033            1 
  12   rs2087060       0.2033            1 
  12   rs2087061       0.2033            1 
  12 rs185098808       0.6953            1 
  12  rs76821429      0.09789            1 
  12 rs112407641      0.09789            1 
  12 rs116455463       0.9985            1 
  12 rs114351482        0.025            1 
  12  rs11834788        0.011            1 
  12 rs139147863       0.0386            1 
  12 rs532788985       0.1969            1 
  12 rs571168607      0.06429            1 
  12 rs192043675      0.06429            1 
  12   rs9739743       0.3859            1 
  12   rs9739744       0.3859            1 
  12   rs9739733       0.3781            1 
  12   rs9739739       0.5204            1 
  12  rs73319175       0.9849            1 
  12  rs56759204       0.5248            1 
  12 rs116446057       0.5204            1 
  12  rs59334342       0.8792            1 
  12  rs60129831       0.8792            1 
  12  rs73319178       0.5824            1 
  12  rs73319181       0.3954            1 
  12  rs17109031       0.8346            1 
  12  rs73114519       0.5248            1 
  12 rs142594208       0.5204            1 
  12  rs73114520       0.8792            1 
  12   rs2046516       0.8346            1 
  12  rs78712266        0.657            1 
  12  rs73319183       0.1923            1 
  12  rs73319186       0.1923            1 
  12   rs1317996       0.1992            1 
  12 rs115512618         0.47            1 
  12    rs882383       0.5248            1 
  12   rs4759347       0.8792            1 
  12  rs76088355       0.9814            1 
  12 rs114611953       0.7506            1 
  12  rs80193464       0.5204            1 
  12   rs7305567       0.2855            1 
  12 rs536321446       0.3241            1 
  12  rs10876543       0.7106            1 
  12  rs28481797       0.8629            1 
  12   rs7299629       0.9183            1 
  12  rs10876544       0.5363            1 
  12  rs35702231       0.1962            1 
  12  rs56162312       0.2744            1 
  12 rs181520187       0.5204            1 
  12   rs7308093       0.1962            1 
  12 rs542684410       0.0109            1 
  12  rs11832368       0.1962            1 
  12 rs151043217       0.4774            1 
  12  rs11170847       0.1962            1 
  12  rs73321004       0.8108            1 
  12 rs116310388       0.5028            1 
  12 rs112639880       0.7368            1 
  12  rs59151663       0.4698            1 
  12  rs11614841       0.3581            1 
  12   rs7294533       0.2642            1 
  12  rs12425539       0.5187            1 
  12   rs2046517       0.5187            1 
  12   rs2046518       0.2642            1 
  12 rs148860947       0.2642            1 
  12  rs55980847       0.2642            1 
  12  rs55902723       0.5187            1 
  12 rs147821793        0.936            1 
  12  rs17109314         0.56            1 
  12  rs56678328       0.2279            1 
  12  rs11612597       0.3581            1 
  12  rs11612640       0.1124            1 
  12   rs7967589       0.3288            1 
  12 rs193050398       0.5204            1 
  12  rs76159078       0.5204            1 
  12  rs58905411       0.9183            1 
  12 rs191682763       0.5204            1 
  12  rs12427355       0.5792            1 
  12 rs191925293       0.5204            1 
  12   rs3803044       0.1471            1 
  12  rs75501906       0.4705            1 
  12   rs1056010       0.8742            1 
  12 rs150926693       0.8444            1 
  12   rs2272470       0.6809            1 
  12  rs74089954       0.5729            1 
  12  rs60127327       0.9406            1 
  12  rs80140630       0.9255            1 
  12  rs12425616       0.9091            1 
  12   rs2293602       0.5964            1 
  12   rs4759349       0.8742            1 
  12 rs142380866      0.05169            1 
  12 rs116138839       0.5204            1 
  12 rs143991498       0.8725            1 
  12 rs141843878       0.5028            1 
  12  rs77067321       0.7022            1 
  12 rs139114741      0.05169            1 
  12 rs112226891       0.8742            1 
  12  rs77601517       0.6206            1 
  12 rs140498079       0.1908            1 
  12  rs11616073       0.5964            1 
  12 rs200871220       0.9221            1 
  12   rs6580979       0.5964            1 
  12 rs111777773      0.05169            1 
  12  rs76865791       0.6493            1 
  12  rs79880068       0.8444            1 
  12 rs148093125       0.8586            1 
  12   rs1140681       0.4176            1 
  12  rs76261000       0.7022            1 
  12 rs141291810       0.3325            1 
  12 rs116463597       0.4774            1 
  12  rs10219739       0.3486            1 
  12 rs151003125       0.8272            1 
  12   rs4759073       0.7074            1 
  12 rs147382903       0.7167            1 
  12  rs59957074       0.5964            1 
  12  rs76697842       0.5204            1 
  12 rs201068133       0.9091            1 
  12  rs57281063       0.5964            1 
  12 rs183104514       0.5204            1 
  12  rs17109902       0.5964            1 
  12 rs116338672       0.4774            1 
  12 rs114463947       0.5204            1 
  12  rs76445421       0.5204            1 
  12 rs145303461       0.3325            1 
  12   rs4759074       0.5964            1 
  12 rs115682530       0.8725            1 
  12 rs560964949       0.5204            1 
  12 rs114712481       0.3325            1 
  12   rs4759075       0.8742            1 
  12 rs114722815       0.4774            1 
  12 rs191888861       0.5204            1 
  12  rs17110109       0.5347            1 
  12 rs148385529       0.2463            1 
  12   rs1920046       0.9183            1 
  12   rs1920045       0.4313            1 
  12   rs4237798       0.5964            1 
  12  rs79396150       0.5204            1 
  12 rs113996356       0.5204            1 
  12 rs115997003       0.4774            1 
  12   rs3809162       0.4313            1 
  12   rs7976669       0.8839            1 
  12   rs2071391       0.6493            1 
  12  rs76007712        0.713            1 
  12 rs116723833       0.5204            1 
  12     rs12656       0.6493            1 
  12  rs34869453       0.8689            1 
  12 rs147065995       0.3325            1 
  12  rs77736809       0.5964            1 
  12  rs55947153       0.8542            1 
  12  rs76201326       0.8725            1 
  12 rs150748421       0.4705            1 
  12  rs35373195       0.4705            1 
  12  rs34931414       0.5204            1 
  12  rs35702801       0.6068            1 
  12  rs57073684       0.1635            1 
  12  rs74740948       0.8096            1 
  12  rs73304540       0.7755            1 
  12 rs111541055       0.4496            1 
  12 rs369850200       0.6017            1 
  12  rs58513453       0.6068            1 
  12   rs7296759       0.9289            1 
  12 rs114197509       0.5204            1 
  12  rs11170861       0.5028            1 
  12   rs7956877       0.5204            1 
  12  rs17110596       0.8241            1 
  12  rs10876549       0.2557            1 
  12  rs78204134       0.2559            1 
  12   rs7299922       0.9383            1 
  12 rs112025184       0.2557            1 
  12 rs573797841       0.5204            1 
  12  rs11831724       0.6891            1 
  12  rs12309553       0.2557            1 
  12 rs181608253       0.5204            1 
  12 rs112239043       0.5277            1 
  12  rs73314615       0.5277            1 
  12 rs561279913       0.8595            1 
  12  rs73114552       0.2559            1 
  12 rs140855110       0.3121            1 
  12  rs11559982      0.05129            1 
  12 rs144673311       0.2264            1 
  12  rs10876550      0.05129            1 
  12  rs12231393       0.3934            1 
  12  rs76153772        0.248            1 
  12   rs4758957       0.3934            1 
  12  rs11451044      0.05129            1 
  12 rs542689194       0.5204            1 
  12 rs111317631       0.5277            1 
  12 rs151302865       0.4824            1 
  12  rs11170866      0.09229            1 
  12  rs12812148        0.038            1 
  12 rs142841284       0.4123            1 
  12 rs529907105       0.5204            1 
  12   rs7297265       0.9069            1 
  12 rs370722209       0.1557            1 
  12 rs180677677       0.5204            1 
  12 rs146237893       0.9291            1 
  12 rs115170901       0.5204            1 
  12  rs35785237       0.9241            1 
  12 rs138136675        0.248            1 
  12   rs6580981       0.2088            1 
  12 rs111992273       0.7755            1 
  12  rs11170874       0.7318            1 
  12  rs11837708       0.9177            1 
  12  rs11170875       0.5812            1 
  12 rs556631294       0.6099            1 
  12 rs116206655      0.05129            1 
  12   rs4759076       0.7318            1 
  12  rs56818309       0.5812            1 
  12  rs59761210       0.5812            1 
  12  rs73314647       0.7464            1 
  12  rs73314650       0.7464            1 
  12  rs12230917       0.7235            1 
  12 rs113566379       0.6649            1 
  12 rs111540921       0.6649            1 
  12 rs113268391       0.6649            1 
  12  rs17111028       0.7093            1 
  12  rs11170877       0.9038            1 
  12  rs35078728       0.8282            1 
  12 rs147293726       0.6138            1 
  12  rs74089960       0.3858            1 
  12   rs4326844       0.0354            1 
  12 rs114583399       0.1118            1 
  12  rs11321130       0.9234            1 
  12   rs2141588       0.5706            1 
  12   rs7978227       0.5706            1 
  12  rs58354012       0.8792            1 
  12   rs2141587       0.1147            1 
  12   rs2178395       0.5706            1 
  12   rs7487642       0.2737            1 
  12 rs143164798       0.6328            1 
  12   rs4758958       0.1147            1 
  12 rs114053154       0.5204            1 
  12 rs141120390       0.1147            1 
  12   rs1136765       0.1544            1 
  12  rs74089962       0.3858            1 
  12 rs114096139        0.047            1 
  12  rs11170880       0.5706            1 
  12   rs7308217       0.1147            1 
  12   rs4759079       0.1147            1 
  12   rs4758960       0.1147            1 
  12  rs11170881       0.5706            1 
  12 rs145614754       0.7304            1 
  12 rs138357952       0.3184            1 
  12   rs1869881       0.5706            1 
  12   rs4759080       0.5706            1 
  12   rs4759081       0.5706            1 
  12  rs60644871       0.7323            1 
  12 rs112806297       0.6042            1 
  12 rs111915513       0.4704            1 
  12  rs12426389       0.8467            1 
  12  rs73316338        0.377            1 
  12 rs115459891       0.6388            1 
  12   rs2007755       0.0337            1 
  12  rs12827788       0.0369            1 
  12 rs114050121       0.1271            1 
  12 rs202225212        0.637            1 
  12 rs142536077       0.9048            1 
  12  rs10534532       0.0489            1 
  12  rs11829277      0.08139            1 
  12  rs11829245      0.08139            1 
  12  rs11829261      0.08139            1 
  12   rs7969411       0.4272            1 
  12  rs76807277        0.985            1 
  12   rs7972520       0.4272            1 
  12  rs11170882       0.7685            1 
  12   rs3809161       0.8411            1 
  12  rs10876556       0.0489            1 
  12   rs2370872       0.6645            1 
  12 rs116362375       0.6388            1 
  12  rs71444849       0.7983            1 
  12  rs10876557       0.9811            1 
  12 rs141796660       0.2513            1 
  12 rs571672522       0.5555            1 
  12 rs149355359       0.9722            1 
  12   rs7968720       0.7813            1 
  12   rs7304506       0.8922            1 
  12 rs114377339       0.8922            1 
  12   rs2124531       0.2214            1 
  12   rs2124530       0.2571            1 
  12 rs115298109       0.6649            1 
  12   rs2605492       0.1553            1 
  12  rs75589580       0.8922            1 
  12     rs13514       0.6649            1 
  12 rs115411095       0.7724            1 
  12  rs77374845       0.8742            1 
  12 rs114673110       0.8175            1 
  12  rs77903203       0.5419            1 
  12   rs2244933       0.8742            1 
  12   rs3830651       0.9828            1 
  12 rs116062585       0.2724            1 
  12   rs7960765        0.736            1 
  12   rs2700151       0.8035            1 
  12   rs2706247       0.8389            1 
  12   rs7961432       0.0489            1 
  12 rs149074183       0.9463            1 
  12 rs143191545       0.2431            1 
  12 rs138754200       0.2431            1 
  12 rs180697515       0.5419            1 
  12 rs201201331       0.4505            1 
  12   rs2700152       0.8503            1 
  12   rs2706258       0.6362            1 
  12   rs2887875       0.5525            1 
  12   rs3832831       0.5165            1 
  12  rs61227033       0.7439            1 
  12  rs75529413       0.2431            1 
  12  rs73316361       0.2612            1 
  12   rs1869884       0.6411            1 
  12  rs35300449        0.574            1 
  12   rs2700153       0.9107            1 
  12   rs2706257       0.5679            1 
  12  rs74089975       0.3002            1 
  12 rs140414145       0.2879            1 
  12   rs7294656       0.5446            1 
  12  rs77253579       0.6068            1 
  12   rs2605490       0.7669            1 
  12  rs79789648       0.0489            1 
  12   rs2706256       0.5151            1 
  12 rs115231936       0.8175            1 
  12   rs2706254       0.7832            1 
  12  rs12426904       0.0489            1 
  12   rs2700156       0.3665            1 
  12   rs1881932       0.4646            1 
  12  rs35563558       0.7192            1 
  12  rs74634182       0.7933            1 
  12   rs1265849       0.2027            1 
  12  rs78646907       0.6121            1 
  12   rs3825192       0.5666            1 
  12   rs2706252       0.7673            1 
  12  rs75848634       0.9597            1 
  12  rs58790846       0.2799            1 
  12   rs2706251       0.7691            1 
  12   rs2700159       0.5198            1 
  12   rs2706250       0.6723            1 
  12  rs73322216       0.5285            1 
  12  rs77379306       0.6582            1 
  12  rs56901156       0.1829            1 
  12  rs12312269       0.2096            1 
  12  rs12312270       0.2096            1 
  12  rs73322217       0.2305            1 
  12   rs2700160       0.5767            1 
  12 rs185149959       0.6582            1 
  12  rs11574803       0.2132            1 
  12  rs60599774        0.149            1 
  12  rs12298227       0.6807            1 
  12  rs11170892       0.5359            1 
  12  rs73322221       0.7902            1 
  12  rs73322223        0.939            1 
  12  rs73322224       0.3066            1 
  12 rs114748402       0.6436            1 
  12      rs9653       0.4647            1 
  12  rs12309294       0.6436            1 
  12  rs12296181       0.6436            1 
  12 rs111752087       0.6436            1 
  12  rs73322228       0.4647            1 
  12   rs7961341       0.3263            1 
  12  rs79212587       0.5801            1 
  12  rs17111853       0.6436            1 
  12  rs76150797       0.5732            1 
  12 rs112896207       0.2817            1 
  12  rs79092642       0.5732            1 
  12 rs111248181       0.5761            1 
  12  rs74792327       0.5761            1 
  12  rs80302300       0.6952            1 
  12  rs78023878       0.5761            1 
  12   rs2280080       0.5761            1 
  12  rs12312926       0.6952            1 
  12 rs112878226       0.6952            1 
  12  rs10876558       0.8448            1 
  12 rs111710801       0.5761            1 
  12 rs113535846       0.6952            1 
  12   rs2230393       0.5761            1 
  12  rs12314853       0.5761            1 
  12  rs12301470       0.5761            1 
  12  rs12302891       0.5761            1 
  12   rs7302345       0.5761            1 
  12   rs1249180       0.8448            1 
  12  rs12304780       0.5761            1 
  12  rs12318211       0.5042            1 
  12   rs2700163       0.8448            1 
  12   rs1270919       0.5172            1 
  12  rs12304871       0.6952            1 
  12  rs68135389       0.4498            1 
  12  rs11170893       0.5761            1 
  12  rs73322239        0.346            1 
  12   rs1922254       0.6557            1 
  12   rs1249181       0.5096            1 
  12  rs78090427       0.8439            1 
  12   rs2091767       0.8448            1 
  12 rs151105855       0.9285            1 
  12 rs541394039       0.4905            1 
  12  rs61921452       0.8448            1 
  12  rs73322246        0.328            1 
  12  rs73322250        0.328            1 
  12 rs138599404       0.4905            1 
  12  rs55970243       0.8448            1 
  12  rs11170895       0.8448            1 
  12 rs561781528       0.3926            1 
  12  rs11574796       0.2662            1 
  12  rs11574795        0.328            1 
  12  rs73322252        0.328            1 
  12  rs10083169        0.328            1 
  12  rs10083026        0.328            1 
  12  rs10082796        0.328            1 
  12 rs528883009       0.2336            1 
  12  rs10082798        0.328            1 
  12  rs73322262       0.2525            1 
  12  rs11170897       0.4644            1 
  12  rs78856461       0.4905            1 
  12  rs17112105       0.5615            1 
  12  rs17112108       0.3351            1 
  12  rs74574704       0.8494            1 
  12  rs66466113        0.961            1 
  12  rs12307149        0.629            1 
  12  rs61621864       0.5621            1 
  12 rs112682899        0.697            1 
  12  rs57970385       0.8646            1 
  12  rs58582668       0.5645            1 
  12   rs7979588       0.4177            1 
  12  rs11170901       0.5621            1 
  12  rs12306394       0.2978            1 
  12 rs142344617        0.937            1 
  12  rs12312272       0.7539            1 
  12   rs7979707       0.3354            1 
  12  rs80206254       0.1989            1 
  12 rs113994345       0.6064            1 
  12  rs11325695       0.4771            1 
  12  rs58082911        0.696            1 
  12   rs7952782       0.5781            1 
  12   rs1707481       0.6632            1 
  12 rs114199503       0.6064            1 
  12  rs12318029       0.7735            1 
  12  rs73308551       0.4417            1 
  12 rs535412325      0.09829            1 
  12 rs114584464       0.8448            1 
  12  rs79887172       0.1989            1 
  12  rs12317666       0.7068            1 
  12  rs77362868       0.5606            1 
  12  rs12297970       0.4846            1 
  12  rs12317733       0.4846            1 
  12  rs12322874       0.4846            1 
  12 rs111973287       0.4846            1 
  12 rs547292809       0.8688            1 
  12  rs73308557       0.4846            1 
  12  rs10600917       0.4241            1 
  12  rs73308558       0.4417            1 
  12  rs77225549       0.5606            1 
  12   rs1795839       0.4487            1 
  12  rs73308564       0.4241            1 
  12  rs11418107       0.4241            1 
  12   rs7972761       0.4241            1 
  12   rs7972975       0.4241            1 
  12 rs537895118       0.4417            1 
  12 rs555746080       0.4417            1 
  12 rs570871995       0.4417            1 
  12 rs553626440       0.4417            1 
  12 rs201308013       0.4417            1 
  12 rs572237692       0.4417            1 
  12  rs73308566       0.4241            1 
  12  rs73308569       0.4241            1 
  12   rs7960491       0.5606            1 
  12 rs145528050       0.4241            1 
  12  rs12306947       0.4241            1 
  12 rs114000408       0.2833            1 
  12   rs7304697       0.4241            1 
  12  rs76645535       0.2833            1 
  12  rs57126604       0.4241            1 
  12  rs12312479       0.4241            1 
  12  rs12312643       0.4846            1 
  12  rs12306350       0.4846            1 
  12  rs11404162       0.5885            1 
  12 rs567193514       0.4241            1 
  12 rs146429840       0.4241            1 
  12  rs73308583       0.4241            1 
  12  rs12309857       0.5858            1 
  12 rs150966191       0.9904            1 
  12 rs111759299       0.5858            1 
  12  rs61923472       0.4928            1 
  12 rs111785734        0.918            1 
  12 rs112946084       0.5858            1 
  12 rs111230312       0.5858            1 
  12  rs61257566       0.4241            1 
  12  rs58308987       0.4241            1 
  12 rs146066899       0.4241            1 
  12  rs11170917       0.2791            1 
  12   rs7135347       0.4241            1 
  12   rs7304798       0.4241            1 
  12   rs7135745       0.4241            1 
  12  rs76147266       0.5606            1 
  12   rs7305617       0.2791            1 
  12   rs7136235       0.4241            1 
  12  rs73308598       0.4846            1 
  12 rs139133056       0.4241            1 
  12  rs73308599       0.4241            1 
  12 rs550142950       0.4143            1 
  12   rs7298991       0.1196            1 
  12  rs10783629       0.7236            1 
  12 rs551074636        0.986            1 
  12 rs576962940       0.3821            1 
  12  rs11170918       0.4861            1 
  12   rs7136619       0.7879            1 
  12  rs73310303       0.8173            1 
  12  rs11170920        0.999            1 
  12  rs73310305       0.8173            1 
  12   rs7299852       0.8987            1 
  12  rs73310306         0.95            1 
  12   rs7300026        0.999            1 
  12  rs35238458       0.5716            1 
  12  rs11170922       0.7173            1 
  12  rs11170925       0.2086            1 
  12   rs1707489       0.8354            1 
  12  rs11170928       0.4861            1 
  12  rs11170929       0.4861            1 
  12  rs11170931       0.2086            1 
  12 rs116069123       0.2833            1 
  12   rs7313377       0.8987            1 
  12 rs113576951         0.95            1 
  12 rs112051383       0.8439            1 
  12 rs112527379       0.1267            1 
  12   rs7294423        0.999            1 
  12  rs73310316         0.95            1 
  12  rs77078224        0.644            1 
  12  rs75448115        0.644            1 
  12  rs11170932       0.2086            1 
  12  rs10783630       0.8723            1 
  12  rs11170933       0.2086            1 
  12  rs10876561       0.8723            1 
  12 rs537006344       0.2416            1 
  12   rs7311955       0.8723            1 
  12 rs534094425       0.8173            1 
  12   rs7963677       0.8723            1 
  12   rs7980074       0.8439            1 
  12 rs367599310       0.8197            1 
  12 rs143968460       0.8987            1 
  12 rs374371073       0.2086            1 
  12  rs12304753       0.8723            1 
  12 rs545628805       0.8762            1 
  12  rs12297847       0.7173            1 
  12  rs57693961       0.8173            1 
  12 rs112232903        0.644            1 
  12  rs59566266       0.8173            1 
  12 rs192253666       0.4203            1 
  12 rs114174634       0.8274            1 
  12  rs61259970       0.8173            1 
  12   rs7959882       0.8987            1 
  12  rs11170937       0.4861            1 
  12  rs11170939       0.4861            1 
  12  rs80015366         0.95            1 
  12 rs111497993       0.2086            1 
  12  rs77226938         0.95            1 
  12  rs73126667       0.2086            1 
  12  rs11170941       0.9337            1 
  12   rs7968505         0.95            1 
  12   rs7303656       0.8987            1 
  12 rs112762038       0.2086            1 
  12 rs186105942       0.2833            1 
  12  rs10747696       0.8723            1 
  12  rs11170946       0.2086            1 
  12   rs7955104       0.8723            1 
  12   rs5798302       0.8723            1 
  12   rs1691607       0.5536            1 
  12   rs1795846       0.7456            1 
  12  rs11170947        0.211            1 
  12  rs73310333         0.95            1 
  12  rs73109106       0.2086            1 
  12  rs73109108       0.2086            1 
  12  rs17112783       0.8197            1 
  12   rs3782399       0.7976            1 
  12  rs17725737       0.2086            1 
  12   rs7305527       0.3882            1 
  12    rs907711       0.1229            1 
  12  rs74089999       0.7527            1 
  12   rs1882486         0.95            1 
  12 rs113322650         0.95            1 
  12  rs60890863       0.5982            1 
  12  rs11170949       0.9745            1 
  12   rs7310321       0.9061            1 
  12  rs58845746       0.1862            1 
  12 rs113508446         0.95            1 
  12   rs1249390       0.6311            1 
  12 rs142409584       0.7222            1 
  12   rs1249387       0.4718            1 
  12   rs1249386       0.9437            1 
  12  rs73310351         0.95            1 
  12  rs73109114       0.2086            1 
  12 rs112732974       0.8604            1 
  12 rs113236749         0.95            1 
  12  rs11170954       0.9831            1 
  12  rs79062145       0.8341            1 
  12 rs111793581       0.4393            1 
  12  rs60187117       0.9118            1 
  12 rs144170701       0.9588            1 
  12 rs111627081       0.8604            1 
  12  rs57076504       0.4993            1 
  12   rs7133002       0.9745            1 
  12   rs1795845       0.5379            1 
  12 rs114251025       0.3001            1 
  12  rs11170960       0.7475            1 
  12   rs2458409       0.8743            1 
  12  rs72286992       0.3103            1 
  12  rs74091305       0.8458            1 
  12  rs61041667       0.5787            1 
  12   rs1707484       0.4757            1 
  12  rs35147448       0.8814            1 
  12   rs2643611       0.8973            1 
  12   rs1627521       0.5417            1 
  12   rs7303042       0.2487            1 
  12   rs1629826       0.5843            1 
  12  rs17113007       0.6492            1 
  12  rs17113024       0.6492            1 
  12   rs1627341       0.5899            1 
  12 rs139516945       0.4049            1 
  12  rs78497950       0.4049            1 
  12  rs60294924        0.367            1 
  12 rs112014882       0.4049            1 
  12   rs3825193       0.5818            1 
  12  rs75391935       0.8435            1 
  12   rs1691630       0.5648            1 
  12   rs2270581       0.7148            1 
  12   rs1795838       0.7268            1 
  12   rs3782401       0.8166            1 
  12  rs11831997       0.4049            1 
  12 rs369890065       0.5575            1 
  12 rs201389894       0.5446            1 
  12  rs71455279       0.7229            1 
  12  rs11170964       0.7666            1 
  12   rs2252132       0.2165            1 
  12  rs73310373       0.9476            1 
  12   rs1707488        0.577            1 
  12  rs35733155       0.7785            1 
  12 rs116471052      0.07899            1 
  12  rs12369172       0.9762            1 
  12  rs12367426       0.7806            1 
  12  rs12367451       0.9762            1 
  12  rs12369549       0.9111            1 
  12  rs73310376       0.7573            1 
  12   rs4758964       0.8476            1 
  12   rs4759087       0.1637            1 
  12 rs145778802       0.1137            1 
  12  rs12821748       0.2369            1 
  12  rs34201624       0.8712            1 
  12  rs56291604       0.3893            1 
  12  rs34174834       0.5844            1 
  12  rs12829100       0.6192            1 
  12   rs4759088       0.2427            1 
  12   rs4759089       0.1489            1 
  12   rs2271476       0.5541            1 
  12  rs59947538       0.4343            1 
  12  rs17113238       0.9662            1 
  12  rs10506332       0.2761            1 
  12 rs531666612       0.4237            1 
  12  rs57901976       0.2611            1 
  12  rs10876565       0.9199            1 
  12   rs7974201       0.3012            1 
  12 rs112377731       0.1358            1 
  12  rs17113263       0.5894            1 
  12  rs35852203       0.5894            1 
  12  rs34084680        0.266            1 
  12   rs2036068       0.6299            1 
  12   rs2036067       0.6299            1 
  12  rs74091311       0.7274            1 
  12  rs12817091       0.9015            1 
  12  rs17113289       0.7986            1 
  12  rs73109132       0.6299            1 
  12  rs12822067       0.9248            1 
  12  rs58486241       0.6119            1 
  12  rs59433657       0.6119            1 
  12  rs36124405       0.5994            1 
  12   rs4758966        0.837            1 
  12   rs1512906       0.6501            1 
  12  rs74091312       0.6191            1 
  12 rs115476828       0.2915            1 
  12 rs114470509       0.7225            1 
  12   rs7973005       0.5393            1 
  12  rs60666964       0.6906            1 
  12   rs3817412       0.9628            1 
  12   rs2271981       0.4855            1 
  12   rs1512905       0.3851            1 
  12 rs562953058        0.588            1 
  12   rs3741670       0.6977            1 
  12   rs7980139       0.6732            1 
  12 rs191271842        0.455            1 
  12   rs7134688       0.7423            1 
  12   rs4759090       0.6732            1 
  12   rs7960002       0.8311            1 
  12  rs59371382       0.2555            1 
  12   rs1022232       0.5039            1 
  12   rs1976823       0.7224            1 
  12  rs74553446       0.2555            1 
  12  rs58683995       0.5446            1 
  12   rs7308435       0.7898            1 
  12   rs1826729       0.9145            1 
  12   rs1826728       0.9167            1 
  12   rs1874309       0.6965            1 
  12   rs7297522       0.8219            1 
  12 rs545517277       0.2827            1 
  12   rs3782403       0.4587            1 
  12   rs3782404        0.778            1 
  12   rs3782405       0.9462            1 
  12  rs10876566       0.2212            1 
  12  rs76465210       0.5577            1 
  12   rs4759092       0.3048            1 
  12   rs3825194       0.9152            1 
  12   rs1874308       0.3048            1 
  12   rs1874307       0.2952            1 
  12   rs1874305       0.2952            1 
  12   rs3782407       0.9282            1 
  12  rs60520159       0.1237            1 
  12   rs7954532       0.2666            1 
  12  rs10747699       0.4122            1 
  12   rs9668037       0.9645            1 
  12 rs149849996       0.9558            1 
  12  rs74091317       0.9558            1 
  12   rs2669406       0.2666            1 
  12   rs1795814       0.6595            1 
  12  rs58004104       0.9377            1 
  12  rs35068189       0.2537            1 
  12 rs139683044       0.9848            1 
  12 rs112890532       0.7022            1 
  12  rs77853940       0.3926            1 
  12   rs1144995       0.8845            1 
  12 rs548208029       0.9925            1 
  12  rs56091624       0.9925            1 
  12  rs75549459       0.8678            1 
  12  rs10161382       0.7381            1 
  12   rs7300897        0.792            1 
  12   rs2669404       0.8845            1 
  12  rs35023953       0.3926            1 
  12 rs140191420       0.1745            1 
  12   rs1153136       0.4058            1 
  12  rs58007853       0.5442            1 
  12   rs1153137       0.9776            1 
  12   rs1153138       0.9776            1 
  12   rs3782408       0.6988            1 
  12  rs11170973       0.2393            1 
  12 rs114262843       0.8155            1 
  12   rs1619029       0.7914            1 
  12   rs1795817       0.5135            1 
  12 rs566301786       0.5021            1 
  12  rs60049770       0.7634            1 
  12   rs3782410       0.2619            1 
  12   rs1623252       0.5135            1 
  12   rs3782411       0.2619            1 
  12   rs1249948       0.5135            1 
  12 rs548820714       0.6901            1 
  12  rs76539153       0.9542            1 
  12  rs56106125       0.1683            1 
  12   rs1249949       0.4814            1 
  12  rs11170976       0.2619            1 
  12   rs1249950       0.2196            1 
  12   rs1153139       0.2443            1 
  12   rs1249951       0.3331            1 
  12  rs79120491       0.6509            1 
  12  rs58563676       0.8099            1 
  12  rs72648120       0.2619            1 
  12  rs11170978       0.2619            1 
  12    rs884510       0.1272            1 
  12   rs1249499       0.2035            1 
  12   rs1144996       0.1871            1 
  12   rs3825195       0.8461            1 
  12  rs67431222       0.6327            1 
  12  rs61108169       0.8973            1 
  12  rs77297788       0.7055            1 
  12   rs1143960       0.5818            1 
  12  rs34376731       0.9878            1 
  12  rs78301099       0.8678            1 
  12   rs1249958       0.1755            1 
  12   rs1533235       0.2662            1 
  12 rs547302705       0.8973            1 
  12  rs73312574       0.9124            1 
  12   rs1153141       0.1755            1 
  12   rs1249682       0.3532            1 
  12   rs7297136       0.2662            1 
  12   rs2292490       0.3588            1 
  12   rs1976821       0.8411            1 
  12   rs1976822       0.8974            1 
  12 rs147154216       0.1225            1 
  12 rs116070754       0.3975            1 
  12   rs1144997       0.5395            1 
  12   rs1144998       0.5372            1 
  12   rs1145000       0.8912            1 
  12   rs7971175       0.5776            1 
  12  rs10783632       0.7462            1 
  12   rs1249683       0.6977            1 
  12   rs1145001       0.7425            1 
  12 rs116594331        0.471            1 
  12 rs572745860       0.4022            1 
  12   rs1153142       0.8048            1 
  12  rs73312584        0.448            1 
  12   rs1795825       0.6993            1 
  12   rs1691595       0.6993            1 
  12  rs76917497       0.2599            1 
  12  rs10876568       0.1129            1 
  12  rs74755553       0.2055            1 
  12   rs1795824       0.8969            1 
  12    rs939462        0.412            1 
  12  rs71444860       0.8415            1 
  12   rs1610444       0.5337            1 
  12 rs539131440        0.457            1 
  12 rs145296849       0.3878            1 
  12  rs75748676       0.8918            1 
  12   rs1249964       0.3854            1 
  12 rs115818019       0.2599            1 
  12   rs1249963       0.3422            1 
  12 rs115836597       0.2599            1 
  12  rs10876569        0.782            1 
  12   rs5798314       0.5184            1 
  12   rs1145002       0.6649            1 
  12   rs1155925       0.5184            1 
  12   rs1153143       0.9556            1 
  12 rs116755265       0.2448            1 
  12   rs7308936       0.2473            1 
  12   rs1145003        0.948            1 
  12  rs75193700        0.471            1 
  12   rs1145004        0.509            1 
  12   rs1145005       0.7755            1 
  12 rs112417879         0.73            1 
  12  rs76212500         0.73            1 
  12  rs11170985       0.6725            1 
  12   rs1145006       0.3266            1 
  12  rs35053912       0.4875            1 
  12   rs1040013       0.3193            1 
  12   rs1040014        0.354            1 
  12 rs115202331       0.8678            1 
  12   rs7132013       0.6086            1 
  12   rs1716369        0.509            1 
  12   rs1631226        0.509            1 
  12   rs2101828       0.2473            1 
  12  rs58188741       0.3596            1 
  12   rs1879396       0.5184            1 
  12   rs1879395       0.6086            1 
  12   rs1262053        0.835            1 
  12   rs1795833       0.1848            1 
  12   rs6580983       0.2473            1 
  12   rs1691620       0.8873            1 
  12   rs6580984       0.2473            1 
  12   rs1795832        0.835            1 
  12  rs75058391       0.8678            1 
  12    rs925545       0.3717            1 
  12    rs925544       0.4522            1 
  12  rs74562568       0.8678            1 
  12   rs1716336        0.835            1 
  12 rs111758819       0.7062            1 
  12   rs1157486       0.8836            1 
  12   rs1157485       0.5184            1 
  12   rs1157484       0.8836            1 
  12   rs1691621       0.8836            1 
  12   rs1691622        0.509            1 
  12   rs1691623       0.8873            1 
  12   rs1716342       0.6424            1 
  12   rs2007891       0.2473            1 
  12   rs2706221       0.8836            1 
  12   rs1795829       0.6159            1 
  12 rs111521535       0.3596            1 
  12   rs2706222       0.8873            1 
  12   rs2706223        0.509            1 
  12 rs139758706       0.9971            1 
  12   rs7963255       0.9357            1 
  12  rs79734076       0.4153            1 
  12   rs1610839       0.9515            1 
  12   rs1610819       0.6159            1 
  12   rs1610820       0.9515            1 
  12   rs1610821       0.9515            1 
  12   rs2706225       0.9515            1 
  12   rs1795821       0.9515            1 
  12   rs1623481       0.9515            1 
  12   rs1691624       0.9515            1 
  12  rs34965264       0.5184            1 
  12   rs1691625       0.9515            1 
  12   rs1716353       0.9515            1 
  12   rs1716354       0.9559            1 
  12   rs1691626       0.9559            1 
  12   rs1691627       0.9559            1 
  12   rs1716355       0.6294            1 
  12   rs1795820       0.9515            1 
  12   rs1795819       0.8989            1 
  12   rs1795818       0.8989            1 
  12   rs1716356       0.2708            1 
  12  rs56060822       0.5034            1 
  12  rs11170988        0.177            1 
  12  rs10876570       0.3569            1 
  12    rs937309       0.5649            1 
  12    rs937310        0.388            1 
  12  rs74091330       0.5034            1 
  12 rs116694250       0.4513            1 
  12   rs1532371       0.1848            1 
  12  rs10588702      0.07759            1 
  12 rs115594779       0.5067            1 
  12  rs10876571      0.07759            1 
  12    rs939463       0.8819            1 
  12    rs937308       0.1003            1 
  12   rs2088154       0.1132            1 
  12  rs11170989       0.1349            1 
  12  rs60372234       0.5034            1 
  12    rs882420       0.7136            1 
  12    rs882419      0.07759            1 
  12  rs10644440       0.7339            1 
  12  rs10735854       0.2319            1 
  12  rs10747700       0.8819            1 
  12 rs114683754        0.471            1 
  12  rs61520422       0.5183            1 
  12  rs10876572        0.231            1 
  12   rs1153144       0.6675            1 
  12   rs1153145       0.7249            1 
  12   rs1250272       0.1285            1 
  12  rs11170991       0.6092            1 
  12  rs78586419       0.3062            1 
  12  rs10876573       0.8062            1 
  12  rs77679681       0.3062            1 
  12   rs7296512       0.4148            1 
  12   rs7311076       0.2219            1 
  12 rs114726083       0.3062            1 
  12  rs59488724       0.3195            1 
  12  rs74089706       0.3195            1 
  12   rs1495356       0.8799            1 
  12 rs149365280       0.3062            1 
  12  rs12305690       0.9912            1 
  12  rs12298790       0.9912            1 
  12  rs36002349       0.5053            1 
  12  rs61172092       0.1019            1 
  12   rs1532372       0.7326            1 
  12   rs9739874       0.4004            1 
  12  rs73308986       0.5568            1 
  12   rs1495354        0.738            1 
  12   rs7313586       0.3195            1 
  12  rs17114768       0.2627            1 
  12   rs1390190       0.9912            1 
  12   rs7295772        0.934            1 
  12   rs7295905        0.738            1 
  12 rs115446625        0.723            1 
  12 rs116769123       0.2781            1 
  12 rs112362391       0.1497            1 
  12  rs10783634       0.9912            1 
  12  rs73308995       0.5568            1 
  12   rs6580986       0.3891            1 
  12   rs7970032       0.9912            1 
  12  rs74089711       0.9766            1 
  12  rs11170994       0.9912            1 
  12 rs144959044       0.2781            1 
  12 rs116647604        0.471            1 
  12 rs143113986       0.3062            1 
  12 rs114148570       0.3062            1 
  12  rs74089712       0.3508            1 
  12  rs59184689       0.3195            1 
  12 rs115843517       0.3062            1 
  12  rs17114865       0.9239            1 
  12  rs74089713       0.8395            1 
  12 rs114339039        0.471            1 
  12 rs200546530       0.3062            1 
  12   rs7138121       0.4148            1 
  12  rs10561513       0.6206            1 
  12  rs11832807        0.399            1 
  12  rs78327894       0.3062            1 
  12  rs55932036       0.5193            1 
  12  rs55906304       0.3195            1 
  12   rs1153146        0.977            1 
  12  rs73310809       0.5568            1 
  12  rs74089715       0.5193            1 
  12   rs2030408       0.9508            1 
  12 rs151208743       0.3062            1 
  12   rs7138993       0.8046            1 
  12  rs11830836       0.6935            1 
  12 rs113139626       0.7529            1 
  12 rs199655620       0.6314            1 
  12 rs374401501       0.8629            1 
  12  rs74089716       0.6314            1 
  12  rs79525821       0.3062            1 
  12 rs145122642       0.9977            1 
  12    rs924070        0.445            1 
  12  rs74089717       0.6314            1 
  12 rs116247278       0.3062            1 
  12   rs7976402        0.637            1 
  12   rs7963328       0.6716            1 
  12  rs12312291        0.555            1 
  12    rs721012        0.637            1 
  12   rs1145007        0.812            1 
  12  rs73310825       0.7066            1 
  12 rs114217145       0.4629            1 
  12  rs56013373       0.2758            1 
  12  rs73310828       0.7529            1 
  12   rs7301225       0.1591            1 
  12  rs17114920       0.5198            1 
  12 rs139019728        0.471            1 
  12   rs5798318       0.8378            1 
  12   rs4759095        0.576            1 
  12   rs1495928       0.8979            1 
  12    rs903768       0.7958            1 
  12    rs868690       0.1199            1 
  12   rs2029851       0.9446            1 
  12  rs78394705       0.3887            1 
  12  rs11171000       0.2794            1 
  12  rs11171001       0.5092            1 
  12  rs12310165       0.2763            1 
  12  rs10876574       0.5092            1 
  12  rs59690962       0.3195            1 
  12 rs200401419        0.576            1 
  12  rs11171002        0.576            1 
  12  rs76241475        0.576            1 
  12  rs11171003        0.576            1 
  12  rs10876575       0.5092            1 
  12  rs10876576       0.5092            1 
  12  rs10876577       0.5092            1 
  12  rs10783635       0.5092            1 
  12  rs74089720       0.3195            1 
  12   rs7296446       0.7629            1 
  12   rs7296448       0.7629            1 
  12   rs7297285       0.8152            1 
  12  rs74089722       0.3195            1 
  12 rs116803545       0.4538            1 
  12  rs10783636       0.6912            1 
  12  rs35884029       0.7721            1 
  12  rs11171005       0.9182            1 
  12   rs6580988       0.7788            1 
  12  rs74719328       0.9182            1 
  12   rs7978145       0.7829            1 
  12   rs7978146       0.7829            1 
  12  rs35908817       0.6899            1 
  12  rs10783637       0.7581            1 
  12  rs10876578        0.871            1 
  12  rs56077841       0.6611            1 
  12 rs140856390        0.506            1 
  12   rs2887886        0.762            1 
  12  rs61956602       0.2184            1 
  12  rs59580681       0.3195            1 
  12   rs1495927       0.9863            1 
  12  rs74089725       0.6611            1 
  12 rs116574032       0.4988            1 
  12  rs10876579       0.4728            1 
  12  rs74089727       0.3195            1 
  12 rs140069818       0.4538            1 
  12  rs74089729       0.2619            1 
  12   rs1145008       0.8505            1 
  12  rs11171007       0.2184            1 
  12  rs11171008       0.9556            1 
  12   rs9669676        0.884            1 
  12  rs11171011       0.2626            1 
  12  rs11171012       0.4227            1 
  12  rs73319517        0.884            1 
  12  rs12309633       0.2294            1 
  12   rs1145009       0.8588            1 
  12  rs74360535       0.1081            1 
  12  rs74089730       0.3195            1 
  12  rs17796632       0.6082            1 
  12  rs59579390       0.4227            1 
  12   rs7312630       0.2959            1 
  12  rs74089731       0.3195            1 
  12  rs58410015       0.2558            1 
  12 rs112887008       0.1398            1 
  12  rs34823448       0.4168            1 
  12 rs561794624       0.1952            1 
  12  rs28482828       0.2551            1 
  12   rs7131793       0.2551            1 
  12  rs11831474       0.8798            1 
  12 rs141768819       0.6611            1 
  12   rs6580989       0.2087            1 
  12   rs7956419       0.6398            1 
  12   rs6580990       0.1828            1 
  12  rs57497660       0.2632            1 
  12  rs61466643       0.2245            1 
  12   rs1153147       0.1459            1 
  12   rs7135772       0.1036            1 
  12  rs74089733       0.6611            1 
  12  rs75442469       0.6398            1 
  12 rs147235249       0.0288            1 
  12   rs2030407       0.1536            1 
  12 rs115358876       0.0288            1 
  12  rs10783638       0.1215            1 
  12  rs11835636       0.6148            1 
  12  rs35545120       0.3993            1 
  12  rs11835669       0.6935            1 
  12   rs1153148       0.6165            1 
  12   rs1390191        0.028            1 
  12   rs1145012      0.06599            1 
  12   rs1969016       0.0129            1 
  12  rs77543619       0.6398            1 
  12 rs113839924       0.8646            1 
  12   rs1249989       0.8588            1 
  12   rs1153150       0.8588            1 
  12   rs1249961      0.06599            1 
  12   rs1153152       0.8588            1 
  12  rs11611653        0.028            1 
  12  rs10783639       0.3338            1 
  12  rs76371651       0.3361            1 
  12   rs1153154       0.8588            1 
  12 rs114926542       0.4538            1 
  12  rs78307455       0.8646            1 
  12    rs924069       0.1358            1 
  12 rs112629681       0.8646            1 
  12  rs79445959       0.8588            1 
  12   rs1153158       0.4272            1 
  12   rs1153159       0.4272            1 
  12   rs1716360       0.4272            1 
  12   rs1153160       0.4272            1 
  12 rs139142078       0.1215            1 
  12   rs1153162       0.4272            1 
  12  rs12423933       0.6588            1 
  12 rs112523089       0.4891            1 
  12  rs58132729       0.4976            1 
  12   rs1145013       0.4272            1 
  12 rs138254146       0.8646            1 
  12 rs116441444       0.6398            1 
  12   rs1145014       0.4272            1 
  12   rs1249962       0.4272            1 
  12   rs3034607       0.6588            1 
  12   rs1153163       0.4272            1 
  12   rs1153164       0.4272            1 
  12  rs11322278      0.09229            1 
  12   rs7305015      0.09769            1 
  12  rs10747701       0.7871            1 
  12  rs78859116       0.8646            1 
  12  rs12819070       0.9542            1 
  12  rs11834660        0.028            1 
  12  rs75346949       0.6398            1 
  12  rs11171016       0.1195            1 
  12  rs61956612       0.1977            1 
  12   rs1153165       0.9583            1 
  12   rs1153166         0.71            1 
  12   rs7314116       0.5254            1 
  12   rs1153167       0.5667            1 
  12  rs61956613       0.2246            1 
  12   rs1153168       0.8588            1 
  12    rs931587       0.1872            1 
  12    rs931586       0.1872            1 
  12   rs6580991       0.1872            1 
  12  rs17115607       0.7562            1 
  12 rs114248532       0.4538            1 
  12  rs78121887       0.2246            1 
  12  rs79874393       0.6398            1 
  12   rs1153170       0.9487            1 
  12   rs4759097       0.1872            1 
  12    rs931585       0.1872            1 
  12  rs12817212       0.1195            1 
  12   rs1153172       0.8588            1 
  12    rs903767       0.5667            1 
  12   rs1153173       0.5667            1 
  12   rs2887885       0.5787            1 
  12   rs2370892       0.3047            1 
  12  rs34652453       0.8512            1 
  12  rs73114661       0.2799            1 
  12  rs17115699       0.1127            1 
  12  rs17115701       0.2246            1 
  12 rs114363933       0.5254            1 
  12   rs1250448       0.5076            1 
  12  rs10161050       0.1127            1 
  12 rs140769078       0.6611            1 
  12 rs372027515       0.3031            1 
  12 rs540450878        0.974            1 
  12  rs11171019       0.1875            1 
  12  rs35587976       0.9839            1 
  12  rs79847315       0.7067            1 
  12   rs7964380       0.3883            1 
  12  rs74773330       0.7067            1 
  12  rs74089740       0.4383            1 
  12   rs7953231       0.7126            1 
  12  rs60085022       0.5086            1 
  12 rs116716942       0.7381            1 
  12  rs35646632       0.7562            1 
  12  rs11439368       0.3549            1 
  12  rs11171021       0.2589            1 
  12 rs115908836       0.3865            1 
  12  rs57339239       0.2589            1 
  12    rs768126       0.3314            1 
  12  rs12298445       0.2589            1 
  12    rs768125       0.4759            1 
  12 rs139067866       0.6594            1 
  12      rs2350       0.1169            1 
  12      rs2349       0.7562            1 
  12  rs73114667       0.5086            1 
  12   rs1153175       0.3314            1 
  12   rs1153176       0.0177            1 
  12   rs1153177       0.0233            1 
  12 rs528776360       0.6594            1 
  12   rs1249944       0.0177            1 
  12  rs73114669       0.5086            1 
  12   rs1249945       0.3314            1 
  12  rs76483153       0.7381            1 
  12  rs12831294       0.7562            1 
  12 rs201225806       0.7381            1 
  12   rs5798321       0.0395            1 
  12  rs57259982       0.7381            1 
  12  rs35213449       0.4759            1 
  12    rs884499       0.0233            1 
  12 rs202093725       0.4538            1 
  12 rs552337670       0.4538            1 
  12 rs199593563       0.4538            1 
  12   rs1153179       0.0177            1 
  12   rs1153180       0.0177            1 
  12   rs1153181       0.3314            1 
  12   rs1249946       0.0233            1 
  12   rs1249947       0.3314            1 
  12 rs143159680       0.7381            1 
  12   rs4016645       0.0392            1 
  12  rs71818561       0.3074            1 
  12  rs11171023        0.034            1 
  12  rs10876580       0.4703            1 
  12  rs28484970       0.7381            1 
  12  rs11609313       0.7562            1 
  12  rs61588001        0.287            1 
  12  rs60702951        0.287            1 
  12  rs73114676       0.5086            1 
  12   rs1153182       0.0233            1 
  12  rs10876581       0.5689            1 
  12  rs10506330       0.3472            1 
  12  rs73114678       0.5086            1 
  12   rs1153183       0.2286            1 
  12  rs17115919       0.1152            1 
  12   rs1153184       0.4425            1 
  12   rs1153185       0.9339            1 
  12  rs12316925       0.8216            1 
  12 rs113032751       0.3228            1 
  12   rs1250445       0.7519            1 
  12  rs35645565       0.7562            1 
  12  rs11171025       0.3432            1 
  12   rs1250446       0.9339            1 
  12   rs7308080       0.3432            1 
  12   rs1250447       0.9339            1 
  12  rs74089744       0.6611            1 
  12 rs115424156       0.7381            1 
  12  rs17115965       0.4538            1 
  12 rs139078649       0.5589            1 
  12  rs12308895       0.3432            1 
  12  rs61956623       0.1279            1 
  12  rs73114686       0.3096            1 
  12  rs73114687       0.3096            1 
  12   rs1692109        0.245            1 
  12  rs12316531       0.3472            1 
  12   rs1692108       0.9339            1 
  12  rs77235357       0.9339            1 
  12  rs73114689       0.3096            1 
  12  rs12297503       0.3472            1 
  12   rs1716329       0.9339            1 
  12  rs74089745       0.2119            1 
  12   rs4533128       0.3096            1 
  12 rs371657184       0.7664            1 
  12  rs10569718       0.7519            1 
  12   rs2706214       0.8501            1 
  12   rs1272038       0.6845            1 
  12   rs1153186       0.7519            1 
  12   rs1153187       0.6845            1 
  12  rs73114692       0.3466            1 
  12  rs73114694       0.3096            1 
  12 rs111544791       0.2119            1 
  12  rs79163301       0.3133            1 
  12  rs75203589       0.5051            1 
  12  rs73114695       0.3096            1 
  12  rs77699131       0.7381            1 
  12  rs12304989       0.3432            1 
  12   rs1153188       0.2094            1 
  12  rs75623996       0.3133            1 
  12  rs74967668       0.3096            1 
  12  rs75623133       0.3096            1 
  12  rs75161506       0.7381            1 
  12   rs1153189       0.3386            1 
  12   rs1153190       0.3386            1 
  12  rs77269759       0.3472            1 
  12 rs114401974        0.815            1 
  12 rs140582752      0.07729            1 
  12  rs71457250       0.6594            1 
  12 rs191342924       0.7381            1 
  12 rs138652011       0.3133            1 
  12   rs1250444       0.2094            1 
  12   rs5798323       0.3011            1 
  12  rs73114699      0.07729            1 
  12  rs78482308       0.6594            1 
  12 rs113288949       0.3472            1 
  12  rs11436609       0.5376            1 
  12   rs7309558         0.24            1 
  12   rs1249956       0.7947            1 
  12  rs73114701      0.07729            1 
  12  rs12321181       0.3133            1 
  12  rs77844657      0.07729            1 
  12   rs7963026       0.6886            1 
  12   rs7963050       0.7167            1 
  12   rs7963147       0.6886            1 
  12 rs116244097       0.4839            1 
  12 rs115307147       0.4538            1 
  12 rs576095864       0.3078            1 
  12   rs1249955       0.7947            1 
  12  rs60775241        0.199            1 
  12  rs74878273       0.3133            1 
  12  rs11377390       0.1421            1 
  12  rs56149626        0.208            1 
  12  rs61956627        0.199            1 
  12  rs11171028       0.5731            1 
  12 rs113305120       0.3433            1 
  12   rs1153191        0.832            1 
  12   rs1249988       0.1632            1 
  12   rs1249954       0.5779            1 
  12  rs75489732       0.3791            1 
  12   rs7957551     0.005299            1 
  12   rs1250437       0.1461            1 
  12   rs1262052       0.3788            1 
  12   rs1249953       0.7406            1 
  12 rs112466237     0.007499            1 
  12   rs1249952       0.8303            1 
  12 rs142226253       0.4338            1 
  12 rs146316489       0.8071            1 
  12 rs111582687       0.3228            1 
  12   rs1249987       0.5261            1 
  12  rs11829069     0.007499            1 
  12  rs79330032       0.4338            1 
  12  rs10219571       0.5647            1 
  12 rs368588382       0.4446            1 
  12   rs1250433       0.5261            1 
  12   rs1250432       0.7181            1 
  12  rs73311812       0.3228            1 
  12   rs7313430       0.3228            1 
  12  rs60338426     0.007499            1 
  12  rs73314787       0.8071            1 
  12  rs61956631       0.9164            1 
  12  rs73314789       0.8071            1 
  12 rs150926367       0.4538            1 
  12  rs12315337       0.4887            1 
  12  rs73116610      0.07729            1 
  12 rs370165472       0.1811            1 
  12 rs140126546       0.0253            1 
  12  rs73116613      0.07729            1 
  12 rs547427931       0.7751            1 
  12    rs266676       0.5261            1 
  12 rs530329134       0.1215            1 
  12 rs112047677       0.0253            1 
  12    rs266675       0.5261            1 
  12  rs35802451       0.7813            1 
  12    rs266674       0.5261            1 
  12  rs60975017       0.3228            1 
  12  rs76371413      0.07059            1 
  12  rs77840925     0.007499            1 
  12  rs78453587       0.0173            1 
  12  rs11171031       0.7168            1 
  12  rs11513971       0.7811            1 
  12 rs111420852     0.007499            1 
  12  rs11514140       0.7168            1 
  12  rs73314793       0.3228            1 
  12 rs112968458       0.9138            1 
  12    rs903769       0.5091            1 
  12   rs7972806     0.007499            1 
  12   rs7975926     0.007499            1 
  12   rs2706215       0.6327            1 
  12   rs2644411       0.6327            1 
  12   rs2706216       0.5183            1 
  12   rs2706217       0.3364            1 
  12   rs2706218       0.5261            1 
  12   rs1716341       0.6021            1 
  12  rs57280187       0.1083            1 
  12   rs1716340       0.2523            1 
  12  rs73116622       0.3332            1 
  12  rs73116624      0.09339            1 
  12  rs73116625      0.09339            1 
  12   rs1799632       0.8602            1 
  12   rs1692097       0.8211            1 
  12   rs1692096       0.7225            1 
  12  rs10506329       0.6351            1 
  12   rs1795811       0.7435            1 
  12   rs1692100       0.7435            1 
  12   rs1795812       0.7435            1 
  12   rs1692102       0.7435            1 
  12   rs2706219       0.4293            1 
  12   rs2644415       0.4293            1 
  12   rs1795813       0.6386            1 
  12   rs1495929       0.6386            1 
  12   rs2603575       0.4939            1 
  12  rs73314801       0.7217            1 
  12  rs74089763       0.9583            1 
  12  rs73316403       0.7217            1 
  12 rs116364799       0.4385            1 
  12  rs12371055       0.3222            1 
  12   rs4759101       0.4939            1 
  12   rs1268978       0.4939            1 
  12  rs77519085       0.2008            1 
  12  rs11171033       0.2224            1 
  12  rs11171034       0.9525            1 
  12 rs114651171       0.4385            1 
  12 rs111657551       0.9348            1 
  12 rs540283303       0.7217            1 
  12 rs111663460       0.7217            1 
  12 rs112643394       0.7217            1 
  12   rs1823904       0.2262            1 
  12  rs11495288       0.2224            1 
  12  rs59862439       0.2262            1 
  12  rs57224964       0.6542            1 
  12    rs266656       0.4939            1 
  12 rs145488615       0.4385            1 
  12    rs266655       0.4939            1 
  12  rs11171038       0.2262            1 
  12 rs144314268       0.2224            1 
  12 rs111474814       0.7217            1 
  12 rs144839723        0.906            1 
  12 rs115401344       0.4385            1 
  12   rs7296402       0.2262            1 
  12  rs78089251       0.8466            1 
  12  rs12232025       0.7922            1 
  12 rs145879176       0.0028       0.9987 
  12   rs2198600       0.2262            1 
  12 rs113942538       0.6542            1 
  12    rs266673       0.4939            1 
  12 rs111519540       0.7217            1 
  12  rs10876590       0.2262            1 
  12    rs266671       0.4939            1 
  12 rs147630215       0.4385            1 
  12 rs140969327       0.5954            1 
  12  rs74089768       0.3733            1 
  12 rs114710713      0.07369            1 
  12  rs74089769       0.3733            1 
  12    rs266669        0.876            1 
  12  rs74089770       0.3733            1 
  12    rs266668        0.876            1 
  12  rs61081404       0.4203            1 
  12    rs266667       0.4673            1 
  12 rs116155813       0.0028       0.9987 
  12  rs79938824       0.4906            1 
  12  rs74089772       0.6896            1 
  12  rs12372290       0.1583            1 
  12   rs7963067       0.3185            1 
  12    rs266666       0.2721            1 
  12    rs266665       0.3151            1 
  12    rs266664       0.2676            1 
  12  rs11171040       0.2147            1 
  12    rs266663       0.5635            1 
  12    rs266661       0.2676            1 
  12   rs9788293       0.8768            1 
  12    rs266660       0.5635            1 
  12 rs149121940       0.6512            1 
  12   rs2370890       0.8829            1 
  12  rs59879462       0.6836            1 
  12   rs2168137       0.8829            1 
  12    rs266659       0.5635            1 
  12    rs266658       0.2676            1 
  12   rs7964430       0.7218            1 
  12  rs11171042       0.8768            1 
  12    rs266653       0.7361            1 
  12  rs35471822       0.5471            1 
  12    rs266652         0.61            1 
  12  rs11171043       0.8768            1 
  12    rs266651         0.61            1 
  12    rs266650       0.7361            1 
  12   rs7488388       0.8829            1 
  12  rs10459245       0.6651            1 
  12    rs266649       0.5153            1 
  12  rs74089775       0.6003            1 
  12   rs7311744       0.2631            1 
  12  rs11171044       0.0116            1 
  12 rs183549111        0.906            1 
  12    rs166477       0.7361            1 
  12   rs6421178       0.7361            1 
  12   rs2198601       0.5153            1 
  12 rs151120203       0.6451            1 
  12 rs150199774       0.6443            1 
  12 rs200599872      0.09759            1 
  12  rs67629212       0.2911            1 
  12  rs11171046         0.61            1 
  12  esv3629559       0.1918            1 
  12  rs80235057        0.513            1 
  12    rs266689       0.7361            1 
  12  rs74089778       0.2229            1 
  12  rs75855546       0.6003            1 
  12    rs266688         0.61            1 
  12  rs11171047       0.9389            1 
  12  rs76937488       0.6443            1 
  12 rs149230839       0.6003            1 
  12   rs7315218       0.9389            1 
  12  rs61494491        0.259            1 
  12    rs266687       0.5153            1 
  12  rs74089779       0.6003            1 
  12   rs2124048        0.839            1 
  12 rs143476330       0.1226            1 
  12  rs34928037        0.839            1 
  12    rs266686       0.7361            1 
  12 rs150992088       0.6003            1 
  12  rs77334267        0.839            1 
  12 rs112841086      0.09759            1 
  12  rs17116299       0.9389            1 
  12    rs266685       0.7361            1 
  12 rs139891890        0.513            1 
  12  rs12229201       0.9389            1 
  12 rs147961374         0.43            1 
  12    rs266684       0.2325            1 
  12    rs266683       0.7361            1 
  12    rs266682       0.1034            1 
  12   rs7967049       0.7361            1 
  12   rs7966838       0.7361            1 
  12  rs10876594       0.6413            1 
  12    rs266681       0.2325            1 
  12    rs266680       0.2325            1 
  12   rs4759196       0.7954            1 
  12   rs4759009       0.9389            1 
  12 rs137895127       0.9397            1 
  12    rs266679       0.2325            1 
  12    rs166478       0.2325            1 
  12  rs10876596        0.839            1 
  12 rs145770926        0.513            1 
  12    rs266677       0.2325            1 
  12  rs11171052       0.2325            1 
  12  rs11171053       0.2325            1 
  12  rs11171055       0.2325            1 
  12  rs77924583       0.2325            1 
  12  rs79818450       0.2325            1 
  12   rs2644410       0.7361            1 
  12   rs2644409       0.7361            1 
  12   rs2603576       0.2325            1 
  12   rs7966183       0.2229            1 
  12  rs77248628       0.6443            1 
  12 rs116312001       0.6512            1 
  12 rs114833275        0.159            1 
  12   rs1390447       0.7361            1 
  12  rs12304107       0.9789            1 
  12   rs7136414       0.7602            1 
  12  rs79639752        0.259            1 
  12 rs144115200        0.906            1 
  12   rs1378070       0.2325            1 
  12  rs12307718       0.5175            1 
  12   rs2603570       0.7361            1 
  12   rs2644412       0.2325            1 
  12   rs1378069        0.839            1 
  12  rs60110834       0.6003            1 
  12   rs2220935       0.7361            1 
  12   rs2603569       0.2325            1 
  12 rs141425907       0.2325            1 
  12   rs2603567       0.2325            1 
  12   rs2168138       0.2325            1 
  12   rs7307692       0.3049            1 
  12   rs2201583       0.7361            1 
  12 rs138818498       0.2325            1 
  12 rs139289501       0.2325            1 
  12   rs4508291       0.7963            1 
  12   rs2644414       0.2325            1 
  12   rs2924816       0.2325            1 
  12 rs148611931        0.513            1 
  12   rs2603552       0.7361            1 
  12   rs4363708       0.2325            1 
  12 rs187079693       0.4653            1 
  12  rs11171059       0.7361            1 
  12 rs142534261        0.899            1 
  12 rs150928291        0.899            1 
  12  rs12313868       0.7565            1 
  12  rs12313869       0.7565            1 
  12 rs202215851       0.9756            1 
  12  rs12313923       0.9756            1 
  12 rs199833288       0.5726            1 
  12 rs200589515       0.5726            1 
  12 rs374980019       0.2706            1 
  12 rs368862770       0.2706            1 
  12 rs201662652       0.4479            1 
  12 rs199854409       0.4479            1 
  12 rs201142450        0.272            1 
  12 rs201782266        0.272            1 
  12 rs199637075        0.272            1 
  12  rs11503973       0.5471            1 
  12 rs138914778       0.5118            1 
  12 rs183419213       0.6512            1 
  12 rs140324620       0.2325            1 
  12 rs147414905        0.513            1 
  12 rs368094965       0.4179            1 
  12 rs146525361        0.839            1 
  12  rs11495292       0.2325            1 
  12   rs7300989       0.9817            1 
  12 rs141902476       0.5175            1 
  12  rs11513973       0.2325            1 
  12  rs78751033       0.9789            1 
  12   rs7304609       0.7602            1 
  12   rs9739566       0.2325            1 
  12   rs2198610       0.2325            1 
  12  rs11171068        0.839            1 
  12  rs11524986       0.2325            1 
  12  rs78143681       0.6003            1 
  12   rs7135422       0.2325            1 
  12 rs113782504       0.2325            1 
  12    rs266657       0.2325            1 
  12  rs61956658       0.3049            1 
  12  rs74089790       0.6003            1 
  12 rs114201195       0.3513            1 
  12 rs114954692       0.3513            1 
  12  rs74240644        0.259            1 
  12  rs10783648       0.9812            1 
  12   rs4638405       0.6209            1 
  12  rs61959260        0.906            1 
  12   rs1454644       0.6209            1 
  12   rs4758972       0.9251            1 
  12   rs4758973       0.6209            1 
  12   rs4758974       0.7596            1 
  12   rs4758975       0.6209            1 
  12  rs11171070       0.8683            1 
  12  rs11171071       0.9812            1 
  12  rs11171072       0.9812            1 
  12  rs10783653       0.6209            1 
  12  rs11171073       0.7596            1 
  12 rs139246929       0.9812            1 
  12 rs144021559       0.9812            1 
  12  rs12372642       0.7596            1 
  12  rs11171075       0.9812            1 
  12 rs548892380       0.9033            1 
  12  rs10783655       0.9812            1 
  12  rs11171076       0.7596            1 
  12   rs4759104       0.7596            1 
  12  rs34029305       0.6209            1 
  12 rs115593677       0.4179            1 
  12   rs4759105       0.7954            1 
  12  rs11171077       0.9789            1 
  12  rs11171078       0.2981            1 
  12   rs7139161       0.6209            1 
  12  rs76440403       0.9751            1 
  12   rs7313658       0.6209            1 
  12  rs78651099       0.7954            1 
  12  rs11171079       0.5792            1 
  12  rs11171083       0.6209            1 
  12  rs61959267       0.9473            1 
  12  rs11171084       0.9789            1 
  12  rs61959268       0.3867            1 
  12 rs147504963       0.1754            1 
  12  rs56997573       0.7839            1 
  12  rs74717892       0.6044            1 
  12  rs75131063       0.6044            1 
  12  rs76755717       0.6044            1 
  12  rs74240645       0.6044            1 
  12   rs2168142       0.2325            1 
  12   rs2124055       0.9789            1 
  12   rs7979678       0.6209            1 
  12 rs552086499       0.9504            1 
  12  rs10876601       0.6209            1 
  12   rs7304707       0.8245            1 
  12   rs7304810       0.6209            1 
  12  rs36119697       0.8245            1 
  12   rs4237799       0.5792            1 
  12   rs4759106       0.6209            1 
  12  rs11171086       0.9789            1 
  12  rs11171087       0.1754            1 
  12 rs139810565        0.259            1 
  12  rs10747704       0.6209            1 
  12  rs80242834       0.1754            1 
  12  rs76283255       0.9998            1 
  12   rs7309258       0.6209            1 
  12 rs116747968       0.6451            1 
  12   rs7294716       0.5792            1 
  12   rs7309180       0.4337            1 
  12   rs2168143       0.6209            1 
  12  rs75986410       0.9998            1 
  12  rs67183127       0.8245            1 
  12   rs7977420       0.6209            1 
  12 rs113553686       0.1754            1 
  12   rs4759107       0.6209            1 
  12   rs9634270       0.6209            1 
  12  rs78362111       0.9998            1 
  12   rs7132185       0.6209            1 
  12 rs150646858       0.9998            1 
  12   rs2100467       0.6209            1 
  12   rs9634273       0.6209            1 
  12 rs140650448       0.9998            1 
  12  rs12369678        0.928            1 
  12 rs140767253       0.9998            1 
  12  rs12370077        0.742            1 
  12 rs145897934       0.9998            1 
  12   rs1813796       0.6209            1 
  12   rs6580993       0.2325            1 
  12  rs11171090        0.928            1 
  12   rs7961419       0.9789            1 
  12  rs10876604       0.6209            1 
  12  rs11561352       0.9789            1 
  12   rs7961689       0.6209            1 
  12   rs4641575       0.6209            1 
  12   rs4469993        0.259            1 
  12   rs4363707       0.6209            1 
  12 rs148916338       0.6451            1 
  12   rs7965799       0.6209            1 
  12   rs2371050       0.6209            1 
  12  rs11525629       0.5792            1 
  12 rs138244045         0.43            1 
  12   rs2198605       0.6209            1 
  12   rs2198606       0.6209            1 
  12   rs2085131       0.6209            1 
  12   rs2085132       0.6209            1 
  12 rs111456049       0.8245            1 
  12   rs2100468       0.6209            1 
  12   rs2371048       0.9789            1 
  12  rs12371557       0.8245            1 
  12   rs2371047       0.6209            1 
  12   rs2371046       0.6209            1 
  12   rs2887923       0.6936            1 
  12   rs2371045       0.6209            1 
  12   rs2887922       0.6209            1 
  12   rs4411354       0.6209            1 
  12  rs56413116       0.5792            1 
  12  rs56766359       0.9998            1 
  12  rs11514146       0.8245            1 
  12  rs79259105       0.9998            1 
  12  rs10876605       0.6209            1 
  12  rs10876606       0.6209            1 
  12  rs71070838       0.5211            1 
  12  rs10876607       0.6209            1 
  12   rs4759108       0.6209            1 
  12  rs61363819       0.9998            1 
  12 rs141169105        0.259            1 
  12  rs61959273       0.6951            1 
  12  rs11171091       0.9789            1 
  12 rs551125535       0.9789            1 
  12   rs4759109       0.6209            1 
  12   rs4759110       0.6209            1 
  12  rs36147873       0.8245            1 
  12  rs55730971       0.9998            1 
  12 rs184689614       0.9751            1 
  12 rs374102906       0.5713            1 
  12  rs10876608       0.6907            1 
  12  rs11171092       0.6209            1 
  12  rs11171093       0.6209            1 
  12 rs202009581       0.6209            1 
  12   rs9795824       0.6907            1 
  12   rs9795822       0.6907            1 
  12  rs11171095       0.9789            1 
  12   rs9795826       0.6209            1 
  12  rs11513980       0.8245            1 
  12  rs11171098       0.7827            1 
  12 rs112430390       0.6209            1 
  12 rs138664036       0.5792            1 
  12 rs368337421        0.513            1 
  12 rs570483869       0.9998            1 
  12   rs6580998        0.928            1 
  12  rs11503982       0.9789            1 
  12   rs6580999       0.6209            1 
  12   rs4444176       0.6292            1 
  12   rs4489842       0.9789            1 
  12 rs145973841       0.9998            1 
  12  rs61959274       0.4337            1 
  12   rs4448776       0.6209            1 
  12   rs4572231       0.6209            1 
  12 rs534236130       0.1466            1 
  12   rs4296119       0.6209            1 
  12 rs141535239        0.259            1 
  12 rs150876421       0.5792            1 
  12  rs79418951       0.6209            1 
  12  rs12878095       0.6209            1 
  12  rs11503984       0.9789            1 
  12 rs201577334       0.9789            1 
  12  rs11503985       0.3196            1 
  12  rs11171100        0.325            1 
  12  rs11514151        0.325            1 
  12 rs200145480       0.6209            1 
  12  rs11171103        0.942            1 
  12   rs7303883        0.717            1 
  12   rs7303793        0.717            1 
  12 rs111285529       0.9998            1 
  12 rs141422628       0.6209            1 
  12   rs4558251       0.6209            1 
  12   rs4480634       0.6209            1 
  12  rs10783664       0.6209            1 
  12   rs4429153       0.6209            1 
  12   rs4307799       0.6209            1 
  12   rs4625574       0.9789            1 
  12   rs2371044       0.2325            1 
  12   rs2198607       0.6209            1 
  12   rs2198608       0.6209            1 
  12  rs10783666       0.6209            1 
  12   rs2198609       0.6209            1 
  12  rs10783667       0.6209            1 
  12  rs10783668       0.6209            1 
  12   rs2219144       0.6209            1 
  12  rs56122995        0.921            1 
  12   rs7316010       0.6209            1 
  12   rs7301997       0.6209            1 
  12 rs114121090       0.1754            1 
  12  rs10876615       0.9789            1 
  12  rs10876616       0.2325            1 
  12  rs10747708       0.6209            1 
  12  rs12832469        0.928            1 
  12   rs1542361       0.6209            1 
  12   rs1542362       0.9789            1 
  12   rs1542363       0.6209            1 
  12  rs74092214       0.9998            1 
  12   rs1542364       0.6209            1 
  12   rs1542365       0.6209            1 
  12   rs1542366       0.6209            1 
  12   rs6581004       0.6209            1 
  12   rs6581005       0.6209            1 
  12   rs7971094       0.6951            1 
  12  rs12297669       0.9789            1 
  12   rs4758979       0.5792            1 
  12   rs2129812       0.6209            1 
  12   rs3947594       0.6209            1 
  12   rs4758980       0.2325            1 
  12   rs4758981       0.6209            1 
  12   rs4758982       0.8245            1 
  12 rs202033548       0.9998            1 
  12   rs7975078       0.6209            1 
  12 rs115269282       0.3513            1 
  12  rs10783669       0.9789            1 
  12  rs10732738       0.6209            1 
  12  rs10783670       0.9789            1 
  12  rs11171110       0.8245            1 
  12  rs10747709       0.6209            1 
  12 rs146851592       0.9998            1 
  12 rs114810256       0.6451            1 
  12 rs371980947        0.259            1 
  12  rs34761757       0.6209            1 
  12  rs11171112       0.6209            1 
  12  rs10783671       0.6209            1 
  12  rs11171113       0.8245            1 
  12   rs7298952       0.6209            1 
  12  rs78618567        0.259            1 
  12  rs10735855       0.6209            1 
  12 rs376802727        0.276            1 
  12  rs36111352       0.9789            1 
  12  rs10747710       0.6209            1 
  12   rs4758983       0.6209            1 
  12  rs10783672       0.9789            1 
  12  rs34083047       0.9789            1 
  12   rs2371043       0.6209            1 
  12 rs182050524        0.513            1 
  12  rs56379189       0.9998            1 
  12  rs59915357       0.9998            1 
  12   rs2887921       0.2325            1 
  12 rs532639433        0.928            1 
  12   rs1121896       0.6209            1 
  12  rs55710306       0.9998            1 
  12  rs71457271       0.9789            1 
  12  rs11612573       0.6209            1 
  12  rs57369043       0.9998            1 
  12  rs10876617       0.3716            1 
  12  rs10876618       0.6209            1 
  12  rs11171114       0.6209            1 
  12   rs1454645       0.6209            1 
  12   rs1454646       0.7377            1 
  12 rs201418357       0.6292            1 
  12  rs10876619       0.6209            1 
  12  rs10783673       0.6209            1 
  12  rs10876620       0.9789            1 
  12   rs1378077       0.6209            1 
  12   rs1378078       0.6209            1 
  12   rs5798324       0.5399            1 
  12   rs2198611       0.5434            1 
  12 rs114377068       0.5399            1 
  12   rs7297445       0.8245            1 
  12  rs74793419       0.1754            1 
  12    rs921723       0.6209            1 
  12   rs7314053       0.8245            1 
  12   rs2371041       0.6209            1 
  12   rs2054074       0.9789            1 
  12   rs2054075       0.6209            1 
  12   rs7301753       0.6209            1 
  12   rs7967076       0.8245            1 
  12  rs74316923       0.9998            1 
  12   rs6581006       0.6209            1 
  12  rs11171116       0.9789            1 
  12  rs10747712       0.6209            1 
  12  rs10783674       0.6209            1 
  12 rs140119273       0.6209            1 
  12 rs145302846       0.6209            1 
  12  rs10783675       0.9789            1 
  12  rs10747714       0.6209            1 
  12  rs35577065       0.8245            1 
  12  rs11171117       0.9789            1 
  12 rs137923525       0.8245            1 
  12  rs10876622       0.9789            1 
  12   rs1107746       0.9789            1 
  12  rs60670835       0.9998            1 
  12  rs78600587       0.9739            1 
  12   rs4635172       0.1207            1 
  12   rs4525329       0.4595            1 
  12  rs67970496       0.3319            1 
  12 rs144083162       0.5272            1 
  12  rs10783676       0.8987            1 
  12  rs74092237       0.9935            1 
  12  rs79313036       0.9935            1 
  12  rs10735856       0.8987            1 
  12  rs10735857       0.7996            1 
  12  rs10747715       0.8987            1 
  12  rs11476066        0.878            1 
  12   rs7358570       0.8987            1 
  12   rs4759111       0.8987            1 
  12   rs4759112       0.8987            1 
  12   rs4758984       0.9935            1 
  12   rs7970410       0.1451            1 
  12  rs10747716       0.6526            1 
  12  rs10747717       0.6526            1 
  12  rs10735858       0.8987            1 
  12   rs2124053       0.8987            1 
  12 rs114044956        0.906            1 
  12   rs7488173       0.1451            1 
  12   rs1840361       0.8987            1 
  12  rs75084451       0.6169            1 
  12  rs12366282        0.545            1 
  12  rs10876624       0.8987            1 
  12  rs12296376       0.4776            1 
  12  rs10747718       0.9801            1 
  12  rs10876625       0.7508            1 
  12  rs11171120       0.6526            1 
  12  rs10876626       0.9649            1 
  12  rs10876627       0.9649            1 
  12 rs527508084       0.9739            1 
  12   rs1378075       0.6526            1 
  12  rs76564049        0.513            1 
  12   rs7958024       0.8987            1 
  12   rs7958025       0.6526            1 
  12  rs11559983       0.1451            1 
  12   rs9788018       0.8987            1 
  12  rs78623411       0.1754            1 
  12   rs9788019       0.8987            1 
  12  rs78092954       0.1754            1 
  12   rs1598203       0.8987            1 
  12  rs79182472       0.1754            1 
  12   rs7299872       0.8987            1 
  12   rs2168141       0.6526            1 
  12  rs74090516       0.9935            1 
  12  rs78192294        0.592            1 
  12   rs2085130       0.9801            1 
  12 rs150654766       0.1451            1 
  12   rs2085129       0.7508            1 
  12  rs75832708       0.1754            1 
  12  rs10876630       0.8836            1 
  12   rs2371092       0.8987            1 
  12  rs76629773       0.1754            1 
  12   rs1542360        0.592            1 
  12   rs1378074       0.8987            1 
  12  rs79192192       0.1754            1 
  12    rs970818       0.9801            1 
  12   rs6581007       0.8987            1 
  12   rs1454643       0.8987            1 
  12   rs6581008       0.8987            1 
  12   rs7956890       0.1754            1 
  12   rs9788234       0.6526            1 
  12   rs9788257       0.8987            1 
  12   rs1454641       0.9649            1 
  12   rs1378072       0.2788            1 
  12  rs12230433       0.1451            1 
  12  rs75552507       0.6451            1 
  12   rs5798325       0.8792            1 
  12  rs77628241        0.487            1 
  12 rs116812711        0.906            1 
  12   rs1454640       0.8792            1 
  12   rs3062464       0.9842            1 
  12   rs1378071       0.5166            1 
  12  rs76575032       0.3741            1 
  12 rs115688997        0.159            1 
  12  rs10747720       0.6526            1 
  12   rs1948141       0.4031            1 
  12   rs1948142       0.4031            1 
  12  rs10876631       0.4031            1 
  12  rs10783678       0.4031            1 
  12  rs12317004       0.3041            1 
  12  rs12317090       0.3041            1 
  12 rs150981800       0.3041            1 
  12  rs61956770      0.05119            1 
  12   rs2046687       0.6299            1 
  12   rs7972137       0.4031            1 
  12 rs149486300        0.513            1 
  12  rs10783679       0.4031            1 
  12  rs10783680       0.4031            1 
  12  rs10876632       0.4031            1 
  12  rs56357108       0.4031            1 
  12  rs12825989        0.545            1 
  12   rs7311777       0.6526            1 
  12   rs1378065       0.6526            1 
  12  rs10876633       0.8311            1 
  12   rs1378066       0.3041            1 
  12  rs12422500       0.6526            1 
  12  rs11171128       0.4031            1 
  12  rs11171129       0.3041            1 
  12 rs557788863       0.9813            1 
  12   rs7398561       0.9801            1 
  12  rs12367018        0.545            1 
  12 rs140673916        0.513            1 
  12   rs2200678       0.6526            1 
  12  rs10747721       0.7191            1 
  12  rs10747722       0.7191            1 
  12  rs10747723       0.5746            1 
  12  rs10783682       0.4031            1 
  12  rs10783683       0.3041            1 
  12  rs10876634       0.6526            1 
  12  rs10876635       0.4031            1 
  12 rs536067808        0.513            1 
  12    rs979523       0.3041            1 
  12   rs1349909       0.6526            1 
  12  rs78453621        0.513            1 
  12   rs1378068       0.6205            1 
  12   rs5798326       0.3041            1 
  12  rs76969159       0.5662            1 
  12   rs2306851       0.1451            1 
  12   rs1048371       0.3041            1 
  12  rs76543974        0.513            1 
  12  rs10876637       0.6526            1 
  12  rs10783684       0.6526            1 
  12   rs7133564       0.8311            1 
  12  rs10876638       0.4031            1 
  12   rs6581009       0.5945            1 
  12   rs7309221        0.213            1 
  12   rs1349910       0.5945            1 
  12  rs10876639       0.7934            1 
  12  rs75832892       0.9611            1 
  12   rs2168139       0.4583            1 
  12   rs2306849       0.6405            1 
  12   rs1948139       0.1451            1 
  12  rs76751755       0.2052            1 
  12  rs60749539       0.6405            1 
  12   rs1948138       0.4857            1 
  12  rs73324470       0.6405            1 
  12  rs11171133       0.4857            1 
  12  rs67993969       0.6405            1 
  12  rs74716519        0.513            1 
  12  rs76894048        0.513            1 
  12 rs114764232       0.4179            1 
  12   rs4758985       0.6971            1 
  12   rs4758986       0.6405            1 
  12   rs4759114       0.6405            1 
  12  rs75597967        0.513            1 
  12   rs4759115       0.6405            1 
  12  rs57174988       0.6405            1 
  12  rs76086112       0.9611            1 
  12  rs73324484       0.6405            1 
  12  rs12369766       0.6425            1 
  12  rs76452731       0.6405            1 
  12  rs11615203       0.6405            1 
  12  rs78016157        0.513            1 
  12   rs2710714       0.8787            1 
  12   rs4759116       0.6405            1 
  12   rs4759117       0.6405            1 
  12  rs80209166       0.7114            1 
  12  rs17116487        0.186            1 
  12  rs11611891       0.6405            1 
  12  rs17116496        0.186            1 
  12  rs11608396       0.6405            1 
  12  rs17116500       0.6405            1 
  12  rs17116505       0.6405            1 
  12  rs67032270       0.6405            1 
  12  rs17116507       0.6405            1 
  12  rs66601971       0.6405            1 
  12  rs73324496       0.6405            1 
  12  rs80307886       0.9611            1 
  12   rs2264785       0.5945            1 
  12 rs116005857       0.6405            1 
  12   rs7296324       0.1451            1 
  12  rs11613588       0.6405            1 
  12  rs17116513       0.6405            1 
  12   rs2034765       0.5945            1 
  12   rs2034766        0.513            1 
  12  rs73324501       0.6405            1 
  12  rs80080400        0.186            1 
  12  rs58433936        0.186            1 
  12  rs11615108       0.6405            1 
  12  rs11611214       0.6405            1 
  12  rs10876640       0.4857            1 
  12  rs58581501        0.186            1 
  12  rs78242166        0.513            1 
  12  rs76576455        0.186            1 
  12  rs34777249       0.6405            1 
  12  rs36029023       0.6405            1 
  12  rs67696454       0.6405            1 
  12  rs67959367       0.6405            1 
  12  rs67232955       0.6405            1 
  12  rs67935363       0.6405            1 
  12   rs1454639       0.4857            1 
  12  rs59854897        0.513            1 
  12  rs57180854        0.513            1 
  12  rs11613852       0.6405            1 
  12  rs67708010       0.6405            1 
  12   rs2370973       0.4857            1 
  12  rs73124515       0.6405            1 
  12  rs11171137       0.1451            1 
  12   rs1598199       0.5945            1 
  12   rs1598200       0.9682            1 
  12  rs78124158        0.186            1 
  12  rs80334130        0.186            1 
  12  rs66862076       0.6405            1 
  12  rs12368601       0.9611            1 
  12  rs57394093       0.3362            1 
  12  rs58620805       0.6405            1 
  12  rs60756066       0.6405            1 
  12  rs11611717       0.6405            1 
  12  rs61255458        0.186            1 
  12   rs1114068       0.6405            1 
  12   rs3903146       0.6405            1 
  12   rs1318051       0.6405            1 
  12  rs78942098        0.186            1 
  12   rs2887909       0.4857            1 
  12  rs67189009       0.6405            1 
  12  rs10506333       0.9611            1 
  12  rs10876641       0.7934            1 
  12  rs67666468       0.3362            1 
  12  rs11171139       0.9611            1 
  12  rs11615452       0.6405            1 
  12   rs2198604       0.9682            1 
  12  rs67924472       0.6405            1 
  12   rs4759118       0.6405            1 
  12   rs2603572       0.8787            1 
  12  rs78309265       0.6157            1 
  12  rs67922295       0.6405            1 
  12  rs67944831       0.6405            1 
  12  rs11608590       0.6405            1 
  12  rs11614482       0.6405            1 
  12  rs11610447       0.6405            1 
  12  rs11608625       0.6405            1 
  12  rs67194986       0.6405            1 
  12  rs73124545       0.6405            1 
  12   rs1454642       0.4857            1 
  12  rs76640907       0.2052            1 
  12  rs17116556        0.513            1 
  12   rs2633421       0.5945            1 
  12   rs2710712       0.5945            1 
  12  rs80304588        0.186            1 
  12  rs77362617        0.186            1 
  12  rs66513860       0.6405            1 
  12  rs17116558       0.3534            1 
  12   rs2603573       0.5945            1 
  12  rs17116561       0.6405            1 
  12  rs17116562       0.9611            1 
  12  rs73124548       0.6405            1 
  12  rs73124549       0.6405            1 
  12   rs2465113       0.9682            1 
  12 rs150648456       0.6405            1 
  12  rs36154359       0.4696            1 
  12  rs10783686       0.8787            1 
  12 rs117082516       0.3362            1 
  12 rs112143348       0.4857            1 
  12 rs143442715       0.2052            1 
  12  rs10783688       0.4857            1 
  12 rs138315750       0.3587            1 
  12 rs149574889       0.2052            1 
  12 rs148707291       0.9611            1 
  12  rs11514155       0.9611            1 
  12 rs560310026       0.2052            1 
  12 rs201884241       0.8568            1 
  12  rs61475003       0.3362            1 
  12 rs149057102       0.4857            1 
  12  rs11503644       0.3961            1 
  12  rs28821866       0.5945            1 
  12 rs544110479       0.7114            1 
  12  rs11171143       0.4857            1 
  12  rs75111482       0.6405            1 
  12 rs141786032       0.6405            1 
  12   rs4545646       0.4857            1 
  12 rs192844989       0.6405            1 
  12  rs11171145       0.1451            1 
  12 rs150579569       0.6405            1 
  12 rs141219729       0.2052            1 
  12 rs145091110       0.3362            1 
  12 rs149184542        0.513            1 
  12  rs73315837       0.6405            1 
  12 rs143402955        0.186            1 
  12 rs148370453       0.6405            1 
  12 rs138175638       0.3362            1 
  12 rs112527608       0.6405            1 
  12  rs12825067       0.6405            1 
  12  rs12823630       0.6405            1 
  12 rs147355066       0.2052            1 
  12   rs7296846       0.6971            1 
  12  rs12825265       0.6405            1 
  12  rs12823857       0.6405            1 
  12  rs12825300       0.6405            1 
  12 rs117309799       0.6405            1 
  12  rs11171147       0.9611            1 
  12  rs66839005       0.6405            1 
  12  rs73124553       0.6405            1 
  12  rs73315848       0.6405            1 
  12  rs17116570       0.6405            1 
  12  rs60041506        0.513            1 
  12   rs4759119       0.6405            1 
  12  rs66619695       0.6405            1 
  12  rs79987592        0.966            1 
  12  rs78821612       0.6821            1 
  12   rs1531030       0.5945            1 
  12  rs17116573       0.5315            1 
  12   rs1531031       0.7934            1 
  12  rs79261845        0.513            1 
  12  rs67111441       0.6405            1 
  12  rs17116576       0.9611            1 
  12  rs17116579       0.3362            1 
  12  rs11171149        0.186            1 
  12  rs11171150       0.4857            1 
  12  rs11171152       0.9611            1 
  12   rs9943768       0.6971            1 
  12  rs59730401        0.186            1 
  12 rs114352615       0.6451            1 
  12  rs61601856       0.6835            1 
  12  rs57141259       0.6835            1 
  12 rs116568980       0.9259            1 
  12  rs11171153       0.1451            1 
  12   rs1598201       0.3356            1 
  12   rs1488034       0.8366            1 
  12   rs1598202       0.9585            1 
  12  rs75980873       0.8381            1 
  12   rs1349911       0.7181            1 
  12  rs75663499       0.3698            1 
  12  rs80344566        0.513            1 
  12  rs34064792       0.6623            1 
  12  rs10747726       0.7181            1 
  12  rs66907180       0.8366            1 
  12   rs2100466       0.5582            1 
  12   rs1993317       0.4857            1 
  12   rs7305021       0.3968            1 
  12  rs75487950       0.3698            1 
  12  rs76170416       0.8381            1 
  12  rs78751210       0.8381            1 
  12  rs12814795       0.9332            1 
  12  rs76358840       0.6668            1 
  12   rs2124051       0.2433            1 
  12 rs113905711       0.9081            1 
  12 rs115767616       0.5753            1 
  12  rs10783690       0.8039            1 
  12 rs192640267       0.9081            1 
  12  rs10747727       0.8039            1 
  12   rs4597154       0.8872            1 
  12  rs10876645       0.8274            1 
  12 rs549796230       0.8381            1 
  12 rs191919028        0.513            1 
  12 rs145639595       0.8039            1 
  12 rs141514052       0.5945            1 
  12 rs147245663       0.9081            1 
  12 rs528424758       0.9694            1 
  12 rs141900056       0.4857            1 
  12 rs537350893       0.8381            1 
  12 rs144710657       0.5945            1 
  12   rs7968742       0.4857            1 
  12   rs7968984       0.4857            1 
  12   rs7303976       0.8381            1 
  12   rs6581011       0.8039            1 
  12  rs10747729       0.8274            1 
  12   rs7971990       0.8274            1 
  12 rs150863427       0.9259            1 
  12 rs199733945       0.3346            1 
  12  rs78392849       0.2433            1 
  12  rs11171157       0.5582            1 
  12 rs140831703       0.5945            1 
  12   rs7297250       0.9651            1 
  12   rs7312078       0.8274            1 
  12  rs11171158       0.5582            1 
  12  rs35918249       0.5446            1 
  12 rs115658175        0.874            1 
  12  rs10161180       0.4857            1 
  12  rs76963468       0.9081            1 
  12   rs9634275       0.7181            1 
  12   rs2029308       0.8274            1 
  12   rs4382991       0.8039            1 
  12   rs7294515       0.9081            1 
  12   rs1968927       0.7181            1 
  12 rs115829397        0.513            1 
  12   rs1968926       0.7934            1 
  12   rs2129814       0.4696            1 
  12   rs2171499       0.5582            1 
  12  rs76089239        0.513            1 
  12  rs78162085       0.5945            1 
  12  rs55678475       0.7435            1 
  12   rs7955272       0.8274            1 
  12  rs76473608       0.7181            1 
  12   rs4569095       0.1451            1 
  12   rs2887907       0.4857            1 
  12 rs115230625       0.4179            1 
  12  rs78938530       0.9081            1 
  12  rs12312220       0.4857            1 
  12 rs147936014       0.9259            1 
  12  rs12312325       0.4857            1 
  12  rs12319322       0.4857            1 
  12  rs10876648       0.3968            1 
  12 rs149647690        0.874            1 
  12  rs78300534       0.9651            1 
  12  rs11171161       0.4857            1 
  12  rs12828072       0.2433            1 
  12 rs138607884        0.513            1 
  12  rs75051002       0.5945            1 
  12   rs6581012       0.3968            1 
  12   rs6581013       0.9664            1 
  12 rs111886183       0.8858            1 
  12  rs71070853       0.3307            1 
  12   rs4759122       0.4602            1 
  12  rs35341749       0.1639            1 
  12  rs10876649       0.7934            1 
  12  rs12823365       0.1639            1 
  12  rs71444888       0.1639            1 
  12  rs58031591       0.8233            1 
  12  rs35973934       0.3307            1 
  12  rs34901437       0.1639            1 
  12  rs77774615       0.5932            1 
  12  rs35995867       0.1639            1 
  12 rs146256539       0.1639            1 
  12  rs78472071       0.1639            1 
  12  rs35986499       0.1639            1 
  12  rs71444890       0.1639            1 
  12  rs17116592       0.6418            1 
  12  rs12811887       0.1639            1 
  12  rs12812206       0.1639            1 
  12  rs12813658       0.1639            1 
  12  rs74090569       0.8233            1 
  12   rs2371056       0.8872            1 
  12   rs2371055       0.5582            1 
  12  rs11831847       0.1639            1 
  12  rs11831849       0.1639            1 
  12  rs11831889       0.3307            1 
  12  rs17116606       0.5759            1 
  12  rs17116608       0.5759            1 
  12  rs11829986       0.1639            1 
  12  rs12824969       0.1639            1 
  12  rs10876651        0.664            1 
  12  rs57697765       0.5501            1 
  12  rs17116615       0.1173            1 
  12  rs17116618       0.1639            1 
  12  rs34082483       0.4978            1 
  12  rs10783694       0.4978            1 
  12  rs10783695       0.3347            1 
  12  rs10783696       0.6041            1 
  12  rs10783697       0.4024            1 
  12  rs10783698       0.4978            1 
  12  rs10783699       0.4024            1 
  12  rs10783700       0.4978            1 
  12  rs57132219        0.489            1 
  12 rs567150696        0.489            1 
  12  rs11611284       0.1639            1 
  12   rs1463651       0.1639            1 
  12   rs5798329       0.1639            1 
  12   rs1463650       0.1639            1 
  12  rs75094177       0.6451            1 
  12   rs7313723       0.5626            1 
  12  rs74090576       0.7614            1 
  12   rs2248445       0.4657            1 
  12  rs11608302       0.1822            1 
  12   rs2371054       0.4024            1 
  12   rs2243442       0.8183            1 
  12  rs35709654       0.8407            1 
  12 rs116568103       0.9057            1 
  12   rs2248482       0.4088            1 
  12   rs2248566       0.1917            1 
  12   rs2264787       0.4879            1 
  12 rs115363168       0.1947            1 
  12 rs145149206       0.6851            1 
  12 rs115603330      0.06669            1 
  12  rs73126562       0.3725            1 
  12  rs61956801       0.4736            1 
  12   rs7295884       0.4552            1 
  12   rs4623997        0.997            1 
  12 rs142954574       0.5565            1 
  12 rs574406790       0.5334            1 
  12  rs79864532       0.2906            1 
  12  rs59872891       0.9436            1 
  12  rs11171168       0.2042            1 
  12  rs61956803       0.3725            1 
  12  rs61956804       0.3725            1 
  12 rs148548136       0.3725            1 
  12  rs58200145       0.2042            1 
  12   rs7966034       0.3868            1 
  12  rs58108997       0.7327            1 
  12   rs1488035       0.2042            1 
  12  rs12309398       0.2813            1 
  12   rs1488036       0.2042            1 
  12  rs12369902       0.2042            1 
  12  rs12368165       0.1819            1 
  12 rs564029014       0.9376            1 
  12  rs12368135       0.1819            1 
  12 rs115457790       0.3816            1 
  12  rs10876653       0.5668            1 
  12 rs114663449      0.06669            1 
  12  rs10876654       0.5668            1 
  12  rs11171169       0.3725            1 
  12   rs2245028       0.5372            1 
  12   rs4553443       0.2042            1 
  12  rs67461414       0.9376            1 
  12   rs1817687       0.3725            1 
  12  rs57844178       0.2042            1 
  12 rs116446583       0.8609            1 
  12  rs58133630       0.9436            1 
  12  rs12369097       0.9436            1 
  12 rs115234930        0.906            1 
  12 rs112367858       0.2042            1 
  12   rs7977569       0.2042            1 
  12   rs2087247       0.5668            1 
  12  rs58728216       0.2042            1 
  12  rs56916103       0.2042            1 
  12  rs57155504       0.7565            1 
  12  rs12371306       0.2042            1 
  12  rs11171171       0.5668            1 
  12  rs61956809       0.3725            1 
  12  rs10876655       0.5668            1 
  12  rs10876656       0.8744            1 
  12  rs11171172       0.3725            1 
  12   rs2245346       0.5372            1 
  12  rs12301417       0.5668            1 
  12   rs2101438       0.2042            1 
  12   rs2087246       0.1872            1 
  12  rs61593562       0.5749            1 
  12 rs115172245      0.06669            1 
  12 rs114920814      0.06669            1 
  12  rs10876657       0.9086            1 
  12   rs7303230       0.2042            1 
  12 rs115752071       0.8231            1 
  12  rs12303393       0.5668            1 
  12  rs58558190       0.5749            1 
  12 rs111849806        0.906            1 
  12   rs7303807       0.3868            1 
  12  rs78810612      0.06669            1 
  12   rs7304166       0.5491            1 
  12 rs116345474      0.06669            1 
  12   rs7307237       0.6591            1 
  12   rs2887924       0.1616            1 
  12   rs7307349       0.6591            1 
  12   rs2087245       0.6591            1 
  12  rs11171174       0.8285            1 
  12   rs6581015        0.801            1 
  12   rs7973266       0.4234            1 
  12  rs12307166       0.5668            1 
  12  rs11171175       0.6591            1 
  12 rs137931368        0.906            1 
  12  rs10735859       0.7463            1 
  12  rs12369400       0.2604            1 
  12  rs11838203       0.4154            1 
  12 rs144994979       0.5163            1 
  12 rs114692051       0.1887            1 
  12 rs115819381       0.1887            1 
  12 rs138954282      0.06669            1 
  12  rs12309387       0.1747            1 
  12  rs75499394       0.7194            1 
  12  rs11834210      0.06669            1 
  12   rs7135506       0.6217            1 
  12   rs7135783       0.4154            1 
  12   rs7139262       0.4154            1 
  12  rs75473915      0.06669            1 
  12  rs11171177       0.4154            1 
  12  rs10783701       0.7463            1 
  12  rs12367106       0.6591            1 
  12  rs12372543       0.4154            1 
  12 rs114780847       0.8609            1 
  12  rs61956810       0.6591            1 
  12 rs114158543       0.1887            1 
  12  rs36163119       0.5668            1 
  12 rs539056172        0.571            1 
  12   rs7298674       0.6591            1 
  12  rs57084180        0.963            1 
  12  rs11836145        0.997            1 
  12 rs115589161       0.1887            1 
  12   rs7967980       0.3502            1 
  12   rs7968175       0.7463            1 
  12   rs7968246       0.7463            1 
  12 rs114539796        0.906            1 
  12  rs11171178       0.1364            1 
  12  rs58685285        0.963            1 
  12   rs4759123       0.3978            1 
  12 rs141234268       0.0353            1 
  12  rs73108819      0.02515            1 
  12   rs7307681       0.7712            1 
  12  rs11836977        0.414            1 
  12  rs11832272       0.7806            1 
  12 rs570849549       0.5565            1 
  12 rs535170234       0.5565            1 
  12 rs141480397       0.5565            1 
  12   rs2264369       0.9174            1 
  12   rs2264368       0.6229            1 
  12 rs151164551       0.5565            1 
  12   rs2264789       0.6229            1 
  12   rs2264367       0.6229            1 
  12  rs11609101       0.6229            1 
  12  rs11613140       0.6229            1 
  12   rs2465114       0.6229            1 
  12   rs2264366       0.6229            1 
  12   rs2264790       0.6229            1 
  12   rs4758989        0.533            1 
  12   rs2264365       0.6229            1 
  12   rs2264364       0.6229            1 
  12 rs115453861       0.5282            1 
  12   rs2264791       0.6229            1 
  12   rs2264363       0.6229            1 
  12   rs2264792       0.6229            1 
  12   rs2264362       0.6229            1 
  12   rs2264361       0.6229            1 
  12   rs2264360        0.207            1 
  12   rs9971888       0.2212            1 
  12 rs147725739       0.9469            1 
  12   rs9971892       0.2212            1 
  12   rs2264793       0.7917            1 
  12  rs11171184       0.2212            1 
  12   rs2264359       0.5128            1 
  12  rs12318423       0.2212            1 
  12  rs12306269       0.2212            1 
  12  rs10876661        0.235            1 
  12  rs10876662        0.235            1 
  12   rs4758990        0.235            1 
  12   rs4758991        0.235            1 
  12   rs2264358       0.7056            1 
  12   rs4758992       0.0452            1 
  12  rs35744508       0.9371            1 
  12  rs10876663       0.6051            1 
  12  rs11171185       0.6131            1 
  12  rs73317987       0.6686            1 
  12   rs2252690       0.2154            1 
  12  rs11171186       0.7162            1 
  12  rs10580548       0.8159            1 
  12   rs2252698       0.3688            1 
  12   rs2252786       0.3058            1 
  12   rs2252795       0.8824            1 
  12  rs79263526       0.2056            1 
  12  rs74967086        0.996            1 
  12   rs1047039       0.8661            1 
  12   rs1801876        0.991            1 
  12   rs1386806       0.7031            1 
  12   rs5004227       0.7031            1 
  12 rs141573531       0.7031            1 
  12    rs960983       0.8661            1 
  12   rs1386805       0.7031            1 
  12   rs1386804       0.7031            1 
  12  rs10783703       0.7031            1 
  12 rs141194896       0.4493            1 
  12  rs12579909       0.7031            1 
  12 rs143138909       0.8257            1 
  12  rs77660641       0.7031            1 
  12  rs72648122       0.7031            1 
  12  rs10876664       0.7031            1 
  12  rs10876665       0.7031            1 
  12  rs75304300       0.7031            1 
  12  rs10876666       0.7031            1 
  12   rs7962451       0.5393            1 
  12   rs7962763       0.8257            1 
  12   rs7962801       0.7031            1 
  12   rs4466933       0.7031            1 
  12   rs2371053       0.7031            1 
  12  rs74700698        0.996            1 
  12   rs2371052       0.7031            1 
  12   rs5798331       0.6694            1 
  12   rs4499085       0.4066            1 
  12   rs2371051       0.7031            1 
  12  rs61479160       0.7031            1 
  12  rs12228758       0.7031            1 
  12  rs12231357       0.7031            1 
  12  rs12231359       0.7031            1 
  12  rs12231376       0.6694            1 
  12  rs11171188       0.7031            1 
  12  rs57267448       0.7031            1 
  12  rs56096009       0.7031            1 
  12  rs58214668       0.7031            1 
  12  rs60780435       0.7031            1 
  12  rs60142886       0.7031            1 
  12  rs10876667       0.7031            1 
  12  rs11171189       0.7031            1 
  12  rs11171190       0.7031            1 
  12  rs10783704       0.7031            1 
  12  rs75398831       0.7031            1 
  12  rs10876668       0.7031            1 
  12  rs10876669       0.8401            1 
  12  rs10876670       0.7031            1 
  12  rs11171192       0.7031            1 
  12  rs36121574       0.7031            1 
  12  rs34912744       0.7031            1 
  12  rs34082086       0.7031            1 
  12  rs34772274       0.7031            1 
  12  rs34186857       0.7031            1 
  12  rs35238655       0.7031            1 
  12  rs72648123       0.7031            1 
  12  rs34651384       0.7031            1 
  12  rs72648124       0.7031            1 
  12  rs72648125       0.7031            1 
  12  rs72648126       0.7031            1 
  12   rs2253412         0.64            1 
  12 rs111502155       0.7031            1 
  12 rs201267094       0.8731            1 
  12  rs72648127       0.7031            1 
  12  rs72648128       0.7031            1 
  12  rs72648130       0.7031            1 
  12  rs72648131       0.7031            1 
  12  rs72648132       0.7031            1 
  12  rs72648133       0.7031            1 
  12  rs72648134       0.7031            1 
  12  rs17116695       0.7031            1 
  12 rs146120651       0.5393            1 
  12   rs7136501       0.7031            1 
  12  rs79377309        0.996            1 
  12  rs11829862      0.06399            1 
  12  rs11829907      0.06399            1 
  12 rs150593595      0.06399            1 
  12  rs34614777      0.06399            1 
  12  rs12305555       0.5264            1 
  12   rs1532049       0.6694            1 
  12  rs76289458        0.996            1 
  12   rs1463652       0.9372            1 
  12 rs199748040        0.153            1 
  12 rs535952640       0.8064            1 
  12 rs554196145       0.8064            1 
  12 rs114148244       0.8064            1 
  12 rs543961424       0.8002            1 
  12  rs79700585       0.8373            1 
  12   rs2450849       0.9734            1 
  12  rs11171195       0.5606            1 
  12  rs10876671       0.7587            1 
  12   rs2264786       0.6576            1 
  12  rs75500361       0.2869            1 
  12 rs115367814        0.996            1 
  12   rs2256865        0.678            1 
  12   rs2256870      0.08029            1 
  12  rs77394200       0.5137            1 
  12   rs2256890         0.64            1 
  12  rs77390050       0.3458            1 
  12    rs997173       0.9323            1 
  12    rs998401       0.9323            1 
  12  rs12827464       0.8385            1 
  12  rs11833742       0.2792            1 
  12  rs61733024       0.4803            1 
  12  rs75045906       0.8018            1 
  12   rs7973023       0.9449            1 
  12   rs7973141       0.5214            1 
  12  rs79307364       0.9011            1 
  12  rs34239716       0.7592            1 
  12  rs80150107       0.2444            1 
  12  rs75671299       0.6705            1 
  12  rs12301448       0.2792            1 
  12 rs115486485       0.5282            1 
  12 rs143446177        0.906            1 
  12  rs57441559       0.5939            1 
  12  rs61733028       0.2444            1 
  12   rs2279450       0.9918            1 
  12  rs74092415       0.5939            1 
  12  rs12304999       0.6503            1 
  12 rs200108307        0.421            1 
  12   rs1532051       0.2444            1 
  12   rs1532052       0.2405            1 
  12  rs35798949       0.7565            1 
  12  rs78809714       0.8018            1 
  12  rs10783706       0.4764            1 
  12  rs10876674       0.4764            1 
  12  rs79216942      0.06679            1 
  12  rs11171198        0.421            1 
  12   rs7954972       0.4764            1 
  12 rs142163397      0.06679            1 
  12   rs7968620       0.4764            1 
  12   rs7968860       0.4764            1 
  12   rs7968652       0.9149            1 
  12  rs11171199        0.421            1 
  12  rs10747731       0.4764            1 
  12   rs2046688       0.4764            1 
  12  rs75205196        0.996            1 
  12   rs2046689       0.4764            1 
  12   rs2046690       0.4764            1 
  12   rs4759125       0.4764            1 
  12   rs4759126       0.9323            1 
  12   rs4759127       0.4764            1 
  12  rs10747732       0.4764            1 
  12  rs10747733       0.4764            1 
  12  rs10876676       0.9918            1 
  12   rs4759128       0.9323            1 
  12   rs4759129       0.4764            1 
  12   rs4759130       0.4764            1 
  12  rs11171201        0.421            1 
  12   rs7312737       0.2405            1 
  12   rs7298237       0.7565            1 
  12 rs145630263        0.421            1 
  12  rs78565966       0.2444            1 
  12   rs7316195       0.3892            1 
  12  rs11171202       0.5081            1 
  12   rs1532053       0.4764            1 
  12   rs3782414       0.4764            1 
  12  rs74092426       0.5939            1 
  12   rs3825196       0.4764            1 
  12   rs3741673       0.3892            1 
  12   rs3759165       0.4764            1 
  12   rs3759166       0.3739            1 
  12   rs4758993       0.4633            1 
  12 rs113518906       0.2444            1 
  12   rs4758994       0.9149            1 
  12  rs74092430        0.547            1 
  12   rs4759131       0.9044            1 
  12  rs12810984       0.7565            1 
  12   rs4759132       0.4633            1 
  12  rs11171203       0.3512            1 
  12  rs12303211       0.9149            1 
  12  rs12318106       0.8148            1 
  12  rs12311888       0.9323            1 
  12  rs10876678       0.0296            1 
  12  rs79493056      0.06679            1 
  12   rs1565170       0.2215            1 
  12 rs116353374        0.996            1 
  12   rs1565171       0.2215            1 
  12  rs76151299      0.06679            1 
  12  rs74650070       0.1353            1 
  12   rs1565172       0.2215            1 
  12  rs12823359       0.7565            1 
  12   rs7311161       0.2405            1 
  12   rs7314905       0.0296            1 
  12  rs10783707        0.463            1 
  12  rs34995014       0.7565            1 
  12  rs10876679       0.2215            1 
  12   rs7315419       0.2215            1 
  12 rs116455361       0.1252            1 
  12 rs115385386      0.06679            1 
  12   rs2046686       0.2215            1 
  12  rs17116705       0.2942            1 
  12  rs11171205       0.0296            1 
  12   rs1488039       0.0296            1 
  12   rs7959474       0.2942            1 
  12   rs4374022       0.0296            1 
  12   rs1488040       0.8283            1 
  12   rs1488041       0.8283            1 
  12 rs147507904        0.996            1 
  12  rs75726574      0.06679            1 
  12  rs74678562       0.2942            1 
  12 rs111952836       0.1353            1 
  12  rs11365319       0.5141            1 
  12 rs114429736       0.2845            1 
  12   rs7302823       0.9018            1 
  12  rs80089711       0.1353            1 
  12   rs3863362     0.006099            1 
  12 rs149142991      0.06679            1 
  12  rs74653379        0.996            1 
  12   rs2251055        0.435            1 
  12  rs11171207      0.05329            1 
  12   rs1386808      0.07529            1 
  12   rs1872935     0.006099            1 
  12  rs75761351      0.06679            1 
  12 rs116755383      0.06679            1 
  12  rs11171208       0.2237            1 
  12  rs10506334      0.07289            1 
  12 rs114954100        0.996            1 
  12 rs114210860        0.996            1 
  12   rs1906496       0.2845            1 
  12   rs1906495     0.007899            1 
  12  rs74509981      0.06679            1 
  12   rs7966243     0.007899            1 
  12  rs78570023        0.996            1 
  12  rs57362183       0.2942            1 
  12   rs7953131      0.07289            1 
  12  rs10876681     0.007899            1 
  12 rs116031425        0.996            1 
  12 rs150672838       0.8018            1 
  12   rs4758995     0.007899            1 
  12  rs75773636        0.996            1 
  12 rs146340000     0.009699            1 
  12   rs4082699       0.3792            1 
  12   rs3851604     0.007899            1 
  12  rs11171210        0.421            1 
  12   rs3863363       0.3792            1 
  12   rs3863364     0.006099            1 
  12  rs79266245       0.1252            1 
  12   rs7313456       0.6842            1 
  12  rs75468119       0.1252            1 
  12   rs2371098       0.3792            1 
  12  rs75042764        0.996            1 
  12  rs76594008        0.996            1 
  12  rs79367313        0.996            1 
  12  rs75668213        0.996            1 
  12   rs7953291        0.029            1 
  12   rs3912598       0.2845            1 
  12  rs11171211       0.7207            1 
  12 rs115486904      0.06679            1 
  12 rs141195544      0.06679            1 
  12  rs11171212       0.7226            1 
  12  rs12578859       0.5641            1 
  12  rs11171213       0.4406            1 
  12   rs2710695       0.8376            1 
  12  rs80121860       0.2387            1 
  12  rs79520254       0.1404            1 
  12  rs74092435       0.1768            1 
  12  rs79929550      0.06679            1 
  12 rs116289579        0.236            1 
  12   rs7967803       0.5923            1 
  12  rs10876682       0.1505            1 
  12 rs114322151        0.236            1 
  12  rs10876683       0.4338            1 
  12  rs10876684       0.4338            1 
  12  rs75270246       0.9018            1 
  12    rs747867       0.8018            1 
  12   rs2887935        0.504            1 
  12    rs880982       0.7626            1 
  12    rs880981       0.5923            1 
  12  rs75213630      0.06679            1 
  12    rs880980       0.5855            1 
  12  rs12313357       0.2845            1 
  12  rs73319765       0.2845            1 
  12 rs112007745       0.9018            1 
  12  rs34835334       0.8018            1 
  12  rs75636683       0.8018            1 
  12  rs74357088       0.9018            1 
  12   rs1107585       0.5699            1 
  12   rs2371093       0.5676            1 
  12   rs1320019       0.5699            1 
  12   rs1320020       0.5676            1 
  12    rs937758       0.8018            1 
  12   rs2087248       0.3349            1 
  12  rs17116752       0.3871            1 
  12 rs113386089       0.1252            1 
  12 rs113465396       0.1252            1 
  12 rs112708725       0.1252            1 
  12 rs112141159       0.1252            1 
  12 rs115714680       0.9018            1 
  12   rs2087249       0.2845            1 
  12  rs76046542       0.9018            1 
  12 rs115090299       0.4434            1 
  12   rs7312668       0.1252            1 
  12   rs7315993       0.3418            1 
  12   rs7315938       0.2444            1 
  12   rs7301657       0.2444            1 
  12   rs7315952       0.2444            1 
  12 rs115201345      0.06679            1 
  12   rs7301839       0.2444            1 
  12   rs7316640       0.2444            1 
  12  rs11171216       0.5699            1 
  12 rs113588407       0.1252            1 
  12 rs113171238       0.9018            1 
  12 rs111799561       0.2444            1 
  12 rs111309577       0.2444            1 
  12  rs17116764       0.8864            1 
  12  rs75673223       0.2444            1 
  12   rs2710696       0.5809            1 
  12 rs112323226       0.9018            1 
  12 rs140825156      0.06679            1 
  12 rs148657923       0.9018            1 
  12 rs112615998       0.1252            1 
  12  rs76968079       0.9018            1 
  12  rs78905784       0.2444            1 
  12   rs7978952       0.3411            1 
  12 rs112506229       0.9018            1 
  12   rs7953523       0.5699            1 
  12  rs79405909       0.9624            1 
  12 rs150097116       0.9018            1 
  12   rs7967002       0.5699            1 
  12  rs74660851       0.2444            1 
  12  rs77301123       0.2444            1 
  12 rs113380866       0.2444            1 
  12  rs76293943       0.3989            1 
  12  rs11610792        0.111            1 
  12  rs76380112      0.06679            1 
  12 rs112505109       0.1252            1 
  12  rs79431900       0.9018            1 
  12  rs77852323       0.3989            1 
  12  rs75200930       0.3989            1 
  12  rs78764975       0.3989            1 
  12  rs75483348       0.3989            1 
  12 rs113690443       0.3989            1 
  12  rs75930914       0.3989            1 
  12 rs111315843       0.1252            1 
  12 rs112805997       0.1252            1 
  12  rs77874325       0.3989            1 
  12 rs113041413       0.3989            1 
  12  rs10876685       0.7207            1 
  12 rs111479153       0.3989            1 
  12 rs113073867       0.3989            1 
  12 rs112441937       0.3989            1 
  12 rs144135044      0.06679            1 
  12 rs111920748       0.1252            1 
  12 rs116126262       0.1252            1 
  12 rs115256524       0.1252            1 
  12 rs113349412       0.3989            1 
  12 rs112224273       0.3989            1 
  12   rs7297059       0.8864            1 
  12 rs112365922       0.1252            1 
  12   rs7314775       0.3989            1 
  12   rs7314776       0.3989            1 
  12 rs113350654       0.1252            1 
  12   rs7315031       0.3989            1 
  12   rs7314949       0.3989            1 
  12 rs113617709       0.1252            1 
  12   rs7314845       0.3989            1 
  12 rs113157636       0.1252            1 
  12   rs1488045        0.111            1 
  12 rs115196015       0.3989            1 
  12   rs1488046        0.111            1 
  12  rs78979259       0.3989            1 
  12  rs78143643       0.3989            1 
  12 rs116444500      0.06679            1 
  12  rs17808641       0.8018            1 
  12  rs10876686        0.785            1 
  12  rs74706118      0.06679            1 
  12  rs77334991       0.3989            1 
  12  rs10876687       0.2305            1 
  12  rs11171218      0.06169            1 
  12 rs112241765       0.3989            1 
  12  rs12425046        0.111            1 
  12  rs12099750       0.3989            1 
  12  rs12099902       0.3989            1 
  12  rs10876688      0.06169            1 
  12  rs12099905       0.1252            1 
  12  rs11171219       0.6385            1 
  12   rs1488047       0.2845            1 
  12 rs111543667       0.1252            1 
  12 rs112697552       0.3989            1 
  12   rs2129811       0.1183            1 
  12 rs561979966      0.06679            1 
  12  rs10876689       0.8802            1 
  12  rs12826084       0.8018            1 
  12  rs74938700      0.06679            1 
  12   rs7297842       0.0422            1 
  12  rs10783709       0.5456            1 
  12 rs111811949       0.1252            1 
  12  rs12296331       0.2845            1 
  12   rs7301392       0.8018            1 
  12  rs75739215      0.06679            1 
  12   rs1488048      0.06759            1 
  12  rs10506337       0.6385            1 
  12   rs2371095        0.896            1 
  12   rs2371096      0.06759            1 
  12   rs2371097        0.896            1 
  12  rs12580639       0.7364            1 
  12   rs7133531       0.9018            1 
  12 rs146349836       0.7364            1 
  12   rs7485113      0.06679            1 
  12  rs11171222       0.8873            1 
  12   rs1906494       0.8345            1 
  12   rs1976147       0.8879            1 
  12   rs1003126       0.9799            1 
  12   rs1565169      0.06759            1 
  12   rs1504908       0.8345            1 
  12 rs144250105       0.8141            1 
  12   rs1488038       0.1284            1 
  12  rs76417250      0.06679            1 
  12  rs77306382       0.9018            1 
  12   rs2633422       0.6303            1 
  12  rs74825806       0.9018            1 
  12  rs10876690       0.8141            1 
  12  rs10876691       0.8873            1 
  12  rs76353965       0.1252            1 
  12  rs10876692       0.9524            1 
  12   rs7953125       0.9018            1 
  12 rs114105686        0.529            1 
  12 rs114655728      0.07789            1 
  12   rs1123888     0.009899            1 
  12  rs75488352       0.0258            1 
  12 rs150657258        0.906            1 
  12  rs60220639       0.1806            1 
  12  rs17116813       0.1068            1 
  12   rs7961072       0.4725            1 
  12   rs4758996       0.3336            1 
  12 rs114139693      0.07249            1 
  12  rs78575082       0.4725            1 
  12 rs116613848        0.906            1 
  12 rs114091491       0.1725            1 
  12   rs1488033       0.2545            1 
  12   rs5798333      0.09629            1 
  12   rs5798334      0.07739            1 
  12  rs59684904       0.6844            1 
  12 rs200113169       0.7965            1 
  12   rs5798335      0.06789            1 
  12 rs147557483       0.9745            1 
  12   rs2135011       0.4259            1 
  12   rs1532834       0.4778            1 
  12   rs1532833       0.5809            1 
  12   rs1394589       0.9087            1 
  12   rs2656806       0.4243            1 
  12  rs12305167       0.8151            1 
  12   rs2656805       0.9087            1 
  12 rs139790398        0.906            1 
  12   rs1857766       0.8151            1 
  12   rs1857765       0.8151            1 
  12   rs1857764       0.9087            1 
  12   rs1352328       0.8151            1 
  12   rs1394588       0.8151            1 
  12   rs1995552       0.9371            1 
  12  rs12309119       0.8151            1 
  12 rs139546590       0.8151            1 
  12 rs138982886        0.906            1 
  12   rs2656804       0.4259            1 
  12   rs2243885       0.4259            1 
  12  rs79710610       0.8151            1 
  12 rs144737291       0.8151            1 
  12  rs59959750       0.4259            1 
  12  rs77755589       0.8151            1 
  12 rs145515359       0.9412            1 
  12   rs1386809       0.9087            1 
  12  rs75647040       0.8151            1 
  12   rs2656803       0.9087            1 
  12  rs11504002       0.8151            1 
  12   rs1488049       0.9087            1 
  12   rs2171498        0.489            1 
  12  rs75133146       0.1386            1 
  12   rs2633419       0.5204            1 
  12  rs78533876       0.1386            1 
  12   rs2633418       0.6229            1 
  12  rs10506338       0.8151            1 
  12   rs2633417       0.4243            1 
  12  rs75807214       0.8151            1 
  12  rs79734032       0.8151            1 
  12  rs75131215       0.8151            1 
  12 rs147042532       0.8151            1 
  12   rs2656802       0.5204            1 
  12  rs11350600       0.7244            1 
  12  rs10506339       0.8151            1 
  12   rs2633416       0.5327            1 
  12 rs115450656        0.906            1 
  12   rs2633415       0.8152            1 
  12 rs113069460       0.6681            1 
  12  rs61661931       0.6681            1 
  12 rs112703366       0.7685            1 
  12  rs77211506       0.7743            1 
  12   rs2656801       0.8342            1 
  12   rs2633414       0.8342            1 
  12   rs2633413       0.5131            1 
  12   rs2633412       0.8342            1 
  12  rs12297061       0.8151            1 
  12  rs78426598       0.9371            1 
  12 rs114678211       0.4914            1 
  12  rs77763070       0.7743            1 
  12   rs1875942       0.5743            1 
  12  rs74092451       0.3704            1 
  12  rs74092452       0.4373            1 
  12 rs138691849       0.1931            1 
  12   rs2656800       0.7257            1 
  12  rs12318167       0.4634            1 
  12   rs2656799       0.7288            1 
  12 rs115018655       0.1931            1 
  12 rs114142016       0.1931            1 
  12   rs2710703       0.7811            1 
  12   rs2633411       0.7288            1 
  12  rs12582260       0.7837            1 
  12   rs2710704       0.7288            1 
  12  rs74318054       0.8404            1 
  12 rs111227385       0.6814            1 
  12 rs112136301       0.6814            1 
  12   rs2656798       0.6814            1 
  12   rs2656797       0.7811            1 
  12   rs2656796       0.6814            1 
  12   rs2633410       0.6814            1 
  12   rs2656795       0.6814            1 
  12  rs73323307       0.9572            1 
  12   rs1566887       0.6339            1 
  12   rs2710706       0.5698            1 
  12   rs2656794       0.6814            1 
  12   rs2656793       0.8057            1 
  12   rs2633409       0.2352            1 
  12   rs2710707       0.2352            1 
  12   rs2710708       0.2352            1 
  12   rs2633408       0.2352            1 
  12 rs113468492       0.0367            1 
  12   rs7958414       0.9029            1 
  12   rs2710709        0.254            1 
  12   rs2633407       0.2668            1 
  12   rs2656792       0.2668            1 
  12  rs11609501       0.1042            1 
  12 rs114563628       0.8217            1 
  12   rs4503635       0.9675            1 
  12  rs73323323       0.9612            1 
  12  rs77505923       0.4846            1 
  12  rs77065430       0.4846            1 
  12  rs76657475       0.4846            1 
  12  rs79491138       0.4846            1 
  12  rs73323325       0.5014            1 
  12 rs150441588       0.4846            1 
  12 rs116615089       0.8217            1 
  12 rs141280029       0.4846            1 
  12 rs145480060       0.4846            1 
  12  rs56714264       0.6064            1 
  12 rs564874670       0.8217            1 
  12 rs552793657       0.8217            1 
  12  rs12305626       0.6693            1 
  12 rs535391651       0.8217            1 
  12 rs557247923       0.8217            1 
  12  rs74092462       0.8729            1 
  12   rs7298682       0.7034            1 
  12  esv3629563       0.9215            1 
  12  rs11171227        0.738            1 
  12 rs114603899       0.8217            1 
  12  rs57151828      0.07949            1 
  12   rs2710710       0.7948            1 
  12  rs76320954       0.5613            1 
  12  rs11171228       0.9269            1 
  12  rs17116859      0.07949            1 
  12  rs74092463       0.9763            1 
  12  rs74092465       0.9763            1 
  12  rs17116863       0.8171            1 
  12 rs116613689       0.5613            1 
  12  rs75204149       0.5613            1 
  12 rs146499082       0.8217            1 
  12  rs10876695       0.4919            1 
  12  rs56195216       0.5345            1 
  12  rs57343960       0.5617            1 
  12  rs10506340       0.5617            1 
  12  rs75159624       0.9781            1 
  12  rs10506341       0.1746            1 
  12  rs17116875       0.5617            1 
  12 rs111505704       0.3182            1 
  12  rs17116877       0.1746            1 
  12  rs75555563       0.5613            1 
  12  rs11833289       0.2623            1 
  12  rs71444894       0.3229            1 
  12  rs74092468       0.2623            1 
  12  rs79372766       0.5613            1 
  12  rs74090403       0.5617            1 
  12  rs78510888       0.9781            1 
  12    rs716858       0.5617            1 
  12  rs79067519       0.3182            1 
  12  rs74090404       0.5617            1 
  12  rs57466392       0.5617            1 
  12  rs78639642       0.5613            1 
  12 rs200619034       0.5613            1 
  12 rs577726307       0.2623            1 
  12  rs60044327       0.2623            1 
  12  rs77296491       0.5613            1 
  12  rs76082774       0.5613            1 
  12  rs74090405       0.2623            1 
  12  rs74090406       0.2623            1 
  12 rs183387784       0.8097            1 
  12  rs11171234       0.6867            1 
  12   rs1910761       0.6169            1 
  12  rs28426080       0.4426            1 
  12   rs1910762       0.1351            1 
  12  rs11829503       0.5617            1 
  12  rs11834032       0.2623            1 
  12  rs11834064       0.5617            1 
  12  rs12297677       0.9666            1 
  12  rs11834639       0.5617            1 
  12  rs11834709       0.2623            1 
  12   rs2014898        0.104            1 
  12  rs56864951        0.104            1 
  12  rs74090409       0.2623            1 
  12   rs5798338       0.3156            1 
  12  rs11171237        0.777            1 
  12  rs11835944       0.2623            1 
  12  rs17116893       0.3833            1 
  12  rs12303203       0.8456            1 
  12  rs80004913       0.3156            1 
  12  rs12303114       0.6365            1 
  12  rs11171238       0.5019            1 
  12  rs11171241       0.9507            1 
  12  rs36003896       0.6474            1 
  12  rs76488766       0.9507            1 
  12 rs115740740       0.4009            1 
  12  rs10876698       0.7099            1 
  12  rs17116895       0.6474            1 
  12 rs114353788         0.72            1 
  12  rs11838017       0.5649            1 
  12  rs12302345       0.8863            1 
  12  rs12315772       0.9507            1 
  12   rs5798339       0.8863            1 
  12 rs189978306       0.9507            1 
  12  rs11171242       0.5649            1 
  12 rs141243077       0.8863            1 
  12 rs116541298       0.8863            1 
  12  rs12308343       0.9507            1 
  12 rs575864870       0.8863            1 
  12  rs11171245       0.8863            1 
  12  rs11833916       0.6474            1 
  12  rs11171246       0.3599            1 
  12  rs11171248       0.8863            1 
  12 rs147025281       0.6474            1 
  12  rs12314117       0.8863            1 
  12 rs146447221       0.6474            1 
  12  rs11171250       0.7538            1 
  12  rs57299634       0.3156            1 
  12   rs4502069       0.6474            1 
  12 rs554414283        0.501            1 
  12  rs12298018       0.8863            1 
  12 rs541758278       0.3156            1 
  12 rs373378171       0.6802            1 
  12 rs200703209       0.9351            1 
  12 rs537168917       0.6762            1 
  12 rs560138772       0.9507            1 
  12 rs576963562       0.6474            1 
  12  rs60860183       0.6972            1 
  12 rs139948113       0.6474            1 
  12 rs535276699       0.6972            1 
  12 rs553589973       0.6972            1 
  12 rs542535074       0.9507            1 
  12 rs375913569       0.7549            1 
  12 rs548471587       0.6474            1 
  12 rs373037769       0.9283            1 
  12 rs113086766       0.8863            1 
  12  rs75511909       0.8815            1 
  12  rs76012102       0.2623            1 
  12 rs111846743       0.8863            1 
  12 rs533884575       0.9507            1 
  12   rs7968128       0.7538            1 
  12 rs111500377       0.6474            1 
  12 rs138768638       0.7754            1 
  12  rs11171253       0.9507            1 
  12  rs74090417       0.6474            1 
  12  rs11171254       0.8863            1 
  12  rs13377648       0.9507            1 
  12  rs17116897       0.6474            1 
  12  rs13377768       0.8863            1 
  12 rs529710426       0.3297            1 
  12  rs41398244       0.8863            1 
  12  rs17116900       0.6474            1 
  12  rs12309071       0.8863            1 
  12  rs12322719       0.8863            1 
  12  rs12322723       0.8863            1 
  12  rs12303007       0.8863            1 
  12   rs7967831       0.7538            1 
  12  rs12303197       0.9507            1 
  12 rs141888868       0.8863            1 
  12  rs75086317       0.8863            1 
  12 rs111673492       0.9507            1 
  12  rs17116905       0.8863            1 
  12  rs78903467       0.8863            1 
  12 rs148048061       0.5649            1 
  12  rs80104459       0.9507            1 
  12  rs73323339       0.3156            1 
  12 rs148070853       0.6474            1 
  12  rs55662163       0.6474            1 
  12  rs58141359       0.6474            1 
  12  rs12304864       0.9507            1 
  12  rs74090419       0.6474            1 
  12  rs74090421       0.6474            1 
  12 rs138536027       0.6474            1 
  12  rs74090422       0.6474            1 
  12  rs74090423       0.6474            1 
  12 rs529747817       0.6474            1 
  12  rs12302430       0.3983            1 
  12 rs113237712       0.3432            1 
  12 rs201305113       0.5166            1 
  12 rs371081574       0.5406            1 
  12   rs7975550       0.3996            1 
  12 rs577009734       0.7898            1 
  12  rs12315539       0.4136            1 
  12 rs375256562       0.7898            1 
  12  rs12315643       0.3996            1 
  12 rs147949358       0.3432            1 
  12  rs11171255       0.5024            1 
  12 rs564071223       0.3774            1 
  12  rs11171256       0.5024            1 
  12   rs7966464       0.5024            1 
  12   rs7966598       0.5024            1 
  12  rs74616095       0.4878            1 
  12   rs7956307       0.5024            1 
  12   rs7969750       0.5024            1 
  12   rs9805039       0.5024            1 
  12   rs9804942       0.5024            1 
  12 rs141606120       0.5024            1 
  12  rs12317673       0.5024            1 
  12 rs111544931       0.5024            1 
  12  rs12311550       0.5024            1 
  12  rs12313036       0.5024            1 
  12 rs564701170       0.5024            1 
  12  rs11171257       0.5024            1 
  12   rs9804855       0.5024            1 
  12   rs9805005       0.5024            1 
  12   rs9805108       0.5024            1 
  12  rs11171259       0.4136            1 
  12  rs11171260       0.5024            1 
  12  rs11171261       0.5024            1 
  12  rs11171262       0.5024            1 
  12   rs4500565       0.5024            1 
  12   rs2887939       0.5024            1 
  12  rs74090436       0.6597            1 
  12  rs11171263       0.5024            1 
  12  rs11171264       0.5024            1 
  12   rs4517622       0.5024            1 
  12 rs116492901       0.8818            1 
  12   rs2887938       0.5024            1 
  12   rs2887937       0.5024            1 
  12 rs143868469       0.5024            1 
  12  rs11171266       0.5024            1 
  12  rs34606333       0.5024            1 
  12  rs35301809       0.5024            1 
  12  rs11171268       0.5024            1 
  12  rs12296106       0.5024            1 
  12  rs11171269       0.5024            1 
  12  rs12302326       0.5024            1 
  12  rs12296167       0.5024            1 
  12  rs17116971       0.5024            1 
  12  rs57721961       0.2841            1 
  12  rs58383865       0.5024            1 
  12  rs73323381       0.3432            1 
  12  rs11836430       0.5024            1 
  12  rs61958519       0.3996            1 
  12   rs1478738       0.8934            1 
  12  rs10876700       0.5024            1 
  12  rs11171270       0.5024            1 
  12  rs10876701       0.5024            1 
  12  rs10876702       0.2841            1 
  12   rs9971791       0.5024            1 
  12   rs9971792       0.5024            1 
  12   rs7302796       0.3656            1 
  12  rs73323393       0.3432            1 
  12   rs7135519       0.6483            1 
  12  rs10876703       0.6483            1 
  12  rs10876704       0.6483            1 
  12  rs10876705       0.6483            1 
  12   rs9971918       0.6483            1 
  12  rs74090447       0.7898            1 
  12 rs112685793       0.6483            1 
  12  rs11171274       0.6483            1 
  12  rs11171275       0.6483            1 
  12  rs11171276       0.6483            1 
  12  rs12313381       0.6483            1 
  12  rs10876706       0.6483            1 
  12  rs11171278       0.6483            1 
  12  rs11171279       0.6483            1 
  12  rs11171280       0.5024            1 
  12  rs11171281       0.6483            1 
  12  rs56336715       0.7898            1 
  12  rs11171282       0.6483            1 
  12 rs114352188       0.8818            1 
  12   rs7486497       0.6483            1 
  12    rs997991       0.6297            1 
  12    rs997992       0.6297            1 
  12 rs114606877       0.4009            1 
  12  rs12303187       0.6483            1 
  12  rs58325237       0.6483            1 
  12  rs12303251       0.5594            1 
  12  rs11171283       0.6483            1 
  12   rs7134285       0.6483            1 
  12  rs11171284       0.6483            1 
  12  rs59066259       0.6483            1 
  12  rs10603728       0.6483            1 
  12 rs200313077        0.389            1 
  12   rs7303943       0.3996            1 
  12   rs7304067       0.6483            1 
  12   rs7307218       0.6483            1 
  12 rs147695579       0.6483            1 
  12 rs115247287       0.8818            1 
  12  rs12318742       0.6483            1 
  12  rs12318757       0.6483            1 
  12  rs12318807       0.2866            1 
  12  rs57807682       0.7898            1 
  12  rs12299232       0.6483            1 
  12  rs61344300       0.7898            1 
  12  rs56149018       0.6483            1 
  12 rs557239424       0.6483            1 
  12 rs113568908       0.3432            1 
  12  rs12319019       0.6483            1 
  12  rs12299442       0.6483            1 
  12  rs78082191       0.9835            1 
  12  rs67385863       0.6483            1 
  12 rs114843602       0.6483            1 
  12  rs60297085       0.6483            1 
  12  rs12301027       0.6483            1 
  12   rs7304028       0.6483            1 
  12  rs60135190       0.3432            1 
  12  rs11171286       0.6483            1 
  12 rs139030598        0.872            1 
  12  rs11171287       0.6483            1 
  12  rs11171288       0.6483            1 
  12  rs10876707       0.8751            1 
  12  rs10876708       0.6483            1 
  12   rs7312500       0.8194            1 
  12  rs10876709       0.6483            1 
  12  rs10876710       0.6483            1 
  12  rs12302951       0.5024            1 
  12 rs377713123       0.1314            1 
  12  rs11610336       0.6483            1 
  12  rs11608286       0.6483            1 
  12  rs11171291       0.6483            1 
  12   rs7306313       0.6483            1 
  12   rs7135278       0.6483            1 
  12   rs7135648       0.8751            1 
  12   rs7306869       0.8751            1 
  12 rs116739774       0.2607            1 
  12  rs11171293       0.6483            1 
  12  rs11171295       0.6483            1 
  12  rs12313044       0.6483            1 
  12  rs66825519       0.6483            1 
  12 rs111880775       0.6483            1 
  12  rs11171296       0.6483            1 
  12  rs11171297       0.6483            1 
  12   rs7307042       0.6483            1 
  12   rs7137580       0.6483            1 
  12  rs61034128       0.6483            1 
  12   rs7307259       0.6483            1 
  12  rs56917492       0.6483            1 
  12  rs10876711       0.6483            1 
  12  rs12320110       0.3983            1 
  12  rs12320146       0.9835            1 
  12  rs11171298       0.5024            1 
  12  rs11171299       0.6483            1 
  12  rs11171300       0.6483            1 
  12  rs12320528       0.5024            1 
  12  rs12306921       0.6483            1 
  12  rs11171301       0.6483            1 
  12  rs11838024       0.6483            1 
  12  rs11838056       0.7898            1 
  12  rs11833298       0.6483            1 
  12  rs11833303       0.6483            1 
  12 rs546274326       0.4872            1 
  12  rs10876712       0.6483            1 
  12 rs149283823       0.8818            1 
  12  rs10783710       0.6483            1 
  12  rs10876713       0.9835            1 
  12  rs10783711       0.6483            1 
  12   rs1382493       0.6483            1 
  12   rs1382492       0.6483            1 
  12   rs1351185       0.6483            1 
  12   rs1382491       0.6483            1 
  12  rs12297295       0.6483            1 
  12 rs112117024       0.3432            1 
  12  rs11608651       0.6483            1 
  12  rs11171302       0.6483            1 
  12  rs11171303       0.6483            1 
  12  rs73113235        0.389            1 
  12  rs10506342       0.6483            1 
  12  rs78225724       0.9835            1 
  12  rs77605510       0.3774            1 
  12   rs6581017       0.6483            1 
  12   rs6581018       0.6483            1 
  12   rs6581019       0.5024            1 
  12   rs6581020       0.6483            1 
  12   rs7974116       0.6483            1 
  12   rs6581021       0.6483            1 
  12  rs11171304       0.6483            1 
  12  rs11171305       0.6483            1 
  12  rs56204713       0.6483            1 
  12  rs12300742       0.6483            1 
  12   rs1478737       0.6483            1 
  12   rs1478736       0.6483            1 
  12   rs1478735       0.6483            1 
  12  rs11171307       0.6483            1 
  12  rs11171308       0.6483            1 
  12  rs17117014       0.7898            1 
  12  rs11171309       0.6483            1 
  12  rs58036029       0.6483            1 
  12  rs12303066       0.6483            1 
  12   rs7305779       0.6483            1 
  12   rs7306491       0.6483            1 
  12   rs7137261       0.6483            1 
  12   rs6581022       0.6483            1 
  12   rs6581023       0.6483            1 
  12  rs73327308       0.3432            1 
  12   rs7311142       0.5024            1 
  12  rs12321681       0.6483            1 
  12  rs74816294       0.8818            1 
  12  rs75805138       0.8818            1 
  12  rs11171310       0.6483            1 
  12  rs11171311       0.6483            1 
  12  rs11171312       0.6483            1 
  12  rs10506343       0.3873            1 
  12  rs56207412       0.6483            1 
  12  rs12302108       0.3873            1 
  12  rs10783712       0.5024            1 
  12 rs115077559       0.8818            1 
  12   rs7300890       0.3983            1 
  12   rs7304946       0.3432            1 
  12   rs1871262       0.9332            1 
  12   rs2887955       0.4872            1 
  12  rs11171316       0.6483            1 
  12  rs58681140       0.5401            1 
  12  rs12305936       0.5024            1 
  12  rs12306218       0.6483            1 
  12 rs560621516       0.5401            1 
  12 rs140239976       0.8934            1 
  12  rs11171317       0.6483            1 
  12  rs56803734       0.6384            1 
  12  rs56656090       0.5401            1 
  12  rs12315167       0.9332            1 
  12  rs12315177       0.6483            1 
  12  rs12315239       0.6483            1 
  12  rs12315240       0.6483            1 
  12 rs148717121       0.2989            1 
  12  rs12315242       0.6483            1 
  12  rs56980887       0.5024            1 
  12  rs10876715       0.5024            1 
  12  rs73317244       0.3432            1 
  12   rs2100955       0.5387            1 
  12  rs75530078       0.8818            1 
  12  rs73317245       0.3432            1 
  12  rs58682980       0.5401            1 
  12  rs28778065       0.5024            1 
  12  rs12313546       0.9332            1 
  12 rs535195481       0.5401            1 
  12 rs575119470       0.5401            1 
  12  rs28852440       0.5401            1 
  12  rs28810680       0.5401            1 
  12   rs7965159       0.9332            1 
  12 rs573138560       0.5401            1 
  12  rs60065611       0.6762            1 
  12  rs74428937       0.5401            1 
  12  rs76075263       0.5401            1 
  12  rs10437927       0.4872            1 
  12  rs28444196       0.5401            1 
  12 rs142637297       0.5401            1 
  12  rs79278173       0.8818            1 
  12 rs143607041       0.3774            1 
  12   rs7956870       0.5024            1 
  12   rs7970070       0.5024            1 
  12 rs116765597       0.8818            1 
  12  rs74090491       0.5401            1 
  12  rs74090494       0.5401            1 
  12   rs7971086        0.688            1 
  12 rs112989578       0.3432            1 
  12 rs142594690       0.6762            1 
  12  rs74090496       0.5401            1 
  12  rs35670158       0.5401            1 
  12  rs34486196       0.5401            1 
  12  rs77532057       0.5401            1 
  12 rs147766932       0.5401            1 
  12  rs11171318       0.5024            1 
  12  rs11171319       0.9332            1 
  12  rs41523247        0.414            1 
  12 rs114329752       0.8818            1 
  12 rs114886758       0.8818            1 
  12   rs7963920       0.9332            1 
  12  rs74739090       0.8818            1 
  12 rs550385715       0.5024            1 
  12   rs7979837       0.5024            1 
  12   rs7954789       0.9332            1 
  12   rs7968643        0.688            1 
  12  rs61956902       0.2782            1 
  12  rs34571286       0.9345            1 
  12  rs34237350       0.1654            1 
  12  rs79038822        0.565            1 
  12   rs7968905       0.5024            1 
  12   rs7971856       0.9332            1 
  12   rs7959106       0.5024            1 
  12 rs535813075       0.9454            1 
  12   rs7308420       0.9332            1 
  12   rs7297361       0.2373            1 
  12  rs12320652      0.09514            1 
  12  rs58343779       0.5401            1 
  12  rs12307290       0.2799            1 
  12   rs7315724       0.3656            1 
  12  rs12308910       0.5024            1 
  12  rs12322786       0.5024            1 
  12 rs533850047       0.6782            1 
  12  rs73317268       0.3432            1 
  12  rs11171322       0.5024            1 
  12  rs12310928       0.2799            1 
  12  rs12304747       0.2799            1 
  12   rs7135724       0.2806            1 
  12  rs12304972       0.2801            1 
  12  rs11171323       0.8616            1 
  12  rs11171324       0.2547            1 
  12 rs150572780       0.8818            1 
  12  rs11171325       0.5024            1 
  12  rs11171326       0.5024            1 
  12  rs11171327       0.2799            1 
  12 rs552526408       0.3897            1 
  12  rs11171328       0.2801            1 
  12  rs11171329       0.2799            1 
  12 rs142110341         0.27            1 
  12 rs112247717       0.5024            1 
  12 rs140668236       0.5401            1 
  12 rs138489370       0.5024            1 
  12 rs570379974       0.1315            1 
  12 rs534348675       0.1315            1 
  12  rs61956904      0.05049            1 
  12 rs368950204       0.4445            1 
  12 rs573621459       0.5024            1 
  12 rs371071482       0.7469            1 
  12 rs111823031       0.4872            1 
  12 rs189896527       0.8818            1 
  12  rs10876716       0.5024            1 
  12 rs142678765       0.8818            1 
  12 rs111502927       0.2799            1 
  12  rs61956924       0.3996            1 
  12 rs144430839       0.5024            1 
  12  rs10747737       0.4872            1 
  12  rs11834559       0.5401            1 
  12 rs113146047       0.5024            1 
  12 rs113625902       0.2799            1 
  12  rs11171334       0.1628            1 
  12 rs187890308       0.3774            1 
  12  rs11171335       0.2799            1 
  12 rs139884207       0.8818            1 
  12  rs74872227       0.5401            1 
  12  rs11171336       0.5024            1 
  12   rs7953322       0.5024            1 
  12  rs73317272       0.2941            1 
  12  rs61595650       0.1628            1 
  12  rs11171337       0.2799            1 
  12  rs11171338       0.5024            1 
  12  rs11171339       0.5024            1 
  12 rs150132468       0.6762            1 
  12   rs2371099       0.4872            1 
  12 rs138662120       0.3774            1 
  12  rs10747738       0.8857            1 
  12  rs58222598       0.2799            1 
  12  rs57186688       0.2799            1 
  12  rs61067112       0.2799            1 
  12  rs61225380       0.5024            1 
  12 rs200930813       0.5024            1 
  12  rs61956929       0.2799            1 
  12 rs148948739       0.5024            1 
  12  rs10783715       0.3656            1 
  12  rs10467118       0.6483            1 
  12 rs535265479       0.2092            1 
  12 rs145563814       0.5024            1 
  12  rs11171343       0.5024            1 
  12 rs145167575       0.5024            1 
  12  rs10876719       0.8194            1 
  12 rs150008618       0.3432            1 
  12  rs10876720       0.8194            1 
  12   rs7308826       0.5024            1 
  12  rs11171348       0.2799            1 
  12 rs141053784       0.8818            1 
  12   rs7962131       0.2799            1 
  12  rs73317286       0.3432            1 
  12   rs7977167       0.5024            1 
  12   rs7962282       0.5024            1 
  12 rs115168236       0.9781            1 
  12  rs75681285       0.5401            1 
  12   rs7962641       0.2799            1 
  12  rs10876722       0.5024            1 
  12  rs11833591       0.5401            1 
  12  rs11171349       0.5024            1 
  12  rs12316035       0.5024            1 
  12  rs12302663       0.2799            1 
  12 rs143506080       0.8818            1 
  12  rs56878274       0.5401            1 
  12  rs35430880       0.2799            1 
  12   rs7314219       0.5024            1 
  12   rs7294913       0.3996            1 
  12  rs74092610       0.4891            1 
  12  rs73332949       0.3432            1 
  12  rs11171351       0.5024            1 
  12 rs115624073       0.8818            1 
  12  rs12302043       0.5024            1 
  12   rs7304780       0.6834            1 
  12  rs78292302       0.9794            1 
  12  rs11171352       0.3935            1 
  12  rs11171353       0.3935            1 
  12  rs11613241       0.6834            1 
  12  rs35457859       0.6834            1 
  12  rs11504007       0.5406            1 
  12  rs10783717       0.6834            1 
  12   rs9669377       0.3935            1 
  12   rs9669379       0.4754            1 
  12   rs3886197       0.3935            1 
  12   rs1072980       0.6834            1 
  12  rs11171356       0.6834            1 
  12  rs11171357       0.6834            1 
  12  rs77176885       0.6762            1 
  12  rs11836813       0.6384            1 
  12  rs10747739       0.7168            1 
  12  rs10876724       0.3935            1 
  12  rs11171358       0.3935            1 
  12  rs11171359       0.6834            1 
  12   rs1478739       0.4754            1 
  12   rs7955814       0.6834            1 
  12  rs11171361       0.6834            1 
  12  rs12317253       0.3935            1 
  12 rs144230372       0.5117            1 
  12   rs9669746       0.6834            1 
  12  rs33939570       0.4754            1 
  12  rs10706095       0.3935            1 
  12  rs75677059       0.4891            1 
  12  rs60022153       0.7779            1 
  12 rs182052230         0.27            1 
  12 rs199800860         0.27            1 
  12 rs202168176         0.27            1 
  12 rs200298985       0.8699            1 
  12 rs141314735        0.836            1 
  12   rs7974526       0.5559            1 
  12  rs11171362       0.5559            1 
  12  rs11171364       0.5559            1 
  12  rs12321750       0.5559            1 
  12   rs1394587       0.5559            1 
  12  rs57328807        0.836            1 
  12  rs12314874       0.7779            1 
  12  rs59144958       0.5559            1 
  12  rs57907829       0.5559            1 
  12  rs11171365       0.4708            1 
  12   rs9668479       0.3114            1 
  12  rs12304707       0.6834            1 
  12   rs7971786       0.4754            1 
  12  rs10683549       0.6834            1 
  12  rs11171366        0.631            1 
  12   rs7975545        0.631            1 
  12  rs60309607       0.5646            1 
  12   rs7975940        0.631            1 
  12   rs7965637        0.631            1 
  12  rs10590774        0.631            1 
  12  rs10876726        0.631            1 
  12  rs11171367       0.5646            1 
  12 rs148311545        0.631            1 
  12  rs12310254        0.631            1 
  12  rs60396362       0.4326            1 
  12   rs7955018       0.7233            1 
  12   rs7955511        0.631            1 
  12   rs7955842        0.631            1 
  12  rs12579880        0.631            1 
  12   rs9669095        0.631            1 
  12  rs79130148       0.4009            1 
  12   rs1993898       0.9903            1 
  12  rs12317644        0.631            1 
  12  rs12317739       0.4326            1 
  12  rs12304256        0.631            1 
  12  rs76189076       0.9794            1 
  12  rs12317925       0.5406            1 
  12  rs72038686       0.4326            1 
  12    rs750100        0.631            1 
  12   rs5798341       0.5743            1 
  12    rs750099       0.5743            1 
  12    rs750098       0.6614            1 
  12    rs750101       0.7208            1 
  12    rs876181       0.4326            1 
  12    rs876182        0.631            1 
  12   rs7965531        0.631            1 
  12   rs7953578        0.631            1 
  12   rs7953777        0.631            1 
  12    rs882071        0.631            1 
  12  rs78876180       0.7677            1 
  12    rs882070        0.631            1 
  12  rs57406926        0.631            1 
  12  rs61955983        0.631            1 
  12  rs59960983        0.631            1 
  12   rs7957475       0.9807            1 
  12   rs7957493        0.631            1 
  12   rs7972565        0.631            1 
  12 rs190915690       0.5867            1 
  12  rs11171368        0.631            1 
  12  rs12307272       0.3836            1 
  12  rs57789009       0.5646            1 
  12  rs59734866       0.7233            1 
  12  rs11609585       0.8677            1 
  12 rs548447791       0.5646            1 
  12  rs61955999       0.7233            1 
  12  rs61956000       0.7233            1 
  12  rs76548287       0.4009            1 
  12  rs56285318       0.9184            1 
  12  rs74092646       0.4827            1 
  12  rs74092648        0.815            1 
  12  rs12304198       0.7233            1 
  12  rs61956002       0.9184            1 
  12   rs6581024       0.9184            1 
  12  rs12306239       0.5646            1 
  12  rs79119014        0.815            1 
  12 rs113213743       0.8677            1 
  12  rs12314965       0.7233            1 
  12 rs111944097       0.8699            1 
  12   rs1120046       0.8893            1 
  12  rs56830251        0.815            1 
  12  rs55663415       0.5646            1 
  12  rs57442817       0.7233            1 
  12  rs57977543       0.7233            1 
  12  rs57983487       0.7233            1 
  12  rs56284954       0.4827            1 
  12  rs61653849       0.7233            1 
  12  rs60576718       0.7233            1 
  12  rs57376642       0.7233            1 
  12  rs12307066       0.7233            1 
  12  rs12300054       0.7233            1 
  12 rs149991878        0.815            1 
  12  rs12300093       0.9184            1 
  12  rs11504008       0.9335            1 
  12  rs11504009       0.6181            1 
  12  rs11504010       0.6181            1 
  12  rs11504011       0.9335            1 
  12 rs149086698       0.5646            1 
  12  rs75508562       0.8238            1 
  12  rs78273462       0.9794            1 
  12 rs115916373       0.8699            1 
  12   rs7977036       0.5406            1 
  12  rs55726164       0.5646            1 
  12  rs61066007       0.5646            1 
  12  rs73320823       0.5764            1 
  12  rs74092656       0.5646            1 
  12  rs74092657       0.5646            1 
  12  rs74092658       0.8238            1 
  12  rs78164606       0.8699            1 
  12  rs61956010       0.5406            1 
  12  rs58862951       0.5646            1 
  12 rs149071389       0.7553            1 
  12 rs116315813       0.8699            1 
  12  rs58737967       0.5646            1 
  12 rs112396711       0.8699            1 
  12 rs144739385       0.5646            1 
  12 rs200210194       0.7734            1 
  12 rs113341086       0.7233            1 
  12  rs10876727       0.8893            1 
  12 rs140175250       0.6748            1 
  12  rs12303638       0.4228            1 
  12 rs566319228       0.4228            1 
  12 rs533880290       0.4228            1 
  12  rs12308559       0.4228            1 
  12 rs537862314       0.5027            1 
  12  rs75879982       0.5752            1 
  12  rs61956017       0.9335            1 
  12 rs145911325        0.631            1 
  12  rs77740625       0.5513            1 
  12  rs61956018       0.9335            1 
  12  rs11171372       0.8963            1 
  12  rs56184250       0.7233            1 
  12 rs201405900       0.4161            1 
  12  rs57016863       0.7233            1 
  12  rs67999474       0.5406            1 
  12  rs12314766       0.5406            1 
  12  rs59149814       0.5646            1 
  12 rs147916095       0.5646            1 
  12   rs1871261       0.7208            1 
  12  rs35277867       0.7233            1 
  12  rs11171373       0.5646            1 
  12  rs12320240       0.5646            1 
  12  rs17117146       0.5646            1 
  12 rs145570706       0.5646            1 
  12   rs3947764        0.421            1 
  12   rs1478733       0.8027            1 
  12 rs114782601       0.4009            1 
  12   rs5798342       0.3312            1 
  12  rs11171375       0.5646            1 
  12   rs1478732       0.7864            1 
  12  rs10599389       0.7864            1 
  12  rs10047532       0.7864            1 
  12  rs10047578       0.5406            1 
  12  rs10161514         0.55            1 
  12  rs12321472       0.7395            1 
  12  rs34032386       0.3658            1 
  12   rs1382489       0.7864            1 
  12    rs999132       0.7864            1 
  12   rs1478731       0.6321            1 
  12    rs999131       0.7864            1 
  12  rs12307333       0.6321            1 
  12 rs116767082       0.8699            1 
  12  rs10161205       0.7864            1 
  12  rs12302477       0.6321            1 
  12  rs74414092       0.8699            1 
  12   rs7970456       0.5406            1 
  12 rs117220088       0.8699            1 
  12   rs2371145       0.4655            1 
  12  rs75269026       0.8699            1 
  12  rs12307069       0.6384            1 
  12   rs2086174       0.7864            1 
  12  rs74090604       0.6384            1 
  12  rs77709312       0.6321            1 
  12  rs12317023       0.4924            1 
  12  rs12312813       0.4494            1 
  12  rs11171377       0.7864            1 
  12   rs7976482       0.9335            1 
  12   rs7976185       0.7864            1 
  12 rs551159933       0.9582            1 
  12  rs11171379       0.4924            1 
  12  rs11171380       0.4924            1 
  12 rs113460877         0.43            1 
  12  rs80314010       0.4823            1 
  12   rs7960351         0.43            1 
  12  rs74090607       0.6305            1 
  12  rs75501509       0.4823            1 
  12  rs75070218       0.4823            1 
  12  rs12321902       0.3782            1 
  12  rs12314859       0.6305            1 
  12  rs11277928       0.9426            1 
  12  rs12315027       0.6305            1 
  12  rs77661249       0.4823            1 
  12  rs11838178       0.6293            1 
  12  rs11835712       0.6293            1 
  12  rs11831471       0.6305            1 
  12  rs11171382       0.5512            1 
  12  rs10876729       0.5512            1 
  12  rs11171383       0.3782            1 
  12  rs78783835       0.8699            1 
  12  rs73320856         0.43            1 
  12  rs76225267       0.6473            1 
  12 rs139019256       0.3782            1 
  12   rs7968976       0.6473            1 
  12 rs111718087       0.6473            1 
  12   rs7979146       0.6473            1 
  12   rs7979442       0.8696            1 
  12 rs533068735       0.5279            1 
  12  rs61956035       0.6473            1 
  12   rs7301102        0.499            1 
  12   rs7315945       0.8572            1 
  12  rs11612625       0.6473            1 
  12   rs4408392       0.7991            1 
  12  rs11608600       0.6473            1 
  12  rs57109992       0.6473            1 
  12   rs7137816       0.6473            1 
  12   rs7309099       0.6473            1 
  12  rs73322873         0.43            1 
  12   rs7138444       0.6473            1 
  12  rs56793916       0.6473            1 
  12   rs7138584       0.6473            1 
  12  rs61703734       0.6473            1 
  12  rs73322874         0.43            1 
  12  rs57590358       0.6473            1 
  12  rs59452423       0.6473            1 
  12 rs145551052       0.6473            1 
  12 rs139823563       0.8699            1 
  12  rs73116914       0.6473            1 
  12  rs11171386       0.6305            1 
  12  rs61956041       0.6473            1 
  12  rs10876730       0.5512            1 
  12  rs61956042       0.6473            1 
  12  rs12578969         0.43            1 
  12  rs12581486         0.43            1 
  12  rs61956043       0.9348            1 
  12  rs61956044       0.8696            1 
  12  rs56334583       0.9348            1 
  12   rs7132623       0.9348            1 
  12   rs7302063       0.6473            1 
  12   rs7301705       0.9348            1 
  12  rs11171387       0.6305            1 
  12  rs11171388       0.6305            1 
  12   rs4522268       0.8696            1 
  12  rs11171389       0.6305            1 
  12   rs4388990       0.8696            1 
  12   rs6581025       0.9348            1 
  12  rs73322883       0.9348            1 
  12  rs12318251       0.5512            1 
  12  rs12298466       0.6305            1 
  12 rs539842872       0.6305            1 
  12  rs11171391       0.6305            1 
  12  rs71444900       0.5661            1 
  12 rs200664992       0.8387            1 
  12  rs59930603       0.5512            1 
  12 rs144114283       0.6305            1 
  12   rs7300644       0.6612            1 
  12  rs11611990       0.9348            1 
  12  rs12297028       0.5512            1 
  12  rs79812609       0.9348            1 
  12  rs56224160        0.499            1 
  12  rs12305983       0.4637            1 
  12 rs114198626       0.8081            1 
  12  rs74563001       0.6473            1 
  12 rs145625711         0.72            1 
  12   rs3922689        0.499            1 
  12 rs112379821       0.5512            1 
  12   rs7978249        0.499            1 
  12 rs146828397       0.9348            1 
  12 rs529315186       0.6305            1 
  12 rs112844036       0.5531            1 
  12  rs73322899       0.9555            1 
  12 rs114249912       0.8699            1 
  12  rs56687665       0.6321            1 
  12 rs116400493       0.8699            1 
  12  rs59114247       0.6321            1 
  12  rs73322902       0.3593            1 
  12  rs74090625       0.6321            1 
  12   rs7978555       0.9426            1 
  12 rs115691788        0.375            1 
  12 rs117603760       0.8699            1 
  12 rs145627360       0.8699            1 
  12  rs10876731       0.6321            1 
  12  rs10876732       0.6321            1 
  12  rs10876733       0.7409            1 
  12 rs180733227       0.6716            1 
  12  rs10467119       0.6321            1 
  12 rs138038171       0.5661            1 
  12  rs10467120       0.6321            1 
  12   rs7294935       0.8231            1 
  12 rs187656396       0.3774            1 
  12   rs4418903       0.8231            1 
  12  rs10876734       0.7409            1 
  12 rs115629954       0.8699            1 
  12  rs12314526       0.4821            1 
  12 rs144684850       0.5867            1 
  12  rs34392408        0.598            1 
  12  rs34249283       0.8231            1 
  12  rs77707024       0.6716            1 
  12 rs138081306       0.8925            1 
  12  rs10747740       0.8231            1 
  12   rs4400895       0.6321            1 
  12  rs10876737       0.7409            1 
  12  rs78211535         0.72            1 
  12 rs116471904        0.375            1 
  12 rs116940070       0.8699            1 
  12  rs11833524       0.8699            1 
  12   rs7134723       0.7409            1 
  12  rs74673135       0.8699            1 
  12  rs11171397       0.6321            1 
  12  rs10876738       0.5661            1 
  12  rs10783719       0.6743            1 
  12  rs12310079       0.6321            1 
  12   rs6581026       0.8701            1 
  12 rs138626812       0.8699            1 
  12  rs58269833       0.9808            1 
  12 rs115808050       0.8699            1 
  12 rs114285447       0.8699            1 
  12  rs11171398       0.6321            1 
  12   rs6581027       0.8231            1 
  12  rs11171399       0.7268            1 
  12   rs4313668       0.7409            1 
  12 rs150767552         0.27            1 
  12 rs112124554       0.3931            1 
  12 rs112064610       0.8699            1 
  12  rs12579589       0.9573            1 
  12  rs12582200       0.8699            1 
  12  rs10876739       0.5661            1 
  12  rs71070865       0.6438            1 
  12 rs200439189       0.8699            1 
  12 rs115059984       0.8699            1 
  12 rs141961552       0.7571            1 
  12 rs574948140      0.05589            1 
  12   rs6581028       0.9184            1 
  12  rs79846722       0.4168            1 
  12  rs12305653       0.7384            1 
  12   rs6581029       0.8416            1 
  12  rs61019757       0.7651            1 
  12 rs140982898       0.3415            1 
  12 rs113532350       0.7651            1 
  12   rs7308594       0.2729            1 
  12  rs11171402       0.4867            1 
  12  rs75303496       0.7651            1 
  12  rs12579030       0.6203            1 
  12  rs76212023       0.7651            1 
  12  rs12582734       0.6203            1 
  12  esv3629570       0.2302            1 
  12  rs56380243       0.3894            1 
  12   rs7484981       0.8356            1 
  12   rs4451814       0.8356            1 
  12  rs79034526       0.5709            1 
  12 rs111870804       0.7651            1 
  12 rs113338020       0.7533            1 
  12  rs78253430       0.5709            1 
  12   rs7964374        0.334            1 
  12  rs75585422       0.7533            1 
  12  rs77405464       0.7533            1 
  12  rs12579451       0.9805            1 
  12  rs12582022       0.9805            1 
  12   rs7968881       0.3894            1 
  12  rs74090636       0.4867            1 
  12 rs373925034       0.7651            1 
  12 rs201321289       0.4584            1 
  12 rs560767350       0.7651            1 
  12   rs9669534       0.2676            1 
  12 rs200488153       0.2676            1 
  12 rs201572397       0.2676            1 
  12 rs199601787       0.2676            1 
  12  rs61957868       0.4769            1 
  12  rs34390908       0.5709            1 
  12  rs34046392       0.7651            1 
  12   rs7976741      0.09139            1 
  12 rs137967717       0.5272            1 
  12 rs111489640       0.5709            1 
  12  rs12580194       0.6203            1 
  12  rs12579915       0.3894            1 
  12 rs112302772       0.7651            1 
  12  rs77293432       0.5709            1 
  12 rs140859089       0.3376            1 
  12 rs144601452       0.5867            1 
  12   rs7978062       0.5709            1 
  12   rs4491341       0.3894            1 
  12 rs111585441       0.5709            1 
  12 rs113446218       0.7651            1 
  12 rs113282652       0.5709            1 
  12  rs58408480       0.3894            1 
  12 rs112891030       0.7533            1 
  12 rs112469415       0.5709            1 
  12 rs147307990       0.8356            1 
  12   rs7958018       0.4293            1 
  12   rs7971451       0.6203            1 
  12  rs77770873       0.5709            1 
  12   rs7971600       0.2197            1 
  12 rs113612869       0.7651            1 
  12  rs61691098       0.4584            1 
  12 rs148912147       0.7533            1 
  12   rs7975341       0.5709            1 
  12  rs57462268       0.5272            1 
  12 rs111805873       0.7651            1 
  12 rs114281059       0.2197            1 
  12 rs148545014       0.7651            1 
  12   rs7489134       0.9805            1 
  12   rs7489181       0.9805            1 
  12 rs139186143       0.7651            1 
  12 rs149962287       0.5709            1 
  12 rs111559825       0.7533            1 
  12 rs111946982       0.5709            1 
  12  rs61539173       0.3894            1 
  12  rs60206376       0.8268            1 
  12  rs76543664       0.5709            1 
  12  rs78868385       0.7533            1 
  12 rs140598212       0.7533            1 
  12  rs79616410       0.7651            1 
  12  rs76341210       0.7533            1 
  12  rs74489982       0.5709            1 
  12  rs75837016       0.7651            1 
  12  rs61377717       0.7865            1 
  12  rs79841866       0.7651            1 
  12  rs12308286      0.09139            1 
  12  rs78370903       0.4584            1 
  12  rs75060803       0.7651            1 
  12  rs75803589       0.4337            1 
  12  rs78254275       0.4337            1 
  12 rs149908657       0.7533            1 
  12 rs145107831       0.7651            1 
  12  rs74999237       0.4584            1 
  12 rs113073627       0.7651            1 
  12  rs73324736       0.8356            1 
  12   rs7308316       0.6203            1 
  12  rs75304891       0.4337            1 
  12  rs77089679       0.5504            1 
  12 rs112915750       0.4337            1 
  12  rs75586510       0.7651            1 
  12  rs78115749       0.4337            1 
  12  rs78828617       0.6329            1 
  12  rs28684573       0.1266            1 
  12 rs571290218       0.2728            1 
  12  rs12322698       0.6363            1 
  12  rs79685784       0.7651            1 
  12  rs58332180       0.6203            1 
  12 rs111323015       0.7651            1 
  12   rs4262806       0.6203            1 
  12 rs113189700       0.7533            1 
  12 rs112706133       0.4337            1 
  12   rs7135973       0.4337            1 
  12   rs7305264       0.5265            1 
  12 rs116160069       0.2197            1 
  12  rs56915943       0.6557            1 
  12   rs7974051       0.4264            1 
  12  rs74449069       0.7533            1 
  12   rs7974512       0.1772            1 
  12 rs111843123        0.486            1 
  12  rs10783720       0.2818            1 
  12  rs77509477       0.0398            1 
  12   rs5798345       0.4704            1 
  12  rs75802465       0.7889            1 
  12   rs7132431         0.72            1 
  12  rs77291764       0.9435            1 
  12   rs7132347       0.7842            1 
  12   rs7132600       0.5726            1 
  12   rs7132916       0.7842            1 
  12  rs77355728       0.9435            1 
  12  rs75222609       0.7266            1 
  12 rs114007022       0.7266            1 
  12   rs7136402       0.5726            1 
  12  rs57418635       0.9582            1 
  12 rs139511047       0.7266            1 
  12  rs11171409       0.8439            1 
  12  rs60439574       0.9582            1 
  12 rs184955212       0.9435            1 
  12 rs144526313       0.7324            1 
  12  rs12578577       0.2342            1 
  12  rs12579852       0.4127            1 
  12  rs61957878       0.2342            1 
  12  rs61957879       0.3461            1 
  12  rs78164134       0.7266            1 
  12  rs60220253       0.3461            1 
  12  rs57606846       0.9582            1 
  12  rs60873827       0.4127            1 
  12  rs11171410       0.8439            1 
  12  rs57757372       0.3461            1 
  12  rs12301041       0.6904            1 
  12  rs59097302       0.3461            1 
  12  rs58709231       0.3461            1 
  12  rs60142559       0.3461            1 
  12  rs58480409       0.2342            1 
  12  rs12321043       0.5665            1 
  12 rs138839753       0.7266            1 
  12  rs11171411       0.6904            1 
  12  rs74841184       0.7266            1 
  12 rs141634807       0.2342            1 
  12  rs61957884       0.2342            1 
  12  rs79259554       0.8751            1 
  12  rs73324760       0.8439            1 
  12  rs75098816       0.9582            1 
  12  rs61957885       0.2342            1 
  12  rs61071395        0.362            1 
  12  rs61957887         0.51            1 
  12 rs149468628       0.9435            1 
  12  rs77402184       0.9582            1 
  12   rs4575375       0.6269            1 
  12  rs12312940       0.9519            1 
  12   rs7960719         0.51            1 
  12   rs4338633       0.6708            1 
  12 rs114266008       0.9435            1 
  12   rs4511372       0.6904            1 
  12   rs7960760         0.51            1 
  12 rs116619127       0.7433            1 
  12  rs59466585         0.51            1 
  12   rs4759137       0.6269            1 
  12 rs151126908       0.7266            1 
  12 rs575686193       0.7266            1 
  12 rs201734729       0.7266            1 
  12 rs146992058       0.7266            1 
  12  rs79690041       0.2814            1 
  12 rs137987081       0.9203            1 
  12 rs115065454       0.7266            1 
  12  rs10876741       0.1101            1 
  12  rs66902680       0.8579            1 
  12   rs4759138       0.6269            1 
  12  rs73324770       0.4495            1 
  12  rs11171412       0.4495            1 
  12  rs74090652       0.5726            1 
  12   rs4448777       0.8579            1 
  12   rs4590978       0.8579            1 
  12   rs5798346         0.51            1 
  12  rs77404624       0.7266            1 
  12 rs138348577       0.6579            1 
  12   rs4318060       0.5726            1 
  12 rs115313932       0.9435            1 
  12  rs11835321       0.6579            1 
  12 rs113770805       0.9435            1 
  12  rs80148330       0.9435            1 
  12   rs7976828       0.8579            1 
  12  rs75121641       0.7266            1 
  12  rs77163619        0.604            1 
  12 rs141145432       0.8053            1 
  12   rs7958843       0.6904            1 
  12   rs7959124       0.8579            1 
  12 rs138535786       0.6579            1 
  12 rs189453384       0.7266            1 
  12  rs11833261       0.2814            1 
  12   rs4759139       0.5726            1 
  12 rs557002549       0.7896            1 
  12 rs200084003       0.8288            1 
  12 rs547566864       0.7362            1 
  12  rs79259146       0.9582            1 
  12 rs530629821       0.8579            1 
  12  rs59213907       0.8579            1 
  12  rs61249728       0.5845            1 
  12  rs80243347       0.8918            1 
  12 rs185961705       0.9435            1 
  12 rs116809705       0.9582            1 
  12  rs12318092       0.4495            1 
  12   rs7971053         0.51            1 
  12 rs201478377       0.5726            1 
  12  rs61957898       0.3396            1 
  12  rs76812216       0.7266            1 
  12 rs115927591       0.7266            1 
  12  rs79806966       0.7266            1 
  12  rs12099808       0.8579            1 
  12  rs12099665       0.8579            1 
  12  rs12099811       0.3396            1 
  12 rs115894056       0.7266            1 
  12 rs111981443       0.1101            1 
  12  rs11171416       0.3396            1 
  12  rs77792400       0.7266            1 
  12 rs565063448       0.8906            1 
  12  rs61957899        0.371            1 
  12  rs11171417       0.6269            1 
  12  rs10783721       0.1101            1 
  12  rs79904431       0.9203            1 
  12  rs78248002       0.7266            1 
  12  rs10735860       0.1101            1 
  12  rs74765705       0.7266            1 
  12   rs7955088       0.3396            1 
  12   rs4759140       0.1101            1 
  12 rs116590387       0.7266            1 
  12  rs75581095       0.7266            1 
  12   rs4759141       0.7466            1 
  12  rs74090655       0.3628            1 
  12  rs74090657       0.3628            1 
  12 rs142418261       0.7266            1 
  12  rs76519816       0.7266            1 
  12  rs11349667       0.3678            1 
  12   rs7138676       0.1101            1 
  12  rs56241451        0.392            1 
  12   rs6581034       0.5726            1 
  12   rs7959837       0.3626            1 
  12  rs66932253       0.5309            1 
  12  rs55873884       0.5248            1 
  12  rs61506742       0.9582            1 
  12  rs77252916       0.7266            1 
  12 rs116376193       0.9582            1 
  12  rs74090662       0.3628            1 
  12  rs55898514        0.371            1 
  12  rs60492355        0.371            1 
  12  rs58780687       0.8579            1 
  12  rs60230359       0.8579            1 
  12  rs78957507       0.8579            1 
  12  rs73118998        0.371            1 
  12  rs73119000        0.371            1 
  12  rs10747741       0.5726            1 
  12   rs7313465        0.371            1 
  12  rs11278460       0.3396            1 
  12 rs115877044       0.9435            1 
  12  rs76812975       0.7266            1 
  12   rs7314118       0.3396            1 
  12  rs59019100       0.3711            1 
  12  rs10876742       0.1101            1 
  12 rs149391277       0.5248            1 
  12  rs59153954       0.3396            1 
  12  rs73324802       0.4495            1 
  12  rs61957902       0.3396            1 
  12   rs7487174       0.5726            1 
  12 rs564667560       0.5248            1 
  12  rs10783723       0.1101            1 
  12   rs7484522       0.4186            1 
  12 rs375978890       0.7266            1 
  12 rs188215364       0.3628            1 
  12 rs551087130       0.7266            1 
  12   rs7484556        0.371            1 
  12 rs556977514       0.7614            1 
  12 rs572907767       0.4495            1 
  12  rs11495497       0.6138            1 
  12 rs201131895       0.5526            1 
  12 rs373941107       0.8662            1 
  12 rs376987469       0.5526            1 
  12 rs546479977       0.9519            1 
  12 rs568023297       0.7266            1 
  12   rs9795610       0.1101            1 
  12 rs539142591       0.7266            1 
  12 rs202163043       0.8579            1 
  12 rs560252397       0.3628            1 
  12   rs7486665       0.1101            1 
  12 rs184748121       0.7266            1 
  12 rs538135636       0.7266            1 
  12 rs553802237       0.9435            1 
  12  rs11831714       0.3396            1 
  12  rs10876746       0.6695            1 
  12  rs11171426       0.1101            1 
  12 rs553961558       0.7266            1 
  12  rs61957914       0.8579            1 
  12  rs61957915       0.2495            1 
  12  rs11171427       0.1101            1 
  12 rs539300313       0.9203            1 
  12 rs537017437        0.371            1 
  12 rs558896414       0.4034            1 
  12 rs577200301       0.7197            1 
  12 rs189794726       0.8579            1 
  12 rs201513703       0.3396            1 
  12  rs61957924       0.3396            1 
  12 rs200345217       0.9776            1 
  12  rs79380137       0.3396            1 
  12  rs74090668       0.3628            1 
  12  rs12308063       0.4495            1 
  12   rs7486500       0.5726            1 
  12  rs80302115      0.05599            1 
  12  rs61957933       0.3396            1 
  12   rs7487069        0.349            1 
  12  rs77964256       0.9435            1 
  12  rs60586348       0.8579            1 
  12  rs10876747       0.1101            1 
  12  rs74819131       0.7266            1 
  12  rs59676560       0.3396            1 
  12  rs76261317       0.7266            1 
  12 rs115873906       0.9203            1 
  12  rs12296761       0.4495            1 
  12  rs61556775       0.8579            1 
  12  rs79963235         0.97            1 
  12  rs74403982       0.7266            1 
  12  rs61957936       0.3396            1 
  12  rs10431495       0.5726            1 
  12  rs10431547       0.1101            1 
  12 rs116061046       0.7266            1 
  12 rs141543242       0.2726            1 
  12   rs7957985       0.7266            1 
  12   rs7957924       0.7266            1 
  12  rs74323417       0.9582            1 
  12  rs61957937       0.8579            1 
  12  rs10783724       0.1101            1 
  12  rs78582342       0.9582            1 
  12 rs144758825       0.4495            1 
  12  rs61957938       0.8579            1 
  12  rs77192867       0.7266            1 
  12  rs55637917       0.7561            1 
  12  rs74408199       0.7266            1 
  12  rs55659159       0.3396            1 
  12  rs61957941       0.8579            1 
  12  rs59136392       0.3396            1 
  12  rs74090675       0.5248            1 
  12  rs10747742      0.07959            1 
  12 rs116530165       0.8362            1 
  12   rs7311751       0.4216            1 
  12 rs114402951       0.9435            1 
  12 rs115182367       0.9435            1 
  12 rs115530372       0.8362            1 
  12  rs66516917        0.259            1 
  12  rs79104523       0.2488            1 
  12  rs73326725       0.8579            1 
  12  rs61957943       0.2488            1 
  12 rs115692134       0.9435            1 
  12   rs7977099       0.5726            1 
  12  rs10876748       0.3441            1 
  12  rs56677471       0.2488            1 
  12 rs114112348       0.9435            1 
  12  rs61501752       0.5248            1 
  12  rs60744440        0.125            1 
  12  rs58254871       0.7561            1 
  12 rs140435103       0.9203            1 
  12   rs7486972       0.4461            1 
  12 rs184372560       0.9435            1 
  12  rs57184287       0.5248            1 
  12 rs140129375       0.7266            1 
  12 rs116443941       0.9435            1 
  12 rs146811941       0.5248            1 
  12 rs146150551       0.2488            1 
  12   rs6581035       0.3441            1 
  12 rs141247967       0.2347            1 
  12   rs7135830       0.4495            1 
  12 rs143601272       0.5248            1 
  12 rs115819688       0.7266            1 
  12 rs139038405       0.7266            1 
  12   rs7294460       0.4495            1 
  12   rs7485740       0.5726            1 
  12 rs113886103        0.125            1 
  12  rs73325811       0.3125            1 
  12 rs146854480       0.8683            1 
  12 rs150202055       0.9435            1 
  12   rs7979557       0.3441            1 
  12 rs149898597       0.2488            1 
  12 rs138229096       0.1101            1 
  12 rs145915118       0.9435            1 
  12 rs148837484       0.7266            1 
  12 rs143497703       0.7266            1 
  12 rs115548816       0.7266            1 
  12  rs10876749       0.4541            1 
  12  rs11834082       0.5248            1 
  12 rs146350630       0.7266            1 
  12  rs56287835       0.7665            1 
  12  rs10783726       0.5726            1 
  12 rs557887446       0.9435            1 
  12  rs12318683       0.2488            1 
  12  rs10747743       0.2347            1 
  12  rs11171430       0.2746            1 
  12  rs11832308       0.2746            1 
  12  rs61957946       0.8579            1 
  12  rs80178612       0.8683            1 
  12   rs7297720       0.7266            1 
  12   rs7311967       0.5726            1 
  12   rs4758999       0.2347            1 
  12   rs7302469       0.4461            1 
  12  rs12296692       0.2488            1 
  12   rs6581036       0.4153            1 
  12  rs13377995       0.2746            1 
  12  rs10876750       0.2347            1 
  12  rs11171431       0.2746            1 
  12  rs77870025       0.8362            1 
  12  rs80268610       0.7266            1 
  12  rs11171432       0.2746            1 
  12  rs60774348       0.8579            1 
  12  rs35875243        0.841            1 
  12  rs11171434       0.2746            1 
  12  rs11171435       0.2488            1 
  12  rs59347627       0.2488            1 
  12 rs112434065       0.4495            1 
  12  rs60249205       0.8579            1 
  12   rs7487798       0.5726            1 
  12  rs78818928       0.8362            1 
  12  rs74090684       0.5248            1 
  12   rs7972297       0.6269            1 
  12  rs74090685       0.5248            1 
  12   rs7962135       0.6269            1 
  12   rs7489047       0.8579            1 
  12  rs10876751       0.2347            1 
  12  rs67015069       0.8579            1 
  12  rs11171437       0.4541            1 
  12 rs116723446       0.8362            1 
  12 rs116506153       0.5868            1 
  12 rs115943127       0.5868            1 
  12 rs115408193       0.5868            1 
  12  rs10783727        0.461            1 
  12  rs10783728       0.3913            1 
  12  rs77317600       0.5868            1 
  12  rs10735861       0.3913            1 
  12  rs58378652       0.4987            1 
  12  rs10735862       0.3913            1 
  12 rs147252059       0.9203            1 
  12 rs144153707       0.5248            1 
  12  rs10783729        0.461            1 
  12  rs75825283       0.8362            1 
  12  rs10783730       0.3913            1 
  12   rs7314701       0.6269            1 
  12   rs7301667       0.4495            1 
  12  rs80021483       0.9775            1 
  12  rs12579408       0.8579            1 
  12 rs113436240       0.4495            1 
  12  rs12581916       0.8579            1 
  12 rs113318027       0.2096            1 
  12 rs144357016       0.3913            1 
  12   rs7968130       0.4495            1 
  12  rs77071655       0.5248            1 
  12 rs201915307       0.7286            1 
  12  rs77413546       0.2814            1 
  12  rs11171440       0.4495            1 
  12   rs4759143       0.4461            1 
  12   rs4759000       0.5426            1 
  12 rs144231300       0.7176            1 
  12  rs12823727       0.4461            1 
  12 rs145062457        0.877            1 
  12 rs138972006       0.8362            1 
  12 rs115471673       0.8579            1 
  12  rs11171441       0.6495            1 
  12  rs11171442       0.6269            1 
  12 rs143196257       0.5868            1 
  12  rs74844018       0.8579            1 
  12  rs11171443       0.6269            1 
  12  rs11171444       0.2347            1 
  12  rs11171445       0.4495            1 
  12  rs10876753       0.5426            1 
  12   rs7958605       0.5726            1 
  12  rs10876754       0.2347            1 
  12   rs6581037       0.5667            1 
  12   rs7308981       0.5868            1 
  12   rs6421181       0.4461            1 
  12  rs10783731       0.4541            1 
  12 rs146078829       0.5248            1 
  12   rs7296356       0.5868            1 
  12  rs10747744       0.5426            1 
  12  rs61956269       0.8579            1 
  12  rs10747745       0.5426            1 
  12  rs78470098       0.8362            1 
  12 rs116566779       0.2415            1 
  12  rs10747746       0.2347            1 
  12  rs71070875       0.2153            1 
  12 rs145132879       0.0358            1 
  12   rs4759144       0.4461            1 
  12   rs4759145       0.5426            1 
  12   rs7487419       0.8579            1 
  12   rs5798349       0.1669            1 
  12   rs4759146       0.5426            1 
  12   rs7485053       0.8522            1 
  12   rs4759147       0.4468            1 
  12  rs12317998       0.4495            1 
  12   rs7488140       0.7562            1 
  12  rs75895729       0.8683            1 
  12   rs7485722       0.5729            1 
  12   rs7488178       0.2347            1 
  12  rs75846298       0.5868            1 
  12  rs74090688       0.5248            1 
  12   rs7488143       0.3441            1 
  12   rs7488163       0.3441            1 
  12   rs7488164       0.3441            1 
  12  rs12308022       0.4495            1 
  12  rs10747747       0.7562            1 
  12  rs12582005       0.8579            1 
  12  rs74090690       0.3628            1 
  12  rs11171446       0.4495            1 
  12  rs75473020       0.1533            1 
  12  rs10747748       0.7562            1 
  12  rs12319326       0.6803            1 
  12  rs12313802       0.4495            1 
  12 rs115692856       0.5867            1 
  12  rs77955835       0.5868            1 
  12  rs71070876       0.5831            1 
  12  rs73325766       0.4495            1 
  12  rs57050414        0.794            1 
  12  rs78576403       0.5868            1 
  12  rs56938572       0.3628            1 
  12  rs11171447       0.7433            1 
  12  rs12309328       0.4495            1 
  12  rs12322736       0.4495            1 
  12  rs10876756       0.7937            1 
  12  rs12309458       0.4495            1 
  12  rs59254679       0.3628            1 
  12  rs76322347       0.5868            1 
  12  rs10747749       0.9574            1 
  12  rs61956272       0.8579            1 
  12 rs148088658       0.3628            1 
  12  rs74961210       0.2836            1 
  12  rs11830361       0.5248            1 
  12  rs79252594       0.2836            1 
  12  rs58178495       0.8362            1 
  12 rs138099447       0.2836            1 
  12  rs11837607       0.3628            1 
  12 rs142836142       0.9634            1 
  12 rs149310131       0.9203            1 
  12  rs10747750       0.7503            1 
  12  rs60991522       0.8579            1 
  12 rs112331945       0.8579            1 
  12  rs61566486       0.8579            1 
  12  rs10876758       0.4406            1 
  12  rs10876759       0.4406            1 
  12  rs10876760       0.6439            1 
  12  rs12316946       0.4495            1 
  12  esv3629574       0.3533            1 
  12   rs7487315       0.2347            1 
  12   rs7487832       0.2347            1 
  12   rs7487833       0.2347            1 
  12  rs76818099       0.5868            1 
  12   rs7486167       0.4284            1 
  12  rs11837711       0.4615            1 
  12  rs79930882       0.6881            1 
  12 rs116756664       0.8053            1 
  12   rs6581038       0.7676            1 
  12  rs67934812       0.8579            1 
  12   rs7971195       0.4153            1 
  12   rs7956183       0.5455            1 
  12 rs114480707       0.2415            1 
  12  rs74090691       0.6371            1 
  12  rs77316730       0.2836            1 
  12  rs61956275       0.8579            1 
  12  rs10876761       0.6974            1 
  12 rs201130076       0.2836            1 
  12  rs12579346       0.8579            1 
  12  rs12581959       0.7433            1 
  12  rs10082848       0.5516            1 
  12  rs10783732       0.5516            1 
  12  rs56906045        0.642            1 
  12   rs7484724       0.5516            1 
  12  rs10876762       0.5516            1 
  12  rs10876763       0.6289            1 
  12  rs10747751       0.4153            1 
  12  rs78583464       0.2836            1 
  12   rs7485979       0.8579            1 
  12   rs7485991       0.8579            1 
  12  rs11830618        0.642            1 
  12  rs10876764        0.817            1 
  12   rs7486042       0.5516            1 
  12  rs11171449       0.4818            1 
  12  rs10876765       0.5516            1 
  12  rs10876766       0.5516            1 
  12   rs6581039       0.5516            1 
  12  rs80148883       0.2836            1 
  12   rs7954814       0.5516            1 
  12   rs6581040       0.5516            1 
  12   rs6581041       0.5516            1 
  12   rs7484798       0.5516            1 
  12  rs77737166       0.2836            1 
  12 rs144267706       0.8579            1 
  12 rs575867270       0.9916            1 
  12   rs3935215       0.8579            1 
  12   rs7488269       0.5516            1 
  12  rs74090692        0.642            1 
  12   rs6581042       0.5516            1 
  12  rs10747752       0.4818            1 
  12   rs7486820       0.5516            1 
  12  rs61956290       0.8579            1 
  12 rs143062979        0.642            1 
  12   rs7967395       0.5516            1 
  12  rs79807163       0.7181            1 
  12   rs7971073       0.5516            1 
  12   rs7971885       0.5516            1 
  12 rs144309964       0.8053            1 
  12  rs76838567       0.2836            1 
  12 rs114752638       0.7433            1 
  12   rs7486057       0.2877            1 
  12   rs7487895       0.8579            1 
  12  rs10783733       0.5516            1 
  12  rs10876767       0.9094            1 
  12  rs80247641        0.642            1 
  12  rs12581060       0.8579            1 
  12  rs79072749      0.05599            1 
  12   rs7296081       0.2836            1 
  12 rs116382549       0.5868            1 
  12  rs10876768        0.817            1 
  12  rs12578879       0.5113            1 
  12 rs142806227       0.5267            1 
  12  rs61956291       0.8579            1 
  12  rs75604337       0.2836            1 
  12  rs77509866       0.4615            1 
  12  rs10783734        0.817            1 
  12  rs10783735       0.4153            1 
  12  rs10783736       0.5516            1 
  12  rs78389209       0.2836            1 
  12   rs7487537       0.5516            1 
  12   rs7485079       0.5516            1 
  12  rs79573832       0.2836            1 
  12   rs7294677       0.4818            1 
  12   rs7964661       0.2836            1 
  12   rs7488940       0.8579            1 
  12  rs74090694       0.4615            1 
  12   rs6581044       0.5516            1 
  12  rs10783737       0.4818            1 
  12  rs12580661       0.8579            1 
  12   rs7968871       0.9506            1 
  12  rs61956292       0.8579            1 
  12   rs7954081       0.7029            1 
  12  rs11171451       0.5267            1 
  12 rs566629092       0.8579            1 
  12 rs114387539       0.2836            1 
  12  rs61956295       0.6873            1 
  12  rs12825123       0.6187            1 
  12   rs7300096        0.637            1 
  12   rs7965895       0.2836            1 
  12  rs12833263       0.5677            1 
  12   rs7300594       0.5488            1 
  12  rs11171453       0.3786            1 
  12   rs7132076       0.2694            1 
  12 rs536213544        0.407            1 
  12 rs112892991       0.6194            1 
  12  rs11171455        0.974            1 
  12   rs7310663        0.637            1 
  12   rs6581045       0.1671            1 
  12  rs59011123       0.6697            1 
  12  rs61603641       0.7531            1 
  12 rs114266812       0.6717            1 
  12  rs59438785       0.6194            1 
  12  rs61956300       0.9486            1 
  12  rs12318702       0.6697            1 
  12  rs59198084       0.7531            1 
  12  rs10876771        0.616            1 
  12  rs10876772       0.3208            1 
  12  rs61547125       0.6194            1 
  12  rs11171456       0.6697            1 
  12  rs11171457       0.6697            1 
  12  rs12304815       0.6697            1 
  12  rs10876773       0.6873            1 
  12  rs60401275       0.7531            1 
  12  rs73327793       0.5816            1 
  12  rs61956303       0.6194            1 
  12  rs56911775       0.9175            1 
  12   rs7487767       0.6815            1 
  12   rs7487750       0.6815            1 
  12  rs10876774       0.6815            1 
  12  rs74092309       0.9175            1 
  12   rs6581046       0.5904            1 
  12  rs74092310       0.9175            1 
  12  rs75690371       0.3104            1 
  12  rs12322458       0.5816            1 
  12  rs58396798       0.9175            1 
  12  rs73327795       0.5816            1 
  12 rs142378770       0.6815            1 
  12  rs10876775       0.6815            1 
  12 rs199995359        0.974            1 
  12  rs12312252       0.5684            1 
  12 rs150763381       0.6815            1 
  12  rs12307839       0.5816            1 
  12   rs7486280       0.2656            1 
  12   rs7484432       0.3846            1 
  12  rs59019052       0.9728            1 
  12 rs138213608       0.5816            1 
  12   rs7133317       0.2694            1 
  12  rs74326596       0.3104            1 
  12  rs10783740        0.547            1 
  12  rs10783741       0.2656            1 
  12  rs77754250       0.3104            1 
  12  rs66865106       0.7899            1 
  12  rs75117430       0.3104            1 
  12  rs73124916       0.6815            1 
  12 rs116691790       0.3104            1 
  12 rs190727463       0.5816            1 
  12   rs9669226       0.6812            1 
  12   rs9669227       0.5556            1 
  12   rs4759001       0.8154            1 
  12 rs202057187       0.7952            1 
  12 rs201554506       0.6897            1 
  12   rs4759149        0.277            1 
  12 rs201409163       0.9486            1 
  12 rs568743259       0.9175            1 
  12  rs61956325       0.9486            1 
  12 rs150111706       0.3104            1 
  12  rs61956326       0.9486            1 
  12 rs563055663      0.09749            1 
  12 rs539297229       0.3104            1 
  12  rs12825569       0.7899            1 
  12  rs12370631         0.55            1 
  12 rs182953071       0.5816            1 
  12  rs12826311        0.547            1 
  12 rs113251866       0.9728            1 
  12  rs12826533       0.7899            1 
  12  rs12825366        0.743            1 
  12  rs61956327       0.9486            1 
  12  rs60683526        0.407            1 
  12 rs144896754       0.2711            1 
  12   rs7966072        0.547            1 
  12  rs74757096       0.3104            1 
  12  rs56090909       0.6815            1 
  12  rs11171459       0.5816            1 
  12  rs12582120       0.9486            1 
  12  rs11614690        0.743            1 
  12  rs73330004       0.5816            1 
  12  rs77633032      0.05599            1 
  12  rs73330005       0.5816            1 
  12  rs11171460       0.5816            1 
  12  rs11171461       0.5816            1 
  12 rs113012803       0.5816            1 
  12  rs73330007       0.5816            1 
  12   rs6581047       0.9486            1 
  12 rs143776759       0.3104            1 
  12  rs10783742       0.6815            1 
  12  rs71070881       0.4138            1 
  12  rs10876777       0.2694            1 
  12  rs12369651         0.55            1 
  12  rs35516220       0.5108            1 
  12 rs111771888         0.55            1 
  12  rs10876779       0.4105            1 
  12 rs116233202       0.3104            1 
  12   rs6581048       0.2694            1 
  12 rs145957143       0.3104            1 
  12   rs4539978         0.55            1 
  12 rs116658149       0.3104            1 
  12   rs6421182       0.1671            1 
  12  rs74092322       0.9175            1 
  12   rs7295548       0.2656            1 
  12   rs7311797        0.547            1 
  12   rs7311929       0.9486            1 
  12 rs149991209       0.5816            1 
  12 rs113149096       0.8322            1 
  12 rs116023528       0.3104            1 
  12 rs144040746       0.3104            1 
  12   rs7296531       0.6815            1 
  12   rs6581049       0.6815            1 
  12 rs138472777       0.5117            1 
  12   rs9971868       0.6815            1 
  12  rs78150362       0.3104            1 
  12 rs114010552       0.3104            1 
  12  rs55797706       0.9486            1 
  12   rs7300996        0.743            1 
  12   rs4318592       0.9486            1 
  12 rs139135822       0.5816            1 
  12   rs3923056       0.6815            1 
  12  rs12309484       0.5816            1 
  12  rs12371318        0.547            1 
  12  rs79091575       0.3104            1 
  12  rs11171462       0.2656            1 
  12  rs76869304       0.0147            1 
  12  rs11171463       0.5816            1 
  12   rs7957446       0.9486            1 
  12  rs71769116       0.1117            1 
  12  rs11171464        0.743            1 
  12  rs61956331       0.8309            1 
  12 rs557227013       0.8264            1 
  12  rs80011245       0.3104            1 
  12   rs7964964       0.5119            1 
  12 rs114008065       0.3104            1 
  12 rs114769789       0.6847            1 
  12 rs536367065       0.6847            1 
  12   rs4593071       0.5119            1 
  12  rs60643523       0.8309            1 
  12  rs74092326       0.9175            1 
  12 rs115832226       0.3104            1 
  12  rs10876780       0.7007            1 
  12 rs114763328       0.3104            1 
  12  rs12299422       0.5816            1 
  12  rs10783743         0.55            1 
  12  rs10783744       0.4105            1 
  12  rs10783745       0.7166            1 
  12  rs10876781       0.8192            1 
  12   rs4396935       0.7899            1 
  12 rs114278914       0.3104            1 
  12   rs7980098       0.8309            1 
  12   rs7966770       0.8309            1 
  12  rs10594415       0.5119            1 
  12  rs79462096      0.08459            1 
  12   rs7952853       0.5119            1 
  12 rs114611985       0.3104            1 
  12  rs11171467      0.08459            1 
  12  rs73339457       0.5639            1 
  12  rs74092333       0.8322            1 
  12 rs116178903       0.3104            1 
  12  rs76329398      0.05599            1 
  12   rs7133266       0.7007            1 
  12   rs6581050        0.743            1 
  12   rs6581051         0.55            1 
  12   rs6581052        0.743            1 
  12 rs142183195       0.3104            1 
  12  rs11171468       0.7007            1 
  12   rs7971742       0.8309            1 
  12   rs7974966       0.7967            1 
  12  rs59315611       0.5984            1 
  12  rs77076762       0.6842            1 
  12   rs5798353        0.743            1 
  12 rs140052667       0.5867            1 
  12   rs7138041       0.8478            1 
  12  rs11171470       0.7007            1 
  12  rs61956358       0.4436            1 
  12   rs4386542       0.5592            1 
  12   rs4450867       0.8478            1 
  12  rs10747755        0.974            1 
  12  rs12579005       0.4436            1 
  12 rs111592882       0.3104            1 
  12  rs12310138       0.8478            1 
  12  rs10876782        0.743            1 
  12 rs114140857       0.3104            1 
  12  rs76947098       0.6842            1 
  12  rs10876783       0.4401            1 
  12  rs11171473       0.4401            1 
  12  rs11171474       0.4401            1 
  12  rs11171475       0.4401            1 
  12  rs11171476       0.4401            1 
  12  rs11171477       0.4401            1 
  12  rs11171478       0.4401            1 
  12   rs9706375       0.4401            1 
  12  rs11171480       0.4401            1 
  12  rs11171481       0.4401            1 
  12 rs141646569       0.6717            1 
  12   rs4348037       0.3873            1 
  12 rs149587632       0.3104            1 
  12  rs58637380       0.5639            1 
  12 rs140349791       0.5669            1 
  12  rs79847204       0.8192            1 
  12  rs56977164      0.08939            1 
  12 rs543927994       0.5238            1 
  12   rs4349540       0.9985            1 
  12  rs61073416       0.5238            1 
  12  rs57466023       0.5238            1 
  12 rs534038229       0.1068            1 
  12 rs548962454       0.1068            1 
  12 rs567361825       0.1068            1 
  12 rs535347341       0.1068            1 
  12  rs55807043       0.1068            1 
  12  rs56956745      0.06349            1 
  12 rs143398234       0.3818            1 
  12   rs4533700        0.214            1 
  12 rs567299706       0.4828            1 
  12 rs537818655       0.4828            1 
  12 rs142626829       0.3104            1 
  12  rs11171482       0.8478            1 
  12 rs140780838       0.1057            1 
  12 rs202218811       0.3104            1 
  12   rs4642170       0.4023            1 
  12   rs4605592       0.5182            1 
  12  rs11171483       0.7007            1 
  12  rs78855708       0.1177            1 
  12 rs138289271       0.3104            1 
  12  rs78735377       0.3104            1 
  12  rs61957760       0.6784            1 
  12  rs74913768       0.9496            1 
  12  rs11171484       0.4495            1 
  12   rs7977965       0.9804            1 
  12   rs4130004       0.6784            1 
  12   rs4130005       0.9307            1 
  12   rs4130003       0.7731            1 
  12  rs10783746       0.9496            1 
  12  rs60450959       0.6784            1 
  12  rs80323686       0.3104            1 
  12  rs11455734        0.944            1 
  12  rs35305455        0.944            1 
  12   rs7295538       0.3104            1 
  12  rs60683621       0.6784            1 
  12 rs141663640       0.5639            1 
  12 rs114770906       0.5172            1 
  12   rs4370065       0.7731            1 
  12   rs4237800        0.974            1 
  12  rs11171486       0.9667            1 
  12   rs4759150       0.7731            1 
  12  rs56741054       0.9175            1 
  12 rs113231704       0.9634            1 
  12  rs55829708       0.5984            1 
  12   rs7294659       0.8706            1 
  12   rs7309129       0.6717            1 
  12  rs78378859      0.05599            1 
  12   rs4356858       0.6784            1 
  12 rs150547836       0.5172            1 
  12 rs114149183       0.2925            1 
  12  rs61957763       0.6784            1 
  12  rs75273258       0.3104            1 
  12  rs78035312       0.9667            1 
  12  rs61957764       0.6784            1 
  12  rs61957765       0.8706            1 
  12 rs114705174       0.3104            1 
  12  rs10783747       0.4898            1 
  12   rs4343668       0.6784            1 
  12  rs11835544       0.5639            1 
  12  rs78534471       0.3104            1 
  12  rs75522251       0.3104            1 
  12   rs7298422       0.7412            1 
  12  rs78766969       0.3104            1 
  12   rs5798354       0.9307            1 
  12   rs4422358       0.9924            1 
  12   rs7302745       0.9924            1 
  12  rs67290413       0.8706            1 
  12   rs7302568        0.944            1 
  12   rs7302782       0.9307            1 
  12  rs12297108       0.4495            1 
  12  rs10783748       0.9924            1 
  12 rs138020098       0.9203            1 
  12  rs75011380       0.9203            1 
  12  rs12318699       0.9667            1 
  12  rs10876784       0.9496            1 
  12 rs139499289      0.05599            1 
  12   rs4376077       0.6784            1 
  12  rs61957766       0.9496            1 
  12 rs200792122       0.9307            1 
  12 rs188633040       0.9924            1 
  12 rs192768034       0.7952            1 
  12 rs184796938       0.7731            1 
  12 rs142753382       0.6784            1 
  12 rs146543863        0.743            1 
  12 rs188428574      0.05599            1 
  12 rs141263973       0.9924            1 
  12 rs145535298       0.6784            1 
  12  rs77338658       0.9924            1 
  12 rs140809505       0.7962            1 
  12   rs4295200       0.7952            1 
  12 rs192108530       0.9667            1 
  12  rs12322589       0.7731            1 
  12  rs10876786       0.4506            1 
  12  rs12322662       0.9496            1 
  12  rs12309178       0.9924            1 
  12 rs116414868       0.3104            1 
  12 rs139379348       0.2238            1 
  12 rs116769224       0.3104            1 
  12 rs138029114        0.907            1 
  12  rs10876787       0.9924            1 
  12  rs10783749       0.7731            1 
  12  rs59926123       0.6784            1 
  12  rs59744522       0.2238            1 
  12   rs7309879       0.7731            1 
  12   rs7310158       0.9924            1 
  12   rs7310154       0.7731            1 
  12 rs551839702       0.9307            1 
  12  rs74092344       0.2238            1 
  12   rs7310415       0.9924            1 
  12  rs10876788       0.7731            1 
  12   rs7314540       0.7731            1 
  12  rs58753036       0.1057            1 
  12   rs7314323       0.9307            1 
  12   rs7314214       0.9924            1 
  12  rs60066834       0.6784            1 
  12   rs4759152       0.7731            1 
  12 rs189424153       0.1057            1 
  12 rs559835324       0.3104            1 
  12   rs4759153        0.944            1 
  12 rs143414352       0.7731            1 
  12   rs4513499       0.7731            1 
  12   rs9737652       0.7731            1 
  12 rs190999100      0.05599            1 
  12   rs7133443       0.9307            1 
  12  rs11504012       0.9634            1 
  12   rs7133342       0.9924            1 
  12   rs7133588       0.9778            1 
  12 rs200704134       0.6784            1 
  12  rs60979899      0.05599            1 
  12 rs143455470      0.07799            1 
  12  rs10876789       0.8093            1 
  12  rs10876790       0.8005            1 
  12  rs10876791       0.7804            1 
  12  rs57742580      0.05599            1 
  12 rs201855666       0.6784            1 
  12 rs199991424        0.726            1 
  12 rs200979636       0.6587            1 
  12  rs28896912        0.786            1 
  12 rs374497108       0.7919            1 
  12 rs528875663       0.9634            1 
  12 rs538235027       0.3104            1 
  12 rs189849801       0.2688            1 
  12 rs562310600      0.05599            1 
  12  rs11171501       0.9892            1 
  12 rs551611152       0.3104            1 
  12  rs56112061       0.9556            1 
  12  rs61957788       0.8706            1 
  12  rs57361193       0.6784            1 
  12  rs34709595       0.7555            1 
  12  rs12306358       0.7907            1 
  12  rs77430697       0.5172            1 
  12   rs7310335       0.6825            1 
  12   rs7310693       0.9307            1 
  12   rs7965047       0.7731            1 
  12   rs6581061       0.9307            1 
  12   rs7965411       0.9667            1 
  12   rs7133698       0.9307            1 
  12   rs7304753       0.6784            1 
  12  rs56760228       0.7731            1 
  12  rs12579181       0.9924            1 
  12   rs7300356       0.3104            1 
  12   rs7316594       0.9924            1 
  12  rs11349400       0.3728            1 
  12  rs56840674       0.6784            1 
  12   rs4453888       0.9307            1 
  12  rs76443662       0.3104            1 
  12   rs4309772       0.9922            1 
  12   rs4463014        0.743            1 
  12 rs114798762       0.5632            1 
  12 rs114316570       0.3104            1 
  12  rs10670564       0.9924            1 
  12  rs59003108       0.9924            1 
  12  rs67246762       0.2181            1 
  12  rs75875358       0.8742            1 
  12  rs35016985       0.3555            1 
  12   rs7132217       0.3922            1 
  12  rs74964699       0.6723            1 
  12   rs4336160       0.3206            1 
  12  rs11171505         0.02            1 
  12  rs77730874       0.4204            1 
  12  rs10783751       0.1229            1 
  12  rs12318697       0.3057            1 
  12  rs10876792       0.1229            1 
  12 rs115004878       0.8742            1 
  12  rs11830398       0.3389            1 
  12  rs28562727       0.1229            1 
  12  rs28393455       0.1229            1 
  12  rs11171507       0.1229            1 
  12  rs11171508       0.3057            1 
  12  rs73341440      0.09419            1 
  12  rs10876793       0.1229            1 
  12  rs11171510       0.3057            1 
  12  rs11171511       0.4459            1 
  12  rs60926711       0.8864            1 
  12  rs58586282       0.8864            1 
  12  rs57991804       0.8864            1 
  12   rs4759156       0.8874            1 
  12   rs4759003       0.4459            1 
  12   rs4759157       0.8864            1 
  12   rs4759004       0.8864            1 
  12   rs4759158       0.8864            1 
  12 rs115712833       0.8742            1 
  12 rs116171413       0.4204            1 
  12   rs7304684       0.3206            1 
  12   rs7304599       0.8864            1 
  12  rs76316907       0.1555            1 
  12  rs55659200       0.1444            1 
  12   rs7138601       0.7884            1 
  12 rs112525876       0.6723            1 
  12   rs7138879       0.8864            1 
  12  rs10783752       0.8864            1 
  12  rs10876794       0.8864            1 
  12  rs73341456       0.7073            1 
  12  rs11171512       0.4459            1 
  12  rs11171513       0.8864            1 
  12  rs74092350       0.7073            1 
  12  rs10876795       0.4459            1 
  12 rs148844877       0.4459            1 
  12  rs11171514       0.8864            1 
  12 rs115659151       0.8742            1 
  12  rs73341461       0.8864            1 
  12 rs149064777       0.8864            1 
  12  rs10876796       0.8864            1 
  12  rs10876797       0.8864            1 
  12 rs116663057       0.1555            1 
  12  rs10783753       0.8864            1 
  12   rs7135420       0.8864            1 
  12  rs55948320       0.3338            1 
  12  rs75448205       0.1555            1 
  12  rs79422251       0.8742            1 
  12   rs7960409       0.8864            1 
  12   rs7975417       0.4459            1 
  12   rs7960547       0.7884            1 
  12  rs58459351       0.7073            1 
  12 rs113659416       0.6723            1 
  12  rs10876798       0.8864            1 
  12  rs10876799       0.2732            1 
  12 rs201846888       0.6723            1 
  12  rs10876800       0.8864            1 
  12  rs10876801       0.8864            1 
  12  rs10876802       0.8864            1 
  12 rs150982237       0.6723            1 
  12 rs184379727       0.8742            1 
  12  rs10876803       0.4459            1 
  12  rs12302935       0.4459            1 
  12  rs11171515       0.6822            1 
  12  rs11171516       0.6822            1 
  12 rs536960787       0.6723            1 
  12 rs541052711       0.3338            1 
  12 rs541870213       0.8864            1 
  12 rs137948379      0.09419            1 
  12 rs149639664       0.8742            1 
  12 rs181265801       0.5051            1 
  12  rs58332875       0.3057            1 
  12 rs141529350       0.8742            1 
  12 rs139623454       0.8864            1 
  12 rs144180738        0.142            1 
  12 rs146543499       0.1555            1 
  12  rs11171517       0.7543            1 
  12  rs11171518       0.7543            1 
  12  rs11171519       0.7543            1 
  12  rs11171520       0.7543            1 
  12 rs536967404       0.8742            1 
  12 rs558738478       0.6723            1 
  12 rs559534331       0.1555            1 
  12 rs574326764       0.4204            1 
  12 rs145126473       0.1555            1 
  12  rs11519824       0.8177            1 
  12  rs11171521       0.6013            1 
  12  rs11171522       0.6013            1 
  12  rs11520031       0.8864            1 
  12  rs11171523       0.8807            1 
  12  rs11519828       0.4459            1 
  12  rs11520032       0.9803            1 
  12   rs4299522       0.8864            1 
  12  rs57085131       0.7724            1 
  12   rs7397890       0.8864            1 
  12 rs139628487      0.09419            1 
  12   rs7397901       0.2732            1 
  12 rs552036523       0.8742            1 
  12   rs7488530       0.6487            1 
  12   rs7489066       0.4459            1 
  12  rs10876804       0.8864            1 
  12   rs4286462       0.7073            1 
  12  rs12302466       0.4661            1 
  12  rs12302468       0.4661            1 
  12  rs12308722       0.4793            1 
  12   rs4334684       0.4459            1 
  12 rs138809713       0.7073            1 
  12  rs57791834       0.8864            1 
  12  rs73324259       0.3338            1 
  12  rs59301794       0.8864            1 
  12 rs144675075       0.8742            1 
  12   rs9738913       0.8864            1 
  12  rs11171525       0.5544            1 
  12   rs9738337       0.8864            1 
  12  rs73324262       0.7073            1 
  12   rs7138335       0.8177            1 
  12   rs7138699       0.2732            1 
  12  rs75011347       0.6723            1 
  12 rs556038456       0.3206            1 
  12  rs74875169       0.6723            1 
  12 rs146765746       0.1555            1 
  12  rs59792717      0.09419            1 
  12  rs11171526       0.4459            1 
  12  rs60753157       0.3338            1 
  12  rs11171527       0.8864            1 
  12  rs11171528       0.4459            1 
  12  rs79859235       0.1555            1 
  12  rs79689615       0.3232            1 
  12   rs7961849       0.8864            1 
  12 rs115971307       0.8742            1 
  12   rs7975388       0.3057            1 
  12  rs58800885       0.8277            1 
  12 rs144480048       0.1555            1 
  12  rs11833297       0.3232            1 
  12  rs73324275       0.3338            1 
  12  rs73324276       0.3338            1 
  12  rs10876805       0.8864            1 
  12 rs572391912       0.4459            1 
  12  rs74900841       0.6723            1 
  12   rs7304677       0.8864            1 
  12  rs79323766       0.3789            1 
  12  rs11171530       0.8864            1 
  12  rs73324278       0.3338            1 
  12  rs11171531       0.8864            1 
  12   rs4759159       0.8864            1 
  12   rs4759160        0.826            1 
  12   rs4597757       0.7073            1 
  12 rs115144411       0.1555            1 
  12  rs56656519       0.6723            1 
  12 rs116421818       0.1555            1 
  12 rs116203959       0.4204            1 
  12 rs112808424       0.3833            1 
  12 rs142565827       0.6723            1 
  12 rs115099454       0.1555            1 
  12 rs115847443       0.1555            1 
  12 rs140430419      0.09419            1 
  12 rs150403065      0.09419            1 
  12 rs111400014       0.9545            1 
  12 rs139063414       0.7073            1 
  12  rs56375822       0.2732            1 
  12 rs147334367       0.1405            1 
  12  rs55718406       0.3338            1 
  12   rs4419419       0.5562            1 
  12 rs148536203       0.1555            1 
  12 rs140955713       0.8742            1 
  12 rs570345432        0.768            1 
  12 rs140961655        0.768            1 
  12  rs11495501       0.3057            1 
  12 rs181848265       0.2392            1 
  12  rs11171533       0.9545            1 
  12  rs11171534       0.9545            1 
  12  rs10876806       0.9112            1 
  12  rs11835004       0.9525            1 
  12 rs573345392       0.5761            1 
  12 rs534300654       0.5761            1 
  12 rs563559475       0.7073            1 
  12 rs113249378       0.2673            1 
  12 rs546316797       0.1238            1 
  12 rs561343166       0.1238            1 
  12 rs569485563       0.7073            1 
  12  rs11171535       0.3206            1 
  12  rs58624721       0.9675            1 
  12  rs59677035       0.5562            1 
  12 rs112125150       0.7391            1 
  12  rs11171536       0.9545            1 
  12 rs185265713       0.3833            1 
  12  rs11171537       0.2732            1 
  12 rs150005814       0.3833            1 
  12 rs572809819       0.9807            1 
  12 rs560723120       0.8742            1 
  12 rs528016152       0.8742            1 
  12  rs11171538        0.566            1 
  12  rs11171539       0.3864            1 
  12 rs553751367       0.8726            1 
  12 rs555521639       0.8742            1 
  12 rs375349885       0.6487            1 
  12 rs577672306       0.1555            1 
  12  rs11171540       0.6576            1 
  12  rs11171541       0.4802            1 
  12 rs550359561       0.1555            1 
  12  rs72169982       0.7826            1 
  12  rs10783755       0.5562            1 
  12 rs116726281       0.1555            1 
  12  rs76096940       0.3206            1 
  12   rs4513498       0.0346            1 
  12  rs73324296       0.3338            1 
  12  rs12230513       0.3206            1 
  12   rs4301049       0.7558            1 
  12  rs55978845       0.3338            1 
  12  rs72335300       0.2732            1 
  12  rs74497870       0.4123            1 
  12  rs10876807       0.5562            1 
  12  rs67710015        0.368            1 
  12 rs183627966        0.768            1 
  12  rs60868000       0.6723            1 
  12  rs73324301       0.0205            1 
  12  rs73324302       0.0205            1 
  12  rs73326003       0.0205            1 
  12 rs115723047       0.1555            1 
  12  rs11171542       0.2732            1 
  12  rs73326007       0.0205            1 
  12  rs74093204      0.09419            1 
  12  rs73326009      0.09419            1 
  12  rs10876808       0.8435            1 
  12  rs10783756       0.9112            1 
  12  rs10876809       0.9545            1 
  12  rs60565597      0.09419            1 
  12  rs12309784       0.4495            1 
  12  rs73326017      0.09419            1 
  12 rs114665543       0.6717            1 
  12  rs73326021       0.3057            1 
  12 rs534107752      0.09419            1 
  12 rs548888053      0.07759            1 
  12 rs567503015       0.2647            1 
  12 rs537933117       0.2822            1 
  12  rs73326022       0.1314            1 
  12  rs11171544       0.3057            1 
  12 rs139476445       0.4204            1 
  12 rs112677402      0.09419            1 
  12 rs112814838      0.09419            1 
  12  rs74874107       0.6723            1 
  12  rs75858062       0.6723            1 
  12 rs146249176       0.4495            1 
  12  rs74638080       0.1583            1 
  12  rs77902503       0.6723            1 
  12 rs115217968       0.1555            1 
  12  rs77755732       0.8236            1 
  12  rs73326027      0.09419            1 
  12  rs76631714       0.3833            1 
  12 rs142156889       0.6734            1 
  12 rs112712585       0.1583            1 
  12  rs56850050      0.09419            1 
  12 rs140476303       0.6723            1 
  12   rs4504195       0.6734            1 
  12   rs6581065       0.8435            1 
  12 rs199967537       0.8742            1 
  12   rs4637327       0.4204            1 
  12  rs60315289       0.3338            1 
  12  rs73326032       0.3057            1 
  12  rs11832288       0.3833            1 
  12  rs12367025       0.3057            1 
  12   rs6581066       0.9112            1 
  12  rs11834092       0.1583            1 
  12  rs57097726       0.3338            1 
  12   rs7305830       0.8435            1 
  12  rs76900054       0.3338            1 
  12   rs7305943       0.1612            1 
  12  rs10747757       0.1612            1 
  12 rs111360841       0.4495            1 
  12  rs59802031      0.09419            1 
  12 rs140424828       0.8742            1 
  12  rs59457733      0.09419            1 
  12  rs12314701       0.3057            1 
  12  rs59920067      0.09419            1 
  12   rs4377521       0.6734            1 
  12  rs60445827      0.09419            1 
  12 rs183303866       0.6734            1 
  12  rs59299734      0.09419            1 
  12  rs12318271       0.3057            1 
  12  rs73326043      0.09419            1 
  12  rs11171547       0.3057            1 
  12  rs57364932      0.09419            1 
  12  rs10876810       0.3057            1 
  12  rs78021148       0.9558            1 
  12 rs199896545       0.2336            1 
  12 rs202082629       0.9472            1 
  12 rs542822973       0.9472            1 
  12 rs560972877       0.2389            1 
  12 rs531427682       0.9877            1 
  12 rs200222030       0.7355            1 
  12 rs545993152       0.8532            1 
  12 rs543112634        0.161            1 
  12 rs141612261       0.3338            1 
  12 rs111545180      0.08289            1 
  12  rs78627215       0.7355            1 
  12 rs112201253       0.3057            1 
  12  rs11831304       0.3833            1 
  12 rs115058264       0.8742            1 
  12  rs11838214       0.7355            1 
  12  rs74093215       0.8124            1 
  12  rs11171550       0.9112            1 
  12   rs6581067       0.7392            1 
  12  rs59316825       0.7355            1 
  12  rs10783757       0.7392            1 
  12 rs183973202       0.3206            1 
  12   rs4324500       0.8236            1 
  12  rs57449968       0.7355            1 
  12  rs60530316       0.7355            1 
  12 rs112157195       0.7355            1 
  12 rs145555132       0.4204            1 
  12 rs112464863       0.3057            1 
  12 rs113971999       0.7355            1 
  12 rs370508295       0.3833            1 
  12   rs7963839       0.9112            1 
  12 rs138077956       0.5391            1 
  12 rs143098959       0.4124            1 
  12  rs76179834       0.3206            1 
  12  rs76783572       0.3206            1 
  12  rs57268584       0.3092            1 
  12  rs73326048       0.3338            1 
  12 rs113814463       0.3338            1 
  12  rs11837379       0.3833            1 
  12 rs140839335       0.4204            1 
  12  rs11171551       0.7355            1 
  12  rs12582817       0.7355            1 
  12  rs10876812       0.5026            1 
  12 rs144069810       0.4204            1 
  12   rs4302411       0.9112            1 
  12 rs113735067       0.3833            1 
  12 rs112874720       0.7355            1 
  12 rs149074153       0.8742            1 
  12 rs142172675       0.8742            1 
  12   rs6581068       0.3057            1 
  12   rs1955100       0.7355            1 
  12  rs11171552       0.3057            1 
  12 rs140010867       0.2531            1 
  12   rs7133826       0.8807            1 
  12   rs7137307       0.1555            1 
  12  rs74093216       0.8124            1 
  12  rs73326054       0.7355            1 
  12  rs73326056       0.1444            1 
  12  rs78331588       0.3833            1 
  12   rs7297323       0.9112            1 
  12  rs35100182       0.3833            1 
  12 rs150492537       0.1555            1 
  12  rs28841694       0.7355            1 
  12  rs28851490       0.7355            1 
  12 rs145030916       0.1555            1 
  12 rs112291841       0.3833            1 
  12 rs141331010       0.4204            1 
  12 rs113229220       0.4123            1 
  12  rs73326057       0.8124            1 
  12  rs76126658       0.3206            1 
  12  rs73326058       0.1444            1 
  12   rs1896049       0.3833            1 
  12  rs58948182       0.7355            1 
  12   rs1896048       0.7392            1 
  12 rs116360946       0.8742            1 
  12  rs11836580       0.4123            1 
  12  rs74093222       0.3338            1 
  12  rs11836608       0.7355            1 
  12  rs73326062       0.3338            1 
  12  rs73326066       0.3338            1 
  12  rs11833187       0.7355            1 
  12  rs58154171       0.2531            1 
  12  rs11835716       0.7355            1 
  12  rs74093226       0.8124            1 
  12  rs59693527       0.8124            1 
  12  rs57386660       0.7355            1 
  12 rs114291154       0.8742            1 
  12   rs1896046       0.7355            1 
  12   rs7964803       0.3057            1 
  12  rs56955949       0.7355            1 
  12  rs17117652       0.1555            1 
  12  rs73326070       0.7355            1 
  12  rs73326072       0.8124            1 
  12  rs73326075       0.7355            1 
  12  rs73326078       0.8124            1 
  12  rs10161416       0.4495            1 
  12  rs10161246       0.3057            1 
  12  rs73326081       0.8124            1 
  12  rs73326082       0.7355            1 
  12  rs73326085       0.7355            1 
  12  rs73326087       0.8124            1 
  12  rs73326090       0.8124            1 
  12  rs73326093       0.3057            1 
  12  rs73326094       0.8124            1 
  12  rs73326098       0.7355            1 
  12  rs11171555       0.7392            1 
  12  rs74737328       0.5505            1 
  12 rs149299003       0.8742            1 
  12 rs111538267       0.1583            1 
  12  rs73326102       0.7355            1 
  12  rs11171556       0.8236            1 
  12 rs114882379       0.1555            1 
  12  rs73327904       0.7355            1 
  12  rs73327906       0.7355            1 
  12  rs73327908       0.7355            1 
  12  rs78922521       0.6717            1 
  12 rs112515580       0.3833            1 
  12  rs12580565       0.7355            1 
  12 rs149204891       0.8124            1 
  12   rs4759005       0.3057            1 
  12  rs73327912       0.8124            1 
  12  rs76779902       0.8742            1 
  12  rs55904527       0.7355            1 
  12  rs55977991       0.8124            1 
  12  rs78979908       0.1238            1 
  12  rs56031252       0.8124            1 
  12   rs1896045       0.9112            1 
  12   rs3064687       0.6573            1 
  12   rs1896044       0.9112            1 
  12  rs61522667       0.7665            1 
  12  rs55699283       0.3338            1 
  12  rs59341961       0.7355            1 
  12 rs113652047       0.3833            1 
  12 rs144632193       0.4123            1 
  12 rs141681014       0.7355            1 
  12 rs146181733       0.1583            1 
  12  rs56664615       0.7355            1 
  12  rs58368234       0.7355            1 
  12 rs145481174       0.4495            1 
  12 rs199632675       0.3057            1 
  12 rs117243693       0.3057            1 
  12  rs76645563       0.8124            1 
  12  rs11520036       0.3057            1 
  12 rs113217794       0.3338            1 
  12 rs140276461       0.8742            1 
  12  rs59566394       0.7355            1 
  12 rs147973782       0.8742            1 
  12  rs59222790       0.7355            1 
  12  rs11171558       0.3057            1 
  12  rs59556341       0.7355            1 
  12 rs138940073      0.06459            1 
  12 rs112400785       0.7355            1 
  12  rs11561427       0.8236            1 
  12 rs144296345       0.3338            1 
  12  rs61572440       0.7355            1 
  12  rs61321649       0.7355            1 
  12  rs11520037       0.3057            1 
  12  rs60136439       0.7355            1 
  12 rs146721094       0.3338            1 
  12 rs546862933       0.4204            1 
  12  rs61165749       0.7355            1 
  12 rs184733603       0.7355            1 
  12 rs567660928       0.3338            1 
  12  rs12367518       0.3057            1 
  12 rs557833507       0.8124            1 
  12 rs200557216       0.7355            1 
  12   rs7964180       0.9112            1 
  12 rs147539535       0.3338            1 
  12 rs115622443       0.7355            1 
  12 rs150631057       0.3338            1 
  12 rs139768727        0.041            1 
  12 rs149811293       0.7355            1 
  12  rs11831015       0.4123            1 
  12  rs11532447       0.3206            1 
  12  rs11831505       0.1583            1 
  12 rs560756683       0.3592            1 
  12 rs531269654       0.3592            1 
  12 rs549483534       0.3592            1 
  12 rs570888205       0.3592            1 
  12   rs7954714       0.3057            1 
  12 rs566408339       0.8937            1 
  12  rs61957814       0.7434            1 
  12 rs555167312       0.8937            1 
  12  rs58762813       0.8937            1 
  12   rs7954846       0.3057            1 
  12  rs60757331       0.7355            1 
  12 rs141460711        0.768            1 
  12 rs139464426       0.3206            1 
  12  rs12316886       0.3057            1 
  12  rs61111632       0.7057            1 
  12 rs146073724       0.3206            1 
  12 rs139406424       0.7392            1 
  12 rs543329828       0.8742            1 
  12 rs376357636       0.7302            1 
  12 rs531193390       0.4204            1 
  12 rs552614758       0.5864            1 
  12 rs547062145       0.8742            1 
  12 rs373293164       0.7355            1 
  12 rs183828041       0.4204            1 
  12 rs147799459       0.7265            1 
  12  rs12370238       0.1111            1 
  12 rs574546434       0.3182            1 
  12  rs55843551       0.3338            1 
  12  rs12579787       0.7355            1 
  12 rs149409956       0.3833            1 
  12 rs138308243       0.3833            1 
  12 rs111782823       0.7355            1 
  12 rs111319596       0.7355            1 
  12 rs113847040       0.3057            1 
  12  rs11543034       0.9112            1 
  12  rs28826652       0.7355            1 
  12  rs12824386       0.7355            1 
  12  rs11171561       0.7252            1 
  12  rs28811080       0.7355            1 
  12  rs73327920       0.3338            1 
  12   rs1896042       0.7392            1 
  12  rs73327921       0.7355            1 
  12  rs73327922       0.7355            1 
  12 rs201878696       0.8738            1 
  12  rs11504015       0.4495            1 
  12  rs57370768       0.7355            1 
  12  rs11504016       0.4495            1 
  12  rs11171562       0.8409            1 
  12  rs61587293       0.7355            1 
  12  rs58546052       0.3833            1 
  12  rs58610393       0.4123            1 
  12  rs60163509       0.7355            1 
  12  rs57383013       0.7355            1 
  12  rs60834891       0.7355            1 
  12  rs74499638       0.3833            1 
  12   rs1896040       0.4123            1 
  12   rs1896039       0.3969            1 
  12  rs60515893       0.3338            1 
  12   rs4337074       0.7355            1 
  12 rs114147366       0.6717            1 
  12 rs114988358       0.1238            1 
  12   rs2217091       0.7355            1 
  12   rs2194986       0.7355            1 
  12  rs11171565       0.3057            1 
  12   rs2194985       0.7355            1 
  12 rs111557613       0.8888            1 
  12 rs111377488       0.8889            1 
  12   rs7298281       0.1555            1 
  12  rs61189220       0.8124            1 
  12  rs11830946       0.7355            1 
  12  rs11838117       0.7355            1 
  12   rs2371192       0.7355            1 
  12   rs2371191       0.9823            1 
  12   rs2371190       0.7355            1 
  12  rs11171567       0.2522            1 
  12 rs116384661       0.1314            1 
  12  rs76989728        0.435            1 
  12   rs2217090       0.4571            1 
  12  rs77527599       0.2789            1 
  12  rs11829949       0.3229            1 
  12   rs2162323       0.3525            1 
  12   rs1316899       0.1301            1 
  12   rs2371189       0.9516            1 
  12   rs2887968       0.4204            1 
  12  rs72215362       0.5731            1 
  12  rs11171569       0.3299            1 
  12  rs17117676       0.6428            1 
  12   rs1124741       0.7484            1 
  12  rs56012703       0.1878            1 
  12  rs11171571       0.4495            1 
  12  rs61746285       0.7569            1 
  12  rs17117692       0.6428            1 
  12  rs17117696       0.6428            1 
  12  rs74093254       0.4204            1 
  12  rs57652434       0.4204            1 
  12   rs1896037       0.5731            1 
  12   rs7953356       0.3299            1 
  12  rs76117905       0.7569            1 
  12  rs11351947       0.3299            1 
  12  rs17117706       0.4204            1 
  12  rs17117707       0.6428            1 
  12  rs74093255        0.716            1 
  12  rs11171573       0.5731            1 
  12  rs79352069       0.7569            1 
  12  rs10876814       0.5731            1 
  12   rs4759162       0.5731            1 
  12   rs4759163       0.1601            1 
  12   rs4759164       0.9507            1 
  12  rs11171574       0.3288            1 
  12  rs10783759       0.6962            1 
  12 rs191142662       0.6717            1 
  12  rs11171575       0.9507            1 
  12 rs543403957        0.716            1 
  12  rs10876815       0.5731            1 
  12  rs10876816       0.5731            1 
  12 rs189739157       0.2274            1 
  12   rs7299541       0.7749            1 
  12   rs7299562       0.9009            1 
  12   rs4387385       0.3056            1 
  12 rs150893894       0.4204            1 
  12  rs76239923       0.4204            1 
  12   rs1896036       0.7569            1 
  12   rs1896035       0.9009            1 
  12  rs12366432       0.9507            1 
  12  rs74093256       0.4204            1 
  12  rs10876818       0.5731            1 
  12   rs7134292       0.3288            1 
  12   rs7305194       0.5731            1 
  12  rs74579314        0.215            1 
  12  rs74093257       0.8281            1 
  12  rs11171579       0.5731            1 
  12  rs11171580       0.3299            1 
  12 rs190336840      0.06459            1 
  12   rs7137741       0.6962            1 
  12 rs144634063       0.3602            1 
  12   rs7138577       0.5731            1 
  12  rs77658576       0.4204            1 
  12  rs10783760       0.5731            1 
  12   rs5798356       0.5731            1 
  12   rs1896033       0.6962            1 
  12  rs75642144       0.7569            1 
  12  rs10876819       0.5731            1 
  12  rs11830210       0.8281            1 
  12  rs17117726       0.4204            1 
  12 rs140064628       0.3299            1 
  12  rs11171581       0.3288            1 
  12 rs115686906        0.312            1 
  12  rs78222723       0.7569            1 
  12  rs55721050        0.746            1 
  12  rs56081423       0.5731            1 
  12  rs10876820       0.5731            1 
  12  rs10876821       0.5731            1 
  12  rs75428109       0.2274            1 
  12  rs11171582       0.5731            1 
  12  rs10876822       0.5731            1 
  12 rs150421433       0.4204            1 
  12  rs79462573       0.7569            1 
  12  rs10783761       0.5731            1 
  12  rs58695662       0.4204            1 
  12  rs60764221       0.4204            1 
  12  rs10876823       0.5731            1 
  12   rs1896030       0.5731            1 
  12   rs1896029       0.5731            1 
  12  rs58285384       0.7484            1 
  12 rs141966704       0.6428            1 
  12 rs200815357       0.4204            1 
  12 rs113317161       0.7569            1 
  12   rs4529917      0.05879            1 
  12 rs116019411       0.7569            1 
  12  rs57466875       0.7484            1 
  12  rs61322729       0.4495            1 
  12 rs143268993        0.312            1 
  12  rs11171585       0.3299            1 
  12 rs111575740       0.7569            1 
  12   rs4759165       0.5731            1 
  12  rs11171586       0.6962            1 
  12  rs11171587       0.5731            1 
  12 rs144085079       0.2274            1 
  12  rs11171588       0.3288            1 
  12  rs11171589       0.5731            1 
  12 rs142952419       0.4204            1 
  12 rs201669145       0.7484            1 
  12 rs183440710       0.6428            1 
  12  rs11171590       0.5731            1 
  12  rs11534917       0.7484            1 
  12  rs11171591       0.5731            1 
  12 rs190648076       0.8281            1 
  12  rs11171592       0.5731            1 
  12  rs11533646       0.3299            1 
  12 rs113246049       0.7569            1 
  12  rs60327355       0.4204            1 
  12  rs11171593       0.3288            1 
  12 rs567373139       0.7569            1 
  12   rs9795693       0.5731            1 
  12  rs60500022       0.4204            1 
  12   rs4631921       0.5118            1 
  12   rs4503584       0.3299            1 
  12   rs7486279       0.6391            1 
  12 rs200030987       0.5092            1 
  12 rs551857902       0.4204            1 
  12  rs11504019       0.5578            1 
  12 rs144920036       0.7569            1 
  12   rs4315721       0.3288            1 
  12 rs142476119       0.4204            1 
  12   rs4317141       0.3288            1 
  12 rs140665169       0.1878            1 
  12 rs145669868       0.7569            1 
  12   rs4501156       0.5731            1 
  12 rs569280129       0.7569            1 
  12   rs4572811       0.6962            1 
  12 rs146208412       0.8281            1 
  12 rs573818687       0.8658            1 
  12 rs568244709       0.4769            1 
  12 rs535662523       0.7569            1 
  12   rs7399196       0.4986            1 
  12 rs141697104       0.3607            1 
  12   rs7399219       0.3242            1 
  12   rs7397992       0.3242            1 
  12   rs4558200       0.3373            1 
  12 rs148698470       0.5731            1 
  12  rs76124893       0.9009            1 
  12 rs555344344       0.4173            1 
  12 rs187881829       0.3896            1 
  12 rs192396419       0.3896            1 
  12 rs143853307       0.7569            1 
  12  rs79687858        0.716            1 
  12 rs566498481       0.8281            1 
  12   rs7967746       0.7591            1 
  12 rs144396797       0.6428            1 
  12 rs145366698       0.7569            1 
  12 rs200914299       0.6717            1 
  12 rs549135354       0.3607            1 
  12   rs7954959       0.5094            1 
  12  rs28887802       0.7354            1 
  12 rs370400350       0.7456            1 
  12  rs11559929       0.3288            1 
  12   rs4759166       0.5731            1 
  12   rs4759167       0.5731            1 
  12   rs4759168       0.5731            1 
  12   rs4759169       0.5731            1 
  12   rs4759170       0.3288            1 
  12  rs11171595       0.5731            1 
  12  rs11832252       0.6962            1 
  12  rs55864933       0.4204            1 
  12  rs57437178       0.4204            1 
  12   rs7311749       0.5731            1 
  12  rs74934359       0.4204            1 
  12  rs55917138       0.6962            1 
  12   rs7315290       0.5731            1 
  12  rs78569102       0.8281            1 
  12  rs11171598       0.5731            1 
  12  rs11171599       0.5731            1 
  12   rs1896028       0.7981            1 
  12 rs116587239       0.7569            1 
  12  rs34723922      0.05289            1 
  12 rs114776959       0.6428            1 
  12 rs114535555       0.6717            1 
  12  rs78902614       0.7569            1 
  12 rs370442195       0.3288            1 
  12  rs56058167       0.3288            1 
  12 rs544706862       0.3288            1 
  12 rs112146603       0.7569            1 
  12 rs529112507       0.6309            1 
  12  rs11171600       0.5731            1 
  12  rs11171601       0.5731            1 
  12  rs11171602       0.5731            1 
  12 rs148760145       0.2274            1 
  12 rs142400476       0.4204            1 
  12  rs11523594       0.9507            1 
  12   rs7959566       0.3057            1 
  12 rs145081582       0.7569            1 
  12 rs145367638      0.06459            1 
  12   rs4016597       0.5731            1 
  12 rs537100299       0.4204            1 
  12 rs111483828       0.5731            1 
  12  rs10450789       0.3057            1 
  12 rs146961298       0.5731            1 
  12 rs182835877       0.3602            1 
  12 rs113074725       0.5731            1 
  12   rs4759171       0.9507            1 
  12   rs4759172       0.3288            1 
  12 rs145303722       0.2274            1 
  12 rs146451344       0.6428            1 
  12  rs11171603       0.1601            1 
  12  rs11536136       0.3299            1 
  12 rs148202889       0.4204            1 
  12  rs11171604       0.5731            1 
  12  rs62026077       0.6962            1 
  12   rs7397207       0.9507            1 
  12 rs113065287       0.5731            1 
  12 rs146823928       0.5731            1 
  12 rs181017073       0.4076            1 
  12 rs140793279       0.9507            1 
  12 rs185997627       0.7569            1 
  12 rs149386249       0.7569            1 
  12 rs144658279       0.4204            1 
  12 rs538412928       0.4204            1 
  12 rs560822791       0.7569            1 
  12 rs200198953       0.5389            1 
  12 rs190674110       0.4204            1 
  12 rs201250931       0.4076            1 
  12 rs148541886       0.9803            1 
  12 rs139455032       0.7569            1 
  12 rs183450071       0.6962            1 
  12 rs556672477       0.4204            1 
  12 rs146494909       0.9507            1 
  12 rs140770499       0.6728            1 
  12   rs7972660       0.5731            1 
  12   rs7972344       0.3288            1 
  12 rs146732443       0.9064            1 
  12 rs112841717       0.9064            1 
  12 rs190656325       0.4751            1 
  12 rs141452358       0.7569            1 
  12 rs150851400      0.06459            1 
  12 rs201298748       0.6962            1 
  12 rs530213140       0.4204            1 
  12  rs11536179       0.7484            1 
  12  rs12312167      0.06459            1 
  12  rs74866460       0.5731            1 
  12   rs7397480       0.6717            1 
  12   rs2194987       0.6962            1 
  12 rs151172348       0.6428            1 
  12 rs145720081       0.4204            1 
  12 rs116033675       0.7569            1 
  12 rs114641634       0.7569            1 
  12  rs10876828       0.5731            1 
  12  rs12230307       0.3299            1 
  12  rs10876829       0.3288            1 
  12 rs114863328       0.2274            1 
  12 rs114159943       0.2274            1 
  12  rs61411633       0.9507            1 
  12   rs7966938       0.3299            1 
  12  rs61376353       0.4204            1 
  12   rs7136014       0.6428            1 
  12   rs7305681       0.5578            1 
  12   rs4759173       0.3288            1 
  12  rs10747758       0.9009            1 
  12  rs59264836       0.8519            1 
  12  rs73327966       0.4693            1 
  12 rs201209895       0.5216            1 
  12  esv3629583       0.5216            1 
  12   rs6581073       0.6428            1 
  12 rs527277665       0.8281            1 
  12 rs144562106       0.6428            1 
  12   rs2555033       0.9771            1 
  12 rs148825992       0.5216            1 
  12  rs74093273       0.8281            1 
  12   rs2371188       0.6717            1 
  12   rs1863550       0.5216            1 
  12  rs55853765       0.4693            1 
  12  rs11171611       0.8099            1 
  12   rs7977881       0.6428            1 
  12  rs74093277       0.8281            1 
  12  rs77142245       0.2274            1 
  12  rs12319052       0.8099            1 
  12   rs7295101       0.8157            1 
  12   rs7976998       0.6428            1 
  12  rs59080292       0.8157            1 
  12   rs7312989       0.4495            1 
  12   rs1574319       0.8157            1 
  12   rs1317711       0.9485            1 
  12   rs4545598       0.8157            1 
  12   rs4405359       0.6428            1 
  12   rs4268543       0.8157            1 
  12   rs4759006       0.9485            1 
  12  rs60321313       0.6428            1 
  12  rs74456065        0.835            1 
  12   rs7957262       0.8157            1 
  12 rs141223217        0.835            1 
  12  rs10783762       0.4279            1 
  12  rs56938401       0.6428            1 
  12  rs11171613       0.8157            1 
  12  rs11171614       0.8157            1 
  12  rs11171615       0.8157            1 
  12  rs76655530       0.8157            1 
  12  rs17117799       0.6428            1 
  12 rs114124298        0.835            1 
  12  rs73329936       0.8157            1 
  12  rs12308892       0.8157            1 
  12  rs61451468       0.8906            1 
  12 rs145926569        0.835            1 
  12 rs201179909       0.9102            1 
  12 rs146127702       0.6428            1 
  12   rs7973424       0.7537            1 
  12  rs12314499       0.7537            1 
  12  rs12307395       0.7537            1 
  12  rs73329938       0.6023            1 
  12  rs11171617       0.7537            1 
  12  rs11171618       0.7537            1 
  12  rs10506345       0.6307            1 
  12  rs11171619       0.7537            1 
  12  rs58896287       0.7537            1 
  12  rs73329943       0.7537            1 
  12 rs138972504       0.6307            1 
  12 rs149573751       0.7537            1 
  12  rs78688276       0.6428            1 
  12  rs12315025       0.8157            1 
  12  rs12308737       0.8157            1 
  12  rs12310127       0.8157            1 
  12  rs12310130       0.7537            1 
  12 rs115847355       0.3572            1 
  12  rs73329946       0.7537            1 
  12  rs17117814       0.8157            1 
  12  rs73329948       0.7537            1 
  12  rs59430466       0.7537            1 
  12  rs60252729       0.7537            1 
  12  rs77203061       0.6428            1 
  12 rs114475844        0.835            1 
  12  rs11171620       0.8386            1 
  12 rs115564746       0.3301            1 
  12  rs17117817       0.5141            1 
  12  rs76397868       0.3301            1 
  12  rs34177920       0.8647            1 
  12  rs75653482       0.7951            1 
  12   rs3858540       0.7095            1 
  12   rs2550670       0.9511            1 
  12  rs10876835       0.7095            1 
  12   rs3953273       0.5448            1 
  12  rs11171625       0.6089            1 
  12  rs11171626       0.5603            1 
  12  rs11171627        0.737            1 
  12  rs12227020       0.6912            1 
  12   rs2555034       0.2426            1 
  12  rs10876836       0.8926            1 
  12  rs10876837        0.183            1 
  12  rs11171629       0.9095            1 
  12 rs139995196       0.3301            1 
  12   rs7977603       0.5448            1 
  12   rs1474447       0.5448            1 
  12   rs2550671       0.6204            1 
  12  rs74093281       0.4014            1 
  12  rs78001418       0.1867            1 
  12   rs7305623       0.4618            1 
  12  rs76940436       0.6023            1 
  12  rs77750365       0.5141            1 
  12  rs11171631       0.5096            1 
  12   rs2555035       0.8479            1 
  12   rs7309433       0.2998            1 
  12  rs10876839       0.6908            1 
  12  esv3629584       0.6023            1 
  12   rs2555036       0.6137            1 
  12   rs2555037        0.488            1 
  12 rs115797379       0.2582            1 
  12   rs2694014       0.7476            1 
  12   rs7978340        0.991            1 
  12 rs200223109       0.4172            1 
  12  rs73329961       0.9334            1 
  12  rs34355759       0.8138            1 
  12 rs140670248       0.2612            1 
  12  rs56243753       0.2817            1 
  12  rs56377768       0.2817            1 
  12   rs7133243       0.8927            1 
  12 rs113908602       0.4495            1 
  12   rs7304449        0.505            1 
  12   rs7133382       0.6565            1 
  12   rs3953272       0.1026            1 
  12   rs4016600       0.4528            1 
  12   rs4016599       0.4528            1 
  12  rs10876840       0.4528            1 
  12   rs1534232       0.7053            1 
  12  rs59480824       0.4495            1 
  12  rs78700168       0.5205            1 
  12  rs57364053        0.998            1 
  12   rs1534231       0.4166            1 
  12 rs114452062       0.5141            1 
  12   rs1534230       0.7053            1 
  12  rs58083965       0.4528            1 
  12  rs12300595       0.4528            1 
  12  rs66592094       0.5867            1 
  12  rs76808575       0.5205            1 
  12   rs4759176       0.6894            1 
  12  rs73329974        0.998            1 
  12  rs75144492       0.2486            1 
  12   rs7139287       0.7053            1 
  12  rs61337555       0.1911            1 
  12  rs59507291       0.6023            1 
  12  rs10876842       0.7162            1 
  12  rs73117220       0.4775            1 
  12   rs1526419       0.4166            1 
  12  rs11171634       0.4528            1 
  12  rs10783764       0.7487            1 
  12  rs17511746       0.4775            1 
  12  rs79275055       0.5205            1 
  12  rs10876843       0.7053            1 
  12  rs10783765       0.1026            1 
  12  rs17117846       0.5867            1 
  12  rs34315813       0.1133            1 
  12  rs10783766       0.7053            1 
  12 rs114317194       0.3834            1 
  12  rs11171637       0.6894            1 
  12   rs7307979       0.6567            1 
  12   rs7295016       0.2548            1 
  12  rs79415664       0.6717            1 
  12  rs73117233       0.4775            1 
  12  rs35863671       0.4488            1 
  12   rs4759179       0.4332            1 
  12   rs4759181       0.7487            1 
  12   rs7299109        0.847            1 
  12   rs4759182       0.5551            1 
  12 rs373968670       0.7652            1 
  12  rs56155734          0.9            1 
  12   rs7965342       0.3849            1 
  12   rs7965259       0.7487            1 
  12 rs187809801       0.7652            1 
  12   rs7965874       0.7487            1 
  12 rs573739107       0.9946            1 
  12 rs187903246       0.9946            1 
  12 rs151236595       0.4775            1 
  12   rs7303831       0.6894            1 
  12  rs78904451       0.1911            1 
  12  rs78913317       0.1911            1 
  12  rs59437316       0.1911            1 
  12 rs111869100        0.998            1 
  12  rs73332253       0.3057            1 
  12  rs58517267       0.7652            1 
  12   rs7977724       0.7121            1 
  12   rs7953011       0.4806            1 
  12   rs7953023       0.4806            1 
  12 rs149280752       0.5141            1 
  12   rs7302443       0.2521            1 
  12  rs10600228       0.2521            1 
  12 rs116583737       0.5141            1 
  12   rs3858536       0.6027            1 
  12   rs4016598        0.188            1 
  12 rs115316706        0.835            1 
  12  rs79046082       0.5184            1 
  12  rs77191746       0.5141            1 
  12  rs12229912        0.338            1 
  12 rs112039658       0.2521            1 
  12 rs139287063       0.5141            1 
  12 rs150014827       0.9249            1 
  12 rs143290425       0.7659            1 
  12  rs59582577       0.4014            1 
  12  rs10876844       0.4539            1 
  12  rs58643654       0.7652            1 
  12 rs114903138       0.7305            1 
  12  rs75003288       0.1867            1 
  12  rs56265831       0.1363            1 
  12  rs61497368       0.7254            1 
  12 rs115655837       0.7305            1 
  12   rs7305998       0.2503            1 
  12    rs941024       0.2058            1 
  12  rs74093286       0.4014            1 
  12  rs74093288       0.4014            1 
  12  rs74093289       0.4628            1 
  12  rs74093290       0.1329            1 
  12  rs56818653       0.5275            1 
  12  rs56987022       0.5275            1 
  12  rs11171644       0.2582            1 
  12  rs10783767        0.643            1 
  12  rs10876845        0.643            1 
  12  rs10783768       0.7348            1 
  12  rs10876846        0.643            1 
  12  rs11171646        0.643            1 
  12 rs551897937       0.1508            1 
  12 rs566831202      0.09949            1 
  12 rs181536359       0.2811            1 
  12 rs555445882       0.0194            1 
  12 rs185662890       0.9861            1 
  12  rs11171649       0.2712            1 
  12  rs11171650        0.643            1 
  12  rs11171651        0.643            1 
  12  rs11608926        0.643            1 
  12  rs11614818       0.7348            1 
  12 rs147450177       0.4089            1 
  12  rs10876848        0.643            1 
  12    rs950167        0.331            1 
  12  rs12318505       0.5764            1 
  12    rs950166        0.643            1 
  12 rs115572996       0.0194            1 
  12 rs114515665       0.6717            1 
  12  rs10876849       0.4564            1 
  12   rs2694009       0.4564            1 
  12   rs2694010       0.2343            1 
  12   rs2555032       0.4338            1 
  12 rs115022756       0.2343            1 
  12 rs115800752       0.2343            1 
  12 rs144748657       0.4064            1 
  12  rs11171653       0.1909            1 
  12 rs115146083        0.835            1 
  12 rs143470400       0.2343            1 
  12  rs57353809        0.331            1 
  12  rs79621307       0.2343            1 
  12 rs144154641       0.2992            1 
  12 rs114117671        0.835            1 
  12  rs11836602       0.8942            1 
  12  rs11836603       0.8942            1 
  12  rs11836612       0.8942            1 
  12 rs147486340        0.331            1 
  12  rs12318234        0.598            1 
  12 rs138241980       0.8942            1 
  12 rs114865750        0.331            1 
  12 rs144250296       0.2343            1 
  12  rs58651868       0.2343            1 
  12  rs61509760       0.8942            1 
  12 rs144160074        0.331            1 
  12  rs59077931       0.8942            1 
  12  rs58373580       0.2343            1 
  12 rs145984750        0.835            1 
  12   rs4759185       0.7766            1 
  12  rs58341619       0.8942            1 
  12 rs151168332       0.8432            1 
  12 rs547070580        0.371            1 
  12  rs74662561       0.4089            1 
  12  rs73332259       0.4783            1 
  12 rs149874092       0.7282            1 
  12 rs144901617       0.8942            1 
  12   rs7300064        0.272            1 
  12   rs7314438        0.272            1 
  12  esv3629586        0.331            1 
  12 rs142610235        0.883            1 
  12 rs570728321       0.2343            1 
  12 rs534875552       0.2343            1 
  12  rs73332261       0.6023            1 
  12   rs7966013        0.966            1 
  12 rs114052440       0.2343            1 
  12   rs7954650        0.835            1 
  12 rs552837732       0.2343            1 
  12  rs60109667       0.4014            1 
  12 rs141911529        0.835            1 
  12  rs60039168       0.4014            1 
  12 rs192568019        0.598            1 
  12 rs146027178       0.8809            1 
  12   rs4759186       0.3996            1 
  12  rs75854783       0.3294            1 
  12  rs57862109       0.0323            1 
  12 rs111636806       0.9774            1 
  12  rs34279792       0.5386            1 
  12  rs35741417       0.4776            1 
  12  rs73332264       0.9774            1 
  12  rs78581503       0.3165            1 
  12  rs58996073       0.7809            1 
  12   rs2098925       0.8697            1 
  12   rs2098926       0.8697            1 
  12 rs111553538       0.9774            1 
  12  rs35122484       0.8697            1 
  12  rs34955937       0.8697            1 
  12  rs12368280       0.3753            1 
  12  rs76248642       0.1034            1 
  12  rs75422505       0.3165            1 
  12 rs113119688       0.3165            1 
  12  rs77787932       0.3165            1 
  12  rs61629491       0.9774            1 
  12  rs60728029       0.9774            1 
  12   rs6581076       0.4662            1 
  12  rs73332273       0.9774            1 
  12  rs74093291       0.2565            1 
  12   rs7136558       0.5165            1 
  12   rs7307776       0.5165            1 
  12   rs7136568       0.4662            1 
  12   rs7136793       0.2936            1 
  12   rs7136704       0.5165            1 
  12  rs74326399       0.9671            1 
  12  rs73332276       0.4812            1 
  12 rs199806337       0.4812            1 
  12  rs12313602        0.286            1 
  12   rs4533076       0.3852            1 
  12  rs71446515     0.009199            1 
  12  rs55874825        0.286            1 
  12  rs55927117        0.286            1 
  12   rs4479028       0.9671            1 
  12 rs535331108       0.8812            1 
  12 rs114103304        0.357            1 
  12 rs113345584       0.3165            1 
  12   rs7135552      0.05249            1 
  12  rs59833728      0.08439            1 
  12 rs201258838       0.3534            1 
  12  rs58132663       0.9774            1 
  12  rs57110487       0.9774            1 
  12  rs58699342       0.9774            1 
  12 rs559999267       0.4095            1 
  12 rs113271352       0.3165            1 
  12  rs11171656        0.493            1 
  12 rs142755298       0.7588            1 
  12 rs112817509       0.7548            1 
  12  rs58665755       0.7918            1 
  12 rs114778155       0.9671            1 
  12  rs78746197       0.3188            1 
  12   rs4759187        0.286            1 
  12  rs75289684      0.07249            1 
  12   rs3892229       0.6751            1 
  12   rs3847674       0.6962            1 
  12  rs73332288       0.2485            1 
  12  rs12300427       0.2477            1 
  12   rs6581077       0.2064            1 
  12   rs6581078       0.3215            1 
  12  rs79897919       0.7843            1 
  12   rs6581079       0.9878            1 
  12  rs10747759       0.4621            1 
  12  rs11615467       0.0048            1 
  12 rs115687886       0.8129            1 
  12   rs2293409       0.2168            1 
  12   rs1048103       0.6206            1 
  12  rs12320702       0.6608            1 
  12   rs3852533       0.5728            1 
  12  rs11171657       0.5728            1 
  12  rs17117860       0.9403            1 
  12  rs17117863       0.4451            1 
  12   rs3782239       0.5728            1 
  12   rs7306191       0.5275            1 
  12  rs11832080       0.1716            1 
  12  rs11829739       0.9659            1 
  12  rs12578695       0.5677            1 
  12 rs189629168        0.818            1 
  12 rs112252680       0.9131            1 
  12  rs62648071       0.2622            1 
  12  rs17117879       0.4434            1 
  12  rs17117883       0.2414            1 
  12  rs35887029        0.631            1 
  12   rs3782240       0.4545            1 
  12  rs12228300       0.4545            1 
  12  rs12228282       0.4509            1 
  12  rs12228579       0.4545            1 
  12 rs553606393       0.3276            1 
  12   rs7397549       0.3384            1 
  12   rs7397816       0.4545            1 
  12  rs12425727       0.4545            1 
  12  rs10627208       0.4412            1 
  12  rs77735170       0.6337            1 
  12 rs112173440       0.0427            1 
  12   rs7963485        0.023            1 
  12  rs79745402       0.2622            1 
  12   rs7953669       0.3067            1 
  12  rs11831381       0.1923            1 
  12   rs2293410       0.4545            1 
  12 rs116677242       0.7564            1 
  12   rs4143553       0.4545            1 
  12  rs12304445       0.4545            1 
  12 rs115864563       0.2622            1 
  12   rs3817532      0.08309            1 
  12   rs1800974       0.4004            1 
  12  rs61094294       0.7564            1 
  12   rs2293411       0.3067            1 
  12 rs115441497       0.2622            1 
  12  rs75233332       0.5102            1 
  12   rs7974721      0.08309            1 
  12  rs61733963       0.2622            1 
  12  rs79849707       0.2622            1 
  12  rs77584413       0.2622            1 
  12  rs80032534       0.4434            1 
  12   rs2293412       0.1174            1 
  12  rs11171659       0.9515            1 
  12 rs111450088       0.7744            1 
  12 rs113151390       0.2622            1 
  12 rs147754301       0.9977            1 
  12  rs35183674        0.984            1 
  12  rs10783769      0.08009            1 
  12 rs192024726       0.4241            1 
  12  rs10783770      0.08009            1 
  12   rs7970844      0.08009            1 
  12   rs2293413      0.08009            1 
  12   rs2293414      0.08009            1 
  12 rs111862680       0.6218            1 
  12  rs17117895       0.0025       0.9968 
  12 rs116644446       0.4876            1 
  12  rs57535435       0.9087            1 
  12   rs7311880       0.4889            1 
  12 rs537771896       0.9556            1 
  12 rs139020334        0.023            1 
  12 rs111334456       0.2622            1 
  12 rs200393559       0.1143            1 
  12 rs569462170       0.1143            1 
  12 rs199775456       0.1143            1 
  12 rs200816611       0.1143            1 
  12   rs3844368       0.4245            1 
  12   rs7304662       0.2622            1 
  12  rs12305504      0.07639            1 
  12   rs3915761       0.4245            1 
  12   rs3852534      0.07639            1 
  12  rs60169753       0.0179            1 
  12 rs115459888       0.6267            1 
  12  rs73119213       0.0205            1 
  12   rs3759097       0.4245            1 
  12 rs111685448       0.2622            1 
  12 rs113919233       0.2622            1 
  12 rs145016525       0.4876            1 
  12 rs116830042       0.1835            1 
  12 rs112314597       0.2622            1 
  12   rs7132920       0.2302            1 
  12  rs34371136       0.8853            1 
  12 rs561133973       0.1716            1 
  12 rs114066960       0.8337            1 
  12  rs78694778       0.8337            1 
  12   rs7295335       0.7677            1 
  12   rs7295218       0.1852            1 
  12 rs114620214       0.4488            1 
  12  rs80262739        0.924            1 
  12 rs116591409       0.2105            1 
  12 rs537432084         0.53            1 
  12  rs75866755       0.5944            1 
  12   rs7959622       0.3698            1 
  12   rs7975919       0.1382            1 
  12   rs4759189       0.2404            1 
  12   rs7311834       0.7803            1 
  12  rs35046301       0.1738            1 
  12   rs1852334       0.2404            1 
  12 rs116057086       0.5857            1 
  12   rs4457792       0.3632            1 
  12    rs941022       0.0314            1 
  12 rs146341528        0.346            1 
  12  rs73119219       0.7723            1 
  12 rs138639954       0.6084            1 
  12 rs114101768       0.1977            1 
  12  rs67465120       0.1768            1 
  12  rs17117921       0.0282            1 
  12 rs527854070      0.07999            1 
  12  rs79290029       0.5816            1 
  12 rs114663094       0.6378            1 
  12 rs116301839       0.1363            1 
  12   rs3138144       0.7708            1 
  12   rs3138140       0.8931            1 
  12   rs3138139        0.862            1 
  12  rs61615201       0.8103            1 
  12   rs3138138       0.1958            1 
  12 rs116307318       0.1363            1 
  12 rs150380339       0.2436            1 
  12   rs3138137       0.2368            1 
  12 rs146047488       0.1716            1 
  12     rs13193       0.6052            1 
  12 rs150493825       0.1363            1 
  12   rs3138134       0.2918            1 
  12   rs2231467       0.9182            1 
  12   rs2231466       0.4434            1 
  12     rs13020       0.8363            1 
  12    rs772258        0.535            1 
  12 rs113863438       0.1363            1 
  12   rs3138132        0.862            1 
  12 rs547401184       0.6217            1 
  12 rs193257030       0.3478            1 
  12    rs772255       0.9182            1 
  12    rs772254       0.7048            1 
  12  rs59962788        0.862            1 
  12 rs138995018       0.8363            1 
  12 rs112002281       0.8138            1 
  12 rs184074381       0.4434            1 
  12 rs116106309       0.4434            1 
  12   rs4759008       0.6073            1 
  12  rs71867504       0.9483            1 
  12  rs58599597       0.6162            1 
  12 rs577740105       0.3597            1 
  12 rs145512061       0.5534            1 
  12   rs9739244       0.5534            1 
  12   rs7961393       0.1561            1 
  12 rs142289327       0.0295            1 
  12  rs56693950       0.4039            1 
  12 rs548578008       0.6202            1 
  12  rs77586070       0.6263            1 
  12  rs11171667       0.6485            1 
  12  rs34504828      0.06189            1 
  12  rs10876850       0.1447            1 
  12 rs187399138       0.4991            1 
  12 rs532658756       0.4991            1 
  12 rs547599947       0.4991            1 
  12 rs115738105       0.2408            1 
  12   rs3843621       0.2887            1 
  12   rs3782241      0.05179            1 
  12  rs11829536       0.4893            1 
  12  rs11394408       0.4196            1 
  12  rs75906894       0.4681            1 
  12   rs7297523       0.6821            1 
  12 rs557474788       0.6263            1 
  12 rs116645348       0.2428            1 
  12   rs1081732       0.0171            1 
  12 rs148649498       0.2428            1 
  12  rs12304296       0.6485            1 
  12 rs147753854       0.2428            1 
  12   rs5798358       0.7227            1 
  12  rs76956510        0.548            1 
  12  rs59980563       0.5894            1 
  12  rs11171670       0.6485            1 
  12  rs11171671       0.6485            1 
  12 rs115871774       0.4705            1 
  12  rs77696428      0.08509            1 
  12 rs199874808       0.0461            1 
  12 rs143416652       0.6485            1 
  12  rs75147337       0.6263            1 
  12   rs2694012       0.0253            1 
  12 rs187514742       0.2428            1 
  12 rs147093266       0.4705            1 
  12 rs114691351       0.6263            1 
  12    rs772262       0.0253            1 
  12    rs772263       0.0253            1 
  12 rs564552735       0.1462            1 
  12  rs17117974       0.6485            1 
  12 rs139327209       0.2428            1 
  12  rs12311289       0.0037       0.9999 
  12 rs189825807       0.7153            1 
  12 rs529012060       0.9123            1 
  12 rs140201172       0.2428            1 
  12   rs1463591        0.683            1 
  12  rs78046715      0.05059            1 
  12 rs145577162       0.2428            1 
  12 rs140604071      0.05059            1 
  12  rs57923210       0.5445            1 
  12   rs7975037       0.9793            1 
  12  rs11171677       0.6485            1 
  12  rs12320132        0.683            1 
  12 rs144519083       0.6821            1 
  12 rs116212238       0.8618            1 
  12 rs143810248       0.2428            1 
  12  rs56699787        0.683            1 
  12   rs7969820      0.05059            1 
  12 rs114928614       0.8706            1 
  12 rs146851150       0.8618            1 
  12   rs1681087       0.0171            1 
  12 rs114587348       0.4705            1 
  12 rs150950873       0.5732            1 
  12 rs537117064        0.548            1 
  12   rs7305787       0.0042            1 
  12  rs12304507       0.4681            1 
  12 rs116615728        0.548            1 
  12   rs7310164       0.1148            1 
  12 rs541663494        0.548            1 
  12  rs10876851       0.0042            1 
  12 rs142683413       0.2428            1 
  12 rs112712133       0.0219            1 
  12  rs74091410      0.07939            1 
  12  rs76493801      0.07939            1 
  12  rs78932349       0.6263            1 
  12  rs68101940       0.1065            1 
  12  rs34327663       0.2428            1 
  12  rs73119263        0.683            1 
  12  rs57796948       0.4845            1 
  12  rs11171681       0.5211            1 
  12 rs114709946       0.6263            1 
  12  rs10876852       0.0042            1 
  12  rs59237134       0.6869            1 
  12  rs10161417       0.6485            1 
  12 rs115876912      0.05059            1 
  12  rs12322893       0.3444            1 
  12  rs60671473       0.6869            1 
  12  rs13378024       0.4849            1 
  12 rs146743156       0.2428            1 
  12  rs73334301        0.683            1 
  12  rs73334302      0.06899            1 
  12 rs111595280       0.2428            1 
  12   rs7299222       0.6485            1 
  12  rs74091414       0.5445            1 
  12   rs7954839       0.0042            1 
  12  rs60853197       0.4404            1 
  12  rs12318677       0.7623            1 
  12   rs7972345       0.4705            1 
  12 rs149916699       0.6485            1 
  12 rs192232814       0.2428            1 
  12  rs12320756       0.6485            1 
  12  rs56963700       0.1008            1 
  12  rs74944790        0.683            1 
  12  rs11324252       0.4805            1 
  12 rs145420328       0.9793            1 
  12   rs2887998       0.0253            1 
  12  rs74091416      0.07939            1 
  12   rs7971247       0.4893            1 
  12 rs144278210       0.2428            1 
  12  rs10083186       0.6485            1 
  12    rs868051       0.6485            1 
  12   rs7954619       0.0042            1 
  12  rs36085406       0.2428            1 
  12  rs34911609       0.2428            1 
  12  rs10082864       0.4681            1 
  12   rs3759101       0.4303            1 
  12 rs114376850       0.2428            1 
  12  rs12308277        0.683            1 
  12 rs562743219       0.7192            1 
  12  rs74091420       0.6869            1 
  12  rs75809286        0.548            1 
  12  rs80177273       0.8618            1 
  12  rs11375162       0.0324            1 
  12  rs11834264       0.7192            1 
  12 rs149412335        0.548            1 
  12 rs187383232       0.2428            1 
  12 rs139735990        0.548            1 
  12  rs57167914       0.6869            1 
  12  rs10876854       0.0171            1 
  12 rs537137009       0.2428            1 
  12 rs112561781       0.1079            1 
  12 rs140544681       0.6904            1 
  12  rs60297652       0.8618            1 
  12  rs17118032        0.683            1 
  12  rs61746603      0.05059            1 
  12  rs56292055       0.5445            1 
  12   rs7965333     0.005199            1 
  12 rs573362157       0.9203            1 
  12    rs750667       0.0296            1 
  12  rs11834857       0.2428            1 
  12  rs17118042      0.05059            1 
  12   rs2291267       0.6693            1 
  12  rs17844794        0.786            1 
  12  rs17844793       0.2887            1 
  12  rs10538119       0.2224            1 
  12   rs2291268       0.0042            1 
  12  rs12372076       0.0035            1 
  12  rs73119287       0.4878            1 
  12 rs112468081      0.09769            1 
  12  rs74091423       0.9907            1 
  12 rs527923816       0.2134            1 
  12 rs549544313       0.2134            1 
  12 rs567689070       0.2134            1 
  12   rs6581084        0.249            1 
  12  rs77969675      0.06399            1 
  12   rs2046292       0.4437            1 
  12   rs7296597       0.8857            1 
  12   rs7296830       0.5303            1 
  12 rs569741462       0.9247            1 
  12 rs114732927        0.002       0.9937 
  12 rs112851780       0.5476            1 
  12  rs71962651       0.8878            1 
  12  rs80056935      0.06399            1 
  12  rs76267365      0.07189            1 
  12  rs55984138       0.8109            1 
  12 rs201510498      0.07699            1 
  12 rs547447352        0.011            1 
  12   rs4759013       0.8948            1 
  12 rs536866987       0.8265            1 
  12   rs7315755       0.2509            1 
  12 rs538372652       0.9427            1 
  12 rs116052346        0.011            1 
  12  rs12313157       0.3956            1 
  12  rs74091426       0.6711            1 
  12 rs554971324      0.08329            1 
  12 rs112458336       0.1687            1 
  12  rs35390421       0.1691            1 
  12   rs7956507       0.2223            1 
  12  rs10783771       0.1691            1 
  12   rs7136396       0.2235            1 
  12   rs7136525       0.0334            1 
  12 rs112963741       0.8564            1 
  12  rs74091428      0.06289            1 
  12 rs114904315       0.8161            1 
  12  rs34753930      0.06899            1 
  12   rs7965091       0.1592            1 
  12   rs1114474       0.9355            1 
  12  rs60204180        0.556            1 
  12 rs570301508       0.1632            1 
  12  rs78714672       0.4474            1 
  12   rs2371284       0.9349            1 
  12 rs116433810        0.556            1 
  12 rs115640323       0.4474            1 
  12 rs185636307       0.2812            1 
  12 rs116217223        0.556            1 
  12   rs1463592       0.5824            1 
  12  rs71074868       0.7712            1 
  12 rs142552948       0.9427            1 
  12 rs529685568       0.9427            1 
  12  rs12828668       0.7712            1 
  12 rs559235435       0.8254            1 
  12  rs11171687       0.2127            1 
  12 rs189418645       0.4474            1 
  12  rs59977939       0.4474            1 
  12  rs12817350       0.7712            1 
  12 rs115993522       0.8161            1 
  12 rs116218711        0.556            1 
  12 rs539540488        0.556            1 
  12  rs76236236        0.556            1 
  12  rs76044112        0.556            1 
  12 rs113473191       0.8134            1 
  12 rs139867513       0.8161            1 
  12  rs74655679      0.06289            1 
  12   rs7980782       0.6423            1 
  12 rs116620676       0.4474            1 
  12  rs11347181        0.726            1 
  12   rs7294411       0.9427            1 
  12  rs60235810       0.7367            1 
  12  rs57315090       0.7367            1 
  12 rs372569712       0.2964            1 
  12  rs10876858       0.8804            1 
  12 rs535524874        0.556            1 
  12  rs78378635       0.7367            1 
  12    rs772459       0.7218            1 
  12   rs6581086         0.79            1 
  12   rs1081768       0.4599            1 
  12  rs76305739       0.8234            1 
  12 rs115685611       0.7515            1 
  12  rs11504021       0.6165            1 
  12  rs73336347       0.7083            1 
  12 rs147251748      0.03965            1 
  12  rs12320309       0.6771            1 
  12 rs569559489       0.9427            1 
  12   rs7979046         0.79            1 
  12 rs141693318       0.8465            1 
  12 rs115547040       0.2819            1 
  12 rs191351877       0.2819            1 
  12 rs193047854       0.9427            1 
  12 rs572838452       0.6127            1 
  12 rs114717491       0.3187            1 
  12  rs57874297       0.8465            1 
  12 rs143968503       0.0259            1 
  12 rs147526409       0.1492            1 
  12 rs144203458      0.07829            1 
  12 rs146746715        0.409            1 
  12  rs59776094       0.4436            1 
  12  rs71074873       0.5308            1 
  12    rs772474       0.4599            1 
  12   rs1987080       0.8125            1 
  12   rs2371286       0.7157            1 
  12  rs55954216       0.4474            1 
  12  rs12302222      0.07829            1 
  12   rs2658478       0.4599            1 
  12   rs7135133       0.7423            1 
  12 rs114193516       0.3093            1 
  12  rs10161457       0.4474            1 
  12 rs147591071       0.8125            1 
  12 rs560924158       0.2981            1 
  12   rs1701701       0.4599            1 
  12   rs1701700       0.2812            1 
  12  rs76013224       0.9427            1 
  12   rs7315696       0.4474            1 
  12 rs189571583       0.9427            1 
  12   rs7302957        0.591            1 
  12   rs7968820       0.8125            1 
  12 rs150122572        0.644            1 
  12 rs115750731       0.8407            1 
  12 rs145122203        0.644            1 
  12  rs35662949       0.8298            1 
  12   rs4237802       0.2881            1 
  12  rs10876861       0.5325            1 
  12    rs772472       0.5418            1 
  12 rs368214211        0.752            1 
  12   rs7980776      0.09779            1 
  12    rs772471       0.3632            1 
  12    rs772470       0.2965            1 
  12   rs1807168       0.6118            1 
  12   rs9739196       0.8056            1 
  12   rs9739192       0.3443            1 
  12    rs772469       0.3632            1 
  12 rs111240964       0.4363            1 
  12 rs147424544       0.8056            1 
  12   rs7302270       0.5418            1 
  12 rs115128871       0.8335            1 
  12 rs150124044       0.4363            1 
  12 rs149721190       0.3968            1 
  12 rs148435473       0.7367            1 
  12  rs10783773       0.7849            1 
  12  rs71447767       0.1548            1 
  12 rs200141760       0.4579            1 
  12  rs11609567       0.1039            1 
  12 rs574371988       0.4579            1 
  12 rs115499435       0.4579            1 
  12   rs7313854       0.8127            1 
  12   rs1273952       0.2881            1 
  12   rs5798360       0.8566            1 
  12   rs5798361       0.4579            1 
  12   rs1066130       0.2965            1 
  12   rs1068189       0.4579            1 
  12 rs112040261        0.797            1 
  12 rs148274327       0.8335            1 
  12 rs150776527       0.2965            1 
  12 rs150859045       0.0388            1 
  12  rs62917761       0.2965            1 
  12   rs1689509       0.4579            1 
  12  rs10783774       0.8106            1 
  12   rs1068188       0.4579            1 
  12   rs1681078       0.2881            1 
  12   rs1681079       0.4579            1 
  12   rs1681080       0.4579            1 
  12   rs2625137       0.2965            1 
  12    rs772467       0.4579            1 
  12    rs772466       0.2881            1 
  12 rs147722555       0.0388            1 
  12    rs705697       0.4579            1 
  12    rs772464       0.4579            1 
  12    rs772463       0.4579            1 
  12   rs7312870       0.9669            1 
  12   rs2640568       0.4579            1 
  12   rs1681071       0.4579            1 
  12   rs1689508       0.4579            1 
  12 rs141042685        0.743            1 
  12 rs199558413       0.8335            1 
  12 rs114377316       0.4579            1 
  12  rs61956428       0.6727            1 
  12   rs2625146       0.4579            1 
  12  rs34105681       0.9123            1 
  12  rs57785224       0.4579            1 
  12    rs772705       0.4579            1 
  12   rs1088050       0.4579            1 
  12  rs10876862       0.3443            1 
  12    rs705710       0.4579            1 
  12    rs705712       0.4579            1 
  12    rs705713       0.4579            1 
  12    rs705714       0.4579            1 
  12    rs705716       0.4579            1 
  12 rs116248528       0.7367            1 
  12 rs144346859       0.4363            1 
  12    rs705717       0.4579            1 
  12    rs772701       0.4579            1 
  12   rs1681088       0.2965            1 
  12   rs1701702       0.4579            1 
  12    rs772699       0.4579            1 
  12    rs772698       0.4579            1 
  12    rs772697       0.4579            1 
  12  rs77214884       0.3417            1 
  12  rs60022764       0.6358            1 
  12   rs7297871       0.9548            1 
  12 rs111286159       0.3186            1 
  12 rs112771093       0.3186            1 
  12 rs113515918       0.3186            1 
  12 rs112111086       0.3186            1 
  12 rs111713409       0.3186            1 
  12  rs73336393       0.4543            1 
  12 rs111772029       0.3186            1 
  12 rs113439299       0.3186            1 
  12 rs113992488       0.3186            1 
  12  rs34323718       0.3186            1 
  12 rs115080104       0.3186            1 
  12 rs114776681       0.3186            1 
  12  rs11829961       0.7455            1 
  12  rs73336399        0.904            1 
  12  rs73336402       0.9511            1 
  12 rs145910384        0.793            1 
  12  rs56730987       0.8422            1 
  12 rs111842547       0.3186            1 
  12 rs113605287       0.3186            1 
  12  rs79480453       0.1259            1 
  12 rs112924725       0.3186            1 
  12 rs549681690       0.9757            1 
  12  rs11833164       0.5726            1 
  12  rs11838363        0.904            1 
  12  rs35710124       0.9511            1 
  12  rs11829187        0.904            1 
  12 rs148642106       0.4363            1 
  12   rs7956950       0.2643            1 
  12 rs139140921      0.06289            1 
  12 rs112631540       0.8422            1 
  12  rs11831133       0.9511            1 
  12 rs146997085       0.2643            1 
  12 rs115511251       0.4363            1 
  12  rs11834873       0.6076            1 
  12 rs114393656        0.743            1 
  12 rs112192346       0.4363            1 
  12 rs113713801       0.4363            1 
  12  rs58181967       0.2643            1 
  12   rs1052206       0.9313            1 
  12 rs114407203       0.2643            1 
  12  rs11830960       0.4381            1 
  12 rs143209778       0.2643            1 
  12  rs60211191       0.2643            1 
  12  rs57990974       0.2949            1 
  12  rs76045902       0.2949            1 
  12  rs11832131       0.8422            1 
  12  rs75512881       0.2643            1 
  12  rs75101332       0.2643            1 
  12  rs17118152       0.0388            1 
  12  rs17118154       0.6404            1 
  12  rs61752491       0.7292            1 
  12  rs58949113       0.6245            1 
  12 rs200660768       0.6665            1 
  12 rs113653587       0.6655            1 
  12 rs113129768       0.6655            1 
  12 rs558256254        0.743            1 
  12 rs184353962       0.6655            1 
  12 rs113224271       0.6655            1 
  12 rs145984277       0.6655            1 
  12 rs186271383       0.6655            1 
  12 rs111386852       0.6655            1 
  12  rs11171705       0.2484            1 
  12 rs150896741       0.6655            1 
  12 rs145695872        0.743            1 
  12 rs112995459       0.6655            1 
  12 rs112449360       0.6655            1 
  12  rs12307952       0.2484            1 
  12 rs151212951       0.6655            1 
  12 rs113240002       0.6769            1 
  12 rs112733012       0.6655            1 
  12 rs112766582       0.6655            1 
  12 rs545848638       0.0146            1 
  12 rs199844702        0.801            1 
  12  rs12309895       0.2484            1 
  12  rs75479586       0.6655            1 
  12   rs2069391       0.2484            1 
  12   rs2069392       0.5757            1 
  12   rs2069393       0.7471            1 
  12   rs2069398       0.3692            1 
  12   rs2069399       0.6655            1 
  12   rs2069400        0.793            1 
  12   rs2069404       0.6556            1 
  12   rs2069406       0.6556            1 
  12   rs3213122        0.589            1 
  12 rs550868447        0.534            1 
  12   rs3213123       0.6556            1 
  12   rs3213124       0.6556            1 
  12 rs114405105       0.4788            1 
  12   rs1045435       0.6942            1 
  12  rs36104085       0.7798            1 
  12   rs3213125       0.4921            1 
  12  rs11171710       0.0137            1 
  12  rs12817765       0.3244            1 
  12 rs143138643       0.4363            1 
  12  rs71459326       0.3244            1 
  12  rs56115949       0.1019            1 
  12  rs34273234       0.3244            1 
  12  rs35830890       0.0108            1 
  12  rs78930721       0.1845            1 
  12  rs67594137       0.7798            1 
  12  rs11171713       0.3244            1 
  12 rs116007554       0.1845            1 
  12    rs773113       0.6375            1 
  12  rs11171714       0.3244            1 
  12  rs11171715       0.3244            1 
  12  rs17118200       0.1845            1 
  12 rs550936650       0.2243            1 
  12 rs149617622       0.1845            1 
  12  rs10047641       0.7964            1 
  12 rs114819223       0.1845            1 
  12   rs2035949       0.1676            1 
  12    rs773114      0.08159            1 
  12  rs17118206       0.3244            1 
  12   rs1873914        0.644            1 
  12  rs34071823       0.3244            1 
  12 rs150800465       0.3113            1 
  12  rs71459327       0.3244            1 
  12 rs148549210       0.2252            1 
  12  rs17118208       0.3244            1 
  12  rs71447768       0.3244            1 
  12  rs35591093       0.3244            1 
  12  rs35108074       0.3244            1 
  12    rs705699      0.09529            1 
  12  rs11550558       0.3256            1 
  12  rs34151959       0.3244            1 
  12 rs147229892      0.06169            1 
  12     rs11673        0.659            1 
  12  rs34962186       0.7798            1 
  12    rs705700       0.1822            1 
  12  rs58717357       0.1845            1 
  12 rs376451058      0.06169            1 
  12  rs60028217       0.1491            1 
  12   rs1081975      0.08159            1 
  12   rs1081976       0.7992            1 
  12 rs139750030       0.1845            1 
  12 rs144538920       0.3263            1 
  12    rs773125      0.08159            1 
  12 rs140509101      0.06169            1 
  12  rs73338329      0.08259            1 
  12   rs7297662      0.08849            1 
  12    rs773126        0.856            1 
  12   rs7963590       0.3244            1 
  12  rs74091467        0.268            1 
  12  rs79099944       0.4921            1 
  12   rs1689510       0.6161            1 
  12   rs1702881       0.6375            1 
  12  rs34305778       0.7543            1 
  12   rs7298818        0.911            1 
  12 rs114498565       0.2252            1 
  12  rs11336198       0.5175            1 
  12  rs10876864       0.3727            1 
  12 rs191302528      0.09169            1 
  12  rs71446524       0.3244            1 
  12 rs540380046       0.2664            1 
  12   rs1701706       0.1536            1 
  12 rs550867749       0.5514            1 
  12   rs7305481       0.1845            1 
  12  rs34507011       0.8887            1 
  12  rs11837183       0.1845            1 
  12    rs772921       0.6161            1 
  12    rs772922       0.1536            1 
  12    rs772923       0.8257            1 
  12  rs11395445       0.5646            1 
  12    rs808896       0.8899            1 
  12    rs772924       0.8899            1 
  12  rs60740107       0.1143            1 
  12   rs1702876       0.1536            1 
  12   rs2131569       0.7754            1 
  12   rs1689516       0.7688            1 
  12   rs2452826       0.7688            1 
  12  rs12815387       0.7754            1 
  12 rs529444204       0.7699            1 
  12   rs1701705       0.7688            1 
  12  rs35961650        0.328            1 
  12   rs1701704       0.6161            1 
  12 rs149288740       0.1772            1 
  12  rs59794023       0.1143            1 
  12   rs2456973       0.3249            1 
  12   rs2658479       0.1536            1 
  12 rs116594660        0.232            1 
  12   rs4759239       0.1536            1 
  12 rs531342295       0.9089            1 
  12   rs7310292       0.1143            1 
  12 rs146644692        0.911            1 
  12  rs34485293        0.911            1 
  12    rs772919       0.1545            1 
  12  rs34813703       0.3249            1 
  12  rs61658243       0.2252            1 
  12   rs7958958        0.232            1 
  12    rs772917       0.7688            1 
  12   rs1619653       0.7688            1 
  12   rs1701694       0.7688            1 
  12 rs140533474       0.3263            1 
  12   rs1702877       0.6161            1 
  12 rs113741283       0.1383            1 
  12   rs2452822       0.7688            1 
  12  rs35485002       0.3244            1 
  12 rs150770615       0.3263            1 
  12 rs143845071       0.3969            1 
  12  rs71459334       0.3244            1 
  12  rs79839581       0.4363            1 
  12    rs705704       0.3249            1 
  12 rs533355044        0.661            1 
  12    rs705705       0.3249            1 
  12  rs17118262       0.3244            1 
  12   rs1131017       0.3727            1 
  12   rs7957187       0.1143            1 
  12    rs705706       0.7688            1 
  12  rs75125444       0.1143            1 
  12  rs77499413       0.1143            1 
  12 rs111473859        0.581            1 
  12  rs56696262       0.1143            1 
  12  rs59385427       0.8157            1 
  12   rs1612055       0.1536            1 
  12  rs74091480        0.581            1 
  12  rs35229352       0.3667            1 
  12  rs12580100       0.5462            1 
  12   rs2035948       0.1143            1 
  12  rs34303864       0.3244            1 
  12 rs113115413       0.1143            1 
  12  rs12831468       0.3244            1 
  12    rs772925       0.7688            1 
  12    rs772926       0.7688            1 
  12  rs59881826        0.581            1 
  12   rs1689507       0.7688            1 
  12  rs12815488       0.3244            1 
  12  rs61555617       0.3249            1 
  12 rs116729698        0.232            1 
  12   rs2456972       0.1536            1 
  12 rs147188288       0.0248            1 
  12  rs55665206        0.581            1 
  12 rs148391373       0.2164            1 
  12 rs111383837      0.08849            1 
  12   rs1702878       0.8157            1 
  12  rs34813258       0.9448            1 
  12 rs140104596       0.1143            1 
  12  rs34415530       0.3249            1 
  12 rs149999042        0.661            1 
  12  rs10876866       0.3249            1 
  12  rs71459336        0.911            1 
  12 rs186102489        0.348            1 
  12  rs34602183       0.3244            1 
  12  rs61644900        0.581            1 
  12  rs61938962       0.3249            1 
  12  rs61938963       0.3249            1 
  12 rs142494285       0.3244            1 
  12 rs145937369       0.2164            1 
  12   rs9645818       0.8257            1 
  12  rs76550017      0.08849            1 
  12  rs35497799        0.239            1 
  12   rs7305461        0.601            1 
  12  rs12815302       0.3244            1 
  12 rs141490969       0.3249            1 
  12 rs149171352       0.1143            1 
  12  rs74091489        0.581            1 
  12   rs2456445       0.7688            1 
  12  rs74091490        0.581            1 
  12   rs2456446       0.7688            1 
  12  rs11297791       0.1536            1 
  12 rs138653224       0.2164            1 
  12   rs4759022       0.8157            1 
  12  rs76909213       0.3969            1 
  12   rs7954155      0.08849            1 
  12  rs34228181       0.3244            1 
  12  rs11330043       0.3244            1 
  12  rs78845925       0.3969            1 
  12  rs11837096       0.1676            1 
  12  rs11336093       0.1458            1 
  12  rs12818756       0.7754            1 
  12   rs7309327        0.108            1 
  12   rs7309340       0.7688            1 
  12  rs12099979       0.3244            1 
  12   rs2640563       0.1097            1 
  12  rs11835310       0.1143            1 
  12   rs2640564       0.3249            1 
  12 rs146177908       0.1097            1 
  12  rs11835337       0.1143            1 
  12   rs2940413       0.1097            1 
  12   rs1702872       0.0372            1 
  12   rs1626158       0.1097            1 
  12  rs73338377       0.1143            1 
  12   rs1702871       0.7688            1 
  12  rs74091499       0.3969            1 
  12 rs143437039       0.3113            1 
  12   rs1702870       0.7688            1 
  12   rs1689518       0.1097            1 
  12  rs58452791       0.3969            1 
  12  rs34473326       0.9237            1 
  12   rs2934152       0.1097            1 
  12  rs55771348       0.3969            1 
  12  rs60076374       0.3969            1 
  12   rs7977521       0.7688            1 
  12  rs10783777       0.1097            1 
  12   rs7977537       0.3244            1 
  12   rs9738150       0.7688            1 
  12   rs9738143       0.1143            1 
  12  rs10876867       0.1097            1 
  12  rs10783778       0.1097            1 
  12   rs7300292       0.1097            1 
  12  rs78695010       0.3969            1 
  12   rs7300772       0.1536            1 
  12 rs144753379       0.7688            1 
  12 rs539875962       0.7825            1 
  12   rs4417324       0.1097            1 
  12 rs150335793       0.1143            1 
  12   rs7304690       0.1097            1 
  12   rs7304586       0.1097            1 
  12   rs2640565       0.1097            1 
  12   rs7970035       0.1143            1 
  12  rs10542845       0.7688            1 
  12 rs116040402       0.1845            1 
  12  rs10542846       0.1143            1 
  12   rs1581007       0.8344            1 
  12   rs2640566       0.1097            1 
  12 rs200552651       0.3197            1 
  12  rs71459339       0.3244            1 
  12 rs201852535      0.08529            1 
  12  rs11171735       0.1097            1 
  12  rs11171736       0.8344            1 
  12  rs10467121       0.8344            1 
  12  rs10467122       0.1097            1 
  12   rs7953107       0.1097            1 
  12  rs12810011       0.3244            1 
  12   rs1614219       0.1536            1 
  12 rs142340081      0.07739            1 
  12   rs2661729       0.1097            1 
  12  rs73338385        0.116            1 
  12  rs34406511       0.3244            1 
  12   rs2661728       0.1097            1 
  12  rs11837075       0.1143            1 
  12   rs1091527       0.1097            1 
  12    rs796462       0.1097            1 
  12  rs34650555       0.3244            1 
  12  rs34362389       0.1248            1 
  12    rs813487       0.0372            1 
  12   rs1702875       0.7688            1 
  12   rs1689517      0.05489            1 
  12  rs74094517       0.3969            1 
  12   rs2640562       0.3249            1 
  12   rs2661727       0.7688            1 
  12    rs773118       0.7688            1 
  12  rs67487624       0.7171            1 
  12    rs808905       0.7688            1 
  12  rs34921584       0.3244            1 
  12   rs2456969       0.7688            1 
  12  rs11440368       0.2164            1 
  12   rs7298109       0.1143            1 
  12   rs1689511       0.1536            1 
  12   rs7312770       0.5426            1 
  12 rs138178017       0.3969            1 
  12   rs7955865       0.9753            1 
  12  rs36159461       0.9753            1 
  12  rs35662491       0.3244            1 
  12 rs148475334       0.3969            1 
  12  rs34112085       0.3244            1 
  12   rs4622308       0.5521            1 
  12 rs201244827       0.7292            1 
  12 rs559908177       0.8525            1 
  12 rs530284963       0.8525            1 
  12 rs528196591       0.1143            1 
  12 rs557279620       0.1143            1 
  12 rs112237665       0.3244            1 
  12  rs11171739       0.3727            1 
  12  rs71459342       0.3244            1 
  12  rs35666826       0.3244            1 
  12 rs546084081       0.3244            1 
  12  rs71074897       0.7688            1 
  12 rs145007073       0.3969            1 
  12 rs115699610       0.1143            1 
  12   rs7297175       0.6389            1 
  12  rs74094518        0.348            1 
  12   rs3741499       0.8421            1 
  12   rs4759229       0.6895            1 
  12  rs74094520       0.2281            1 
  12  rs74094521       0.3969            1 
  12  rs74094522       0.2281            1 
  12   rs1508211       0.2281            1 
  12  rs73338396       0.2281            1 
  12  rs57237559       0.2164            1 
  12   rs2271195       0.2281            1 
  12   rs2271194        0.832            1 
  12  rs10876870       0.3022            1 
  12 rs144969061       0.3874            1 
  12  rs12817471       0.0142            1 
  12  rs74928813       0.2281            1 
  12   rs7971751       0.3022            1 
  12  rs73338402       0.2281            1 
  12 rs569386846       0.0177            1 
  12  rs59398518       0.3076            1 
  12    rs877636       0.1024            1 
  12  rs33927060       0.3095            1 
  12  rs77365107       0.3263            1 
  12   rs2292239        0.299            1 
  12  rs75375961       0.2863            1 
  12 rs147491626       0.2863            1 
  12 rs141292133       0.6125            1 
  12  rs36035578       0.1099            1 
  12  rs73340305       0.2281            1 
  12  rs10719449       0.7029            1 
  12 rs111753949       0.3969            1 
  12 rs180921882       0.6552            1 
  12  rs59334125       0.4626            1 
  12    rs798829       0.8877            1 
  12  rs11835018       0.2472            1 
  12 rs148602695        0.213            1 
  12    rs773116       0.9906            1 
  12   rs2229046       0.0313            1 
  12  rs11425044       0.5769            1 
  12    rs705708       0.4235            1 
  12 rs115053296       0.1509            1 
  12  rs10783779       0.4433            1 
  12 rs112650407      0.08049            1 
  12 rs370552281      0.07579            1 
  12   rs2292238       0.7037            1 
  12  rs11317236       0.5891            1 
  12   rs2271189       0.8272            1 
  12    rs773123       0.0313            1 
  12  rs75064496       0.2472            1 
  12    rs812826       0.5502            1 
  12 rs190031571       0.2472            1 
  12    rs773122       0.5502            1 
  12   rs3759094       0.7037            1 
  12    rs773121       0.5502            1 
  12  rs77662319       0.6596            1 
  12  rs56983027        0.348            1 
  12  rs59103730      0.08179            1 
  12    rs773120        0.747            1 
  12 rs564063054       0.4935            1 
  12  rs57984311       0.9858            1 
  12  rs73340323        0.747            1 
  12  rs74912861       0.3197            1 
  12   rs4759228       0.8272            1 
  12   rs2640569       0.5585            1 
  12 rs113889005       0.7181            1 
  12 rs112385330       0.7181            1 
  12   rs2021843       0.3969            1 
  12   rs1689512       0.5585            1 
  12 rs539235323       0.8326            1 
  12  rs73340330       0.0254            1 
  12  rs11171745       0.5585            1 
  12  rs74094539       0.3969            1 
  12 rs146904688       0.3263            1 
  12 rs116656857       0.3263            1 
  12 rs149200083       0.0456            1 
  12  rs11354732       0.8603            1 
  12  rs35509412       0.5585            1 
  12  rs10128924       0.9755            1 
  12  rs17118313       0.2332            1 
  12  rs78970292        0.213            1 
  12  rs17118317       0.3126            1 
  12 rs116009185        0.793            1 
  12  rs10747761       0.1014            1 
  12  rs11347989      0.08839            1 
  12   rs1995742       0.9755            1 
  12  rs79732983       0.3874            1 
  12  rs12309480       0.6978            1 
  12 rs147782883       0.3328            1 
  12  rs11171752       0.5585            1 
  12  rs61733171       0.6409            1 
  12   rs2271192       0.5585            1 
  12  rs35807059       0.3969            1 
  12  rs73125294       0.0456            1 
  12   rs7980521       0.1981            1 
  12   rs4759224       0.6351            1 
  12 rs150052993       0.7843            1 
  12   rs7980462       0.7192            1 
  12  rs74568445       0.6409            1 
  12  rs78883084       0.1509            1 
  12  rs59827415       0.7852            1 
  12  rs11171756       0.4327            1 
  12 rs534101741       0.3969            1 
  12  rs12300570       0.2305            1 
  12   rs7975508       0.8646            1 
  12  rs59998194       0.2944            1 
  12 rs376533157      0.08049            1 
  12  rs10747762       0.9755            1 
  12  rs11423378       0.5939            1 
  12  rs55887836       0.7985            1 
  12  rs73127304       0.0456            1 
  12  rs61186183       0.3969            1 
  12 rs150357924       0.3969            1 
  12 rs111482562       0.6715            1 
  12   rs7958618        0.005            1 
  12  rs12298822       0.5868            1 
  12 rs139663267       0.7985            1 
  12 rs113415231       0.2588            1 
  12  rs79716907       0.3023            1 
  12   rs7301099       0.9755            1 
  12  rs74092003       0.5868            1 
  12 rs141476646       0.5868            1 
  12  rs59499104       0.5868            1 
  12  rs60960844     0.006799            1 
  12  rs36041363       0.8532            1 
  12  rs61598976       0.4024            1 
  12 rs113191318        0.005            1 
  12 rs201953127       0.1018            1 
  12  rs56685863       0.5868            1 
  12 rs111602323        0.005            1 
  12 rs113093292       0.8153            1 
  12  rs74092004       0.3969            1 
  12  rs56119169       0.6506            1 
  12  rs74456266       0.6905            1 
  12  rs12810816        0.005            1 
  12  rs35436573        0.005            1 
  12   rs1274298        0.005            1 
  12  rs73340370       0.4024            1 
  12  rs60419159       0.3969            1 
  12 rs200590204       0.8728            1 
  12  rs74092007       0.3969            1 
  12  rs12306670       0.5868            1 
  12  rs12308473       0.5868            1 
  12   rs1290898        0.005            1 
  12  rs11834728       0.3284            1 
  12 rs141740148       0.5868            1 
  12 rs143891417       0.5868            1 
  12   rs7397951        0.701            1 
  12  rs17852368       0.6649            1 
  12  rs60041436       0.2783            1 
  12 rs566512837       0.7985            1 
  12  rs12320265       0.7985            1 
  12   rs7311008       0.2783            1 
  12 rs112852250       0.9702            1 
  12 rs113914554      0.08049            1 
  12  rs58009483       0.3284            1 
  12    rs773647       0.9755            1 
  12 rs149949531       0.3284            1 
  12  rs74092009       0.3969            1 
  12    rs773649      0.06439            1 
  12  rs56163805       0.5868            1 
  12  rs12316272       0.5868            1 
  12 rs147738969       0.7985            1 
  12  rs76607797       0.5868            1 
  12    rs773643        0.005            1 
  12    rs773644       0.7828            1 
  12  rs59707524        0.213            1 
  12 rs529131018       0.5868            1 
  12 rs144505799       0.4024            1 
  12    rs773645        0.005            1 
  12  rs56122523       0.5491            1 
  12    rs812842        0.005            1 
  12   rs1405859       0.7985            1 
  12   rs7136420       0.5868            1 
  12  rs11171772       0.7985            1 
  12  rs11171773       0.2741            1 
  12   rs7977273      0.05279            1 
  12   rs6581091       0.2177            1 
  12  rs77628632       0.6409            1 
  12  rs10586931       0.5868            1 
  12   rs2950573       0.3225            1 
  12   rs2930788       0.4003            1 
  12   rs2629453       0.3225            1 
  12   rs2695784       0.4003            1 
  12  rs74092015       0.3969            1 
  12   rs2463365       0.3225            1 
  12   rs2695783       0.3225            1 
  12 rs116563270       0.3969            1 
  12  rs11171774        0.977            1 
  12  rs71078109       0.4566            1 
  12   rs2930787       0.5421            1 
  12   rs2629451       0.3225            1 
  12 rs143663428       0.5868            1 
  12  rs12229022       0.2741            1 
  12   rs2450101        0.977            1 
  12 rs115116571       0.1509            1 
  12  rs59471372       0.3527            1 
  12  rs73340385       0.4024            1 
  12  rs57725869       0.2741            1 
  12   rs7489249       0.3225            1 
  12  rs66605710       0.6562            1 
  12 rs114277061       0.6409            1 
  12  rs10876877       0.5282            1 
  12  rs10876878       0.4003            1 
  12  rs11171776       0.5282            1 
  12   rs7956599       0.3225            1 
  12   rs7956926        0.796            1 
  12  rs11171777       0.3225            1 
  12  rs74327400       0.5868            1 
  12  rs34802928       0.6161            1 
  12   rs4759219        0.977            1 
  12 rs371588310       0.8939            1 
  12  rs57435292       0.5672            1 
  12    rs773657       0.3225            1 
  12  rs62988260       0.4936            1 
  12  rs58774049       0.1141            1 
  12    rs773656       0.4936            1 
  12    rs773655       0.4003            1 
  12    rs773654       0.3225            1 
  12  rs73340390       0.7577            1 
  12  rs57290094       0.9985            1 
  12 rs539856586       0.6859            1 
  12  rs71446539       0.0134            1 
  12 rs201728675       0.7577            1 
  12    rs703823       0.3225            1 
  12  rs60378437       0.0254            1 
  12    rs773663        0.828            1 
  12    rs773662        0.005            1 
  12   rs7967464       0.7577            1 
  12    rs773661       0.3225            1 
  12  rs10747763       0.2741            1 
  12    rs773660        0.828            1 
  12 rs148248024       0.6753            1 
  12   rs7971289     0.006799            1 
  12    rs773659       0.4003            1 
  12    rs773658       0.4003            1 
  12  rs10532115       0.3225            1 
  12  rs79677444       0.3225            1 
  12   rs7975405        0.436            1 
  12   rs7962107        0.436            1 
  12   rs1274503       0.4003            1 
  12  rs61231496       0.5868            1 
  12  rs59199706       0.2986            1 
  12   rs2056730       0.3619            1 
  12  rs60011575       0.2986            1 
  12 rs142653337       0.0456            1 
  12   rs4759218       0.2741            1 
  12  rs35169878       0.5798            1 
  12   rs1274501        0.977            1 
  12  rs11837267       0.1196            1 
  12  rs63580964        0.943            1 
  12  rs73340395        0.005            1 
  12   rs7397453       0.7804            1 
  12 rs199498789       0.6209            1 
  12  rs12425596      0.06129            1 
  12  rs78832251       0.9932            1 
  12  rs79019861       0.9932            1 
  12  rs79907634       0.9932            1 
  12  rs76305909       0.9932            1 
  12 rs375047200       0.9932            1 
  12  rs77146689       0.9932            1 
  12 rs143213642       0.5199            1 
  12  rs35382885       0.7861            1 
  12  rs66864435        0.005            1 
  12 rs187589017       0.1509            1 
  12   rs2629450      0.09429            1 
  12  rs74092035       0.6485            1 
  12  rs11548554      0.09759            1 
  12  rs59420211      0.09759            1 
  12   rs2629449       0.7804            1 
  12   rs5798368       0.7979            1 
  12  rs73340401      0.09759            1 
  12   rs1274494       0.2217            1 
  12  rs73342303       0.0216            1 
  12  rs73342304       0.2216            1 
  12  rs58349500      0.09759            1 
  12 rs139913738      0.07659            1 
  12   rs7955718       0.8577            1 
  12  rs10876880       0.8577            1 
  12   rs4759216       0.8577            1 
  12   rs7311505       0.5162            1 
  12  rs61939014       0.5265            1 
  12   rs1274497       0.6375            1 
  12   rs1274496       0.3095            1 
  12  rs11171781       0.2594            1 
  12 rs183739957       0.0429            1 
  12 rs543580713       0.0264            1 
  12   rs1295772       0.2276            1 
  12 rs114552970       0.1892            1 
  12    rs901073       0.2327            1 
  12 rs111659561        0.388            1 
  12  rs78460555       0.5343            1 
  12  rs73324304       0.3748            1 
  12 rs547641665       0.6127            1 
  12 rs374443069       0.0231            1 
  12   rs2629452       0.7351            1 
  12  rs77235021       0.5983            1 
  12   rs2463366       0.8436            1 
  12   rs1274492       0.7804            1 
  12 rs112944721       0.3704            1 
  12  rs11286294       0.9078            1 
  12  rs77320661       0.3704            1 
  12    rs808919       0.7351            1 
  12 rs201426928       0.3068            1 
  12   rs1274490       0.7351            1 
  12  rs79225818       0.1892            1 
  12  rs59556751       0.0194            1 
  12  rs60888164        0.138            1 
  12   rs2450104        0.527            1 
  12 rs541808026       0.8086            1 
  12  rs11337787       0.5098            1 
  12 rs543415517       0.8063            1 
  12 rs201897394       0.2579            1 
  12 rs111903036      0.05429            1 
  12  rs78901134       0.3619            1 
  12  rs12314191       0.5343            1 
  12  rs59911757       0.9912            1 
  12  rs35576342       0.6446            1 
  12   rs5798367       0.7498            1 
  12  rs74326137       0.9265            1 
  12 rs143279153       0.4755            1 
  12 rs151134041       0.2986            1 
  12 rs572465754       0.1174            1 
  12    rs813884       0.5678            1 
  12   rs7309201       0.9844            1 
  12    rs773652       0.9046            1 
  12 rs114007739       0.1892            1 
  12 rs146737338       0.3075            1 
  12 rs577761351       0.7671            1 
  12 rs544911664       0.7671            1 
  12 rs565973173       0.3541            1 
  12  rs10876881       0.5018            1 
  12 rs113186412       0.8481            1 
  12   rs1274493       0.9046            1 
  12  rs10711668       0.4652            1 
  12  rs11171791       0.3075            1 
  12 rs116482789       0.4755            1 
  12  rs36207871       0.9046            1 
  12 rs377660962       0.6264            1 
  12  rs17118461       0.9046            1 
  12  rs60813079      0.05429            1 
  12   rs2695778       0.4507            1 
  12   rs2643623       0.9046            1 
  12   rs2629445       0.5018            1 
  12   rs4759017       0.2509            1 
  12  rs11171796       0.2509            1 
  12   rs2695789       0.9046            1 
  12 rs115318712       0.4755            1 
  12  rs74092059       0.9405            1 
  12   rs2695788       0.9046            1 
  12  rs12368739       0.4507            1 
  12   rs2629448       0.4507            1 
  12 rs114492313       0.1867            1 
  12   rs7133285       0.3638            1 
  12 rs115127828       0.4816            1 
  12  rs10876882       0.9046            1 
  12 rs541228911       0.9711            1 
  12 rs192868743       0.2355            1 
  12   rs2629447       0.9046            1 
  12    rs703830       0.9046            1 
  12    rs773664       0.9046            1 
  12    rs796476       0.1618            1 
  12  rs62956461       0.9046            1 
  12  rs59480951       0.2798            1 
  12  rs76802120       0.9265            1 
  12  rs11300464       0.7828            1 
  12    rs773665       0.9046            1 
  12   rs2695781       0.6375            1 
  12 rs141333841       0.4203            1 
  12   rs1918496       0.9046            1 
  12   rs2695782       0.9046            1 
  12 rs140866077       0.4816            1 
  12   rs7133293        0.527            1 
  12  rs11304868        0.527            1 
  12  rs11834038       0.8469            1 
  12  rs11613055       0.8728            1 
  12 rs114554825       0.4816            1 
  12  rs61695444       0.8469            1 
  12 rs200895831       0.8428            1 
  12 rs148700673       0.4816            1 
  12 rs570797739       0.5436            1 
  12   rs2643626       0.9046            1 
  12   rs2371494       0.9046            1 
  12  rs11358218       0.9046            1 
  12 rs557173638       0.4755            1 
  12  rs79383676       0.4755            1 
  12 rs564633747       0.9488            1 
  12  rs11835054       0.9265            1 
  12 rs111492967       0.9046            1 
  12  rs11465744       0.2355            1 
  12  rs11575253       0.4755            1 
  12 rs115200352       0.1892            1 
  12   rs7977692       0.5018            1 
  12 rs535939207       0.1031            1 
  12   rs2066808       0.9046            1 
  12 rs111914426       0.9046            1 
  12 rs529726721       0.6387            1 
  12 rs116535779       0.9046            1 
  12  rs73324336       0.9835            1 
  12  rs11575238       0.4816            1 
  12   rs2066811        0.527            1 
  12   rs2020854       0.9835            1 
  12  rs11575236       0.9835            1 
  12   rs4759016       0.5049            1 
  12  rs11575234       0.9835            1 
  12 rs113384062       0.9835            1 
  12 rs540902307       0.3246            1 
  12  rs73324342      0.08049            1 
  12  rs12312175       0.6887            1 
  12  rs74967169       0.8186            1 
  12   rs2066812       0.5436            1 
  12   rs7306424      0.06809            1 
  12  rs11575228       0.5865            1 
  12  rs11171812       0.9835            1 
  12  rs11575221       0.7483            1 
  12  rs71715186       0.7913            1 
  12   rs4996382       0.9316            1 
  12   rs4301822       0.8932            1 
  12  rs11575218        0.279            1 
  12  rs11575217       0.7319            1 
  12  rs11575216       0.2498            1 
  12  rs11575215       0.2498            1 
  12  rs61522113       0.9694            1 
  12  rs12311878       0.9694            1 
  12  rs12305578       0.9694            1 
  12  rs78243013       0.8642            1 
  12  rs79001561       0.8542            1 
  12  rs73324353       0.8062            1 
  12 rs112547251       0.9694            1 
  12  rs73324358       0.8062            1 
  12  rs10876883       0.9694            1 
  12  rs34203523       0.8255            1 
  12 rs549014117       0.6264            1 
  12 rs114218144       0.7928            1 
  12  rs10876884       0.8507            1 
  12  rs11171818       0.9694            1 
  12  rs11171819       0.8062            1 
  12 rs138869928       0.8945            1 
  12   rs7954200       0.8062            1 
  12   rs7969172       0.9694            1 
  12  rs57387549       0.8062            1 
  12  rs59286728       0.9694            1 
  12  rs73324364       0.8062            1 
  12  rs11835538       0.8945            1 
  12  rs11833064       0.8945            1 
  12  rs56208883       0.9734            1 
  12  rs34406674       0.7221            1 
  12  rs73324365       0.8945            1 
  12  rs55728562       0.9694            1 
  12  rs11830379       0.9424            1 
  12  rs12322356       0.8945            1 
  12 rs547410680       0.2154            1 
  12  rs12318887       0.8945            1 
  12 rs116063706       0.6264            1 
  12  rs11171822       0.9694            1 
  12  rs11171823       0.9694            1 
  12  rs10876885        0.423            1 
  12 rs141429613       0.4905            1 
  12  rs12306512       0.6336            1 
  12 rs114612303       0.7865            1 
  12 rs112171292       0.3762            1 
  12  rs55818846       0.8878            1 
  12   rs7979812       0.6336            1 
  12  rs73324376       0.9525            1 
  12  rs76932565       0.2964            1 
  12  rs12312362       0.6336            1 
  12  rs12299306       0.6336            1 
  12  rs73324378       0.9525            1 
  12  rs60194105       0.2953            1 
  12 rs548260173       0.6861            1 
  12 rs142425165       0.3762            1 
  12  rs74549387       0.8994            1 
  12 rs144181690       0.4905            1 
  12   rs2935011       0.5928            1 
  12  rs80299263       0.6687            1 
  12 rs115522949       0.6687            1 
  12  rs60849229       0.8878            1 
  12 rs113908558       0.8237            1 
  12 rs113279607       0.8237            1 
  12  rs79784661       0.6687            1 
  12    rs774025       0.0279            1 
  12  rs12313141       0.8237            1 
  12   rs7960824        0.876            1 
  12  rs73324389        0.876            1 
  12 rs187723824       0.6264            1 
  12 rs372023859       0.7622            1 
  12 rs574925679        0.876            1 
  12 rs112965413        0.876            1 
  12 rs112744954        0.876            1 
  12 rs139670803       0.4351            1 
  12 rs146089563       0.8953            1 
  12 rs149759933       0.8691            1 
  12  rs28828444        0.876            1 
  12  rs57231400       0.8575            1 
  12  rs55650630       0.9567            1 
  12   rs7131916       0.8171            1 
  12  rs73324402        0.975            1 
  12  rs11834948       0.6219            1 
  12  rs56034782       0.5342            1 
  12   rs2638321        0.752            1 
  12 rs199820012      0.07449            1 
  12   rs2638322        0.752            1 
  12 rs375822517       0.5515            1 
  12   rs2643633       0.8536            1 
  12 rs192391133       0.6264            1 
  12 rs189337038       0.5336            1 
  12  rs11171830       0.9602            1 
  12   rs2935009       0.2353            1 
  12  rs73326205       0.8158            1 
  12   rs2638323       0.5144            1 
  12  rs73326209       0.3256            1 
  12  rs73326212       0.3256            1 
  12  rs73326214       0.4305            1 
  12   rs2643632       0.9276            1 
  12 rs112934914       0.3256            1 
  12 rs558225663       0.3953            1 
  12   rs4759205       0.2006            1 
  12  rs10747766       0.2006            1 
  12    rs937117       0.2006            1 
  12 rs114948995       0.6264            1 
  12   rs2643631       0.9276            1 
  12 rs115998878       0.1893            1 
  12   rs2131096       0.3667            1 
  12  rs78491748       0.1893            1 
  12   rs2131097       0.9276            1 
  12  rs58596884        0.158            1 
  12  rs55765834       0.5196            1 
  12   rs2643630       0.9276            1 
  12   rs4759206        0.677            1 
  12   rs2638326       0.9276            1 
  12  rs34287626        0.677            1 
  12 rs529931340       0.6904            1 
  12   rs2643629       0.9276            1 
  12   rs2643628       0.1822            1 
  12  rs66523847       0.7585            1 
  12  rs17118576        0.412            1 
  12   rs2643627       0.9276            1 
  12   rs7134031         0.16            1 
  12  rs71446551       0.0164            1 
  12   rs2638286       0.1203            1 
  12 rs550969619       0.0015       0.9289 
  12  rs10783784       0.9276            1 
  12  rs11171841       0.9276            1 
  12  rs10631263       0.5546            1 
  12  rs61748694       0.0004       0.6175 
  12    rs812279       0.5784            1 
  12   rs2291739       0.1669            1 
  12  rs72478997       0.6113            1 
  12  rs72478996       0.2901            1 
  12  rs61733875      0.05529            1 
  12    rs774047       0.1885            1 
  12  rs73326232       0.6872            1 
  12  rs74094726      0.06479            1 
  12    rs774048       0.2959            1 
  12    rs774049       0.2959            1 
  12  rs72478995       0.3544            1 
  12  rs17118590      0.06479            1 
  12  rs12824030      0.09459            1 
  12 rs529438781       0.7653            1 
  12    rs774051       0.0023       0.9964 
  12    rs774052      0.09459            1 
  12  rs73326234       0.6872            1 
  12  rs35546587       0.1471            1 
  12  rs11831233       0.3544            1 
  12  rs55666835        0.112            1 
  12  rs77786874       0.9621            1 
  12    rs812278       0.7653            1 
  12    rs774026       0.1885            1 
  12    rs774027       0.1646            1 
  12    rs774028      0.09459            1 
  12  rs11832580      0.05529            1 
  12 rs112128405       0.6872            1 
  12  rs67530204      0.07469            1 
  12    rs703829       0.1646            1 
  12    rs774031       0.1646            1 
  12    rs774032       0.1646            1 
  12  rs72478992       0.2221            1 
  12   rs6581093      0.05529            1 
  12  rs79733408       0.4319            1 
  12   rs2638304       0.1646            1 
  12  rs11366728      0.09529            1 
  12    rs774033       0.1646            1 
  12  rs72478990       0.1439            1 
  12  rs36104188       0.1646            1 
  12    rs774034       0.1646            1 
  12    rs774035       0.1646            1 
  12    rs774036       0.1646            1 
  12    rs774037       0.1646            1 
  12  rs12313431       0.0132            1 
  12    rs774038       0.1646            1 
  12    rs774039       0.1646            1 
  12    rs774040       0.0032       0.9996 
  12   rs3782237       0.0186            1 
  12 rs145014114       0.9092            1
[truncated: 148,325 more chars]
