# Supplementary material for: Cell-to-cell expression dispersion of B-cell surface proteins is linked to genetic variants in humans
Source: Commun Biol. 2020 Jul 3;3:346. doi: 10.1038/s42003-020-1075-1 (PMC7335051; doi:10.1038/s42003-020-1075-1)
Supplement: Supplementary file 4 — Supplementary Data 2 [file 42003_2020_1075_MOESM4_ESM.zip › Supplementary_Data_S2/plink-results-40LCLs/CD86_chr3_cv/CD86_cv_40_LCLs.qassoc]

 CHR          SNP         BP    NMISS       BETA         SE         R2        T            P 
   3   rs76083426  119774699       40  -0.001376   0.004057   0.003018  -0.3392       0.7363 
   3   rs72969184  119774920       40   0.006738    0.00611    0.03101    1.103        0.277 
   3   rs74637378  119775009       40  -0.001376   0.004057   0.003018  -0.3392       0.7363 
   3    rs6779828  119775147       40   0.002508   0.002577    0.02433   0.9734       0.3365 
   3  rs571909772  119775168       40   0.002637   0.004958   0.007388   0.5318       0.5979 
   3    rs4687891  119775177       40  -0.004513   0.005583    0.01691  -0.8084       0.4239 
   3  rs150308251  119775906       40  -0.005407   0.005141    0.02829   -1.052       0.2995 
   3   rs78737715  119776891       40  -0.001376   0.004057   0.003018  -0.3392       0.7363 
   3  rs112630184  119777792       40  -0.001376   0.004057   0.003018  -0.3392       0.7363 
   3  rs115325351  119777879       40  -0.001376   0.004057   0.003018  -0.3392       0.7363 
   3   rs78247728  119778857       40   0.002637   0.004958   0.007388   0.5318       0.5979 
   3  rs114719808  119779030       40  -0.003458   0.006181    0.00817  -0.5595       0.5791 
   3   rs79729654  119779115       40  -0.001977   0.004158   0.005912  -0.4754       0.6372 
   3  rs200808389  119780569       40   0.002634   0.004958   0.007372   0.5312       0.5983 
   3   rs62266274  119780828       40   0.003823   0.002674    0.05104     1.43        0.161 
   3   rs74920469  119781812       40  -0.001376   0.004057   0.003018  -0.3392       0.7363 
   3  rs113567496  119782291       40    0.01068   0.004919     0.1103     2.17       0.0363 
   3    rs9866536  119782348       40   0.001192   0.004219   0.002095   0.2825       0.7791 
   3     rs334560  119782470       40  -0.001819    0.00281    0.01091  -0.6473       0.5213 
   3   rs72969194  119784421       40   0.006738    0.00611    0.03101    1.103        0.277 
   3   rs74778169  119784444       40  -0.001376   0.004057   0.003018  -0.3392       0.7363 
   3    rs6805931  119784746       40  -0.001751   0.004053   0.004885  -0.4319       0.6683 
   3    rs9840111  119784774       40   0.002637   0.004958   0.007388   0.5318       0.5979 
   3     rs334561  119784996       40  -0.001977   0.004158   0.005912  -0.4754       0.6372 
   3   rs78453198  119785137       40  -0.001376   0.004057   0.003018  -0.3392       0.7363 
   3   rs77618823  119785343       40   0.001467   0.003968   0.003584   0.3697       0.7137 
   3   rs58863896  119785527       40   0.003823   0.002674    0.05104     1.43        0.161 
   3   rs67515346  119786083       40   0.002675   0.003561    0.01463   0.7512       0.4572 
   3   rs59703574  119786542       40  -0.001376   0.004057   0.003018  -0.3392       0.7363 
   3  rs146591776  119787083       40   0.002637   0.004958   0.007388   0.5318       0.5979 
   3  rs112353629  119787292       40  -0.001376   0.004057   0.003018  -0.3392       0.7363 
   3     rs334565  119787662       40  -0.001977   0.004158   0.005912  -0.4754       0.6372 
   3   rs78001869  119787832       40  -0.001376   0.004057   0.003018  -0.3392       0.7363 
   3     rs334566  119787993       40  -0.001819    0.00281    0.01091  -0.6473       0.5213 
   3  rs112446701  119788251       40  -0.001376   0.004057   0.003018  -0.3392       0.7363 
   3  rs570238285  119788512       40  -0.008104   0.003484     0.1246   -2.326      0.02547 
   3  rs200679386  119789099       40 -0.0001436   0.002946  6.247e-05 -0.04872       0.9614 
   3  rs576972874  119789125       40   0.008001   0.003496     0.1212    2.289      0.02774 
   3  rs115941008  119789291       40  -0.003458   0.006181    0.00817  -0.5595       0.5791 
   3   rs76530580  119789376       40  -0.001376   0.004057   0.003018  -0.3392       0.7363 
   3  rs116062432  119789650       40  -0.003458   0.006181    0.00817  -0.5595       0.5791 
   3   rs72969200  119790158       40   0.001559   0.005625   0.002018   0.2772       0.7831 
   3     rs182839  119790194       40  -0.001977   0.004158   0.005912  -0.4754       0.6372 
   3     rs334536  119790712       40  -0.001819    0.00281    0.01091  -0.6473       0.5213 
   3   rs72971006  119791243       40   0.004314   0.004404    0.02463   0.9795       0.3335 
   3   rs75300086  119791743       40  -0.001376   0.004057   0.003018  -0.3392       0.7363 
   3  rs201701050  119792089       40  -0.001376   0.004057   0.003018  -0.3392       0.7363 
   3     rs334535  119792304       40   0.002818   0.002656    0.02878    1.061       0.2953 
   3   rs17205095  119792474       40   0.001684   0.003811   0.005109   0.4417       0.6612 
   3   rs77726485  119792564       40  -0.001376   0.004057   0.003018  -0.3392       0.7363 
   3     rs334534  119792609       40  -0.001751   0.004053   0.004885  -0.4319       0.6683 
   3    rs9816864  119792687       40   0.002637   0.004958   0.007388   0.5318       0.5979 
   3  rs112158126  119792917       40  -0.001376   0.004057   0.003018  -0.3392       0.7363 
   3   rs62266277  119793026       40   0.003823   0.002674    0.05104     1.43        0.161 
   3  rs112912146  119793094       40  -0.001376   0.004057   0.003018  -0.3392       0.7363 
   3   rs61588608  119793199       40  -0.001218     0.0028   0.004952  -0.4349       0.6661 
   3   rs76375771  119793503       40  -0.001376   0.004057   0.003018  -0.3392       0.7363 
   3   rs72971013  119793602       40    0.01068   0.004919     0.1103     2.17       0.0363 
   3    rs9842216  119793721       40   0.002637   0.004958   0.007388   0.5318       0.5979 
   3   rs58959678  119794284       40   0.003348   0.006183   0.007658   0.5415       0.5913 
   3  rs149997834  119794858       40  -0.001376   0.004057   0.003018  -0.3392       0.7363 
   3  rs116455472  119794926       40  -0.003458   0.006181    0.00817  -0.5595       0.5791 
   3  rs144880072  119795384       40  -0.001376   0.004057   0.003018  -0.3392       0.7363 
   3     rs334551  119795518       40  -0.001751   0.004053   0.004885  -0.4319       0.6683 
   3   rs76224378  119796069       40  -0.001376   0.004057   0.003018  -0.3392       0.7363 
   3     rs334552  119796455       40  -0.001751   0.004053   0.004885  -0.4319       0.6683 
   3  rs140499519  119796522       40  -0.001376   0.004057   0.003018  -0.3392       0.7363 
   3  rs141411516  119796685       40  -0.001376   0.004057   0.003018  -0.3392       0.7363 
   3  rs199806110  119797392       40   0.002705   0.002825    0.02357   0.9577       0.3443 
   3  rs112003116  119797761       40 -0.0001325   0.002747  6.122e-05 -0.04823       0.9618 
   3  rs112369966  119798280       40  -0.001376   0.004057   0.003018  -0.3392       0.7363 
   3  rs113228536  119798294       40  -0.001376   0.004057   0.003018  -0.3392       0.7363 
   3    rs9289139  119798879       40   0.002637   0.004958   0.007388   0.5318       0.5979 
   3   rs72971017  119798906       40    0.01068   0.004919     0.1103     2.17       0.0363 
   3    rs7626888  119800309       40   -0.01305   0.005835     0.1164   -2.237      0.03124 
   3   rs79100041  119800686       40  -0.001376   0.004057   0.003018  -0.3392       0.7363 
   3   rs78106885  119800822       40  -0.001376   0.004057   0.003018  -0.3392       0.7363 
   3   rs72971018  119800895       40    0.01068   0.004919     0.1103     2.17       0.0363 
   3    rs9836325  119801432       40   0.002637   0.004958   0.007388   0.5318       0.5979 
   3     rs334554  119802373       40  -0.001751   0.004053   0.004885  -0.4319       0.6683 
   3   rs55974533  119802528       40   -0.01305   0.005835     0.1164   -2.237      0.03124 
   3    rs9862099  119802797       40   0.002637   0.004958   0.007388   0.5318       0.5979 
   3   rs75766927  119803417       40  -0.001376   0.004057   0.003018  -0.3392       0.7363 
   3   rs62266281  119804462       40   0.003823   0.002674    0.05104     1.43        0.161 
   3  rs151266821  119804520       40   -0.01305   0.005835     0.1164   -2.237      0.03124 
   3   rs78984101  119805121       40  -0.001376   0.004057   0.003018  -0.3392       0.7363 
   3  rs111759277  119805883       40  -0.001376   0.004057   0.003018  -0.3392       0.7363 
   3   rs76950123  119806036       40  -0.001376   0.004057   0.003018  -0.3392       0.7363 
   3  rs112627323  119806673       40  -0.001376   0.004057   0.003018  -0.3392       0.7363 
   3  rs113392759  119806763       40  -0.001376   0.004057   0.003018  -0.3392       0.7363 
   3   rs71688969  119807130       40  -0.001751   0.004053   0.004885  -0.4319       0.6683 
   3   rs73854776  119807494       40  -0.005056    0.00557    0.02122  -0.9077       0.3698 
   3   rs77026850  119808022       40  -0.001376   0.004057   0.003018  -0.3392       0.7363 
   3   rs60235167  119808256       40   0.003823   0.002674    0.05104     1.43        0.161 
   3  rs115760931  119808980       40  0.0001392   0.004655  2.352e-05   0.0299       0.9763 
   3   rs72971020  119809157       40   0.001559   0.005625   0.002018   0.2772       0.7831 
   3  rs114214246  119809326       40   0.002634   0.004958   0.007372   0.5312       0.5983 
   3   rs76748801  119809401       40  -0.001376   0.004057   0.003018  -0.3392       0.7363 
   3     rs334559  119809605       40   0.001569   0.002521    0.01009   0.6225       0.5374 
   3  rs112201072  119810340       40  -0.001376   0.004057   0.003018  -0.3392       0.7363 
   3   rs60325644  119810582       40  -0.001376   0.004057   0.003018  -0.3392       0.7363 
   3  rs373339796  119810671       40  -0.001421   0.003897   0.003488  -0.3647       0.7174 
   3    rs4688059  119811568       40   0.003823   0.002674    0.05104     1.43        0.161 
   3   rs77066685  119811799       40   0.001192   0.004219   0.002095   0.2825       0.7791 
   3  rs569442510  119811840       40  -0.003458   0.006181    0.00817  -0.5595       0.5791 
   3   rs72971026  119813377       40    0.01068   0.004919     0.1103     2.17       0.0363 
   3    rs3755556  119813484       40 -0.0001098   0.003976  2.007e-05 -0.02762       0.9781 
   3    rs9846422  119813712       40   0.002637   0.004958   0.007388   0.5318       0.5979 
   3    rs3755557  119814957       40  -0.003877   0.003499    0.03131   -1.108       0.2747 
   3   rs78247451  119815217       40   0.002637   0.004958   0.007388   0.5318       0.5979 
   3   rs80234913  119815397       40   0.005443    0.00514    0.02867    1.059       0.2963 
   3   rs80050568  119815458       40  -0.003877   0.003499    0.03131   -1.108       0.2747 
   3   rs73177909  119815768       40  -0.003877   0.003499    0.03131   -1.108       0.2747 
   3  rs114265738  119815831       40  -0.003458   0.006181    0.00817  -0.5595       0.5791 
   3   rs12632325  119816106       40   0.002844   0.002838    0.02574    1.002       0.3227 
   3    rs6806460  119816159       40    0.00175   0.002689    0.01103   0.6509        0.519 
   3   rs80083327  119816232       40 -0.0001098   0.003976  2.007e-05 -0.02762       0.9781 
   3   rs72971030  119816780       40   0.006738    0.00611    0.03101    1.103        0.277 
   3   rs17811013  119816986       40  -0.003877   0.003499    0.03131   -1.108       0.2747 
   3  rs200931686  119817853       40   0.002349   0.002767    0.01861   0.8488       0.4013 
   3  rs147396134  119818820       40    0.01068   0.004919     0.1103     2.17       0.0363 
   3   rs58159117  119819907       40   0.003199     0.0029    0.03102    1.103        0.277 
   3   rs12635508  119820443       40   0.003199     0.0029    0.03102    1.103        0.277 
   3   rs17811061  119821242       40  -0.003877   0.003499    0.03131   -1.108       0.2747 
   3     rs184576  119822006       40 -0.0004628   0.002907  0.0006665  -0.1592       0.8744 
   3  rs139172121  119822183       40   0.001447   0.002693   0.007537   0.5372       0.5943 
   3   rs11925868  119822335       40  -0.003877   0.003499    0.03131   -1.108       0.2747 
   3   rs11925952  119822388       40  -0.003877   0.003499    0.03131   -1.108       0.2747 
   3   rs11925899  119822432       40  -0.003877   0.003499    0.03131   -1.108       0.2747 
   3   rs74517115  119822467       40 -0.0004238    0.00563  0.0001491 -0.07528       0.9404 
   3  rs376466699  119822539       40  -0.004862   0.003122       0.06   -1.557       0.1277 
   3   rs62266287  119822736       40   -0.01155   0.005917    0.09109   -1.951       0.0584 
   3  rs113872954  119823087       40 -0.0004238    0.00563  0.0001491 -0.07528       0.9404 
   3     rs334537  119823410       40   0.001032    0.00406   0.001698   0.2542       0.8007 
   3   rs11927974  119824037       40   0.003348   0.006183   0.007658   0.5415       0.5913 
   3   rs16830720  119824166       40  -0.008983   0.005007    0.07809   -1.794      0.08076 
   3  rs199498515  119824406       40   0.003348   0.006183   0.007658   0.5415       0.5913 
   3  rs111661335  119824653       40   0.003348   0.006183   0.007658   0.5415       0.5913 
   3     rs334538  119825211       40   -0.00171   0.003481   0.006312  -0.4913        0.626 
   3   rs17205536  119825368       40   0.003348   0.006183   0.007658   0.5415       0.5913 
   3  rs115836494  119825377       40  -0.003458   0.006181    0.00817  -0.5595       0.5791 
   3   rs73177912  119825618       40   0.003348   0.006183   0.007658   0.5415       0.5913 
   3   rs12053912  119826164       40  -0.003758   0.003091    0.03744   -1.216       0.2316 
   3  rs113898838  119826271       40  -0.003458   0.006181    0.00817  -0.5595       0.5791 
   3     rs334539  119826386       40  0.0007706   0.003902   0.001025   0.1975       0.8445 
   3     rs334540  119826506       40  0.0007706   0.003902   0.001025   0.1975       0.8445 
   3   rs11359839  119826769       40  -0.002829     0.0037    0.01515  -0.7645       0.4493 
   3   rs34639411  119826998       40  -0.002178   0.002431    0.02068  -0.8958        0.376 
   3  rs112232014  119827022       40   0.006642   0.004286    0.05944     1.55       0.1295 
   3  rs111918115  119827131       40  -0.003458   0.006181    0.00817  -0.5595       0.5791 
   3   rs78093713  119827822       40  -0.002467   0.003133    0.01605  -0.7873        0.436 
   3    rs9868486  119828102       40   0.003978   0.004619    0.01915   0.8612       0.3945 
   3   rs16830730  119828512       40  -0.002942   0.003366     0.0197  -0.8739       0.3876 
   3    rs9873873  119829059       40   0.003978   0.004619    0.01915   0.8612       0.3945 
   3    rs4688062  119829323       40   0.006642   0.004286    0.05944     1.55       0.1295 
   3  rs114455334  119829427       40 -0.0008623   0.004221   0.001097  -0.2043       0.8392 
   3   rs78850370  119830151       40   0.002637   0.004958   0.007388   0.5318       0.5979 
   3  rs113236173  119830383       40  -0.003458   0.006181    0.00817  -0.5595       0.5791 
   3  rs147912912  119831461       40   0.003978   0.004619    0.01915   0.8612       0.3945 
   3  rs143681766  119831555       40   0.005443    0.00514    0.02867    1.059       0.2963 
   3    rs9289141  119831689       40   0.006642   0.004286    0.05944     1.55       0.1295 
   3     rs334542  119831726       40  0.0002359   0.002703  0.0002004  0.08728       0.9309 
   3  rs112442742  119831767       40  -0.003458   0.006181    0.00817  -0.5595       0.5791 
   3     rs334543  119832621       40  -0.000116   0.004901  1.474e-05 -0.02366       0.9812 
   3   rs58321096  119832666       40   0.006761   0.005523    0.03795    1.224       0.2284 
   3   rs12493535  119832913       40   0.006642   0.004286    0.05944     1.55       0.1295 
   3     rs334544  119832958       40   0.003068   0.003154    0.02429   0.9726       0.3369 
   3    rs6804929  119833578       40 -0.0009292   0.003429   0.001929   -0.271       0.7879 
   3   rs77709982  119834221       40 -0.0008623   0.004221   0.001097  -0.2043       0.8392 
   3    rs1488766  119834546       40   0.005264   0.002921    0.07872    1.802      0.07948 
   3  rs113461270  119834841       40  -0.003458   0.006181    0.00817  -0.5595       0.5791 
   3     rs334545  119834921       40  0.0007706   0.003902   0.001025   0.1975       0.8445 
   3  rs113635897  119835185       40  -0.003458   0.006181    0.00817  -0.5595       0.5791 
   3   rs59081488  119835267       40  -0.003923   0.003372    0.03439   -1.163       0.2519 
   3  rs144865819  119835470       40   0.003978   0.004619    0.01915   0.8612       0.3945 
   3  rs112321186  119835633       40   0.003348   0.006183   0.007658   0.5415       0.5913 
   3   rs62266291  119835767       40  -0.005266   0.004215    0.03946   -1.249       0.2191 
   3  rs149131446  119835810       40  -0.005266   0.004215    0.03946   -1.249       0.2191 
   3   rs59660423  119835813       40 -0.0008623   0.004221   0.001097  -0.2043       0.8392 
   3  rs141103461  119836110       40  -0.002621   0.004882   0.007527  -0.5368       0.5945 
   3   rs80300251  119836348       40  -0.003458   0.006181    0.00817  -0.5595       0.5791 
   3     rs749768  119836868       40   0.006449   0.003926    0.06629    1.643       0.1087 
   3  rs115655564  119836933       40  -0.003458   0.006181    0.00817  -0.5595       0.5791 
   3   rs59504548  119837162       40  -0.004078   0.005591    0.01381  -0.7294       0.4703 
   3    rs9813357  119837278       40   0.005447   0.006144    0.02027   0.8866       0.3809 
   3    rs3036733  119837752       40   0.002275   0.003569    0.01058   0.6375       0.5277 
   3   rs76014591  119837761       40   0.005447   0.006144    0.02027   0.8866       0.3809 
   3  rs111477984  119838021       40  -0.003458   0.006181    0.00817  -0.5595       0.5791 
   3   rs11362154  119838214       40  0.0003223   0.003491  0.0002242  0.09231       0.9269 
   3   rs79106432  119839161       40   -0.00192   0.003716   0.006979  -0.5168       0.6083 
   3   rs34825829  119839254       40   0.002667   0.004881   0.007795   0.5464        0.588 
   3    rs6776878  119839521       40    0.00617   0.004556    0.04606    1.354       0.1836 
   3    rs9861883  119839546       40  -0.002059   0.003637   0.008363  -0.5661       0.5747 
   3     rs334547  119839869       40  0.0002193   0.003458  0.0001059  0.06343       0.9498 
   3    rs9849392  119840359       40  -0.003006   0.002991    0.02589   -1.005       0.3213 
   3     rs334548  119840409       40  0.0001574    0.00563  2.056e-05  0.02795       0.9778 
   3     rs334549  119840713       40  0.0003223   0.003491  0.0002242  0.09231       0.9269 
   3     rs334550  119840731       40  0.0001574    0.00563  2.056e-05  0.02795       0.9778 
   3   rs72971050  119840871       40   0.006761   0.005523    0.03795    1.224       0.2284 
   3   rs72971051  119841649       40   0.006761   0.005523    0.03795    1.224       0.2284 
   3   rs56808971  119841814       40   -0.00192   0.003716   0.006979  -0.5168       0.6083 
   3    rs6792814  119842143       40    0.00617   0.004556    0.04606    1.354       0.1836 
   3    rs3112282  119842377       40  0.0003223   0.003491  0.0002242  0.09231       0.9269 
   3    rs3112283  119842649       40  0.0003223   0.003491  0.0002242  0.09231       0.9269 
   3   rs62266309  119843122       40  -0.001048   0.004898   0.001204   -0.214       0.8317 
   3  rs373414536  119843132       40  -0.001048   0.004898   0.001204   -0.214       0.8317 
   3   rs62266310  119843136       40  -0.001048   0.004898   0.001204   -0.214       0.8317 
   3   rs62266311  119843139       40  -0.001048   0.004898   0.001204   -0.214       0.8317 
   3   rs13086387  119844557       40 -0.0003761   0.004459  0.0001872 -0.08434       0.9332 
   3    rs7644268  119844713       40   0.000575   0.003534  0.0006963   0.1627       0.8716 
   3   rs35450153  119844982       40 -0.0003761   0.004459  0.0001872 -0.08434       0.9332 
   3   rs34473571  119845912       40  -0.009204   0.005429    0.07032   -1.695      0.09818 
   3   rs72971057  119846331       40   0.006738    0.00611    0.03101    1.103        0.277 
   3   rs73177923  119846955       40 -0.0003761   0.004459  0.0001872 -0.08434       0.9332 
   3  rs113170394  119847261       40  -0.003675   0.004379    0.01819  -0.8391       0.4067 
   3  rs539276505  119847366       40   0.006738    0.00611    0.03101    1.103        0.277 
   3    rs6438558  119847792       40  -0.002611   0.003034    0.01911  -0.8604       0.3949 
   3   rs75684688  119848086       40  -0.003675   0.004379    0.01819  -0.8391       0.4067 
   3   rs59250491  119848363       40  9.432e-05   0.003846  1.583e-05  0.02452       0.9806 
   3  rs115802497  119850138       40  -0.003458   0.006181    0.00817  -0.5595       0.5791 
   3   rs13067539  119850296       40   0.005497   0.002681    0.09961     2.05      0.04727 
   3   rs59669360  119850315       40  -0.006059   0.002815     0.1086   -2.152       0.0378 
   3    rs6781470  119851394       40 -0.0008945    0.00317   0.002091  -0.2822       0.7793 
   3  rs111382882  119852025       40   0.006738    0.00611    0.03101    1.103        0.277 
   3    rs8180068  119853557       40  -0.009204   0.005429    0.07032   -1.695      0.09818 
   3   rs57072752  119853991       40  0.0003366   0.003904  0.0001957  0.08624       0.9317 
   3   rs11927947  119854042       40 -0.0003761   0.004459  0.0001872 -0.08434       0.9332 
   3   rs57664228  119854093       40  -0.009204   0.005429    0.07032   -1.695      0.09818 
   3   rs57147159  119854408       40   0.006738    0.00611    0.03101    1.103        0.277 
   3   rs28398784  119854624       40 -0.0008945    0.00317   0.002091  -0.2822       0.7793 
   3    rs4687895  119854776       40   0.005882    0.00252     0.1254    2.334      0.02499 
   3   rs59328871  119854785       40  -0.009204   0.005429    0.07032   -1.695      0.09818 
   3   rs55903100  119855094       40  0.0003366   0.003904  0.0001957  0.08624       0.9317 
   3     rs923380  119855410       40   0.000575   0.003534  0.0006963   0.1627       0.8716 
   3     rs901920  119855676       40 -0.0008744   0.003455   0.001683  -0.2531       0.8016 
   3   rs72952818  119855855       40   0.006738    0.00611    0.03101    1.103        0.277 
   3   rs67984114  119856810       40 -0.0003761   0.004459  0.0001872 -0.08434       0.9332 
   3  rs111962976  119857237       40   0.006738    0.00611    0.03101    1.103        0.277 
   3  rs144296171  119857388       40  -0.009204   0.005429    0.07032   -1.695      0.09818 
   3   rs60166367  119857389       40   0.005513    0.00342    0.06402    1.612       0.1152 
   3   rs59426062  119857416       40  0.0003366   0.003904  0.0001957  0.08624       0.9317 
   3   rs72625409  119857734       40 -0.0003761   0.004459  0.0001872 -0.08434       0.9332 
   3   rs34548229  119858151       40   0.003429   0.002427    0.04992    1.413       0.1658 
   3   rs58075517  119858225       40  0.0003366   0.003904  0.0001957  0.08624       0.9317 
   3    rs6781123  119858353       40   0.005042   0.002505    0.09637    2.013      0.05123 
   3   rs12495656  119858817       40  -0.009204   0.005429    0.07032   -1.695      0.09818 
   3    rs2130001  119859055       40 -0.0008945    0.00317   0.002091  -0.2822       0.7793 
   3    rs9637384  119859266       40  -0.009204   0.005429    0.07032   -1.695      0.09818 
   3    rs2171599  119859950       40 -0.0008744   0.003455   0.001683  -0.2531       0.8016 
   3   rs13095684  119860093       40   0.005053   0.002538    0.09449    1.991      0.05367 
   3   rs11705695  119860865       40 -0.0003761   0.004459  0.0001872 -0.08434       0.9332 
   3   rs10934510  119861005       40   0.007021   0.002983     0.1272    2.353      0.02389 
   3   rs11706916  119862117       40  -0.009204   0.005429    0.07032   -1.695      0.09818 
   3   rs57199107  119862599       40  -0.001487   0.004293   0.003147  -0.3463        0.731 
   3    rs2035674  119862702       40 -0.0008744   0.003455   0.001683  -0.2531       0.8016 
   3    rs2035673  119862805       40 -0.0008744   0.003455   0.001683  -0.2531       0.8016 
   3    rs2035672  119862809       40 -0.0008744   0.003455   0.001683  -0.2531       0.8016 
   3    rs6804257  119862961       40  0.0003366   0.003904  0.0001957  0.08624       0.9317 
   3   rs58155463  119863842       40    0.00126   0.004896   0.001738   0.2572       0.7984 
   3    rs1807075  119863871       40   -0.00288    0.00282    0.02671   -1.021       0.3136 
   3    rs2046954  119864101       40  0.0005203   0.004062  0.0004315   0.1281       0.8988 
   3    rs2046953  119864113       40  0.0006889   0.004654  0.0005763    0.148       0.8831 
   3    rs4676703  119864157       40   0.007021   0.002983     0.1272    2.353      0.02389 
   3    rs4676811  119864342       40   0.006059   0.003145    0.08899    1.927      0.06152 
   3     rs902796  119864583       40   0.002786   0.004276    0.01105   0.6515       0.5186 
   3   rs13317104  119864770       40  -0.004988   0.003982    0.03965   -1.253        0.218 
   3   rs56148233  119864897       40  -0.001509   0.003838   0.004052  -0.3932       0.6964 
   3   rs13073885  119865160       40    0.00738   0.002939     0.1424    2.512      0.01639 
   3   rs80204461  119865236       40  -0.007912   0.006073    0.04276   -1.303       0.2005 
   3  rs149787510  119865265       40  -0.001265   0.004651   0.001944   -0.272       0.7871 
   3  rs369983951  119865281       40 -0.0007964   0.003902   0.001095  -0.2041       0.8394 
   3   rs34591954  119865436       40   0.002075   0.005204   0.004168   0.3988       0.6923 
   3     rs902795  119865700       40   0.002786   0.004276    0.01105   0.6515       0.5186 
   3    rs5852232  119865939       40    -0.0014    0.00345   0.004311  -0.4056       0.6873 
   3  rs115217221  119866371       40  -0.003458   0.006181    0.00817  -0.5595       0.5791 
   3    rs6438559  119867015       40  2.618e-05   0.003535  1.444e-06 0.007407       0.9941 
   3    rs6438560  119867288       40  -0.001048    0.00282   0.003622  -0.3717       0.7122 
   3    rs6782570  119867366       40  2.618e-05   0.003535  1.444e-06 0.007407       0.9941 
   3    rs6769988  119867624       40  2.618e-05   0.003535  1.444e-06 0.007407       0.9941 
   3    rs6794478  119867803       40  2.618e-05   0.003535  1.444e-06 0.007407       0.9941 
   3   rs10934511  119867927       40   -0.00112   0.002697   0.004517  -0.4152       0.6803 
   3    rs7641727  119868575       40   0.002223    0.00276    0.01678   0.8054       0.4256 
   3   rs34291253  119869117       40  -0.001858   0.003717   0.006536     -0.5         0.62 
   3    rs4488869  119869509       40  2.618e-05   0.003535  1.444e-06 0.007407       0.9941 
   3    rs4563433  119869525       40   0.001511   0.002597   0.008821   0.5815       0.5643 
   3   rs13075809  119869551       40   0.002075   0.005204   0.004168   0.3988       0.6923 
   3   rs79068333  119869923       40  -0.004474   0.002252    0.09411   -1.987      0.05418 
   3    rs6438561  119870034       40  2.618e-05   0.003535  1.444e-06 0.007407       0.9941 
   3    rs6438562  119870132       40  -0.002846   0.003401     0.0181   -0.837       0.4078 
   3   rs35605064  119870229       40 -0.0008336   0.004298  0.0009889   -0.194       0.8472 
   3    rs6438564  119870476       40  2.618e-05   0.003535  1.444e-06 0.007407       0.9941 
   3    rs6438565  119870658       40  0.0007977   0.002454   0.002774   0.3251       0.7469 
   3   rs72952850  119870728       40   0.006738    0.00611    0.03101    1.103        0.277 
   3    rs6438566  119870789       40  2.618e-05   0.003535  1.444e-06 0.007407       0.9941 
   3   rs58043269  119870828       40  0.0002202   0.002807   0.000162  0.07846       0.9379 
   3  rs543965823  119871257       40  -0.005971   0.004056    0.05395   -1.472       0.1492 
   3    rs9877813  119872586       40  -0.002081   0.005204   0.004189  -0.3998       0.6915 
   3   rs10804550  119873718       40  -0.002081   0.005204   0.004189  -0.3998       0.6915 
   3    rs9851098  119874674       40 -0.0001099   0.002457  5.267e-05 -0.04474       0.9646 
   3   rs71327212  119874696       40   0.002571   0.004042    0.01054   0.6361       0.5285 
   3   rs71327213  119874858       40   0.002642   0.003627    0.01377   0.7284       0.4708 
   3    rs5852233  119875530       40   0.004714   0.002584    0.08054    1.824      0.07596 
   3    rs2035671  119875948       40    -0.0014    0.00345   0.004311  -0.4056       0.6873 
   3   rs68123844  119876209       40   0.002571   0.004042    0.01054   0.6361       0.5285 
   3   rs12489527  119876676       40  -0.001805   0.005623   0.002703  -0.3209         0.75 
   3   rs72952852  119877787       40   0.006738    0.00611    0.03101    1.103        0.277 
   3   rs11712811  119877871       40   0.001766    0.00316   0.008147   0.5587       0.5797 
   3   rs60845666  119878446       40 -0.0002715   0.002409  0.0003342  -0.1127       0.9108 
   3    rs9844063  119878567       40 -0.0001099   0.002457  5.267e-05 -0.04474       0.9646 
   3    rs9881717  119878678       40  2.618e-05   0.003535  1.444e-06 0.007407       0.9941 
   3   rs12152218  119878877       40  2.618e-05   0.003535  1.444e-06 0.007407       0.9941 
   3   rs10523022  119879375       40  0.0006889   0.004654  0.0005763    0.148       0.8831 
   3  rs141681040  119879726       40    0.00291   0.004434    0.01121   0.6563       0.5156 
   3    rs4676767  119880266       40   0.002786   0.004276    0.01105   0.6515       0.5186 
   3  rs140706014  119880525       40    -0.0014    0.00345   0.004311  -0.4056       0.6873 
   3   rs77557687  119880760       40   0.002177   0.005619   0.003936   0.3875       0.7005 
   3  rs200601614  119880935       40  -0.001776   0.004892   0.003456   -0.363       0.7186 
   3   rs58361974  119881085       40   0.002077   0.003572   0.008819   0.5815       0.5644 
   3   rs13079094  119882088       40  -0.001776   0.004892   0.003456   -0.363       0.7186 
   3   rs72952863  119882264       40   0.006738    0.00611    0.03101    1.103        0.277 
   3   rs10514764  119883131       40 -0.0001161   0.002524  5.572e-05 -0.04602       0.9635 
   3    rs7633395  119883427       40 -0.0009051   0.005628    0.00068  -0.1608       0.8731 
   3    rs3732362  119883998       40  0.0003002   0.002533  0.0003694   0.1185       0.9063 
   3    rs3732363  119884101       40  -0.002081   0.005204   0.004189  -0.3998       0.6915 
   3   rs13092071  119884407       40 -0.0004398   0.003651  0.0003816  -0.1204       0.9048 
   3    rs1488763  119884663       40  -0.001245   0.002818   0.005107  -0.4416       0.6613 
   3   rs60464555  119884682       40 -0.0001161   0.002524  5.572e-05 -0.04602       0.9635 
   3   rs60112606  119885130       40   0.001905   0.002949    0.01086   0.6461       0.5221 
   3    rs9853082  119885430       40    0.00239   0.003567    0.01168     0.67       0.5069 
   3    rs1873070  119885693       40  -0.001805   0.005623   0.002703  -0.3209         0.75 
   3    rs9858566  119886548       40  2.618e-05   0.003535  1.444e-06 0.007407       0.9941 
   3     rs902790  119886776       40  2.618e-05   0.003535  1.444e-06 0.007407       0.9941 
   3   rs10934512  119887646       40  2.618e-05   0.003535  1.444e-06 0.007407       0.9941 
   3    rs9868058  119887956       40  2.618e-05   0.003535  1.444e-06 0.007407       0.9941 
   3    rs9868312  119888013       40  2.618e-05   0.003535  1.444e-06 0.007407       0.9941 
   3    rs6805050  119888124       40  2.618e-05   0.003535  1.444e-06 0.007407       0.9941 
   3   rs11719262  119889300       40 -0.0003229   0.002639  0.0003937  -0.1223       0.9033 
   3    rs9841122  119890064       40  2.618e-05   0.003535  1.444e-06 0.007407       0.9941 
   3    rs9841303  119890181       40  2.618e-05   0.003535  1.444e-06 0.007407       0.9941 
   3   rs34720062  119890183       40 -0.0009051   0.005628    0.00068  -0.1608       0.8731 
   3   rs10629335  119890864       40  2.618e-05   0.003535  1.444e-06 0.007407       0.9941 
   3    rs7653263  119890883       40  2.618e-05   0.003535  1.444e-06 0.007407       0.9941 
   3   rs11456826  119890917       40  2.618e-05   0.003535  1.444e-06 0.007407       0.9941 
   3    rs7653396  119891039       40  2.618e-05   0.003535  1.444e-06 0.007407       0.9941 
   3    rs7641838  119891309       40  2.618e-05   0.003535  1.444e-06 0.007407       0.9941 
   3    rs7642171  119891781       40  2.618e-05   0.003535  1.444e-06 0.007407       0.9941 
   3   rs13064815  119892121       40  0.0003182     0.0043  0.0001441    0.074       0.9414 
   3    rs9289142  119892779       40  2.618e-05   0.003535  1.444e-06 0.007407       0.9941 
   3    rs9857123  119893063       40  2.618e-05   0.003535  1.444e-06 0.007407       0.9941 
   3    rs1488762  119893257       40  2.618e-05   0.003535  1.444e-06 0.007407       0.9941 
   3    rs1488761  119893503       40  2.618e-05   0.003535  1.444e-06 0.007407       0.9941 
   3    rs1074053  119893745       40    0.00341   0.003865    0.02008   0.8824       0.3831 
   3    rs1079784  119893803       40 -0.0009051   0.005628    0.00068  -0.1608       0.8731 
   3    rs2319540  119893904       40  0.0002202   0.002807   0.000162  0.07846       0.9379 
   3   esv3597570  119893984       40  0.0008139   0.003217   0.001681    0.253       0.8016 
   3  rs552597888  119894496       40   0.001284   0.004454   0.002181   0.2882       0.7747 
   3    rs4134492  119894501       40  2.618e-05   0.003535  1.444e-06 0.007407       0.9941 
   3  rs116718806  119894617       40  -0.005724   0.006137    0.02238  -0.9326       0.3569 
   3   rs10571857  119895066       40  2.618e-05   0.003535  1.444e-06 0.007407       0.9941 
   3  rs543088040  119895130       40   0.001362   0.003035    0.00527   0.4487       0.6562 
   3   rs36107695  119895518       40 -5.998e-06   0.002534  1.474e-07 -0.002367       0.9981 
   3    rs6775625  119895536       40  2.618e-05   0.003535  1.444e-06 0.007407       0.9941 
   3    rs7634938  119895964       40 -0.0009051   0.005628    0.00068  -0.1608       0.8731 
   3   rs72952877  119896262       40   0.006738    0.00611    0.03101    1.103        0.277 
   3   rs11709677  119896458       40 -0.0003229   0.002639  0.0003937  -0.1223       0.9033 
   3   rs11721221  119896592       40 -0.0003229   0.002639  0.0003937  -0.1223       0.9033 
   3    rs7635647  119896657       40  -0.002081   0.005204   0.004189  -0.3998       0.6915 
   3   rs55871529  119896959       40 -0.0003828    0.00322  0.0003719  -0.1189        0.906 
   3   rs56097401  119897049       40  -0.000756   0.002581   0.002253  -0.2929       0.7712 
   3   rs34032950  119897671       40 -0.0009051   0.005628    0.00068  -0.1608       0.8731 
   3    rs9813834  119897778       40  2.618e-05   0.003535  1.444e-06 0.007407       0.9941 
   3   rs11707711  119898379       40  2.618e-05   0.003535  1.444e-06 0.007407       0.9941 
   3    rs6776122  119898985       40  2.618e-05   0.003535  1.444e-06 0.007407       0.9941 
   3   rs72952884  119899265       40   0.006738    0.00611    0.03101    1.103        0.277 
   3     rs979682  119899523       40  2.618e-05   0.003535  1.444e-06 0.007407       0.9941 
   3    rs6438567  119899628       40  2.618e-05   0.003535  1.444e-06 0.007407       0.9941 
   3    rs1488765  119900212       40 -0.0003229   0.002639  0.0003937  -0.1223       0.9033 
   3    rs1488764  119900260       40  2.618e-05   0.003535  1.444e-06 0.007407       0.9941 
   3   rs11710115  119900785       40 -0.0003229   0.002639  0.0003937  -0.1223       0.9033 
   3    rs9872165  119901459       40  2.618e-05   0.003535  1.444e-06 0.007407       0.9941 
   3   rs62264969  119901588       40  0.0002202   0.002807   0.000162  0.07846       0.9379 
   3    rs9835042  119901774       40  -0.000229   0.004459  6.938e-05 -0.05135       0.9593 
   3   rs13088757  119901802       40    0.00341   0.003865    0.02008   0.8824       0.3831 
   3   rs73856411  119902179       40  -0.007912   0.006073    0.04276   -1.303       0.2005 
   3    rs9844508  119902960       40  -0.002081   0.005204   0.004189  -0.3998       0.6915 
   3   rs11426784  119902996       40 -0.0006803   0.003586  0.0009461  -0.1897       0.8506 
   3    rs2319541  119903369       40  2.618e-05   0.003535  1.444e-06 0.007407       0.9941 
   3   rs16830813  119903604       40 -0.0003229   0.002639  0.0003937  -0.1223       0.9033 
   3    rs1907681  119903742       40  2.618e-05   0.003535  1.444e-06 0.007407       0.9941 
   3     rs902791  119904125       40  2.618e-05   0.003535  1.444e-06 0.007407       0.9941 
   3   rs76885361  119904237       40  -0.005724   0.006137    0.02238  -0.9326       0.3569 
   3     rs902792  119904315       40  2.618e-05   0.003535  1.444e-06 0.007407       0.9941 
   3    rs5852234  119904366       40  -0.002081   0.005204   0.004189  -0.3998       0.6915 
   3   rs34715601  119904657       40  0.0003561   0.003173  0.0003314   0.1122       0.9112 
   3   rs76403762  119904676       40  -0.007912   0.006073    0.04276   -1.303       0.2005 
   3    rs4676804  119904896       40  2.618e-05   0.003535  1.444e-06 0.007407       0.9941 
   3  rs138406928  119904951       40    0.00341   0.003865    0.02008   0.8824       0.3831 
   3   rs72952897  119905387       40  0.0002202   0.002807   0.000162  0.07846       0.9379 
   3    rs2319542  119905641       40  2.618e-05   0.003535  1.444e-06 0.007407       0.9941 
   3    rs2874021  119905880       40  0.0002202   0.002807   0.000162  0.07846       0.9379 
   3    rs1352458  119906510       40  2.618e-05   0.003535  1.444e-06 0.007407       0.9941 
   3    rs4676809  119907244       40  2.618e-05   0.003535  1.444e-06 0.007407       0.9941 
   3    rs7637828  119907510       40  2.618e-05   0.003535  1.444e-06 0.007407       0.9941 
   3   rs35942490  119907917       40  -0.002893   0.004144    0.01267  -0.6982       0.4893 
   3   rs75049149  119907928       40  -0.007912   0.006073    0.04276   -1.303       0.2005 
   3   rs13090279  119908092       40    0.00341   0.003865    0.02008   0.8824       0.3831 
   3    rs6772067  119908292       40  -0.002081   0.005204   0.004189  -0.3998       0.6915 
   3   rs62264981  119908376       40  0.0002202   0.002807   0.000162  0.07846       0.9379 
   3   rs60511075  119908681       40  0.0002202   0.002807   0.000162  0.07846       0.9379 
   3   rs73856417  119909017       40  -0.007912   0.006073    0.04276   -1.303       0.2005 
   3   rs71156784  119909301       40    -0.0014    0.00345   0.004311  -0.4056       0.6873 
   3   rs10934514  119909841       40    -0.0014    0.00345   0.004311  -0.4056       0.6873 
   3   rs10934515  119909846       40    -0.0014    0.00345   0.004311  -0.4056       0.6873 
   3   rs10934516  119909929       40    -0.0014    0.00345   0.004311  -0.4056       0.6873 
   3   rs35977875  119910072       40 -0.0009051   0.005628    0.00068  -0.1608       0.8731 
   3   rs10934517  119910198       40    -0.0014    0.00345   0.004311  -0.4056       0.6873 
   3    rs2171598  119910380       40    -0.0014    0.00345   0.004311  -0.4056       0.6873 
   3    rs2130000  119910524       40    -0.0014    0.00345   0.004311  -0.4056       0.6873 
   3  rs140612494  119910619       40  -0.007912   0.006073    0.04276   -1.303       0.2005 
   3   rs35280462  119910752       40 -0.0009051   0.005628    0.00068  -0.1608       0.8731 
   3   rs11926867  119910906       40 -0.0003229   0.002639  0.0003937  -0.1223       0.9033 
   3   rs72954705  119911171       40   0.006738    0.00611    0.03101    1.103        0.277 
   3    rs6764549  119911603       40    -0.0014    0.00345   0.004311  -0.4056       0.6873 
   3    rs2319543  119911667       40    -0.0014    0.00345   0.004311  -0.4056       0.6873 
   3     rs902793  119912297       40 -0.0003229   0.002639  0.0003937  -0.1223       0.9033 
   3     rs902794  119912406       40  2.618e-05   0.003535  1.444e-06 0.007407       0.9941 
   3  rs115059400  119912548       40  -0.003458   0.006181    0.00817  -0.5595       0.5791 
   3   rs10674975  119912649       40  0.0006695   0.003412   0.001012   0.1962       0.8455 
   3   rs10674976  119912654       40    0.00472   0.002882    0.06595    1.638       0.1097 
   3   rs67430232  119912756       40 -0.0003229   0.002639  0.0003937  -0.1223       0.9033 
   3    rs4676822  119913188       40  2.618e-05   0.003535  1.444e-06 0.007407       0.9941 
   3    rs2874022  119913520       40  2.618e-05   0.003535  1.444e-06 0.007407       0.9941 
   3   rs34537735  119913899       40 -0.0009051   0.005628    0.00068  -0.1608       0.8731 
   3  rs530640778  119914029       40  -0.003262   0.004268    0.01515  -0.7645       0.4493 
   3    rs9849023  119914147       40  2.618e-05   0.003535  1.444e-06 0.007407       0.9941 
   3  rs112676942  119914296       40  0.0005755   0.003431  0.0007398   0.1677       0.8677 
   3    rs2014133  119914483       40  2.618e-05   0.003535  1.444e-06 0.007407       0.9941 
   3    rs2014142  119914609       40  -0.002081   0.005204   0.004189  -0.3998       0.6915 
   3    rs2035669  119915437       40   0.003785   0.003928    0.02385   0.9636       0.3413 
   3   rs72954713  119915537       40  -0.001903   0.005206   0.003504  -0.3656       0.7167 
   3   rs72954714  119915679       40  -0.001903   0.005206   0.003504  -0.3656       0.7167 
   3    rs4549306  119916615       40  0.0002202   0.002807   0.000162  0.07846       0.9379 
   3     rs923726  119917879       40    -0.0014    0.00345   0.004311  -0.4056       0.6873 
   3     rs923727  119918124       40    -0.0014    0.00345   0.004311  -0.4056       0.6873 
   3     rs923728  119918149       40    -0.0014    0.00345   0.004311  -0.4056       0.6873 
   3    rs9842302  119918358       40    -0.0014    0.00345   0.004311  -0.4056       0.6873 
   3   rs72954718  119918507       40  0.0002202   0.002807   0.000162  0.07846       0.9379 
   3   rs72954719  119918542       40  0.0002202   0.002807   0.000162  0.07846       0.9379 
   3    rs9289143  119918661       40    -0.0014    0.00345   0.004311  -0.4056       0.6873 
   3   rs78254349  119918985       40   0.006738    0.00611    0.03101    1.103        0.277 
   3   rs74786218  119918989       40   0.006738    0.00611    0.03101    1.103        0.277 
   3    rs2874023  119919544       40    -0.0014    0.00345   0.004311  -0.4056       0.6873 
   3   rs11915552  119920245       40    -0.0014    0.00345   0.004311  -0.4056       0.6873 
   3   rs10049256  119920683       40    -0.0014    0.00345   0.004311  -0.4056       0.6873 
   3    rs5852236  119921154       40    -0.0014    0.00345   0.004311  -0.4056       0.6873 
   3   rs10049457  119921216       40  -0.000229   0.004459  6.938e-05 -0.05135       0.9593 
   3    rs2131174  119921317       40    -0.0014    0.00345   0.004311  -0.4056       0.6873 
   3   rs72954722  119921953       40  -0.001048   0.004898   0.001204   -0.214       0.8317 
   3    rs2007756  119922347       40   0.002786   0.004276    0.01105   0.6515       0.5186 
   3    rs6783970  119922352       40 -0.0008588   0.002804   0.002463  -0.3063        0.761 
   3   rs10934518  119922782       40  -0.001805   0.005623   0.002703  -0.3209         0.75 
   3   rs10934519  119923018       40  -0.002081   0.005204   0.004189  -0.3998       0.6915 
   3   rs72954725  119923916       40  0.0002202   0.002807   0.000162  0.07846       0.9379 
   3   rs72954726  119924298       40  -0.001903   0.005206   0.003504  -0.3656       0.7167 
   3    rs6803669  119924378       40  0.0006889   0.004654  0.0005763    0.148       0.8831 
   3  rs142823750  119925615       40  -0.005724   0.006137    0.02238  -0.9326       0.3569 
   3   rs35902169  119926380       40 -0.0009051   0.005628    0.00068  -0.1608       0.8731 
   3  rs112055226  119926679       40  -0.007912   0.006073    0.04276   -1.303       0.2005 
   3   rs10934520  119926857       40  -0.001776   0.004892   0.003456   -0.363       0.7186 
   3    rs6765483  119927508       40 -7.349e-05   0.002793  1.822e-05 -0.02631       0.9791 
   3    rs2029607  119927857       40 -0.0009051   0.005628    0.00068  -0.1608       0.8731 
   3   rs62264984  119927925       40  -0.002081   0.005204   0.004189  -0.3998       0.6915 
   3   rs79936700  119928225       40  -0.000609   0.004663  0.0004487  -0.1306       0.8968 
   3   rs35791817  119928587       40  -0.001776   0.004892   0.003456   -0.363       0.7186 
   3    rs2029609  119928864       40  -0.002081   0.005204   0.004189  -0.3998       0.6915 
   3   rs13087908  119929051       40 -7.349e-05   0.002793  1.822e-05 -0.02631       0.9791 
   3  rs201747814  119929266       40  -0.001904   0.004052    0.00578    -0.47        0.641 
   3   rs11348199  119929694       40 -0.0009051   0.005628    0.00068  -0.1608       0.8731 
   3   rs72954727  119930248       40   0.006738    0.00611    0.03101    1.103        0.277 
   3    rs9878040  119930433       40  -0.000229   0.004459  6.938e-05 -0.05135       0.9593 
   3   rs11928560  119930462       40  -0.004384   0.004601    0.02334   -0.953       0.3466 
   3   rs56259926  119930696       40  0.0008198   0.004457  0.0008894   0.1839       0.8551 
   3   rs28735732  119930855       40  -0.001206   0.003841   0.002585  -0.3138       0.7554 
   3    rs9883331  119931220       40  -0.002225   0.004887   0.005426  -0.4553       0.6515 
   3   rs62264985  119932739       40   0.001298   0.004454   0.002229   0.2913       0.7724 
   3   rs13068983  119933062       40  -0.001313   0.002531    0.00703  -0.5187        0.607 
   3   rs16830894  119933461       40  -0.001206   0.003841   0.002585  -0.3138       0.7554 
   3   rs12491165  119933959       40  -0.001206   0.003841   0.002585  -0.3138       0.7554 
   3    rs4676832  119935080       40  -0.002416   0.003513    0.01229  -0.6877       0.4958 
   3    rs4676833  119935949       40  -0.001735   0.002496    0.01255  -0.6949       0.4914 
   3    rs6777971  119936272       40  -0.002416   0.003513    0.01229  -0.6877       0.4958 
   3    rs6778180  119936483       40  0.0001694   0.002946  8.695e-05  0.05748       0.9545 
   3    rs4676834  119936850       40  -0.002416   0.003513    0.01229  -0.6877       0.4958 
   3    rs9811483  119936972       40  -0.002416   0.003513    0.01229  -0.6877       0.4958 
   3  rs531304770  119938443       40  -0.002605   0.002536    0.02701   -1.027       0.3109 
   3    rs9821746  119939032       40  -0.001735   0.002496    0.01255  -0.6949       0.4914 
   3   rs35114984  119939045       40 -0.0002152   0.003147   0.000123 -0.06837       0.9459 
   3   rs34537560  119939309       40   0.004527   0.006163      0.014   0.7344       0.4672 
   3   rs34998142  119939802       40 -3.233e-05    0.00442  1.408e-06 -0.007316       0.9942 
   3    rs9827384  119940167       40  -0.002225   0.004887   0.005426  -0.4553       0.6515 
   3    rs9827647  119940214       40  0.0001494   0.003729  4.226e-05  0.04008       0.9682 
   3  rs112084427  119941181       40   0.006738    0.00611    0.03101    1.103        0.277 
   3    rs9833127  119941321       40  -0.001206   0.003841   0.002585  -0.3138       0.7554 
   3   rs72954733  119941726       40   0.006738    0.00611    0.03101    1.103        0.277 
   3   rs11927125  119941774       40  0.0008198   0.004457  0.0008894   0.1839       0.8551 
   3   rs62264988  119941973       40   0.001298   0.004454   0.002229   0.2913       0.7724 
   3   rs34964758  119942440       40 -3.233e-05    0.00442  1.408e-06 -0.007316       0.9942 
   3    rs2319544  119942520       40  -0.001206   0.003841   0.002585  -0.3138       0.7554 
   3    rs9858897  119942724       40  -0.001206   0.003841   0.002585  -0.3138       0.7554 
   3   rs34355004  119942839       40   0.002235   0.003152    0.01306   0.7092       0.4826 
   3   rs34829073  119943371       40 -3.233e-05    0.00442  1.408e-06 -0.007316       0.9942 
   3   rs11929146  119943453       40  -0.001735   0.002496    0.01255  -0.6949       0.4914 
   3  rs114095275  119943547       40   0.002177   0.005619   0.003936   0.3875       0.7005 
   3    rs6787458  119944395       40  -0.002416   0.003513    0.01229  -0.6877       0.4958 
   3    rs5852237  119944685       40  -0.001735   0.002496    0.01255  -0.6949       0.4914 
   3  rs147511193  119945039       40   0.001298   0.004454   0.002229   0.2913       0.7724 
   3  rs149185568  119945419       40  -0.002416   0.003513    0.01229  -0.6877       0.4958 
   3   rs35577170  119945614       40  0.0001694   0.002946  8.695e-05  0.05748       0.9545 
   3  rs563135683  119945617       40  0.0001694   0.002946  8.695e-05  0.05748       0.9545 
   3    rs7648922  119946098       40   0.001234   0.004651   0.001849   0.2653       0.7922 
   3   rs34014378  119946506       40 -3.233e-05    0.00442  1.408e-06 -0.007316       0.9942 
   3    rs6785180  119947503       40  -0.004697   0.004592     0.0268   -1.023       0.3128 
   3    rs1388755  119947711       40  0.0004619    0.00417  0.0003228   0.1108       0.9124 
   3    rs7632933  119947944       40 -0.0003611   0.002563   0.000522  -0.1409       0.8887 
   3    rs1826376  119947967       40  0.0004619    0.00417  0.0003228   0.1108       0.9124 
   3    rs7633690  119948671       40  -0.001206   0.003841   0.002585  -0.3138       0.7554 
   3    rs9846992  119948863       40   0.001298   0.004454   0.002229   0.2913       0.7724 
   3    rs9847014  119948923       40  -0.002225   0.004887   0.005426  -0.4553       0.6515 
   3   rs35965564  119949883       40   0.002235   0.003152    0.01306   0.7092       0.4826 
   3   rs12635156  119950111       40  -0.001206   0.003841   0.002585  -0.3138       0.7554 
   3  rs145586367  119950317       40  -0.001206   0.003841   0.002585  -0.3138       0.7554 
   3    rs1907683  119950617       40 -3.233e-05    0.00442  1.408e-06 -0.007316       0.9942 
   3   rs80047133  119951008       40   0.004013   0.003528    0.03293    1.138       0.2624 
   3   rs57119250  119951236       40   0.006738    0.00611    0.03101    1.103        0.277 
   3  rs141232209  119952165       40  -0.001206   0.003841   0.002585  -0.3138       0.7554 
   3    rs9863909  119952511       40  0.0001494   0.003729  4.226e-05  0.04008       0.9682 
   3   rs35049714  119952700       40  0.0001694   0.002946  8.695e-05  0.05748       0.9545 
   3    rs6438569  119953272       40  -0.002416   0.003513    0.01229  -0.6877       0.4958 
   3    rs4321558  119953697       40  -0.002416   0.003513    0.01229  -0.6877       0.4958 
   3    rs4501147  119953764       40  -0.002416   0.003513    0.01229  -0.6877       0.4958 
   3  rs112853410  119953793       40   0.006738    0.00611    0.03101    1.103        0.277 
   3  rs113383224  119953805       40   0.006738    0.00611    0.03101    1.103        0.277 
   3  rs376108162  119954775       40  -0.002689   0.004438   0.009571   -0.606       0.5481 
   3   rs12492422  119955017       40   -0.00426   0.003915    0.03021   -1.088       0.2834 
   3    rs9852150  119955789       40  -0.001206   0.003841   0.002585  -0.3138       0.7554 
   3  rs113604998  119956155       40   0.006738    0.00611    0.03101    1.103        0.277 
   3   rs55762220  119956606       40 -3.233e-05    0.00442  1.408e-06 -0.007316       0.9942 
   3   rs55773752  119956657       40 -3.233e-05    0.00442  1.408e-06 -0.007316       0.9942 
   3    rs6764990  119957107       40  -0.001735   0.002496    0.01255  -0.6949       0.4914 
   3   rs13314395  119958338       40  -0.001206   0.003841   0.002585  -0.3138       0.7554 
   3    rs1602613  119959127       40  -0.001206   0.003841   0.002585  -0.3138       0.7554 
   3   rs72954750  119959871       40   0.006738    0.00611    0.03101    1.103        0.277 
   3   rs72954753  119961002       40   0.006738    0.00611    0.03101    1.103        0.277 
   3    rs1492271  119961596       40  -0.002416   0.003513    0.01229  -0.6877       0.4958 
   3    rs1492272  119962322       40 -3.233e-05    0.00442  1.408e-06 -0.007316       0.9942 
   3  rs199824735  119963367       40  -0.003033   0.002701    0.03211   -1.123       0.2686 
   3    rs6803611  119963432       40  -0.002416   0.003513    0.01229  -0.6877       0.4958 
   3   rs10586717  119964830       40  -0.001317   0.002525   0.007112  -0.5217       0.6049 
   3   rs12638442  119964996       40   -0.00426   0.003915    0.03021   -1.088       0.2834 
   3    rs7612000  119965914       40   0.004527   0.006163      0.014   0.7344       0.4672 
   3    rs1388754  119966363       40  -0.001206   0.003841   0.002585  -0.3138       0.7554 
   3   rs56805999  119966563       40  0.0008198   0.004457  0.0008894   0.1839       0.8551 
   3   rs59807714  119966659       40  -0.002701   0.003625    0.01439   -0.745       0.4609 
   3    rs1118199  119966801       40  -0.001206   0.003841   0.002585  -0.3138       0.7554 
   3   rs62265006  119966844       40  -0.002225   0.004887   0.005426  -0.4553       0.6515 
   3  rs555597837  119967354       40    0.00323   0.003106    0.02766     1.04        0.305 
   3    rs1873651  119967358       40    0.00353    0.00462    0.01513   0.7641       0.4495 
   3    rs9811713  119967439       40  -0.002225   0.004887   0.005426  -0.4553       0.6515 
   3    rs9811986  119967595       40   0.001143   0.003724   0.002475    0.307       0.7605 
   3    rs9816153  119967886       40  -0.001317   0.002525   0.007112  -0.5217       0.6049 
   3    rs6771865  119968323       40  -0.001206   0.003841   0.002585  -0.3138       0.7554 
   3    rs6772226  119968485       40  -0.002416   0.003513    0.01229  -0.6877       0.4958 
   3    rs9854639  119968537       40  -0.002225   0.004887   0.005426  -0.4553       0.6515 
   3   rs78959228  119969796       40    0.00323   0.003106    0.02766     1.04        0.305 
   3   rs74744918  119969797       40    0.00323   0.003106    0.02766     1.04        0.305 
   3  rs535960478  119969910       40  0.0003435   0.003403  0.0002681   0.1009       0.9201 
   3   rs35055813  119970719       40 -3.233e-05    0.00442  1.408e-06 -0.007316       0.9942 
   3   rs12695398  119970804       40  -0.001735   0.002496    0.01255  -0.6949       0.4914 
   3  rs147389475  119970886       40   0.001749     0.0062    0.00209   0.2821       0.7794 
   3  rs147079602  119970933       40  -0.002225   0.004887   0.005426  -0.4553       0.6515 
   3   rs61462888  119971231       40  -0.002701   0.003625    0.01439   -0.745       0.4609 
   3    rs6764177  119971246       40   0.003959   0.003093    0.04134     1.28       0.2083 
   3   rs78137076  119971969       40  -0.001735   0.002496    0.01255  -0.6949       0.4914 
   3  rs138685019  119972224       40  -0.002416   0.003513    0.01229  -0.6877       0.4958 
   3   rs28783818  119972646       40   0.001749     0.0062    0.00209   0.2821       0.7794 
   3   rs60112789  119972730       40  -0.002701   0.003625    0.01439   -0.745       0.4609 
   3    rs4583685  119973068       40  -0.002416   0.003513    0.01229  -0.6877       0.4958 
   3   rs35747924  119973083       40    0.00323   0.003106    0.02766     1.04        0.305 
   3   rs59078250  119973208       40  -0.002701   0.003625    0.01439   -0.745       0.4609 
   3    rs4431141  119973681       40  -0.001735   0.002496    0.01255  -0.6949       0.4914 
   3   rs13324178  119973735       40   0.001143   0.003724   0.002475    0.307       0.7605 
   3    rs2101656  119974065       40  0.0004619    0.00417  0.0003228   0.1108       0.9124 
   3    rs2087746  119974138       40   0.002235   0.003152    0.01306   0.7092       0.4826 
   3    rs6801765  119975040       40   0.001143   0.003724   0.002475    0.307       0.7605 
   3    rs1844972  119975106       40  -0.001206   0.003841   0.002585  -0.3138       0.7554 
   3    rs9826773  119975699       40  -0.001206   0.003841   0.002585  -0.3138       0.7554 
   3    rs1907680  119976017       40  -0.002416   0.003513    0.01229  -0.6877       0.4958 
   3    rs9851018  119976194       40  -0.001206   0.003841   0.002585  -0.3138       0.7554 
   3   rs34315935  119977105       40  -0.001209   0.003398   0.003319  -0.3557        0.724 
   3   rs58693617  119977542       40  -0.006262   0.004342    0.05189   -1.442       0.1574 
   3   rs28495065  119977647       40  -0.002225   0.004887   0.005426  -0.4553       0.6515 
   3    rs4676673  119977925       40 -0.0007059   0.002454   0.002172  -0.2876       0.7752 
   3   rs13319879  119977933       40   0.001084   0.003763   0.002181   0.2882       0.7747 
   3   rs11716696  119978321       40   0.001084   0.003763   0.002181   0.2882       0.7747 
   3   rs13059080  119979093       40   0.002235   0.003152    0.01306   0.7092       0.4826 
   3    rs1352933  119979096       40 -0.0002822   0.002488  0.0003385  -0.1134       0.9103 
   3    rs1352932  119979146       40  -0.002416   0.003513    0.01229  -0.6877       0.4958 
   3    rs1352931  119979305       40  -0.001488   0.003483   0.004776  -0.4271       0.6718 
   3     rs980839  119980196       40  -0.002416   0.003513    0.01229  -0.6877       0.4958 
   3   rs11718951  119980551       40 -3.233e-05    0.00442  1.408e-06 -0.007316       0.9942 
   3    rs9872922  119980554       40  -0.002225   0.004887   0.005426  -0.4553       0.6515 
   3  rs139186147  119980939       40   0.001749     0.0062    0.00209   0.2821       0.7794 
   3    rs9637364  119981494       40  0.0004619    0.00417  0.0003228   0.1108       0.9124 
   3    rs9878591  119981798       40 -0.0002822   0.002488  0.0003385  -0.1134       0.9103 
   3    rs4676675  119982428       40 -0.0002822   0.002488  0.0003385  -0.1134       0.9103 
   3   rs13078387  119982650       40   0.001662   0.003139   0.007329   0.5297       0.5994 
   3    rs1873652  119984085       40   0.001084   0.003763   0.002181   0.2882       0.7747 
   3   rs71619771  119984809       40 -3.233e-05    0.00442  1.408e-06 -0.007316       0.9942 
   3   rs74347840  119985015       40 -0.0002991   0.002516  0.0003718  -0.1189        0.906 
   3   rs60282320  119985162       40   0.006738    0.00611    0.03101    1.103        0.277 
   3    rs4263318  119985678       40  -0.002416   0.003513    0.01229  -0.6877       0.4958 
   3   rs11290372  119985797       40   0.001084   0.003763   0.002181   0.2882       0.7747 
   3    rs4314205  119985833       40  -0.002416   0.003513    0.01229  -0.6877       0.4958 
   3   rs13091848  119986024       40 -3.233e-05    0.00442  1.408e-06 -0.007316       0.9942 
   3    rs9856288  119986286       40   0.001084   0.003763   0.002181   0.2882       0.7747 
   3    rs9856618  119986470       40   0.001084   0.003763   0.002181   0.2882       0.7747 
   3     rs796824  119986776       40  -0.002416   0.003513    0.01229  -0.6877       0.4958 
   3  rs202139517  119986799       40  0.0004619    0.00417  0.0003228   0.1108       0.9124 
   3   rs55861253  119986807       40   0.001243   0.004219    0.00228   0.2947       0.7698 
   3   rs56103727  119986843       40   0.001243   0.004219    0.00228   0.2947       0.7698 
   3     rs787183  119986913       40  0.0008198   0.004457  0.0008894   0.1839       0.8551 
   3   rs12494395  119987430       40 -3.233e-05    0.00442  1.408e-06 -0.007316       0.9942 
   3    rs9824334  119987606       40   0.001084   0.003763   0.002181   0.2882       0.7747 
   3    rs4676676  119987645       40   0.001243   0.004219    0.00228   0.2947       0.7698 
   3    rs1085611  119987936       40 -0.0002991   0.002516  0.0003718  -0.1189        0.906 
   3   rs72954777  119988209       40   0.006738    0.00611    0.03101    1.103        0.277 
   3     rs787184  119988409       40  -0.002701   0.003625    0.01439   -0.745       0.4609 
   3    rs9829600  119988640       40  -0.002225   0.004887   0.005426  -0.4553       0.6515 
   3   rs72954784  119988739       40   0.006738    0.00611    0.03101    1.103        0.277 
   3    rs9816220  119988941       40   0.001143   0.003724   0.002475    0.307       0.7605 
   3     rs813697  119989611       40  -0.002416   0.003513    0.01229  -0.6877       0.4958 
   3  rs545743587  119989697       40  -0.001198   0.004455   0.001899  -0.2689       0.7895 
   3     rs902797  119990371       40  -0.002225   0.004887   0.005426  -0.4553       0.6515 
   3  rs138383269  119990818       40 -0.0002991   0.002516  0.0003718  -0.1189        0.906 
   3  rs544993123  119990819       40  -0.001748   0.002952   0.009143  -0.5921       0.5573 
   3     rs787185  119990987       40  -0.002416   0.003513    0.01229  -0.6877       0.4958 
   3  rs541258615  119991066       40   0.001234   0.004651   0.001849   0.2653       0.7922 
   3   rs17812613  119991067       40  -0.002225   0.004887   0.005426  -0.4553       0.6515 
   3  rs201265685  119992134       40   0.006966   0.005516    0.04028    1.263       0.2143 
   3   rs78307872  119992333       40   0.002235   0.003152    0.01306   0.7092       0.4826 
   3  rs115686878  119992611       40   0.002235   0.003152    0.01306   0.7092       0.4826 
   3  rs149065512  119992804       40   0.002235   0.003152    0.01306   0.7092       0.4826 
   3   rs11707599  119992987       40   0.001608   0.003734    0.00486   0.4308       0.6691 
   3   rs61797806  119993075       40  -0.002225   0.004887   0.005426  -0.4553       0.6515 
   3    rs9875613  119995092       40  -0.001911   0.003088   0.009976  -0.6188       0.5398 
   3    rs2319672  119995423       40  -0.003726   0.003136    0.03582   -1.188       0.2421 
   3    rs2319671  119995503       40   0.001084   0.003763   0.002181   0.2882       0.7747 
   3   rs72954789  119995963       40   0.001084   0.003763   0.002181   0.2882       0.7747 
   3    rs4378995  119996055       40  -0.001911   0.003088   0.009976  -0.6188       0.5398 
   3    rs2319670  119996276       40   0.006432   0.006119    0.02826    1.051       0.2998 
   3   rs11914907  119997444       40 -0.0009677   0.002603   0.003625  -0.3718       0.7121 
   3   rs11922605  119997606       40 -0.0009677   0.002603   0.003625  -0.3718       0.7121 
   3   rs60066493  119997908       40  -0.008548    0.00605    0.04991   -1.413       0.1659 
   3    rs4058357  119997919       40   0.001084   0.003763   0.002181   0.2882       0.7747 
   3   rs61284032  119997930       40  -0.008548    0.00605    0.04991   -1.413       0.1659 
   3   rs73856447  119998305       40   -0.01061   0.004588     0.1233   -2.312      0.02627 
   3    rs6774960  119999058       40  -0.001911   0.003088   0.009976  -0.6188       0.5398 
   3   rs34305348  119999481       40   0.002235   0.003152    0.01306   0.7092       0.4826 
   3     rs787202  119999621       40   0.001472   0.004294   0.003084   0.3429       0.7336 
   3    rs4146299  119999820       40   0.006432   0.006119    0.02826    1.051       0.2998 
   3   rs10934526  119999834       40   0.001084   0.003763   0.002181   0.2882       0.7747 
   3    rs2319669  119999954       40   0.001084   0.003763   0.002181   0.2882       0.7747 
   3   rs35424653  120000082       40    0.00398    0.00385    0.02735    1.034       0.3078 
   3    rs4146300  120000196       40   0.006432   0.006119    0.02826    1.051       0.2998 
   3    rs6795868  120001235       40  -0.001911   0.003088   0.009976  -0.6188       0.5398 
   3    rs5852239  120002007       40  -0.001911   0.003088   0.009976  -0.6188       0.5398 
   3    rs5852240  120002112       40  -0.001443   0.003142   0.005524  -0.4594       0.6485 
   3   rs79019771  120002287       40    0.00398    0.00385    0.02735    1.034       0.3078 
   3    rs1849933  120002295       40   0.001234   0.004651   0.001849   0.2653       0.7922 
   3    rs9843220  120003144       40  -0.001911   0.003088   0.009976  -0.6188       0.5398 
   3   rs73856450  120003512       40  -0.008548    0.00605    0.04991   -1.413       0.1659 
   3    rs9848714  120004182       40   0.001084   0.003763   0.002181   0.2882       0.7747 
   3   rs72954800  120004216       40   0.001524   0.002936    0.00704    0.519       0.6067 
   3    rs2943755  120004384       40  0.0004619    0.00417  0.0003228   0.1108       0.9124 
   3     rs814182  120004402       40    0.00398    0.00385    0.02735    1.034       0.3078 
   3    rs9849695  120004825       40   0.001084   0.003763   0.002181   0.2882       0.7747 
   3   rs10934527  120005199       40  0.0008507    0.00374   0.001359   0.2274       0.8213 
   3  rs113203377  120005482       40  -0.008548    0.00605    0.04991   -1.413       0.1659 
   3     rs787211  120005723       40  0.0004619    0.00417  0.0003228   0.1108       0.9124 
   3   rs13091943  120005807       40  0.0008539   0.002943    0.00221   0.2901       0.7733 
   3   rs13096642  120006033       40   0.001658   0.002932   0.008343   0.5654       0.5751 
   3    rs2638599  120006822       40  0.0002867   0.002292  0.0004116   0.1251       0.9011 
   3    rs2673718  120006823       40  0.0002867   0.002292  0.0004116   0.1251       0.9011 
   3   rs11705881  120006985       40  0.0002334   0.003904  9.405e-05  0.05979       0.9526 
   3    rs1092743  120007075       40  -0.001738   0.003446   0.006649  -0.5043       0.6169 
   3    rs2971213  120007104       40  0.0005499   0.003742   0.000568    0.147       0.8839 
   3   rs11706014  120007197       40  0.0004904   0.003975  0.0004003   0.1234       0.9025 
   3   rs35964791  120007467       40   0.006432   0.006119    0.02826    1.051       0.2998 
   3    rs9810674  120007562       40 -0.0005741   0.002744   0.001151  -0.2092       0.8354 
   3    rs1085625  120008050       40  -0.001738   0.003446   0.006649  -0.5043       0.6169 
   3    rs9815720  120008487       40 -0.0005741   0.002744   0.001151  -0.2092       0.8354 
   3    rs1085624  120008549       40    0.00398    0.00385    0.02735    1.034       0.3078 
   3    rs1085623  120008571       40     0.0012   0.002319   0.006997   0.5174       0.6078 
   3    rs1085622  120008607       40  0.0005499   0.003742   0.000568    0.147       0.8839 
   3    rs2101657  120008650       40  0.0002334   0.003904  9.405e-05  0.05979       0.9526 
   3    rs1085621  120008712       40     0.0012   0.002319   0.006997   0.5174       0.6078 
   3    rs1085620  120008762       40  0.0005499   0.003742   0.000568    0.147       0.8839 
   3    rs1085619  120008944       40     0.0012   0.002319   0.006997   0.5174       0.6078 
   3  rs147179008  120009202       40  0.0002334   0.003904  9.405e-05  0.05979       0.9526 
   3  rs116647592  120009296       40  0.0002334   0.003904  9.405e-05  0.05979       0.9526 
   3   rs28781320  120009970       40   0.001749     0.0062    0.00209   0.2821       0.7794 
   3  rs113662578  120010078       40  0.0003049     0.0049  0.0001019  0.06222       0.9507 
   3  rs112378529  120010462       40  0.0003049     0.0049  0.0001019  0.06222       0.9507 
   3    rs2874052  120010675       40  0.0004904   0.003975  0.0004003   0.1234       0.9025 
   3    rs2319667  120010735       40  0.0002334   0.003904  9.405e-05  0.05979       0.9526 
   3   rs55668561  120010919       40  0.0002334   0.003904  9.405e-05  0.05979       0.9526 
   3   rs28838888  120012083       40 -0.0002599   0.002777  0.0002304 -0.09358       0.9259 
   3   rs11711504  120012313       40  0.0004904   0.003975  0.0004003   0.1234       0.9025 
   3    rs2943756  120012342       40 -4.573e-05   0.003767  3.878e-06 -0.01214       0.9904 
   3  rs150438062  120012357       40   0.006702   0.003663    0.08095     1.83      0.07517 
   3   rs10460827  120012942       40  0.0002334   0.003904  9.405e-05  0.05979       0.9526 
   3   rs72956815  120013686       40  0.0002334   0.003904  9.405e-05  0.05979       0.9526 
   3   rs75888934  120014568       40  -0.006836   0.006107    0.03192   -1.119         0.27 
   3    rs7642267  120014700       40  -0.003853   0.005596    0.01232  -0.6886       0.4953 
   3   rs10460828  120014745       40  0.0004904   0.003975  0.0004003   0.1234       0.9025 
   3    rs9823907  120014947       40  -0.003853   0.005596    0.01232  -0.6886       0.4953 
   3    rs2673712  120015214       40   0.001019    0.00238   0.004801   0.4281        0.671 
   3   rs77196366  120015433       40   0.006702   0.003663    0.08095     1.83      0.07517 
   3    rs2673713  120015447       40 -4.573e-05   0.003767  3.878e-06 -0.01214       0.9904 
   3    rs9849426  120016073       40 -0.0002599   0.002777  0.0002304 -0.09358       0.9259 
   3    rs9834585  120016963       40   0.001148   0.002819   0.004341    0.407       0.6863 
   3   rs11273560  120017360       40  -0.001738   0.003446   0.006649  -0.5043       0.6169 
   3     rs796825  120017480       40 -0.0008298   0.003532    0.00145  -0.2349       0.8155 
   3     rs787203  120018214       40   0.001473   0.002955   0.006494   0.4984       0.6211 
   3   rs57302710  120018672       40   0.001358    0.00376    0.00342   0.3611         0.72 
   3   rs34782816  120019326       40   0.001958   0.002699    0.01366   0.7254       0.4727 
   3    rs9846512  120019717       40  2.875e-05   0.004655  1.004e-06 0.006176       0.9951 
   3   rs35402050  120020105       40  -0.001107     0.0032    0.00314   -0.346       0.7313 
   3    rs1515574  120020489       40   0.000792   0.002742    0.00219   0.2888       0.7743 
   3    rs9851825  120020555       40  2.359e-05   0.002953  1.679e-06 0.007988       0.9937 
   3    rs2971211  120020619       40  -0.001107     0.0032    0.00314   -0.346       0.7313 
   3   rs13314898  120020823       40  -0.001107     0.0032    0.00314   -0.346       0.7313 
   3   rs71800268  120020992       40  -0.002438   0.003956   0.009894  -0.6162       0.5414 
   3     rs787201  120021481       40  2.359e-05   0.002953  1.679e-06 0.007988       0.9937 
   3   rs12636534  120022162       40   0.004603   0.002692    0.07146     1.71       0.0954 
   3     rs787200  120022213       40  0.0006592   0.003765  0.0008059   0.1751        0.862 
   3  rs116096372  120023055       40  -0.003458   0.006181    0.00817  -0.5595       0.5791 
   3   rs34143531  120023242       40   0.000792   0.002742    0.00219   0.2888       0.7743 
   3     rs787199  120023270       40  0.0001828    0.00315  8.858e-05  0.05802        0.954 
   3    rs9867399  120023478       40 -0.0008087   0.003001   0.001908  -0.2695        0.789 
   3    rs9829772  120023612       40  2.875e-05   0.004655  1.004e-06 0.006176       0.9951 
   3   rs34577616  120025023       40   0.002497   0.002645    0.02292   0.9442       0.3511 
   3    rs9850143  120025459       40  2.875e-05   0.004655  1.004e-06 0.006176       0.9951 
   3  rs187510115  120025542       40  -0.003049   0.004629    0.01129  -0.6586       0.5141 
   3   rs79276063  120025677       40  -0.002438   0.003956   0.009894  -0.6162       0.5414 
   3   rs77133734  120026025       40  -0.006836   0.006107    0.03192   -1.119         0.27 
   3     rs787198  120026579       40  -0.003792   0.002882    0.04359   -1.316        0.196 
   3   rs72956841  120026759       40   0.001673   0.004451   0.003703   0.3758       0.7091 
   3     rs787196  120026928       40   -0.00253   0.003378    0.01454  -0.7489       0.4586 
   3   rs17281780  120027202       40   0.000717   0.003157   0.001356   0.2271       0.8215 
   3   rs76762825  120027350       40   -0.01361   0.005801     0.1266   -2.347      0.02423 
   3  rs542870940  120027409       40  -0.009996   0.005991    0.06825   -1.668       0.1035 
   3   rs12494182  120027487       40   -0.01125   0.004885     0.1224   -2.302      0.02692 
   3  rs574047431  120027589       40 -0.0005603   0.003398  0.0007147  -0.1649       0.8699 
   3     rs809792  120029647       40  -0.003421   0.003687    0.02215  -0.9277       0.3594 
   3    rs6771381  120029665       40   0.001092   0.003154   0.003145   0.3463       0.7311 
   3   rs55813294  120030243       40   -0.01125   0.004885     0.1224   -2.302      0.02692 
   3     rs787186  120030650       40  -0.003421   0.003687    0.02215  -0.9277       0.3594 
   3  rs149454147  120030760       40 -0.0005855   0.005214  0.0003318  -0.1123       0.9112 
   3     rs787188  120030876       40  -0.006393   0.003577    0.07756   -1.787      0.08185 
   3     rs787189  120030906       40 -0.0003422   0.002981  0.0003465  -0.1148       0.9092 
   3    rs2638591  120030938       40  -0.002296   0.004444   0.006978  -0.5168       0.6083 
   3   rs73856465  120030979       40 -0.0005855   0.005214  0.0003318  -0.1123       0.9112 
   3   rs73856468  120031010       40  0.0009388   0.003488   0.001902   0.2691       0.7893 
   3     rs787190  120031011       40  -0.002296   0.004444   0.006978  -0.5168       0.6083 
   3   rs73856469  120031409       40  -0.004887   0.004587      0.029   -1.065       0.2935 
   3    rs6808344  120031522       40  -0.002096   0.003129    0.01167  -0.6699        0.507 
   3     rs787191  120031585       40  -0.004048   0.002972    0.04656   -1.362       0.1811 
   3     rs787192  120031653       40  -0.002296   0.004444   0.006978  -0.5168       0.6083 
   3    rs4676695  120031964       40   0.004681   0.002968    0.06143    1.577       0.1231 
   3   rs34035570  120032493       40   0.004945   0.002957    0.06856    1.672       0.1026 
   3   rs72956850  120032807       40   -0.00242   0.002798    0.01931   -0.865       0.3925 
   3   rs72956851  120032829       40   -0.00242   0.002798    0.01931   -0.865       0.3925 
   3   rs72956853  120032861       40    0.00244   0.003469    0.01285   0.7032       0.4862 
   3     rs787194  120033258       40   0.004945   0.002957    0.06856    1.672       0.1026 
   3   rs57086352  120034179       40  -0.004931   0.005573    0.02019  -0.8848       0.3818 
   3  rs113913744  120034314       40  -0.003458   0.006181    0.00817  -0.5595       0.5791 
   3   rs72956859  120034422       40  0.0005149   0.004169  0.0004012   0.1235       0.9024 
   3    rs1085614  120034552       40  -0.002296   0.004444   0.006978  -0.5168       0.6083 
   3   rs74447656  120034563       40  -0.006836   0.006107    0.03192   -1.119         0.27 
   3    rs9860337  120034713       40 -0.0006744   0.004899  0.0004984  -0.1377       0.8912 
   3   rs35258094  120034731       40  -0.002296   0.004444   0.006978  -0.5168       0.6083 
   3   rs55885326  120035388       40  0.0005149   0.004169  0.0004012   0.1235       0.9024 
   3   rs11719424  120035600       40   0.002206   0.002825    0.01579   0.7807       0.4398 
   3   rs13075658  120035865       40    0.00445   0.002893    0.05861    1.538       0.1323 
   3    rs1085615  120035994       40   0.004945   0.002957    0.06856    1.672       0.1026 
   3    rs1085616  120036109       40  -0.002296   0.004444   0.006978  -0.5168       0.6083 
   3   rs72956861  120036127       40  0.0005149   0.004169  0.0004012   0.1235       0.9024 
   3  rs114601811  120036230       40  -0.003458   0.006181    0.00817  -0.5595       0.5791 
   3  rs142774004  120036232       40  -0.002296   0.004444   0.006978  -0.5168       0.6083 
   3  rs114940204  120036564       40  0.0005786    0.00563  0.0002779   0.1028       0.9187 
   3    rs1085617  120036705       40  -0.002296   0.004444   0.006978  -0.5168       0.6083 
   3   rs78098868  120036961       40   0.006377   0.005111    0.03935    1.248       0.2198 
   3   rs58556686  120037512       40  -0.003336   0.002796    0.03612   -1.193       0.2402 
   3    rs9847841  120037536       40 -0.0006744   0.004899  0.0004984  -0.1377       0.8912 
   3  rs141045107  120037740       40  -0.006836   0.006107    0.03192   -1.119         0.27 
   3  rs114765672  120038251       40   0.001826     0.0062   0.002277   0.2945         0.77 
   3  rs115235940  120038295       40  -0.003458   0.006181    0.00817  -0.5595       0.5791 
   3     rs787195  120038316       40   0.004945   0.002957    0.06856    1.672       0.1026 
   3   rs13318838  120038364       40  -0.002296   0.004444   0.006978  -0.5168       0.6083 
   3  rs113153986  120038486       40  -0.003458   0.006181    0.00817  -0.5595       0.5791 
   3    rs6784366  120038797       40   0.002206   0.002825    0.01579   0.7807       0.4398 
   3  rs536070765  120038903       40  -0.003458   0.006181    0.00817  -0.5595       0.5791 
   3   rs16831027  120039185       40  -0.003458   0.006181    0.00817  -0.5595       0.5791 
   3    rs7632516  120039375       40  -0.003336   0.002796    0.03612   -1.193       0.2402 
   3    rs5852241  120040327       40   0.004945   0.002957    0.06856    1.672       0.1026 
   3     rs787209  120040449       40   0.004945   0.002957    0.06856    1.672       0.1026 
   3   rs73856480  120040545       40   -0.01125   0.004885     0.1224   -2.302      0.02692 
   3   rs77298798  120040546       40  -0.003458   0.006181    0.00817  -0.5595       0.5791 
   3   rs72956869  120040606       40  0.0008172   0.002979   0.001977   0.2743       0.7853 
   3   rs73856482  120040793       40   0.003608   0.004618    0.01581   0.7812       0.4395 
   3   rs11445102  120040873       40   0.004945   0.002957    0.06856    1.672       0.1026 
   3   rs35658370  120041228       40  -0.003793   0.002535    0.05562   -1.496       0.1429 
   3   rs56824035  120041244       40  0.0005149   0.004169  0.0004012   0.1235       0.9024 
   3     rs787208  120041432       40  -0.002296   0.004444   0.006978  -0.5168       0.6083 
   3   rs16831032  120041546       40   -0.01125   0.004885     0.1224   -2.302      0.02692 
   3   rs11343116  120041733       40  -0.002296   0.004444   0.006978  -0.5168       0.6083 
   3  rs558133547  120041741       40  -0.002296   0.004444   0.006978  -0.5168       0.6083 
   3     rs787207  120041759       40  -0.002296   0.004444   0.006978  -0.5168       0.6083 
   3   rs72956871  120042138       40  -0.002123   0.002756    0.01538  -0.7703       0.4459 
   3  rs114769043  120042795       40   0.002196   0.005619   0.004003   0.3908       0.6981 
   3   rs16831033  120043023       40  -0.001777   0.002778    0.01065  -0.6397       0.5262 
   3    rs6782613  120043127       40  -0.003259   0.004625     0.0129  -0.7046       0.4854 
   3  rs116389131  120043730       40  -0.003458   0.006181    0.00817  -0.5595       0.5791 
   3   rs10511400  120043836       40  -0.001777   0.002778    0.01065  -0.6397       0.5262 
   3   rs34220764  120044146       40   -0.00553   0.004206    0.04352   -1.315       0.1964 
   3   rs58174591  120044872       40  0.0001555   0.003588  4.943e-05  0.04334       0.9657 
   3  rs138097645  120045101       40   0.002196   0.005619   0.004003   0.3908       0.6981 
   3  rs115059594  120045463       40  -0.003458   0.006181    0.00817  -0.5595       0.5791 
   3   rs11554681  120045966       40    0.00445   0.002893    0.05861    1.538       0.1323 
   3  rs113457089  120045973       40  -0.003458   0.006181    0.00817  -0.5595       0.5791 
   3   rs58345296  120046597       40  -0.001777   0.002778    0.01065  -0.6397       0.5262 
   3     rs787206  120047380       40   -0.00553   0.004206    0.04352   -1.315       0.1964 
   3  rs112676909  120047580       40  -0.003458   0.006181    0.00817  -0.5595       0.5791 
   3   rs16831036  120048603       40  -0.001777   0.002778    0.01065  -0.6397       0.5262 
   3    rs6800402  120048615       40   0.004945   0.002957    0.06856    1.672       0.1026 
   3   rs61020295  120049048       40  -0.004887   0.004587      0.029   -1.065       0.2935 
   3    rs2638597  120049292       40   -0.00553   0.004206    0.04352   -1.315       0.1964 
   3    rs9850986  120050284       40   0.001751   0.005623   0.002544   0.3113       0.7572 
   3    rs6803428  120051323       40  -0.001777   0.002778    0.01065  -0.6397       0.5262 
   3  rs553758841  120051367       40   0.001826     0.0062   0.002277   0.2945         0.77 
   3   rs16831049  120051423       40  -0.003458   0.006181    0.00817  -0.5595       0.5791 
   3    rs9856670  120051537       40   -0.00553   0.004206    0.04352   -1.315       0.1964 
   3    rs9876547  120051541       40   -0.00553   0.004206    0.04352   -1.315       0.1964 
   3  rs555485502  120051601       40  0.0005149   0.004169  0.0004012   0.1235       0.9024 
   3    rs6782419  120051871       40  -0.001777   0.002778    0.01065  -0.6397       0.5262 
   3  rs560759949  120051938       40  -0.005346   0.003029    0.07579   -1.765      0.08555 
   3    rs2943757  120052276       40   0.004945   0.002957    0.06856    1.672       0.1026 
   3     rs787205  120053045       40   -0.00553   0.004206    0.04352   -1.315       0.1964 
   3  rs190343305  120053298       40  -0.003458   0.006181    0.00817  -0.5595       0.5791 
   3  rs141062687  120053356       40   0.004945   0.002957    0.06856    1.672       0.1026 
   3    rs6802912  120054764       40   0.002196   0.005619   0.004003   0.3908       0.6981 
   3     rs701988  120055269       40   0.004945   0.002957    0.06856    1.672       0.1026 
   3     rs923729  120055291       40   -0.00553   0.004206    0.04352   -1.315       0.1964 
   3   rs10707185  120055698       40  0.0008117   0.003156   0.001738   0.2572       0.7984 
   3   rs72317043  120055727       40  0.0005149   0.004169  0.0004012   0.1235       0.9024 
   3    rs9874631  120056295       40   0.004945   0.002957    0.06856    1.672       0.1026 
   3   rs60136263  120057215       40  0.0008117   0.003156   0.001738   0.2572       0.7984 
   3   rs56384860  120057382       40  0.0005149   0.004169  0.0004012   0.1235       0.9024 
   3    rs6764516  120057712       40   -0.00553   0.004206    0.04352   -1.315       0.1964 
   3    rs6438577  120057782       40   0.004945   0.002957    0.06856    1.672       0.1026 
   3    rs6803206  120058096       40   0.004945   0.002957    0.06856    1.672       0.1026 
   3     rs951658  120058455       40   -0.00553   0.004206    0.04352   -1.315       0.1964 
   3    rs9810784  120058714       40   -0.00553   0.004206    0.04352   -1.315       0.1964 
   3    rs2319674  120058792       40   0.004945   0.002957    0.06856    1.672       0.1026 
   3  rs535042019  120058882       40   0.001893   0.003639   0.007075   0.5203       0.6058 
   3   rs34104182  120059237       40  -0.003815   0.004124    0.02202  -0.9251       0.3608 
   3    rs6806659  120059399       40   0.004945   0.002957    0.06856    1.672       0.1026 
   3  rs115005374  120060762       40   0.002196   0.005619   0.004003   0.3908       0.6981 
   3    rs2176093  120060883       40   0.004945   0.002957    0.06856    1.672       0.1026 
   3   rs28826066  120061165       40   -0.00553   0.004206    0.04352   -1.315       0.1964 
   3    rs9849354  120062589       40   0.004945   0.002957    0.06856    1.672       0.1026 
   3   rs59766787  120062591       40   0.001673   0.004451   0.003703   0.3758       0.7091 
   3   rs56048284  120062675       40  0.0005149   0.004169  0.0004012   0.1235       0.9024 
   3  rs111782197  120062798       40  -0.003458   0.006181    0.00817  -0.5595       0.5791 
   3    rs9817398  120063789       40   0.004945   0.002957    0.06856    1.672       0.1026 
   3    rs1009248  120063949       40  -0.003815   0.004124    0.02202  -0.9251       0.3608 
   3    rs9822269  120064504       40   0.004945   0.002957    0.06856    1.672       0.1026 
   3    rs9822759  120064615       40   -0.00553   0.004206    0.04352   -1.315       0.1964 
   3    rs9822636  120064669       40   -0.00553   0.004206    0.04352   -1.315       0.1964 
   3    rs9822672  120064733       40   0.004945   0.002957    0.06856    1.672       0.1026 
   3  rs113060460  120065124       40  -0.003815   0.004124    0.02202  -0.9251       0.3608 
   3    rs6808913  120065297       40   -0.00553   0.004206    0.04352   -1.315       0.1964 
   3   rs60814807  120065519       40  0.0005149   0.004169  0.0004012   0.1235       0.9024 
   3  rs115406405  120065715       40  -0.003458   0.006181    0.00817  -0.5595       0.5791 
   3   rs11928731  120065932       40   -0.00553   0.004206    0.04352   -1.315       0.1964 
   3   rs28535957  120065960       40   -0.00553   0.004206    0.04352   -1.315       0.1964 
   3   rs13327125  120066393       40   -0.00553   0.004206    0.04352   -1.315       0.1964 
   3    rs6764372  120066698       40  0.0008117   0.003156   0.001738   0.2572       0.7984 
   3   rs11914405  120066900       40   -0.00553   0.004206    0.04352   -1.315       0.1964 
   3    rs6767308  120067212       40   -0.00553   0.004206    0.04352   -1.315       0.1964 
   3    rs6791815  120067316       40  -0.001777   0.002778    0.01065  -0.6397       0.5262 
   3   rs12485446  120067411       40  -0.002046   0.006198   0.002859  -0.3301       0.7432 
   3   rs72956897  120067574       40  0.0005149   0.004169  0.0004012   0.1235       0.9024 
   3    rs6770482  120068022       40  -0.001777   0.002778    0.01065  -0.6397       0.5262 
   3   rs10048964  120068155       40   -0.00553   0.004206    0.04352   -1.315       0.1964 
   3   rs13318758  120068232       40   -0.00553   0.004206    0.04352   -1.315       0.1964 
   3   rs77775034  120068628       40 -0.0006744   0.004899  0.0004984  -0.1377       0.8912 
   3  rs112318008  120070086       40  -0.003458   0.006181    0.00817  -0.5595       0.5791 
   3    rs6777979  120070643       40   -0.00553   0.004206    0.04352   -1.315       0.1964 
   3   rs56191134  120070663       40    0.00445   0.002893    0.05861    1.538       0.1323 
   3    rs1515576  120070698       40  -0.003792   0.003678    0.02721   -1.031        0.309 
   3    rs7622363  120071567       40  -0.003792   0.003678    0.02721   -1.031        0.309 
   3   rs77301043  120071687       40  0.0005786    0.00563  0.0002779   0.1028       0.9187 
   3    rs9836095  120072001       40 -0.0006744   0.004899  0.0004984  -0.1377       0.8912 
   3  rs147778109  120072300       40  -0.003458   0.006181    0.00817  -0.5595       0.5791 
   3  rs115452362  120072761       40  -0.003458   0.006181    0.00817  -0.5595       0.5791 
   3   rs55640624  120073427       40  0.0005149   0.004169  0.0004012   0.1235       0.9024 
   3   rs59522791  120074219       40  0.0005149   0.004169  0.0004012   0.1235       0.9024 
   3    rs1515575  120074423       40    0.00445   0.002893    0.05861    1.538       0.1323 
   3    rs1625178  120074492       40   -0.00553   0.004206    0.04352   -1.315       0.1964 
   3   rs13075278  120074964       40    0.00445   0.002893    0.05861    1.538       0.1323 
   3   rs61160321  120075713       40  0.0005149   0.004169  0.0004012   0.1235       0.9024 
   3    rs5852244  120076233       40    0.00445   0.002893    0.05861    1.538       0.1323 
   3   rs59779647  120076327       40  0.0005149   0.004169  0.0004012   0.1235       0.9024 
   3   rs75099270  120076419       40  -0.002046   0.006198   0.002859  -0.3301       0.7432 
   3  rs140096128  120077167       40   0.001243   0.004896   0.001692   0.2538        0.801 
   3  rs111812851  120077276       40  -0.003458   0.006181    0.00817  -0.5595       0.5791 
   3   rs79839362  120077647       40  -0.002046   0.006198   0.002859  -0.3301       0.7432 
   3  rs116317663  120077695       40  -0.003458   0.006181    0.00817  -0.5595       0.5791 
   3  rs538540410  120077948       40  -0.003736   0.003536    0.02853   -1.056       0.2974 
   3  rs139257696  120078103       40  0.0005149   0.004169  0.0004012   0.1235       0.9024 
   3  rs143167018  120078105       40  0.0008117   0.003156   0.001738   0.2572       0.7984 
   3    rs6787089  120078208       40  -0.003792   0.003678    0.02721   -1.031        0.309 
   3    rs6787618  120078710       40    0.00445   0.002893    0.05861    1.538       0.1323 
   3   rs13100050  120079033       40    0.00445   0.002893    0.05861    1.538       0.1323 
   3  rs111371079  120079244       40  -0.003815   0.004124    0.02202  -0.9251       0.3608 
   3   rs12495760  120079894       40  -0.003815   0.004124    0.02202  -0.9251       0.3608 
   3   rs16831061  120080369       40  0.0005786    0.00563  0.0002779   0.1028       0.9187 
   3   rs73855206  120080375       40  0.0008117   0.003156   0.001738   0.2572       0.7984 
   3    rs3914498  120080853       40    0.00445   0.002893    0.05861    1.538       0.1323 
   3   rs12638445  120081245       40  -0.003792   0.003678    0.02721   -1.031        0.309 
   3    rs1147680  120081446       40  -0.003792   0.003678    0.02721   -1.031        0.309 
   3    rs1147681  120081836       40   -0.00553   0.004206    0.04352   -1.315       0.1964 
   3  rs146340990  120082075       40   -0.00553   0.004206    0.04352   -1.315       0.1964 
   3    rs2030413  120082782       40   0.004139   0.002778    0.05519     1.49       0.1445 
   3   rs11717787  120083401       40  -0.003346   0.003015    0.03139    -1.11       0.2741 
   3  rs114211109  120083748       40  -0.002046   0.006198   0.002859  -0.3301       0.7432 
   3  rs112768024  120083851       40  -0.003458   0.006181    0.00817  -0.5595       0.5791 
   3   rs72958712  120084878       40   0.002875   0.004275    0.01176   0.6726       0.5053 
   3   rs11718087  120084917       40  -0.002284   0.003041    0.01462  -0.7509       0.4573 
   3  rs115073416  120085777       40  -0.003458   0.006181    0.00817  -0.5595       0.5791 
   3   rs72958714  120086188       40   0.002875   0.004275    0.01176   0.6726       0.5053 
   3    rs1147688  120086290       40   -0.00505   0.003638    0.04828   -1.388       0.1731 
   3   rs73855212  120086525       40  -0.006177   0.004797    0.04181   -1.288       0.2056 
   3    rs1147689  120086785       40   -0.00505   0.003638    0.04828   -1.388       0.1731 
   3   rs16831067  120087041       40  -0.001689   0.002941    0.00861  -0.5745        0.569 
   3    rs1147690  120087272       40   -0.00505   0.003638    0.04828   -1.388       0.1731 
   3    rs4676697  120087274       40    0.00445   0.002893    0.05861    1.538       0.1323 
   3   rs16831072  120087561       40  -0.003458   0.006181    0.00817  -0.5595       0.5791 
   3   rs63463466  120087748       40  -0.005324   0.003548    0.05594     -1.5       0.1418 
   3   rs16831074  120088002       40    0.00156   0.003896   0.004204   0.4005        0.691 
   3   rs79894520  120088267       40  -0.006177   0.004797    0.04181   -1.288       0.2056 
   3    rs1606871  120090445       40  -0.002284   0.003041    0.01462  -0.7509       0.4573 
   3   rs73855215  120090458       40  -0.006177   0.004797    0.04181   -1.288       0.2056 
   3   rs35035255  120091447       40   0.005614   0.002904    0.08955    1.933      0.06067 
   3   rs12497721  120091566       40  -0.002046   0.006198   0.002859  -0.3301       0.7432 
   3  rs570067651  120091910       40  -0.003458   0.006181    0.00817  -0.5595       0.5791 
   3  rs556257523  120092367       40  -0.006177   0.004797    0.04181   -1.288       0.2056 
   3  rs142761241  120095869       40  -0.002284   0.003041    0.01462  -0.7509       0.4573 
   3  rs199978028  120096537       40  -0.002284   0.003041    0.01462  -0.7509       0.4573 
   3  rs148403956  120096804       40  -0.002284   0.003041    0.01462  -0.7509       0.4573 
   3  rs111525538  120096944       40  -0.002157   0.003251    0.01145  -0.6634       0.5111 
   3  rs371598772  120097025       40   0.002875   0.004275    0.01176   0.6726       0.5053 
   3  rs188773446  120097093       40  -0.006177   0.004797    0.04181   -1.288       0.2056 
   3  rs542999874  120097307       40  -0.003458   0.006181    0.00817  -0.5595       0.5791 
   3   rs36000147  120097494       40  -0.002152    0.00562   0.003845   -0.383       0.7039 
   3   rs11713799  120097810       40  -0.002284   0.003041    0.01462  -0.7509       0.4573 
   3    rs6770455  120097925       40  -0.002152    0.00562   0.003845   -0.383       0.7039 
   3    rs6770270  120097926       40  -0.002152    0.00562   0.003845   -0.383       0.7039 
   3  rs145683115  120098295       40  -0.002157   0.003251    0.01145  -0.6634       0.5111 
   3    rs1716856  120099084       40  -0.005377    0.00348    0.05911   -1.545       0.1306 
   3   rs73855218  120099557       40  -0.006177   0.004797    0.04181   -1.288       0.2056 
   3  rs115678646  120099618       40  -0.003458   0.006181    0.00817  -0.5595       0.5791 
   3   rs11708297  120099799       40  -0.003977   0.003128    0.04082   -1.272       0.2112 
   3    rs1716855  120099932       40   -0.00505   0.003638    0.04828   -1.388       0.1731 
   3   rs75403416  120100851       40   0.003442   0.003891    0.02018   0.8846       0.3819 
   3    rs2091727  120100925       40   0.002405   0.003126    0.01534   0.7694       0.4464 
   3   rs13083670  120101337       40  -0.002152    0.00562   0.003845   -0.383       0.7039 
   3    rs2673701  120101338       40   0.001102   0.003025   0.003477   0.3641       0.7178 
   3   rs34542139  120101658       40   0.001102   0.003025   0.003477   0.3641       0.7178 
   3   rs16831087  120102708       40  -0.002284   0.003041    0.01462  -0.7509       0.4573 
   3    rs1733324  120103009       40   0.001102   0.003025   0.003477   0.3641       0.7178 
   3    rs1716840  120103360       40   0.001864   0.003136   0.009213   0.5944       0.5557 
   3   rs75375663  120103369       40  -0.003458   0.006181    0.00817  -0.5595       0.5791 
   3   rs13096232  120103460       40  -0.002152    0.00562   0.003845   -0.383       0.7039 
   3   rs13096256  120103511       40  -0.002152    0.00562   0.003845   -0.383       0.7039 
   3  rs114887859  120103534       40   0.006377   0.005111    0.03935    1.248       0.2198 
   3  rs539396463  120103862       40  -0.002046   0.006198   0.002859  -0.3301       0.7432 
   3   rs71327229  120103947       40  -0.002152    0.00562   0.003845   -0.383       0.7039 
   3   rs11308250  120103953       40   0.001102   0.003025   0.003477   0.3641       0.7178 
   3    rs1356112  120105438       40   0.001592   0.002992   0.007396   0.5321       0.5978 
   3    rs1621291  120105702       40   0.001864   0.003136   0.009213   0.5944       0.5557 
   3    rs1617553  120106039       40   0.001102   0.003025   0.003477   0.3641       0.7178 
   3   rs61098351  120106297       40  -0.003886   0.003087    0.04005   -1.259       0.2157 
   3    rs1733328  120106409       40   -0.00505   0.003638    0.04828   -1.388       0.1731 
   3    rs1716839  120106436       40  0.0003831   0.003103   0.000401   0.1235       0.9024 
   3    rs1716838  120106521       40  0.0003831   0.003103   0.000401   0.1235       0.9024 
   3    rs4676776  120106539       40  -0.003555   0.004867    0.01385  -0.7306       0.4695 
   3  rs541872738  120107097       40  -0.004621   0.005161    0.02066  -0.8955       0.3762 
   3  rs141350820  120107238       40   -0.01125   0.005327      0.105   -2.111      0.04139 
   3   rs11378986  120107518       40   0.002405   0.003126    0.01534   0.7694       0.4464 
   3    rs2702157  120107803       40 -0.0008484   0.005629  0.0005975  -0.1507        0.881 
   3    rs7616519  120107943       40  -0.002643   0.002826     0.0225  -0.9351       0.3556 
   3    rs2702158  120108004       40 -0.0008484   0.005629  0.0005975  -0.1507        0.881 
   3   rs11296382  120108333       40  -0.001519   0.002476   0.009809  -0.6135       0.5432 
   3    rs7616807  120108361       40  -0.001987   0.002699    0.01406  -0.7362       0.4662 
   3    rs9851711  120108556       40   -0.00505   0.003638    0.04828   -1.388       0.1731 
   3    rs7617027  120108608       40  -0.003961   0.002708     0.0533   -1.463       0.1518 
   3    rs7639127  120108652       40   0.002575   0.003131    0.01748   0.8223        0.416 
   3    rs7639144  120108703       40   0.002575   0.003131    0.01748   0.8223        0.416 
   3    rs2673696  120108755       40   0.002405   0.003126    0.01534   0.7694       0.4464 
   3   rs59248423  120109263       40    0.00534   0.003627    0.05397    1.472       0.1492 
   3   rs61535593  120109273       40   0.002875   0.004275    0.01176   0.6726       0.5053 
   3   rs73855223  120109373       40   0.001196   0.004897   0.001569   0.2443       0.8083 
   3    rs6773612  120109565       40    0.00471   0.002744    0.07197    1.717      0.09419 
   3    rs4676777  120109568       40  -0.003555   0.004867    0.01385  -0.7306       0.4695 
   3   rs55893937  120110510       40  -0.001903   0.005206   0.003504  -0.3656       0.7167 
   3   rs73855224  120111304       40  -0.006177   0.004797    0.04181   -1.288       0.2056 
   3  rs140742238  120111707       40   0.001906   0.004645   0.004411   0.4103       0.6839 
   3   rs33935225  120111866       40  -0.002488   0.005199   0.005989  -0.4785        0.635 
   3    rs4533682  120111971       40   0.005515   0.003021    0.08065    1.826      0.07575 
   3   rs34805176  120112463       40  -0.002362   0.004639   0.006776  -0.5092       0.6136 
   3    rs1147693  120112484       40  -0.003723   0.002678     0.0484    -1.39       0.1726 
   3   rs58296615  120112728       40   0.001906   0.004645   0.004411   0.4103       0.6839 
   3    rs1147694  120113124       40  -0.003723   0.002678     0.0484    -1.39       0.1726 
   3       rs2488  120113286       40  -0.003723   0.002678     0.0484    -1.39       0.1726 
   3    rs1057231  120113403       40  -0.003723   0.002678     0.0484    -1.39       0.1726 
   3      rs13709  120114128       40  -0.003723   0.002678     0.0484    -1.39       0.1726 
   3       rs1700  120114637       40   -0.01125   0.005327      0.105   -2.111      0.04139 
   3    rs1056928  120114914       40  -0.004586   0.002707    0.07022   -1.694      0.09843 
   3    rs1259328  120115286       40  -0.004586   0.002707    0.07022   -1.694      0.09843 
   3   rs11708686  120115385       40    0.00471   0.002744    0.07197    1.717      0.09419 
   3  rs114109084  120115864       40   0.007654   0.006081    0.04002    1.259       0.2158 
   3   rs16831134  120116162       40  -0.002046   0.006198   0.002859  -0.3301       0.7432 
   3    rs1147696  120119479       40  -0.004586   0.002707    0.07022   -1.694      0.09843 
   3    rs1147697  120119799       40   -0.00416   0.002711    0.05837   -1.535       0.1331 
   3    rs1147698  120120288       40  -0.004586   0.002707    0.07022   -1.694      0.09843 
   3   rs11361184  120120432       40  -0.002332   0.003127    0.01442  -0.7457       0.4605 
   3    rs2319741  120120625       40  -0.002046   0.006198   0.002859  -0.3301       0.7432 
   3    rs1147699  120121411       40  -0.004586   0.002707    0.07022   -1.694      0.09843 
   3    rs2030414  120122332       40  -0.003934   0.002598    0.05689   -1.514       0.1383 
   3   rs80249294  120122439       40  -0.004696   0.005579     0.0183  -0.8418       0.4052 
   3    rs9860676  120122495       40  -0.002846   0.002608    0.03039   -1.091        0.282 
   3    rs9880550  120122624       40  -0.003934   0.002598    0.05689   -1.514       0.1383 
   3    rs5015969  120122811       40  -0.002114   0.002772    0.01507  -0.7626       0.4504 
   3    rs1533722  120122817       40  -0.002884   0.002768    0.02778   -1.042        0.304 
   3    rs7433600  120122827       40  0.0004616   0.006206  0.0001455  0.07437       0.9411 
   3    rs1969356  120122930       40  -0.003934   0.002598    0.05689   -1.514       0.1383 
   3    rs9810151  120123349       40  -0.002846   0.002608    0.03039   -1.091        0.282 
   3    rs1147700  120123556       40    0.00471   0.002744    0.07197    1.717      0.09419 
   3   rs56281929  120123572       40   0.001335   0.004896   0.001953   0.2727       0.7866 
   3    rs4676778  120124733       40  -0.003179   0.002532    0.03985   -1.256       0.2169 
   3   rs77341853  120125362       40  -0.002046   0.006198   0.002859  -0.3301       0.7432 
   3    rs4676779  120125475       40  -0.003179   0.002532    0.03985   -1.256       0.2169 
   3    rs1147702  120126377       40  -0.003941   0.002672    0.05415   -1.475       0.1485 
   3    rs1105220  120126736       40   0.004377   0.003078    0.05053    1.422       0.1632 
   3   rs75690795  120127113       40  -0.004696   0.005579     0.0183  -0.8418       0.4052 
   3     rs869247  120127236       40  -0.003284   0.002622    0.03964   -1.252       0.2181 
   3    rs6799005  120127340       40  -0.002846   0.002608    0.03039   -1.091        0.282 
   3   rs10662375  120127663       40   -0.00387   0.002736    0.05001   -1.414       0.1654 
   3    rs3830566  120128841       40  -0.006177   0.004797    0.04181   -1.288       0.2056 
   3    rs1515577  120128940       40  -0.003284   0.002622    0.03964   -1.252       0.2181 
   3    rs1147705  120129178       40  -0.003941   0.002672    0.05415   -1.475       0.1485 
   3   rs41271405  120129860       40   0.001335   0.004896   0.001953   0.2727       0.7866 
   3   rs13097755  120131762       40  -0.005087   0.003437     0.0545    -1.48       0.1471 
   3   rs13081694  120131950       40  -0.005087   0.003437     0.0545    -1.48       0.1471 
   3   rs13088020  120133152       40  -0.005087   0.003437     0.0545    -1.48       0.1471 
   3  rs544714284  120133165       40   -0.00159   0.005624   0.002099  -0.2827       0.7789 
   3   rs36191604  120133564       40  -0.005776   0.003408    0.07027   -1.695       0.0983 
   3    rs2700261  120133857       40  -0.004643    0.00341    0.04652   -1.362       0.1813 
   3   rs28487977  120133929       40 -0.0009803   0.002629   0.003647  -0.3729       0.7113 
   3   rs36113603  120133969       40  -0.007365   0.003995    0.08208   -1.843      0.07308 
   3    rs3215378  120134720       40  -0.005087   0.003437     0.0545    -1.48       0.1471 
   3    rs2272515  120134883       40  -0.005087   0.003437     0.0545    -1.48       0.1471 
   3    rs2272516  120134901       40  -0.006177   0.004797    0.04181   -1.288       0.2056 
   3    rs1259291  120135534       40  -0.004643    0.00341    0.04652   -1.362       0.1813 
   3   rs34446218  120135845       40  -0.005087   0.003437     0.0545    -1.48       0.1471 
   3  rs140674503  120136144       40 -0.0009868   0.003725   0.001843  -0.2649       0.7925 
   3    rs1259292  120136417       40  -0.004643    0.00341    0.04652   -1.362       0.1813 
   3    rs6775963  120136518       40  -0.005087   0.003437     0.0545    -1.48       0.1471 
   3   rs34970822  120137596       40  -0.004643    0.00341    0.04652   -1.362       0.1813 
   3   rs72958778  120137857       40 -0.0009868   0.003725   0.001843  -0.2649       0.7925 
   3  rs147056720  120137915       40  -0.002344   0.004046   0.008756  -0.5794       0.5658 
   3   rs77693588  120138102       40   0.004757   0.003855    0.03854    1.234       0.2247 
   3   rs78950798  120138272       40   -0.00159   0.005624   0.002099  -0.2827       0.7789 
   3   rs58932850  120138710       40 -0.0009868   0.003725   0.001843  -0.2649       0.7925 
   3    rs1879434  120138865       40  -0.005087   0.003437     0.0545    -1.48       0.1471 
   3   rs56239327  120138873       40 -0.0005659   0.005214  0.0003099  -0.1085       0.9141 
   3    rs1259293  120139861       40  -0.004643    0.00341    0.04652   -1.362       0.1813 
   3    rs1259294  120140701       40  -0.004643    0.00341    0.04652   -1.362       0.1813 
   3   rs28718940  120140763       40   0.002343    0.00464   0.006666    0.505       0.6165 
   3    rs1259296  120140985       40  -0.004643    0.00341    0.04652   -1.362       0.1813 
   3   rs75855936  120141103       40   -0.00159   0.005624   0.002099  -0.2827       0.7789 
   3   rs78782527  120141479       40   -0.00159   0.005624   0.002099  -0.2827       0.7789 
   3   rs13324871  120141825       40   -0.00279   0.003314    0.01832  -0.8421        0.405 
   3   rs72958783  120141928       40  -0.003244   0.005606   0.008737  -0.5787       0.5662 
   3   rs76730636  120142739       40   -0.00159   0.005624   0.002099  -0.2827       0.7789 
   3  rs574011173  120142764       40 -0.0005659   0.005214  0.0003099  -0.1085       0.9141 
   3   rs55871500  120143222       40  -0.007602   0.003984    0.08744   -1.908      0.06394 
   3   rs61140037  120143490       40  -0.007098   0.004308    0.06667   -1.648       0.1077 
   3    rs1259307  120143532       40  -0.003104    0.00291    0.02906   -1.066       0.2929 
   3    rs1259306  120143661       40   0.005759   0.003006     0.0881    1.916       0.0629 
   3     rs916510  120143857       40  -0.004598   0.003376    0.04654   -1.362       0.1812 
   3     rs916511  120143909       40  -0.004286    0.00272    0.06133   -1.576       0.1234 
   3    rs5852246  120144211       40  -0.001882    0.00373   0.006655  -0.5046       0.6168 
   3   rs57919947  120144395       40  -0.002479     0.0038    0.01107  -0.6523       0.5181 
   3   rs73855241  120145547       40 -0.0005659   0.005214  0.0003099  -0.1085       0.9141 
   3    rs9866288  120146790       40   -0.00279   0.003314    0.01832  -0.8421        0.405 
   3    rs1259300  120147317       40  0.0003831   0.002953  0.0004428   0.1297       0.8975 
   3   rs35521019  120147336       40  0.0004307   0.002964  0.0005553   0.1453       0.8852 
   3   rs61795712  120147354       40 -0.0005773   0.003192  0.0008601  -0.1809       0.8574 
   3    rs1259299  120147864       40   0.001336   0.003722    0.00338    0.359       0.7216 
   3   rs61795714  120148138       40   0.002074   0.004446   0.005691   0.4664       0.6436 
   3    rs1402372  120148298       40   0.002207   0.002803    0.01606   0.7876       0.4358 
   3    rs1259298  120148805       40   0.002143   0.003916   0.007822   0.5473       0.5873 
   3   rs28439929  120149572       40  -0.003834   0.002495    0.05852   -1.537       0.1326 
   3    rs1733296  120151004       40     0.0012   0.003167   0.003762   0.3788        0.707 
   3    rs1733297  120151022       40 -6.031e-05   0.002718  1.296e-05 -0.02219       0.9824 
   3    rs9854823  120151284       40  -0.002882   0.002928    0.02486  -0.9842       0.3313 
   3    rs1716837  120151418       40   0.001374   0.002945   0.005696   0.4666       0.6435 
   3    rs1628541  120151707       40  0.0005747   0.002824   0.001089   0.2035       0.8398 
   3    rs9875281  120151767       40  -0.004282   0.002584    0.06741   -1.657       0.1057 
   3    rs9855400  120151769       40  -0.002882   0.002928    0.02486  -0.9842       0.3313 
   3    rs1733298  120151811       40     0.0012   0.003167   0.003762   0.3788        0.707 
   3    rs1627473  120151890       40  0.0005747   0.002824   0.001089   0.2035       0.8398 
   3    rs9879383  120151997       40  -0.002882   0.002928    0.02486  -0.9842       0.3313 
   3    rs1733299  120152050       40   0.001214   0.002938   0.004471   0.4131       0.6818 
   3    rs1624195  120152222       40  0.0005747   0.002824   0.001089   0.2035       0.8398 
   3    rs1716836  120152861       40  0.0005747   0.002824   0.001089   0.2035       0.8398 
   3    rs1716835  120153464       40   0.001352   0.002938    0.00554   0.4601       0.6481 
   3    rs1733301  120153979       40     0.0012   0.003167   0.003762   0.3788        0.707 
   3    rs1733302  120154181       40   0.001387   0.002709   0.006853   0.5121       0.6116 
   3    rs1733303  120154619       40     0.0012   0.003167   0.003762   0.3788        0.707 
   3    rs6764364  120154643       40  -0.002836   0.002871    0.02503  -0.9878       0.3295 
   3  rs143973150  120154650       40   0.001468   0.004658   0.002608   0.3152       0.7543 
   3    rs1733304  120154833       40   0.001374   0.002945   0.005696   0.4666       0.6435 
   3  rs142082108  120154971       40   0.002316   0.002941    0.01605   0.7873        0.436 
   3    rs6791913  120155043       40  -0.002836   0.002871    0.02503  -0.9878       0.3295 
   3    rs1520881  120155200       40   0.001374   0.002945   0.005696   0.4666       0.6435 
   3   rs77278922  120155592       40   0.003785   0.006176   0.009784   0.6128       0.5437 
   3    rs1733306  120155834       40   0.001374   0.002945   0.005696   0.4666       0.6435 
   3    rs1733307  120156003       40   0.001374   0.002945   0.005696   0.4666       0.6435 
   3    rs1123897  120157034       40   0.002231   0.002931    0.01502   0.7611       0.4513 
   3    rs1123898  120157082       40   0.002316   0.002941    0.01605   0.7873        0.436 
   3   rs10715632  120157112       40   0.001374   0.002945   0.005696   0.4666       0.6435 
   3     rs874478  120158211       40  0.0009799   0.003901   0.001658   0.2512        0.803 
   3     rs874479  120158349       40   0.001458   0.003839    0.00378   0.3797       0.7063 
   3     rs874480  120158371       40   0.001595   0.002935   0.007709   0.5433       0.5901 
   3     rs874477  120158982       40   0.004133   0.003663    0.03241    1.128       0.2663 
   3    rs1259329  120159877       40   0.002259   0.003749   0.009466   0.6026       0.5503 
   3    rs5852249  120161242       40   0.001458   0.003839    0.00378   0.3797       0.7063 
   3   esv3597573  120161647       40   0.001898   0.003389   0.008185     0.56       0.5788 
   3   rs72958801  120163208       40  -0.004061   0.002143    0.08636   -1.895      0.06569 
   3    rs1259331  120163606       40   0.000538   0.002634   0.001097   0.2043       0.8392 
   3    rs1259332  120163932       40   0.000538   0.002634   0.001097   0.2043       0.8392 
   3    rs6768839  120164314       40  0.0004806   0.002355   0.001095   0.2041       0.8394 
   3    rs1267675  120165097       40   0.001595   0.002935   0.007709   0.5433       0.5901 
   3    rs1259334  120165235       40   0.001595   0.002935   0.007709   0.5433       0.5901 
   3    rs4676699  120165290       40   0.001595   0.002935   0.007709   0.5433       0.5901 
   3    rs5000757  120165292       40  0.0007133   0.002963   0.001523   0.2407        0.811 
   3    rs1259335  120165305       40 -0.0009539   0.002978   0.002693  -0.3203       0.7505 
   3    rs1259336  120165370       40   0.001595   0.002935   0.007709   0.5433       0.5901 
   3    rs1259337  120165394       40   0.001595   0.002935   0.007709   0.5433       0.5901 
   3  rs557614522  120165416       40  -0.004029   0.002579    0.06038   -1.563       0.1264 
   3    rs1259338  120165614       40   0.001595   0.002935   0.007709   0.5433       0.5901 
   3   rs13326852  120166480       40 -0.0008632   0.002691     0.0027  -0.3208       0.7502 
   3    rs1259339  120167006       40 -0.0005847   0.003002  0.0009973  -0.1948       0.8466 
   3   rs34772410  120168879       40  0.0009799   0.003901   0.001658   0.2512        0.803 
   3    rs1147706  120169009       40  0.0009799   0.003901   0.001658   0.2512        0.803 
   3    rs1147707  120169248       40  7.842e-05   0.004655  7.468e-06  0.01685       0.9866 
   3   rs72960807  120169383       40  0.0005189    0.00563  0.0002235  0.09218        0.927 
   3    rs1147708  120169641       40 -0.0009842   0.002999   0.002826  -0.3282       0.7446 
   3  rs113286484  120170327       40  -0.002938   0.002539    0.03403   -1.157       0.2545 
   3    rs1147709  120171720       40   0.001566   0.002971    0.00726   0.5272       0.6011 
   3    rs1147710  120172439       40   0.002518   0.003955    0.01056   0.6368       0.5281 
   3   rs66685284  120172964       40   0.002416   0.002918    0.01772    0.828       0.4129 
   3    rs1259471  120173163       40   0.001566   0.002971    0.00726   0.5272       0.6011 
   3    rs1259472  120173536       40   0.002518   0.003955    0.01056   0.6368       0.5281 
   3    rs1259473  120173854       40   0.002518   0.003955    0.01056   0.6368       0.5281 
   3    rs9289145  120174306       40  -0.004029   0.002579    0.06038   -1.563       0.1264 
   3    rs9631455  120174450       40   0.002416   0.002918    0.01772    0.828       0.4129 
   3    rs1733319  120174761       40   0.002416   0.002918    0.01772    0.828       0.4129 
   3    rs2702155  120175917       40   0.002518   0.003955    0.01056   0.6368       0.5281 
   3    rs1259311  120176818       40   0.002416   0.002918    0.01772    0.828       0.4129 
   3    rs1270209  120177100       40   0.001756   0.002933   0.009352   0.5989       0.5528 
   3    rs1259310  120177510       40   0.001101   0.003453   0.002666   0.3187       0.7517 
   3  rs376584530  120177998       40   0.000205   0.002564  0.0001682  0.07995       0.9367 
   3   rs77091848  120178042       40 -0.0002205   0.003432  0.0001087 -0.06426       0.9491 
   3   rs57460775  120178124       40 -0.0008298   0.002773   0.002352  -0.2993       0.7663 
   3    rs9843734  120179076       40 -0.0008298   0.002773   0.002352  -0.2993       0.7663 
   3     rs735138  120179080       40  0.0009436   0.002772   0.003041   0.3404       0.7354 
   3   rs11712887  120179191       40   0.001452   0.004294      0.003   0.3382       0.7371 
   3    rs1259309  120179752       40   0.001806    0.00379   0.005939   0.4765       0.6365 
   3    rs1259308  120179828       40  -0.002114   0.002926    0.01354  -0.7222       0.4746 
   3    rs9849292  120180425       40  -0.001734   0.002763    0.01025  -0.6274       0.5342 
   3    rs1147712  120180650       40 -0.0008033   0.002951   0.001947  -0.2723       0.7869 
   3    rs7649619  120180654       40  -0.001734   0.002763    0.01025  -0.6274       0.5342 
   3    rs7637904  120180672       40  -0.001734   0.002763    0.01025  -0.6274       0.5342 
   3    rs1147713  120180971       40  -0.002114   0.002926    0.01354  -0.7222       0.4746 
   3    rs9854846  120181419       40  -0.001734   0.002763    0.01025  -0.6274       0.5342 
   3  rs145703075  120182648       40   0.006141   0.002371     0.1501    2.591      0.01351 
   3   rs35547467  120184343       40   0.001452   0.004294      0.003   0.3382       0.7371 
   3    rs1259312  120186012       40  0.0009799   0.003901   0.001658   0.2512        0.803 
   3    rs1520880  120186544       40  -0.001734   0.002763    0.01025  -0.6274       0.5342 
   3    rs1147714  120187785       40 -0.0008033   0.002951   0.001947  -0.2723       0.7869 
   3    rs1147715  120188028       40 -0.0008033   0.002951   0.001947  -0.2723       0.7869 
   3    rs9868131  120188879       40 -0.0008298   0.002773   0.002352  -0.2993       0.7663 
   3  rs529978094  120189573       40   -0.00107   0.003146   0.003034    -0.34       0.7357 
   3    rs4676700  120189574       40  0.0006011   0.002964   0.001081   0.2028       0.8403 
   3    rs1520879  120190220       40  -0.001734   0.002763    0.01025  -0.6274       0.5342 
   3    rs2252084  120191274       40  -0.001798   0.002977   0.009511  -0.6041       0.5494 
   3   rs61797572  120191881       40   0.002071   0.004446   0.005677   0.4658        0.644 
   3   rs61797573  120191895       40   0.001452   0.004294      0.003   0.3382       0.7371 
   3  rs567627628  120192920       40 -0.0008298   0.002773   0.002352  -0.2993       0.7663 
   3    rs4676787  120194175       40   0.001452   0.004294      0.003   0.3382       0.7371 
   3    rs1259342  120194615       40  -0.002114   0.002926    0.01354  -0.7222       0.4746 
   3   rs35595604  120195258       40   0.001806    0.00379   0.005939   0.4765       0.6365 
   3   rs71156801  120195438       40 -0.0007958   0.003148   0.001679  -0.2528       0.8018 
   3    rs9872918  120195491       40 -0.0008298   0.002773   0.002352  -0.2993       0.7663 
   3    rs7622005  120196393       40  -0.001194   0.002852   0.004595  -0.4188       0.6777 
   3    rs1147716  120196458       40   0.003388   0.003111    0.03027    1.089        0.283 
   3    rs4676788  120196987       40   0.004109   0.005172    0.01634   0.7945       0.4318 
   3    rs4676789  120197000       40  -0.001194   0.002852   0.004595  -0.4188       0.6777 
   3   rs72960832  120197151       40   -0.00236   0.002749    0.01901  -0.8582       0.3961 
   3    rs1147717  120198142       40  -0.001798   0.002977   0.009511  -0.6041       0.5494 
   3   rs55965049  120198437       40  -0.002628   0.003074    0.01887  -0.8549        0.398 
   3   rs11710885  120198693       40  -0.001194   0.002852   0.004595  -0.4188       0.6777 
   3    rs1147718  120198740       40   0.003445     0.0031    0.03148    1.111       0.2734 
   3   rs55752646  120198954       40  0.0007058   0.004654   0.000605   0.1517       0.8803 
   3    rs1982186  120199086       40  -0.001798   0.002977   0.009511  -0.6041       0.5494 
   3    rs9838077  120199097       40  -0.001194   0.002852   0.004595  -0.4188       0.6777 
   3    rs1262395  120199413       40   0.003445     0.0031    0.03148    1.111       0.2734 
   3    rs1267693  120199467       40  -0.000976   0.002854   0.003068   -0.342       0.7343 
   3  rs113452678  120200062       40  -0.006326   0.005113    0.03873   -1.237       0.2236 
   3    rs9823966  120200342       40 -4.195e-05   0.002635  6.671e-06 -0.01592       0.9874 
   3  rs112640717  120200344       40  0.0007677    0.00343   0.001317   0.2238       0.8241 
   3    rs1259458  120200378       40   0.004357   0.002947    0.05438    1.478       0.1476 
   3    rs6789609  120200380       40  0.0008331   0.005213  0.0006716   0.1598       0.8739 
   3   rs13098676  120200392       40   0.002783   0.004146    0.01172   0.6714        0.506 
   3    rs1259457  120200667       40  -0.001798   0.002977   0.009511  -0.6041       0.5494 
   3    rs1259456  120200933       40   0.003388   0.003111    0.03027    1.089        0.283 
   3    rs2700262  120201569       40   0.003445     0.0031    0.03148    1.111       0.2734 
   3  rs145032567  120203686       40 -0.0002271   0.003344  0.0001214 -0.06792       0.9462 
   3   rs13099637  120204169       40  -0.001194   0.002852   0.004595  -0.4188       0.6777 
   3    rs1147719  120205490       40  -0.002452   0.002917    0.01825  -0.8404        0.406 
   3    rs1402371  120205878       40  0.0007398   0.002465   0.002365   0.3002       0.7657 
   3    rs1147720  120206372       40  -0.004363   0.003176    0.04732   -1.374       0.1776 
   3     rs988924  120206843       40  0.0003726    0.00417    0.00021  0.08935       0.9293 
   3    rs1259322  120208244       40  -0.004363   0.003176    0.04732   -1.374       0.1776 
   3    rs1259321  120208332       40  -0.002452   0.002917    0.01825  -0.8404        0.406 
   3    rs1259320  120208442       40  -0.003262   0.002899    0.03225   -1.125       0.2675 
   3   rs61674057  120209598       40  -0.006326   0.005113    0.03873   -1.237       0.2236 
   3   rs62855060  120209946       40  -0.003262   0.002899    0.03225   -1.125       0.2675 
   3   rs35168877  120209986       40   0.002075   0.003441   0.009474   0.6029       0.5502 
   3    rs1259318  120210229       40   0.002158   0.002771     0.0157   0.7785       0.4411 
   3    rs4676791  120210509       40   0.004911   0.005574    0.02002   0.8812       0.3838 
   3    rs8180105  120211435       40  -0.001568   0.002736   0.008567   -0.573         0.57 
   3    rs8180108  120211600       40   -0.00106   0.002742   0.003916  -0.3865       0.7013 
   3    rs1259317  120211990       40  -0.004935   0.003196    0.05904   -1.544       0.1309 
   3    rs1259316  120212036       40  -0.004935   0.003196    0.05904   -1.544       0.1309 
   3    rs9870449  120212065       40 -0.0009309   0.002844   0.002812  -0.3273       0.7452 
   3    rs1259315  120212100       40   0.001713   0.003791   0.005345   0.4519       0.6539 
   3    rs1259314  120212198       40   0.003372   0.003102    0.03016    1.087       0.2839 
   3    rs4676792  120212889       40  -0.001651   0.002647    0.01014  -0.6238       0.5365 
   3   rs34182414  120212967       40  -0.001651   0.002647    0.01014  -0.6238       0.5365 
   3  rs112757586  120213402       40 -1.647e-05   0.002584  1.069e-06 -0.006373       0.9949 
   3   rs55854851  120213470       40   0.005663   0.004814    0.03513    1.176       0.2468 
   3    rs1259313  120214132       40  -0.004935   0.003196    0.05904   -1.544       0.1309 
   3    rs1147721  120214270       40  -0.003545   0.002733    0.04239   -1.297       0.2025 
   3    rs1147722  120214385       40   0.003472   0.003385    0.02693    1.025       0.3116 
   3   rs56942711  120214580       40  -0.006803   0.003219     0.1052   -2.113       0.0412 
   3    rs1147723  120215050       40  -0.004935   0.003196    0.05904   -1.544       0.1309 
   3    rs1147724  120215187       40  -0.004935   0.003196    0.05904   -1.544       0.1309 
   3    rs1147725  120215890       40  -0.004935   0.003196    0.05904   -1.544       0.1309 
   3    rs1272257  120216892       40   0.003472   0.003385    0.02693    1.025       0.3116 
   3    rs4676793  120216974       40   0.002331   0.004443   0.007193   0.5247       0.6028 
   3  rs566289487  120217032       40 -1.647e-05   0.002584  1.069e-06 -0.006373       0.9949 
   3    rs1303244  120218209       40   0.003372   0.003102    0.03016    1.087       0.2839 
   3    rs9857229  120218421       40 -0.0009309   0.002844   0.002812  -0.3273       0.7452 
   3   rs57513084  120218787       40 -1.647e-05   0.002584  1.069e-06 -0.006373       0.9949 
   3    rs1147726  120219331       40   -0.00445   0.003173    0.04923   -1.403       0.1688 
   3   rs73855250  120219428       40  -0.006803   0.003219     0.1052   -2.113       0.0412 
   3    rs3914889  120219620       40  -0.001195   0.002787   0.004817  -0.4289       0.6704 
   3   rs11713908  120220775       40  -0.001848   0.002893    0.01062  -0.6388       0.5268 
   3   rs34452493  120221136       40  -0.002957   0.002943    0.02589   -1.005       0.3213 
   3    rs4408894  120221226       40  -0.001568   0.002736   0.008567   -0.573         0.57 
   3    rs5029440  120221285       40  -0.001568   0.002736   0.008567   -0.573         0.57 
   3    rs6438581  120221380       40 -1.647e-05   0.002584  1.069e-06 -0.006373       0.9949 
   3    rs6438582  120221427       40  -0.001568   0.002736   0.008567   -0.573         0.57 
   3    rs6438583  120221453       40  -0.001568   0.002736   0.008567   -0.573         0.57 
   3    rs1147727  120221458       40   0.003472   0.003385    0.02693    1.025       0.3116 
   3    rs6777371  120221576       40  -0.001568   0.002736   0.008567   -0.573         0.57 
   3    rs2319821  120222418       40  -0.001568   0.002736   0.008567   -0.573         0.57 
   3   rs55662337  120222769       40   0.004125   0.004855    0.01865   0.8497       0.4008 
   3    rs3914890  120222785       40  0.0002503    0.00264  0.0002365  0.09482        0.925 
   3    rs3914891  120222834       40  0.0002503    0.00264  0.0002365  0.09482        0.925 
   3   rs61797633  120223381       40   0.005368   0.005142    0.02789    1.044        0.303 
   3    rs4058251  120223477       40  -0.004935   0.003196    0.05904   -1.544       0.1309 
   3   rs61797634  120223562       40    0.01202   0.005893     0.0987     2.04      0.04835 
   3   rs10543525  120223759       40   0.003111   0.006186   0.006611   0.5029       0.6179 
   3  rs375578868  120223915       40 -0.0004019   0.002858  0.0005204  -0.1407       0.8889 
   3    rs1147728  120224172       40  -0.001475   0.002598   0.008409  -0.5677       0.5736 
   3    rs9846099  120225226       40   0.009613   0.004976    0.08942    1.932      0.06087 
   3    rs1259340  120225355       40  -0.001418   0.005626   0.001669   -0.252       0.8024 
   3   rs60023566  120225802       40   0.001394   0.002506   0.008076   0.5562       0.5813 
   3    rs1259341  120225861       40  -0.001418   0.005626   0.001669   -0.252       0.8024 
   3    rs1147730  120227625       40   0.002879   0.003622    0.01635   0.7948       0.4316 
   3   rs58796674  120227934       40  -0.007708   0.002967     0.1508   -2.598      0.01328 
   3    rs1147731  120227940       40   0.002879   0.003622    0.01635   0.7948       0.4316 
   3   rs34743861  120228103       40  -0.001418   0.005626   0.001669   -0.252       0.8024 
   3   rs76379107  120228825       40  -0.007708   0.002967     0.1508   -2.598      0.01328 
   3    rs7615438  120228909       40   0.001394   0.002506   0.008076   0.5562       0.5813 
   3   rs12495283  120229174       40  -0.007708   0.002967     0.1508   -2.598      0.01328 
   3   rs73855253  120229939       40  -0.007708   0.002967     0.1508   -2.598      0.01328 
   3    rs1147732  120230117       40   0.002879   0.003622    0.01635   0.7948       0.4316 
   3    rs1147733  120230210       40    0.00537   0.004078    0.04363    1.317       0.1958 
   3    rs1259476  120230287       40   0.004547   0.003775    0.03678    1.205       0.2358 
   3    rs1147735  120230512       40   0.002879   0.003622    0.01635   0.7948       0.4316 
   3   rs74585670  120232369       40  -0.003002   0.006188   0.006158  -0.4852       0.6303 
   3    rs3901452  120232831       40  -0.007708   0.002967     0.1508   -2.598      0.01328 
   3  rs142838638  120233383       40  -0.001793    0.00316   0.008404  -0.5675       0.5737 
   3    rs1147736  120233724       40   0.004547   0.003775    0.03678    1.205       0.2358 
   3    rs1259475  120234219       40   0.004547   0.003775    0.03678    1.205       0.2358 
   3    rs1259474  120234541       40   0.002879   0.003622    0.01635   0.7948       0.4316 
   3    rs3850569  120235017       40  -0.007708   0.002967     0.1508   -2.598      0.01328 
   3   rs17828015  120235204       40  -0.007708   0.002967     0.1508   -2.598      0.01328 
   3   rs17231566  120235277       40  -0.007708   0.002967     0.1508   -2.598      0.01328 
   3    rs9289146  120236329       40   0.002593   0.003705    0.01272   0.6997       0.4884 
   3    rs3861850  120236490       40  -0.007708   0.002967     0.1508   -2.598      0.01328 
   3    rs2141768  120236726       40   0.002879   0.003622    0.01635   0.7948       0.4316 
   3   rs76504958  120237122       40   0.003336   0.006183   0.007602   0.5395       0.5927 
   3    rs7634473  120237228       40   0.001959   0.003014      0.011   0.6501       0.5196 
   3    rs1259496  120237381       40  -0.000659   0.003902  0.0007498  -0.1689       0.8668 
   3    rs9882314  120237449       40    0.00262   0.002536    0.02733    1.033        0.308 
   3    rs1259495  120237730       40  -0.005194   0.005567     0.0224   -0.933       0.3567 
   3  rs145340703  120237871       40   0.003572   0.002935    0.03752    1.217       0.2311 
   3    rs1259494  120238431       40  -0.001104   0.003724   0.002308  -0.2965       0.7685 
   3    rs2319822  120239317       40   0.001504   0.002552   0.009059   0.5894       0.5591 
   3    rs2319823  120239344       40   0.001504   0.002552   0.009059   0.5894       0.5591 
   3    rs2319824  120239580       40   0.003477   0.002802    0.03893    1.241       0.2223 
   3    rs7641178  120239827       40   0.003477   0.002802    0.03893    1.241       0.2223 
   3    rs1259493  120240321       40   0.004829   0.003323    0.05265    1.453       0.1544 
   3    rs1259492  120241954       40   0.004111   0.003742    0.03079    1.099       0.2788 
   3   rs35476814  120242309       40   0.005122   0.003674    0.04865    1.394       0.1714 
   3    rs1259491  120242866       40  -0.001718   0.004214   0.004353  -0.4076       0.6859 
   3    rs2319826  120243196       40   0.002215   0.002694    0.01747   0.8221       0.4162 
   3    rs1259490  120243465       40 -0.0009941   0.002942   0.002996  -0.3379       0.7373 
   3   rs72960888  120243589       40  0.0003355   0.002523   0.000465    0.133       0.8949 
   3   rs72960890  120243640       40   0.002215   0.002694    0.01747   0.8221       0.4162 
   3   rs16831397  120244109       40   0.003477   0.002802    0.03893    1.241       0.2223 
   3    rs6771372  120244564       40 -0.0008039   0.005629  0.0005365  -0.1428       0.8872 
   3   rs75688540  120244760       40   0.007115   0.006099    0.03458    1.167       0.2506 
   3     rs893461  120245515       40  -0.004876   0.003094    0.06136   -1.576       0.1233 
   3    rs1259489  120245825       40   -0.00171    0.00294   0.008821  -0.5815       0.5643 
   3   rs16831404  120245847       40   0.002215   0.002694    0.01747   0.8221       0.4162 
   3    rs1259488  120246568       40 -0.0009941   0.002942   0.002996  -0.3379       0.7373 
   3    rs1259487  120246636       40  -0.003468   0.003356    0.02733   -1.033       0.3079 
   3    rs2700266  120246656       40  -0.001718   0.004214   0.004353  -0.4076       0.6859 
   3    rs2577884  120246657       40 -0.0009941   0.002942   0.002996  -0.3379       0.7373 
   3    rs7646555  120246705       40   0.002215   0.002694    0.01747   0.8221       0.4162 
   3    rs1272777  120247278       40   0.003323   0.003867    0.01907   0.8594       0.3955 
   3    rs1259486  120247815       40   0.004111   0.003742    0.03079    1.099       0.2788 
   3   rs59609571  120247858       40  -0.006518   0.004168    0.06046   -1.564       0.1262 
   3    rs1259485  120248448       40  -0.003303   0.003431     0.0238  -0.9625       0.3419 
   3    rs9837079  120248455       40  0.0003355   0.002523   0.000465    0.133       0.8949 
   3    rs1259484  120248521       40   0.004111   0.003742    0.03079    1.099       0.2788 
   3    rs1259482  120249160       40   0.004111   0.003742    0.03079    1.099       0.2788 
   3    rs1259481  120249554       40   0.004111   0.003742    0.03079    1.099       0.2788 
   3    rs6788734  120249587       40  0.0003355   0.002523   0.000465    0.133       0.8949 
   3    rs6788928  120249594       40  0.0003355   0.002523   0.000465    0.133       0.8949 
   3    rs6788749  120249621       40  0.0003355   0.002523   0.000465    0.133       0.8949 
   3    rs1259480  120250207       40  0.0006182   0.003974  0.0006364   0.1556       0.8772 
   3    rs4286452  120250343       40   0.007115   0.006099    0.03458    1.167       0.2506 
   3    rs1595481  120250723       40   0.001284   0.002739   0.005744   0.4686       0.6421 
   3    rs1595480  120250761       40   0.002215   0.002694    0.01747   0.8221       0.4162 
   3    rs1595479  120250819       40   0.001329   0.002356     0.0083   0.5639       0.5761 
   3    rs6789943  120251167       40   0.004111   0.003742    0.03079    1.099       0.2788 
   3   rs73855265  120251320       40  -0.006518   0.004168    0.06046   -1.564       0.1262 
   3    rs4676794  120251710       40   0.000517    0.00393  0.0004552   0.1315        0.896 
   3  rs149554271  120252063       40   0.007115   0.006099    0.03458    1.167       0.2506 
   3    rs1370743  120252105       40   0.001284   0.002739   0.005744   0.4686       0.6421 
   3   rs79495193  120252354       40 -0.0009941   0.002942   0.002996  -0.3379       0.7373 
   3  rs151158561  120252702       40   0.007115   0.006099    0.03458    1.167       0.2506 
   3   rs74321940  120252956       40 -0.0009941   0.002942   0.002996  -0.3379       0.7373 
   3  rs115241399  120253027       40  -0.001718   0.004214   0.004353  -0.4076       0.6859 
   3    rs1595478  120253170       40   0.001284   0.002739   0.005744   0.4686       0.6421 
   3  rs138532128  120253203       40   0.002028   0.002788    0.01373   0.7274       0.4715 
   3    rs6787337  120254145       40   0.002215   0.002694    0.01747   0.8221       0.4162 
   3   rs58348225  120254379       40   0.001284   0.002739   0.005744   0.4686       0.6421 
   3    rs9831815  120254765       40   0.001284   0.002739   0.005744   0.4686       0.6421 
   3   rs11921946  120255261       40  -0.002367   0.002957    0.01658  -0.8004       0.4285 
   3   rs79102584  120255458       40   0.007115   0.006099    0.03458    1.167       0.2506 
   3    rs1837192  120256288       40  0.0003355   0.002523   0.000465    0.133       0.8949 
   3  rs143652203  120256419       40   0.007115   0.006099    0.03458    1.167       0.2506 
   3  rs111352518  120256513       40 -0.0008039   0.005629  0.0005365  -0.1428       0.8872 
   3   rs78856450  120256726       40   0.007115   0.006099    0.03458    1.167       0.2506 
   3    rs6797659  120257216       40  0.0001235   0.002468  6.596e-05  0.05007       0.9603 
   3   rs57382635  120257494       40  -0.007135   0.004509    0.06182   -1.582       0.1219 
   3    rs4676795  120257747       40  -0.003266    0.00321    0.02652   -1.017       0.3154 
   3   rs57777808  120257868       40 -0.0006785   0.002487   0.001954  -0.2728       0.7865 
   3  rs112101565  120258040       40   0.007115   0.006099    0.03458    1.167       0.2506 
   3  rs541189041  120258842       40  -0.001494   0.002955   0.006677  -0.5054       0.6162 
   3  rs111227672  120259040       40 -0.0008039   0.005629  0.0005365  -0.1428       0.8872 
   3    rs7648326  120259252       40  0.0001906   0.002488  0.0001545  0.07662       0.9393 
   3  rs151194998  120259321       40  0.0001906   0.002488  0.0001545  0.07662       0.9393 
   3    rs9817367  120260420       40  0.0001235   0.002468  6.596e-05  0.05007       0.9603 
   3  rs114744831  120260842       40  -0.001718   0.004214   0.004353  -0.4076       0.6859 
   3  rs560014018  120260897       40  -0.000488   0.002515  0.0009898   -0.194       0.8472 
   3   rs28769344  120262091       40  0.0001235   0.002468  6.596e-05  0.05007       0.9603 
   3   rs28882727  120262315       40 -0.0006785   0.002487   0.001954  -0.2728       0.7865 
   3   rs77315730  120262588       40  -0.001718   0.004214   0.004353  -0.4076       0.6859 
   3   rs72962614  120262627       40   0.003419   0.003687    0.02213   0.9273       0.3596 
   3    rs2319827  120263186       40 -0.0006785   0.002487   0.001954  -0.2728       0.7865 
   3   rs60626065  120263220       40  -0.007135   0.004509    0.06182   -1.582       0.1219 
   3   rs72962617  120264081       40 -7.439e-06   0.002875  1.761e-07 -0.002587       0.9979 
   3   rs11321388  120264547       40  0.0001235   0.002468  6.596e-05  0.05007       0.9603 
   3    rs7647795  120264657       40  0.0001235   0.002468  6.596e-05  0.05007       0.9603 
   3    rs7647672  120264679       40  0.0001235   0.002468  6.596e-05  0.05007       0.9603 
   3    rs7627833  120264931       40  0.0001235   0.002468  6.596e-05  0.05007       0.9603 
   3    rs1370740  120265420       40  0.0001235   0.002468  6.596e-05  0.05007       0.9603 
   3    rs1370741  120265486       40  0.0009297   0.003901   0.001492   0.2383       0.8129 
   3   rs58949299  120266552       40  -0.003839   0.002938    0.04298   -1.306       0.1993 
   3   rs28748088  120267110       40  -0.001718   0.004214   0.004353  -0.4076       0.6859 
   3    rs9881574  120267235       40 -0.0006785   0.002487   0.001954  -0.2728       0.7865 
   3   rs72962627  120267810       40  0.0001235   0.002468  6.596e-05  0.05007       0.9603 
   3   rs72962629  120267841       40  0.0001235   0.002468  6.596e-05  0.05007       0.9603 
   3    rs9849759  120268625       40  0.0001906   0.002488  0.0001545  0.07662       0.9393 
   3    rs4464490  120269279       40  0.0001235   0.002468  6.596e-05  0.05007       0.9603 
   3   rs77613516  120269326       40   0.007115   0.006099    0.03458    1.167       0.2506 
   3    rs4676799  120269643       40   0.003419   0.003687    0.02213   0.9273       0.3596 
   3   rs11456849  120269919       40  0.0001235   0.002468  6.596e-05  0.05007       0.9603 
   3  rs200292983  120269941       40  0.0001235   0.002468  6.596e-05  0.05007       0.9603 
   3    rs7633287  120270106       40 -0.0006785   0.002487   0.001954  -0.2728       0.7865 
   3  rs147825334  120270276       40   0.005822   0.006135    0.02315    0.949       0.3486 
   3    rs9822782  120270359       40  0.0001906   0.002488  0.0001545  0.07662       0.9393 
   3    rs7621985  120270503       40  -0.001718   0.004214   0.004353  -0.4076       0.6859 
   3   rs34706826  120271549       40  -0.001718   0.004214   0.004353  -0.4076       0.6859 
   3   rs17232163  120272027       40  -0.007135   0.004509    0.06182   -1.582       0.1219 
   3    rs9853121  120272358       40  0.0001235   0.002468  6.596e-05  0.05007       0.9603 
   3   rs74384429  120273717       40 -0.0008039   0.005629  0.0005365  -0.1428       0.8872 
   3  rs146254954  120273901       40  -0.007135   0.004509    0.06182   -1.582       0.1219 
   3    rs6770836  120273968       40 -0.0006785   0.002487   0.001954  -0.2728       0.7865 
   3   rs79269946  120274220       40 -0.0008039   0.005629  0.0005365  -0.1428       0.8872 
   3   rs10511399  120274668       40   0.007115   0.006099    0.03458    1.167       0.2506 
   3  rs113146365  120275796       40   0.004351   0.003329    0.04301    1.307       0.1991 
   3  rs563809209  120276042       40   0.004004   0.003594    0.03163    1.114       0.2722 
   3     rs805014  120276430       40 -0.0003998   0.003728  0.0003025  -0.1072       0.9152 
   3     rs805013  120277321       40  -0.001718   0.004214   0.004353  -0.4076       0.6859 
   3     rs701989  120277583       40 -0.0006967   0.002823     0.0016  -0.2468       0.8064 
   3  rs146207773  120277602       40 -0.0004642   0.004655  0.0002617 -0.09974       0.9211 
   3     rs805011  120277718       40   0.002274    0.00338    0.01177   0.6728       0.5051 
   3   rs11357792  120278046       40  -0.002232   0.002852    0.01586  -0.7826       0.4387 
   3   rs11454750  120278179       40  -0.001022   0.002802   0.003491  -0.3649       0.7172 
   3  rs570924478  120278912       40  0.0001774   0.002965  9.421e-05  0.05984       0.9526 
   3     rs805010  120280160       40   -0.01152   0.005311     0.1101   -2.168      0.03646 
   3  rs146234409  120280217       40  0.0005603    0.00563  0.0002606  0.09952       0.9212 
   3   rs16831500  120280374       40  0.0005603    0.00563  0.0002606  0.09952       0.9212 
   3     rs805009  120280776       40 -0.0008146   0.002775   0.002263  -0.2936       0.7707 
   3     rs805008  120280965       40 -0.0008146   0.002775   0.002263  -0.2936       0.7707 
   3     rs805007  120281300       40 -0.0008146   0.002775   0.002263  -0.2936       0.7707 
   3     rs805006  120281348       40 -0.0008721   0.002656   0.002829  -0.3283       0.7445 
   3     rs805005  120281467       40 -0.0008721   0.002656   0.002829  -0.3283       0.7445 
   3     rs805004  120281716       40 -0.0008146   0.002775   0.002263  -0.2936       0.7707 
   3  rs187309645  120281746       40  0.0005603    0.00563  0.0002606  0.09952       0.9212 
   3  rs191713389  120281757       40   0.005414   0.004821    0.03212    1.123       0.2685 
   3     rs805003  120281932       40  -0.002939   0.003219    0.02146   -0.913        0.367 
   3     rs805002  120282250       40  -0.003448   0.003171    0.03018   -1.087       0.2837 
   3     rs805001  120283121       40  0.0005646   0.003413  0.0007198   0.1654       0.8695 
   3     rs805000  120283439       40  0.0005646   0.003413  0.0007198   0.1654       0.8695 
   3     rs804999  120283516       40  0.0005646   0.003413  0.0007198   0.1654       0.8695 
   3  rs147345180  120283577       40   0.007562   0.006084    0.03906    1.243       0.2216 
   3  rs112037275  120283592       40  -0.007135   0.004509    0.06182   -1.582       0.1219 
   3  rs112194717  120283732       40   0.001049   0.002903   0.003427   0.3615       0.7197 
   3   rs17140276  120283825       40   0.003616   0.004865    0.01432   0.7431        0.462 
   3     rs804998  120283945       40    0.00169   0.003421    0.00638    0.494       0.6242 
   3  rs140481958  120284216       40   0.002664   0.005614    0.00589   0.4745       0.6379 
   3     rs804997  120284546       40  -0.001516   0.004293   0.003269   -0.353        0.726 
   3  rs140411179  120284572       40   0.002664   0.005614    0.00589   0.4745       0.6379 
   3  rs202238480  120284679       40   0.002664   0.005614    0.00589   0.4745       0.6379 
   3     rs810867  120284782       40    0.00169   0.003421    0.00638    0.494       0.6242 
   3  rs149506357  120284806       40  -0.003598     0.0056    0.01074  -0.6424       0.5244 
   3  rs200349105  120284959       40   0.002664   0.005614    0.00589   0.4745       0.6379 
   3  rs201691147  120285263       40   0.006007   0.005545    0.02995    1.083       0.2855 
   3  rs201196220  120285273       40   0.001414   0.003897   0.003454   0.3629       0.7187 
   3     rs804996  120285772       40  -0.004097   0.004117     0.0254  -0.9952       0.3259 
   3     rs804995  120285934       40  0.0009417   0.003155   0.002339   0.2985        0.767 
   3     rs804994  120286030       40  -0.004712   0.003451    0.04676   -1.365       0.1802 
   3  rs139908444  120286237       40   0.005822   0.006135    0.02315    0.949       0.3486 
   3   rs16831503  120286574       40   0.002664   0.005614    0.00589   0.4745       0.6379 
   3  rs113751644  120286655       40   0.001752   0.002933     0.0093   0.5973       0.5539 
   3    rs1007068  120287104       40   0.003397   0.004026    0.01839   0.8438        0.404 
   3     rs804993  120287641       40   0.007445   0.006088    0.03786    1.223       0.2289 
   3   rs16831512  120287683       40 -0.0009948   0.005628  0.0008215  -0.1768       0.8606 
   3  rs143394292  120287753       40   0.002664   0.005614    0.00589   0.4745       0.6379 
   3  rs147132030  120287775       40   0.002664   0.005614    0.00589   0.4745       0.6379 
   3   rs17140280  120288107       40   0.002664   0.005614    0.00589   0.4745       0.6379 
   3    rs1465837  120288868       40  -0.003615   0.004865    0.01432   -0.743        0.462 
   3    rs7626272  120289656       40  -0.003615   0.004865    0.01432   -0.743        0.462 
   3  rs140086460  120290076       40 -1.824e-05    0.00563  2.763e-07 -0.00324       0.9974 
   3   rs34438738  120290413       40 -0.0006193   0.004654  0.0004657  -0.1331       0.8948 
   3   rs34924588  120290442       40 -0.0006193   0.004654  0.0004657  -0.1331       0.8948 
   3  rs142064830  120290865       40   0.005822   0.006135    0.02315    0.949       0.3486 
   3   rs78101778  120291428       40  -0.003615   0.004865    0.01432   -0.743        0.462 
   3  rs147684163  120291674       40   0.003748   0.003404    0.03091    1.101       0.2778 
   3  rs148515293  120291965       40   0.005822   0.006135    0.02315    0.949       0.3486 
   3  rs147235624  120292023       40   0.002542   0.004637   0.007847   0.5482       0.5867 
   3  rs183554847  120292043       40   0.005822   0.006135    0.02315    0.949       0.3486 
   3   rs13317378  120292156       40  8.061e-06   0.003729   1.23e-07 0.002162       0.9983 
   3   rs13317412  120292281       40  8.061e-06   0.003729   1.23e-07 0.002162       0.9983 
   3   rs13327807  120292395       40  8.061e-06   0.003729   1.23e-07 0.002162       0.9983 
   3   rs13327784  120292457       40  8.061e-06   0.003729   1.23e-07 0.002162       0.9983 
   3   rs13317479  120292458       40  8.061e-06   0.003729   1.23e-07 0.002162       0.9983 
   3    rs6796980  120292577       40 -0.0006193   0.004654  0.0004657  -0.1331       0.8948 
   3  rs113426744  120292993       40  8.061e-06   0.003729   1.23e-07 0.002162       0.9983 
   3  rs544477467  120293054       40   0.005822   0.006135    0.02315    0.949       0.3486 
   3  rs192912135  120293056       40   0.005822   0.006135    0.02315    0.949       0.3486 
   3  rs528313561  120293198       40   0.005822   0.006135    0.02315    0.949       0.3486 
   3    rs7621888  120293335       40   -0.00122   0.003339   0.003501  -0.3654       0.7168 
   3  rs575400975  120293418       40   0.005822   0.006135    0.02315    0.949       0.3486 
   3  rs145156904  120293747       40  -0.006923   0.006104    0.03273   -1.134       0.2639 
   3  rs138980014  120293874       40   0.005822   0.006135    0.02315    0.949       0.3486 
   3  rs141509844  120293920       40  8.061e-06   0.003729   1.23e-07 0.002162       0.9983 
   3  rs538045403  120296814       40   0.009755   0.004969    0.09209    1.963      0.05697 
   3  rs554880955  120296816       40   0.009755   0.004969    0.09209    1.963      0.05697 
   3  rs531554479  120296818       40   0.009755   0.004969    0.09209    1.963      0.05697 
   3  rs575059757  120296820       40   0.009755   0.004969    0.09209    1.963      0.05697 
   3  rs551562698  120297894       40   0.004934   0.005573    0.02021   0.8853       0.3816 
   3  rs138226349  120299593       40  9.726e-05   0.002875  3.011e-05  0.03383       0.9732 
   3   rs28654501  120299998       40 -0.0009077   0.003489   0.001778  -0.2602       0.7961 
   3  rs550458225  120301040       40   0.005822   0.006135    0.02315    0.949       0.3486 
   3    rs1090434  120301189       40 -0.0003026   0.003821   0.000165 -0.07919       0.9373 
   3  rs148672516  120301288       40   0.005822   0.006135    0.02315    0.949       0.3486 
   3   rs75094780  120301547       40  0.0005196   0.003651  0.0005327   0.1423       0.8876 
   3    rs1090432  120302069       40   0.001398   0.002798   0.006529   0.4997       0.6201 
   3  rs564571940  120302225       40   0.005822   0.006135    0.02315    0.949       0.3486 
   3  rs543905528  120302782       40   0.005822   0.006135    0.02315    0.949       0.3486 
   3  rs542953336  120302999       40   0.003053   0.003108    0.02477   0.9823       0.3321 
   3  rs374990348  120303001       40   0.003053   0.003108    0.02477   0.9823       0.3321 
   3  rs190815196  120303004       40   0.003053   0.003108    0.02477   0.9823       0.3321 
   3    rs9875173  120303052       40   0.001781   0.003017    0.00909   0.5904       0.5584 
   3  rs535042222  120303254       40   0.005822   0.006135    0.02315    0.949       0.3486 
   3     rs811497  120303345       40   0.001398   0.002798   0.006529   0.4997       0.6201 
   3  rs145196435  120303361       40  0.0004521   0.003431  0.0004567   0.1318       0.8959 
   3  rs145099886  120303394       40  8.061e-06   0.003729   1.23e-07 0.002162       0.9983 
   3  rs143766992  120303693       40   0.005822   0.006135    0.02315    0.949       0.3486 
   3  rs141014514  120303831       40   0.005822   0.006135    0.02315    0.949       0.3486 
   3    rs6438585  120305500       40   0.001698   0.005208    0.00279   0.3261       0.7462 
   3  rs373800189  120305606       40    0.00633   0.003767    0.06918    1.681       0.1011 
   3  rs150060367  120305826       40   0.005822   0.006135    0.02315    0.949       0.3486 
   3   rs72625411  120305998       40  -0.006923   0.006104    0.03273   -1.134       0.2639 
   3  rs149187907  120306045       40   0.005822   0.006135    0.02315    0.949       0.3486 
   3  rs150374169  120307157       40   0.005822   0.006135    0.02315    0.949       0.3486 
   3  rs145989486  120307218       40   0.005822   0.006135    0.02315    0.949       0.3486 
   3  rs139870560  120307353       40   0.005822   0.006135    0.02315    0.949       0.3486 
   3  rs144465609  120307652       40 -0.0004642   0.004655  0.0002617 -0.09974       0.9211 
   3   rs71327238  120307661       40   0.005822   0.006135    0.02315    0.949       0.3486 
   3  rs111940914  120307784       40   0.001698   0.005208    0.00279   0.3261       0.7462 
   3  rs140996602  120307876       40   0.005822   0.006135    0.02315    0.949       0.3486 
   3   rs72625412  120307899       40  -0.006923   0.006104    0.03273   -1.134       0.2639 
   3  rs141650354  120307990       40   0.005822   0.006135    0.02315    0.949       0.3486 
   3  rs145217490  120308075       40   0.005822   0.006135    0.02315    0.949       0.3486 
   3     rs804989  120308273       40  9.775e-05   0.004459  1.265e-05  0.02192       0.9826 
   3  rs150740464  120308476       40   0.001543   0.004293   0.003389   0.3595       0.7212 
   3   rs72625413  120308507       40  -0.006923   0.006104    0.03273   -1.134       0.2639 
   3  rs144879662  120308890       40   0.005822   0.006135    0.02315    0.949       0.3486 
   3  rs147942791  120308906       40   0.005822   0.006135    0.02315    0.949       0.3486 
   3     rs804988  120309142       40  9.775e-05   0.004459  1.265e-05  0.02192       0.9826 
   3  rs140971362  120309337       40   0.002664   0.005614    0.00589   0.4745       0.6379 
   3  rs538049788  120309763       40   0.001314   0.005626   0.001434   0.2336       0.8165 
   3   rs72625414  120309791       40  -0.006923   0.006104    0.03273   -1.134       0.2639 
   3  rs138705010  120310377       40   0.005822   0.006135    0.02315    0.949       0.3486 
   3  rs148012372  120310512       40   0.005822   0.006135    0.02315    0.949       0.3486 
   3  rs147532546  120311597       40   0.005822   0.006135    0.02315    0.949       0.3486 
   3  rs148744492  120312562       40   0.005822   0.006135    0.02315    0.949       0.3486 
   3  rs147518712  120312653       40   0.005822   0.006135    0.02315    0.949       0.3486 
   3  rs142338704  120312742       40   0.005822   0.006135    0.02315    0.949       0.3486 
   3  rs569348265  120313176       40   0.001543   0.004293   0.003389   0.3595       0.7212 
   3   rs79010284  120313218       40  -0.006923   0.006104    0.03273   -1.134       0.2639 
   3  rs140367918  120313407       40   0.005822   0.006135    0.02315    0.949       0.3486 
   3  rs150353096  120313671       40   0.005822   0.006135    0.02315    0.949       0.3486 
   3  rs138009635  120313919       40   0.005822   0.006135    0.02315    0.949       0.3486 
   3   rs17140284  120314391       40  -0.006923   0.006104    0.03273   -1.134       0.2639 
   3  rs141973133  120314439       40   0.005822   0.006135    0.02315    0.949       0.3486 
   3  rs144211467  120314961       40   0.005822   0.006135    0.02315    0.949       0.3486 
   3   rs72625415  120315001       40  -0.006923   0.006104    0.03273   -1.134       0.2639 
   3     rs804987  120315044       40  0.0005008   0.002717  0.0008934   0.1843       0.8547 
   3   rs12635956  120315852       40  -0.006923   0.006104    0.03273   -1.134       0.2639 
   3     rs804986  120316150       40   0.004563   0.004104     0.0315    1.112       0.2732 
   3  rs145897517  120316160       40   0.005822   0.006135    0.02315    0.949       0.3486 
   3   rs16831523  120316203       40 -0.0006193   0.004654  0.0004657  -0.1331       0.8948 
   3  rs141185781  120316276       40   0.005822   0.006135    0.02315    0.949       0.3486 
   3  rs147745504  120316308       40   0.005822   0.006135    0.02315    0.949       0.3486 
   3   rs61797654  120316415       40  0.0002519   0.003403  0.0001442  0.07403       0.9414 
   3  rs143386022  120316420       40   0.005822   0.006135    0.02315    0.949       0.3486 
   3  rs146352694  120316744       40   0.005822   0.006135    0.02315    0.949       0.3486 
   3     rs804985  120316962       40   0.003775   0.003673    0.02704    1.028       0.3106 
   3  rs139689412  120316969       40   0.005822   0.006135    0.02315    0.949       0.3486 
   3  rs149966946  120317007       40   0.005822   0.006135    0.02315    0.949       0.3486 
   3  rs140682207  120317232       40   0.005822   0.006135    0.02315    0.949       0.3486 
   3   rs61797656  120317324       40 -0.0003026   0.003821   0.000165 -0.07919       0.9373 
   3    rs1583654  120317469       40  -0.006923   0.006104    0.03273   -1.134       0.2639 
   3  rs145801024  120317579       40   0.005822   0.006135    0.02315    0.949       0.3486 
   3  rs150813339  120317893       40   0.005822   0.006135    0.02315    0.949       0.3486 
   3   rs35085316  120318273       40  -0.006923   0.006104    0.03273   -1.134       0.2639 
   3  rs201306485  120318645       40   0.005822   0.006135    0.02315    0.949       0.3486 
   3    rs6438586  120318802       40  -0.000856   0.002907   0.002277  -0.2945         0.77 
   3     rs701991  120318938       40   0.004563   0.004104     0.0315    1.112       0.2732 
   3  rs535359141  120318968       40   0.001793   0.004646   0.003902   0.3858       0.7018 
   3  rs151130923  120319260       40   0.005822   0.006135    0.02315    0.949       0.3486 
   3   rs72625416  120319702       40  -0.006923   0.006104    0.03273   -1.134       0.2639 
   3     rs804970  120320757       40   0.004563   0.004104     0.0315    1.112       0.2732 
   3  rs202115745  120321041       40   0.005822   0.006135    0.02315    0.949       0.3486 
   3  rs145250470  120321252       40   0.005822   0.006135    0.02315    0.949       0.3486 
   3  rs140226431  120321684       40  -0.000929   0.005213  0.0008352  -0.1782       0.8595 
   3  rs144541143  120321806       40   0.005822   0.006135    0.02315    0.949       0.3486 
   3  rs141394130  120322130       40   0.005822   0.006135    0.02315    0.949       0.3486 
   3     rs701992  120322399       40  0.0005008   0.002717  0.0008934   0.1843       0.8547 
   3  rs200420239  120322583       40   0.005822   0.006135    0.02315    0.949       0.3486 
   3  rs144087582  120322675       40   0.005822   0.006135    0.02315    0.949       0.3486 
   3   rs72625418  120323950       40  -0.006923   0.006104    0.03273   -1.134       0.2639 
   3     rs804968  120323968       40   0.002664   0.005614    0.00589   0.4745       0.6379 
   3  rs111870271  120325029       40  -0.003693   0.005598    0.01132  -0.6596       0.5135 
   3    rs6789801  120325167       40  -0.004861   0.005575    0.01962   -0.872       0.3887 
   3  rs139392614  120325904       40   0.005822   0.006135    0.02315    0.949       0.3486 
   3  rs145562656  120326154       40 -0.0004642   0.004655  0.0002617 -0.09974       0.9211 
   3  rs147707153  120326342       40  -0.005097    0.00483    0.02847   -1.055        0.298 
   3   rs11294832  120326729       40   0.003297    0.00339    0.02428   0.9725       0.3369 
   3   rs34043338  120326830       40  0.0005958   0.003219  0.0009007   0.1851       0.8541 
   3  rs143642302  120326857       40   0.005822   0.006135    0.02315    0.949       0.3486 
   3  rs141306989  120326890       40   0.005822   0.006135    0.02315    0.949       0.3486 
   3  rs113435780  120327930       40   0.001727   0.004291   0.004243   0.4024       0.6897 
   3  rs112206891  120328466       40   0.001727   0.004291   0.004243   0.4024       0.6897 
   3     rs809262  120328893       40  0.0006798   0.003293    0.00112   0.2064       0.8376 
   3   rs35949864  120329134       40   0.004646   0.004395    0.02856    1.057       0.2972 
   3  rs540456691  120329611       40   0.001841    0.00429   0.004823   0.4292       0.6702 
   3     rs809261  120329852       40  0.0008526   0.003973    0.00121   0.2146       0.8312 
   3  rs144841893  120330284       40  -0.006493   0.005531      0.035   -1.174       0.2477 
   3  rs139361298  120332185       40  -0.003367   0.003782    0.02044  -0.8904       0.3789 
   3   rs35444585  120333913       40   0.001623   0.003837   0.004684   0.4229       0.6747 
   3  rs142023776  120334097       40   0.005822   0.006135    0.02315    0.949       0.3486 
   3  rs150656017  120334630       40   0.005822   0.006135    0.02315    0.949       0.3486 
   3     rs805016  120335064       40  -0.006923   0.006104    0.03273   -1.134       0.2639 
   3  rs142621915  120335539       40   0.005822   0.006135    0.02315    0.949       0.3486 
   3     rs805015  120335957       40  -0.006923   0.006104    0.03273   -1.134       0.2639 
   3  rs147781179  120336215       40 -0.0007273   0.003929  0.0009007  -0.1851       0.8541 
   3  rs577579013  120336495       40   0.005108    0.00483    0.02859    1.057        0.297 
   3  rs145133344  120336725       40   0.001727   0.004291   0.004243   0.4024       0.6897 
   3  rs138958463  120336750       40   0.001727   0.004291   0.004243   0.4024       0.6897 
   3  rs113763048  120337025       40   -0.01167   0.005911      0.093   -1.974      0.05569 
   3   rs61799329  120337428       40   0.002138   0.006197   0.003122    0.345        0.732 
   3    rs1090438  120337924       40   0.002338   0.003632    0.01078   0.6436       0.5237 
   3  rs141118618  120337939       40  -0.006493   0.005531      0.035   -1.174       0.2477 
   3  rs145153920  120338463       40   0.005822   0.006135    0.02315    0.949       0.3486 
   3    rs4676808  120338500       40   0.002664   0.005614    0.00589   0.4745       0.6379 
   3  rs138225282  120338975       40   0.006923   0.005092    0.04638    1.359        0.182 
   3    rs1090437  120339059       40 -0.0004907   0.002943  0.0007311  -0.1667       0.8685 
   3  rs144417472  120339506       40  -0.002227   0.003384    0.01127   -0.658       0.5145 
   3  rs147391994  120339637       40  -0.003367   0.003782    0.02044  -0.8904       0.3789 
   3    rs1090436  120339673       40  0.0008526   0.003973    0.00121   0.2146       0.8312 
   3  rs200381120  120339904       40   0.001628   0.004215   0.003911   0.3863       0.7015 
   3  rs201684946  120339907       40   0.001628   0.004215   0.003911   0.3863       0.7015 
   3  rs540116638  120340085       40  -0.000929   0.005213  0.0008352  -0.1782       0.8595 
   3    rs6438588  120340165       40  -0.006923   0.006104    0.03273   -1.134       0.2639 
   3   rs61799333  120340315       40  -0.001717   0.005623   0.002446  -0.3053       0.7618 
   3    rs7633020  120340751       40  0.0008526   0.003973    0.00121   0.2146       0.8312 
   3  rs111261884  120341151       40   0.001727   0.004291   0.004243   0.4024       0.6897 
   3  rs113237687  120342689       40   0.001727   0.004291   0.004243   0.4024       0.6897 
   3    rs1862943  120342873       40  0.0001819   0.002776   0.000113  0.06554       0.9481 
   3   rs10575424  120343442       40  -0.001396   0.003794   0.003551   -0.368       0.7149 
   3  rs375257641  120343495       40  -0.002098   0.003175    0.01136  -0.6608       0.5127 
   3  rs546244642  120343559       40  -0.000326   0.002847  0.0003448  -0.1145       0.9095 
   3     rs804980  120343766       40  0.0001819   0.002776   0.000113  0.06554       0.9481 
   3  rs111263313  120344291       40   0.001727   0.004291   0.004243   0.4024       0.6897 
   3   rs10711090  120344519       40  0.0001819   0.002776   0.000113  0.06554       0.9481 
   3    rs6797727  120345196       40  0.0007349   0.004899  0.0005918     0.15       0.8816 
   3  rs201819385  120345692       40 -0.0001047   0.003473  2.393e-05 -0.03015       0.9761 
   3     rs804978  120346260       40 -0.0001294   0.002703  6.033e-05 -0.04788       0.9621 
   3     rs804977  120346869       40 -0.0001294   0.002703  6.033e-05 -0.04788       0.9621 
   3     rs804976  120349555       40  -0.006923   0.006104    0.03273   -1.134       0.2639 
   3  rs112232901  120349784       40  0.0007639   0.004899  0.0006394   0.1559       0.8769 
   3  rs112784449  120349787       40  -0.008867   0.006038     0.0537   -1.469       0.1502 
   3    rs7613732  120350505       40 -0.0004642   0.004655  0.0002617 -0.09974       0.9211 
   3  rs200164360  120351196       40 -0.0004642   0.004655  0.0002617 -0.09974       0.9211 
   3     rs804974  120351791       40 -0.0001294   0.002703  6.033e-05 -0.04788       0.9621 
   3  rs112229599  120351943       40   -0.00164   0.004292   0.003829  -0.3822       0.7045 
   3  rs148212469  120352643       40   0.005822   0.006135    0.02315    0.949       0.3486 
   3     rs991912  120352900       40   0.004254   0.004245    0.02576    1.002       0.3225 
   3  rs146920250  120352976       40   0.005822   0.006135    0.02315    0.949       0.3486 
   3     rs384136  120353215       40  0.0007677   0.003902   0.001018   0.1967       0.8451 
   3     rs388554  120353541       40  -0.006792   0.005097    0.04464   -1.333       0.1906 
   3   rs34434001  120354963       40   0.001519   0.003163   0.006032   0.4802       0.6338 
   3  rs144140050  120354986       40 -0.0001047   0.003473  2.393e-05 -0.03015       0.9761 
   3  rs375659825  120356154       40  0.0002917   0.002694  0.0003084   0.1083       0.9144 
   3     rs804973  120356614       40  0.0006798   0.003293    0.00112   0.2064       0.8376 
   3     rs804972  120356989       40  0.0007677   0.003902   0.001018   0.1967       0.8451 
   3  rs138944292  120358863       40   0.005822   0.006135    0.02315    0.949       0.3486 
   3  rs143791396  120358968       40   0.007212   0.005507    0.04318     1.31       0.1982 
   3   rs17829440  120359252       40  -0.006461   0.005532    0.03466   -1.168       0.2501 
   3   rs61799346  120359421       40  -0.006461   0.005532    0.03466   -1.168       0.2501 
   3    rs3755561  120359876       40  0.0004381     0.0043  0.0002731   0.1019       0.9194 
   3    rs2075505  120360011       40  -0.006461   0.005532    0.03466   -1.168       0.2501 
   3  rs149687715  120361611       40   0.007212   0.005507    0.04318     1.31       0.1982 
   3  rs141386185  120361904       40   0.007212   0.005507    0.04318     1.31       0.1982 
   3  rs146271952  120362422       40  -0.000502   0.004458  0.0003335  -0.1126        0.911 
   3   rs10511397  120362861       40  -0.006461   0.005532    0.03466   -1.168       0.2501 
   3     rs804967  120362963       40   0.003368   0.002753    0.03788    1.223       0.2288 
   3    rs3216201  120363740       40  -0.006461   0.005532    0.03466   -1.168       0.2501 
   3   rs10511396  120363773       40  0.0006441   0.003402  0.0009425   0.1893       0.8508 
   3     rs909078  120364307       40   0.008606   0.006048    0.05059    1.423       0.1629 
   3    rs1862942  120365010       40  -0.001357   0.002709   0.006557  -0.5008       0.6194 
   3  rs143769491  120365029       40   0.007212   0.005507    0.04318     1.31       0.1982 
   3    rs2293735  120365631       40  -0.006461   0.005532    0.03466   -1.168       0.2501 
   3   rs34975956  120367402       40  -0.006461   0.005532    0.03466   -1.168       0.2501 
   3    rs6777149  120367513       40   0.007212   0.005507    0.04318     1.31       0.1982 
   3  rs142493787  120367646       40 -0.0004642   0.004655  0.0002617 -0.09974       0.9211 
   3    rs2551617  120367819       40   0.007758   0.005061    0.05825    1.533       0.1335 
   3    rs2432696  120368200       40   0.003368   0.002753    0.03788    1.223       0.2288 
   3  rs113514515  120368285       40 -0.0009066   0.002644   0.003084  -0.3429       0.7336 
   3    rs2551614  120368585       40   0.002245    0.00276    0.01712   0.8135        0.421 
   3  rs141624157  120368861       40   0.007212   0.005507    0.04318     1.31       0.1982 
   3    rs3817627  120369575       40   0.002245    0.00276    0.01712   0.8135        0.421 
   3   rs17829608  120370392       40   0.008606   0.006048    0.05059    1.423       0.1629 
   3   rs17239827  120370648       40  -0.006461   0.005532    0.03466   -1.168       0.2501 
   3    rs1054095  120371369       40  -0.006923   0.006104    0.03273   -1.134       0.2639 
   3    rs2551607  120371414       40  -0.001357   0.002709   0.006557  -0.5008       0.6194 
   3    rs3732367  120371643       40  -0.001589   0.004894   0.002767  -0.3247       0.7472 
   3    rs2551605  120371789       40   0.001768   0.002645    0.01162   0.6685       0.5079 
   3  rs143459574  120372248       40   0.007212   0.005507    0.04318     1.31       0.1982 
   3  rs112151640  120372321       40  -0.002451     0.0052   0.005815  -0.4715         0.64 
   3    rs7610838  120372351       40  -0.002461   0.002926    0.01827   -0.841       0.4056 
   3   rs17140342  120372540       40  -0.006461   0.005532    0.03466   -1.168       0.2501 
   3    rs3753090  120373038       40   0.004393      0.004    0.03076    1.098       0.2791 
   3  rs139496192  120373460       40   0.007212   0.005507    0.04318     1.31       0.1982 
   3   rs35447032  120373896       40  -0.001357   0.002709   0.006557  -0.5008       0.6194 
   3   rs17140347  120374205       40  -0.001357   0.002709   0.006557  -0.5008       0.6194 
   3   rs35002954  120374329       40  -0.001357   0.002709   0.006557  -0.5008       0.6194 
   3  rs143365897  120374470       40   0.005822   0.006135    0.02315    0.949       0.3486 
   3    rs1862941  120374608       40 -0.0001149    0.00266  4.908e-05 -0.04319       0.9658 
   3    rs1862940  120374646       40  -0.001357   0.002709   0.006557  -0.5008       0.6194 
   3    rs1862939  120374710       40 -0.0001149    0.00266  4.908e-05 -0.04319       0.9658 
   3    rs1862938  120374711       40  -0.001357   0.002709   0.006557  -0.5008       0.6194 
   3   rs61799866  120374899       40  -0.006461   0.005532    0.03466   -1.168       0.2501 
   3     rs726267  120374980       40 -0.0001149    0.00266  4.908e-05 -0.04319       0.9658 
   3    rs2194423  120375208       40   -0.00417   0.002661     0.0607   -1.567       0.1254 
   3  rs540184739  120375410       40   0.002549    0.00428   0.009246   0.5955        0.555 
   3   rs61799868  120375553       40    -0.0035   0.005184    0.01185  -0.6752       0.5037 
   3    rs2551598  120376395       40   -0.00417   0.002661     0.0607   -1.567       0.1254 
   3   rs71983105  120376665       40   -0.00417   0.002661     0.0607   -1.567       0.1254 
   3  rs145756258  120376790       40  -0.002451     0.0052   0.005815  -0.4715         0.64 
   3    rs2081312  120377121       40   0.007371   0.004131    0.07733    1.785      0.08232 
   3    rs2081311  120377196       40   -0.00417   0.002661     0.0607   -1.567       0.1254 
   3  rs111226618  120377287       40  -0.004351   0.002868    0.05711   -1.517       0.1375 
   3    rs2098781  120377450       40 -0.0001149    0.00266  4.908e-05 -0.04319       0.9658 
   3    rs1013765  120377767       40  0.0001939   0.004655  4.565e-05  0.04165        0.967 
   3   rs80347748  120377961       40    0.00385   0.006175    0.01012   0.6234       0.5367 
   3    rs2113470  120377972       40   -0.00417   0.002661     0.0607   -1.567       0.1254 
   3    rs6796584  120378098       40   0.006701   0.003282    0.09883    2.041       0.0482 
   3    rs6783720  120378267       40   0.006701   0.003282    0.09883    2.041       0.0482 
   3    rs2015444  120378451       40   -0.00417   0.002661     0.0607   -1.567       0.1254 
   3  rs575949160  120378786       40  0.0002887   0.003103  0.0002277  0.09302       0.9264 
   3    rs2320007  120378790       40 -0.0001149    0.00266  4.908e-05 -0.04319       0.9658 
   3  rs112486708  120378794       40  -0.002451     0.0052   0.005815  -0.4715         0.64 
   3   rs67711778  120378976       40   0.006701   0.003282    0.09883    2.041       0.0482 
   3    rs2551583  120379435       40 -0.0001149    0.00266  4.908e-05 -0.04319       0.9658 
   3  rs113612658  120380003       40  0.0001939   0.004655  4.565e-05  0.04165        0.967 
   3    rs3819375  120380514       40  0.0001939   0.004655  4.565e-05  0.04165        0.967 
   3    rs2551575  120380522       40  -0.004362   0.002702    0.06418   -1.614       0.1147 
   3  rs113657571  120380861       40 -0.0001149    0.00266  4.908e-05 -0.04319       0.9658 
   3    rs2551573  120380862       40   0.005225   0.003486    0.05581    1.499       0.1422 
   3    rs3821356  120381095       40 -0.0001149    0.00266  4.908e-05 -0.04319       0.9658 
   3  rs112089657  120381124       40 -0.0004662   0.002783  0.0007383  -0.1676       0.8678 
   3    rs2551570  120381175       40   0.006905   0.003307     0.1029    2.088      0.04356 
   3    rs2551569  120381582       40   0.006905   0.003307     0.1029    2.088      0.04356 
   3    rs2733795  120381616       40  -0.004362   0.002702    0.06418   -1.614       0.1147 
   3   rs35360713  120381896       40  0.0001939   0.004655  4.565e-05  0.04165        0.967 
   3  rs113888182  120382240       40 -0.0006162    0.00365  0.0007492  -0.1688       0.8669 
   3   rs34807255  120382341       40 -0.0002157   0.003295  0.0001128 -0.06546       0.9481 
   3  rs111286424  120382486       40 -0.0006162    0.00365  0.0007492  -0.1688       0.8669 
   3  rs137911778  120382542       40   0.007212   0.005507    0.04318     1.31       0.1982 
   3   rs71133512  120382626       40  -0.004362   0.002702    0.06418   -1.614       0.1147 
   3  rs201678455  120382698       40  -0.004382   0.002859    0.05819   -1.532       0.1337 
   3    rs3841757  120382788       40   0.003583   0.002448    0.05336    1.464       0.1515 
   3  rs113027316  120383273       40  0.0008805   0.002714   0.002762   0.3244       0.7474 
   3    rs2059332  120383933       40   0.002368   0.002487     0.0233   0.9522        0.347 
   3    rs2733786  120384342       40  0.0005434    0.00563  0.0002451  0.09652       0.9236 
   3  rs112615156  120384436       40  0.0005362   0.003102  0.0007856   0.1729       0.8637 
   3   rs34002526  120384618       40  -0.005232   0.004216    0.03895   -1.241       0.2222 
   3    rs2236994  120385256       40   0.001192   0.004296   0.002023   0.2776       0.7828 
   3  rs148900835  120386290       40 -0.0002402    0.00563  4.789e-05 -0.04266       0.9662 
   3  rs141150701  120386866       40  -0.005949   0.006131    0.02417  -0.9702       0.3381 
   3  rs150285872  120387135       40 -0.0002402    0.00563  4.789e-05 -0.04266       0.9662 
   3    rs2298958  120387291       40   0.002298   0.002782    0.01764    0.826        0.414 
   3  rs144090347  120387333       40  -0.005949   0.006131    0.02417  -0.9702       0.3381 
   3    rs2298957  120387378       40 -0.0004655   0.003172  0.0005663  -0.1467       0.8841 
   3  rs112788906  120387587       40   0.001486   0.002783   0.007451   0.5341       0.5964 
   3  rs200933700  120387606       40  0.0008576   0.004899  0.0008059   0.1751        0.862 
   3    rs2298956  120387659       40 -0.0007407   0.006206  0.0003747  -0.1193       0.9056 
   3    rs3831501  120387815       40 -0.0007407   0.006206  0.0003747  -0.1193       0.9056 
   3  rs112660333  120387909       40  0.0008576   0.004899  0.0008059   0.1751        0.862 
   3  rs139440856  120387986       40  -0.005949   0.006131    0.02417  -0.9702       0.3381 
   3  rs541407522  120388114       40   0.001486   0.002783   0.007451   0.5341       0.5964 
   3   rs61795572  120388354       40   0.002298   0.002782    0.01764    0.826        0.414 
   3   rs61795573  120388471       40 -0.0008447    0.00242   0.003195   -0.349        0.729 
   3    rs3819373  120388770       40 -0.0008447    0.00242   0.003195   -0.349        0.729 
   3    rs3819372  120388772       40   0.002298   0.002782    0.01764    0.826        0.414 
   3  rs144251325  120388929       40  7.786e-05   0.003458  1.334e-05  0.02252       0.9822 
   3    rs3819371  120388930       40   0.002298   0.002782    0.01764    0.826        0.414 
   3   rs61795577  120388987       40  -0.001357    0.00248   0.007812   -0.547       0.5876 
   3    rs2255543  120389316       40     0.0014   0.004164   0.002967   0.3363       0.7385 
   3   rs17140269  120389491       40    0.00225   0.002943    0.01515   0.7647       0.4492 
   3  rs148136439  120389651       40  2.085e-05   0.003931  7.404e-07 0.005304       0.9958 
   3  rs138841441  120390024       40  0.0001959   0.003729  7.263e-05  0.05254       0.9584 
   3  rs146298503  120390307       40  7.786e-05   0.003458  1.334e-05  0.02252       0.9822 
   3  rs148221793  120390519       40  -0.001538   0.002511   0.009777  -0.6125       0.5438 
   3  rs192047925  120390626       40  -0.005949   0.006131    0.02417  -0.9702       0.3381 
   3  rs111294844  120390915       40    0.00225   0.002943    0.01515   0.7647       0.4492 
   3    rs4676815  120391084       40   0.002298   0.002782    0.01764    0.826        0.414 
   3   rs61795582  120391190       40  -0.001357    0.00248   0.007812   -0.547       0.5876 
   3    rs4676816  120391205       40   0.002298   0.002782    0.01764    0.826        0.414 
   3   rs17140364  120391417       40  -0.001357    0.00248   0.007812   -0.547       0.5876 
   3   rs17140367  120391944       40 -0.0008465   0.002604   0.002773  -0.3251       0.7469 
   3   rs74356584  120392318       40  -0.002514   0.005616   0.005246  -0.4476       0.6569 
   3   rs79072367  120392326       40 -0.0005813   0.003651  0.0006667  -0.1592       0.8743 
   3   rs10575916  120392354       40   0.001474   0.002624   0.008238   0.5618       0.5775 
   3    rs4676817  120392471       40  -0.001357    0.00248   0.007812   -0.547       0.5876 
   3    rs4676818  120392504       40  -0.001357    0.00248   0.007812   -0.547       0.5876 
   3    rs4676819  120392592       40  -0.001357    0.00248   0.007812   -0.547       0.5876 
   3    rs2236992  120392723       40    0.00225   0.002943    0.01515   0.7647       0.4492 
   3  rs141091610  120393106       40  7.786e-05   0.003458  1.334e-05  0.02252       0.9822 
   3  rs112331122  120393306       40   0.001486   0.002783   0.007451   0.5341       0.5964 
   3  rs138846036  120393782       40 -0.0002402    0.00563  4.789e-05 -0.04266       0.9662 
   3    rs2042482  120394052       40     0.0014   0.004164   0.002967   0.3363       0.7385 
   3    rs2733828  120394086       40 -0.0006319   0.002945    0.00121  -0.2146       0.8312 
   3   rs72035804  120394177       40  0.0007074   0.003533   0.001054   0.2002       0.8424 
   3   rs61795590  120394294       40  -0.001357    0.00248   0.007812   -0.547       0.5876 
   3    rs2551557  120394383       40    0.00225   0.002943    0.01515   0.7647       0.4492 
   3    rs2733827  120394426       40    0.00225   0.002943    0.01515   0.7647       0.4492 
   3   rs17140396  120394521       40  -0.001357    0.00248   0.007812   -0.547       0.5876 
   3    rs2733825  120394604       40  -0.002514   0.005616   0.005246  -0.4476       0.6569 
   3   rs17140398  120394885       40    0.00225   0.002943    0.01515   0.7647       0.4492 
   3   rs67927044  120395288       40    0.00225   0.002943    0.01515   0.7647       0.4492 
   3   rs17140404  120395456       40    0.00161   0.002846   0.008345   0.5655       0.5751 
   3    rs4143446  120395618       40    0.00225   0.002943    0.01515   0.7647       0.4492 
   3    rs2733817  120395752       40  -0.002514   0.005616   0.005246  -0.4476       0.6569 
   3   rs61795596  120395866       40  -0.003269   0.004029    0.01703  -0.8114       0.4222 
   3   rs61795597  120396126       40  -0.004905   0.003643    0.04553   -1.346       0.1861 
   3  rs111837276  120396474       40   0.001109   0.002741   0.004287   0.4045       0.6881 
   3  rs112788514  120396603       40  0.0008576   0.004899  0.0008059   0.1751        0.862 
   3   rs17140408  120396868       40  7.786e-05   0.003458  1.334e-05  0.02252       0.9822 
   3    rs2141991  120396975       40  -0.001184   0.002771   0.004779  -0.4272       0.6717 
   3    rs3755563  120397093       40   0.001109   0.002741   0.004287   0.4045       0.6881 
   3  rs150684685  120397096       40  7.786e-05   0.003458  1.334e-05  0.02252       0.9822 
   3    rs4676821  120397750       40  -0.002514   0.005616   0.005246  -0.4476       0.6569 
   3    rs4676704  120397769       40  0.0009662   0.002629   0.003543   0.3676       0.7152 
   3  rs144393595  120398094       40  0.0001959   0.003729  7.263e-05  0.05254       0.9584 
   3    rs2251584  120398370       40    0.00225   0.002943    0.01515   0.7647       0.4492 
   3    rs2733806  120398817       40  0.0009662   0.002629   0.003543   0.3676       0.7152 
   3   rs35345272  120398822       40  0.0001959   0.003729  7.263e-05  0.05254       0.9584 
   3  rs145373557  120399862       40  -0.003269   0.004029    0.01703  -0.8114       0.4222 
   3   rs61795599  120400115       40  -0.003269   0.004029    0.01703  -0.8114       0.4222 
   3    rs2236991  120400134       40  -0.002514   0.005616   0.005246  -0.4476       0.6569 
   3    rs1862937  120400415       40    0.00225   0.002943    0.01515   0.7647       0.4492 
   3    rs1105765  120402388       40  -0.002514   0.005616   0.005246  -0.4476       0.6569 
   3  rs146465506  120402421       40   0.001439   0.006203   0.001414    0.232       0.8178 
   3    rs1108897  120402581       40  -0.004866   0.004837    0.02594   -1.006       0.3208 
   3    rs2113469  120402736       40   0.001283   0.002946   0.004963   0.4354       0.6658 
   3  rs535426573  120403294       40  -0.006226   0.005116    0.03751   -1.217       0.2311 
   3    rs2320008  120403570       40   0.002104   0.002772    0.01494   0.7591       0.4525 
   3   rs34693246  120403604       40  -0.004866   0.004837    0.02594   -1.006       0.3208 
   3   rs34085626  120403655       40  -0.004866   0.004837    0.02594   -1.006       0.3208 
   3  rs144120584  120403750       40   0.003846   0.005596    0.01228   0.6873       0.4961 
   3    rs2320009  120403810       40   0.002104   0.002772    0.01494   0.7591       0.4525 
   3    rs6801384  120404136       40  -0.002328   0.005201   0.005244  -0.4476        0.657 
   3    rs6801736  120404246       40   -0.00323   0.002587     0.0394   -1.248       0.2195 
   3    rs6801568  120404251       40    0.00166   0.003334   0.006481   0.4979       0.6214 
   3  rs148354990  120404322       40   0.001689   0.003811   0.005143   0.4432       0.6601 
   3   rs34381219  120404364       40  0.0009844   0.003648   0.001912   0.2698       0.7888 
   3   rs80144057  120404697       40  -0.002328   0.005201   0.005244  -0.4476        0.657 
   3    rs6802241  120404750       40    0.00166   0.003334   0.006481   0.4979       0.6214 
   3    rs1862936  120404933       40   0.001829    0.00339   0.007599   0.5394       0.5928 
   3  rs148669994  120405046       40   0.004649    0.00516    0.02091   0.9009       0.3733 
   3   rs78420696  120405319       40  -0.003315   0.004624    0.01335   -0.717       0.4778 
   3    rs6769159  120405320       40   0.003784   0.003377      0.032    1.121       0.2694 
   3    rs1862935  120405460       40  -0.002056   0.002758    0.01442  -0.7457       0.4604 
   3  rs111733596  120405687       40   0.001384   0.003581   0.003916   0.3865       0.7013 
   3  rs141926050  120405762       40  -0.005949   0.006131    0.02417  -0.9702       0.3381 
   3  rs113238208  120406497       40 -0.0007765   0.003819   0.001087  -0.2033         0.84 
   3    rs4676823  120406886       40  0.0009304   0.003027    0.00248   0.3074       0.7602 
   3    rs2059331  120408090       40  -0.008604   0.005455    0.06146   -1.577        0.123 
   3  rs113447066  120408279       40 -0.0007765   0.003819   0.001087  -0.2033         0.84 
   3  rs145064889  120409833       40   0.008136    0.00472    0.07253    1.724      0.09286 
   3   rs41374647  120410020       40  8.961e-05   0.003103  2.194e-05  0.02887       0.9771 
   3  rs111462248  120410403       40  -0.002215   0.006196   0.003351  -0.3575       0.7227 
   3  rs112000808  120410979       40 -0.0007765   0.003819   0.001087  -0.2033         0.84 
   3  rs200177852  120411045       40  -0.003643   0.004618    0.01611  -0.7889       0.4351 
   3  rs574140751  120411235       40  -0.001954   0.003443     0.0084  -0.5674       0.5738 
   3  rs575701595  120411946       40  -0.005949   0.006131    0.02417  -0.9702       0.3381 
   3  rs142261370  120412491       40  -0.003643   0.004618    0.01611  -0.7889       0.4351 
   3  rs111569489  120412944       40   0.003846   0.005596    0.01228   0.6873       0.4961 
   3    rs7612975  120413158       40   0.003323   0.003894    0.01881   0.8535       0.3988 
   3   rs35490764  120413509       40   0.002487   0.004151   0.009363   0.5993       0.5525 
   3  rs141196535  120414260       40   0.003846   0.005596    0.01228   0.6873       0.4961 
   3   rs34319994  120414785       40   -0.00193   0.002937    0.01124  -0.6572        0.515 
   3   rs34565470  120415129       40  -0.008604   0.005455    0.06146   -1.577        0.123 
   3  rs111452149  120415194       40  0.0009863   0.003928   0.001656   0.2511       0.8031 
   3  rs111765070  120415355       40  -0.002215   0.006196   0.003351  -0.3575       0.7227 
   3  rs111371474  120415482       40   0.001706   0.005624   0.002416   0.3034       0.7633 
   3  rs138596942  120416195       40  -0.005949   0.006131    0.02417  -0.9702       0.3381 
   3  rs113964754  120416455       40  -0.001954   0.003443     0.0084  -0.5674       0.5738 
   3  rs112122509  120416586       40   0.001706   0.005624   0.002416   0.3034       0.7633 
   3  rs145938673  120416901       40  -0.002215   0.006196   0.003351  -0.3575       0.7227 
   3  rs140303555  120418909       40  -0.003226   0.004268    0.01481  -0.7558       0.4545 
   3  rs113440678  120419367       40  -0.001954   0.003443     0.0084  -0.5674       0.5738 
   3  rs191390481  120419398       40  -0.002215   0.006196   0.003351  -0.3575       0.7227 
   3  rs111467306  120419673       40   -0.00105   0.003169   0.002881  -0.3313       0.7422 
   3   rs76219488  120420529       40  -0.008604   0.005455    0.06146   -1.577        0.123 
   3   rs72962641  120420939       40  -0.001954   0.003443     0.0084  -0.5674       0.5738 
   3   rs10934532  120421466       40   0.004264   0.006168    0.01242   0.6913       0.4936 
   3    rs9850589  120421729       40   0.005712   0.003707     0.0588    1.541       0.1316 
   3   rs75813688  120421877       40  -0.005949   0.006131    0.02417  -0.9702       0.3381 
   3   rs73855267  120421935       40     0.0017   0.004054   0.004607   0.4194       0.6773 
   3    rs4676824  120422136       40   0.005712   0.003707     0.0588    1.541       0.1316 
   3    rs4676825  120422349       40   0.004603   0.006162    0.01447    0.747       0.4597 
   3   rs77135757  120422885       40 -0.0007765   0.003819   0.001087  -0.2033         0.84 
   3    rs7429748  120423635       40   0.004264   0.006168    0.01242   0.6913       0.4936 
   3  rs563450660  120423870       40   0.003846   0.005596    0.01228   0.6873       0.4961 
   3    rs6785511  120424325       40   0.005712   0.003707     0.0588    1.541       0.1316 
   3  rs112156569  120424794       40   0.003846   0.005596    0.01228   0.6873       0.4961 
   3   rs13077101  120425331       40 -0.0006128   0.004299  0.0005344  -0.1425       0.8874 
   3    rs7430785  120425679       40   0.004264   0.006168    0.01242   0.6913       0.4936 
   3    rs7430753  120425732       40   0.005712   0.003707     0.0588    1.541       0.1316 
   3   rs59214663  120426603       40  0.0007331   0.003819  0.0009687    0.192       0.8488 
   3    rs7433439  120426750       40 -0.0007765   0.003819   0.001087  -0.2033         0.84 
   3   rs75746203  120426855       40 -0.0007765   0.003819   0.001087  -0.2033         0.84 
   3    rs3070642  120427634       40  -0.001545   0.003033   0.006787  -0.5096       0.6133 
   3  rs541057049  120427812       40   0.003846   0.005596    0.01228   0.6873       0.4961 
   3   rs73855268  120428198       40  0.0007331   0.003819  0.0009687    0.192       0.8488 
   3  rs111603672  120428430       40   -0.00105   0.003169   0.002881  -0.3313       0.7422 
   3   rs11720353  120428621       40   -0.00193   0.002937    0.01124  -0.6572        0.515 
   3   rs55724059  120430874       40     0.0017   0.004054   0.004607   0.4194       0.6773 
   3  rs188052716  120432427       40   0.003846   0.005596    0.01228   0.6873       0.4961 
   3  rs552462064  120432429       40   0.003846   0.005596    0.01228   0.6873       0.4961 
   3  rs529466528  120432727       40  -0.005949   0.006131    0.02417  -0.9702       0.3381 
   3   rs11713594  120432939       40   -0.00193   0.002937    0.01124  -0.6572        0.515 
   3   rs58338157  120433416       40  -0.002215   0.006196   0.003351  -0.3575       0.7227 
   3  rs114539531  120433430       40   0.003846   0.005596    0.01228   0.6873       0.4961 
   3    rs6801062  120433916       40   0.005712   0.003707     0.0588    1.541       0.1316 
   3    rs6438590  120434260       40  -0.008604   0.005455    0.06146   -1.577        0.123 
   3  rs114666170  120434748       40  -0.005949   0.006131    0.02417  -0.9702       0.3381 
   3   rs75799377  120435156       40   0.005712   0.003707     0.0588    1.541       0.1316 
   3    rs2008682  120435400       40   0.003846   0.005596    0.01228   0.6873       0.4961 
   3   rs11349554  120436130       40  -0.001533   0.002993   0.006855  -0.5121       0.6115 
   3  rs112331110  120436504       40 -0.0007765   0.003819   0.001087  -0.2033         0.84 
   3  rs111826922  120436536       40 -0.0007765   0.003819   0.001087  -0.2033         0.84 
   3    rs6808375  120436604       40  0.0007331   0.003819  0.0009687    0.192       0.8488 
   3   rs11708525  120436898       40   -0.00193   0.002937    0.01124  -0.6572        0.515 
   3    rs6775819  120437216       40  0.0007331   0.003819  0.0009687    0.192       0.8488 
   3    rs6787364  120437310       40 -0.0009647   0.002949   0.002808  -0.3271       0.7454 
   3    rs7610707  120437405       40  -0.003199   0.004138    0.01548  -0.7731       0.4442 
   3  rs146042874  120437690       40  -0.002215   0.006196   0.003351  -0.3575       0.7227 
   3   rs61795615  120437801       40   0.005712   0.003707     0.0588    1.541       0.1316 
   3    rs6779005  120437864       40   -0.00193   0.002937    0.01124  -0.6572        0.515 
   3   rs79284045  120438056       40     0.0017   0.004054   0.004607   0.4194       0.6773 
   3  rs149034815  120438975       40   0.001706   0.005624   0.002416   0.3034       0.7633 
   3  rs111743240  120439024       40 -0.0007765   0.003819   0.001087  -0.2033         0.84 
   3  rs116001197  120440196       40  -0.008604   0.005455    0.06146   -1.577        0.123 
   3   rs79799194  120440351       40  -0.008604   0.005455    0.06146   -1.577        0.123 
   3  rs113329132  120440413       40   0.003846   0.005596    0.01228   0.6873       0.4961 
   3    rs9857158  120440590       40 -0.0009647   0.002949   0.002808  -0.3271       0.7454 
   3  rs112873515  120440773       40 -0.0007765   0.003819   0.001087  -0.2033         0.84 
   3  rs201180949  120441777       40  -0.003643   0.004618    0.01611  -0.7889       0.4351 
   3    rs9829072  120441892       40  -0.003196   0.004429    0.01352  -0.7217       0.4749 
   3  rs576703140  120441999       40  -0.002215   0.006196   0.003351  -0.3575       0.7227 
   3  rs548253803  120442017       40  -0.002215   0.006196   0.003351  -0.3575       0.7227 
   3  rs145674128  120442261       40  -0.003226   0.004268    0.01481  -0.7558       0.4545 
   3   rs60825970  120442288       40  -0.002215   0.006196   0.003351  -0.3575       0.7227 
   3  rs138239564  120442331       40  -0.005949   0.006131    0.02417  -0.9702       0.3381 
   3   rs58032847  120442376       40 -0.0007765   0.003819   0.001087  -0.2033         0.84 
   3   rs56267829  120442682       40  -0.008604   0.005455    0.06146   -1.577        0.123 
   3  rs572479673  120442809       40   0.003846   0.005596    0.01228   0.6873       0.4961 
   3  rs370122110  120442921       40   0.003846   0.005596    0.01228   0.6873       0.4961 
   3  rs139458050  120443162       40  0.0007331   0.003819  0.0009687    0.192       0.8488 
   3   rs11711282  120443624       40 -0.0009647   0.002949   0.002808  -0.3271       0.7454 
   3   rs61795617  120443882       40  -0.002215   0.006196   0.003351  -0.3575       0.7227 
   3  rs549443427  120443937       40  0.0001171   0.005215  1.328e-05  0.02246       0.9822 
   3  rs145698789  120444293       40   -0.00193   0.002937    0.01124  -0.6572        0.515 
   3  rs572021740  120444294       40  -0.002215   0.006196   0.003351  -0.3575       0.7227 
   3  rs144981536  120444696       40  -0.001549   0.003394   0.005451  -0.4564       0.6507 
   3   rs80354067  120445196       40     0.0017   0.004054   0.004607   0.4194       0.6773 
   3  rs112150462  120445361       40 -0.0007765   0.003819   0.001087  -0.2033         0.84 
   3   rs56140323  120445907       40  -0.008604   0.005455    0.06146   -1.577        0.123 
   3   rs78482969  120446450       40 -0.0007765   0.003819   0.001087  -0.2033         0.84 
   3    rs9985346  120446626       40   0.004264   0.006168    0.01242   0.6913       0.4936 
   3   rs79020588  120447113       40  -0.002215   0.006196   0.003351  -0.3575       0.7227 
   3  rs112713323  120447423       40  -0.002215   0.006196   0.003351  -0.3575       0.7227 
   3   rs60518978  120448821       40 -0.0007765   0.003819   0.001087  -0.2033         0.84 
   3  rs111652733  120449936       40  0.0001171   0.005215  1.328e-05  0.02246       0.9822 
   3  rs149233680  120449967       40   0.003846   0.005596    0.01228   0.6873       0.4961 
   3   rs16831579  120450197       40 -0.0007765   0.003819   0.001087  -0.2033         0.84 
   3    rs7643599  120451653       40  -0.003094   0.002949    0.02816   -1.049       0.3007 
   3  rs142362911  120451690       40  0.0001829   0.003432  7.477e-05   0.0533       0.9578 
   3  rs537284351  120451731       40  -0.005949   0.006131    0.02417  -0.9702       0.3381 
   3  rs138328557  120451930       40  -0.001415   0.003924    0.00341  -0.3606       0.7204 
   3  rs577796437  120451932       40  -0.001415   0.003924    0.00341  -0.3606       0.7204 
   3  rs543682328  120451935       40  -0.001415   0.003924    0.00341  -0.3606       0.7204 
   3  rs563334437  120451939       40  -0.001415   0.003924    0.00341  -0.3606       0.7204 
   3  rs140451223  120451960       40  -0.001415   0.003924    0.00341  -0.3606       0.7204 
   3  rs112815848  120452188       40  -0.002215   0.006196   0.003351  -0.3575       0.7227 
   3  rs113388581  120452592       40 -0.0007765   0.003819   0.001087  -0.2033         0.84 
   3   rs28811681  120452645       40   -0.00193   0.002937    0.01124  -0.6572        0.515 
   3  rs141421907  120452854       40   0.003846   0.005596    0.01228   0.6873       0.4961 
   3  rs147000753  120452855       40   0.003846   0.005596    0.01228   0.6873       0.4961 
   3    rs4676827  120452898       40  -0.004217   0.004406    0.02353  -0.9569       0.3446 
   3   rs11720614  120453527       40  -0.003643   0.004618    0.01611  -0.7889       0.4351 
   3   rs11708642  120453691       40   -0.00193   0.002937    0.01124  -0.6572        0.515 
   3  rs199758031  120454068       40  -0.008604   0.005455    0.06146   -1.577        0.123 
   3    rs6785380  120454265       40 -0.0009647   0.002949   0.002808  -0.3271       0.7454 
   3   rs28829058  120454493       40 -0.0009647   0.002949   0.002808  -0.3271       0.7454 
   3    rs6438592  120455447       40  -0.004217   0.004406    0.02353  -0.9569       0.3446 
   3  rs527450769  120455449       40   0.003846   0.005596    0.01228   0.6873       0.4961 
   3    rs6764408  120455519       40 -0.0009647   0.002949   0.002808  -0.3271       0.7454 
   3   rs61796373  120456066       40    0.00613   0.003594    0.07111    1.706      0.09624 
   3    rs7637037  120456332       40  -0.004406   0.003866    0.03305    -1.14       0.2615 
   3  rs114326717  120456947       40  -0.002215   0.006196   0.003351  -0.3575       0.7227 
   3  rs111670619  120457396       40  -0.007588   0.004245    0.07756   -1.787      0.08184 
   3    rs6799109  120458173       40  -0.001549   0.003394   0.005451  -0.4564       0.6507 
   3   rs13326886  120458299       40  0.0001829   0.003432  7.477e-05   0.0533       0.9578 
   3   rs76392912  120458380       40 -0.0007765   0.003819   0.001087  -0.2033         0.84 
   3  rs201696390  120458487       40   0.003846   0.005596    0.01228   0.6873       0.4961 
   3   rs78025686  120458850       40  0.0009863   0.003928   0.001656   0.2511       0.8031 
   3   rs60932097  120459103       40 -0.0007765   0.003819   0.001087  -0.2033         0.84 
   3   rs59166075  120459451       40 -0.0007765   0.003819   0.001087  -0.2033         0.84 
   3    rs6438593  120459485       40  0.0007331   0.003819  0.0009687    0.192       0.8488 
   3   rs16831587  120459545       40   0.003846   0.005596    0.01228   0.6873       0.4961 
   3   rs78575011  120459685       40  -0.002215   0.006196   0.003351  -0.3575       0.7227 
   3   rs73855270  120460084       40  -0.006223   0.004544    0.04703   -1.369       0.1789 
   3  rs530444651  120461002       40   0.004507   0.004106    0.03073    1.098       0.2793 
   3    rs7647895  120461576       40   -0.00193   0.002937    0.01124  -0.6572        0.515 
   3   rs74335002  120461598       40  -0.002215   0.006196   0.003351  -0.3575       0.7227 
   3   rs78415172  120462240       40  -0.002215   0.006196   0.003351  -0.3575       0.7227 
   3     rs883537  120462324       40    0.00386    0.00284    0.04635    1.359       0.1821 
   3   rs16831595  120462850       40   0.003846   0.005596    0.01228   0.6873       0.4961 
   3   rs57378115  120464104       40   0.001706   0.005624   0.002416   0.3034       0.7633 
   3   rs16831597  120464660       40  -0.001549   0.003394   0.005451  -0.4564       0.6507 
   3    rs9822247  120466874       40 -0.0005106   0.003651  0.0005144  -0.1398       0.8895 
   3  rs185060198  120467180       40   0.004264   0.006168    0.01242   0.6913       0.4936 
   3  rs138321755  120467260       40  -0.002215   0.006196   0.003351  -0.3575       0.7227 
   3  rs569877268  120467499       40   0.003846   0.005596    0.01228   0.6873       0.4961 
   3   rs13316584  120467588       40   0.004264   0.006168    0.01242   0.6913       0.4936 
   3  rs146713866  120467977       40 -0.0007765   0.003819   0.001087  -0.2033         0.84 
   3  rs373685179  120468326       40  -0.005949   0.006131    0.02417  -0.9702       0.3381 
   3   rs72962654  120469281       40   0.001706   0.005624   0.002416   0.3034       0.7633 
   3   rs75878265  120469327       40  -0.005949   0.006131    0.02417  -0.9702       0.3381 
   3   rs61796376  120470647       40   0.005712   0.003707     0.0588    1.541       0.1316 
   3    rs6770934  120470869       40  -0.000527   0.006206  0.0001897 -0.08492       0.9328 
   3   rs74800432  120471095       40  -0.008604   0.005455    0.06146   -1.577        0.123 
   3   rs11709002  120471429       40 -0.0009647   0.002949   0.002808  -0.3271       0.7454 
   3   rs76632778  120471955       40  -0.002215   0.006196   0.003351  -0.3575       0.7227 
   3    rs9849411  120472208       40  -0.003094   0.002949    0.02816   -1.049       0.3007 
   3  rs115789072  120472307       40  -0.005949   0.006131    0.02417  -0.9702       0.3381 
   3   rs16831603  120472605       40    0.00778   0.005487    0.05025    1.418       0.1644 
   3    rs2331541  120473038       40 -0.0009647   0.002949   0.002808  -0.3271       0.7454 
   3   rs17243218  120473570       40  -0.008604   0.005455    0.06146   -1.577        0.123 
   3   rs17183618  120473719       40   -0.00193   0.002937    0.01124  -0.6572        0.515 
   3  rs112179398  120473784       40 -0.0007765   0.003819   0.001087  -0.2033         0.84 
   3  rs112803614  120474387       40  -0.002215   0.006196   0.003351  -0.3575       0.7227 
   3  rs116606779  120476710       40   0.003846   0.005596    0.01228   0.6873       0.4961 
   3   rs77431777  120476884       40  -0.001549   0.003394   0.005451  -0.4564       0.6507 
   3   rs11709661  120477158       40 -0.0009647   0.002949   0.002808  -0.3271       0.7454 
   3   rs35042167  120477432       40 -0.0009647   0.002949   0.002808  -0.3271       0.7454 
   3  rs149304692  120478001       40   0.003846   0.005596    0.01228   0.6873       0.4961 
   3  rs111579154  120478052       40  -0.008604   0.005455    0.06146   -1.577        0.123 
   3  rs111921505  120478071       40  0.0009863   0.003928   0.001656   0.2511       0.8031 
   3  rs148445689  120478073       40   0.003846   0.005596    0.01228   0.6873       0.4961 
   3   rs58392012  120478619       40  -0.002215   0.006196   0.003351  -0.3575       0.7227 
   3  rs150044763  120478955       40   0.003846   0.005596    0.01228   0.6873       0.4961 
   3  rs145361544  120479018       40   0.001706   0.005624   0.002416   0.3034       0.7633 
   3     rs537922  120479207       40   0.005712   0.003707     0.0588    1.541       0.1316 
   3  rs112012863  120479586       40   0.003846   0.005596    0.01228   0.6873       0.4961 
   3  rs141361314  120479622       40  -0.003226   0.004268    0.01481  -0.7558       0.4545 
   3  rs185673653  120480745       40  -0.002215   0.006196   0.003351  -0.3575       0.7227 
   3  rs114665063  120481505       40   0.003846   0.005596    0.01228   0.6873       0.4961 
   3   rs41367044  120481778       40   0.003846   0.005596    0.01228   0.6873       0.4961 
   3   rs77756602  120481875       40  -0.008604   0.005455    0.06146   -1.577        0.123 
   3   rs56406902  120482566       40   0.004264   0.006168    0.01242   0.6913       0.4936 
   3   rs41365345  120483237       40   -0.00193   0.002937    0.01124  -0.6572        0.515 
   3   rs73855271  120483267       40  -0.006223   0.004544    0.04703   -1.369       0.1789 
   3   rs78996631  120483561       40 -0.0007765   0.003819   0.001087  -0.2033         0.84 
   3  rs149126558  120484468       40   0.003846   0.005596    0.01228   0.6873       0.4961 
   3  rs145923216  120485107       40   0.003846   0.005596    0.01228   0.6873       0.4961 
   3     rs378759  120485709       40    0.00386    0.00284    0.04635    1.359       0.1821 
   3  rs113535152  120486243       40  -0.002215   0.006196   0.003351  -0.3575       0.7227 
   3   rs59971766  120487938       40  -0.002215   0.006196   0.003351  -0.3575       0.7227 
   3  rs113995335  120488367       40   0.003846   0.005596    0.01228   0.6873       0.4961 
   3   rs76360167  120488657       40  -0.005949   0.006131    0.02417  -0.9702       0.3381 
   3  rs115028147  120489119       40   0.003846   0.005596    0.01228   0.6873       0.4961 
   3   rs77165005  120489394       40  -0.002215   0.006196   0.003351  -0.3575       0.7227 
   3    rs9864341  120489531       40 -0.0005106   0.003651  0.0005144  -0.1398       0.8895 
   3  rs142495803  120489827       40   0.003846   0.005596    0.01228   0.6873       0.4961 
   3    rs2877413  120489926       40   -0.00105   0.003169   0.002881  -0.3313       0.7422 
   3  rs116506314  120490512       40   0.003846   0.005596    0.01228   0.6873       0.4961 
   3   rs11719207  120490956       40  -0.008604   0.005455    0.06146   -1.577        0.123 
   3  rs112346056  120491031       40  -0.002215   0.006196   0.003351  -0.3575       0.7227 
   3     rs447978  120491086       40  -0.004217   0.004406    0.02353  -0.9569       0.3446 
   3   rs78507697  120491793       40  -0.003226   0.004268    0.01481  -0.7558       0.4545 
   3   rs78702292  120491796       40  -0.003226   0.004268    0.01481  -0.7558       0.4545 
   3  rs115461386  120492067       40   0.003846   0.005596    0.01228   0.6873       0.4961 
   3    rs6769985  120492428       40  -0.003643   0.004618    0.01611  -0.7889       0.4351 
   3    rs1505701  120492579       40 -0.0009647   0.002949   0.002808  -0.3271       0.7454 
   3    rs1505700  120492916       40 -0.0009647   0.002949   0.002808  -0.3271       0.7454 
   3   rs55741444  120493022       40  6.363e-05    0.00315  1.074e-05   0.0202        0.984 
   3     rs378561  120493250       40   0.005712   0.003707     0.0588    1.541       0.1316 
   3    rs9847433  120493392       40  0.0001829   0.003432  7.477e-05   0.0533       0.9578 
   3    rs5852253  120493480       40   0.001623   0.003334   0.006201   0.4869       0.6291 
   3  rs111927133  120493650       40  -0.002215   0.006196   0.003351  -0.3575       0.7227 
   3  rs111969021  120493713       40  -0.002215   0.006196   0.003351  -0.3575       0.7227 
   3   rs16831653  120493932       40   0.003846   0.005596    0.01228   0.6873       0.4961 
   3   rs11706997  120494289       40 -0.0009647   0.002949   0.002808  -0.3271       0.7454 
   3   rs77130611  120495972       40  -0.005532   0.005558     0.0254  -0.9952       0.3259 
   3    rs2292170  120496042       40  -0.001624   0.002935   0.007993  -0.5533       0.5833 
   3   rs55866013  120497252       40  -0.001549   0.003394   0.005451  -0.4564       0.6507 
   3  rs376218296  120498125       40  -0.005532   0.005558     0.0254  -0.9952       0.3259 
   3   rs75941200  120498516       40  -0.003199   0.004138    0.01548  -0.7731       0.4442 
   3  rs146605739  120499460       40  -0.006223   0.004544    0.04703   -1.369       0.1789 
   3    rs2229308  120500446       40  -0.001624   0.002935   0.007993  -0.5533       0.5833 
   3   rs73855273  120500490       40   -0.00312   0.006186   0.006649  -0.5043       0.6169 
   3  rs113990838  120500584       40 -0.0002634   0.003729  0.0001313 -0.07065       0.9441 
   3   rs55697401  120500719       40  -0.001624   0.002935   0.007993  -0.5533       0.5833 
   3  rs114812547  120501164       40    0.00423   0.005169    0.01732   0.8183       0.4183 
   3   rs75057159  120501562       40 -0.0002634   0.003729  0.0001313 -0.07065       0.9441 
   3   rs16845446  120501630       40  0.0007331   0.003819  0.0009687    0.192       0.8488 
   3   rs72962660  120502646       40   0.001706   0.005624   0.002416   0.3034       0.7633 
   3  rs114000807  120502966       40    0.00423   0.005169    0.01732   0.8183       0.4183 
   3  rs202064064  120502973       40   0.003846   0.005596    0.01228   0.6873       0.4961 
   3  rs574887164  120502975       40   0.003846   0.005596    0.01228   0.6873       0.4961 
   3   rs80181469  120503463       40  -0.005532   0.005558     0.0254  -0.9952       0.3259 
   3   rs17184204  120503468       40  -0.003643   0.004618    0.01611  -0.7889       0.4351 
   3    rs9835212  120503573       40 -0.0005106   0.003651  0.0005144  -0.1398       0.8895 
   3   rs11719896  120503960       40  -0.003643   0.004618    0.01611  -0.7889       0.4351 
   3  rs559433331  120504158       40  -0.003758   0.004017    0.02251  -0.9355       0.3554 
   3  rs149644626  120504287       40   0.003846   0.005596    0.01228   0.6873       0.4961 
   3  rs148352028  120504392       40  -0.005949   0.006131    0.02417  -0.9702       0.3381 
   3  rs111303747  120505027       40  -0.003643   0.004618    0.01611  -0.7889       0.4351 
   3   rs16831660  120506033       40  -0.001549   0.003394   0.005451  -0.4564       0.6507 
   3  rs149957494  120506276       40    0.00423   0.005169    0.01732   0.8183       0.4183 
   3     rs624496  120506737       40   0.005712   0.003707     0.0588    1.541       0.1316 
   3   rs73183728  120506816       40  -0.003643   0.004618    0.01611  -0.7889       0.4351 
   3  rs145456169  120507105       40  -0.008604   0.005455    0.06146   -1.577        0.123 
   3   rs17243933  120507412       40  -0.008604   0.005455    0.06146   -1.577        0.123 
   3   rs73183730  120508831       40  -0.003643   0.004618    0.01611  -0.7889       0.4351 
   3  rs114929135  120508891       40    0.00423   0.005169    0.01732   0.8183       0.4183 
   3   rs16831688  120508975       40    0.00423   0.005169    0.01732   0.8183       0.4183 
   3   rs16831690  120509016       40    0.00613   0.003594    0.07111    1.706      0.09624 
   3  rs114136441  120509632       40   0.003846   0.005596    0.01228   0.6873       0.4961 
   3  rs201863609  120510190       40  -0.003719   0.003239    0.03353   -1.148        0.258 
   3  rs142951792  120510191       40  -0.003719   0.003239    0.03353   -1.148        0.258 
   3   rs75292691  120510464       40  -0.005532   0.005558     0.0254  -0.9952       0.3259 
   3   rs55869122  120510709       40  -0.003719   0.003239    0.03353   -1.148        0.258 
   3   rs55663109  120510716       40  -0.008604   0.005455    0.06146   -1.577        0.123 
   3     rs836215  120510734       40   0.005712   0.003707     0.0588    1.541       0.1316 
   3   rs78740153  120511462       40  -0.005532   0.005558     0.0254  -0.9952       0.3259 
   3     rs373188  120511490       40  -0.001054   0.003038   0.003156  -0.3469       0.7306 
   3     rs386748  120511574       40  -0.003094   0.002949    0.02816   -1.049       0.3007 
   3     rs386759  120511582       40  -0.003094   0.002949    0.02816   -1.049       0.3007 
   3    rs9864210  120512074       40  0.0001829   0.003432  7.477e-05   0.0533       0.9578 
   3     rs417061  120512195       40   0.001862   0.003159   0.009065   0.5896        0.559 
   3    rs1566988  120512407       40   0.001914   0.004891   0.004015   0.3914       0.6977 
   3   rs72962662  120513057       40   0.001706   0.005624   0.002416   0.3034       0.7633 
   3   rs28733227  120513395       40  0.0001829   0.003432  7.477e-05   0.0533       0.9578 
   3   rs11718363  120513409       40  -0.008604   0.005455    0.06146   -1.577        0.123 
   3   rs75473871  120513446       40  -0.002215   0.006196   0.003351  -0.3575       0.7227 
   3     rs607953  120513484       40  -0.001054   0.003038   0.003156  -0.3469       0.7306 
   3   rs16831695  120513643       40  -0.001549   0.003394   0.005451  -0.4564       0.6507 
   3   rs76978104  120514430       40  0.0003452    0.00563  9.891e-05  0.06131       0.9514 
   3  rs115786877  120514634       40    0.00423   0.005169    0.01732   0.8183       0.4183 
   3  rs115075261  120514926       40     0.0011   0.004661   0.001464   0.2361       0.8146 
   3     rs178725  120515104       40  -0.001559   0.003149   0.006412  -0.4952       0.6233 
   3     rs172819  120516431       40  -0.003199    0.00313    0.02675   -1.022       0.3133 
   3     rs322456  120517010       40  -0.006826    0.00552    0.03868   -1.236       0.2239 
   3     rs167722  120517094       40  -0.001559   0.003149   0.006412  -0.4952       0.6233 
   3  rs142102275  120517224       40    0.00423   0.005169    0.01732   0.8183       0.4183 
   3   rs79508572  120517730       40  -0.006226   0.005116    0.03751   -1.217       0.2311 
   3     rs424413  120517834       40    0.00386    0.00284    0.04635    1.359       0.1821 
   3   rs16831700  120518080       40   0.003277   0.006184   0.007335   0.5299       0.5993 
   3  rs139506687  120518312       40   0.003277   0.006184   0.007335   0.5299       0.5993 
   3  rs115637660  120518626       40  -0.002215   0.006196   0.003351  -0.3575       0.7227 
   3    rs5852254  120519072       40  -0.002217   0.003009    0.01408  -0.7366       0.4659 
   3     rs428008  120519448       40    -0.0021   0.002724    0.01539  -0.7707       0.4456 
   3     rs519336  120519982       40  -0.001754   0.002896   0.009558  -0.6056       0.5484 
   3     rs618642  120520129       40  -0.002217   0.003009    0.01408  -0.7366       0.4659 
   3     rs424045  120520316       40  -0.002217   0.003009    0.01408  -0.7366       0.4659 
   3     rs424044  120520317       40  -0.002217   0.003009    0.01408  -0.7366       0.4659 
   3     rs489271  120521733       40   0.001213   0.002687   0.005334   0.4514       0.6543 
   3     rs487414  120521922       40   0.001626   0.002526    0.01079   0.6439       0.5235 
   3     rs487267  120521965       40   0.001375   0.002502   0.007885   0.5496       0.5858 
   3     rs648583  120522271       40  0.0004906    0.00257  0.0009581   0.1909       0.8496 
   3     rs492301  120522422       40   0.003301   0.003612     0.0215   0.9139       0.3666 
   3    rs6438594  120522459       40  -0.006226   0.005116    0.03751   -1.217       0.2311 
   3  rs149598200  120522551       40   0.004192    0.00517      0.017   0.8108       0.4226 
   3   rs12629908  120522716       40  -0.005592   0.005135    0.03026   -1.089        0.283 
   3   rs11376654  120522854       40    0.00214   0.002672     0.0166    0.801       0.4281 
   3     rs662402  120523011       40 -0.0008494   0.002845   0.002341  -0.2986       0.7669 
   3     rs426056  120523110       40  4.888e-05   0.006207  1.632e-06 0.007874       0.9938 
   3     rs373024  120524038       40  0.0008272   0.002907   0.002126   0.2845       0.7775 
   3     rs401075  120524055       40  0.0008272   0.002907   0.002126   0.2845       0.7775 
   3     rs401385  120524169       40  0.0008272   0.002907   0.002126   0.2845       0.7775 
   3     rs434559  120524205       40  0.0001248   0.002946  4.721e-05  0.04235       0.9664 
   3     rs509890  120524622       40  0.0001248   0.002946  4.721e-05  0.04235       0.9664 
   3  rs115180847  120524818       40   0.004612   0.006162    0.01453   0.7486       0.4587 
   3    rs6787351  120524847       40 -0.0006917    0.00349   0.001033  -0.1982       0.8439 
   3  rs139454444  120524892       40  -0.002988   0.003398    0.01995  -0.8796       0.3846 
   3     rs322459  120525029       40   0.004942   0.003642    0.04622    1.357       0.1828 
   3     rs611967  120525678       40   0.004942   0.003642    0.04622    1.357       0.1828 
   3     rs184427  120525808       40  0.0008272   0.002907   0.002126   0.2845       0.7775 
   3     rs172820  120525820       40  0.0008272   0.002907   0.002126   0.2845       0.7775 
   3    rs1847737  120525841       40 -0.0006917    0.00349   0.001033  -0.1982       0.8439 
   3    rs7647298  120525940       40   0.001937   0.005622   0.003114   0.3445       0.7324 
   3     rs186522  120526289       40  0.0008272   0.002907   0.002126   0.2845       0.7775 
   3  rs150035250  120526433       40  0.0003194    0.00563  8.471e-05  0.05674       0.9551 
   3  rs201877234  120526602       40   0.001235   0.003723   0.002889   0.3318       0.7419 
   3   rs36050956  120526698       40  0.0007286   0.002979   0.001571   0.2446       0.8081 
   3     rs322460  120526809       40  0.0001248   0.002946  4.721e-05  0.04235       0.9664 
   3     rs322461  120527337       40  0.0008272   0.002907   0.002126   0.2845       0.7775 
   3   rs57646192  120527589       40  0.0008272   0.002907   0.002126   0.2845       0.7775 
   3     rs322462  120527797       40  0.0008272   0.002907   0.002126   0.2845       0.7775 
   3   rs13322497  120528074       40  -0.001417   0.003424   0.004486  -0.4138       0.6813 
   3  rs116605529  120528195       40   0.004612   0.006162    0.01453   0.7486       0.4587 
   3   rs74429509  120528241       40    -0.0011   0.004456     0.0016  -0.2468       0.8064 
   3     rs322463  120528283       40  0.0008272   0.002907   0.002126   0.2845       0.7775 
   3   rs58994172  120528543       40  0.0008272   0.002907   0.002126   0.2845       0.7775 
   3     rs322464  120528683       40  0.0008272   0.002907   0.002126   0.2845       0.7775 
   3   rs61450884  120528736       40 -0.0006917    0.00349   0.001033  -0.1982       0.8439 
   3     rs413163  120529229       40  -0.000264   0.002539  0.0002844   -0.104       0.9177 
   3    rs2675549  120530225       40   0.003853   0.004177    0.02191   0.9225       0.3621 
   3     rs630743  120530390       40  0.0003235   0.003587  0.0002139  0.09018       0.9286 
   3    rs7429476  120530707       40 -0.0002027   0.002718  0.0001463 -0.07457       0.9409 
   3     rs553011  120531054       40   0.003605   0.003486    0.02738    1.034       0.3076 
   3     rs399491  120531127       40   0.003605   0.003486    0.02738    1.034       0.3076 
   3     rs391361  120531523       40 -0.0001024   0.002965  3.139e-05 -0.03454       0.9726 
   3     rs701997  120532223       40   0.003605   0.003486    0.02738    1.034       0.3076 
   3   rs11311400  120532319       40   -0.00427   0.003388    0.04013    -1.26       0.2152 
   3     rs563089  120532845       40   0.003605   0.003486    0.02738    1.034       0.3076 
   3    rs7652708  120532876       40   0.002454    0.00263     0.0224    0.933       0.3567 
   3  rs112025671  120533021       40   0.003304   0.003783    0.01967   0.8733        0.388 
   3   rs34920119  120533040       40   0.003478   0.003122    0.03163    1.114       0.2723 
   3    rs2456273  120533068       40   0.003605   0.003486    0.02738    1.034       0.3076 
   3   rs74916399  120533165       40   -0.00427   0.003388    0.04013    -1.26       0.2152 
   3     rs559461  120533211       40   0.002556   0.002478    0.02723    1.031       0.3089 
   3     rs558376  120533368       40   0.003605   0.003486    0.02738    1.034       0.3076 
   3     rs412962  120533884       40   0.003478   0.003122    0.03163    1.114       0.2723 
   3     rs531876  120533973       40   0.001332   0.002479   0.007539   0.5373       0.5942 
   3     rs530979  120534059       40   0.001332   0.002479   0.007539   0.5373       0.5942 
   3    rs1806707  120534165       40   0.006237   0.004544    0.04723    1.373       0.1779 
   3     rs556346  120534264       40   0.006237   0.004544    0.04723    1.373       0.1779 
   3     rs679016  120534446       40   0.006237   0.004544    0.04723    1.373       0.1779 
   3    rs2016526  120535197       40   0.006237   0.004544    0.04723    1.373       0.1779 
   3    rs2016491  120535520       40   0.006237   0.004544    0.04723    1.373       0.1779 
   3     rs386107  120535906       40   0.001362   0.003722   0.003513    0.366       0.7164 
   3     rs444107  120536346       40   0.001825   0.002893    0.01036   0.6308       0.5319 
   3    rs2675548  120536587       40   0.001825   0.002893    0.01036   0.6308       0.5319 
   3   rs77668076  120536612       40   0.003304   0.003783    0.01967   0.8733        0.388 
   3  rs115934022  120537112       40   0.004845   0.005575    0.01948   0.8689       0.3903 
   3  rs116188219  120537219       40   0.004612   0.006162    0.01453   0.7486       0.4587 
   3  rs145409849  120537229       40   0.003304   0.003783    0.01967   0.8733        0.388 
   3     rs616353  120537847       40  -0.001508   0.002412    0.01019  -0.6254       0.5355 
   3     rs617769  120538191       40  -0.001508   0.002412    0.01019  -0.6254       0.5355 
   3  rs540585601  120538484       40   0.001564   0.002692   0.008812   0.5812       0.5645 
   3     rs701999  120538797       40  -0.001206   0.002449   0.006337  -0.4923       0.6254 
   3   rs72962690  120539171       40  0.0009812    0.00406   0.001534   0.2417       0.8103 
   3     rs410498  120539660       40  0.0007742   0.002773   0.002047   0.2792       0.7816 
   3   rs16831748  120539868       40  -0.006335   0.003244    0.09117   -1.952      0.05828 
   3   rs11373517  120540200       40  0.0009812    0.00406   0.001534   0.2417       0.8103 
   3    rs1850293  120540422       40  0.0009812    0.00406   0.001534   0.2417       0.8103 
   3  rs115603669  120540563       40  -0.005949   0.006131    0.02417  -0.9702       0.3381 
   3   rs75353568  120540658       40   0.003304   0.003783    0.01967   0.8733        0.388 
   3    rs7627264  120541006       40   -0.00427   0.003388    0.04013    -1.26       0.2152 
   3    rs6438595  120541009       40  0.0009812    0.00406   0.001534   0.2417       0.8103 
   3     rs505191  120541189       40  -0.001508   0.002412    0.01019  -0.6254       0.5355 
   3  rs538539778  120541733       40  -0.001508   0.002412    0.01019  -0.6254       0.5355 
   3   rs72962694  120541964       40  0.0009812    0.00406   0.001534   0.2417       0.8103 
   3     rs688424  120542526       40  -0.001508   0.002412    0.01019  -0.6254       0.5355 
   3    rs2971384  120542949       40  -0.001508   0.002412    0.01019  -0.6254       0.5355 
   3   rs78076563  120543033       40  -0.005949   0.006131    0.02417  -0.9702       0.3381 
   3     rs864458  120543039       40   0.001825   0.002893    0.01036   0.6308       0.5319 
   3  rs115208639  120543255       40  -0.003346   0.005604   0.009297  -0.5971        0.554 
   3     rs408561  120543735       40  -0.001508   0.002412    0.01019  -0.6254       0.5355 
   3     rs420103  120543829       40 -0.0001942   0.002703  0.0001357 -0.07183       0.9431 
   3   rs58363431  120543835       40  0.0009812    0.00406   0.001534   0.2417       0.8103 
   3   rs67327396  120543895       40  -0.001415   0.002524   0.008202  -0.5606       0.5784 
   3     rs446065  120544120       40  0.0006097   0.002646   0.001395   0.2304        0.819 
   3    rs9851861  120545127       40   0.003304   0.003783    0.01967   0.8733        0.388 
   3   rs73855277  120545134       40  0.0008915   0.003928   0.001354   0.2269       0.8217 
   3   rs74357790  120545291       40   0.003304   0.003783    0.01967   0.8733        0.388 
   3     rs836343  120545376       40  -0.003503   0.002446    0.05121   -1.432       0.1603 
   3  rs542733814  120545522       40   0.003304   0.003783    0.01967   0.8733        0.388 
   3   rs12107541  120545712       40  0.0009812    0.00406   0.001534   0.2417       0.8103 
   3     rs415044  120546297       40  -0.001907   0.002448    0.01572  -0.7791       0.4408 
   3     rs431241  120546748       40  0.0003388   0.002777  0.0003915    0.122       0.9035 
   3  rs144938117  120546909       40  0.0003388   0.002777  0.0003915    0.122       0.9035 
   3     rs374128  120546922       40  0.0003388   0.002777  0.0003915    0.122       0.9035 
   3     rs702004  120547041       40  0.0003388   0.002777  0.0003915    0.122       0.9035 
   3    rs9289147  120547371       40 -0.0009501    0.00269   0.003271  -0.3532       0.7259 
   3   rs10049328  120547647       40 -0.0009501    0.00269   0.003271  -0.3532       0.7259 
   3  rs116661174  120547703       40  -0.001768     0.0062   0.002136  -0.2852        0.777 
   3   rs16831788  120547886       40 -0.0009501    0.00269   0.003271  -0.3532       0.7259 
   3     rs836341  120548051       40 -0.0001942   0.002703  0.0001357 -0.07183       0.9431 
   3     rs836340  120548100       40  0.0003388   0.002777  0.0003915    0.122       0.9035 
   3   rs16831804  120548312       40   -0.00427   0.003388    0.04013    -1.26       0.2152 
   3     rs564024  120548778       40 -0.0001942   0.002703  0.0001357 -0.07183       0.9431 
   3     rs560420  120549141       40  0.0003388   0.002777  0.0003915    0.122       0.9035 
   3     rs836339  120549860       40 -0.0001942   0.002703  0.0001357 -0.07183       0.9431 
   3     rs856895  120550467       40  0.0003388   0.002777  0.0003915    0.122       0.9035 
   3   rs13327874  120551012       40   0.003304   0.003783    0.01967   0.8733        0.388 
   3     rs646244  120551100       40  0.0007742   0.002773   0.002047   0.2792       0.7816 
   3  rs201116911  120551701       40  0.0007742   0.002773   0.002047   0.2792       0.7816 
   3     rs836338  120551914       40  0.0003388   0.002777  0.0003915    0.122       0.9035 
   3    rs2948182  120552540       40  0.0003388   0.002777  0.0003915    0.122       0.9035 
   3    rs2931069  120552746       40  0.0003388   0.002777  0.0003915    0.122       0.9035 
   3     rs553479  120552749       40  0.0003388   0.002777  0.0003915    0.122       0.9035 
   3     rs587015  120553024       40  0.0006097   0.002646   0.001395   0.2304        0.819 
   3     rs401023  120553034       40  0.0006097   0.002646   0.001395   0.2304        0.819 
   3    rs9856896  120553225       40 -0.0009501    0.00269   0.003271  -0.3532       0.7259 
   3     rs401613  120553233       40  0.0003388   0.002777  0.0003915    0.122       0.9035 
   3    rs9819809  120553395       40 -0.0009501    0.00269   0.003271  -0.3532       0.7259 
   3   rs10573161  120553814       40  0.0007742   0.002773   0.002047   0.2792       0.7816 
   3    rs2971381  120553956       40  0.0003388   0.002777  0.0003915    0.122       0.9035 
   3  rs114069011  120554283       40 -0.0009501    0.00269   0.003271  -0.3532       0.7259 
   3     rs383218  120554425       40  0.0003388   0.002777  0.0003915    0.122       0.9035 
   3     rs396521  120554593       40   0.001183   0.002769   0.004781   0.4273       0.6716 
   3   rs13324018  120554852       40 -0.0009501    0.00269   0.003271  -0.3532       0.7259 
   3    rs2220254  120555505       40   -0.00427   0.003388    0.04013    -1.26       0.2152 
   3   rs17245198  120555652       40  -0.001144   0.003842   0.002326  -0.2977       0.7676 
   3   rs17185597  120555690       40  0.0009812    0.00406   0.001534   0.2417       0.8103 
   3     rs538488  120555813       40   0.001795   0.002844    0.01037   0.6311       0.5317 
   3   rs57187956  120555979       40  -0.001144   0.003842   0.002326  -0.2977       0.7676 
   3  rs111265857  120556588       40  -0.001144   0.003842   0.002326  -0.2977       0.7676 
   3  rs113430176  120556706       40  -0.001144   0.003842   0.002326  -0.2977       0.7676 
   3  rs111815830  120556776       40  -0.001144   0.003842   0.002326  -0.2977       0.7676 
   3  rs543402336  120556824       40  -0.005949   0.006131    0.02417  -0.9702       0.3381 
   3     rs388112  120556847       40  0.0008172   0.002855   0.002151   0.2862       0.7763 
   3     rs409119  120556891       40  0.0008172   0.002855   0.002151   0.2862       0.7763 
   3  rs113789770  120556969       40  -0.001144   0.003842   0.002326  -0.2977       0.7676 
   3    rs9968109  120557303       40  -0.000316   0.003904  0.0001724 -0.08096       0.9359 
   3  rs112653103  120557506       40  -0.001144   0.003842   0.002326  -0.2977       0.7676 
   3   rs10548211  120557837       40  -0.001144   0.003842   0.002326  -0.2977       0.7676 
   3    rs7619694  120558109       40  -0.000316   0.003904  0.0001724 -0.08096       0.9359 
   3   rs59011025  120558349       40  -0.000316   0.003904  0.0001724 -0.08096       0.9359 
   3  rs111594402  120559023       40 -0.0004948   0.006206  0.0001672 -0.07972       0.9369 
   3     rs527734  120559834       40   0.001795   0.002844    0.01037   0.6311       0.5317 
   3     rs668038  120560548       40   0.001795   0.002844    0.01037   0.6311       0.5317 
   3   rs17185716  120560743       40  0.0009812    0.00406   0.001534   0.2417       0.8103 
   3   rs11710917  120561182       40  -0.004478   0.003672    0.03767    -1.22       0.2301 
   3    rs7612901  120561365       40  -0.003733   0.003718    0.02585   -1.004       0.3217 
   3  rs550142123  120561831       40   0.005236   0.003631    0.05189    1.442       0.1575 
   3  rs112161460  120562010       40  -0.003733   0.003718    0.02585   -1.004       0.3217 
   3    rs6438596  120563006       40  -0.003733   0.003718    0.02585   -1.004       0.3217 
   3   rs57040003  120563262       40  -0.003733   0.003718    0.02585   -1.004       0.3217 
   3  rs111543967  120563350       40   0.001583   0.003032   0.007116   0.5219       0.6048 
   3   rs72964728  120563482       40  0.0009812    0.00406   0.001534   0.2417       0.8103 
   3  rs113022545  120563749       40 -0.0007915   0.002804   0.002092  -0.2822       0.7793 
   3   rs73855281  120564328       40  -0.003733   0.003718    0.02585   -1.004       0.3217 
   3     rs440385  120564338       40  0.0008172   0.002855   0.002151   0.2862       0.7763 
   3   rs11709397  120564984       40  -0.000316   0.003904  0.0001724 -0.08096       0.9359 
   3  rs116513130  120565792       40   -0.00384   0.006176    0.01007  -0.6218       0.5378 
   3  rs113511045  120566033       40   0.001795   0.002844    0.01037   0.6311       0.5317 
   3    rs5852255  120567105       40   0.001088   0.002788   0.003995   0.3904       0.6984 
   3    rs1032897  120567150       40  0.0009812    0.00406   0.001534   0.2417       0.8103 
   3     rs380245  120567268       40  0.0009216   0.002943   0.002575   0.3132       0.7559 
   3    rs4676831  120567850       40  -0.003733   0.003718    0.02585   -1.004       0.3217 
   3    rs9842325  120567939       40   0.003304   0.003783    0.01967   0.8733        0.388 
   3   rs56138252  120568319       40  -0.004478   0.003672    0.03767    -1.22       0.2301 
   3     rs413401  120568391       40   0.001795   0.002844    0.01037   0.6311       0.5317 
   3   rs76535922  120569314       40   0.004612   0.006162    0.01453   0.7486       0.4587 
   3   rs11706251  120569780       40  0.0009812    0.00406   0.001534   0.2417       0.8103 
   3  rs116496113  120570209       40   0.004845   0.005575    0.01948   0.8689       0.3903 
   3  rs115935059  120570391       40  -0.005393   0.005562    0.02414  -0.9696       0.3384 
   3     rs586820  120570730       40   0.001795   0.002844    0.01037   0.6311       0.5317 
   3   rs75270745  120570788       40   0.004612   0.006162    0.01453   0.7486       0.4587 
   3   rs16831855  120571123       40   -0.00427   0.003388    0.04013    -1.26       0.2152 
   3   rs74873876  120571400       40   0.003304   0.003783    0.01967   0.8733        0.388 
   3    rs2171168  120571604       40   0.003367   0.002729    0.03851    1.234       0.2249 
   3   rs67970498  120572446       40 -0.0002773   0.002946   0.000233 -0.09411       0.9255 
   3   rs13324303  120572448       40  -0.003986    0.00461    0.01929  -0.8646       0.3927 
   3  rs553337206  120572454       40  -0.002408   0.003513    0.01221  -0.6854       0.4973 
   3   rs13324279  120572455       40   0.001863   0.003281   0.008411   0.5677       0.5736 
   3  rs114115704  120572460       40   0.001863   0.004891   0.003804   0.3809       0.7054 
   3   rs78711567  120572907       40   0.006433   0.005533    0.03436    1.163       0.2522 
   3     rs371768  120572921       40 -0.0004971   0.004654  0.0003001  -0.1068       0.9155 
   3  rs138192677  120573108       40  -0.002791   0.003369    0.01774  -0.8284       0.4126 
   3     rs408378  120573295       40  0.0008646   0.002656    0.00278   0.3255       0.7466 
   3   rs12490201  120574683       40   0.003007   0.003423     0.0199   0.8784       0.3852 
   3    rs1829893  120574931       40 -0.0001605   0.003348  6.048e-05 -0.04794        0.962 
   3    rs9852152  120575246       40   0.003343   0.003389    0.02498   0.9866       0.3301 
   3     rs603847  120575852       40   0.000299   0.003432  0.0001997  0.08712        0.931 
   3     rs697011  120577143       40  -0.002069   0.003709   0.008122  -0.5578       0.5802 
   3    rs1394960  120577489       40   0.003343   0.003389    0.02498   0.9866       0.3301 
   3     rs380210  120577896       40  -0.002069   0.004049   0.006824   -0.511       0.6123 
   3     rs377374  120578717       40  -0.001538   0.003394   0.005373  -0.4531       0.6531 
   3  rs140898295  120578858       40  0.0007383   0.005629  0.0004525   0.1312       0.8963 
   3    rs3856572  120579177       40  0.0005893   0.003157  0.0009158   0.1866       0.8529 
   3  rs200816131  120579184       40   0.001289   0.003288   0.004027    0.392       0.6973 
   3  rs200764229  120579190       40   0.001289   0.003288   0.004027    0.392       0.6973 
   3  rs145282245  120579649       40  -0.001907   0.006199   0.002485  -0.3077         0.76 
   3     rs451182  120580678       40   0.002371   0.003514    0.01184   0.6746        0.504 
   3     rs454835  120580735       40   0.002371   0.003514    0.01184   0.6746        0.504 
   3     rs392255  120581958       40   0.002371   0.003514    0.01184   0.6746        0.504 
   3    rs6776922  120582220       40   0.003007   0.003423     0.0199   0.8784       0.3852 
   3   rs79095501  120582319       40   0.003565   0.004866    0.01392   0.7325       0.4684 
   3    rs6777238  120582517       40   0.003007   0.003423     0.0199   0.8784       0.3852 
   3    rs1403718  120583216       40   0.009632   0.006007    0.06338    1.604       0.1171 
   3     rs390950  120583633       40   0.001289   0.003288   0.004027    0.392       0.6973 
   3    rs9824369  120584098       40   0.003007   0.003423     0.0199   0.8784       0.3852 
   3     rs322458  120585315       40   0.001289   0.003288   0.004027    0.392       0.6973 
   3     rs178726  120585496       40   0.001289   0.003288   0.004027    0.392       0.6973 
   3   rs10593035  120585923       40   0.001275   0.003152   0.004289   0.4046        0.688 
   3     rs189784  120586383       40   0.000131   0.006207  1.172e-05  0.02111       0.9833 
   3   rs28735884  120586429       40   0.002892   0.003504    0.01761   0.8254       0.4143 
   3    rs9812927  120587590       40   0.003069   0.003396    0.02105   0.9039       0.3717 
   3     rs697012  120588581       40   0.002228   0.003328    0.01166   0.6695       0.5072 
   3     rs322457  120589727       40  0.0007622   0.003101   0.001587   0.2458       0.8072 
   3     rs225178  120590178       40   0.002228   0.003328    0.01166   0.6695       0.5072 
   3    rs9833787  120591251       40   0.009632   0.006007    0.06338    1.604       0.1171 
   3  rs199842627  120591516       40  0.0005589   0.003294  0.0007572   0.1697       0.8662 
   3  rs150417591  120591561       40   0.003565   0.004866    0.01392   0.7325       0.4684 
   3     rs417631  120591837       40 -0.0008654    0.00374   0.001407  -0.2314       0.8183 
   3     rs395288  120591911       40   0.002228   0.003328    0.01166   0.6695       0.5072 
   3     rs441023  120591923       40   0.002228   0.003328    0.01166   0.6695       0.5072 
   3     rs440865  120592037       40  -0.003005   0.005192   0.008737  -0.5787       0.5662 
   3     rs450614  120592338       40  -0.003156   0.003117    0.02628   -1.013       0.3176 
   3   rs76642180  120592472       40   0.003007   0.003423     0.0199   0.8784       0.3852 
   3     rs376076  120592551       40  -0.003156   0.003117    0.02628   -1.013       0.3176 
   3    rs9289149  120593461       40   0.002942   0.003123    0.02282   0.9421       0.3521 
   3   rs73855284  120594020       40  -0.008151   0.005044     0.0643   -1.616       0.1144 
   3    rs2971383  120594744       40   0.000131   0.006207  1.172e-05  0.02111       0.9833 
   3     rs420621  120595986       40  -0.003595   0.003353    0.02937   -1.072       0.2904 
   3   rs73855285  120597010       40  -0.005713   0.003866    0.05434   -1.478       0.1477 
   3    rs9856996  120597030       40   0.002132   0.002681    0.01637   0.7952       0.4314 
   3   rs59307239  120597165       40 -0.0004464   0.003063  0.0005586  -0.1457       0.8849 
   3   rs73855293  120597428       40  -0.007427    0.00475    0.06044   -1.563       0.1262 
   3  rs200645692  120598190       40 -0.0004638   0.006206  0.0001469 -0.07472       0.9408 
   3  rs112059528  120598291       40  -0.002271   0.003126     0.0137  -0.7266       0.4719 
   3   rs75972235  120598321       40  0.0005921    0.00563  0.0002911   0.1052       0.9168 
   3    rs9289150  120598646       40   0.005171   0.003037    0.07089    1.703      0.09678 
   3    rs9843476  120598750       40   0.005171   0.003037    0.07089    1.703      0.09678 
   3   rs76286395  120598974       40  -0.007427    0.00475    0.06044   -1.563       0.1262 
   3   rs11914607  120599347       40  -0.002271   0.003126     0.0137  -0.7266       0.4719 
   3   rs11922388  120599432       40  -0.002271   0.003126     0.0137  -0.7266       0.4719 
   3   rs12637475  120599705       40   0.005171   0.003037    0.07089    1.703      0.09678 
   3  rs147561067  120600054       40   0.002132   0.002681    0.01637   0.7952       0.4314 
   3    rs9854070  120600673       40  -0.002437   0.002755    0.02017  -0.8844        0.382 
   3    rs2200487  120601173       40   0.005171   0.003037    0.07089    1.703      0.09678 
   3    rs2220256  120601231       40   0.002132   0.002681    0.01637   0.7952       0.4314 
   3   rs73855296  120601710       40  -0.005713   0.003866    0.05434   -1.478       0.1477 
   3   rs74375771  120602412       40   0.005171   0.003037    0.07089    1.703      0.09678 
   3   rs67100945  120602620       40   0.002132   0.002681    0.01637   0.7952       0.4314 
   3  rs111569609  120602884       40  0.0005921    0.00563  0.0002911   0.1052       0.9168 
   3    rs6770952  120603627       40   0.005171   0.003037    0.07089    1.703      0.09678 
   3   rs12489273  120603728       40   0.005171   0.003037    0.07089    1.703      0.09678 
   3   rs78992444  120604367       40  -0.000527   0.006206  0.0001897 -0.08492       0.9328 
   3   rs11916531  120604517       40  -0.002271   0.003126     0.0137  -0.7266       0.4719 
   3   rs11927953  120604574       40  0.0005921    0.00563  0.0002911   0.1052       0.9168 
   3    rs9875347  120604750       40   0.002132   0.002681    0.01637   0.7952       0.4314 
   3    rs9825436  120604967       40   0.005171   0.003037    0.07089    1.703      0.09678 
   3  rs148387798  120605144       40  -0.003135   0.003694     0.0186  -0.8488       0.4013 
   3   rs72964767  120605592       40   0.003174   0.004873    0.01104   0.6513       0.5187 
   3  rs146108219  120605619       40  -0.002271   0.003126     0.0137  -0.7266       0.4719 
   3   rs11918750  120605871       40  0.0005921    0.00563  0.0002911   0.1052       0.9168 
   3    rs4544547  120605906       40   0.005171   0.003037    0.07089    1.703      0.09678 
   3   rs10451893  120606033       40   0.002132   0.002681    0.01637   0.7952       0.4314 
   3   rs10451894  120606438       40  -0.002271   0.003126     0.0137  -0.7266       0.4719 
   3    rs2135244  120606991       40   0.005171   0.003037    0.07089    1.703      0.09678 
   3    rs5852256  120607001       40   0.002132   0.002681    0.01637   0.7952       0.4314 
   3    rs1523506  120607033       40   0.002132   0.002681    0.01637   0.7952       0.4314 
   3    rs2135245  120607170       40   0.005171   0.003037    0.07089    1.703      0.09678 
   3    rs9878416  120607896       40   0.005171   0.003037    0.07089    1.703      0.09678 
   3   rs16831922  120608124       40  -0.002271   0.003126     0.0137  -0.7266       0.4719 
   3  rs111788380  120608425       40   -0.00142    0.00521   0.001951  -0.2725       0.7867 
   3  rs144464587  120609222       40  -0.000527   0.006206  0.0001897 -0.08492       0.9328 
   3    rs9847406  120609641       40   0.005171   0.003037    0.07089    1.703      0.09678 
   3    rs9851797  120609869       40   0.005171   0.003037    0.07089    1.703      0.09678 
   3  rs113055076  120610102       40   0.002132   0.002681    0.01637   0.7952       0.4314 
   3  rs112119349  120610120       40   -0.00142    0.00521   0.001951  -0.2725       0.7867 
   3   rs59844095  120610170       40  -0.002271   0.003126     0.0137  -0.7266       0.4719 
   3   rs16831929  120611199       40  -0.002271   0.003126     0.0137  -0.7266       0.4719 
   3  rs116508503  120611480       40    0.01041   0.005973    0.07402    1.743      0.08945 
   3    rs9824653  120611957       40    0.00607   0.002775     0.1119    2.188      0.03491 
   3   rs12497855  120611990       40  -0.003648   0.002653     0.0474   -1.375       0.1772 
   3   rs35585774  120612206       40   0.002132   0.002681    0.01637   0.7952       0.4314 
   3   rs17246655  120612346       40  -0.003252   0.005188    0.01024  -0.6269       0.5345 
   3    rs9289151  120612383       40   0.005171   0.003037    0.07089    1.703      0.09678 
   3     rs470738  120612970       40  -0.001836   0.003445   0.007417  -0.5329       0.5972 
   3   rs10934533  120613713       40   0.005171   0.003037    0.07089    1.703      0.09678 
   3   rs79681616  120613893       40  -0.005138   0.005568    0.02191  -0.9227        0.362 
   3    rs1814869  120614421       40   0.005794   0.003016    0.08853    1.921      0.06223 
   3    rs9836112  120614599       40   0.005794   0.003016    0.08853    1.921      0.06223 
   3   rs13326084  120614831       40   0.005794   0.003016    0.08853    1.921      0.06223 
   3  rs143863800  120615016       40  -0.003931   0.003852    0.02669   -1.021       0.3138 
   3   rs10575897  120615049       40  -0.002954   0.002539     0.0344   -1.163       0.2519 
   3     rs511841  120615515       40  -0.001836   0.003445   0.007417  -0.5329       0.5972 
   3    rs9851135  120615564       40   0.005794   0.003016    0.08853    1.921      0.06223 
   3    rs9813519  120615664       40   0.005794   0.003016    0.08853    1.921      0.06223 
   3     rs836345  120615738       40 -0.0009892   0.002671   0.003597  -0.3704       0.7132 
   3     rs836344  120615778       40  -0.003611   0.002731    0.04398   -1.322        0.194 
   3  rs138440002  120615807       40   -0.00142    0.00521   0.001951  -0.2725       0.7867 
   3    rs6800520  120617053       40   0.005794   0.003016    0.08853    1.921      0.06223 
   3    rs1097453  120617106       40  -0.002954   0.002539     0.0344   -1.163       0.2519 
   3  rs111320924  120618024       40  -0.002954   0.002539     0.0344   -1.163       0.2519 
   3  rs149684712  120618701       40   0.005794   0.003016    0.08853    1.921      0.06223 
   3    rs1070365  120618989       40  -0.002954   0.002539     0.0344   -1.163       0.2519 
   3    rs1070366  120619251       40  -0.001836   0.003445   0.007417  -0.5329       0.5972 
   3    rs9834559  120619569       40   0.005794   0.003016    0.08853    1.921      0.06223 
   3    rs9872686  120619608       40   0.005794   0.003016    0.08853    1.921      0.06223 
   3  rs139427032  120619701       40 -0.0001824   0.002718  0.0001185 -0.06711       0.9468 
   3  rs150847135  120620071       40  -0.001114   0.005212   0.001202  -0.2138       0.8318 
   3  rs147441615  120620237       40   0.005794   0.003016    0.08853    1.921      0.06223 
   3  rs149944739  120620272       40   0.005794   0.003016    0.08853    1.921      0.06223 
   3  rs113607479  120620293       40  -0.001114   0.005212   0.001202  -0.2138       0.8318 
   3  rs142130677  120620493       40  -0.001114   0.005212   0.001202  -0.2138       0.8318 
   3  rs139736744  120620589       40  -0.001404   0.002945   0.005948  -0.4768       0.6362 
   3  rs114499337  120620609       40  -0.008151   0.005044     0.0643   -1.616       0.1144 
   3  rs185626827  120620757       40  -0.003721   0.006177   0.009455  -0.6023       0.5506 
   3     rs470812  120620775       40  -0.001836   0.003445   0.007417  -0.5329       0.5972 
   3    rs6762819  120620820       40   0.005794   0.003016    0.08853    1.921      0.06223 
   3     rs628600  120621043       40 -0.0004667   0.003413  0.0004918  -0.1367        0.892 
   3     rs576521  120621061       40  -0.001404   0.002945   0.005948  -0.4768       0.6362 
   3    rs9882282  120621117       40   0.005794   0.003016    0.08853    1.921      0.06223 
   3     rs629510  120621245       40 -0.0009892   0.002671   0.003597  -0.3704       0.7132 
   3     rs660495  120621410       40  -0.003974   0.002702    0.05385   -1.471       0.1496 
   3    rs9883378  120621616       40   0.005794   0.003016    0.08853    1.921      0.06223 
   3    rs9845674  120621782       40   0.005794   0.003016    0.08853    1.921      0.06223 
   3    rs2220255  120622245       40   0.005794   0.003016    0.08853    1.921      0.06223 
   3   rs74882103  120622403       40 -0.0004638   0.006206  0.0001469 -0.07472       0.9408 
   3     rs470990  120622613       40 -0.0009892   0.002671   0.003597  -0.3704       0.7132 
   3     rs470623  120623065       40  -0.001404   0.002945   0.005948  -0.4768       0.6362 
   3   rs79901592  120623726       40 -0.0006389   0.004222  0.0006021  -0.1513       0.8805 
   3    rs9842537  120623889       40   0.005794   0.003016    0.08853    1.921      0.06223 
   3     rs470805  120623902       40 -0.0009892   0.002671   0.003597  -0.3704       0.7132 
   3     rs470484  120624165       40 -0.0009892   0.002671   0.003597  -0.3704       0.7132 
   3   rs73858204  120624325       40  -0.007427    0.00475    0.06044   -1.563       0.1262 
   3     rs470931  120626429       40 -0.0009892   0.002671   0.003597  -0.3704       0.7132 
   3    rs9826042  120626484       40   0.005794   0.003016    0.08853    1.921      0.06223 
   3   rs73858210  120628227       40    0.00233   0.004284   0.007724   0.5439       0.5897 
   3     rs470647  120628840       40  -0.002954   0.002539     0.0344   -1.163       0.2519 
   3     rs682394  120629446       40  -0.001836   0.003445   0.007417  -0.5329       0.5972 
   3   rs16831962  120629470       40   0.005794   0.003016    0.08853    1.921      0.06223 
   3   rs13323408  120629795       40   0.005794   0.003016    0.08853    1.921      0.06223 
   3     rs488416  120630345       40  -0.003611   0.002731    0.04398   -1.322        0.194 
   3     rs470537  120630617       40  -0.001017    0.00269   0.003745   -0.378       0.7076 
   3     rs470887  120630652       40   0.003583    0.00386    0.02217   0.9281       0.3592 
   3   rs10511406  120631567       40  -0.000527   0.006206  0.0001897 -0.08492       0.9328 
   3   rs12632316  120631617       40   0.005794   0.003016    0.08853    1.921      0.06223 
   3     rs590663  120632066       40  -0.003974   0.002702    0.05385   -1.471       0.1496 
   3  rs113735580  120632425       40 -0.0004638   0.006206  0.0001469 -0.07472       0.9408 
   3     rs588620  120632899       40  -0.002954   0.002539     0.0344   -1.163       0.2519 
   3   rs76192551  120633228       40   -0.00142    0.00521   0.001951  -0.2725       0.7867 
   3   rs16831974  120633280       40   0.005794   0.003016    0.08853    1.921      0.06223 
   3     rs590436  120633305       40  -0.001836   0.003445   0.007417  -0.5329       0.5972 
   3   rs77355692  120633560       40   0.005794   0.003016    0.08853    1.921      0.06223 
   3   rs16831976  120633983       40   0.005794   0.003016    0.08853    1.921      0.06223 
   3  rs114475489  120634516       40 -0.0004638   0.006206  0.0001469 -0.07472       0.9408 
   3   rs78489581  120634813       40   0.005794   0.003016    0.08853    1.921      0.06223 
   3    rs9862685  120635075       40   0.005794   0.003016    0.08853    1.921      0.06223 
   3   rs77968648  120635500       40  -0.001114   0.005212   0.001202  -0.2138       0.8318 
   3  rs111699750  120635660       40 -0.0004638   0.006206  0.0001469 -0.07472       0.9408 
   3     rs662110  120636473       40  -0.001836   0.003445   0.007417  -0.5329       0.5972 
   3    rs9831352  120636674       40   0.005794   0.003016    0.08853    1.921      0.06223 
   3     rs702008  120636928       40  -0.001836   0.003445   0.007417  -0.5329       0.5972 
   3    rs9855929  120637226       40   0.005794   0.003016    0.08853    1.921      0.06223 
   3     rs648570  120637253       40   0.003583    0.00386    0.02217   0.9281       0.3592 
   3   rs12498064  120638902       40   0.005794   0.003016    0.08853    1.921      0.06223 
   3   rs35147415  120639067       40   0.005794   0.003016    0.08853    1.921      0.06223 
   3  rs147220384  120639169       40   0.005794   0.003016    0.08853    1.921      0.06223 
   3     rs487657  120639858       40  -0.001404   0.002945   0.005948  -0.4768       0.6362 
   3   rs12635124  120640323       40   0.005794   0.003016    0.08853    1.921      0.06223 
   3     rs571545  120640425       40  -0.003611   0.002731    0.04398   -1.322        0.194 
   3    rs9818910  120640948       40   0.005794   0.003016    0.08853    1.921      0.06223 
   3    rs9819192  120641133       40   0.005794   0.003016    0.08853    1.921      0.06223 
   3   rs78058474  120641432       40  -0.001114   0.005212   0.001202  -0.2138       0.8318 
   3     rs470412  120642445       40  -0.001404   0.002945   0.005948  -0.4768       0.6362 
   3  rs112572833  120642624       40    0.00233   0.004284   0.007724   0.5439       0.5897 
   3  rs542411187  120642773       40   -0.00142    0.00521   0.001951  -0.2725       0.7867 
   3     rs470502  120643524       40  -0.001836   0.003445   0.007417  -0.5329       0.5972 
   3   rs71971193  120643588       40   0.005794   0.003016    0.08853    1.921      0.06223 
   3   rs11318577  120643678       40 -0.0009892   0.002671   0.003597  -0.3704       0.7132 
   3     rs470699  120644082       40  -0.002954   0.002539     0.0344   -1.163       0.2519 
   3     rs471031  120644953       40  -0.001404   0.002945   0.005948  -0.4768       0.6362 
   3  rs141965447  120645784       40  -0.002112   0.002561    0.01759  -0.8247       0.4147 
   3    rs9881138  120647343       40   0.005794   0.003016    0.08853    1.921      0.06223 
   3    rs7648074  120648719       40   0.005794   0.003016    0.08853    1.921      0.06223 
   3  rs138697911  120648989       40   0.005794   0.003016    0.08853    1.921      0.06223 
   3    rs3966088  120649318       40   -0.00142    0.00521   0.001951  -0.2725       0.7867 
   3  rs113614960  120649473       40 -0.0004638   0.006206  0.0001469 -0.07472       0.9408 
   3  rs116104824  120649511       40 -0.0004638   0.006206  0.0001469 -0.07472       0.9408 
   3   rs34387523  120649805       40  -0.001114   0.005212   0.001202  -0.2138       0.8318 
   3    rs1403717  120649855       40   0.005794   0.003016    0.08853    1.921      0.06223 
   3  rs113064766  120651222       40   -0.00142    0.00521   0.001951  -0.2725       0.7867 
   3   rs10645031  120651443       40   0.003583    0.00386    0.02217   0.9281       0.3592 
   3    rs7652758  120651690       40   0.005794   0.003016    0.08853    1.921      0.06223 
   3   rs77825219  120652365       40  -0.001114   0.005212   0.001202  -0.2138       0.8318 
   3  rs557814119  120652938       40  -0.001084   0.003026   0.003369  -0.3584        0.722 
   3    rs9855953  120653670       40   0.005794   0.003016    0.08853    1.921      0.06223 
   3   rs73858218  120653751       40  -0.007427    0.00475    0.06044   -1.563       0.1262 
   3   rs79017406  120653932       40   0.005794   0.003016    0.08853    1.921      0.06223 
   3    rs9842745  120654145       40   0.005794   0.003016    0.08853    1.921      0.06223 
   3   rs76683163  120654275       40  -0.002954   0.002539     0.0344   -1.163       0.2519 
   3    rs1683975  120654508       40  -0.003611   0.002731    0.04398   -1.322        0.194 
   3  rs149871182  120654627       40   0.005794   0.003016    0.08853    1.921      0.06223 
   3     rs612545  120654935       40  -0.002954   0.002539     0.0344   -1.163       0.2519 
   3   rs35977814  120655248       40   0.003583    0.00386    0.02217   0.9281       0.3592 
   3   rs13316005  120655388       40   0.005794   0.003016    0.08853    1.921      0.06223 
   3     rs594838  120655906       40 -0.0009892   0.002671   0.003597  -0.3704       0.7132 
   3     rs661160  120656945       40  -0.001836   0.003445   0.007417  -0.5329       0.5972 
   3     rs657578  120657777       40 -0.0009892   0.002671   0.003597  -0.3704       0.7132 
   3   rs75329683  120658260       40  -0.001114   0.005212   0.001202  -0.2138       0.8318 
   3   rs12493977  120659691       40   0.005794   0.003016    0.08853    1.921      0.06223 
   3    rs6438597  120661438       40   0.005794   0.003016    0.08853    1.921      0.06223 
   3    rs1688686  120661940       40   0.001144   0.003142   0.003477   0.3641       0.7178 
   3   rs35752782  120662334       40   0.005794   0.003016    0.08853    1.921      0.06223 
   3  rs112687254  120662356       40   -0.00142    0.00521   0.001951  -0.2725       0.7867 
   3   rs61669943  120662660       40  -0.008151   0.005044     0.0643   -1.616       0.1144 
   3     rs617332  120662750       40  -0.002954   0.002539     0.0344   -1.163       0.2519 
   3  rs150455653  120663027       40  -0.001114   0.005212   0.001202  -0.2138       0.8318 
   3    rs1683984  120663037       40   0.003583    0.00386    0.02217   0.9281       0.3592 
   3    rs9880854  120663579       40   0.005794   0.003016    0.08853    1.921      0.06223 
   3    rs9867756  120664078       40   0.005794   0.003016    0.08853    1.921      0.06223 
   3    rs1615325  120664458       40  -0.001836   0.003445   0.007417  -0.5329       0.5972 
   3    rs1683982  120664459       40  -0.001836   0.003445   0.007417  -0.5329       0.5972 
   3    rs1614611  120664484       40 -0.0009892   0.002671   0.003597  -0.3704       0.7132 
   3   rs75087365  120664538       40 -0.0004638   0.006206  0.0001469 -0.07472       0.9408 
   3   rs28578135  120664601       40   0.005794   0.003016    0.08853    1.921      0.06223 
   3   rs67364533  120665106       40   0.005626   0.003039    0.08273    1.851      0.07191 
   3   rs13320578  120665194       40   0.005794   0.003016    0.08853    1.921      0.06223 
   3   rs16831988  120665721       40   0.005794   0.003016    0.08853    1.921      0.06223 
   3    rs1688685  120666647       40  -0.003611   0.002731    0.04398   -1.322        0.194 
   3     rs591122  120667840       40   0.001144   0.003142   0.003477   0.3641       0.7178 
   3     rs608249  120669362       40  -0.001404   0.002945   0.005948  -0.4768       0.6362 
   3    rs7431221  120669828       40 -0.0009892   0.002671   0.003597  -0.3704       0.7132 
   3  rs113303032  120670421       40  -0.001836   0.003445   0.007417  -0.5329       0.5972 
   3   rs61797905  120670695       40  -0.002954   0.002539     0.0344   -1.163       0.2519 
   3   rs12635816  120670896       40  -0.003252   0.005188    0.01024  -0.6269       0.5345 
   3   rs28609295  120671015       40   0.005794   0.003016    0.08853    1.921      0.06223 
   3   rs16831995  120671432       40   0.005794   0.003016    0.08853    1.921      0.06223 
   3    rs1357527  120671717       40  -0.001404   0.002945   0.005948  -0.4768       0.6362 
   3    rs2877382  120671824       40 -0.0009892   0.002671   0.003597  -0.3704       0.7132 
   3   rs16831996  120672012       40  -0.001114   0.005212   0.001202  -0.2138       0.8318 
   3  rs527370099  120672172       40  -0.002003   0.002684    0.01444  -0.7461       0.4602 
   3    rs1683979  120672208       40  -0.003611   0.002731    0.04398   -1.322        0.194 
   3    rs1683978  120672324       40  -0.001836   0.003445   0.007417  -0.5329       0.5972 
   3  rs114536882  120672358       40   0.005794   0.003016    0.08853    1.921      0.06223 
   3   rs76351985  120672469       40   0.004054   0.004856    0.01801   0.8348        0.409 
   3     rs589056  120672867       40 -0.0009892   0.002671   0.003597  -0.3704       0.7132 
   3  rs142292885  120673673       40   0.002429   0.004442   0.007806   0.5468       0.5877 
   3     rs662467  120674527       40   0.005794   0.003016    0.08853    1.921      0.06223 
   3   rs11916300  120674779       40  -0.001114   0.005212   0.001202  -0.2138       0.8318 
   3    rs1683976  120674886       40   0.005794   0.003016    0.08853    1.921      0.06223 
   3   rs11922756  120675109       40  -0.001114   0.005212   0.001202  -0.2138       0.8318 
   3    rs1688687  120675390       40  -0.001836   0.003445   0.007417  -0.5329       0.5972 
   3   rs12635664  120676181       40   0.005794   0.003016    0.08853    1.921      0.06223 
   3   rs12635708  120676373       40   0.005794   0.003016    0.08853    1.921      0.06223 
   3   rs75189958  120676726       40  -0.001114   0.005212   0.001202  -0.2138       0.8318 
   3    rs9818673  120676848       40   0.005794   0.003016    0.08853    1.921      0.06223 
   3    rs9860626  120676874       40   0.005794   0.003016    0.08853    1.921      0.06223 
   3    rs9718007  120676917       40  -0.001836   0.003445   0.007417  -0.5329       0.5972 
   3  rs145495838  120676925       40   0.005794   0.003016    0.08853    1.921      0.06223 
   3  rs147691022  120677052       40    0.01448    0.00379     0.2776    3.821    0.0004779 
   3  rs200792679  120677362       40   0.001144   0.003142   0.003477   0.3641       0.7178 
   3   rs61797907  120677584       40  -0.002954   0.002539     0.0344   -1.163       0.2519 
   3  rs138691553  120677804       40  -0.003721   0.006177   0.009455  -0.6023       0.5506 
   3  rs563917409  120677950       40   -0.00142    0.00521   0.001951  -0.2725       0.7867 
   3   rs55833699  120678045       40  -0.004363   0.002543    0.07188   -1.716      0.09439 
   3   rs12495187  120678419       40   0.005794   0.003016    0.08853    1.921      0.06223 
   3  rs147242708  120678477       40   0.004711     0.0041    0.03359    1.149       0.2577 
   3   rs12495212  120678493       40   0.005794   0.003016    0.08853    1.921      0.06223 
   3  rs571723985  120678596       40  -0.008151   0.005044     0.0643   -1.616       0.1144 
   3  rs150513881  120679014       40   0.005794   0.003016    0.08853    1.921      0.06223 
   3  rs139455553  120679022       40   0.005794   0.003016    0.08853    1.921      0.06223 
   3  rs149859605  120679025       40   0.005794   0.003016    0.08853    1.921      0.06223 
   3  rs530897372  120679139       40  -0.001114   0.005212   0.001202  -0.2138       0.8318 
   3  rs550704132  120679140       40  -0.001114   0.005212   0.001202  -0.2138       0.8318 
   3  rs567318498  120679142       40  -0.001114   0.005212   0.001202  -0.2138       0.8318 
   3  rs201675537  120679155       40   0.005794   0.003016    0.08853    1.921      0.06223 
   3  rs182917762  120679207       40   -0.00142    0.00521   0.001951  -0.2725       0.7867 
   3  rs147707277  120679242       40   0.005794   0.003016    0.08853    1.921      0.06223 
   3    rs9833801  120679333       40  -0.002954   0.002539     0.0344   -1.163       0.2519 
   3  rs146760050  120679526       40  -0.005138   0.005568    0.02191  -0.9227        0.362 
   3    rs9872110  120679554       40  -0.001836   0.003445   0.007417  -0.5329       0.5972 
   3  rs201421189  120679708       40  -0.001114   0.005212   0.001202  -0.2138       0.8318 
   3  rs138016472  120679731       40   -0.00142    0.00521   0.001951  -0.2725       0.7867 
   3   rs61797910  120679871       40 -0.0009892   0.002671   0.003597  -0.3704       0.7132 
   3   rs77806511  120679966       40  0.0009573    0.00406   0.001461   0.2358       0.8149 
   3  rs114503917  120680034       40   0.005794   0.003016    0.08853    1.921      0.06223 
   3   rs61077473  120680055       40   0.002104   0.003831   0.007871   0.5491       0.5862 
   3   rs77045017  120680365       40  -0.001114   0.005212   0.001202  -0.2138       0.8318 
   3  rs112785642  120680814       40 -0.0009892   0.002671   0.003597  -0.3704       0.7132 
   3   rs76995572  120680944       40   0.005794   0.003016    0.08853    1.921      0.06223 
   3   rs78619588  120680971       40   0.006436   0.003269    0.09255    1.969      0.05632 
   3   rs78126765  120680978       40   0.006436   0.003269    0.09255    1.969      0.05632 
   3   rs80345370  120680982       40   0.006436   0.003269    0.09255    1.969      0.05632 
   3  rs370534936  120680987       40   0.006436   0.003269    0.09255    1.969      0.05632 
   3    rs9844059  120681019       40   0.005794   0.003016    0.08853    1.921      0.06223 
   3    rs9844215  120681082       40   0.005794   0.003016    0.08853    1.921      0.06223 
   3    rs9826889  120681270       40 -0.0009892   0.002671   0.003597  -0.3704       0.7132 
   3    rs9882540  120681300       40  -0.001404   0.002945   0.005948  -0.4768       0.6362 
   3    rs9844699  120681392       40  -0.002363   0.002612    0.02109  -0.9047       0.3713 
   3    rs9882707  120681397       40  -0.002363   0.002612    0.02109  -0.9047       0.3713 
   3  rs146936599  120681458       40   0.002498   0.002954    0.01846   0.8455       0.4031 
   3   rs77547172  120682740       40  -0.001114   0.005212   0.001202  -0.2138       0.8318 
   3     rs632018  120683107       40  -0.001836   0.003445   0.007417  -0.5329       0.5972 
   3  rs149100954  120683346       40  -0.000527   0.006206  0.0001897 -0.08492       0.9328 
   3     rs659980  120683388       40   0.003583    0.00386    0.02217   0.9281       0.3592 
   3    rs4561765  120683514       40   -0.00142    0.00521   0.001951  -0.2725       0.7867 
   3    rs1720662  120683725       40  -0.002954   0.002539     0.0344   -1.163       0.2519 
   3    rs9822403  120683956       40   0.005794   0.003016    0.08853    1.921      0.06223 
   3    rs2933327  120684147       40 -0.0009892   0.002671   0.003597  -0.3704       0.7132 
   3    rs9843217  120684528       40   0.005794   0.003016    0.08853    1.921      0.06223 
   3   rs56950485  120685058       40    0.00233   0.004284   0.007724   0.5439       0.5897 
   3  rs113062192  120685132       40  -0.000527   0.006206  0.0001897 -0.08492       0.9328 
   3  rs150811937  120685151       40 -0.0004638   0.006206  0.0001469 -0.07472       0.9408 
   3  rs113772318  120685324       40  -0.001114   0.005212   0.001202  -0.2138       0.8318 
   3   rs72966749  120685598       40    0.00233   0.004284   0.007724   0.5439       0.5897 
   3  rs115761692  120685958       40  -0.005138   0.005568    0.02191  -0.9227        0.362 
   3    rs1960320  120685967       40   0.005794   0.003016    0.08853    1.921      0.06223 
   3   rs80115122  120686348       40  -0.001114   0.005212   0.001202  -0.2138       0.8318 
   3    rs7634353  120686753       40   0.005794   0.003016    0.08853    1.921      0.06223 
   3  rs112325195  120687527       40   -0.00142    0.00521   0.001951  -0.2725       0.7867 
   3    rs9811698  120687694       40  -0.001836   0.003445   0.007417  -0.5329       0.5972 
   3   rs57093267  120688243       40  -0.003837   0.002438    0.06119   -1.574       0.1238 
   3   rs75832447  120688651       40   0.005794   0.003016    0.08853    1.921      0.06223 
   3     rs681827  120688750       40  -0.001404   0.002945   0.005948  -0.4768       0.6362 
   3   rs73858233  120689302       40  -0.008151   0.005044     0.0643   -1.616       0.1144 
   3  rs113615145  120689668       40   -0.00142    0.00521   0.001951  -0.2725       0.7867 
   3    rs9822141  120689828       40   0.005794   0.003016    0.08853    1.921      0.06223 
   3    rs9859729  120689846       40   0.005794   0.003016    0.08853    1.921      0.06223 
   3     rs589682  120689958       40  -0.001836   0.003445   0.007417  -0.5329       0.5972 
   3    rs7624337  120690083       40   0.005794   0.003016    0.08853    1.921      0.06223 
   3   rs11293812  120690220       40   0.005794   0.003016    0.08853    1.921      0.06223 
   3     rs663363  120690269       40  -0.001836   0.003445   0.007417  -0.5329       0.5972 
   3    rs7624461  120690386       40   0.005794   0.003016    0.08853    1.921      0.06223 
   3   rs79102111  120690537       40  -0.001114   0.005212   0.001202  -0.2138       0.8318 
   3   rs61797911  120690640       40  -0.001329   0.003396   0.004014  -0.3913       0.6977 
   3    rs7624738  120690689       40   0.005794   0.003016    0.08853    1.921      0.06223 
   3    rs7646815  120690711       40   0.005794   0.003016    0.08853    1.921      0.06223 
   3   rs57695248  120690722       40  -0.007427    0.00475    0.06044   -1.563       0.1262 
   3     rs603635  120690760       40  -0.001836   0.003445   0.007417  -0.5329       0.5972 
   3    rs9868798  120690905       40   0.005794   0.003016    0.08853    1.921      0.06223 
   3    rs9831814  120691217       40   0.005794   0.003016    0.08853    1.921      0.06223 
   3    rs2686651  120691253       40  -0.003974   0.002702    0.05385   -1.471       0.1496 
   3    rs9856855  120691974       40 -0.0009892   0.002671   0.003597  -0.3704       0.7132 
   3    rs9836727  120692027       40   0.005794   0.003016    0.08853    1.921      0.06223 
   3   rs61797913  120692604       40  -0.001836   0.003445   0.007417  -0.5329       0.5972 
   3   rs58047229  120692805       40  -0.003974   0.002702    0.05385   -1.471       0.1496 
   3   rs61160978  120692806       40  -0.003974   0.002702    0.05385   -1.471       0.1496 
   3    rs9880221  120693320       40   0.003669   0.003351    0.03059    1.095       0.2804 
   3    rs9842660  120693331       40   0.003669   0.003351    0.03059    1.095       0.2804 
   3    rs9842661  120693333       40   0.003669   0.003351    0.03059    1.095       0.2804 
   3  rs199893923  120693643       40   0.004711     0.0041    0.03359    1.149       0.2577 
   3  rs188307333  120693661       40   0.004711     0.0041    0.03359    1.149       0.2577 
   3   rs28820921  120693815       40  -0.001836   0.003445   0.007417  -0.5329       0.5972 
   3   rs12634397  120693921       40   0.005794   0.003016    0.08853    1.921      0.06223 
   3   rs78629016  120694105       40  -0.002954   0.002539     0.0344   -1.163       0.2519 
   3  rs146413940  120694110       40   0.005794   0.003016    0.08853    1.921      0.06223 
   3    rs2948184  120694155       40  -0.001836   0.003445   0.007417  -0.5329       0.5972 
   3  rs112500220  120694228       40  -0.001114   0.005212   0.001202  -0.2138       0.8318 
   3   rs75727207  120694231       40  -0.001836   0.003445   0.007417  -0.5329       0.5972 
   3   rs76001899  120694235       40  -0.001836   0.003445   0.007417  -0.5329       0.5972 
   3  rs560371247  120694422       40   0.005794   0.003016    0.08853    1.921      0.06223 
   3  rs141878373  120694893       40 -0.0004638   0.006206  0.0001469 -0.07472       0.9408 
   3   rs61797917  120695387       40  -0.003611   0.002731    0.04398   -1.322        0.194 
   3    rs9826081  120695668       40   0.005794   0.003016    0.08853    1.921      0.06223 
   3  rs143980901  120695728       40   0.003957   0.003792    0.02785    1.043       0.3034 
   3    rs9845975  120695813       40   0.005794   0.003016    0.08853    1.921      0.06223 
   3    rs9849763  120695856       40   0.005794   0.003016    0.08853    1.921      0.06223 
   3    rs9850284  120696232       40   0.005794   0.003016    0.08853    1.921      0.06223 
   3    rs2638581  120696428       40  -0.001836   0.003445   0.007417  -0.5329       0.5972 
   3    rs2638580  120696444       40  -0.001836   0.003445   0.007417  -0.5329       0.5972 
   3    rs2638579  120696458       40  -0.001836   0.003445   0.007417  -0.5329       0.5972 
   3    rs2686648  120696485       40 -0.0009892   0.002671   0.003597  -0.3704       0.7132 
   3    rs7431561  120696538       40  -0.001404   0.002945   0.005948  -0.4768       0.6362 
   3  rs139833876  120697151       40  -0.001836   0.003445   0.007417  -0.5329       0.5972 
   3  rs112488613  120697180       40  -0.002954   0.002539     0.0344   -1.163       0.2519 
   3    rs9836123  120697414       40   0.005794   0.003016    0.08853    1.921      0.06223 
   3    rs9873593  120697465       40   0.005794   0.003016    0.08853    1.921      0.06223 
   3  rs141104720  120697517       40  -0.002954   0.002539     0.0344   -1.163       0.2519 
   3    rs1795415  120697575       40 -0.0009892   0.002671   0.003597  -0.3704       0.7132 
   3    rs9836161  120697580       40   0.005794   0.003016    0.08853    1.921      0.06223 
   3    rs9836297  120697687       40   0.005794   0.003016    0.08853    1.921      0.06223 
   3  rs190737600  120697688       40  -0.001114   0.005212   0.001202  -0.2138       0.8318 
   3  rs111984858  120697809       40  -0.001836   0.003445   0.007417  -0.5329       0.5972 
   3  rs138122404  120697874       40  -0.003611   0.002731    0.04398   -1.322        0.194 
   3  rs188261717  120698038       40  -0.006718    0.00611    0.03083   -1.099       0.2785 
   3  rs143590702  120698302       40   -0.00142    0.00521   0.001951  -0.2725       0.7867 
   3   rs78330161  120698737       40   0.005794   0.003016    0.08853    1.921      0.06223 
   3   rs35037881  120699307       40  -0.000823   0.002845   0.002198  -0.2893       0.7739 
   3    rs9809411  120699723       40   0.005794   0.003016    0.08853    1.921      0.06223 
   3   rs35511349  120699980       40   0.004711     0.0041    0.03359    1.149       0.2577 
   3    rs9871403  120700144       40   0.005504   0.003066    0.07816    1.795      0.08061 
   3     rs954569  120700719       40 -0.0009892   0.002671   0.003597  -0.3704       0.7132 
   3    rs4311161  120700769       40   0.005794   0.003016    0.08853    1.921      0.06223 
   3     rs954568  120700950       40   0.005794   0.003016    0.08853    1.921      0.06223 
   3    rs4444652  120701451       40   0.005794   0.003016    0.08853    1.921      0.06223 
   3    rs9857987  120701678       40   0.005794   0.003016    0.08853    1.921      0.06223 
   3     rs638589  120701942       40  -0.001404   0.002945   0.005948  -0.4768       0.6362 
   3    rs9862407  120702096       40   0.005794   0.003016    0.08853    1.921      0.06223 
   3   rs79691825  120702539       40 -0.0004638   0.006206  0.0001469 -0.07472       0.9408 
   3   rs75364554  120702707       40  -0.001114   0.005212   0.001202  -0.2138       0.8318 
   3    rs9863475  120702764       40   0.005794   0.003016    0.08853    1.921      0.06223 
   3     rs638724  120703359       40  -0.002954   0.002539     0.0344   -1.163       0.2519 
   3    rs1624360  120703752       40 -0.0009892   0.002671   0.003597  -0.3704       0.7132 
   3    rs1625047  120703795       40 -0.0009892   0.002671   0.003597  -0.3704       0.7132 
   3    rs7619589  120704322       40  0.0009573    0.00406   0.001461   0.2358       0.8149 
   3    rs9817971  120704529       40   0.005794   0.003016    0.08853    1.921      0.06223 
   3     rs623175  120704611       40  -0.001836   0.003445   0.007417  -0.5329       0.5972 
   3   rs76747568  120704661       40  -0.001114   0.005212   0.001202  -0.2138       0.8318 
   3    rs9818311  120704725       40   0.005794   0.003016    0.08853    1.921      0.06223 
   3     rs594724  120704853       40   0.001144   0.003142   0.003477   0.3641       0.7178 
   3   rs12330501  120705024       40   0.005794   0.003016    0.08853    1.921      0.06223 
   3   rs12330506  120705276       40   0.005794   0.003016    0.08853    1.921      0.06223 
   3   rs78451137  120705729       40  -0.000527   0.006206  0.0001897 -0.08492       0.9328 
   3   rs80028304  120705763       40   0.005794   0.003016    0.08853    1.921      0.06223 
   3    rs1795416  120705873       40  -0.001836   0.003445   0.007417  -0.5329       0.5972 
   3    rs1688672  120706160       40 -0.0009892   0.002671   0.003597  -0.3704       0.7132 
   3    rs2701068  120706224       40 -0.0009892   0.002671   0.003597  -0.3704       0.7132 
   3   rs75821838  120706375       40  -0.001114   0.005212   0.001202  -0.2138       0.8318 
   3   rs17282993  120706444       40   0.005794   0.003016    0.08853    1.921      0.06223 
   3   rs77194761  120706603       40   0.005794   0.003016    0.08853    1.921      0.06223 
   3   rs79770822  120706642       40   0.005794   0.003016    0.08853    1.921      0.06223 
   3  rs113871138  120706926       40   -0.00142    0.00521   0.001951  -0.2725       0.7867 
   3   rs77226484  120707916       40  -0.007427    0.00475    0.06044   -1.563       0.1262 
   3    rs9839272  120708012       40   0.005794   0.003016    0.08853    1.921      0.06223 
   3    rs9877038  120708093       40   0.005794   0.003016    0.08853    1.921      0.06223 
   3   rs56172124  120708312       40  -0.008151   0.005044     0.0643   -1.616       0.1144 
   3    rs2462024  120708850       40  -0.003611   0.002731    0.04398   -1.322        0.194 
   3    rs2462023  120708880       40 -0.0009892   0.002671   0.003597  -0.3704       0.7132 
   3  rs147799696  120709223       40   -0.00142    0.00521   0.001951  -0.2725       0.7867 
   3  rs193141053  120709505       40   0.005794   0.003016    0.08853    1.921      0.06223 
   3    rs9865589  120709586       40   0.005794   0.003016    0.08853    1.921      0.06223 
   3  rs374503723  120709659       40   -0.00142    0.00521   0.001951  -0.2725       0.7867 
   3  rs111253926  120709667       40  -0.001114   0.005212   0.001202  -0.2138       0.8318 
   3  rs200686157  120710075       40  -0.001114   0.005212   0.001202  -0.2138       0.8318 
   3  rs545890395  120710086       40  -0.007427    0.00475    0.06044   -1.563       0.1262 
   3  rs112624446  120710162       40  -0.001114   0.005212   0.001202  -0.2138       0.8318 
   3   rs34928795  120710224       40 -0.0004393   0.002563  0.0007726  -0.1714       0.8648 
   3   rs61798589  120710297       40  -0.003182   0.002697    0.03534    -1.18       0.2454 
   3   rs61798590  120710302       40  -0.002245   0.002508    0.02065  -0.8951       0.3764 
   3  rs554784290  120710437       40   -0.00142    0.00521   0.001951  -0.2725       0.7867 
   3   rs11915201  120710561       40  -0.001114   0.005212   0.001202  -0.2138       0.8318 
   3    rs9813251  120710633       40   0.005794   0.003016    0.08853    1.921      0.06223 
   3    rs9851456  120710717       40   0.005794   0.003016    0.08853    1.921      0.06223 
   3    rs9813591  120710841       40   0.005794   0.003016    0.08853    1.921      0.06223 
   3    rs9871279  120710848       40   0.005794   0.003016    0.08853    1.921      0.06223 
   3    rs9817640  120711062       40   0.005794   0.003016    0.08853    1.921      0.06223 
   3    rs9875423  120711118       40   0.005794   0.003016    0.08853    1.921      0.06223 
   3    rs9875603  120711252       40   0.005717   0.003056    0.08434    1.871      0.06908 
   3   rs74280554  120711259       40  -0.000527   0.006206  0.0001897 -0.08492       0.9328 
   3  rs113564421  120711695       40   -0.00142    0.00521   0.001951  -0.2725       0.7867 
   3  rs138519638  120711991       40  0.0009573    0.00406   0.001461   0.2358       0.8149 
   3   rs75015421  120712628       40  -0.000527   0.006206  0.0001897 -0.08492       0.9328 
   3   rs75391660  120712677       40  -0.008151   0.005044     0.0643   -1.616       0.1144 
   3    rs9862272  120712787       40   0.005794   0.003016    0.08853    1.921      0.06223 
   3    rs9828133  120712982       40   0.005794   0.003016    0.08853    1.921      0.06223 
   3    rs9866558  120713178       40   0.005794   0.003016    0.08853    1.921      0.06223 
   3   rs79655669  120713243       40  -0.001114   0.005212   0.001202  -0.2138       0.8318 
   3     rs583955  120713325       40  -0.001836   0.003445   0.007417  -0.5329       0.5972 
   3   rs76814916  120713538       40  -0.001114   0.005212   0.001202  -0.2138       0.8318 
   3    rs9811686  120713605       40   0.005794   0.003016    0.08853    1.921      0.06223 
   3   rs77163407  120713621       40   -0.00142    0.00521   0.001951  -0.2725       0.7867 
   3     rs638343  120713671       40  -0.003664   0.002637    0.04834   -1.389       0.1728 
   3  rs533428175  120713738       40 -0.0004638   0.006206  0.0001469 -0.07472       0.9408 
   3    rs9871852  120714314       40   0.005794   0.003016    0.08853    1.921      0.06223 
   3   rs60638537  120714883       40  -0.008151   0.005044     0.0643   -1.616       0.1144 
   3    rs9850079  120715848       40   0.005794   0.003016    0.08853    1.921      0.06223 
   3  rs150877540  120715971       40   0.005794   0.003016    0.08853    1.921      0.06223 
   3  rs544339059  120715991       40   -0.00142    0.00521   0.001951  -0.2725       0.7867 
   3   rs77875320  120716041       40  -0.007427    0.00475    0.06044   -1.563       0.1262 
   3  rs112048684  120716562       40   -0.00142    0.00521   0.001951  -0.2725       0.7867 
   3     rs645514  120716750       40   0.003583    0.00386    0.02217   0.9281       0.3592 
   3     rs645045  120716854       40  -0.002954   0.002539     0.0344   -1.163       0.2519 
   3     rs644628  120716946       40 -0.0009892   0.002671   0.003597  -0.3704       0.7132 
   3  rs540563825  120717230       40   0.005794   0.003016    0.08853    1.921      0.06223 
   3     rs689022  120717255       40   0.003583    0.00386    0.02217   0.9281       0.3592 
   3  rs140737583  120717331       40  -0.008151   0.005044     0.0643   -1.616       0.1144 
   3    rs9860535  120717709       40   0.005794   0.003016    0.08853    1.921      0.06223 
   3     rs685914  120717936       40 -0.0009892   0.002671   0.003597  -0.3704       0.7132 
   3     rs601567  120718287       40  -0.003974   0.002702    0.05385   -1.471       0.1496 
   3   rs74376028  120718635       40  -0.008151   0.005044     0.0643   -1.616       0.1144 
   3  rs143340525  120718663       40  -0.003252   0.005188    0.01024  -0.6269       0.5345 
   3   rs80191378  120718895       40  -0.001114   0.005212   0.001202  -0.2138       0.8318 
   3   rs76391756  120718897       40  -0.007427    0.00475    0.06044   -1.563       0.1262 
   3   rs75448171  120719039       40  -0.000527   0.006206  0.0001897 -0.08492       0.9328 
   3   rs77686995  120719189       40   0.005794   0.003016    0.08853    1.921      0.06223 
   3     rs597415  120719256       40  -0.001836   0.003445   0.007417  -0.5329       0.5972 
   3    rs1523509  120719563       40  -0.001836   0.003445   0.007417  -0.5329       0.5972 
   3    rs1523508  120719564       40  -0.001836   0.003445   0.007417  -0.5329       0.5972 
   3    rs1523507  120719950       40  -0.001836   0.003445   0.007417  -0.5329       0.5972 
   3   rs28797282  120720032       40   0.005794   0.003016    0.08853    1.921      0.06223 
   3   rs73858239  120720204       40  -0.007427    0.00475    0.06044   -1.563       0.1262 
   3   rs77940077  120720568       40   0.005717   0.003056    0.08434    1.871      0.06908 
   3   rs34977942  120721114       40  -0.001114   0.005212   0.001202  -0.2138       0.8318 
   3   rs75533524  120721126       40   0.005794   0.003016    0.08853    1.921      0.06223 
   3     rs664770  120721322       40 -0.0009892   0.002671   0.003597  -0.3704       0.7132 
   3    rs3108752  120721929       40  -0.001836   0.003445   0.007417  -0.5329       0.5972 
   3    rs4048826  120722135       40 -0.0003724   0.002563  0.0005553  -0.1453       0.8852 
   3  rs372853560  120722153       40   0.005794   0.003016    0.08853    1.921      0.06223 
   3  rs146211309  120722268       40  -0.007427    0.00475    0.06044   -1.563       0.1262 
   3   rs13314307  120722370       40   0.005794   0.003016    0.08853    1.921      0.06223 
   3  rs145930901  120722590       40  -0.000527   0.006206  0.0001897 -0.08492       0.9328 
   3   rs78472766  120722603       40  -0.002954   0.002539     0.0344   -1.163       0.2519 
   3   rs13321309  120722614       40   0.005086   0.003147    0.06429    1.616       0.1144 
   3  rs546850015  120722620       40   0.005086   0.003147    0.06429    1.616       0.1144 
   3  rs371806682  120722624       40   0.005086   0.003147    0.06429    1.616       0.1144 
   3  rs113491110  120722734       40  -0.001114   0.005212   0.001202  -0.2138       0.8318 
   3    rs7643210  120722828       40   0.002867   0.002567    0.03178    1.117       0.2711 
   3    rs7645721  120723090       40  2.448e-06    0.00264  2.264e-08 0.0009275       0.9993 
   3    rs7646033  120723294       40 -0.0009892   0.002671   0.003597  -0.3704       0.7132 
   3   rs12635363  120723306       40   0.005794   0.003016    0.08853    1.921      0.06223 
   3  rs139046715  120723514       40  -0.001836   0.003445   0.007417  -0.5329       0.5972 
   3   rs12630151  120723574       40   0.005794   0.003016    0.08853    1.921      0.06223 
   3   rs13319102  120723844       40   0.005794   0.003016    0.08853    1.921      0.06223 
   3  rs149446827  120723908       40 -0.0009892   0.002671   0.003597  -0.3704       0.7132 
   3    rs9841029  120724005       40   0.005794   0.003016    0.08853    1.921      0.06223 
   3    rs9821483  120724341       40   0.005794   0.003016    0.08853    1.921      0.06223 
   3  rs187551852  120724377       40  -0.001114   0.005212   0.001202  -0.2138       0.8318 
   3    rs4306806  120724727       40  -0.002954   0.002539     0.0344   -1.163       0.2519 
   3  rs112681073  120724759       40  -0.002954   0.002539     0.0344   -1.163       0.2519 
   3  rs145468052  120724882       40   0.005794   0.003016    0.08853    1.921      0.06223 
   3  rs181237573  120724932       40   0.009074    0.00603    0.05624    1.505       0.1406 
   3  rs141155545  120725077       40  -0.000527   0.006206  0.0001897 -0.08492       0.9328 
   3  rs148522585  120725586       40  -0.007427    0.00475    0.06044   -1.563       0.1262 
   3   rs10934538  120725837       40   0.005794   0.003016    0.08853    1.921      0.06223 
   3  rs151026941  120725891       40  -0.007427    0.00475    0.06044   -1.563       0.1262 
   3   rs74322251  120726001       40  -0.007427    0.00475    0.06044   -1.563       0.1262 
   3     rs636571  120726089       40 -0.0009892   0.002671   0.003597  -0.3704       0.7132 
   3     rs651485  120726135       40  -0.001114   0.005212   0.001202  -0.2138       0.8318 
   3   rs35810303  120726258       40   0.004711     0.0041    0.03359    1.149       0.2577 
   3   rs79405314  120726534       40  -0.001114   0.005212   0.001202  -0.2138       0.8318 
   3     rs619802  120727553       40  -0.003974   0.002702    0.05385   -1.471       0.1496 
   3   rs76952740  120728139       40  -0.000527   0.006206  0.0001897 -0.08492       0.9328 
   3   rs16832021  120728447       40 -0.0004638   0.006206  0.0001469 -0.07472       0.9408 
   3    rs7617881  120728753       40   0.005794   0.003016    0.08853    1.921      0.06223 
   3    rs7642063  120729004       40   0.005794   0.003016    0.08853    1.921      0.06223 
   3     rs591475  120729258       40  -0.002954   0.002539     0.0344   -1.163       0.2519 
   3   rs79179138  120729468       40 -0.0004638   0.006206  0.0001469 -0.07472       0.9408 
   3   rs77194738  120729507       40   0.005794   0.003016    0.08853    1.921      0.06223 
   3    rs1688684  120730219       40  -0.001836   0.003445   0.007417  -0.5329       0.5972 
   3   rs12494552  120730321       40   0.005794   0.003016    0.08853    1.921      0.06223 
   3   rs11921863  120730510       40   0.005397   0.003026    0.07725    1.784      0.08248 
   3  rs111346209  120730532       40   -0.00142    0.00521   0.001951  -0.2725       0.7867 
   3   rs28751972  120730689       40   0.005794   0.003016    0.08853    1.921      0.06223 
   3  rs113397032  120731276       40 -0.0004638   0.006206  0.0001469 -0.07472       0.9408 
   3   rs12492453  120731452       40   0.005794   0.003016    0.08853    1.921      0.06223 
   3    rs7613240  120732174       40   0.005794   0.003016    0.08853    1.921      0.06223 
   3   rs12496360  120732500       40   0.005717   0.003056    0.08434    1.871      0.06908 
   3  rs144805989  120733536       40   -0.00142    0.00521   0.001951  -0.2725       0.7867 
   3    rs9879469  120733731       40   0.005794   0.003016    0.08853    1.921      0.06223 
   3    rs9842097  120733842       40   0.005794   0.003016    0.08853    1.921      0.06223 
   3  rs143423745  120733944       40  -0.003721   0.006177   0.009455  -0.6023       0.5506 
   3    rs9884037  120734252       40   0.005794   0.003016    0.08853    1.921      0.06223 
   3   rs74697069  120734435       40  -0.001114   0.005212   0.001202  -0.2138       0.8318 
   3   rs77066608  120734690       40    0.01448    0.00379     0.2776    3.821    0.0004779 
   3    rs9861282  120735271       40   0.005794   0.003016    0.08853    1.921      0.06223 
   3    rs1403722  120735332       40   0.005794   0.003016    0.08853    1.921      0.06223 
   3    rs9828540  120736000       40   0.005794   0.003016    0.08853    1.921      0.06223 
   3    rs9849187  120736406       40   0.005794   0.003016    0.08853    1.921      0.06223 
   3     rs628329  120736558       40 -0.0009892   0.002671   0.003597  -0.3704       0.7132 
   3    rs9833950  120736883       40   0.005794   0.003016    0.08853    1.921      0.06223 
   3   rs73855304  120737784       40  -0.008151   0.005044     0.0643   -1.616       0.1144 
   3    rs9839106  120737964       40   0.005794   0.003016    0.08853    1.921      0.06223 
   3     rs680233  120738007       40  -0.003611   0.002731    0.04398   -1.322        0.194 
   3    rs9859511  120738180       40   0.005794   0.003016    0.08853    1.921      0.06223 
   3   rs79818905  120738329       40  -0.005138   0.005568    0.02191  -0.9227        0.362 
   3   rs75242887  120738509       40  -0.001114   0.005212   0.001202  -0.2138       0.8318 
   3  rs140973295  120739573       40   -0.00142    0.00521   0.001951  -0.2725       0.7867 
   3  rs112151699  120739607       40   -0.00142    0.00521   0.001951  -0.2725       0.7867 
   3  rs201470665  120739702       40  -0.001114   0.005212   0.001202  -0.2138       0.8318 
   3    rs9845928  120739823       40   0.005865   0.003027     0.0899    1.937      0.06016 
   3  rs139264460  120739966       40   0.005865   0.003027     0.0899    1.937      0.06016 
   3   rs60950175  120740101       40  -0.008151   0.005044     0.0643   -1.616       0.1144 
   3  rs112310672  120740184       40 -0.0004638   0.006206  0.0001469 -0.07472       0.9408 
   3    rs9850634  120740304       40   0.005794   0.003016    0.08853    1.921      0.06223 
   3     rs647607  120740911       40 -0.0009892   0.002671   0.003597  -0.3704       0.7132 
   3    rs2020454  120741460       40 -0.0009892   0.002671   0.003597  -0.3704       0.7132 
   3    rs9653918  120741543       40   0.005794   0.003016    0.08853    1.921      0.06223 
   3  rs112368361  120741843       40  -0.001114   0.005212   0.001202  -0.2138       0.8318 
   3    rs9822576  120741904       40   0.005794   0.003016    0.08853    1.921      0.06223 
   3  rs112725492  120741912       40 -0.0004638   0.006206  0.0001469 -0.07472       0.9408 
   3   rs34550471  120742002       40    0.00489   0.003046    0.06351    1.605       0.1167 
   3  rs115160238  120742535       40   0.005794   0.003016    0.08853    1.921      0.06223 
   3     rs618133  120742962       40  -0.001836   0.003445   0.007417  -0.5329       0.5972 
   3     rs617721  120743016       40  -0.003611   0.002731    0.04398   -1.322        0.194 
   3   rs78849893  120743054       40  -0.001114   0.005212   0.001202  -0.2138       0.8318 
   3   rs79491930  120743126       40  -0.001114   0.005212   0.001202  -0.2138       0.8318 
   3  rs182139565  120743855       40 -0.0004638   0.006206  0.0001469 -0.07472       0.9408 
   3  rs187250160  120743856       40 -0.0004638   0.006206  0.0001469 -0.07472       0.9408 
   3    rs1795413  120743940       40  -0.002954   0.002539     0.0344   -1.163       0.2519 
   3    rs9871427  120743980       40   0.005794   0.003016    0.08853    1.921      0.06223 
   3   rs78939593  120744161       40  -0.006021    0.00613    0.02476  -0.9823       0.3322 
   3    rs9289154  120744362       40   0.005794   0.003016    0.08853    1.921      0.06223 
   3  rs553527927  120744766       40   0.006418   0.003333     0.0889    1.926      0.06167 
   3  rs566657265  120744771       40   0.006418   0.003333     0.0889    1.926      0.06167 
   3  rs202044440  120744806       40  -0.001114   0.005212   0.001202  -0.2138       0.8318 
   3    rs1688688  120744857       40  -0.001966   0.002469     0.0164  -0.7961       0.4309 
   3    rs5852258  120744881       40  -0.001836   0.003445   0.007417  -0.5329       0.5972 
   3  rs146172052  120744906       40  -0.005829    0.00555    0.02821    -1.05       0.3002 
   3   rs79451113  120745454       40   0.005794   0.003016    0.08853    1.921      0.06223 
   3  rs142720443  120746039       40   0.005794   0.003016    0.08853    1.921      0.06223 
   3    rs1920546  120746185       40   0.005794   0.003016    0.08853    1.921      0.06223 
   3    rs1795412  120746680       40 -0.0009892   0.002671   0.003597  -0.3704       0.7132 
   3    rs9860063  120747536       40   0.005794   0.003016    0.08853    1.921      0.06223 
   3    rs9860106  120747693       40   0.005794   0.003016    0.08853    1.921      0.06223 
   3  rs150132722  120748275       40  -0.001114   0.005212   0.001202  -0.2138       0.8318 
   3    rs9827426  120748640       40   0.005794   0.003016    0.08853    1.921      0.06223 
   3  rs111997340  120748786       40  -0.001114   0.005212   0.001202  -0.2138       0.8318 
   3  rs113879625  120748816       40  -0.001114   0.005212   0.001202  -0.2138       0.8318 
   3    rs9831771  120749012       40   0.005794   0.003016    0.08853    1.921      0.06223 
   3    rs7650148  120749621       40   0.005794   0.003016    0.08853    1.921      0.06223 
   3    rs6809201  120749969       40    0.00233   0.004284   0.007724   0.5439       0.5897 
   3   rs57293521  120750196       40  -0.007427    0.00475    0.06044   -1.563       0.1262 
   3    rs9819822  120750216       40   0.005794   0.003016    0.08853    1.921      0.06223 
   3    rs9875544  120750452       40   0.005794   0.003016    0.08853    1.921      0.06223 
   3   rs74280556  120751296       40  -0.001114   0.005212   0.001202  -0.2138       0.8318 
   3  rs369780643  120751434       40   0.005794   0.003016    0.08853    1.921      0.06223 
   3  rs542755967  120751665       40   0.007695    0.00549    0.04915    1.401       0.1692 
   3  rs545281568  120751732       40  -0.002325   0.005618   0.004487  -0.4139       0.6813 
   3  rs565539193  120751734       40  -0.002325   0.005618   0.004487  -0.4139       0.6813 
   3  rs528993851  120751984       40  -0.008151   0.005044     0.0643   -1.616       0.1144 
   3    rs9289155  120752390       40  -0.001605   0.002454    0.01113   -0.654        0.517 
   3  rs573697647  120752419       40  -0.002018   0.002551    0.01621  -0.7913       0.4337 
   3    rs9811402  120752463       40   0.005794   0.003016    0.08853    1.921      0.06223 
   3   rs72968819  120752996       40    0.00233   0.004284   0.007724   0.5439       0.5897 
   3  rs201153917  120753400       40   0.005794   0.003016    0.08853    1.921      0.06223 
   3   rs74873059  120753809       40  -0.001114   0.005212   0.001202  -0.2138       0.8318 
   3    rs9820638  120753878       40   0.005794   0.003016    0.08853    1.921      0.06223 
   3   rs74758050  120754679       40  -0.007427    0.00475    0.06044   -1.563       0.1262 
   3    rs1688674  120754984       40  -0.002902   0.002472    0.03499   -1.174       0.2478 
   3    rs1688675  120755177       40  -0.003974   0.002702    0.05385   -1.471       0.1496 
   3   rs80064895  120755360       40  -0.003252   0.005188    0.01024  -0.6269       0.5345 
   3    rs4048792  120755815       40  -0.001114   0.005212   0.001202  -0.2138       0.8318 
   3    rs1795421  120756057       40  -0.001836   0.003445   0.007417  -0.5329       0.5972 
   3  rs531825201  120756077       40   -0.00142    0.00521   0.001951  -0.2725       0.7867 
   3    rs1688676  120757344       40  -0.001404   0.002945   0.005948  -0.4768       0.6362 
   3    rs1795417  120757483       40  -0.002954   0.002539     0.0344   -1.163       0.2519 
   3    rs7636463  120757602       40   0.005794   0.003016    0.08853    1.921      0.06223 
   3    rs7616820  120757940       40   0.005794   0.003016    0.08853    1.921      0.06223 
   3    rs7617067  120757967       40   0.005794   0.003016    0.08853    1.921      0.06223 
   3   rs73855311  120757999       40  -0.007427    0.00475    0.06044   -1.563       0.1262 
   3   rs35559176  120758021       40   0.005794   0.003016    0.08853    1.921      0.06223 
   3   rs73855312  120758053       40  -0.007427    0.00475    0.06044   -1.563       0.1262 
   3    rs1688677  120758285       40  -0.001836   0.003445   0.007417  -0.5329       0.5972 
   3    rs9815133  120758534       40   0.005794   0.003016    0.08853    1.921      0.06223 
   3    rs1617800  120758767       40  -0.002954   0.002539     0.0344   -1.163       0.2519 
   3  rs148186520  120758803       40   0.005794   0.003016    0.08853    1.921      0.06223 
   3  rs150306301  120758895       40  -0.003974   0.002702    0.05385   -1.471       0.1496 
   3   rs79545868  120759144       40   -0.00142    0.00521   0.001951  -0.2725       0.7867 
   3    rs1795418  120759779       40   0.003583    0.00386    0.02217   0.9281       0.3592 
   3    rs1688679  120760495       40  -0.001836   0.003445   0.007417  -0.5329       0.5972 
   3    rs1688680  120760810       40  -0.001836   0.003445   0.007417  -0.5329       0.5972 
   3    rs9830057  120760855       40   0.005794   0.003016    0.08853    1.921      0.06223 
   3   rs78238921  120760966       40  -0.001114   0.005212   0.001202  -0.2138       0.8318 
   3   rs76435792  120760984       40  -0.001114   0.005212   0.001202  -0.2138       0.8318 
   3     rs724495  120761415       40   0.005794   0.003016    0.08853    1.921      0.06223 
   3    rs9831480  120761771       40   0.005794   0.003016    0.08853    1.921      0.06223 
   3   rs80137580  120761838       40  -0.001114   0.005212   0.001202  -0.2138       0.8318 
   3    rs9835107  120761895       40   0.005794   0.003016    0.08853    1.921      0.06223 
   3    rs1688681  120762165       40  -0.001404   0.002945   0.005948  -0.4768       0.6362 
   3    rs2638582  120762671       40 -0.0009892   0.002671   0.003597  -0.3704       0.7132 
   3    rs9840595  120763002       40   0.005794   0.003016    0.08853    1.921      0.06223 
   3   rs67659681  120763084       40   0.005794   0.003016    0.08853    1.921      0.06223 
   3    rs9841743  120763552       40   0.005794   0.003016    0.08853    1.921      0.06223 
   3   rs79431794  120764026       40  -0.000527   0.006206  0.0001897 -0.08492       0.9328 
   3   rs74723081  120764631       40   -0.00142    0.00521   0.001951  -0.2725       0.7867 
   3   rs75256160  120765832       40  -0.008151   0.005044     0.0643   -1.616       0.1144 
   3    rs1688683  120766444       40  -0.001836   0.003445   0.007417  -0.5329       0.5972 
   3   rs75160187  120766726       40   -0.00142    0.00521   0.001951  -0.2725       0.7867 
   3    rs7628419  120766920       40   0.005794   0.003016    0.08853    1.921      0.06223 
   3   rs11444329  120767535       40   0.001607   0.002781   0.008713   0.5779       0.5667 
   3    rs6438599  120767575       40  -0.005138   0.005568    0.02191  -0.9227        0.362 
   3    rs9834680  120767618       40   0.005794   0.003016    0.08853    1.921      0.06223 
   3    rs9877402  120768492       40   0.005794   0.003016    0.08853    1.921      0.06223 
   3    rs2331521  120768859       40  -0.001836   0.003445   0.007417  -0.5329       0.5972 
   3   rs76299121  120769781       40  -0.002954   0.002539     0.0344   -1.163       0.2519 
   3   rs35345840  120770243       40  -0.001836   0.003445   0.007417  -0.5329       0.5972 
   3    rs4630876  120770385       40  -0.001836   0.003445   0.007417  -0.5329       0.5972 
   3  rs145084288  120770446       40 -0.0004638   0.006206  0.0001469 -0.07472       0.9408 
   3    rs4524222  120770805       40  -0.001404   0.002945   0.005948  -0.4768       0.6362 
   3  rs149334354  120770840       40   -0.00142    0.00521   0.001951  -0.2725       0.7867 
   3    rs7646709  120771193       40   0.005794   0.003016    0.08853    1.921      0.06223 
   3   rs28852138  120771394       40   0.005794   0.003016    0.08853    1.921      0.06223 
   3   rs28850644  120771463       40   0.005794   0.003016    0.08853    1.921      0.06223 
   3    rs9856143  120771528       40  -0.001404   0.002945   0.005948  -0.4768       0.6362 
   3    rs9855911  120771551       40  -0.001404   0.002945   0.005948  -0.4768       0.6362 
   3   rs11715413  120771553       40  -0.001404   0.002945   0.005948  -0.4768       0.6362 
   3    rs9856303  120771575       40  -0.001404   0.002945   0.005948  -0.4768       0.6362 
   3  rs369919557  120771599       40  -0.001404   0.002945   0.005948  -0.4768       0.6362 
   3  rs371886735  120771602       40  -0.001404   0.002945   0.005948  -0.4768       0.6362 
   3  rs150731303  120771677       40  -0.001114   0.005212   0.001202  -0.2138       0.8318 
   3  rs139028454  120771906       40  -0.001114   0.005212   0.001202  -0.2138       0.8318 
   3  rs143961857  120771949       40   0.005794   0.003016    0.08853    1.921      0.06223 
   3  rs376868071  120772915       40  -0.003611   0.002731    0.04398   -1.322        0.194 
   3  rs183317912  120773207       40 -0.0004638   0.006206  0.0001469 -0.07472       0.9408 
   3   rs55989794  120773238       40  -0.002954   0.002539     0.0344   -1.163       0.2519 
   3    rs9866746  120773502       40  -0.003974   0.002702    0.05385   -1.471       0.1496 
   3   rs36026316  120773646       40  -0.001404   0.002945   0.005948  -0.4768       0.6362 
   3   rs68094067  120773738       40   0.005794   0.003016    0.08853    1.921      0.06223 
   3   rs78629447  120773748       40  -0.001114   0.005212   0.001202  -0.2138       0.8318 
   3  rs143740506  120774522       40   0.005794   0.003016    0.08853    1.921      0.06223 
   3    rs5852260  120774704       40  -0.002874   0.003186    0.02097  -0.9021       0.3727 
   3  rs116804680  120774808       40  -0.000527   0.006206  0.0001897 -0.08492       0.9328 
   3    rs1920550  120775222       40   -0.00142    0.00521   0.001951  -0.2725       0.7867 
   3    rs1920549  120775515       40   0.005794   0.003016    0.08853    1.921      0.06223 
   3   rs78708341  120776213       40  -0.001114   0.005212   0.001202  -0.2138       0.8318 
   3  rs150342889  120777037       40  -0.007427    0.00475    0.06044   -1.563       0.1262 
   3  rs199801251  120777669       40   0.005794   0.003016    0.08853    1.921      0.06223 
   3  rs148578105  120777810       40  -0.000527   0.006206  0.0001897 -0.08492       0.9328 
   3  rs112645728  120778200       40   0.004711     0.0041    0.03359    1.149       0.2577 
   3  rs144719639  120778236       40   0.005794   0.003016    0.08853    1.921      0.06223 
   3   rs56906034  120778492       40  -0.008151   0.005044     0.0643   -1.616       0.1144 
   3  rs111334921  120778790       40 -0.0004638   0.006206  0.0001469 -0.07472       0.9408 
   3   rs12637054  120778835       40   0.005794   0.003016    0.08853    1.921      0.06223 
   3   rs12330178  120779454       40   0.005794   0.003016    0.08853    1.921      0.06223 
   3   rs10212556  120780250       40   0.005794   0.003016    0.08853    1.921      0.06223 
   3    rs6785751  120780717       40   0.005794   0.003016    0.08853    1.921      0.06223 
   3  rs138823000  120780759       40   0.005794   0.003016    0.08853    1.921      0.06223 
   3  rs116174647  120781288       40   0.005794   0.003016    0.08853    1.921      0.06223 
   3    rs6807604  120781289       40  -0.003974   0.002702    0.05385   -1.471       0.1496 
   3   rs11720685  120781453       40   0.004711     0.0041    0.03359    1.149       0.2577 
   3    rs6438601  120782246       40   0.001144   0.003142   0.003477   0.3641       0.7178 
   3    rs1920547  120782312       40 -0.0009892   0.002671   0.003597  -0.3704       0.7132 
   3    rs6798684  120782536       40   0.005794   0.003016    0.08853    1.921      0.06223 
   3  rs150627137  120782661       40   0.005794   0.003016    0.08853    1.921      0.06223 
   3    rs6799012  120782803       40   0.005794   0.003016    0.08853    1.921      0.06223 
   3    rs9815281  120782919       40   0.005794   0.003016    0.08853    1.921      0.06223 
   3  rs116086956  120782924       40   0.005794   0.003016    0.08853    1.921      0.06223 
   3  rs114656572  120783150       40   0.005794   0.003016    0.08853    1.921      0.06223 
   3  rs114124720  120783154       40   0.005794   0.003016    0.08853    1.921      0.06223 
   3    rs2331514  120783438       40   0.005794   0.003016    0.08853    1.921      0.06223 
   3   rs75872421  120783692       40  -0.001114   0.005212   0.001202  -0.2138       0.8318 
   3    rs5852261  120783920       40   0.005794   0.003016    0.08853    1.921      0.06223 
   3    rs9859088  120784460       40   0.005794   0.003016    0.08853    1.921      0.06223 
   3   rs74354512  120784478       40  -0.000527   0.006206  0.0001897 -0.08492       0.9328 
   3    rs6805670  120784668       40  -0.003611   0.002731    0.04398   -1.322        0.194 
   3  rs528940498  120785228       40 -0.0004638   0.006206  0.0001469 -0.07472       0.9408 
   3    rs2331539  120785300       40  -0.001404   0.002945   0.005948  -0.4768       0.6362 
   3    rs6808418  120785326       40   0.005794   0.003016    0.08853    1.921      0.06223 
   3    rs6773281  120785726       40 -0.0009892   0.002671   0.003597  -0.3704       0.7132 
   3   rs78808712  120786059       40   0.005794   0.003016    0.08853    1.921      0.06223 
   3   rs28790007  120786550       40  -0.005494   0.005138     0.0292   -1.069       0.2917 
   3    rs6776790  120786803       40   0.001144   0.003142   0.003477   0.3641       0.7178 
   3  rs112791019  120787164       40   -0.00142    0.00521   0.001951  -0.2725       0.7867 
   3   rs11918518  120787408       40  -0.002954   0.002539     0.0344   -1.163       0.2519 
   3   rs76188008  120787697       40   -0.00142    0.00521   0.001951  -0.2725       0.7867 
   3   rs13314093  120787795       40   0.005794   0.003016    0.08853    1.921      0.06223 
   3  rs115732312  120788213       40  -0.003721   0.006177   0.009455  -0.6023       0.5506 
   3    rs4048825  120788336       40 -0.0009892   0.002671   0.003597  -0.3704       0.7132 
   3    rs9815058  120788744       40 -0.0009892   0.002671   0.003597  -0.3704       0.7132 
   3    rs3845849  120789300       40  -0.001836   0.003445   0.007417  -0.5329       0.5972 
   3    rs3845850  120789320       40  -0.001404   0.002945   0.005948  -0.4768       0.6362 
   3    rs7642185  120789323       40   0.005794   0.003016    0.08853    1.921      0.06223 
   3  rs112391203  120789582       40   -0.00142    0.00521   0.001951  -0.2725       0.7867 
   3    rs3845851  120789636       40    0.00233   0.004284   0.007724   0.5439       0.5897 
   3   rs56217411  120789667       40  -0.008151   0.005044     0.0643   -1.616       0.1144 
   3    rs9844667  120790061       40  -0.001836   0.003445   0.007417  -0.5329       0.5972 
   3   rs77691480  120790140       40  -0.001114   0.005212   0.001202  -0.2138       0.8318 
   3   rs74573025  120790206       40   -0.00142    0.00521   0.001951  -0.2725       0.7867 
   3    rs2331526  120790227       40   0.003583    0.00386    0.02217   0.9281       0.3592 
   3    rs9825058  120790261       40   0.005794   0.003016    0.08853    1.921      0.06223 
   3    rs2331527  120790332       40  -0.001836   0.003445   0.007417  -0.5329       0.5972 
   3   rs76345260  120790731       40  -0.005138   0.005568    0.02191  -0.9227        0.362 
   3    rs9855455  120792187       40   0.005794   0.003016    0.08853    1.921      0.06223 
   3    rs7615991  120792926       40  -0.003974   0.002702    0.05385   -1.471       0.1496 
   3    rs7627802  120793191       40   0.005794   0.003016    0.08853    1.921      0.06223 
   3    rs4676841  120793493       40  -0.003252   0.005188    0.01024  -0.6269       0.5345 
   3    rs7616617  120793606       40   0.005794   0.003016    0.08853    1.921      0.06223 
   3    rs7616466  120793617       40  -0.001836   0.003445   0.007417  -0.5329       0.5972 
   3   rs12634158  120793916       40   0.005794   0.003016    0.08853    1.921      0.06223 
   3   rs73855320  120794080       40  -0.007427    0.00475    0.06044   -1.563       0.1262 
   3  rs111249675  120794234       40   -0.00142    0.00521   0.001951  -0.2725       0.7867 
   3  rs113085769  120794448       40   -0.00142    0.00521   0.001951  -0.2725       0.7867 
   3    rs4642056  120794660       40   0.005794   0.003016    0.08853    1.921      0.06223 
   3    rs2877405  120794972       40   0.005794   0.003016    0.08853    1.921      0.06223 
   3    rs2877406  120794980       40   0.005794   0.003016    0.08853    1.921      0.06223 
   3    rs2331528  120795056       40 -0.0009892   0.002671   0.003597  -0.3704       0.7132 
   3    rs9823442  120795151       40   0.005794   0.003016    0.08853    1.921      0.06223 
   3    rs9843421  120795347       40   0.005794   0.003016    0.08853    1.921      0.06223 
   3    rs9823877  120795354       40   0.005794   0.003016    0.08853    1.921      0.06223 
   3  rs116330514  120795775       40  -0.005138   0.005568    0.02191  -0.9227        0.362 
   3   rs75754730  120795823       40 -0.0004638   0.006206  0.0001469 -0.07472       0.9408 
   3    rs7625603  120796178       40   0.005794   0.003016    0.08853    1.921      0.06223 
   3    rs7637229  120796231       40   0.005794   0.003016    0.08853    1.921      0.06223 
   3  rs111954245  120796282       40   -0.00142    0.00521   0.001951  -0.2725       0.7867 
   3    rs6438603  120796452       40   0.005794   0.003016    0.08853    1.921      0.06223 
   3  rs138899251  120796480       40  -0.003721   0.006177   0.009455  -0.6023       0.5506 
   3  rs147400009  120796755       40  -0.007427    0.00475    0.06044   -1.563       0.1262 
   3    rs6780119  120796770       40   0.005794   0.003016    0.08853    1.921      0.06223 
   3    rs9853679  120797075       40   0.001144   0.003142   0.003477   0.3641       0.7178 
   3    rs9833700  120797102       40   0.005794   0.003016    0.08853    1.921      0.06223 
   3    rs6783166  120797233       40   0.005794   0.003016    0.08853    1.921      0.06223 
   3    rs6438604  120797585       40   0.005794   0.003016    0.08853    1.921      0.06223 
   3    rs6438605  120797586       40   0.005794   0.003016    0.08853    1.921      0.06223 
   3  rs181917627  120797711       40  -0.008151   0.005044     0.0643   -1.616       0.1144 
   3    rs6438606  120797753       40   0.005794   0.003016    0.08853    1.921      0.06223 
   3   rs12639266  120798913       40   0.005794   0.003016    0.08853    1.921      0.06223 
   3  rs111492852  120799129       40 -0.0004638   0.006206  0.0001469 -0.07472       0.9408 
   3   rs57353999  120799241       40   0.002498   0.002954    0.01846   0.8455       0.4031 
   3    rs3914745  120799666       40  -0.001836   0.003445   0.007417  -0.5329       0.5972 
   3  rs114067282  120800778       40   0.009074    0.00603    0.05624    1.505       0.1406 
   3    rs6438607  120800796       40  -0.003974   0.002702    0.05385   -1.471       0.1496 
   3    rs6794230  120800837       40   0.005794   0.003016    0.08853    1.921      0.06223 
   3   rs61645503  120800911       40  0.0009573    0.00406   0.001461   0.2358       0.8149 
   3   rs74679947  120801144       40   0.005794   0.003016    0.08853    1.921      0.06223 
   3    rs6810159  120801236       40   0.005794   0.003016    0.08853    1.921      0.06223 
   3    rs9875808  120801653       40  -0.001836   0.003445   0.007417  -0.5329       0.5972 
   3  rs112031509  120801915       40  -0.000527   0.006206  0.0001897 -0.08492       0.9328 
   3   rs13327223  120802173       40 -0.0009892   0.002671   0.003597  -0.3704       0.7132 
   3  rs112536161  120802260       40  -0.001114   0.005212   0.001202  -0.2138       0.8318 
   3   rs13323586  120802370       40   0.005794   0.003016    0.08853    1.921      0.06223 
   3  rs112268479  120802380       40  -0.001114   0.005212   0.001202  -0.2138       0.8318 
   3   rs13314083  120802925       40   0.005794   0.003016    0.08853    1.921      0.06223 
   3  rs201589890  120802946       40  -0.002175   0.005619   0.003927   -0.387       0.7009 
   3   rs78062975  120803015       40   0.005794   0.003016    0.08853    1.921      0.06223 
   3    rs9810761  120803263       40   0.005794   0.003016    0.08853    1.921      0.06223 
   3    rs9810811  120803337       40   0.005794   0.003016    0.08853    1.921      0.06223 
   3    rs9828852  120803734       40   0.005794   0.003016    0.08853    1.921      0.06223 
   3  rs138992281  120803858       40   0.005794   0.003016    0.08853    1.921      0.06223 
   3   rs76771339  120803908       40  -0.001836   0.003445   0.007417  -0.5329       0.5972 
   3    rs9833180  120804124       40 -0.0009892   0.002671   0.003597  -0.3704       0.7132 
   3    rs6799358  120804892       40   0.005794   0.003016    0.08853    1.921      0.06223 
   3   rs16832074  120805160       40   0.005794   0.003016    0.08853    1.921      0.06223 
   3  rs148126293  120805314       40   0.005794   0.003016    0.08853    1.921      0.06223 
   3    rs9822863  120805707       40   0.005794   0.003016    0.08853    1.921      0.06223 
   3    rs6775842  120805772       40  -0.001836   0.003445   0.007417  -0.5329       0.5972 
   3   rs12488442  120806129       40  -0.002954   0.002539     0.0344   -1.163       0.2519 
   3    rs9847337  120806193       40   0.005794   0.003016    0.08853    1.921      0.06223 
   3    rs9827891  120806442       40   0.005794   0.003016    0.08853    1.921      0.06223 
   3    rs3906000  120806595       40 -0.0009892   0.002671   0.003597  -0.3704       0.7132 
   3    rs9848328  120806790       40  -0.002954   0.002539     0.0344   -1.163       0.2519 
   3   rs61795510  120807032       40  -0.002051   0.002619    0.01589  -0.7833       0.4383 
   3    rs9852787  120807257       40   0.005794   0.003016    0.08853    1.921      0.06223 
   3   rs55640616  120807853       40  -0.002604   0.002745    0.02312  -0.9483        0.349 
   3   rs57990346  120807886       40  -0.001404   0.002945   0.005948  -0.4768       0.6362 
   3   rs10713184  120807985       40   0.005794   0.003016    0.08853    1.921      0.06223 
   3    rs6785984  120808456       40   0.005794   0.003016    0.08853    1.921      0.06223 
   3   rs74370757  120808589       40   0.005794   0.003016    0.08853    1.921      0.06223 
   3    rs7643267  120808811       40  -0.003611   0.002731    0.04398   -1.322        0.194 
   3    rs9862838  120808864       40   0.005794   0.003016    0.08853    1.921      0.06223 
   3    rs7645582  120808919       40  -0.001836   0.003445   0.007417  -0.5329       0.5972 
   3   rs56048195  120809321       40  -0.001404   0.002945   0.005948  -0.4768       0.6362 
   3   rs59778278  120809596       40  -0.001836   0.003445   0.007417  -0.5329       0.5972 
   3  rs551335690  120809916       40   0.004542   0.002563    0.07634    1.772      0.08438 
   3  rs565275292  120810028       40   0.005745   0.003465    0.06748    1.658       0.1055 
   3   rs74843729  120810088       40   0.002075   0.002382    0.01959   0.8713       0.3891 
   3   rs75011862  120810470       40  -0.001836   0.003445   0.007417  -0.5329       0.5972 
   3   rs75027403  120810541       40    0.00291   0.002591    0.03214    1.123       0.2683 
   3  rs147295121  120810875       40  -0.001114   0.005212   0.001202  -0.2138       0.8318 
   3  rs148511067  120811085       40  -0.001114   0.005212   0.001202  -0.2138       0.8318 
   3   rs78552675  120811136       40 -0.0004061   0.002563  0.0006603  -0.1585       0.8749 
   3    rs7646234  120811547       40   0.007461   0.003212     0.1244    2.323      0.02563 
   3  rs146863353  120811984       40   0.005794   0.003016    0.08853    1.921      0.06223 
   3  rs141501569  120812015       40   0.005794   0.003016    0.08853    1.921      0.06223 
   3  rs150852679  120812042       40  -0.001114   0.005212   0.001202  -0.2138       0.8318 
   3  rs113588918  120812082       40  -0.003611   0.002731    0.04398   -1.322        0.194 
   3  rs144221104  120812102       40  -0.003974   0.002702    0.05385   -1.471       0.1496 
   3   rs12497286  120812125       40   0.005794   0.003016    0.08853    1.921      0.06223 
   3   rs58144930  120812487       40  -0.007427    0.00475    0.06044   -1.563       0.1262 
   3  rs535228264  120812713       40   -0.00142    0.00521   0.001951  -0.2725       0.7867 
   3  rs140180931  120812731       40   0.005794   0.003016    0.08853    1.921      0.06223 
   3   rs12494809  120812876       40   0.005794   0.003016    0.08853    1.921      0.06223 
   3  rs528975999  120813111       40  -0.007427    0.00475    0.06044   -1.563       0.1262 
   3  rs139671819  120813178       40  -0.003974   0.002702    0.05385   -1.471       0.1496 
   3   rs75561156  120813291       40 -0.0009892   0.002671   0.003597  -0.3704       0.7132 
   3    rs9827020  120813350       40   0.005794   0.003016    0.08853    1.921      0.06223 
   3    rs9809684  120813355       40   0.005794   0.003016    0.08853    1.921      0.06223 
   3   rs11925873  120813405       40  -0.001114   0.005212   0.001202  -0.2138       0.8318 
   3    rs9865199  120813558       40   0.005794   0.003016    0.08853    1.921      0.06223 
   3  rs113779305  120813662       40   -0.00142    0.00521   0.001951  -0.2725       0.7867 
   3    rs9869549  120814047       40   0.005794   0.003016    0.08853    1.921      0.06223 
   3    rs7633404  120814263       40  -0.003252   0.005188    0.01024  -0.6269       0.5345 
   3  rs113394017  120814877       40   -0.00142    0.00521   0.001951  -0.2725       0.7867 
   3   rs35783902  120814956       40   0.005794   0.003016    0.08853    1.921      0.06223 
   3    rs7636387  120815160       40 -0.0009892   0.002671   0.003597  -0.3704       0.7132 
   3    rs7648200  120815348       40 -0.0009892   0.002671   0.003597  -0.3704       0.7132 
   3    rs7648217  120815424       40   0.005794   0.003016    0.08853    1.921      0.06223 
   3    rs7648612  120815781       40 -0.0009892   0.002671   0.003597  -0.3704       0.7132 
   3    rs7637100  120815806       40 -0.0009892   0.002671   0.003597  -0.3704       0.7132 
   3    rs3856575  120816217       40  -0.001836   0.003445   0.007417  -0.5329       0.5972 
   3    rs9872673  120816357       40   0.005794   0.003016    0.08853    1.921      0.06223 
   3    rs9853078  120816605       40  -0.001836   0.003445   0.007417  -0.5329       0.5972 
   3   rs78930035  120817005       40   0.005794   0.003016    0.08853    1.921      0.06223 
   3    rs2331522  120817040       40   0.003583    0.00386    0.02217   0.9281       0.3592 
   3   rs10212452  120817063       40 -0.0009892   0.002671   0.003597  -0.3704       0.7132 
   3   rs10212188  120817363       40   0.005794   0.003016    0.08853    1.921      0.06223 
   3   rs77910769  120817548       40  -0.001114   0.005212   0.001202  -0.2138       0.8318 
   3   rs79000053  120817560       40  -0.001114   0.005212   0.001202  -0.2138       0.8318 
   3  rs113030664  120818374       40   -0.00142    0.00521   0.001951  -0.2725       0.7867 
   3    rs9289158  120818940       40   0.005794   0.003016    0.08853    1.921      0.06223 
   3    rs9289159  120818953       40   0.005794   0.003016    0.08853    1.921      0.06223 
   3    rs9289160  120818993       40   0.005794   0.003016    0.08853    1.921      0.06223 
   3   rs77009327  120819561       40  -0.001114   0.005212   0.001202  -0.2138       0.8318 
   3  rs113284057  120819635       40   -0.00142    0.00521   0.001951  -0.2725       0.7867 
   3  rs150007162  120819707       40  -0.000527   0.006206  0.0001897 -0.08492       0.9328 
   3  rs142123357  120819959       40   0.005794   0.003016    0.08853    1.921      0.06223 
   3    rs9873688  120820170       40   0.005504   0.003066    0.07816    1.795      0.08061 
   3    rs9873947  120820190       40  -0.001404   0.002945   0.005948  -0.4768       0.6362 
   3    rs9835852  120820206       40   0.005794   0.003016    0.08853    1.921      0.06223 
   3  rs149537256  120820217       40  -0.001836   0.003445   0.007417  -0.5329       0.5972 
   3  rs145654694  120820784       40  -0.007427    0.00475    0.06044   -1.563       0.1262 
   3   rs77300839  120820829       40   0.005794   0.003016    0.08853    1.921      0.06223 
   3   rs74220950  120821022       40  -0.001114   0.005212   0.001202  -0.2138       0.8318 
   3    rs4048822  120821025       40   0.005794   0.003016    0.08853    1.921      0.06223 
   3   rs56106401  120821221       40  -0.001836   0.003445   0.007417  -0.5329       0.5972 
   3    rs3914739  120821406       40  -0.001404   0.002945   0.005948  -0.4768       0.6362 
   3   rs35649963  120822061       40  -0.003252   0.005188    0.01024  -0.6269       0.5345 
   3   rs75259175  120822262       40 -0.0004638   0.006206  0.0001469 -0.07472       0.9408 
   3    rs4282008  120822299       40 -0.0009892   0.002671   0.003597  -0.3704       0.7132 
   3    rs6810337  120822527       40   0.005794   0.003016    0.08853    1.921      0.06223 
   3   rs60705137  120823940       40  -0.007427    0.00475    0.06044   -1.563       0.1262 
   3  rs114611789  120823990       40   -0.00142    0.00521   0.001951  -0.2725       0.7867 
   3    rs6780326  120824741       40   0.005794   0.003016    0.08853    1.921      0.06223 
   3    rs6807328  120824875       40   0.005794   0.003016    0.08853    1.921      0.06223 
   3  rs112542170  120825260       40   -0.00142    0.00521   0.001951  -0.2725       0.7867 
   3    rs9877406  120825986       40 -0.0009892   0.002671   0.003597  -0.3704       0.7132 
   3  rs112123873  120826076       40  -0.000527   0.006206  0.0001897 -0.08492       0.9328 
   3    rs9877593  120826138       40   0.005794   0.003016    0.08853    1.921      0.06223 
   3  rs551217068  120826231       40   0.005794   0.003016    0.08853    1.921      0.06223 
   3  rs149654510  120826575       40   0.005794   0.003016    0.08853    1.921      0.06223 
   3   rs12638767  120826733       40   0.005794   0.003016    0.08853    1.921      0.06223 
   3    rs9882481  120827024       40  -0.003611   0.002731    0.04398   -1.322        0.194 
   3    rs4381881  120827617       40  -0.001836   0.003445   0.007417  -0.5329       0.5972 
   3    rs9812835  120828171       40   0.005794   0.003016    0.08853    1.921      0.06223 
   3    rs9855194  120828921       40   0.005794   0.003016    0.08853    1.921      0.06223 
   3    rs6796937  120829015       40   0.005794   0.003016    0.08853    1.921      0.06223 
   3   rs13434156  120829943       40  -0.001836   0.003445   0.007417  -0.5329       0.5972 
   3   rs75447330  120830660       40   0.005794   0.003016    0.08853    1.921      0.06223 
   3    rs9829512  120831500       40  -0.005494   0.005138     0.0292   -1.069       0.2917 
   3    rs3845852  120832368       40  -0.001222   0.002711   0.005324   -0.451       0.6546 
   3  rs111945860  120832513       40  0.0009573    0.00406   0.001461   0.2358       0.8149 
   3    rs4089688  120832596       40   0.005794   0.003016    0.08853    1.921      0.06223 
   3    rs4109044  120832808       40   0.005794   0.003016    0.08853    1.921      0.06223 
   3  rs538954537  120833232       40  -0.007427    0.00475    0.06044   -1.563       0.1262 
   3    rs3914738  120833241       40   0.005794   0.003016    0.08853    1.921      0.06223 
   3    rs3914737  120833279       40  -0.001222   0.002711   0.005324   -0.451       0.6546 
   3   rs17195196  120833403       40  -0.001836   0.003445   0.007417  -0.5329       0.5972 
   3   rs16832111  120833993       40  -0.000527   0.006206  0.0001897 -0.08492       0.9328 
   3   rs17195251  120833994       40  -0.003252   0.005188    0.01024  -0.6269       0.5345 
   3   rs78549943  120834764       40  -0.000527   0.006206  0.0001897 -0.08492       0.9328 
   3  rs111329542  120834914       40 -0.0004638   0.006206  0.0001469 -0.07472       0.9408 
   3    rs3845853  120835162       40   0.003583    0.00386    0.02217   0.9281       0.3592 
   3   rs12487633  120835613       40  -0.003611   0.002731    0.04398   -1.322        0.194 
   3    rs4048756  120836078       40  -0.002954   0.002539     0.0344   -1.163       0.2519 
   3   rs16832118  120836636       40   0.005794   0.003016    0.08853    1.921      0.06223 
   3   rs28485580  120836661       40   0.005794   0.003016    0.08853    1.921      0.06223 
   3   rs56152560  120836826       40  -0.007427    0.00475    0.06044   -1.563       0.1262 
   3    rs9832737  120837223       40   0.005794   0.003016    0.08853    1.921      0.06223 
   3    rs2222226  120837785       40  -0.000527   0.006206  0.0001897 -0.08492       0.9328 
   3    rs2331525  120838069       40 -0.0009892   0.002671   0.003597  -0.3704       0.7132 
   3    rs9838136  120838289       40   0.005794   0.003016    0.08853    1.921      0.06223 
   3   rs16845478  120838615       40   0.005794   0.003016    0.08853    1.921      0.06223 
   3   rs61661959  120838809       40  -0.006718    0.00611    0.03083   -1.099       0.2785 
   3   rs75367092  120840571       40   0.005794   0.003016    0.08853    1.921      0.06223 
   3   rs12486546  120841293       40   0.005794   0.003016    0.08853    1.921      0.06223 
   3   rs76115117  120841552       40  -0.001114   0.005212   0.001202  -0.2138       0.8318 
   3    rs7635903  120841607       40  -0.003611   0.002731    0.04398   -1.322        0.194 
   3   rs74502689  120841892       40   0.005794   0.003016    0.08853    1.921      0.06223 
   3   rs60103718  120842853       40  -0.008151   0.005044     0.0643   -1.616       0.1144 
   3  rs144622679  120842916       40  -0.001114   0.005212   0.001202  -0.2138       0.8318 
   3   rs73855330  120843226       40  -0.008151   0.005044     0.0643   -1.616       0.1144 
   3  rs115534955  120843376       40   0.005794   0.003016    0.08853    1.921      0.06223 
   3   rs75710055  120843547       40  -0.005138   0.005568    0.02191  -0.9227        0.362 
   3  rs116390019  120843970       40   0.005794   0.003016    0.08853    1.921      0.06223 
   3   rs78393338  120844778       40   -0.00142    0.00521   0.001951  -0.2725       0.7867 
   3    rs3914741  120844986       40   0.005794   0.003016    0.08853    1.921      0.06223 
   3    rs3914742  120845175       40   0.005794   0.003016    0.08853    1.921      0.06223 
   3    rs9289161  120845293       40   0.005794   0.003016    0.08853    1.921      0.06223 
   3    rs3856576  120845812       40  -0.001114   0.005212   0.001202  -0.2138       0.8318 
   3   rs16832121  120845944       40   0.005794   0.003016    0.08853    1.921      0.06223 
   3   rs73855332  120846518       40  -0.008151   0.005044     0.0643   -1.616       0.1144 
   3    rs3934093  120847062       40  -0.001404   0.002945   0.005948  -0.4768       0.6362 
   3    rs9289162  120847181       40   0.005794   0.003016    0.08853    1.921      0.06223 
   3    rs9289163  120847203       40   0.005794   0.003016    0.08853    1.921      0.06223 
   3   rs79408274  120848492       40   -0.00142    0.00521   0.001951  -0.2725       0.7867 
   3    rs3905998  120849028       40   0.005794   0.003016    0.08853    1.921      0.06223 
   3   rs76362092  120849129       40  -0.001114   0.005212   0.001202  -0.2138       0.8318 
   3   rs16832125  120849842       40 -0.0009892   0.002671   0.003597  -0.3704       0.7132 
   3    rs3914743  120850368       40  -0.002954   0.002539     0.0344   -1.163       0.2519 
   3    rs3914744  120850676       40  -0.003512   0.002725    0.04189   -1.289       0.2052 
   3    rs9841572  120851472       40   0.005794   0.003016    0.08853    1.921      0.06223 
   3   rs75750546  120851787       40  -0.000527   0.006206  0.0001897 -0.08492       0.9328 
   3   rs76851442  120852034       40  -0.001114   0.005212   0.001202  -0.2138       0.8318 
   3   rs77260954  120852935       40   -0.00142    0.00521   0.001951  -0.2725       0.7867 
   3    rs3856577  120853090       40   0.005794   0.003016    0.08853    1.921      0.06223 
   3  rs111622969  120853665       40  -0.001114   0.005212   0.001202  -0.2138       0.8318 
   3  rs376095041  120853844       40   0.005794   0.003016    0.08853    1.921      0.06223 
   3  rs200972256  120853846       40   0.005794   0.003016    0.08853    1.921      0.06223 
   3  rs141781275  120854034       40   0.005794   0.003016    0.08853    1.921      0.06223 
   3  rs113777996  120854149       40   -0.00142    0.00521   0.001951  -0.2725       0.7867 
   3  rs116635069  120854800       40   -0.00142    0.00521   0.001951  -0.2725       0.7867 
   3   rs12632599  120855667       40   0.005794   0.003016    0.08853    1.921      0.06223 
   3   rs12630798  120855967       40   0.005794   0.003016    0.08853    1.921      0.06223 
   3   rs28832926  120856275       40  -0.005494   0.005138     0.0292   -1.069       0.2917 
   3    rs9882608  120857037       40  -0.001404   0.002945   0.005948  -0.4768       0.6362 
   3   rs76954107  120857496       40   -0.00142    0.00521   0.001951  -0.2725       0.7867 
   3    rs9827836  120857577       40  -0.002954   0.002539     0.0344   -1.163       0.2519 
   3  rs138096578  120857659       40   0.005794   0.003016    0.08853    1.921      0.06223 
   3   rs13318249  120857937       40  -0.001404   0.002945   0.005948  -0.4768       0.6362 
   3  rs138522244  120858989       40  -0.003974   0.002702    0.05385   -1.471       0.1496 
   3    rs3908117  120859292       40  -0.001404   0.002945   0.005948  -0.4768       0.6362 
   3   rs76711830  120859431       40   0.005794   0.003016    0.08853    1.921      0.06223 
   3   rs79489952  120859607       40  -0.001114   0.005212   0.001202  -0.2138       0.8318 
   3   rs59489729  120859931       40  -0.008151   0.005044     0.0643   -1.616       0.1144 
   3  rs112298675  120859955       40 -0.0004638   0.006206  0.0001469 -0.07472       0.9408 
   3  rs529193187  120860250       40    0.00326   0.002798    0.03449    1.165       0.2513 
   3    rs7634173  120860316       40   0.005794   0.003016    0.08853    1.921      0.06223 
   3   rs60648200  120860470       40  -0.003974   0.002702    0.05385   -1.471       0.1496 
   3   rs34548235  120862005       40   0.004711     0.0041    0.03359    1.149       0.2577 
   3  rs531040209  120862140       40  -0.003402   0.002855    0.03601   -1.191       0.2409 
   3  rs397838289  120862986       40 -0.0005986    0.00257   0.001426   -0.233        0.817 
   3    rs9860056  120863730       40  -0.003611   0.002731    0.04398   -1.322        0.194 
   3    rs2877412  120863828       40   0.005794   0.003016    0.08853    1.921      0.06223 
   3    rs2331538  120863958       40 -0.0009892   0.002671   0.003597  -0.3704       0.7132 
   3   rs60935823  120864097       40  -0.002954   0.002539     0.0344   -1.163       0.2519 
   3   rs78822220  120864126       40  -0.001114   0.005212   0.001202  -0.2138       0.8318 
   3   rs58503530  120864213       40 -0.0009892   0.002671   0.003597  -0.3704       0.7132 
   3    rs1518597  120864719       40 -0.0009892   0.002671   0.003597  -0.3704       0.7132 
   3    rs9858962  120864970       40   0.005794   0.003016    0.08853    1.921      0.06223 
   3   rs16832140  120865302       40  -0.001114   0.005212   0.001202  -0.2138       0.8318 
   3   rs34698443  120865469       40   0.004711     0.0041    0.03359    1.149       0.2577 
   3    rs6775508  120865481       40  -0.001836   0.003445   0.007417  -0.5329       0.5972 
   3    rs9289164  120865627       40   0.005794   0.003016    0.08853    1.921      0.06223 
   3    rs9826818  120865887       40   0.005794   0.003016    0.08853    1.921      0.06223 
   3   rs74280559  120866199       40  -0.001114   0.005212   0.001202  -0.2138       0.8318 
   3   rs76338161  120866531       40  -0.003561   0.005601    0.01053  -0.6358       0.5287 
   3  rs112620462  120867015       40 -0.0004638   0.006206  0.0001469 -0.07472       0.9408 
   3  rs111326024  120867031       40   -0.00142    0.00521   0.001951  -0.2725       0.7867 
   3   rs74652873  120869276       40   -0.00142    0.00521   0.001951  -0.2725       0.7867 
   3   rs75338033  120870003       40  -0.001114   0.005212   0.001202  -0.2138       0.8318 
   3   rs34629030  120870676       40  -0.001836   0.003445   0.007417  -0.5329       0.5972 
   3   rs10530756  120870801       40  -0.001836   0.003445   0.007417  -0.5329       0.5972 
   3    rs1875867  120871116       40 -0.0002779     0.0049  8.463e-05 -0.05671       0.9551 
   3    rs2331641  120871957       40   0.001144   0.003142   0.003477   0.3641       0.7178 
   3    rs9289165  120872276       40   0.005794   0.003016    0.08853    1.921      0.06223 
   3    rs6781645  120872725       40   0.005794   0.003016    0.08853    1.921      0.06223 
   3    rs9870664  120874659       40   0.005794   0.003016    0.08853    1.921      0.06223 
   3   rs12330662  120877105       40   0.005794   0.003016    0.08853    1.921      0.06223 
   3    rs1401194  120877561       40   0.005794   0.003016    0.08853    1.921      0.06223 
   3    rs9863707  120878638       40  -0.002954   0.002539     0.0344   -1.163       0.2519 
   3  rs527511504  120878643       40   0.005794   0.003016    0.08853    1.921      0.06223 
   3    rs7616074  120879094       40   0.005794   0.003016    0.08853    1.921      0.06223 
   3   rs77532651  120879799       40   0.005794   0.003016    0.08853    1.921      0.06223 
   3  rs578015760  120880087       40   0.005459   0.003047    0.07788    1.791      0.08118 
   3   rs76361748  120880308       40   -0.00142    0.00521   0.001951  -0.2725       0.7867 
   3   rs73855344  120880515       40  -0.008151   0.005044     0.0643   -1.616       0.1144 
   3   rs58222742  120880761       40  -0.002954   0.002539     0.0344   -1.163       0.2519 
   3   rs77594201  120881262       40  -0.008151   0.005044     0.0643   -1.616       0.1144 
   3  rs192090136  120881452       40   -0.00142    0.00521   0.001951  -0.2725       0.7867 
   3    rs4676710  120881562       40 -0.0009892   0.002671   0.003597  -0.3704       0.7132 
   3    rs4676711  120881749       40  -0.003252   0.005188    0.01024  -0.6269       0.5345 
   3  rs113531363  120882288       40   -0.00142    0.00521   0.001951  -0.2725       0.7867 
   3  rs143432778  120882323       40   0.005794   0.003016    0.08853    1.921      0.06223 
   3   rs28635737  120882554       40   0.005794   0.003016    0.08853    1.921      0.06223 
   3    rs7641749  120882602       40  -0.002954   0.002539     0.0344   -1.163       0.2519 
   3   rs72966163  120883343       40   0.001454   0.004164     0.0032   0.3493       0.7288 
   3    rs9834448  120883490       40   0.005794   0.003016    0.08853    1.921      0.06223 
   3    rs2331642  120883923       40 -0.0009892   0.002671   0.003597  -0.3704       0.7132 
   3    rs1504538  120884009       40 -0.0009892   0.002671   0.003597  -0.3704       0.7132 
   3    rs7648360  120884709       40  -0.001836   0.003445   0.007417  -0.5329       0.5972 
   3    rs7615712  120884717       40  -0.001836   0.003445   0.007417  -0.5329       0.5972 
   3  rs111226007  120884811       40  -0.001114   0.005212   0.001202  -0.2138       0.8318 
   3    rs6782749  120884932       40 -0.0009892   0.002671   0.003597  -0.3704       0.7132 
   3   rs12638006  120885536       40   0.005794   0.003016    0.08853    1.921      0.06223 
   3   rs74280560  120885710       40  -0.001114   0.005212   0.001202  -0.2138       0.8318 
   3    rs5852262  120885837       40   0.005794   0.003016    0.08853    1.921      0.06223 
   3  rs201204142  120885844       40   0.005794   0.003016    0.08853    1.921      0.06223 
   3   rs73855347  120885871       40  -0.007427    0.00475    0.06044   -1.563       0.1262 
   3   rs10049483  120887367       40   0.005794   0.003016    0.08853    1.921      0.06223 
   3    rs9827406  120887421       40 -0.0009892   0.002671   0.003597  -0.3704       0.7132 
   3  rs146909084  120887684       40   -0.00142    0.00521   0.001951  -0.2725       0.7867 
   3  rs147949653  120887685       40   0.005794   0.003016    0.08853    1.921      0.06223 
   3   rs74929886  120887791       40  -0.008151   0.005044     0.0643   -1.616       0.1144 
   3  rs199848759  120888886       40   0.005794   0.003016    0.08853    1.921      0.06223 
   3   rs13319262  120889263       40  -0.001836   0.003445   0.007417  -0.5329       0.5972 
   3    rs2203797  120889370       40 -0.0009892   0.002671   0.003597  -0.3704       0.7132 
   3  rs111903623  120889598       40  -0.001114   0.005212   0.001202  -0.2138       0.8318 
   3  rs113573326  120889735       40  -0.001114   0.005212   0.001202  -0.2138       0.8318 
   3    rs9818754  120889806       40   0.005794   0.003016    0.08853    1.921      0.06223 
   3  rs137892628  120890601       40   0.005794   0.003016    0.08853    1.921      0.06223 
   3    rs9828240  120891092       40   0.005794   0.003016    0.08853    1.921      0.06223 
   3    rs2331610  120891369       40   0.005794   0.003016    0.08853    1.921      0.06223 
   3    rs7620938  120891590       40  -0.001836   0.003445   0.007417  -0.5329       0.5972 
   3  rs113305606  120891677       40   -0.00142    0.00521   0.001951  -0.2725       0.7867 
   3    rs7653810  120891771       40  -0.001836   0.003445   0.007417  -0.5329       0.5972 
   3  rs115296320  120892022       40  -0.001114   0.005212   0.001202  -0.2138       0.8318 
   3   rs12495905  120892043       40   0.005794   0.003016    0.08853    1.921      0.06223 
   3  rs112298317  120892347       40 -0.0004638   0.006206  0.0001469 -0.07472       0.9408 
   3    rs2048981  120892470       40  -0.001114   0.005212   0.001202  -0.2138       0.8318 
   3  rs140015617  120892742       40   0.005794   0.003016    0.08853    1.921      0.06223 
   3    rs1914743  120893245       40 -0.0009892   0.002671   0.003597  -0.3704       0.7132 
   3    rs9876935  120893389       40  -0.001836   0.003445   0.007417  -0.5329       0.5972 
   3   rs73855348  120893915       40  -0.007427    0.00475    0.06044   -1.563       0.1262 
   3  rs543432878  120894704       40 -0.0007659   0.004899  0.0006427  -0.1563       0.8766 
   3   rs76951640  120895274       40 -0.0004638   0.006206  0.0001469 -0.07472       0.9408 
   3   rs74441970  120895357       40   0.005794   0.003016    0.08853    1.921      0.06223 
   3    rs1818660  120895578       40 -0.0009892   0.002671   0.003597  -0.3704       0.7132 
   3    rs1818659  120895610       40  -0.000527   0.006206  0.0001897 -0.08492       0.9328 
   3   rs77722806  120895615       40  -0.003252   0.005188    0.01024  -0.6269       0.5345 
   3    rs7643780  120895620       40  -0.001836   0.003445   0.007417  -0.5329       0.5972 
   3   rs11445232  120895926       40   0.005794   0.003016    0.08853    1.921      0.06223 
   3    rs9864860  120896542       40   0.005794   0.003016    0.08853    1.921      0.06223 
   3    rs1191311  120896684       40 -0.0009892   0.002671   0.003597  -0.3704       0.7132 
   3    rs1191310  120897521       40  -0.001836   0.003445   0.007417  -0.5329       0.5972 
   3    rs1191309  120897697       40  -0.001836   0.003445   0.007417  -0.5329       0.5972 
   3   rs75540087  120898069       40   0.005794   0.003016    0.08853    1.921      0.06223 
   3   rs80148302  120899116       40  -0.003252   0.005188    0.01024  -0.6269       0.5345 
   3  rs116755351  120899651       40   0.005794   0.003016    0.08853    1.921      0.06223 
   3  rs146378003  120899732       40   0.005794   0.003016    0.08853    1.921      0.06223 
   3   rs76900191  120899804       40   0.005794   0.003016    0.08853    1.921      0.06223 
   3  rs115373109  120900050       40   0.005794   0.003016    0.08853    1.921      0.06223 
   3   rs57251480  120900257       40 -0.0009892   0.002671   0.003597  -0.3704       0.7132 
   3  rs112630693  120900973       40   -0.00142    0.00521   0.001951  -0.2725       0.7867 
   3    rs1211857  120901277       40  -0.001404   0.002945   0.005948  -0.4768       0.6362 
   3    rs1191308  120901404       40 -0.0009892   0.002671   0.003597  -0.3704       0.7132 
   3    rs1191307  120901522       40 -0.0009892   0.002671   0.003597  -0.3704       0.7132 
   3   rs74927086  120901962       40  -0.007427    0.00475    0.06044   -1.563       0.1262 
   3    rs9878635  120902082       40   0.005794   0.003016    0.08853    1.921      0.06223 
   3    rs1191306  120902408       40  -0.002954   0.002539     0.0344   -1.163       0.2519 
   3  rs572943776  120902437       40   0.006436   0.003269    0.09255    1.969      0.05632 
   3   rs75524658  120902550       40  -0.007427    0.00475    0.06044   -1.563       0.1262 
   3    rs7633823  120902791       40   0.005794   0.003016    0.08853    1.921      0.06223 
   3   rs56781134  120903169       40  -0.002954   0.002539     0.0344   -1.163       0.2519 
   3  rs112243644  120903267       40  -0.001114   0.005212   0.001202  -0.2138       0.8318 
   3    rs9831505  120904132       40   0.005794   0.003016    0.08853    1.921      0.06223 
   3    rs1191300  120904563       40  -0.003611   0.002731    0.04398   -1.322        0.194 
   3  rs147539076  120904656       40   0.005794   0.003016    0.08853    1.921      0.06223 
   3    rs1191301  120904780       40  -0.001836   0.003445   0.007417  -0.5329       0.5972 
   3    rs9681088  120904799       40   0.005794   0.003016    0.08853    1.921      0.06223 
   3  rs139834085  120904915       40   0.005794   0.003016    0.08853    1.921      0.06223 
   3    rs1191302  120904946       40 -0.0009892   0.002671   0.003597  -0.3704       0.7132 
   3    rs1211513  120905019       40  -0.001836   0.003445   0.007417  -0.5329       0.5972 
   3   rs71618039  120905348       40  -0.002954   0.002539     0.0344   -1.163       0.2519 
   3  rs141249450  120905352       40  -0.002954   0.002539     0.0344   -1.163       0.2519 
   3  rs139694321  120905353       40  -0.002954   0.002539     0.0344   -1.163       0.2519 
   3    rs1191303  120905469       40 -0.0009892   0.002671   0.003597  -0.3704       0.7132 
   3    rs7428465  120905497       40   0.005794   0.003016    0.08853    1.921      0.06223 
   3    rs7428468  120905545       40   0.005794   0.003016    0.08853    1.921      0.06223 
   3   rs13434008  120906284       40   0.005794   0.003016    0.08853    1.921      0.06223 
   3    rs1795393  120906866       40 -0.0009892   0.002671   0.003597  -0.3704       0.7132 
   3  rs145300750  120907504       40   0.006184   0.002986     0.1014    2.071      0.04521 
   3  rs149093807  120907600       40   0.005794   0.003016    0.08853    1.921      0.06223 
   3    rs4048751  120908277       40  -0.001836   0.003445   0.007417  -0.5329       0.5972 
   3   rs12496406  120908325       40   0.005794   0.003016    0.08853    1.921      0.06223 
   3    rs7652353  120908408       40   0.005794   0.003016    0.08853    1.921      0.06223 
   3    rs2679286  120908593       40 -0.0009892   0.002671   0.003597  -0.3704       0.7132 
   3    rs2701052  120908774       40  -0.001404   0.002945   0.005948  -0.4768       0.6362 
   3    rs7644591  120908911       40   0.005794   0.003016    0.08853    1.921      0.06223 
   3    rs1795392  120909000       40  -0.001836   0.003445   0.007417  -0.5329       0.5972 
   3    rs7610835  120909014       40   0.005794   0.003016    0.08853    1.921      0.06223 
   3   rs35983445  120909058       40   0.005794   0.003016    0.08853    1.921      0.06223 
   3    rs1699960  120909117       40  -0.003089   0.002612    0.03549   -1.183       0.2443 
   3    rs1795391  120909159       40  -0.001259   0.002563   0.006308  -0.4911       0.6262 
   3  rs144050849  120909180       40   0.005794   0.003016    0.08853    1.921      0.06223 
   3    rs1699958  120909219       40 -0.0009892   0.002671   0.003597  -0.3704       0.7132 
   3  rs573125516  120909646       40   0.008236   0.006061    0.04634    1.359       0.1822 
   3  rs112506982  120909670       40  -0.001126   0.004897   0.001389  -0.2299       0.8194 
   3  rs186401120  120909718       40  -0.008151   0.005044     0.0643   -1.616       0.1144 
   3  rs141057925  120909754       40  -0.001836   0.003445   0.007417  -0.5329       0.5972 
   3   rs12637208  120910134       40   0.005794   0.003016    0.08853    1.921      0.06223 
   3   rs57745805  120910202       40  -0.007427    0.00475    0.06044   -1.563       0.1262 
   3    rs1795387  120911046       40  -0.003611   0.002731    0.04398   -1.322        0.194 
   3  rs112069743  120911219       40  -0.000527   0.006206  0.0001897 -0.08492       0.9328 
   3  rs144084966  120911300       40   0.005794   0.003016    0.08853    1.921      0.06223 
   3  rs141015187  120911590       40  -0.001981   0.004051   0.006258  -0.4892       0.6275 
   3  rs113665456  120911623       40  -0.003974   0.002702    0.05385   -1.471       0.1496 
   3  rs539638939  120912033       40 -0.0001454   0.006207  1.444e-05 -0.02342       0.9814 
   3  rs549661474  120912040       40 -0.0001454   0.006207  1.444e-05 -0.02342       0.9814 
   3  rs570142275  120912041       40 -0.0001454   0.006207  1.444e-05 -0.02342       0.9814 
   3  rs183287873  120912085       40  -0.003596     0.0056    0.01073  -0.6421       0.5247 
   3  rs373423704  120912087       40  -0.003596     0.0056    0.01073  -0.6421       0.5247 
   3  rs527304307  120912261       40  -0.006187   0.004345    0.05066   -1.424       0.1626 
   3  rs201342492  120912271       40  -0.006187   0.004345    0.05066   -1.424       0.1626 
   3  rs199635871  120912281       40  -0.003885   0.004122    0.02284  -0.9425       0.3519 
   3  rs144408060  120912813       40  -0.001656   0.003136   0.007283   -0.528       0.6006 
   3    rs2679284  120912968       40 -0.0009892   0.002671   0.003597  -0.3704       0.7132 
   3   rs76021051  120913106       40   0.005794   0.003016    0.08853    1.921      0.06223 
   3   rs11276376  120913290       40  -0.001836   0.003445   0.007417  -0.5329       0.5972 
   3   rs76029257  120913581       40   -0.00142    0.00521   0.001951  -0.2725       0.7867 
   3   rs74618410  120913848       40  -0.001114   0.005212   0.001202  -0.2138       0.8318 
   3   rs79135852  120914512       40  -0.001114   0.005212   0.001202  -0.2138       0.8318 
   3   rs76755557  120915005       40  -0.001114   0.005212   0.001202  -0.2138       0.8318 
   3    rs6765868  120915081       40   0.008236   0.006061    0.04634    1.359       0.1822 
   3  rs141857719  120915083       40 -0.0004638   0.006206  0.0001469 -0.07472       0.9408 
   3  rs142667541  120915260       40   0.005794   0.003016    0.08853    1.921      0.06223 
   3   rs77672636  120915281       40  -0.000527   0.006206  0.0001897 -0.08492       0.9328 
   3  rs113661388  120916001       40   -0.00142    0.00521   0.001951  -0.2725       0.7867 
   3    rs9870466  120916117       40   0.005794   0.003016    0.08853    1.921      0.06223 
   3  rs147949412  120916387       40   0.002324   0.004962   0.005737   0.4683       0.6423 
   3   rs59634035  120916686       40  -0.007427    0.00475    0.06044   -1.563       0.1262 
   3    rs9855730  120916954       40   0.005794   0.003016    0.08853    1.921      0.06223 
   3  rs147509592  120916984       40   0.005794   0.003016    0.08853    1.921      0.06223 
   3    rs6797170  120916999       40   0.005794   0.003016    0.08853    1.921      0.06223 
   3   rs56190943  120917041       40    0.01562   0.005666     0.1668    2.758     0.008898 
   3    rs9857034  120917763       40   0.005794   0.003016    0.08853    1.921      0.06223 
   3    rs1191294  120918091       40 -0.0009892   0.002671   0.003597  -0.3704       0.7132 
   3    rs9881524  120918343       40   0.005794   0.003016    0.08853    1.921      0.06223 
   3    rs1191292  120918905       40  -0.001404   0.002945   0.005948  -0.4768       0.6362 
   3  rs141021874  120918976       40  -0.001114   0.005212   0.001202  -0.2138       0.8318 
   3  rs111733968  120919059       40  -0.001114   0.005212   0.001202  -0.2138       0.8318 
   3    rs1191291  120919385       40 -0.0009892   0.002671   0.003597  -0.3704       0.7132 
   3    rs1191290  120919752       40  -0.001836   0.003445   0.007417  -0.5329       0.5972 
   3   rs13317817  120919768       40   0.005794   0.003016    0.08853    1.921      0.06223 
   3    rs1191289  120919873       40 -0.0009892   0.002671   0.003597  -0.3704       0.7132 
   3   rs12637989  120920491       40  -0.003252   0.005188    0.01024  -0.6269       0.5345 
   3    rs1191288  120920493       40  -0.001836   0.003445   0.007417  -0.5329       0.5972 
   3   rs76893553  120922174       40   -0.00142    0.00521   0.001951  -0.2725       0.7867 
   3    rs6796736  120922542       40   0.005794   0.003016    0.08853    1.921      0.06223 
   3    rs1191299  120922557       40 -0.0009892   0.002671   0.003597  -0.3704       0.7132 
   3    rs1191298  120922698       40 -0.0009892   0.002671   0.003597  -0.3704       0.7132 
   3    rs9883937  120922828       40   0.005794   0.003016    0.08853    1.921      0.06223 
   3    rs1191297  120923244       40  -0.001836   0.003445   0.007417  -0.5329       0.5972 
   3    rs9850714  120923527       40   0.005794   0.003016    0.08853    1.921      0.06223 
   3  rs111660894  120923633       40   -0.00142    0.00521   0.001951  -0.2725       0.7867 
   3  rs115293351  120923634       40   0.008236   0.006061    0.04634    1.359       0.1822 
   3    rs1191296  120924204       40  -0.001836   0.003445   0.007417  -0.5329       0.5972 
   3   rs74730846  120924764       40  -0.001114   0.005212   0.001202  -0.2138       0.8318 
   3  rs201606770  120926667       40   0.005794   0.003016    0.08853    1.921      0.06223 
   3  rs142273117  120927689       40  -0.001114   0.005212   0.001202  -0.2138       0.8318 
   3    rs6768385  120928150       40   0.005794   0.003016    0.08853    1.921      0.06223 
   3  rs139929231  120928422       40  -0.003611   0.002731    0.04398   -1.322        0.194 
   3    rs4676715  120928432       40  -0.001259   0.002563   0.006308  -0.4911       0.6262 
   3  rs550192931  120928620       40 -0.0004638   0.006206  0.0001469 -0.07472       0.9408 
   3  rs536175362  120928624       40 -0.0004638   0.006206  0.0001469 -0.07472       0.9408 
   3    rs6781737  120928791       40  -0.001259   0.002563   0.006308  -0.4911       0.6262 
   3   rs28778369  120928996       40   0.005794   0.003016    0.08853    1.921      0.06223 
   3    rs9816430  120929247       40  -0.002954   0.002539     0.0344   -1.163       0.2519 
   3    rs9836406  120929301       40   0.005794   0.003016    0.08853    1.921      0.06223 
   3    rs7621325  120929870       40  -0.001404   0.002945   0.005948  -0.4768       0.6362 
   3    rs1795404  120930583       40  -0.001836   0.003445   0.007417  -0.5329       0.5972 
   3    rs9822539  120930669       40   0.005794   0.003016    0.08853    1.921      0.06223 
   3    rs9842668  120930816       40   0.005794   0.003016    0.08853    1.921      0.06223 
   3    rs9826599  120930887       40   0.005794   0.003016    0.08853    1.921      0.06223 
   3   rs75809312  120931454       40  -0.007427    0.00475    0.06044   -1.563       0.1262 
   3    rs2331611  120931649       40  -0.001114   0.005212   0.001202  -0.2138       0.8318 
   3  rs144336801  120932003       40   -0.00142    0.00521   0.001951  -0.2725       0.7867 
   3  rs200467410  120932136       40 -0.0004638   0.006206  0.0001469 -0.07472       0.9408 
   3    rs7636777  120933638       40   0.005794   0.003016    0.08853    1.921      0.06223 
   3  rs150260187  120934306       40   -0.00142    0.00521   0.001951  -0.2725       0.7867 
   3    rs9863505  120934490       40   0.005794   0.003016    0.08853    1.921      0.06223 
   3     rs170939  120935355       40  -0.002951   0.002907    0.02639   -1.015       0.3165 
   3     rs338960  120935479       40  -0.001837   0.002623    0.01274  -0.7003        0.488 
   3  rs115307794  120935505       40   -0.00142    0.00521   0.001951  -0.2725       0.7867 
   3  rs139585578  120935552       40 -0.0004638   0.006206  0.0001469 -0.07472       0.9408 
   3     rs787851  120936915       40  -0.001836   0.003445   0.007417  -0.5329       0.5972 
   3     rs173087  120937769       40  -0.001836   0.003445   0.007417  -0.5329       0.5972 
   3     rs338975  120938045       40  -0.001404   0.002945   0.005948  -0.4768       0.6362 
   3  rs147317488  120939941       40   -0.00142    0.00521   0.001951  -0.2725       0.7867 
   3     rs338974  120940059       40  0.0002985   0.002694  0.0003228   0.1108       0.9124 
   3  rs116057233  120940607       40  -0.003721   0.006177   0.009455  -0.6023       0.5506 
   3     rs338973  120941010       40  -0.001836   0.003445   0.007417  -0.5329       0.5972 
   3    rs5852264  120941447       40   0.005794   0.003016    0.08853    1.921      0.06223 
   3     rs338971  120941578       40  -0.002244   0.002635    0.01872  -0.8515       0.3998 
   3    rs4085716  120941581       40   0.005794   0.003016    0.08853    1.921      0.06223 
   3    rs9862691  120943131       40   0.005794   0.003016    0.08853    1.921      0.06223 
   3     rs338970  120943607       40  -0.001404   0.002945   0.005948  -0.4768       0.6362 
   3     rs338969  120944355       40  -0.001836   0.003445   0.007417  -0.5329       0.5972 
   3     rs234996  120945359       40  -0.002244   0.002635    0.01872  -0.8515       0.3998 
   3    rs9846563  120945836       40   0.005794   0.003016    0.08853    1.921      0.06223 
   3  rs111309810  120946568       40   -0.00142    0.00521   0.001951  -0.2725       0.7867 
   3   rs28860789  120946663       40   0.005794   0.003016    0.08853    1.921      0.06223 
   3     rs338978  120948203       40 -0.0009892   0.002671   0.003597  -0.3704       0.7132 
   3  rs143499339  120949303       40   -0.00142    0.00521   0.001951  -0.2725       0.7867 
   3     rs338979  120950098       40  -0.002663   0.002782    0.02356  -0.9574       0.3444 
   3    rs1912747  120953194       40  -0.001114   0.005212   0.001202  -0.2138       0.8318 
   3    rs1912748  120953236       40  -0.001114   0.005212   0.001202  -0.2138       0.8318 
   3     rs191438  120953667       40 -0.0009892   0.002671   0.003597  -0.3704       0.7132 
   3   rs61059986  120954336       40  -0.007427    0.00475    0.06044   -1.563       0.1262 
   3    rs2877445  120954691       40   0.001756   0.002844   0.009928   0.6173       0.5407 
   3  rs199805468  120954693       40   0.007501   0.002952     0.1452    2.541      0.01527 
   3  rs114936550  120955995       40   0.005794   0.003016    0.08853    1.921      0.06223 
   3     rs338980  120956079       40  -0.001404   0.002945   0.005948  -0.4768       0.6362 
   3   rs74445337  120956190       40  -0.005138   0.005568    0.02191  -0.9227        0.362 
   3   rs10611108  120957660       40   0.005794   0.003016    0.08853    1.921      0.06223 
   3  rs116705142  120957782       40 -0.0004638   0.006206  0.0001469 -0.07472       0.9408 
   3    rs2701057  120958914       40  -0.003974   0.002702    0.05385   -1.471       0.1496 
   3  rs113937576  120959095       40   -0.00142    0.00521   0.001951  -0.2725       0.7867 
   3  rs144317807  120960279       40  -0.001981   0.004051   0.006258  -0.4892       0.6275 
   3    rs2656043  120960792       40  -0.001836   0.003445   0.007417  -0.5329       0.5972 
   3   rs74391143  120960856       40   -0.00142    0.00521   0.001951  -0.2725       0.7867 
   3    rs1504535  120961148       40  -0.001114   0.005212   0.001202  -0.2138       0.8318 
   3   rs77269486  120961301       40   -0.00142    0.00521   0.001951  -0.2725       0.7867 
   3    rs7630139  120961391       40   0.005794   0.003016    0.08853    1.921      0.06223 
   3  rs114050365  120962191       40   0.008236   0.006061    0.04634    1.359       0.1822 
   3  rs111402182  120962239       40 -0.0004638   0.006206  0.0001469 -0.07472       0.9408 
   3     rs338957  120962352       40 -0.0009892   0.002671   0.003597  -0.3704       0.7132 
   3    rs9837611  120963314       40   0.005794   0.003016    0.08853    1.921      0.06223 
   3     rs338958  120963502       40  -0.001836   0.003445   0.007417  -0.5329       0.5972 
   3     rs338959  120964940       40  -0.001836   0.003445   0.007417  -0.5329       0.5972 
   3  rs116551693  120967630       40  -0.005494   0.005138     0.0292   -1.069       0.2917 
   3  rs149885921  120967765       40   -0.00142    0.00521   0.001951  -0.2725       0.7867 
   3  rs115883331  120967961       40  -0.004899   0.004836     0.0263   -1.013       0.3174 
   3     rs339002  120968797       40  -0.001404   0.002945   0.005948  -0.4768       0.6362 
   3     rs339000  120969322       40  -0.001836   0.003445   0.007417  -0.5329       0.5972 
   3   rs76702930  120970633       40   -0.00142    0.00521   0.001951  -0.2725       0.7867 
   3  rs111492181  120970768       40 -0.0004638   0.006206  0.0001469 -0.07472       0.9408 
   3     rs338999  120970900       40 -0.0009892   0.002671   0.003597  -0.3704       0.7132 
   3  rs145261326  120971228       40 -0.0009892   0.002671   0.003597  -0.3704       0.7132 
   3   rs75405916  120972200       40   -0.00142    0.00521   0.001951  -0.2725       0.7867 
   3     rs338998  120972618       40  -0.002951   0.002907    0.02639   -1.015       0.3165 
   3  rs142120017  120972743       40  -0.002902   0.004878   0.009225  -0.5948       0.5555 
   3  rs150180466  120973167       40  -0.000527   0.006206  0.0001897 -0.08492       0.9328 
   3  rs114748242  120976581       40  -0.001746     0.0062   0.002083  -0.2816       0.7798 
   3    rs7645186  120978657       40   0.005794   0.003016    0.08853    1.921      0.06223 
   3    rs1795384  120981630       40 -0.0009892   0.002671   0.003597  -0.3704       0.7132 
   3  rs113066749  120982975       40  -0.001114   0.005212   0.001202  -0.2138       0.8318 
   3    rs9850244  120983410       40   0.005794   0.003016    0.08853    1.921      0.06223 
   3   rs60150188  120983652       40  -0.002715   0.002932    0.02207   -0.926       0.3603 
   3  rs116701739  120983860       40   0.005794   0.003016    0.08853    1.921      0.06223 
   3     rs339004  120983905       40  -0.001404   0.002945   0.005948  -0.4768       0.6362 
   3     rs339003  120984243       40  -0.002954   0.002539     0.0344   -1.163       0.2519 
   3    rs9814324  120984886       40   0.005794   0.003016    0.08853    1.921      0.06223 
   3  rs112357849  120985425       40   -0.00142    0.00521   0.001951  -0.2725       0.7867 
   3  rs141362937  120985508       40  -0.005138   0.005568    0.02191  -0.9227        0.362 
   3  rs113991732  120985607       40   -0.00142    0.00521   0.001951  -0.2725       0.7867 
   3   rs28773515  120986050       40   0.005794   0.003016    0.08853    1.921      0.06223 
   3    rs6764570  120986985       40   0.005794   0.003016    0.08853    1.921      0.06223 
   3     rs339011  120987175       40  -0.002237   0.002784    0.01671  -0.8036       0.4266 
   3   rs11921531  120987767       40   0.001571   0.004648   0.002999   0.3381       0.7372 
   3  rs201336720  120988077       40   -0.00142    0.00521   0.001951  -0.2725       0.7867 
   3  rs538385793  120989308       40  -0.001679   0.006201   0.001926  -0.2708        0.788 
   3  rs112970082  120990295       40   -0.00142    0.00521   0.001951  -0.2725       0.7867 
   3     rs339009  120990483       40 -0.0009892   0.002671   0.003597  -0.3704       0.7132 
   3   rs74280562  120990868       40  -0.001114   0.005212   0.001202  -0.2138       0.8318 
   3     rs339008  120990899       40 -0.0009892   0.002671   0.003597  -0.3704       0.7132 
   3   rs77331674  120990941       40   -0.00142    0.00521   0.001951  -0.2725       0.7867 
   3     rs339007  120991656       40  -0.001404   0.002945   0.005948  -0.4768       0.6362 
   3     rs339006  120991999       40  -0.002237   0.002784    0.01671  -0.8036       0.4266 
   3    rs9832024  120992050       40   0.005794   0.003016    0.08853    1.921      0.06223 
   3   rs74381899  120992083       40  -0.001114   0.005212   0.001202  -0.2138       0.8318 
   3    rs1511432  120993591       40  -0.001836   0.003445   0.007417  -0.5329       0.5972 
   3    rs2141658  120994428       40  -0.001836   0.003445   0.007417  -0.5329       0.5972 
   3   rs73855356  120994522       40  -0.008151   0.005044     0.0643   -1.616       0.1144 
   3  rs143363675  120995029       40  -0.003974   0.002702    0.05385   -1.471       0.1496 
   3  rs199632944  120995582       40   -0.00142    0.00521   0.001951  -0.2725       0.7867 
   3    rs9820697  120995624       40   0.005794   0.003016    0.08853    1.921      0.06223 
   3   rs16832211  120996272       40  -0.001114   0.005212   0.001202  -0.2138       0.8318 
   3     rs338981  120997953       40  -0.001836   0.003445   0.007417  -0.5329       0.5972 
   3    rs3821366  120998408       40   0.005794   0.003016    0.08853    1.921      0.06223 
   3     rs180293  120998478       40  -0.001981   0.004051   0.006258  -0.4892       0.6275 
   3    rs9840658  120998905       40   0.005794   0.003016    0.08853    1.921      0.06223 
   3  rs150499478  120999756       40  -0.000527   0.006206  0.0001897 -0.08492       0.9328 
   3     rs338982  121000224       40  -0.002954   0.002539     0.0344   -1.163       0.2519 
   3  rs143933403  121000499       40 -0.0004638   0.006206  0.0001469 -0.07472       0.9408 
   3     rs234997  121001757       40  -0.001836   0.003445   0.007417  -0.5329       0.5972 
   3     rs338983  121001807       40  -0.003611   0.002731    0.04398   -1.322        0.194 
   3   rs11286814  121001952       40   0.005794   0.003016    0.08853    1.921      0.06223 
   3     rs338984  121002513       40 -0.0009892   0.002671   0.003597  -0.3704       0.7132 
   3   rs73855360  121002550       40  -0.007427    0.00475    0.06044   -1.563       0.1262 
   3     rs338985  121002741       40  -0.003611   0.002731    0.04398   -1.322        0.194 
   3     rs338986  121003444       40  -0.003974   0.002702    0.05385   -1.471       0.1496 
   3     rs338987  121003747       40 -0.0009892   0.002671   0.003597  -0.3704       0.7132 
   3     rs338988  121004038       40 -0.0009892   0.002671   0.003597  -0.3704       0.7132 
   3     rs338989  121004524       40 -0.0009892   0.002671   0.003597  -0.3704       0.7132 
   3    rs9818116  121004862       40   0.005794   0.003016    0.08853    1.921      0.06223 
   3     rs338990  121004935       40  -0.001404   0.002945   0.005948  -0.4768       0.6362 
   3   rs73855361  121005012       40  -0.007427    0.00475    0.06044   -1.563       0.1262 
   3   rs34265316  121005678       40  -0.001833   0.003136   0.008905  -0.5843       0.5625 
   3    rs7622640  121005894       40   0.005794   0.003016    0.08853    1.921      0.06223 
   3    rs7634186  121005895       40   0.005794   0.003016    0.08853    1.921      0.06223 
   3     rs338991  121006015       40  -0.002954   0.002539     0.0344   -1.163       0.2519 
   3    rs7634380  121006080       40   0.005794   0.003016    0.08853    1.921      0.06223 
   3    rs7622859  121006279       40   0.005794   0.003016    0.08853    1.921      0.06223 
   3   rs11441545  121006299       40  -0.002954   0.002539     0.0344   -1.163       0.2519 
   3   rs12491389  121006538       40   0.005717   0.003056    0.08434    1.871      0.06908 
   3     rs338992  121006601       40  -0.003611   0.002731    0.04398   -1.322        0.194 
   3   rs78067683  121006756       40   -0.00142    0.00521   0.001951  -0.2725       0.7867 
   3     rs338993  121007971       40  -0.001404   0.002945   0.005948  -0.4768       0.6362 
   3     rs338994  121008589       40  -0.001836   0.003445   0.007417  -0.5329       0.5972 
   3     rs338995  121008997       40  -0.002244   0.002635    0.01872  -0.8515       0.3998 
   3  rs141621785  121009273       40   0.005794   0.003016    0.08853    1.921      0.06223 
   3     rs338996  121009363       40  -0.001836   0.003445   0.007417  -0.5329       0.5972 
   3   rs78715334  121009629       40  -0.000527   0.006206  0.0001897 -0.08492       0.9328 
   3     rs338997  121009772       40  -0.002954   0.002539     0.0344   -1.163       0.2519 
   3  rs112679125  121011883       40 -0.0004638   0.006206  0.0001469 -0.07472       0.9408 
   3   rs78286542  121012318       40  -0.001836   0.003445   0.007417  -0.5329       0.5972 
   3    rs1920534  121012640       40   0.005794   0.003016    0.08853    1.921      0.06223 
   3  rs138892454  121013457       40  -0.007427    0.00475    0.06044   -1.563       0.1262 
   3    rs1546348  121014253       40   0.005794   0.003016    0.08853    1.921      0.06223 
   3    rs1699956  121014274       40  -0.002954   0.002539     0.0344   -1.163       0.2519 
   3    rs1546347  121014557       40 -0.0009892   0.002671   0.003597  -0.3704       0.7132 
   3    rs2656048  121014635       40  -0.003974   0.002702    0.05385   -1.471       0.1496 
   3  rs112506153  121015055       40   -0.00142    0.00521   0.001951  -0.2725       0.7867 
   3   rs13324223  121015557       40   0.005794   0.003016    0.08853    1.921      0.06223 
   3   rs13324292  121015824       40   0.005794   0.003016    0.08853    1.921      0.06223 
   3    rs1699966  121016031       40  -0.001836   0.003445   0.007417  -0.5329       0.5972 
   3  rs534728205  121016049       40  -0.003145   0.003229    0.02434  -0.9737       0.3363 
   3    rs9849608  121016367       40   0.005794   0.003016    0.08853    1.921      0.06223 
   3    rs1604882  121016655       40   0.005794   0.003016    0.08853    1.921      0.06223 
   3    rs1604881  121016679       40   0.005794   0.003016    0.08853    1.921      0.06223 
   3    rs1604880  121016793       40   0.005794   0.003016    0.08853    1.921      0.06223 
   3    rs7652247  121017021       40   0.004054   0.004856    0.01801   0.8348        0.409 
   3    rs1795403  121017613       40  -0.001404   0.002945   0.005948  -0.4768       0.6362 
   3  rs116390443  121019395       40  -0.003721   0.006177   0.009455  -0.6023       0.5506 
   3     rs234995  121019414       40  -0.001836   0.003445   0.007417  -0.5329       0.5972 
   3     rs168117  121019435       40  -0.001404   0.002945   0.005948  -0.4768       0.6362 
   3    rs9289166  121020169       40   0.005794   0.003016    0.08853    1.921      0.06223 
   3    rs9870873  121020413       40   0.005794   0.003016    0.08853    1.921      0.06223 
   3     rs338968  121020805       40  -0.002237   0.002784    0.01671  -0.8036       0.4266 
   3    rs9833416  121020817       40   0.005794   0.003016    0.08853    1.921      0.06223 
   3     rs338967  121021072       40  -0.002244   0.002635    0.01872  -0.8515       0.3998 
   3     rs338966  121021488       40  -0.002954   0.002539     0.0344   -1.163       0.2519 
   3  rs150457240  121022051       40   -0.00142    0.00521   0.001951  -0.2725       0.7867 
   3     rs338965  121022268       40 -0.0009892   0.002671   0.003597  -0.3704       0.7132 
   3     rs338963  121022874       40  -0.001617   0.002733   0.009126  -0.5916       0.5576 
   3     rs338962  121022897       40 -0.0009892   0.002671   0.003597  -0.3704       0.7132 
   3  rs113849024  121023206       40 -0.0004638   0.006206  0.0001469 -0.07472       0.9408 
   3  rs113254197  121023530       40   -0.00142    0.00521   0.001951  -0.2725       0.7867 
   3     rs338961  121023535       40 -0.0009892   0.002671   0.003597  -0.3704       0.7132 
   3  rs140602499  121023637       40  -0.008151   0.005044     0.0643   -1.616       0.1144 
   3   rs56268790  121024828       40  -0.008151   0.005044     0.0643   -1.616       0.1144 
   3    rs2102559  121025011       40   0.005794   0.003016    0.08853    1.921      0.06223 
   3   rs77334204  121025108       40   -0.00142    0.00521   0.001951  -0.2725       0.7867 
   3   rs79247157  121025694       40  -0.001114   0.005212   0.001202  -0.2138       0.8318 
   3   rs74893743  121026387       40   0.009074    0.00603    0.05624    1.505       0.1406 
   3   rs56860492  121026594       40  -0.007427    0.00475    0.06044   -1.563       0.1262 
   3   rs34741102  121027312       40   -0.00328   0.002808    0.03466   -1.168       0.2501 
   3   rs11928988  121027775       40  -0.001114   0.005212   0.001202  -0.2138       0.8318 
   3   rs73855368  121028069       40   0.001075   0.004167   0.001748    0.258       0.7978 
   3   rs75094577  121029117       40  -0.003252   0.005188    0.01024  -0.6269       0.5345 
   3    rs9289167  121029320       40   0.005794   0.003016    0.08853    1.921      0.06223 
   3    rs9289168  121029375       40  -0.001836   0.003445   0.007417  -0.5329       0.5972 
   3  rs139009402  121029456       40  -0.007427    0.00475    0.06044   -1.563       0.1262 
   3   rs76120042  121029974       40  -0.001114   0.005212   0.001202  -0.2138       0.8318 
   3    rs2331708  121030327       40  -0.001836   0.003445   0.007417  -0.5329       0.5972 
   3  rs553399010  121031661       40   -0.00142    0.00521   0.001951  -0.2725       0.7867 
   3  rs201902476  121033798       40   0.005717   0.003056    0.08434    1.871      0.06908 
   3  rs184398755  121034344       40   -0.00142    0.00521   0.001951  -0.2725       0.7867 
   3    rs9879734  121034734       40   0.005794   0.003016    0.08853    1.921      0.06223 
   3   rs75985576  121034766       40  -0.002824   0.004633   0.009685  -0.6096       0.5457 
   3   rs10592946  121034843       40  -0.002951   0.002907    0.02639   -1.015       0.3165 
   3    rs9332451  121035701       40 -0.0009892   0.002671   0.003597  -0.3704       0.7132 
   3   rs16832236  121035935       40   -0.00142    0.00521   0.001951  -0.2725       0.7867 
   3  rs114240662  121036787       40   0.008236   0.006061    0.04634    1.359       0.1822 
   3    rs2175453  121036801       40  -0.001404   0.002945   0.005948  -0.4768       0.6362 
   3   rs28759116  121037131       40   0.005794   0.003016    0.08853    1.921      0.06223 
   3    rs9834891  121038469       40   0.005794   0.003016    0.08853    1.921      0.06223 
   3    rs6784156  121038805       40  -0.001836   0.003445   0.007417  -0.5329       0.5972 
   3   rs79491961  121038915       40  -0.001114   0.005212   0.001202  -0.2138       0.8318 
   3    rs6787064  121039333       40  -0.002951   0.002907    0.02639   -1.015       0.3165 
   3    rs6787282  121039541       40   -0.00231   0.002512    0.02177  -0.9195       0.3636 
   3  rs533248342  121039548       40  -0.005491    0.00366    0.05591     -1.5       0.1418 
   3    rs1108170  121040149       40  -0.001404   0.002945   0.005948  -0.4768       0.6362 
   3   rs77013030  121040515       40   -0.00142    0.00521   0.001951  -0.2725       0.7867 
   3    rs9850379  121040975       40   0.005794   0.003016    0.08853    1.921      0.06223 
   3    rs1920535  121041090       40   0.005717   0.003056    0.08434    1.871      0.06908 
   3  rs111377050  121041228       40  -0.001114   0.005212   0.001202  -0.2138       0.8318 
   3  rs529105739  121041323       40  -0.001458    0.00315   0.005609   -0.463        0.646 
   3    rs2331709  121041799       40   -0.00328   0.002808    0.03466   -1.168       0.2501 
   3    rs2331710  121042530       40 -0.0009892   0.002671   0.003597  -0.3704       0.7132 
   3    rs5852267  121042600       40 -0.0009892   0.002671   0.003597  -0.3704       0.7132 
   3  rs145943191  121042788       40 -0.0004638   0.006206  0.0001469 -0.07472       0.9408 
   3    rs1355454  121042813       40  -0.001114   0.005212   0.001202  -0.2138       0.8318 
   3    rs1355453  121042866       40  -0.001114   0.005212   0.001202  -0.2138       0.8318 
   3   rs76958336  121043357       40  -0.001114   0.005212   0.001202  -0.2138       0.8318 
   3    rs1397824  121043980       40  -0.003611   0.002731    0.04398   -1.322        0.194 
   3   rs10934544  121044011       40   0.005794   0.003016    0.08853    1.921      0.06223 
   3  rs553855742  121044846       40 -0.0001619   0.004901  2.872e-05 -0.03304       0.9738 
   3    rs1355452  121046468       40   0.005504   0.003066    0.07816    1.795      0.08061 
   3    rs6793427  121046673       40  -0.001404   0.002945   0.005948  -0.4768       0.6362 
   3   rs58491112  121047183       40  -0.001674   0.004451   0.003709  -0.3761       0.7089 
   3   rs16832258  121047942       40   -0.00142    0.00521   0.001951  -0.2725       0.7867 
   3    rs6800080  121048474       40  -0.002244   0.002635    0.01872  -0.8515       0.3998 
   3   rs76314130  121048766       40   -0.00199   0.002947    0.01186  -0.6753       0.5036 
   3    rs1397823  121048767       40  -0.006499   0.004534    0.05129   -1.433         0.16 
   3   rs74863753  121050116       40 -0.0004638   0.006206  0.0001469 -0.07472       0.9408 
   3    rs1588538  121050612       40  -0.001836   0.003445   0.007417  -0.5329       0.5972 
   3   rs74757648  121050625       40  -0.001114   0.005212   0.001202  -0.2138       0.8318 
   3    rs7636533  121051181       40 -0.0009892   0.002671   0.003597  -0.3704       0.7132 
   3  rs201605873  121051254       40   0.004624   0.002713    0.07101    1.704      0.09649 
   3  rs113763656  121051618       40 -0.0004638   0.006206  0.0001469 -0.07472       0.9408 
   3  rs142938207  121051710       40   0.006521   0.002967     0.1128    2.198      0.03415 
   3   rs79339788  121052103       40  -0.000527   0.006206  0.0001897 -0.08492       0.9328 
   3  rs142638758  121052393       40  -0.000527   0.006206  0.0001897 -0.08492       0.9328 
   3  rs143924791  121052403       40   0.006533   0.002747     0.1296    2.378      0.02252 
   3    rs1588536  121052570       40  -0.001114   0.005212   0.001202  -0.2138       0.8318 
   3    rs7432332  121053289       40  -0.004948   0.002795    0.07618    -1.77      0.08472 
   3  rs370485535  121053382       40  -0.002839    0.00619   0.005507  -0.4587        0.649 
   3    rs2331711  121053447       40  -0.001836   0.003445   0.007417  -0.5329       0.5972 
   3    rs2103357  121053529       40   0.005794   0.003016    0.08853    1.921      0.06223 
   3    rs9848874  121053549       40  -0.005494   0.005138     0.0292   -1.069       0.2917 
   3    rs2203078  121053570       40  -0.003611   0.002731    0.04398   -1.322        0.194 
   3    rs2203079  121053656       40  -0.001836   0.003445   0.007417  -0.5329       0.5972 
   3  rs111467200  121053841       40   -0.00142    0.00521   0.001951  -0.2725       0.7867 
   3    rs9853185  121053877       40   0.005717   0.003056    0.08434    1.871      0.06908 
   3   rs13067941  121054605       40  -0.001836   0.003445   0.007417  -0.5329       0.5972 
   3  rs140747080  121054850       40   0.005794   0.003016    0.08853    1.921      0.06223 
   3  rs201838863  121056049       40 -0.0006389   0.004222  0.0006021  -0.1513       0.8805 
   3  rs200431505  121056051       40 -0.0006389   0.004222  0.0006021  -0.1513       0.8805 
   3    rs9879037  121056902       40   0.005925      0.003     0.0931    1.975      0.05555 
   3   rs12108107  121057206       40  -0.002244   0.002635    0.01872  -0.8515       0.3998 
   3   rs12638972  121057351       40  -0.002237   0.002784    0.01671  -0.8036       0.4266 
   3    rs9842440  121057820       40   0.005794   0.003016    0.08853    1.921      0.06223 
   3   rs11713725  121058675       40  -0.001382   0.002839   0.006195  -0.4867       0.6293 
   3   rs28885767  121059917       40   0.005504   0.003066    0.07816    1.795      0.08061 
   3   rs10804553  121059986       40  -0.003252   0.005188    0.01024  -0.6269       0.5345 
   3   rs12487210  121060161       40    0.00291   0.002591    0.03214    1.123       0.2683 
   3   rs56232364  121060715       40  -0.001259   0.002563   0.006308  -0.4911       0.6262 
   3    rs7632593  121060810       40  -0.001259   0.002563   0.006308  -0.4911       0.6262 
   3    rs9845254  121061198       40   0.005794   0.003016    0.08853    1.921      0.06223 
   3    rs2203076  121061277       40  -0.001836   0.003445   0.007417  -0.5329       0.5972 
   3    rs9845742  121061497       40   0.005794   0.003016    0.08853    1.921      0.06223 
   3    rs9845877  121061556       40  -0.001836   0.003445   0.007417  -0.5329       0.5972 
   3  rs550583159  121061631       40 -0.0004638   0.006206  0.0001469 -0.07472       0.9408 
   3    rs6808325  121061749       40   0.005794   0.003016    0.08853    1.921      0.06223 
   3   rs78921254  121061856       40  0.0004336   0.003193  0.0004852   0.1358       0.8927 
   3    rs4488772  121061881       40  -0.003611   0.002731    0.04398   -1.322        0.194 
   3  rs139555864  121061894       40  -0.002902   0.004878   0.009225  -0.5948       0.5555 
   3    rs6775302  121062048       40   0.005794   0.003016    0.08853    1.921      0.06223 
   3  rs111475652  121062104       40  -0.003605   0.004618    0.01578  -0.7805       0.4399 
   3    rs9713419  121062285       40  -0.002391   0.003135    0.01507  -0.7626       0.4504 
   3  rs139138673  121062396       40  -0.003605   0.004618    0.01578  -0.7805       0.4399 
   3  rs144869148  121062700       40 -0.0004638   0.006206  0.0001469 -0.07472       0.9408 
   3    rs4561764  121062783       40  -0.001836   0.003445   0.007417  -0.5329       0.5972 
   3  rs148799948  121062833       40  -0.005829    0.00555    0.02821    -1.05       0.3002 
   3    rs4586750  121062916       40  -0.001836   0.003445   0.007417  -0.5329       0.5972 
   3   rs11718981  121062941       40  -0.001072   0.002689   0.004168  -0.3988       0.6923 
   3  rs147072624  121063159       40   -0.00142    0.00521   0.001951  -0.2725       0.7867 
   3   rs76292449  121063580       40   0.005794   0.003016    0.08853    1.921      0.06223 
   3   rs13433974  121064126       40   0.005794   0.003016    0.08853    1.921      0.06223 
   3   rs35239790  121064326       40  -0.002604   0.002745    0.02312  -0.9483        0.349 
   3  rs139451306  121064822       40   0.000144    0.00563   1.72e-05  0.02557       0.9797 
   3  rs111878539  121064848       40  -0.003605   0.004618    0.01578  -0.7805       0.4399 
   3    rs2331713  121064870       40  -0.001228   0.002776   0.005123  -0.4423       0.6608 
   3   rs60434285  121065245       40   0.000144    0.00563   1.72e-05  0.02557       0.9797 
   3   rs57212948  121065247       40   0.000144    0.00563   1.72e-05  0.02557       0.9797 
   3  rs142447887  121065718       40  -0.003252   0.005188    0.01024  -0.6269       0.5345 
   3   rs13070710  121065769       40 -0.0009892   0.002671   0.003597  -0.3704       0.7132 
   3  rs137987998  121066407       40   0.005794   0.003016    0.08853    1.921      0.06223 
   3   rs78481670  121066490       40  -0.002788   0.002789    0.02563  -0.9997       0.3238 
   3  rs111950707  121066535       40  -0.001114   0.005212   0.001202  -0.2138       0.8318 
   3    rs7625766  121067099       40  -0.001836   0.003445   0.007417  -0.5329       0.5972 
   3    rs7647669  121067118       40  -0.003611   0.002731    0.04398   -1.322        0.194 
   3  rs111462914  121067185       40  -0.002175   0.005619   0.003927   -0.387       0.7009 
   3  rs113815423  121067200       40  -0.001114   0.005212   0.001202  -0.2138       0.8318 
   3    rs7637526  121067268       40  -0.001128   0.002787   0.004292  -0.4047       0.6879 
   3  rs112347437  121067551       40  -0.001114   0.005212   0.001202  -0.2138       0.8318 
   3  rs111619532  121067625       40  -0.001334   0.003581   0.003636  -0.3724       0.7117 
   3    rs4627703  121067669       40  -0.002175   0.005619   0.003927   -0.387       0.7009 
   3  rs150126460  121067711       40 -0.0004638   0.006206  0.0001469 -0.07472       0.9408 
   3   rs13087300  121068137       40  -0.001128   0.002787   0.004292  -0.4047       0.6879 
   3  rs144448990  121068191       40  -0.008151   0.005044     0.0643   -1.616       0.1144 
   3  rs537536115  121068263       40   0.005794   0.003016    0.08853    1.921      0.06223 
   3  rs565992910  121068265       40   0.005794   0.003016    0.08853    1.921      0.06223 
   3  rs534636284  121068268       40   0.005794   0.003016    0.08853    1.921      0.06223 
   3    rs9859933  121069409       40   0.005794   0.003016    0.08853    1.921      0.06223 
   3    rs9877821  121069600       40  -0.003312   0.002763    0.03642   -1.198       0.2382 
   3  rs146950966  121069879       40  -0.008151   0.005044     0.0643   -1.616       0.1144 
   3  rs144155718  121069907       40  -0.001334   0.003581   0.003636  -0.3724       0.7117 
   3   rs11717342  121070299       40 -0.0008005   0.002561   0.002566  -0.3126       0.7563 
   3  rs112314420  121070302       40  -0.000527   0.006206  0.0001897 -0.08492       0.9328 
   3  rs111484309  121070754       40  -0.001114   0.005212   0.001202  -0.2138       0.8318 
   3  rs193093876  121070894       40   0.008236   0.006061    0.04634    1.359       0.1822 
   3   rs77337028  121071024       40  -0.001836   0.003445   0.007417  -0.5329       0.5972 
   3  rs189921707  121071029       40   0.006874   0.005519    0.03922    1.245       0.2206 
   3   rs80200936  121071030       40  -0.001951   0.002528    0.01544   -0.772       0.4449 
   3  rs139630323  121071271       40  -0.007427    0.00475    0.06044   -1.563       0.1262 
   3  rs142017756  121071698       40   -0.00142    0.00521   0.001951  -0.2725       0.7867 
   3  rs149613577  121072462       40  -0.007427    0.00475    0.06044   -1.563       0.1262 
   3  rs140081770  121072724       40   -0.00142    0.00521   0.001951  -0.2725       0.7867 
   3  rs146308614  121073058       40 -0.0004638   0.006206  0.0001469 -0.07472       0.9408 
   3  rs147604810  121073578       40 -0.0004638   0.006206  0.0001469 -0.07472       0.9408 
   3    rs6438618  121073611       40  -0.003974   0.002702    0.05385   -1.471       0.1496 
   3    rs9862165  121073773       40   0.005794   0.003016    0.08853    1.921      0.06223 
   3    rs9862193  121073813       40   0.005794   0.003016    0.08853    1.921      0.06223 
   3    rs6809661  121074196       40  -0.001404   0.002945   0.005948  -0.4768       0.6362 
   3  rs113463218  121074242       40 -0.0004638   0.006206  0.0001469 -0.07472       0.9408 
   3   rs11926117  121074301       40  -0.001114   0.005212   0.001202  -0.2138       0.8318 
   3  rs111845906  121074436       40   -0.00142    0.00521   0.001951  -0.2725       0.7867 
   3   rs35335914  121074966       40  -0.001404   0.002945   0.005948  -0.4768       0.6362 
   3   rs78107700  121074998       40  -0.008151   0.005044     0.0643   -1.616       0.1144 
   3    rs6789414  121075435       40   0.005794   0.003016    0.08853    1.921      0.06223 
   3    rs3845855  121075586       40  -0.001836   0.003445   0.007417  -0.5329       0.5972 
   3    rs3845856  121075632       40   -0.00328   0.002808    0.03466   -1.168       0.2501 
   3   rs73183155  121077076       40   0.006318   0.002979     0.1058    2.121      0.04051 
   3   rs75828456  121077139       40  -0.001836   0.003445   0.007417  -0.5329       0.5972 
   3  rs115250768  121078243       40  -0.004899   0.004836     0.0263   -1.013       0.3174 
   3   rs11720417  121078294       40  -0.002604   0.002745    0.02312  -0.9483        0.349 
   3   rs11716257  121078467       40  -0.001836   0.003445   0.007417  -0.5329       0.5972 
   3   rs78786040  121078555       40   -0.00142    0.00521   0.001951  -0.2725       0.7867 
   3  rs371364647  121078896       40  -0.002561   0.006193   0.004478  -0.4135       0.6816 
   3   rs74823071  121079739       40  -0.000135   0.005215  1.762e-05 -0.02588       0.9795 
   3    rs7617178  121080051       40   -0.00328   0.002808    0.03466   -1.168       0.2501 
   3    rs7649908  121080249       40 -0.0007705   0.002812   0.001971   -0.274       0.7856 
   3    rs7617366  121080265       40  -0.001836   0.003445   0.007417  -0.5329       0.5972 
   3   rs76264251  121080598       40  -0.000135   0.005215  1.762e-05 -0.02588       0.9795 
   3   rs73855375  121081457       40  -0.006718    0.00611    0.03083   -1.099       0.2785 
   3   rs73183162  121081922       40   0.005504   0.003066    0.07816    1.795      0.08061 
   3    rs9631456  121082486       40   0.005794   0.003016    0.08853    1.921      0.06223 
   3  rs534579583  121083329       40   0.003561   0.003097    0.03362     1.15       0.2574 
   3    rs3914165  121083602       40   0.005794   0.003016    0.08853    1.921      0.06223 
   3   rs12489855  121084087       40   0.005794   0.003016    0.08853    1.921      0.06223 
   3   rs34860613  121084269       40  -0.001836   0.003445   0.007417  -0.5329       0.5972 
   3  rs113871850  121084281       40   -0.00142    0.00521   0.001951  -0.2725       0.7867 
   3   rs11707293  121084467       40  -0.002159   0.002523    0.01891  -0.8559       0.3974 
   3   rs11923679  121084745       40  -0.001114   0.005212   0.001202  -0.2138       0.8318 
   3  rs140688338  121085665       40   0.005794   0.003016    0.08853    1.921      0.06223 
   3  rs200992044  121086637       40  -0.002114   0.002645    0.01653  -0.7993       0.4291 
   3   rs77559916  121087024       40  -0.001114   0.005212   0.001202  -0.2138       0.8318 
   3   rs78093886  121088063       40  -0.001114   0.005212   0.001202  -0.2138       0.8318 
   3   rs73855376  121088107       40  -0.006718    0.00611    0.03083   -1.099       0.2785 
   3   rs34663246  121088188       40   0.002975   0.002734    0.03023    1.088       0.2833 
   3  rs149272171  121088415       40   0.005794   0.003016    0.08853    1.921      0.06223 
   3   rs11706766  121088873       40  -0.001404   0.002945   0.005948  -0.4768       0.6362 
   3  rs149101624  121089005       40   -0.00142    0.00521   0.001951  -0.2725       0.7867 
   3   rs77570857  121089190       40  -0.001114   0.005212   0.001202  -0.2138       0.8318 
   3   rs12633406  121090739       40  -0.003252   0.005188    0.01024  -0.6269       0.5345 
   3  rs113129509  121091148       40   -0.00142    0.00521   0.001951  -0.2725       0.7867 
   3  rs114667917  121091336       40  -0.003721   0.006177   0.009455  -0.6023       0.5506 
   3  rs112419478  121093788       40 -0.0006436    0.00393  0.0007054  -0.1638       0.8708 
   3  rs141411321  121093857       40   0.001391   0.004453   0.002559   0.3123       0.7566 
   3   rs12494335  121094592       40 -0.0008666   0.002656   0.002793  -0.3262        0.746 
   3   rs79987651  121095127       40  -0.000527   0.006206  0.0001897 -0.08492       0.9328 
   3   rs75365014  121095155       40   0.000144    0.00563   1.72e-05  0.02557       0.9797 
   3  rs143528801  121095278       40   -0.00142    0.00521   0.001951  -0.2725       0.7867 
   3  rs143556642  121095414       40  -0.003639   0.005599    0.01099  -0.6499       0.5196 
   3  rs112921259  121095603       40 -0.0004638   0.006206  0.0001469 -0.07472       0.9408 
   3    rs6775865  121095943       40  -0.001994   0.003417   0.008879  -0.5835        0.563 
   3  rs112655471  121096087       40   -0.00142    0.00521   0.001951  -0.2725       0.7867 
   3    rs9824168  121096443       40   0.005293   0.003055    0.07322    1.733      0.09127 
   3    rs9828736  121096991       40   0.005293   0.003055    0.07322    1.733      0.09127 
   3    rs4346498  121098235       40  -0.001994   0.003417   0.008879  -0.5835        0.563 
   3   rs73855380  121100092       40   0.000144    0.00563   1.72e-05  0.02557       0.9797 
   3   rs17740072  121100414       40   0.001505   0.005625   0.001879   0.2675       0.7906 
   3   rs74466045  121100684       40  -0.000527   0.006206  0.0001897 -0.08492       0.9328 
   3  rs113180957  121101329       40 -0.0004638   0.006206  0.0001469 -0.07472       0.9408 
   3   rs79047065  121101453       40  -0.000527   0.006206  0.0001897 -0.08492       0.9328 
   3  rs112014038  121101476       40   -0.00142    0.00521   0.001951  -0.2725       0.7867 
   3   rs77026010  121101676       40  -0.000527   0.006206  0.0001897 -0.08492       0.9328 
   3   rs12107515  121101852       40   0.006156   0.005118    0.03668    1.203       0.2365 
   3    rs3914164  121103502       40 -0.0001919    0.00563  3.056e-05 -0.03408        0.973 
   3    rs3898452  121103634       40  -0.000527   0.006206  0.0001897 -0.08492       0.9328 
   3    rs3898024  121103835       40   0.005293   0.003055    0.07322    1.733      0.09127 
   3   rs76483735  121104206       40  -0.000527   0.006206  0.0001897 -0.08492       0.9328 
   3    rs6793029  121104262       40  -0.001994   0.003417   0.008879  -0.5835        0.563 
   3  rs139427163  121104944       40  -0.003721   0.006177   0.009455  -0.6023       0.5506 
   3  rs112730231  121105359       40  -0.000527   0.006206  0.0001897 -0.08492       0.9328 
   3  rs116110191  121105643       40  -0.003639   0.005599    0.01099  -0.6499       0.5196 
   3  rs148694643  121105714       40  -0.000527   0.006206  0.0001897 -0.08492       0.9328 
   3  rs147412655  121105895       40  -0.000527   0.006206  0.0001897 -0.08492       0.9328 
   3   rs73183172  121106234       40   0.005293   0.003055    0.07322    1.733      0.09127 
   3   rs58466835  121106243       40  -0.006718    0.00611    0.03083   -1.099       0.2785 
   3  rs139847324  121106489       40  -0.001674   0.004451   0.003709  -0.3761       0.7089 
   3  rs113138204  121106563       40 -0.0008666   0.002656   0.002793  -0.3262        0.746 
   3   rs76257882  121106725       40  -0.001994   0.003399   0.008976  -0.5867       0.5609 
   3  rs140182665  121107035       40  -0.003252   0.005188    0.01024  -0.6269       0.5345 
   3  rs141347291  121107152       40  -0.006718    0.00611    0.03083   -1.099       0.2785 
   3   rs79533641  121107650       40  -0.006718    0.00611    0.03083   -1.099       0.2785 
   3  rs111442251  121107750       40   -0.00142    0.00521   0.001951  -0.2725       0.7867 
   3  rs141449761  121107784       40   -0.00142    0.00521   0.001951  -0.2725       0.7867 
   3    rs6438621  121108022       40  -0.001404   0.002945   0.005948  -0.4768       0.6362 
   3  rs113142692  121108160       40  -0.000527   0.006206  0.0001897 -0.08492       0.9328 
   3    rs7650439  121108569       40  -0.001994   0.003417   0.008879  -0.5835        0.563 
   3    rs6785733  121109125       40  -0.003252   0.005188    0.01024  -0.6269       0.5345 
   3    rs6786171  121109374       40  -0.003252   0.005188    0.01024  -0.6269       0.5345 
   3    rs4327326  121109561       40  -0.000527   0.006206  0.0001897 -0.08492       0.9328 
   3  rs113704428  121110081       40   -0.00142    0.00521   0.001951  -0.2725       0.7867 
   3  rs111943540  121110653       40  -0.000527   0.006206  0.0001897 -0.08492       0.9328 
   3    rs4358243  121110835       40  -0.001994   0.003417   0.008879  -0.5835        0.563 
   3    rs4676719  121111826       40  -0.001994   0.003417   0.008879  -0.5835        0.563 
   3  rs112971962  121111904       40 -0.0004638   0.006206  0.0001469 -0.07472       0.9408 
   3    rs6438624  121112023       40  -0.003688   0.002784    0.04413   -1.324       0.1933 
   3    rs7645849  121112036       40  -0.001994   0.003417   0.008879  -0.5835        0.563 
   3   rs35499185  121112038       40   0.004133   0.003078    0.04529    1.343       0.1874 
   3  rs112419791  121112862       40  -0.000527   0.006206  0.0001897 -0.08492       0.9328 
   3    rs4398369  121113137       40 -0.0004638   0.006206  0.0001469 -0.07472       0.9408 
   3   rs35932511  121113251       40   0.002426   0.003533    0.01226   0.6867       0.4965 
   3  rs542973348  121113473       40  -0.005138   0.005568    0.02191  -0.9227        0.362 
   3    rs9860047  121113514       40   0.006916   0.003271     0.1053    2.114       0.0411 
   3   rs80276685  121113851       40  -0.003252   0.005188    0.01024  -0.6269       0.5345 
   3   rs79569129  121114196       40  -0.000527   0.006206  0.0001897 -0.08492       0.9328 
   3    rs4080279  121114576       40  -0.001404   0.002945   0.005948  -0.4768       0.6362 
   3  rs148258414  121114691       40  -0.003639   0.005599    0.01099  -0.6499       0.5196 
   3    rs4369975  121114789       40  -0.001674   0.004451   0.003709  -0.3761       0.7089 
   3    rs4107753  121114794       40   0.006156   0.005118    0.03668    1.203       0.2365 
   3    rs4107754  121114876       40  -0.001994   0.003417   0.008879  -0.5835        0.563 
   3   rs58922309  121115255       40  -0.006718    0.00611    0.03083   -1.099       0.2785 
   3   rs12635241  121117210       40  -0.001674   0.004451   0.003709  -0.3761       0.7089 
   3   rs12629927  121117455       40  -0.001674   0.004451   0.003709  -0.3761       0.7089 
   3    rs6796068  121117767       40   -0.00228   0.002851    0.01655  -0.7996       0.4289 
   3  rs114899187  121117797       40   0.006916   0.003271     0.1053    2.114       0.0411 
   3  rs150708314  121118361       40  -0.003721   0.006177   0.009455  -0.6023       0.5506 
   3  rs140907437  121118597       40   0.003318   0.004624    0.01337   0.7175       0.4775 
   3    rs6766105  121119101       40  -0.002616   0.003165    0.01766  -0.8265       0.4137 
   3   rs12495471  121119945       40  -0.001994   0.003417   0.008879  -0.5835        0.563 
   3    rs4525804  121120202       40  -0.001994   0.003417   0.008879  -0.5835        0.563 
   3   rs71133532  121120741       40  -0.003021   0.002659    0.03285   -1.136        0.263 
   3  rs140972730  121120772       40  -0.003252   0.005188    0.01024  -0.6269       0.5345 
   3  rs116107174  121121799       40  -0.000527   0.006206  0.0001897 -0.08492       0.9328 
   3    rs9878946  121121958       40   0.005293   0.003055    0.07322    1.733      0.09127 
   3    rs1986730  121122284       40  -0.002256   0.002783      0.017  -0.8107       0.4226 
   3   rs77245252  121122726       40  -0.000527   0.006206  0.0001897 -0.08492       0.9328 
   3   rs11914436  121123223       40   0.003694   0.002728    0.04603    1.354       0.1837 
   3   rs78748966  121123704       40  -0.003252   0.005188    0.01024  -0.6269       0.5345 
   3    rs7644928  121124043       40  -0.001404   0.002945   0.005948  -0.4768       0.6362 
   3    rs1987097  121124158       40  -0.002256   0.002783      0.017  -0.8107       0.4226 
   3    rs4440066  121124397       40   0.005293   0.003055    0.07322    1.733      0.09127 
   3    rs1987098  121124527       40  -0.001276   0.002776   0.005532  -0.4598       0.6483 
   3  rs112946427  121124736       40   -0.00142    0.00521   0.001951  -0.2725       0.7867 
   3    rs9828910  121125007       40   0.005293   0.003055    0.07322    1.733      0.09127 
   3  rs114190278  121125406       40  -0.003639   0.005599    0.01099  -0.6499       0.5196 
   3    rs2331921  121125407       40   -0.00228   0.002851    0.01655  -0.7996       0.4289 
   3   rs61996327  121126246       40  -0.003721   0.006177   0.009455  -0.6023       0.5506 
   3   rs11708438  121127027       40   -0.00228   0.002851    0.01655  -0.7996       0.4289 
   3    rs6438625  121127721       40  -0.001404   0.002945   0.005948  -0.4768       0.6362 
   3    rs2127024  121128097       40  -0.002177   0.002793    0.01574  -0.7795       0.4405 
   3   rs73191762  121128514       40   0.005293   0.003055    0.07322    1.733      0.09127 
   3   rs74762164  121128795       40  -0.003252   0.005188    0.01024  -0.6269       0.5345 
   3  rs111261526  121129164       40 -0.0004638   0.006206  0.0001469 -0.07472       0.9408 
   3  rs200527183  121129576       40 -0.0004638   0.006206  0.0001469 -0.07472       0.9408 
   3  rs532878217  121129577       40 -0.0004638   0.006206  0.0001469 -0.07472       0.9408 
   3  rs552611258  121129578       40 -0.0004638   0.006206  0.0001469 -0.07472       0.9408 
   3  rs111764625  121130894       40  -0.001994   0.003417   0.008879  -0.5835        0.563 
   3    rs7627978  121131137       40  -0.001994   0.003417   0.008879  -0.5835        0.563 
   3    rs7650658  121131376       40  -0.002651   0.002744    0.02398  -0.9662       0.3401 
   3    rs9849118  121132268       40  -0.001994   0.003417   0.008879  -0.5835        0.563 
   3   rs13081748  121132363       40  -0.002256   0.002783      0.017  -0.8107       0.4226 
   3    rs9829579  121132400       40   0.005081   0.003041    0.06846    1.671       0.1029 
   3    rs7609781  121132817       40  7.833e-05   0.003535  1.292e-05  0.02216       0.9824 
   3   rs13086811  121132906       40  -0.002256   0.002783      0.017  -0.8107       0.4226 
   3   rs80025985  121133030       40   -0.00567   0.004814    0.03523   -1.178       0.2462 
   3    rs7634611  121133525       40  -0.001994   0.003417   0.008879  -0.5835        0.563 
   3    rs6438626  121133548       40  -0.002951   0.002907    0.02639   -1.015       0.3165 
   3   rs74477332  121133871       40   -0.00142    0.00521   0.001951  -0.2725       0.7867 
   3   rs73191769  121134073       40   0.005293   0.003055    0.07322    1.733      0.09127 
   3   rs61004683  121134086       40   0.000144    0.00563   1.72e-05  0.02557       0.9797 
   3  rs147451433  121134602       40   -0.00142    0.00521   0.001951  -0.2725       0.7867 
   3  rs139835278  121134887       40  -0.000527   0.006206  0.0001897 -0.08492       0.9328 
   3    rs3732404  121134991       40  -0.001994   0.003417   0.008879  -0.5835        0.563 
   3   rs71133533  121134997       40  -0.001276   0.002776   0.005532  -0.4598       0.6483 
   3    rs3732405  121135022       40  -0.003688   0.002784    0.04413   -1.324       0.1933 
   3   rs11276449  121135199       40   0.005293   0.003055    0.07322    1.733      0.09127 
   3  rs146311312  121135457       40  -0.000527   0.006206  0.0001897 -0.08492       0.9328 
   3   rs79368514  121135844       40  0.0004022   0.006207  0.0001105   0.0648       0.9487 
   3  rs147268054  121136359       40  -0.003252   0.005188    0.01024  -0.6269       0.5345 
   3    rs2169300  121136623       40  -0.001404   0.002945   0.005948  -0.4768       0.6362 
   3  rs112487887  121136682       40 -0.0004638   0.006206  0.0001469 -0.07472       0.9408 
   3   rs79315861  121137583       40 -0.0004638   0.006206  0.0001469 -0.07472       0.9408 
   3  rs139389576  121137630       40  -0.003688   0.002784    0.04413   -1.324       0.1933 
   3   rs11709797  121137663       40  -0.001674   0.004451   0.003709  -0.3761       0.7089 
   3    rs6782025  121137976       40 -0.0005037   0.002964  0.0007595    -0.17       0.8659 
   3    rs6782033  121138015       40 -0.0005037   0.002964  0.0007595    -0.17       0.8659 
   3   rs76798196  121139500       40   -0.00142    0.00521   0.001951  -0.2725       0.7867 
   3  rs139271391  121139624       40  -0.000527   0.006206  0.0001897 -0.08492       0.9328 
   3  rs146501201  121139872       40   -0.00142    0.00521   0.001951  -0.2725       0.7867 
   3   rs10212489  121140054       40   0.005293   0.003055    0.07322    1.733      0.09127 
   3    rs6787048  121141036       40  -0.001998    0.00289    0.01242  -0.6912       0.4936 
   3    rs6798699  121141208       40  -0.001955   0.002727    0.01334  -0.7169       0.4778 
   3    rs7632907  121141718       40  -0.002651   0.002744    0.02398  -0.9662       0.3401 
   3    rs1381055  121142085       40  0.0001736   0.005215  2.917e-05   0.0333       0.9736 
   3   rs13095841  121143145       40   -0.00228   0.002851    0.01655  -0.7996       0.4289 
   3  rs139266226  121143267       40  -0.000527   0.006206  0.0001897 -0.08492       0.9328 
   3   rs72587260  121143384       40  -0.001674   0.004451   0.003709  -0.3761       0.7089 
   3   rs12186062  121143879       40  -0.003688   0.002784    0.04413   -1.324       0.1933 
   3   rs10713138  121144377       40   0.005293   0.003055    0.07322    1.733      0.09127 
   3    rs9289170  121144509       40   0.005293   0.003055    0.07322    1.733      0.09127 
   3   rs73855389  121145013       40   0.000144    0.00563   1.72e-05  0.02557       0.9797 
   3    rs2126140  121145268       40  -0.002928   0.002944    0.02538  -0.9947       0.3262 
   3  rs113897299  121145440       40 -0.0004638   0.006206  0.0001469 -0.07472       0.9408 
   3    rs2126139  121145506       40  -0.001994   0.003417   0.008879  -0.5835        0.563 
   3   rs73191775  121145559       40  -0.002633   0.004882   0.007596  -0.5393       0.5928 
   3    rs2126138  121145562       40 -0.0003854   0.003063  0.0004164  -0.1258       0.9005 
   3    rs2169302  121146061       40  -0.003252   0.005188    0.01024  -0.6269       0.5345 
   3  rs111763341  121147419       40 -0.0004638   0.006206  0.0001469 -0.07472       0.9408 
   3  rs111909014  121147979       40   -0.00142    0.00521   0.001951  -0.2725       0.7867 
   3    rs2127025  121148255       40  -0.001994   0.003417   0.008879  -0.5835        0.563 
   3   rs56402221  121148760       40   0.005293   0.003055    0.07322    1.733      0.09127 
   3    rs9862879  121149009       40   0.003648   0.002972    0.03813    1.227       0.2272 
   3   rs76464818  121149107       40  -0.003781   0.005179    0.01383  -0.7301       0.4698 
   3     rs716688  121149556       40   0.005293   0.003055    0.07322    1.733      0.09127 
   3   rs76739738  121149580       40  -0.001985   0.003918   0.006713  -0.5068       0.6153 
   3   rs77393026  121149581       40   -0.00142    0.00521   0.001951  -0.2725       0.7867 
   3    rs9868609  121150171       40   0.005293   0.003055    0.07322    1.733      0.09127 
   3    rs3218634  121151812       40   0.005293   0.003055    0.07322    1.733      0.09127 
   3   rs74614941  121153282       40 -0.0004638   0.006206  0.0001469 -0.07472       0.9408 
   3  rs139139566  121153875       40  -0.003383    0.00487    0.01254  -0.6946       0.4915 
   3    rs6800901  121154193       40   0.001505   0.005625   0.001879   0.2675       0.7906 
   3   rs73855392  121154756       40  -0.006718    0.00611    0.03083   -1.099       0.2785 
   3    rs1381057  121154974       40   0.002588   0.002662    0.02427   0.9723        0.337 
   3    rs2030531  121155198       40  -0.001684   0.002704     0.0101  -0.6227       0.5372 
   3    rs1522357  121155943       40  -0.002113   0.003202    0.01133    -0.66       0.5132 
   3  rs113679172  121156115       40   -0.00142    0.00521   0.001951  -0.2725       0.7867 
   3  rs114870287  121156131       40    0.01245   0.004808     0.1501     2.59      0.01353 
   3    rs5852268  121158075       40   0.002049   0.002619    0.01585   0.7823       0.4389 
   3    rs9883968  121158668       40   0.005293   0.003055    0.07322    1.733      0.09127 
   3    rs6769377  121159102       40  -0.001404   0.002945   0.005948  -0.4768       0.6362 
   3   rs79146548  121159138       40  -0.003781   0.005179    0.01383  -0.7301       0.4698 
   3    rs4676677  121160369       40   0.002588   0.002662    0.02427   0.9723        0.337 
   3    rs6806191  121160878       40  -0.001994   0.003417   0.008879  -0.5835        0.563 
   3  rs116558467  121160887       40  -0.003781   0.005179    0.01383  -0.7301       0.4698 
   3  rs116119136  121161335       40  -0.003781   0.005179    0.01383  -0.7301       0.4698 
   3  rs201482412  121161699       40   0.000144    0.00563   1.72e-05  0.02557       0.9797 
   3   rs13076688  121161760       40  -0.001684   0.002704     0.0101  -0.6227       0.5372 
   3   rs60569441  121162309       40  -0.004335    0.00485     0.0206  -0.8939        0.377 
   3    rs7621376  121162789       40  -0.001684   0.002704     0.0101  -0.6227       0.5372 
   3   rs74931922  121163032       40   -0.00142    0.00521   0.001951  -0.2725       0.7867 
   3   rs71133534  121163183       40  -0.001684   0.002704     0.0101  -0.6227       0.5372 
   3    rs6765310  121163416       40  -0.001684   0.002704     0.0101  -0.6227       0.5372 
   3  rs148241661  121163773       40  -0.003781   0.005179    0.01383  -0.7301       0.4698 
   3  rs116780189  121164958       40  -0.000527   0.006206  0.0001897 -0.08492       0.9328 
   3    rs7618570  121165303       40   0.001675   0.002762   0.009581   0.6063       0.5479 
   3   rs34578610  121165909       40  -0.001404   0.002945   0.005948  -0.4768       0.6362 
   3  rs140775250  121166179       40  -0.000527   0.006206  0.0001897 -0.08492       0.9328 
   3  rs112723887  121166301       40   -0.00142    0.00521   0.001951  -0.2725       0.7867 
   3  rs565245459  121166720       40  -0.006718    0.00611    0.03083   -1.099       0.2785 
   3    rs6438630  121166776       40   0.002588   0.002662    0.02427   0.9723        0.337 
   3   rs11709726  121167632       40  -0.001404   0.002945   0.005948  -0.4768       0.6362 
   3  rs565207453  121169360       40  -0.001499   0.005209   0.002174  -0.2878       0.7751 
   3  rs140141093  121169643       40   0.000144    0.00563   1.72e-05  0.02557       0.9797 
   3  rs200826943  121169844       40   0.000144    0.00563   1.72e-05  0.02557       0.9797 
   3    rs6438631  121170121       40  -0.001684   0.002704     0.0101  -0.6227       0.5372 
   3     rs630138  121170611       40   0.005293   0.003055    0.07322    1.733      0.09127 
   3   rs10934550  121170923       40   0.002588   0.002662    0.02427   0.9723        0.337 
   3  rs190843913  121170924       40   0.000144    0.00563   1.72e-05  0.02557       0.9797 
   3   rs12233510  121171215       40  -0.002951   0.002907    0.02639   -1.015       0.3165 
   3  rs150111900  121171246       40  -0.000527   0.006206  0.0001897 -0.08492       0.9328 
   3   rs56099335  121171340       40  -0.003943   0.002975    0.04417   -1.325        0.193 
   3   rs56155272  121171530       40  -0.001039   0.004898   0.001182  -0.2121       0.8332 
   3    rs7645544  121171853       40  -0.001983    0.00262    0.01485  -0.7567       0.4539 
   3     rs552404  121171928       40   0.005293   0.003055    0.07322    1.733      0.09127 
   3   rs11707252  121172330       40  -0.001684   0.002704     0.0101  -0.6227       0.5372 
   3     rs546930  121172488       40   0.005293   0.003055    0.07322    1.733      0.09127 
   3   rs11715085  121172549       40   0.002588   0.002662    0.02427   0.9723        0.337 
   3   rs11707354  121172560       40 -0.0008666   0.002656   0.002793  -0.3262        0.746 
   3  rs139438816  121172589       40  -0.003781   0.005179    0.01383  -0.7301       0.4698 
   3  rs112647530  121172596       40   -0.00142    0.00521   0.001951  -0.2725       0.7867 
   3  rs186364610  121172873       40  -0.003781   0.005179    0.01383  -0.7301       0.4698 
   3  rs186738791  121173799       40  -0.000527   0.006206  0.0001897 -0.08492       0.9328 
   3   rs78170294  121173811       40  -0.004065   0.004608    0.02007  -0.8822       0.3832 
   3  rs201603578  121174768       40   0.001794   0.002593    0.01244   0.6919       0.4932 
   3  rs532051424  121174904       40  -0.006718    0.00611    0.03083   -1.099       0.2785 
   3    rs6787904  121175058       40   0.002588   0.002662    0.02427   0.9723        0.337 
   3     rs526550  121175236       40  -0.001994   0.003417   0.008879  -0.5835        0.563 
   3    rs1087308  121175861       40 -0.0006531   0.003146   0.001133  -0.2076       0.8366 
   3  rs541296863  121176320       40  -0.003781   0.005179    0.01383  -0.7301       0.4698 
   3  rs533329009  121176378       40   -0.00142    0.00521   0.001951  -0.2725       0.7867 
   3    rs6438632  121176459       40   0.001675   0.002762   0.009581   0.6063       0.5479 
   3  rs547695563  121176639       40  -0.003781   0.005179    0.01383  -0.7301       0.4698 
   3    rs7614639  121176706       40 -0.0008666   0.002656   0.002793  -0.3262        0.746
[truncated: 802,136 more chars]
