# Supplementary material for: Cell-to-cell expression dispersion of B-cell surface proteins is linked to genetic variants in humans
Source: Commun Biol. 2020 Jul 3;3:346. doi: 10.1038/s42003-020-1075-1 (PMC7335051; doi:10.1038/s42003-020-1075-1)
Supplement: Supplementary file 4 — Supplementary Data 2 [file 42003_2020_1075_MOESM4_ESM.zip › Supplementary_Data_S2/plink-results-40LCLs/CD86_chr3_cv/CD86_cv_40_LCLs.qassoc.adjusted]

 CHR          SNP      UNADJ         GC       BONF       HOLM   SIDAK_SS   SIDAK_SD     FDR_BH     FDR_BY
   3  rs116471535  7.937e-06  7.937e-06     0.1015     0.1015    0.09652    0.09652     0.0203     0.2037 
   3  rs145139961  7.937e-06  7.937e-06     0.1015     0.1015    0.09652    0.09652     0.0203     0.2037 
   3  rs150277702  7.937e-06  7.937e-06     0.1015     0.1015    0.09652    0.09652     0.0203     0.2037 
   3  rs144503460  7.937e-06  7.937e-06     0.1015     0.1015    0.09652    0.09652     0.0203     0.2037 
   3  rs116353991  7.937e-06  7.937e-06     0.1015     0.1015    0.09652    0.09652     0.0203     0.2037 
   3  rs115595523  2.127e-05  2.127e-05     0.2719     0.2718     0.2381      0.238      0.031      0.311 
   3  rs144741054  2.182e-05  2.182e-05      0.279     0.2789     0.2435     0.2434      0.031      0.311 
   3  rs115838481  2.182e-05  2.182e-05      0.279     0.2789     0.2435     0.2434      0.031      0.311 
   3  rs150340459  2.182e-05  2.182e-05      0.279     0.2789     0.2435     0.2434      0.031      0.311 
   3   rs78610936  0.0001082  0.0001082          1          1     0.7494     0.7492     0.1384          1 
   3  rs147691022  0.0004779  0.0004779          1          1     0.9978     0.9978     0.4654          1 
   3   rs77066608  0.0004779  0.0004779          1          1     0.9978     0.9978     0.4654          1 
   3   rs77121203  0.0005071  0.0005071          1          1     0.9985     0.9985     0.4654          1 
   3  rs566076691  0.0005095  0.0005095          1          1     0.9985     0.9985     0.4654          1 
   3   rs73859424  0.0006567  0.0006567          1          1     0.9998     0.9998     0.5598          1 
   3  rs115730854  0.0008178  0.0008178          1          1          1          1      0.581          1 
   3  rs142257558  0.0008178  0.0008178          1          1          1          1      0.581          1 
   3  rs200337788  0.0008178  0.0008178          1          1          1          1      0.581          1 
   3   rs73857516  0.0009574  0.0009574          1          1          1          1     0.5907          1 
   3  rs113726016  0.0009701  0.0009701          1          1          1          1     0.5907          1 
   3  rs199961089  0.0009701  0.0009701          1          1          1          1     0.5907          1 
   3  rs114502094    0.00198    0.00198          1          1          1          1     0.8735          1 
   3  rs141271409    0.00198    0.00198          1          1          1          1     0.8735          1 
   3  rs148492326    0.00198    0.00198          1          1          1          1     0.8735          1 
   3   rs72966602   0.002086   0.002086          1          1          1          1     0.8735          1 
   3   rs13088702   0.002653   0.002653          1          1          1          1     0.8735          1 
   3   rs72963399   0.002852   0.002852          1          1          1          1     0.8735          1 
   3  rs114612403   0.003375   0.003375          1          1          1          1     0.8735          1 
   3   rs74954700   0.003398   0.003398          1          1          1          1     0.8735          1 
   3    rs9829209   0.003398   0.003398          1          1          1          1     0.8735          1 
   3   rs79322315   0.003579   0.003579          1          1          1          1     0.8735          1 
   3    rs7643553   0.003579   0.003579          1          1          1          1     0.8735          1 
   3   rs73856630   0.003851   0.003851          1          1          1          1     0.8735          1 
   3   rs59215456   0.004255   0.004255          1          1          1          1     0.8735          1 
   3    rs6786428   0.004256   0.004256          1          1          1          1     0.8735          1 
   3   rs63110162   0.004479   0.004479          1          1          1          1     0.8735          1 
   3   rs73860146   0.004821   0.004821          1          1          1          1     0.8735          1 
   3   rs72970863   0.004821   0.004821          1          1          1          1     0.8735          1 
   3   rs59442169   0.004821   0.004821          1          1          1          1     0.8735          1 
   3   rs61120794   0.004821   0.004821          1          1          1          1     0.8735          1 
   3   rs59907022   0.004821   0.004821          1          1          1          1     0.8735          1 
   3   rs72970873   0.004821   0.004821          1          1          1          1     0.8735          1 
   3   rs74547731    0.00488    0.00488          1          1          1          1     0.8735          1 
   3  rs541465626   0.005025   0.005025          1          1          1          1     0.8735          1 
   3  rs555623198   0.005025   0.005025          1          1          1          1     0.8735          1 
   3  rs112890707   0.005102   0.005102          1          1          1          1     0.8735          1 
   3  rs112709217   0.005102   0.005102          1          1          1          1     0.8735          1 
   3    rs2877733   0.005102   0.005102          1          1          1          1     0.8735          1 
   3   rs59050997   0.005243   0.005243          1          1          1          1     0.8735          1 
   3    rs6787256   0.005292   0.005292          1          1          1          1     0.8735          1 
   3   rs12108031   0.005301   0.005301          1          1          1          1     0.8735          1 
   3    rs9883035   0.005301   0.005301          1          1          1          1     0.8735          1 
   3  rs551992382   0.005411   0.005411          1          1          1          1     0.8735          1 
   3   rs60489657   0.005698   0.005698          1          1          1          1     0.8735          1 
   3  rs113066696   0.005698   0.005698          1          1          1          1     0.8735          1 
   3   rs72965405   0.005698   0.005698          1          1          1          1     0.8735          1 
   3   rs72965406   0.005698   0.005698          1          1          1          1     0.8735          1 
   3   rs72965411   0.005698   0.005698          1          1          1          1     0.8735          1 
   3   rs72965412   0.005698   0.005698          1          1          1          1     0.8735          1 
   3   rs12489988   0.006086   0.006086          1          1          1          1     0.8735          1 
   3   rs72970834   0.006635   0.006635          1          1          1          1     0.8735          1 
   3    rs6790047   0.006635   0.006635          1          1          1          1     0.8735          1 
   3   rs72970841   0.006635   0.006635          1          1          1          1     0.8735          1 
   3   rs77820417   0.006918   0.006918          1          1          1          1     0.8735          1 
   3  rs201872983   0.007397   0.007397          1          1          1          1     0.8735          1 
   3   rs57963544   0.007397   0.007397          1          1          1          1     0.8735          1 
   3   rs57679333   0.007397   0.007397          1          1          1          1     0.8735          1 
   3   rs72965422   0.007397   0.007397          1          1          1          1     0.8735          1 
   3   rs72965423   0.007397   0.007397          1          1          1          1     0.8735          1 
   3   rs61544758   0.007397   0.007397          1          1          1          1     0.8735          1 
   3   rs72965426   0.007397   0.007397          1          1          1          1     0.8735          1 
   3  rs201250303   0.007593   0.007593          1          1          1          1     0.8735          1 
   3   rs12486781   0.007599   0.007599          1          1          1          1     0.8735          1 
   3    rs2043172   0.007803   0.007803          1          1          1          1     0.8735          1 
   3    rs1806655   0.007904   0.007904          1          1          1          1     0.8735          1 
   3  rs142708456   0.007904   0.007904          1          1          1          1     0.8735          1 
   3   rs34188827   0.007904   0.007904          1          1          1          1     0.8735          1 
   3   rs56190943   0.008898   0.008898          1          1          1          1     0.8735          1 
   3   rs60819359   0.009594   0.009594          1          1          1          1     0.8735          1 
   3    rs2700422    0.01002    0.01002          1          1          1          1     0.8735          1 
   3    rs7625205    0.01028    0.01028          1          1          1          1     0.8735          1 
   3    rs4677889    0.01048    0.01048          1          1          1          1     0.8735          1 
   3    rs2131142    0.01074    0.01074          1          1          1          1     0.8735          1 
   3   rs73855417    0.01094    0.01094          1          1          1          1     0.8735          1 
   3    rs1463391    0.01113    0.01113          1          1          1          1     0.8735          1 
   3     rs820355    0.01126    0.01126          1          1          1          1     0.8735          1 
   3    rs5852358    0.01126    0.01126          1          1          1          1     0.8735          1 
   3     rs820357    0.01126    0.01126          1          1          1          1     0.8735          1 
   3     rs820358    0.01126    0.01126          1          1          1          1     0.8735          1 
   3  rs140485869    0.01136    0.01136          1          1          1          1     0.8735          1 
   3  rs201863576    0.01189    0.01189          1          1          1          1     0.8735          1 
   3    rs6810321    0.01192    0.01192          1          1          1          1     0.8735          1 
   3   rs61301404    0.01197    0.01197          1          1          1          1     0.8735          1 
   3   rs73859407    0.01197    0.01197          1          1          1          1     0.8735          1 
   3   rs73859409    0.01197    0.01197          1          1          1          1     0.8735          1 
   3   rs73859423    0.01197    0.01197          1          1          1          1     0.8735          1 
   3  rs141523618    0.01197    0.01197          1          1          1          1     0.8735          1 
   3   rs73859434    0.01197    0.01197          1          1          1          1     0.8735          1 
   3   rs73859435    0.01197    0.01197          1          1          1          1     0.8735          1 
   3  rs145845190    0.01268    0.01268          1          1          1          1     0.8735          1 
   3    rs2002594    0.01284    0.01284          1          1          1          1     0.8735          1 
   3     rs820366    0.01307    0.01307          1          1          1          1     0.8735          1 
   3    rs4476455    0.01307    0.01307          1          1          1          1     0.8735          1 
   3     rs820369    0.01307    0.01307          1          1          1          1     0.8735          1 
   3     rs820370    0.01307    0.01307          1          1          1          1     0.8735          1 
   3   rs58796674    0.01328    0.01328          1          1          1          1     0.8735          1 
   3   rs76379107    0.01328    0.01328          1          1          1          1     0.8735          1 
   3   rs12495283    0.01328    0.01328          1          1          1          1     0.8735          1 
   3   rs73855253    0.01328    0.01328          1          1          1          1     0.8735          1 
   3    rs3901452    0.01328    0.01328          1          1          1          1     0.8735          1 
   3    rs3850569    0.01328    0.01328          1          1          1          1     0.8735          1 
   3   rs17828015    0.01328    0.01328          1          1          1          1     0.8735          1 
   3   rs17231566    0.01328    0.01328          1          1          1          1     0.8735          1 
   3    rs3861850    0.01328    0.01328          1          1          1          1     0.8735          1 
   3  rs145703075    0.01351    0.01351          1          1          1          1     0.8735          1 
   3  rs114870287    0.01353    0.01353          1          1          1          1     0.8735          1 
   3    rs2077326    0.01364    0.01364          1          1          1          1     0.8735          1 
   3     rs731767    0.01364    0.01364          1          1          1          1     0.8735          1 
   3   rs72970843    0.01364    0.01364          1          1          1          1     0.8735          1 
   3   rs72970845    0.01364    0.01364          1          1          1          1     0.8735          1 
   3  rs115184012    0.01433    0.01433          1          1          1          1     0.8735          1 
   3  rs114607611    0.01433    0.01433          1          1          1          1     0.8735          1 
   3   rs55984141    0.01433    0.01433          1          1          1          1     0.8735          1 
   3   rs79211607    0.01471    0.01471          1          1          1          1     0.8735          1 
   3   rs78368070    0.01471    0.01471          1          1          1          1     0.8735          1 
   3   rs56403245    0.01474    0.01474          1          1          1          1     0.8735          1 
   3  rs199805468    0.01527    0.01527          1          1          1          1     0.8735          1 
   3  rs200769856    0.01633    0.01633          1          1          1          1     0.8735          1 
   3   rs72970833    0.01636    0.01636          1          1          1          1     0.8735          1 
   3   rs72970835    0.01636    0.01636          1          1          1          1     0.8735          1 
   3    rs6786864    0.01636    0.01636          1          1          1          1     0.8735          1 
   3    rs7645314    0.01636    0.01636          1          1          1          1     0.8735          1 
   3   rs60291776    0.01636    0.01636          1          1          1          1     0.8735          1 
   3    rs7621513    0.01636    0.01636          1          1          1          1     0.8735          1 
   3   rs13073885    0.01639    0.01639          1          1          1          1     0.8735          1 
   3     rs820332     0.0164     0.0164          1          1          1          1     0.8735          1 
   3    rs1256208    0.01726    0.01726          1          1          1          1     0.8735          1 
   3   rs73856783    0.01765    0.01765          1          1          1          1     0.8735          1 
   3   rs73856784    0.01765    0.01765          1          1          1          1     0.8735          1 
   3   rs11707057    0.01765    0.01765          1          1          1          1     0.8735          1 
   3   rs10662409    0.01867    0.01867          1          1          1          1     0.8735          1 
   3    rs6785924    0.01893    0.01893          1          1          1          1     0.8735          1 
   3   rs17199211    0.01944    0.01944          1          1          1          1     0.8735          1 
   3    rs1965247    0.01955    0.01955          1          1          1          1     0.8735          1 
   3   rs11346225    0.02083    0.02083          1          1          1          1     0.8735          1 
   3   rs71136546    0.02085    0.02085          1          1          1          1     0.8735          1 
   3     rs820351    0.02091    0.02091          1          1          1          1     0.8735          1 
   3   rs33937316    0.02091    0.02091          1          1          1          1     0.8735          1 
   3     rs820359    0.02091    0.02091          1          1          1          1     0.8735          1 
   3  rs555165857    0.02106    0.02106          1          1          1          1     0.8735          1 
   3    rs1869866    0.02146    0.02146          1          1          1          1     0.8735          1 
   3   rs77792500    0.02146    0.02146          1          1          1          1     0.8735          1 
   3  rs113295601    0.02196    0.02196          1          1          1          1     0.8735          1 
   3  rs112737506    0.02196    0.02196          1          1          1          1     0.8735          1 
   3   rs11719594    0.02209    0.02209          1          1          1          1     0.8735          1 
   3  rs143924791    0.02252    0.02252          1          1          1          1     0.8735          1 
   3   rs79390407    0.02367    0.02367          1          1          1          1     0.8735          1 
   3    rs7631939    0.02375    0.02375          1          1          1          1     0.8735          1 
   3    rs6438643    0.02375    0.02375          1          1          1          1     0.8735          1 
   3  rs562324854    0.02385    0.02385          1          1          1          1     0.8735          1 
   3   rs72965429    0.02385    0.02385          1          1          1          1     0.8735          1 
   3   rs72965433    0.02385    0.02385          1          1          1          1     0.8735          1 
   3   rs72965435    0.02385    0.02385          1          1          1          1     0.8735          1 
   3   rs72965436    0.02385    0.02385          1          1          1          1     0.8735          1 
   3  rs112140011    0.02385    0.02385          1          1          1          1     0.8735          1 
   3  rs113138979    0.02385    0.02385          1          1          1          1     0.8735          1 
   3  rs111683283    0.02385    0.02385          1          1          1          1     0.8735          1 
   3   rs72965449    0.02385    0.02385          1          1          1          1     0.8735          1 
   3   rs80221386    0.02385    0.02385          1          1          1          1     0.8735          1 
   3  rs558105976    0.02385    0.02385          1          1          1          1     0.8735          1 
   3  rs573958870    0.02385    0.02385          1          1          1          1     0.8735          1 
   3  rs534740464    0.02385    0.02385          1          1          1          1     0.8735          1 
   3   rs72965456    0.02385    0.02385          1          1          1          1     0.8735          1 
   3   rs77731961    0.02385    0.02385          1          1          1          1     0.8735          1 
   3   rs72965459    0.02385    0.02385          1          1          1          1     0.8735          1 
   3   rs72965462    0.02385    0.02385          1          1          1          1     0.8735          1 
   3   rs72965464    0.02385    0.02385          1          1          1          1     0.8735          1 
   3  rs113006438    0.02385    0.02385          1          1          1          1     0.8735          1 
   3  rs144391676    0.02385    0.02385          1          1          1          1     0.8735          1 
   3   rs72965465    0.02385    0.02385          1          1          1          1     0.8735          1 
   3   rs72965467    0.02385    0.02385          1          1          1          1     0.8735          1 
   3   rs10934510    0.02389    0.02389          1          1          1          1     0.8735          1 
   3    rs4676703    0.02389    0.02389          1          1          1          1     0.8735          1 
   3   rs76762825    0.02423    0.02423          1          1          1          1     0.8735          1 
   3  rs200928256    0.02432    0.02432          1          1          1          1     0.8735          1 
   3    rs9813296    0.02493    0.02493          1          1          1          1     0.8735          1 
   3    rs2120806    0.02493    0.02493          1          1          1          1     0.8735          1 
   3    rs4687895    0.02499    0.02499          1          1          1          1     0.8735          1 
   3  rs570238285    0.02547    0.02547          1          1          1          1     0.8735          1 
   3   rs12635865    0.02551    0.02551          1          1          1          1     0.8735          1 
   3    rs7646234    0.02563    0.02563          1          1          1          1     0.8735          1 
   3   rs73856447    0.02627    0.02627          1          1          1          1     0.8735          1 
   3    rs9289185    0.02631    0.02631          1          1          1          1     0.8735          1 
   3   rs10222469    0.02632    0.02632          1          1          1          1     0.8735          1 
   3   rs10561192    0.02638    0.02638          1          1          1          1     0.8735          1 
   3    rs9874835    0.02669    0.02669          1          1          1          1     0.8735          1 
   3   rs12494182    0.02692    0.02692          1          1          1          1     0.8735          1 
   3   rs55813294    0.02692    0.02692          1          1          1          1     0.8735          1 
   3   rs73856480    0.02692    0.02692          1          1          1          1     0.8735          1 
   3   rs16831032    0.02692    0.02692          1          1          1          1     0.8735          1 
   3   rs61318139    0.02699    0.02699          1          1          1          1     0.8735          1 
   3    rs3915061    0.02708    0.02708          1          1          1          1     0.8735          1 
   3  rs576972874    0.02774    0.02774          1          1          1          1     0.8735          1 
   3  rs551250273    0.02775    0.02775          1          1          1          1     0.8735          1 
   3    rs3749204    0.02797    0.02797          1          1          1          1     0.8735          1 
   3  rs113459060    0.02869    0.02869          1          1          1          1     0.8735          1 
   3  rs141707305    0.02928    0.02928          1          1          1          1     0.8735          1 
   3    rs6786867    0.02946    0.02946          1          1          1          1     0.8735          1 
   3    rs6798524    0.02946    0.02946          1          1          1          1     0.8735          1 
   3    rs6438796    0.02946    0.02946          1          1          1          1     0.8735          1 
   3    rs6438797    0.02946    0.02946          1          1          1          1     0.8735          1 
   3    rs1444811    0.03074    0.03074          1          1          1          1     0.8735          1 
   3    rs1444810    0.03074    0.03074          1          1          1          1     0.8735          1 
   3   rs11391444    0.03085    0.03085          1          1          1          1     0.8735          1 
   3   rs13076448    0.03085    0.03085          1          1          1          1     0.8735          1 
   3    rs1589700    0.03096    0.03096          1          1          1          1     0.8735          1 
   3    rs7626888    0.03124    0.03124          1          1          1          1     0.8735          1 
   3   rs55974533    0.03124    0.03124          1          1          1          1     0.8735          1 
   3  rs151266821    0.03124    0.03124          1          1          1          1     0.8735          1 
   3    rs1086328    0.03133    0.03133          1          1          1          1     0.8735          1 
   3    rs1086329    0.03133    0.03133          1          1          1          1     0.8735          1 
   3  rs577266775    0.03133    0.03133          1          1          1          1     0.8735          1 
   3    rs4677893    0.03173    0.03173          1          1          1          1     0.8735          1 
   3   rs13082573    0.03173    0.03173          1          1          1          1     0.8735          1 
   3  rs139051777    0.03173    0.03173          1          1          1          1     0.8735          1 
   3   rs13082948    0.03173    0.03173          1          1          1          1     0.8735          1 
   3   rs11706604    0.03173    0.03173          1          1          1          1     0.8735          1 
   3    rs2061193    0.03173    0.03173          1          1          1          1     0.8735          1 
   3   rs11719060    0.03173    0.03173          1          1          1          1     0.8735          1 
   3   rs57197936    0.03191    0.03191          1          1          1          1     0.8735          1 
   3   rs75620824      0.032      0.032          1          1          1          1     0.8735          1 
   3  rs115864742      0.032      0.032          1          1          1          1     0.8735          1 
   3  rs200691705    0.03241    0.03241          1          1          1          1     0.8735          1 
   3    rs6773676     0.0325     0.0325          1          1          1          1     0.8735          1 
   3  rs561550195    0.03253    0.03253          1          1          1          1     0.8735          1 
   3    rs6781240    0.03276    0.03276          1          1          1          1     0.8735          1 
   3   rs61701606    0.03278    0.03278          1          1          1          1     0.8735          1 
   3   rs80033944    0.03278    0.03278          1          1          1          1     0.8735          1 
   3    rs1317671    0.03285    0.03285          1          1          1          1     0.8735          1 
   3  rs112824584    0.03285    0.03285          1          1          1          1     0.8735          1 
   3   rs35736887    0.03301    0.03301          1          1          1          1     0.8735          1 
   3  rs147169369    0.03303    0.03303          1          1          1          1     0.8735          1 
   3   rs73859431    0.03349    0.03349          1          1          1          1     0.8735          1 
   3   rs55949481    0.03349    0.03349          1          1          1          1     0.8735          1 
   3   rs12634785      0.034      0.034          1          1          1          1     0.8735          1 
   3  rs142938207    0.03415    0.03415          1          1          1          1     0.8735          1 
   3   rs56368534    0.03489    0.03489          1          1          1          1     0.8735          1 
   3    rs9824653    0.03491    0.03491          1          1          1          1     0.8735          1 
   3   rs11429345    0.03496    0.03496          1          1          1          1     0.8735          1 
   3   rs67095423    0.03524    0.03524          1          1          1          1     0.8735          1 
   3  rs113567496     0.0363     0.0363          1          1          1          1     0.8735          1 
   3   rs72971013     0.0363     0.0363          1          1          1          1     0.8735          1 
   3   rs72971017     0.0363     0.0363          1          1          1          1     0.8735          1 
   3   rs72971018     0.0363     0.0363          1          1          1          1     0.8735          1 
   3   rs72971026     0.0363     0.0363          1          1          1          1     0.8735          1 
   3  rs147396134     0.0363     0.0363          1          1          1          1     0.8735          1 
   3   rs11922812    0.03639    0.03639          1          1          1          1     0.8735          1 
   3  rs578237211    0.03639    0.03639          1          1          1          1     0.8735          1 
   3  rs150724255    0.03639    0.03639          1          1          1          1     0.8735          1 
   3   rs11924848    0.03639    0.03639          1          1          1          1     0.8735          1 
   3     rs805010    0.03646    0.03646          1          1          1          1     0.8735          1 
   3    rs9856455     0.0369     0.0369          1          1          1          1     0.8735          1 
   3   rs16834258    0.03758    0.03758          1          1          1          1     0.8735          1 
   3    rs5852379    0.03774    0.03774          1          1          1          1     0.8735          1 
   3  rs115507306    0.03775    0.03775          1          1          1          1     0.8735          1 
   3   rs59669360     0.0378     0.0378          1          1          1          1     0.8735          1 
   3   rs75672578    0.03783    0.03783          1          1          1          1     0.8735          1 
   3   rs11371880    0.03812    0.03812          1          1          1          1     0.8735          1 
   3   rs77858418    0.03853    0.03853          1          1          1          1     0.8735          1 
   3   rs77197314    0.03853    0.03853          1          1          1          1     0.8735          1 
   3  rs577175087    0.03878    0.03878          1          1          1          1     0.8735          1 
   3   rs34572364    0.03901    0.03901          1          1          1          1     0.8735          1 
   3   rs10934649    0.03916    0.03916          1          1          1          1     0.8735          1 
   3   rs75026874    0.03927    0.03927          1          1          1          1     0.8735          1 
   3    rs6776430     0.0393     0.0393          1          1          1          1     0.8735          1 
   3   rs73183155    0.04051    0.04051          1          1          1          1     0.8735          1 
   3   rs62261554    0.04085    0.04085          1          1          1          1     0.8735          1 
   3   rs76893952     0.0409     0.0409          1          1          1          1     0.8735          1 
   3    rs1920216    0.04103    0.04103          1          1          1          1     0.8735          1 
   3    rs9860047     0.0411     0.0411          1          1          1          1     0.8735          1 
   3  rs114899187     0.0411     0.0411          1          1          1          1     0.8735          1 
   3   rs56942711     0.0412     0.0412          1          1          1          1     0.8735          1 
   3   rs73855250     0.0412     0.0412          1          1          1          1     0.8735          1 
   3  rs141350820    0.04139    0.04139          1          1          1          1     0.8735          1 
   3       rs1700    0.04139    0.04139          1          1          1          1     0.8735          1 
   3    rs6791346    0.04198    0.04198          1          1          1          1     0.8735          1 
   3    rs2332442    0.04198    0.04198          1          1          1          1     0.8735          1 
   3   rs11925395    0.04198    0.04198          1          1          1          1     0.8735          1 
   3    rs6790600    0.04198    0.04198          1          1          1          1     0.8735          1 
   3   rs73856609    0.04228    0.04228          1          1          1          1     0.8735          1 
   3   rs35906279    0.04243    0.04243          1          1          1          1     0.8735          1 
   3   rs80084895    0.04243    0.04243          1          1          1          1     0.8735          1 
   3  rs147173902    0.04282    0.04282          1          1          1          1     0.8735          1 
   3    rs7619546    0.04349    0.04349          1          1          1          1     0.8735          1 
   3  rs536333777    0.04349    0.04349          1          1          1          1     0.8735          1 
   3  rs142027099    0.04349    0.04349          1          1          1          1     0.8735          1 
   3  rs145599574    0.04349    0.04349          1          1          1          1     0.8735          1 
   3    rs7639056    0.04349    0.04349          1          1          1          1     0.8735          1 
   3  rs116620656    0.04349    0.04349          1          1          1          1     0.8735          1 
   3  rs141561856    0.04349    0.04349          1          1          1          1     0.8735          1 
   3   rs76213617    0.04349    0.04349          1          1          1          1     0.8735          1 
   3   rs76314195    0.04349    0.04349          1          1          1          1     0.8735          1 
   3  rs544475680    0.04349    0.04349          1          1          1          1     0.8735          1 
   3    rs6438704    0.04349    0.04349          1          1          1          1     0.8735          1 
   3  rs116715544    0.04349    0.04349          1          1          1          1     0.8735          1 
   3  rs114616447    0.04349    0.04349          1          1          1          1     0.8735          1 
   3    rs2551570    0.04356    0.04356          1          1          1          1     0.8735          1 
   3    rs2551569    0.04356    0.04356          1          1          1          1     0.8735          1 
   3   rs61167813    0.04498    0.04498          1          1          1          1     0.8735          1 
   3   rs56112417    0.04498    0.04498          1          1          1          1     0.8735          1 
   3  rs145300750    0.04521    0.04521          1          1          1          1     0.8735          1 
   3    rs1802757    0.04533    0.04533          1          1          1          1     0.8735          1 
   3    rs9985291    0.04533    0.04533          1          1          1          1     0.8735          1 
   3    rs9985440    0.04533    0.04533          1          1          1          1     0.8735          1 
   3    rs9870489    0.04533    0.04533          1          1          1          1     0.8735          1 
   3   rs78794185    0.04628    0.04628          1          1          1          1     0.8735          1 
   3   rs74470800    0.04655    0.04655          1          1          1          1     0.8735          1 
   3   rs75439175    0.04655    0.04655          1          1          1          1     0.8735          1 
   3    rs6810344    0.04687    0.04687          1          1          1          1     0.8735          1 
   3    rs6786208    0.04687    0.04687          1          1          1          1     0.8735          1 
   3    rs4485657    0.04687    0.04687          1          1          1          1     0.8735          1 
   3   rs35311190    0.04695    0.04695          1          1          1          1     0.8735          1 
   3   rs12492372    0.04695    0.04695          1          1          1          1     0.8735          1 
   3    rs3732827    0.04695    0.04695          1          1          1          1     0.8735          1 
   3   rs10934622    0.04695    0.04695          1          1          1          1     0.8735          1 
   3    rs1367785    0.04705    0.04705          1          1          1          1     0.8735          1 
   3   rs13067539    0.04727    0.04727          1          1          1          1     0.8735          1 
   3   rs72626347    0.04776    0.04776          1          1          1          1     0.8735          1 
   3    rs3749203     0.0479     0.0479          1          1          1          1     0.8735          1 
   3    rs3749205     0.0479     0.0479          1          1          1          1     0.8735          1 
   3    rs3749206     0.0479     0.0479          1          1          1          1     0.8735          1 
   3   rs10222633     0.0479     0.0479          1          1          1          1     0.8735          1 
   3   rs72968512    0.04806    0.04806          1          1          1          1     0.8735          1 
   3   rs60874348    0.04806    0.04806          1          1          1          1     0.8735          1 
   3    rs6796584     0.0482     0.0482          1          1          1          1     0.8735          1 
   3    rs6783720     0.0482     0.0482          1          1          1          1     0.8735          1 
   3   rs67711778     0.0482     0.0482          1          1          1          1     0.8735          1 
   3   rs61797634    0.04835    0.04835          1          1          1          1     0.8735          1 
   3   rs11719610    0.05025    0.05025          1          1          1          1     0.8735          1 
   3   rs59320605    0.05036    0.05036          1          1          1          1     0.8735          1 
   3   rs35596775    0.05036    0.05036          1          1          1          1     0.8735          1 
   3   rs13068522    0.05046    0.05046          1          1          1          1     0.8735          1 
   3   rs11916150    0.05046    0.05046          1          1          1          1     0.8735          1 
   3    rs1474327    0.05046    0.05046          1          1          1          1     0.8735          1 
   3    rs2091665    0.05046    0.05046          1          1          1          1     0.8735          1 
   3    rs7638094    0.05046    0.05046          1          1          1          1     0.8735          1 
   3    rs7647751    0.05046    0.05046          1          1          1          1     0.8735          1 
   3    rs4528886    0.05052    0.05052          1          1          1          1     0.8735          1 
   3   rs73859432    0.05101    0.05101          1          1          1          1     0.8735          1 
   3   rs56046913    0.05113    0.05113          1          1          1          1     0.8735          1 
   3    rs6781123    0.05123    0.05123          1          1          1          1     0.8735          1 
   3  rs545233457    0.05163    0.05163          1          1          1          1     0.8735          1 
   3   rs13091691    0.05191    0.05191          1          1          1          1     0.8735          1 
   3   rs56205278    0.05192    0.05192          1          1          1          1     0.8735          1 
   3   rs13321634     0.0524     0.0524          1          1          1          1     0.8735          1 
   3    rs9862885    0.05271    0.05271          1          1          1          1     0.8735          1 
   3    rs9289219    0.05271    0.05271          1          1          1          1     0.8735          1 
   3    rs9289220    0.05271    0.05271          1          1          1          1     0.8735          1 
   3    rs9829181    0.05272    0.05272          1          1          1          1     0.8735          1 
   3   rs11455375    0.05327    0.05327          1          1          1          1     0.8735          1 
   3   rs13095684    0.05367    0.05367          1          1          1          1     0.8735          1 
   3   rs79068333    0.05418    0.05418          1          1          1          1     0.8735          1 
   3   rs73855410    0.05459    0.05459          1          1          1          1     0.8735          1 
   3  rs190210827    0.05459    0.05459          1          1          1          1     0.8735          1 
   3   rs73855471    0.05459    0.05459          1          1          1          1     0.8735          1 
   3   rs77145809    0.05459    0.05459          1          1          1          1     0.8735          1 
   3   rs73855484    0.05459    0.05459          1          1          1          1     0.8735          1 
   3   rs55633653    0.05459    0.05459          1          1          1          1     0.8735          1 
   3  rs562157677    0.05459    0.05459          1          1          1          1     0.8735          1 
   3     rs955982    0.05489    0.05489          1          1          1          1     0.8735          1 
   3    rs4678213    0.05489    0.05489          1          1          1          1     0.8735          1 
   3   rs72121422    0.05489    0.05489          1          1          1          1     0.8735          1 
   3   rs62261683    0.05489    0.05489          1          1          1          1     0.8735          1 
   3     rs735728    0.05489    0.05489          1          1          1          1     0.8735          1 
   3    rs9866242    0.05489    0.05489          1          1          1          1     0.8735          1 
   3    rs1320188     0.0553     0.0553          1          1          1          1     0.8735          1 
   3    rs7628642     0.0553     0.0553          1          1          1          1     0.8735          1 
   3    rs9879037    0.05555    0.05555          1          1          1          1     0.8735          1 
   3    rs6791620    0.05564    0.05564          1          1          1          1     0.8735          1 
   3    rs6791635    0.05564    0.05564          1          1          1          1     0.8735          1 
   3  rs111983823    0.05564    0.05564          1          1          1          1     0.8735          1 
   3    rs9861683    0.05564    0.05564          1          1          1          1     0.8735          1 
   3   rs28688004    0.05564    0.05564          1          1          1          1     0.8735          1 
   3   rs75697876    0.05564    0.05564          1          1          1          1     0.8735          1 
   3    rs9815963    0.05564    0.05564          1          1          1          1     0.8735          1 
   3  rs113763048    0.05569    0.05569          1          1          1          1     0.8735          1 
   3   rs78619588    0.05632    0.05632          1          1          1          1     0.8735          1 
   3   rs78126765    0.05632    0.05632          1          1          1          1     0.8735          1 
   3   rs80345370    0.05632    0.05632          1          1          1          1     0.8735          1 
   3  rs370534936    0.05632    0.05632          1          1          1          1     0.8735          1 
   3  rs572943776    0.05632    0.05632          1          1          1          1     0.8735          1 
   3     rs820326    0.05662    0.05662          1          1          1          1     0.8735          1 
   3  rs538045403    0.05697    0.05697          1          1          1          1     0.8735          1 
   3  rs554880955    0.05697    0.05697          1          1          1          1     0.8735          1 
   3  rs531554479    0.05697    0.05697          1          1          1          1     0.8735          1 
   3  rs575059757    0.05697    0.05697          1          1          1          1     0.8735          1 
   3    rs9289184    0.05719    0.05719          1          1          1          1     0.8735          1 
   3    rs9812322    0.05725    0.05725          1          1          1          1     0.8735          1 
   3    rs9846142    0.05725    0.05725          1          1          1          1     0.8735          1 
   3    rs9813391    0.05725    0.05725          1          1          1          1     0.8735          1 
   3    rs9841477    0.05741    0.05741          1          1          1          1     0.8735          1 
   3   rs78442149    0.05781    0.05781          1          1          1          1     0.8735          1 
   3    rs7633133    0.05821    0.05821          1          1          1          1     0.8735          1 
   3    rs1463392    0.05821    0.05821          1          1          1          1     0.8735          1 
   3   rs16831748    0.05828    0.05828          1          1          1          1     0.8735          1 
   3   rs62266287     0.0584     0.0584          1          1          1          1     0.8735          1 
   3    rs2650951    0.05841    0.05841          1          1          1          1     0.8735          1 
   3  rs200520122     0.0587     0.0587          1          1          1          1     0.8735          1 
   3   rs57720977    0.05873    0.05873          1          1          1          1     0.8735          1 
   3    rs6801671    0.05901    0.05901          1          1          1          1     0.8735          1 
   3   rs28597756    0.05934    0.05934          1          1          1          1     0.8735          1 
   3    rs7611277    0.05989    0.05989          1          1          1          1     0.8735          1 
   3    rs9858150    0.06012    0.06012          1          1          1          1     0.8735          1 
   3    rs9845928    0.06016    0.06016          1          1          1          1     0.8735          1 
   3  rs139264460    0.06016    0.06016          1          1          1          1     0.8735          1 
   3   rs60594492    0.06033    0.06033          1          1          1          1     0.8735          1 
   3   rs35035255    0.06067    0.06067          1          1          1          1     0.8735          1 
   3    rs9846099    0.06087    0.06087          1          1          1          1     0.8735          1 
   3   rs73858316    0.06114    0.06114          1          1          1          1     0.8735          1 
   3   rs76752613    0.06114    0.06114          1          1          1          1     0.8735          1 
   3    rs6438743    0.06114    0.06114          1          1          1          1     0.8735          1 
   3   rs79793700    0.06114    0.06114          1          1          1          1     0.8735          1 
   3    rs7637882    0.06114    0.06114          1          1          1          1     0.8735          1 
   3   rs77764567    0.06114    0.06114          1          1          1          1     0.8735          1 
   3  rs138030977    0.06114    0.06114          1          1          1          1     0.8735          1 
   3  rs146614423    0.06114    0.06114          1          1          1          1     0.8735          1 
   3  rs116189233     0.0615     0.0615          1          1          1          1     0.8735          1 
   3  rs140375926     0.0615     0.0615          1          1          1          1     0.8735          1 
   3    rs6774610    0.06152    0.06152          1          1          1          1     0.8735          1 
   3    rs9847240    0.06152    0.06152          1          1          1          1     0.8735          1 
   3    rs4678216    0.06152    0.06152          1          1          1          1     0.8735          1 
   3    rs4676811    0.06152    0.06152          1          1          1          1     0.8735          1 
   3    rs7614797    0.06153    0.06153          1          1          1          1     0.8735          1 
   3  rs553527927    0.06167    0.06167          1          1          1          1     0.8735          1 
   3  rs566657265    0.06167    0.06167          1          1          1          1     0.8735          1 
   3    rs1011151    0.06171    0.06171          1          1          1          1     0.8735          1 
   3   rs13088040    0.06171    0.06171          1          1          1          1     0.8735          1 
   3   rs35850943    0.06171    0.06171          1          1          1          1     0.8735          1 
   3    rs1814869    0.06223    0.06223          1          1          1          1     0.8735          1 
   3    rs9836112    0.06223    0.06223          1          1          1          1     0.8735          1 
   3   rs13326084    0.06223    0.06223          1          1          1          1     0.8735          1 
   3    rs9851135    0.06223    0.06223          1          1          1          1     0.8735          1 
   3    rs9813519    0.06223    0.06223          1          1          1          1     0.8735          1 
   3    rs6800520    0.06223    0.06223          1          1          1          1     0.8735          1 
   3  rs149684712    0.06223    0.06223          1          1          1          1     0.8735          1 
   3    rs9834559    0.06223    0.06223          1          1          1          1     0.8735          1 
   3    rs9872686    0.06223    0.06223          1          1          1          1     0.8735          1 
   3  rs147441615    0.06223    0.06223          1          1          1          1     0.8735          1 
   3  rs149944739    0.06223    0.06223          1          1          1          1     0.8735          1 
   3    rs6762819    0.06223    0.06223          1          1          1          1     0.8735          1 
   3    rs9882282    0.06223    0.06223          1          1          1          1     0.8735          1 
   3    rs9883378    0.06223    0.06223          1          1          1          1     0.8735          1 
   3    rs9845674    0.06223    0.06223          1          1          1          1     0.8735          1 
   3    rs2220255    0.06223    0.06223          1          1          1          1     0.8735          1 
   3    rs9842537    0.06223    0.06223          1          1          1          1     0.8735          1 
   3    rs9826042    0.06223    0.06223          1          1          1          1     0.8735          1 
   3   rs16831962    0.06223    0.06223          1          1          1          1     0.8735          1 
   3   rs13323408    0.06223    0.06223          1          1          1          1     0.8735          1 
   3   rs12632316    0.06223    0.06223          1          1          1          1     0.8735          1 
   3   rs16831974    0.06223    0.06223          1          1          1          1     0.8735          1 
   3   rs77355692    0.06223    0.06223          1          1          1          1     0.8735          1 
   3   rs16831976    0.06223    0.06223          1          1          1          1     0.8735          1 
   3   rs78489581    0.06223    0.06223          1          1          1          1     0.8735          1 
   3    rs9862685    0.06223    0.06223          1          1          1          1     0.8735          1 
   3    rs9831352    0.06223    0.06223          1          1          1          1     0.8735          1 
   3    rs9855929    0.06223    0.06223          1          1          1          1     0.8735          1 
   3   rs12498064    0.06223    0.06223          1          1          1          1     0.8735          1 
   3   rs35147415    0.06223    0.06223          1          1          1          1     0.8735          1 
   3  rs147220384    0.06223    0.06223          1          1          1          1     0.8735          1 
   3   rs12635124    0.06223    0.06223          1          1          1          1     0.8735          1 
   3    rs9818910    0.06223    0.06223          1          1          1          1     0.8735          1 
   3    rs9819192    0.06223    0.06223          1          1          1          1     0.8735          1 
   3   rs71971193    0.06223    0.06223          1          1          1          1     0.8735          1 
   3    rs9881138    0.06223    0.06223          1          1          1          1     0.8735          1 
   3    rs7648074    0.06223    0.06223          1          1          1          1     0.8735          1 
   3  rs138697911    0.06223    0.06223          1          1          1          1     0.8735          1 
   3    rs1403717    0.06223    0.06223          1          1          1          1     0.8735          1 
   3    rs7652758    0.06223    0.06223          1          1          1          1     0.8735          1 
   3    rs9855953    0.06223    0.06223          1          1          1          1     0.8735          1 
   3   rs79017406    0.06223    0.06223          1          1          1          1     0.8735          1 
   3    rs9842745    0.06223    0.06223          1          1          1          1     0.8735          1 
   3  rs149871182    0.06223    0.06223          1          1          1          1     0.8735          1 
   3   rs13316005    0.06223    0.06223          1          1          1          1     0.8735          1 
   3   rs12493977    0.06223    0.06223          1          1          1          1     0.8735          1 
   3    rs6438597    0.06223    0.06223          1          1          1          1     0.8735          1 
   3   rs35752782    0.06223    0.06223          1          1          1          1     0.8735          1 
   3    rs9880854    0.06223    0.06223          1          1          1          1     0.8735          1 
   3    rs9867756    0.06223    0.06223          1          1          1          1     0.8735          1 
   3   rs28578135    0.06223    0.06223          1          1          1          1     0.8735          1 
   3   rs13320578    0.06223    0.06223          1          1          1          1     0.8735          1 
   3   rs16831988    0.06223    0.06223          1          1          1          1     0.8735          1 
   3   rs28609295    0.06223    0.06223          1          1          1          1     0.8735          1 
   3   rs16831995    0.06223    0.06223          1          1          1          1     0.8735          1 
   3  rs114536882    0.06223    0.06223          1          1          1          1     0.8735          1 
   3     rs662467    0.06223    0.06223          1          1          1          1     0.8735          1 
   3    rs1683976    0.06223    0.06223          1          1          1          1     0.8735          1 
   3   rs12635664    0.06223    0.06223          1          1          1          1     0.8735          1 
   3   rs12635708    0.06223    0.06223          1          1          1          1     0.8735          1 
   3    rs9818673    0.06223    0.06223          1          1          1          1     0.8735          1 
   3    rs9860626    0.06223    0.06223          1          1          1          1     0.8735          1 
   3  rs145495838    0.06223    0.06223          1          1          1          1     0.8735          1 
   3   rs12495187    0.06223    0.06223          1          1          1          1     0.8735          1 
   3   rs12495212    0.06223    0.06223          1          1          1          1     0.8735          1 
   3  rs150513881    0.06223    0.06223          1          1          1          1     0.8735          1 
   3  rs139455553    0.06223    0.06223          1          1          1          1     0.8735          1 
   3  rs149859605    0.06223    0.06223          1          1          1          1     0.8735          1 
   3  rs201675537    0.06223    0.06223          1          1          1          1     0.8735          1 
   3  rs147707277    0.06223    0.06223          1          1          1          1     0.8735          1 
   3  rs114503917    0.06223    0.06223          1          1          1          1     0.8735          1 
   3   rs76995572    0.06223    0.06223          1          1          1          1     0.8735          1 
   3    rs9844059    0.06223    0.06223          1          1          1          1     0.8735          1 
   3    rs9844215    0.06223    0.06223          1          1          1          1     0.8735          1 
   3    rs9822403    0.06223    0.06223          1          1          1          1     0.8735          1 
   3    rs9843217    0.06223    0.06223          1          1          1          1     0.8735          1 
   3    rs1960320    0.06223    0.06223          1          1          1          1     0.8735          1 
   3    rs7634353    0.06223    0.06223          1          1          1          1     0.8735          1 
   3   rs75832447    0.06223    0.06223          1          1          1          1     0.8735          1 
   3    rs9822141    0.06223    0.06223          1          1          1          1     0.8735          1 
   3    rs9859729    0.06223    0.06223          1          1          1          1     0.8735          1 
   3    rs7624337    0.06223    0.06223          1          1          1          1     0.8735          1 
   3   rs11293812    0.06223    0.06223          1          1          1          1     0.8735          1 
   3    rs7624461    0.06223    0.06223          1          1          1          1     0.8735          1 
   3    rs7624738    0.06223    0.06223          1          1          1          1     0.8735          1 
   3    rs7646815    0.06223    0.06223          1          1          1          1     0.8735          1 
   3    rs9868798    0.06223    0.06223          1          1          1          1     0.8735          1 
   3    rs9831814    0.06223    0.06223          1          1          1          1     0.8735          1 
   3    rs9836727    0.06223    0.06223          1          1          1          1     0.8735          1 
   3   rs12634397    0.06223    0.06223          1          1          1          1     0.8735          1 
   3  rs146413940    0.06223    0.06223          1          1          1          1     0.8735          1 
   3  rs560371247    0.06223    0.06223          1          1          1          1     0.8735          1 
   3    rs9826081    0.06223    0.06223          1          1          1          1     0.8735          1 
   3    rs9845975    0.06223    0.06223          1          1          1          1     0.8735          1 
   3    rs9849763    0.06223    0.06223          1          1          1          1     0.8735          1 
   3    rs9850284    0.06223    0.06223          1          1          1          1     0.8735          1 
   3    rs9836123    0.06223    0.06223          1          1          1          1     0.8735          1 
   3    rs9873593    0.06223    0.06223          1          1          1          1     0.8735          1 
   3    rs9836161    0.06223    0.06223          1          1          1          1     0.8735          1 
   3    rs9836297    0.06223    0.06223          1          1          1          1     0.8735          1 
   3   rs78330161    0.06223    0.06223          1          1          1          1     0.8735          1 
   3    rs9809411    0.06223    0.06223          1          1          1          1     0.8735          1 
   3    rs4311161    0.06223    0.06223          1          1          1          1     0.8735          1 
   3     rs954568    0.06223    0.06223          1          1          1          1     0.8735          1 
   3    rs4444652    0.06223    0.06223          1          1          1          1     0.8735          1 
   3    rs9857987    0.06223    0.06223          1          1          1          1     0.8735          1 
   3    rs9862407    0.06223    0.06223          1          1          1          1     0.8735          1 
   3    rs9863475    0.06223    0.06223          1          1          1          1     0.8735          1 
   3    rs9817971    0.06223    0.06223          1          1          1          1     0.8735          1 
   3    rs9818311    0.06223    0.06223          1          1          1          1     0.8735          1 
   3   rs12330501    0.06223    0.06223          1          1          1          1     0.8735          1 
   3   rs12330506    0.06223    0.06223          1          1          1          1     0.8735          1 
   3   rs80028304    0.06223    0.06223          1          1          1          1     0.8735          1 
   3   rs17282993    0.06223    0.06223          1          1          1          1     0.8735          1 
   3   rs77194761    0.06223    0.06223          1          1          1          1     0.8735          1 
   3   rs79770822    0.06223    0.06223          1          1          1          1     0.8735          1 
   3    rs9839272    0.06223    0.06223          1          1          1          1     0.8735          1 
   3    rs9877038    0.06223    0.06223          1          1          1          1     0.8735          1 
   3  rs193141053    0.06223    0.06223          1          1          1          1     0.8735          1 
   3    rs9865589    0.06223    0.06223          1          1          1          1     0.8735          1 
   3    rs9813251    0.06223    0.06223          1          1          1          1     0.8735          1 
   3    rs9851456    0.06223    0.06223          1          1          1          1     0.8735          1 
   3    rs9813591    0.06223    0.06223          1          1          1          1     0.8735          1 
   3    rs9871279    0.06223    0.06223          1          1          1          1     0.8735          1 
   3    rs9817640    0.06223    0.06223          1          1          1          1     0.8735          1 
   3    rs9875423    0.06223    0.06223          1          1          1          1     0.8735          1 
   3    rs9862272    0.06223    0.06223          1          1          1          1     0.8735          1 
   3    rs9828133    0.06223    0.06223          1          1          1          1     0.8735          1 
   3    rs9866558    0.06223    0.06223          1          1          1          1     0.8735          1 
   3    rs9811686    0.06223    0.06223          1          1          1          1     0.8735          1 
   3    rs9871852    0.06223    0.06223          1          1          1          1     0.8735          1 
   3    rs9850079    0.06223    0.06223          1          1          1          1     0.8735          1 
   3  rs150877540    0.06223    0.06223          1          1          1          1     0.8735          1 
   3  rs540563825    0.06223    0.06223          1          1          1          1     0.8735          1 
   3    rs9860535    0.06223    0.06223          1          1          1          1     0.8735          1 
   3   rs77686995    0.06223    0.06223          1          1          1          1     0.8735          1 
   3   rs28797282    0.06223    0.06223          1          1          1          1     0.8735          1 
   3   rs75533524    0.06223    0.06223          1          1          1          1     0.8735          1 
   3  rs372853560    0.06223    0.06223          1          1          1          1     0.8735          1 
   3   rs13314307    0.06223    0.06223          1          1          1          1     0.8735          1 
   3   rs12635363    0.06223    0.06223          1          1          1          1     0.8735          1 
   3   rs12630151    0.06223    0.06223          1          1          1          1     0.8735          1 
   3   rs13319102    0.06223    0.06223          1          1          1          1     0.8735          1 
   3    rs9841029    0.06223    0.06223          1          1          1          1     0.8735          1 
   3    rs9821483    0.06223    0.06223          1          1          1          1     0.8735          1 
   3  rs145468052    0.06223    0.06223          1          1          1          1     0.8735          1 
   3   rs10934538    0.06223    0.06223          1          1          1          1     0.8735          1 
   3    rs7617881    0.06223    0.06223          1          1          1          1     0.8735          1 
   3    rs7642063    0.06223    0.06223          1          1          1          1     0.8735          1 
   3   rs77194738    0.06223    0.06223          1          1          1          1     0.8735          1 
   3   rs12494552    0.06223    0.06223          1          1          1          1     0.8735          1 
   3   rs28751972    0.06223    0.06223          1          1          1          1     0.8735          1 
   3   rs12492453    0.06223    0.06223          1          1          1          1     0.8735          1 
   3    rs7613240    0.06223    0.06223          1          1          1          1     0.8735          1 
   3    rs9879469    0.06223    0.06223          1          1          1          1     0.8735          1 
   3    rs9842097    0.06223    0.06223          1          1          1          1     0.8735          1 
   3    rs9884037    0.06223    0.06223          1          1          1          1     0.8735          1 
   3    rs9861282    0.06223    0.06223          1          1          1          1     0.8735          1 
   3    rs1403722    0.06223    0.06223          1          1          1          1     0.8735          1 
   3    rs9828540    0.06223    0.06223          1          1          1          1     0.8735          1 
   3    rs9849187    0.06223    0.06223          1          1          1          1     0.8735          1 
   3    rs9833950    0.06223    0.06223          1          1          1          1     0.8735          1 
   3    rs9839106    0.06223    0.06223          1          1          1          1     0.8735          1 
   3    rs9859511    0.06223    0.06223          1          1          1          1     0.8735          1 
   3    rs9850634    0.06223    0.06223          1          1          1          1     0.8735          1 
   3    rs9653918    0.06223    0.06223          1          1          1          1     0.8735          1 
   3    rs9822576    0.06223    0.06223          1          1          1          1     0.8735          1 
   3  rs115160238    0.06223    0.06223          1          1          1          1     0.8735          1 
   3    rs9871427    0.06223    0.06223          1          1          1          1     0.8735          1 
   3    rs9289154    0.06223    0.06223          1          1          1          1     0.8735          1 
   3   rs79451113    0.06223    0.06223          1          1          1          1     0.8735          1 
   3  rs142720443    0.06223    0.06223          1          1          1          1     0.8735          1 
   3    rs1920546    0.06223    0.06223          1          1          1          1     0.8735          1 
   3    rs9860063    0.06223    0.06223          1          1          1          1     0.8735          1 
   3    rs9860106    0.06223    0.06223          1          1          1          1     0.8735          1 
   3    rs9827426    0.06223    0.06223          1          1          1          1     0.8735          1 
   3    rs9831771    0.06223    0.06223          1          1          1          1     0.8735          1 
   3    rs7650148    0.06223    0.06223          1          1          1          1     0.8735          1 
   3    rs9819822    0.06223    0.06223          1          1          1          1     0.8735          1 
   3    rs9875544    0.06223    0.06223          1          1          1          1     0.8735          1 
   3  rs369780643    0.06223    0.06223          1          1          1          1     0.8735          1 
   3    rs9811402    0.06223    0.06223          1          1          1          1     0.8735          1 
   3  rs201153917    0.06223    0.06223          1          1          1          1     0.8735          1 
   3    rs9820638    0.06223    0.06223          1          1          1          1     0.8735          1 
   3    rs7636463    0.06223    0.06223          1          1          1          1     0.8735          1 
   3    rs7616820    0.06223    0.06223          1          1          1          1     0.8735          1 
   3    rs7617067    0.06223    0.06223          1          1          1          1     0.8735          1 
   3   rs35559176    0.06223    0.06223          1          1          1          1     0.8735          1 
   3    rs9815133    0.06223    0.06223          1          1          1          1     0.8735          1 
   3  rs148186520    0.06223    0.06223          1          1          1          1     0.8735          1 
   3    rs9830057    0.06223    0.06223          1          1          1          1     0.8735          1 
   3     rs724495    0.06223    0.06223          1          1          1          1     0.8735          1 
   3    rs9831480    0.06223    0.06223          1          1          1          1     0.8735          1 
   3    rs9835107    0.06223    0.06223          1          1          1          1     0.8735          1 
   3    rs9840595    0.06223    0.06223          1          1          1          1     0.8735          1 
   3   rs67659681    0.06223    0.06223          1          1          1          1     0.8735          1 
   3    rs9841743    0.06223    0.06223          1          1          1          1     0.8735          1 
   3    rs7628419    0.06223    0.06223          1          1          1          1     0.8735          1 
   3    rs9834680    0.06223    0.06223          1          1          1          1     0.8735          1 
   3    rs9877402    0.06223    0.06223          1          1          1          1     0.8735          1 
   3    rs7646709    0.06223    0.06223          1          1          1          1     0.8735          1 
   3   rs28852138    0.06223    0.06223          1          1          1          1     0.8735          1 
   3   rs28850644    0.06223    0.06223          1          1          1          1     0.8735          1 
   3  rs143961857    0.06223    0.06223          1          1          1          1     0.8735          1 
   3   rs68094067    0.06223    0.06223          1          1          1          1     0.8735          1 
   3  rs143740506    0.06223    0.06223          1          1          1          1     0.8735          1 
   3    rs1920549    0.06223    0.06223          1          1          1          1     0.8735          1 
   3  rs199801251    0.06223    0.06223          1          1          1          1     0.8735          1 
   3  rs144719639    0.06223    0.06223          1          1          1          1     0.8735          1 
   3   rs12637054    0.06223    0.06223          1          1          1          1     0.8735          1 
   3   rs12330178    0.06223    0.06223          1          1          1          1     0.8735          1 
   3   rs10212556    0.06223    0.06223          1          1          1          1     0.8735          1 
   3    rs6785751    0.06223    0.06223          1          1          1          1     0.8735          1 
   3  rs138823000    0.06223    0.06223          1          1          1          1     0.8735          1 
   3  rs116174647    0.06223    0.06223          1          1          1          1     0.8735          1 
   3    rs6798684    0.06223    0.06223          1          1          1          1     0.8735          1 
   3  rs150627137    0.06223    0.06223          1          1          1          1     0.8735          1 
   3    rs6799012    0.06223    0.06223          1          1          1          1     0.8735          1 
   3    rs9815281    0.06223    0.06223          1          1          1          1     0.8735          1 
   3  rs116086956    0.06223    0.06223          1          1          1          1     0.8735          1 
   3  rs114656572    0.06223    0.06223          1          1          1          1     0.8735          1 
   3  rs114124720    0.06223    0.06223          1          1          1          1     0.8735          1 
   3    rs2331514    0.06223    0.06223          1          1          1          1     0.8735          1 
   3    rs5852261    0.06223    0.06223          1          1          1          1     0.8735          1 
   3    rs9859088    0.06223    0.06223          1          1          1          1     0.8735          1 
   3    rs6808418    0.06223    0.06223          1          1          1          1     0.8735          1 
   3   rs78808712    0.06223    0.06223          1          1          1          1     0.8735          1 
   3   rs13314093    0.06223    0.06223          1          1          1          1     0.8735          1 
   3    rs7642185    0.06223    0.06223          1          1          1          1     0.8735          1 
   3    rs9825058    0.06223    0.06223          1          1          1          1     0.8735          1 
   3    rs9855455    0.06223    0.06223          1          1          1          1     0.8735          1 
   3    rs7627802    0.06223    0.06223          1          1          1          1     0.8735          1 
   3    rs7616617    0.06223    0.06223          1          1          1          1     0.8735          1 
   3   rs12634158    0.06223    0.06223          1          1          1          1     0.8735          1 
   3    rs4642056    0.06223    0.06223          1          1          1          1     0.8735          1 
   3    rs2877405    0.06223    0.06223          1          1          1          1     0.8735          1 
   3    rs2877406    0.06223    0.06223          1          1          1          1     0.8735          1 
   3    rs9823442    0.06223    0.06223          1          1          1          1     0.8735          1 
   3    rs9843421    0.06223    0.06223          1          1          1          1     0.8735          1 
   3    rs9823877    0.06223    0.06223          1          1          1          1     0.8735          1 
   3    rs7625603    0.06223    0.06223          1          1          1          1     0.8735          1 
   3    rs7637229    0.06223    0.06223          1          1          1          1     0.8735          1 
   3    rs6438603    0.06223    0.06223          1          1          1          1     0.8735          1 
   3    rs6780119    0.06223    0.06223          1          1          1          1     0.8735          1 
   3    rs9833700    0.06223    0.06223          1          1          1          1     0.8735          1 
   3    rs6783166    0.06223    0.06223          1          1          1          1     0.8735          1 
   3    rs6438604    0.06223    0.06223          1          1          1          1     0.8735          1 
   3    rs6438605    0.06223    0.06223          1          1          1          1     0.8735          1 
   3    rs6438606    0.06223    0.06223          1          1          1          1     0.8735          1 
   3   rs12639266    0.06223    0.06223          1          1          1          1     0.8735          1 
   3    rs6794230    0.06223    0.06223          1          1          1          1     0.8735          1 
   3   rs74679947    0.06223    0.06223          1          1          1          1     0.8735          1 
   3    rs6810159    0.06223    0.06223          1          1          1          1     0.8735          1 
   3   rs13323586    0.06223    0.06223          1          1          1          1     0.8735          1 
   3   rs13314083    0.06223    0.06223          1          1          1          1     0.8735          1 
   3   rs78062975    0.06223    0.06223          1          1          1          1     0.8735          1 
   3    rs9810761    0.06223    0.06223          1          1          1          1     0.8735          1 
   3    rs9810811    0.06223    0.06223          1          1          1          1     0.8735          1 
   3    rs9828852    0.06223    0.06223          1          1          1          1     0.8735          1 
   3  rs138992281    0.06223    0.06223          1          1          1          1     0.8735          1 
   3    rs6799358    0.06223    0.06223          1          1          1          1     0.8735          1 
   3   rs16832074    0.06223    0.06223          1          1          1          1     0.8735          1 
   3  rs148126293    0.06223    0.06223          1          1          1          1     0.8735          1 
   3    rs9822863    0.06223    0.06223          1          1          1          1     0.8735          1 
   3    rs9847337    0.06223    0.06223          1          1          1          1     0.8735          1 
   3    rs9827891    0.06223    0.06223          1          1          1          1     0.8735          1 
   3    rs9852787    0.06223    0.06223          1          1          1          1     0.8735          1 
   3   rs10713184    0.06223    0.06223          1          1          1          1     0.8735          1 
   3    rs6785984    0.06223    0.06223          1          1          1          1     0.8735          1 
   3   rs74370757    0.06223    0.06223          1          1          1          1     0.8735          1 
   3    rs9862838    0.06223    0.06223          1          1          1          1     0.8735          1 
   3  rs146863353    0.06223    0.06223          1          1          1          1     0.8735          1 
   3  rs141501569    0.06223    0.06223          1          1          1          1     0.8735          1 
   3   rs12497286    0.06223    0.06223          1          1          1          1     0.8735          1 
   3  rs140180931    0.06223    0.06223          1          1          1          1     0.8735          1 
   3   rs12494809    0.06223    0.06223          1          1          1          1     0.8735          1 
   3    rs9827020    0.06223    0.06223          1          1          1          1     0.8735          1 
   3    rs9809684    0.06223    0.06223          1          1          1          1     0.8735          1 
   3    rs9865199    0.06223    0.06223          1          1          1          1     0.8735          1 
   3    rs9869549    0.06223    0.06223          1          1          1          1     0.8735          1 
   3   rs35783902    0.06223    0.06223          1          1          1          1     0.8735          1 
   3    rs7648217    0.06223    0.06223          1          1          1          1     0.8735          1 
   3    rs9872673    0.06223    0.06223          1          1          1          1     0.8735          1 
   3   rs78930035    0.06223    0.06223          1          1          1          1     0.8735          1 
   3   rs10212188    0.06223    0.06223          1          1          1          1     0.8735          1 
   3    rs9289158    0.06223    0.06223          1          1          1          1     0.8735          1 
   3    rs9289159    0.06223    0.06223          1          1          1          1     0.8735          1 
   3    rs9289160    0.06223    0.06223          1          1          1          1     0.8735          1 
   3  rs142123357    0.06223    0.06223          1          1          1          1     0.8735          1 
   3    rs9835852    0.06223    0.06223          1          1          1          1     0.8735          1 
   3   rs77300839    0.06223    0.06223          1          1          1          1     0.8735          1 
   3    rs4048822    0.06223    0.06223          1          1          1          1     0.8735          1 
   3    rs6810337    0.06223    0.06223          1          1          1          1     0.8735          1 
   3    rs6780326    0.06223    0.06223          1          1          1          1     0.8735          1 
   3    rs6807328    0.06223    0.06223          1          1          1          1     0.8735          1 
   3    rs9877593    0.06223    0.06223          1          1          1          1     0.8735          1 
   3  rs551217068    0.06223    0.06223          1          1          1          1     0.8735          1 
   3  rs149654510    0.06223    0.06223          1          1          1          1     0.8735          1 
   3   rs12638767    0.06223    0.06223          1          1          1          1     0.8735          1 
   3    rs9812835    0.06223    0.06223          1          1          1          1     0.8735          1 
   3    rs9855194    0.06223    0.06223          1          1          1          1     0.8735          1 
   3    rs6796937    0.06223    0.06223          1          1          1          1     0.8735          1 
   3   rs75447330    0.06223    0.06223          1          1          1          1     0.8735          1 
   3    rs4089688    0.06223    0.06223          1          1          1          1     0.8735          1 
   3    rs4109044    0.06223    0.06223          1          1          1          1     0.8735          1 
   3    rs3914738    0.06223    0.06223          1          1          1          1     0.8735          1 
   3   rs16832118    0.06223    0.06223          1          1          1          1     0.8735          1 
   3   rs28485580    0.06223    0.06223          1          1          1          1     0.8735          1 
   3    rs9832737    0.06223    0.06223          1          1          1          1     0.8735          1 
   3    rs9838136    0.06223    0.06223          1          1          1          1     0.8735          1 
   3   rs16845478    0.06223    0.06223          1          1          1          1     0.8735          1 
   3   rs75367092    0.06223    0.06223          1          1          1          1     0.8735          1 
   3   rs12486546    0.06223    0.06223          1          1          1          1     0.8735          1 
   3   rs74502689    0.06223    0.06223          1          1          1          1     0.8735          1 
   3  rs115534955    0.06223    0.06223          1          1          1          1     0.8735          1 
   3  rs116390019    0.06223    0.06223          1          1          1          1     0.8735          1 
   3    rs3914741    0.06223    0.06223          1          1          1          1     0.8735          1 
   3    rs3914742    0.06223    0.06223          1          1          1          1     0.8735          1 
   3    rs9289161    0.06223    0.06223          1          1          1          1     0.8735          1 
   3   rs16832121    0.06223    0.06223          1          1          1          1     0.8735          1 
   3    rs9289162    0.06223    0.06223          1          1          1          1     0.8735          1 
   3    rs9289163    0.06223    0.06223          1          1          1          1     0.8735          1 
   3    rs3905998    0.06223    0.06223          1          1          1          1     0.8735          1 
   3    rs9841572    0.06223    0.06223          1          1          1          1     0.8735          1 
   3    rs3856577    0.06223    0.06223          1          1          1          1     0.8735          1 
   3  rs376095041    0.06223    0.06223          1          1          1          1     0.8735          1 
   3  rs200972256    0.06223    0.06223          1          1          1          1     0.8735          1 
   3  rs141781275    0.06223    0.06223          1          1          1          1     0.8735          1 
   3   rs12632599    0.06223    0.06223          1          1          1          1     0.8735          1 
   3   rs12630798    0.06223    0.06223          1          1          1          1     0.8735          1 
   3  rs138096578    0.06223    0.06223          1          1          1          1     0.8735          1 
   3   rs76711830    0.06223    0.06223          1          1          1          1     0.8735          1 
   3    rs7634173    0.06223    0.06223          1          1          1          1     0.8735          1 
   3    rs2877412    0.06223    0.06223          1          1          1          1     0.8735          1 
   3    rs9858962    0.06223    0.06223          1          1          1          1     0.8735          1 
   3    rs9289164    0.06223    0.06223          1          1          1          1     0.8735          1 
   3    rs9826818    0.06223    0.06223          1          1          1          1     0.8735          1 
   3    rs9289165    0.06223    0.06223          1          1          1          1     0.8735          1 
   3    rs6781645    0.06223    0.06223          1          1          1          1     0.8735          1 
   3    rs9870664    0.06223    0.06223          1          1          1          1     0.8735          1 
   3   rs12330662    0.06223    0.06223          1          1          1          1     0.8735          1 
   3    rs1401194    0.06223    0.06223          1          1          1          1     0.8735          1 
   3  rs527511504    0.06223    0.06223          1          1          1          1     0.8735          1 
   3    rs7616074    0.06223    0.06223          1          1          1          1     0.8735          1 
   3   rs77532651    0.06223    0.06223          1          1          1          1     0.8735          1 
   3  rs143432778    0.06223    0.06223          1          1          1          1     0.8735          1 
   3   rs28635737    0.06223    0.06223          1          1          1          1     0.8735          1 
   3    rs9834448    0.06223    0.06223          1          1          1          1     0.8735          1 
   3   rs12638006    0.06223    0.06223          1          1          1          1     0.8735          1 
   3    rs5852262    0.06223    0.06223          1          1          1          1     0.8735          1 
   3  rs201204142    0.06223    0.06223          1          1          1          1     0.8735          1 
   3   rs10049483    0.06223    0.06223          1          1          1          1     0.8735          1 
   3  rs147949653    0.06223    0.06223          1          1          1          1     0.8735          1 
   3  rs199848759    0.06223    0.06223          1          1          1          1     0.8735          1 
   3    rs9818754    0.06223    0.06223          1          1          1          1     0.8735          1 
   3  rs137892628    0.06223    0.06223          1          1          1          1     0.8735          1 
   3    rs9828240    0.06223    0.06223          1          1          1          1     0.8735          1 
   3    rs2331610    0.06223    0.06223          1          1          1          1     0.8735          1 
   3   rs12495905    0.06223    0.06223          1          1          1          1     0.8735          1 
   3  rs140015617    0.06223    0.06223          1          1          1          1     0.8735          1 
   3   rs74441970    0.06223    0.06223          1          1          1          1     0.8735          1 
   3   rs11445232    0.06223    0.06223          1          1          1          1     0.8735          1 
   3    rs9864860    0.06223    0.06223          1          1          1          1     0.8735          1 
   3   rs75540087    0.06223    0.06223          1          1          1          1     0.8735          1 
   3  rs116755351    0.06223    0.06223          1          1          1          1     0.8735          1 
   3  rs146378003    0.06223    0.06223          1          1          1          1     0.8735          1 
   3   rs76900191    0.06223    0.06223          1          1          1          1     0.8735          1 
   3  rs115373109    0.06223    0.06223          1          1          1          1     0.8735          1 
   3    rs9878635    0.06223    0.06223          1          1          1          1     0.8735          1 
   3    rs7633823    0.06223    0.06223          1          1          1          1     0.8735          1 
   3    rs9831505    0.06223    0.06223          1          1          1          1     0.8735          1 
   3  rs147539076    0.06223    0.06223          1          1          1          1     0.8735          1 
   3    rs9681088    0.06223    0.06223          1          1          1          1     0.8735          1 
   3  rs139834085    0.06223    0.06223          1          1          1          1     0.8735          1 
   3    rs7428465    0.06223    0.06223          1          1          1          1     0.8735          1 
   3    rs7428468    0.06223    0.06223          1          1          1          1     0.8735          1 
   3   rs13434008    0.06223    0.06223          1          1          1          1     0.8735          1 
   3  rs149093807    0.06223    0.06223          1          1          1          1     0.8735          1 
   3   rs12496406    0.06223    0.06223          1          1          1          1     0.8735          1 
   3    rs7652353    0.06223    0.06223          1          1          1          1     0.8735          1 
   3    rs7644591    0.06223    0.06223          1          1          1          1     0.8735          1 
   3    rs7610835    0.06223    0.06223          1          1          1          1     0.8735          1 
   3   rs35983445    0.06223    0.06223          1          1          1          1     0.8735          1 
   3  rs144050849    0.06223    0.06223          1          1          1          1     0.8735          1 
   3   rs12637208    0.06223    0.06223          1          1          1          1     0.8735          1 
   3  rs144084966    0.06223    0.06223          1          1          1          1     0.8735          1 
   3   rs76021051    0.06223    0.06223          1          1          1          1     0.8735          1 
   3  rs142667541    0.06223    0.06223          1          1          1          1     0.8735          1 
   3    rs9870466    0.06223    0.06223          1          1          1          1     0.8735          1 
   3    rs9855730    0.06223    0.06223          1          1          1          1     0.8735          1 
   3  rs147509592    0.06223    0.06223          1          1          1          1     0.8735          1 
   3    rs6797170    0.06223    0.06223          1          1          1          1     0.8735          1 
   3    rs9857034    0.06223    0.06223          1          1          1          1     0.8735          1 
   3    rs9881524    0.06223    0.06223          1          1          1          1     0.8735          1 
   3   rs13317817    0.06223    0.06223          1          1          1          1     0.8735          1 
   3    rs6796736    0.06223    0.06223          1          1          1          1     0.8735          1 
   3    rs9883937    0.06223    0.06223          1          1          1          1     0.8735          1 
   3    rs9850714    0.06223    0.06223          1          1          1          1     0.8735          1 
   3  rs201606770    0.06223    0.06223          1          1          1          1     0.8735          1 
   3    rs6768385    0.06223    0.06223          1          1          1          1     0.8735          1 
   3   rs28778369    0.06223    0.06223          1          1          1          1     0.8735          1 
   3    rs9836406    0.06223    0.06223          1          1          1          1     0.8735          1 
   3    rs9822539    0.06223    0.06223          1          1          1          1     0.8735          1 
   3    rs9842668    0.06223    0.06223          1          1          1          1     0.8735          1 
   3    rs9826599    0.06223    0.06223          1          1          1          1     0.8735          1 
   3    rs7636777    0.06223    0.06223          1          1          1          1     0.8735          1 
   3    rs9863505    0.06223    0.06223          1          1          1          1     0.8735          1 
   3    rs5852264    0.06223    0.06223          1          1          1          1     0.8735          1 
   3    rs4085716    0.06223    0.06223          1          1          1          1     0.8735          1 
   3    rs9862691    0.06223    0.06223          1          1          1          1     0.8735          1 
   3    rs9846563    0.06223    0.06223          1          1          1          1     0.8735          1 
   3   rs28860789    0.06223    0.06223          1          1          1          1     0.8735          1 
   3  rs114936550    0.06223    0.06223          1          1          1          1     0.8735          1 
   3   rs10611108    0.06223    0.06223          1          1          1          1     0.8735          1 
   3    rs7630139    0.06223    0.06223          1          1          1          1     0.8735          1 
   3    rs9837611    0.06223    0.06223          1          1          1          1     0.8735          1 
   3    rs7645186    0.06223    0.06223          1          1          1          1     0.8735          1 
   3    rs9850244    0.06223    0.06223          1          1          1          1     0.8735          1 
   3  rs116701739    0.06223    0.06223          1          1          1          1     0.8735          1 
   3    rs9814324    0.06223    0.06223          1          1          1          1     0.8735          1 
   3   rs28773515    0.06223    0.06223          1          1          1          1     0.8735          1 
   3    rs6764570    0.06223    0.06223          1          1          1          1     0.8735          1 
   3    rs9832024    0.06223    0.06223          1          1          1          1     0.8735          1 
   3    rs9820697    0.06223    0.06223          1          1          1          1     0.8735          1 
   3    rs3821366    0.06223    0.06223          1          1          1          1     0.8735          1 
   3    rs9840658    0.06223    0.06223          1          1          1          1     0.8735          1 
   3   rs11286814    0.06223    0.06223          1          1          1          1     0.8735          1 
   3    rs9818116    0.06223    0.06223          1          1          1          1     0.8735          1 
   3    rs7622640    0.06223    0.06223          1          1          1          1     0.8735          1 
   3    rs7634186    0.06223    0.06223          1          1          1          1     0.8735          1 
   3    rs7634380    0.06223    0.06223          1          1          1          1     0.8735          1 
   3    rs7622859    0.06223    0.06223          1          1          1          1     0.8735          1 
   3  rs141621785    0.06223    0.06223          1          1          1          1     0.8735          1 
   3    rs1920534    0.06223    0.06223          1          1          1          1     0.8735          1 
   3    rs1546348    0.06223    0.06223          1          1          1          1     0.8735          1 
   3   rs13324223    0.06223    0.06223          1          1          1          1     0.8735          1 
   3   rs13324292    0.06223    0.06223          1          1          1          1     0.8735          1 
   3    rs9849608    0.06223    0.06223          1          1          1          1     0.8735          1 
   3    rs1604882    0.06223    0.06223          1          1          1          1     0.8735          1 
   3    rs1604881    0.06223    0.06223          1          1          1          1     0.8735          1 
   3    rs1604880    0.06223    0.06223          1          1          1          1     0.8735          1 
   3    rs9289166    0.06223    0.06223          1          1          1          1     0.8735          1 
   3    rs9870873    0.06223    0.06223          1          1          1          1     0.8735          1 
   3    rs9833416    0.06223    0.06223          1          1          1          1     0.8735          1 
   3    rs2102559    0.06223    0.06223          1          1          1          1     0.8735          1 
   3    rs9289167    0.06223    0.06223          1          1          1          1     0.8735          1 
   3    rs9879734    0.06223    0.06223          1          1          1          1     0.8735          1 
   3   rs28759116    0.06223    0.06223          1          1          1          1     0.8735          1 
   3    rs9834891    0.06223    0.06223          1          1          1          1     0.8735          1 
   3    rs9850379    0.06223    0.06223          1          1          1          1     0.8735          1 
   3   rs10934544    0.06223    0.06223          1          1          1          1     0.8735          1 
   3    rs2103357    0.06223    0.06223          1          1          1          1     0.8735          1 
   3  rs140747080    0.06223    0.06223          1          1          1          1     0.8735          1 
   3    rs9842440    0.06223    0.06223          1          1          1          1     0.8735          1 
   3    rs9845254    0.06223    0.06223          1          1          1          1     0.8735          1 
   3    rs9845742    0.06223    0.06223          1          1          1          1     0.8735          1 
   3    rs6808325    0.06223    0.06223          1          1          1          1     0.8735          1 
   3    rs6775302    0.06223    0.06223          1          1          1          1     0.8735          1 
   3   rs76292449    0.06223    0.06223          1          1          1          1     0.8735          1 
   3   rs13433974    0.06223    0.06223          1          1          1          1     0.8735          1 
   3  rs137987998    0.06223    0.06223          1          1          1          1     0.8735          1 
   3  rs537536115    0.06223    0.06223          1          1          1          1     0.8735          1 
   3  rs565992910    0.06223    0.06223          1          1          1          1     0.8735          1 
   3  rs534636284    0.06223    0.06223          1          1          1          1     0.8735          1 
   3    rs9859933    0.06223    0.06223          1          1          1          1     0.8735          1 
   3    rs9862165    0.06223    0.06223          1          1          1          1     0.8735          1 
   3    rs9862193    0.06223    0.06223          1          1          1          1     0.8735          1 
   3    rs6789414    0.06223    0.06223          1          1          1          1     0.8735          1 
   3    rs9631456    0.06223    0.06223          1          1          1          1     0.8735          1 
   3    rs3914165    0.06223    0.06223          1          1          1          1     0.8735          1 
   3   rs12489855    0.06223    0.06223          1          1          1          1     0.8735          1 
   3  rs140688338    0.06223    0.06223          1          1          1          1     0.8735          1 
   3  rs149272171    0.06223    0.06223          1          1          1          1     0.8735          1 
   3   rs78731655    0.06269    0.06269          1          1          1          1      0.877          1 
   3   rs78169964    0.06269    0.06269          1          1          1          1      0.877          1 
   3   rs77019811    0.06269    0.06269          1          1          1          1      0.877          1 
   3    rs1259306     0.0629     0.0629          1          1          1          1      0.879          1 
   3   rs79177914    0.06299    0.06299          1          1          1          1     0.8794          1 
   3   rs58496891    0.06369    0.06369          1          1          1          1     0.8861          1 
   3  rs141510863    0.06369    0.06369          1          1          1          1     0.8861          1 
   3    rs6766980    0.06369    0.06369          1          1          1          1     0.8861          1 
   3   rs55871500    0.06394    0.06394          1          1          1          1     0.8887          1 
   3      rs39639    0.06465    0.06465          1          1          1          1     0.8976          1 
   3   rs78570535    0.06508    0.06508          1          1          1          1     0.9026          1 
   3   rs72966581    0.06559    0.06559          1          1          1          1     0.9047          1 
   3  rs541666756    0.06559    0.06559          1          1          1          1     0.9047          1 
   3   rs16834295    0.06559    0.06559          1          1          1          1     0.9047          1 
   3   rs16834298    0.06559    0.06559          1          1          1          1     0.9047          1 
   3  rs115246009    0.06559    0.06559          1          1          1          1     0.9047          1 
   3   rs72958801    0.06569    0.06569          1          1          1          1     0.9051          1 
   3   rs56165727    0.06615    0.06615          1          1          1          1     0.9105          1 
   3    rs2332242    0.06627    0.06627          1          1          1          1     0.9111          1 
   3    rs7615345    0.06638    0.06638          1          1          1          1     0.9117          1 
   3    rs9838602    0.06656    0.06656          1          1          1          1     0.9122          1 
   3    rs2060090    0.06656    0.06656          1          1          1          1     0.9122          1 
   3   rs56048737    0.06778    0.06778          1          1          1          1     0.9279          1 
   3    rs6781825    0.06827    0.06827          1          1          1          1     0.9318          1 
   3    rs6773252    0.06827    0.06827          1          1          1          1     0.9318          1 
   3    rs2168438    0.06868    0.06868          1          1          1          1     0.9318          1 
   3    rs1982508    0.06868    0.06868          1          1          1          1     0.9318          1 
   3     rs755888    0.06868    0.06868          1          1          1          1     0.9318          1 
   3   rs10678251    0.06893    0.06893          1          1          1          1     0.9318          1 
   3    rs4453793    0.06893    0.06893          1          1          1          1     0.9318          1 
   3    rs9875603    0.06908    0.06908          1          1          1          1     0.9318          1 
   3   rs77940077    0.06908    0.06908          1          1          1          1     0.9318          1 
   3   rs12496360    0.06908    0.06908          1          1          1          1     0.9318          1 
   3   rs12491389    0.06908    0.06908          1          1          1          1     0.9318          1 
   3  rs201902476    0.06908    0.06908          1          1          1          1     0.9318          1 
   3    rs1920535    0.06908    0.06908          1          1          1          1     0.9318          1 
   3    rs9853185    0.06908    0.06908          1          1          1          1     0.9318          1 
   3   rs72972406    0.06925    0.06925          1          1          1          1     0.9331          1 
   3   rs72970600    0.06939    0.06939          1          1          1          1      0.934          1 
   3   rs12486849    0.06988    0.06988          1          1          1          1     0.9384          1 
   3   rs72970868    0.07001    0.07001          1          1          1          1     0.9384          1 
   3   rs56146382    0.07001    0.07001          1          1          1          1     0.9384          1 
   3   rs58113490    0.07001    0.07001          1          1          1          1     0.9384          1 
   3    rs9863154     0.0703     0.0703          1          1          1          1     0.9413          1 
   3  rs554754323    0.07075    0.07075          1          1          1          1     0.9463          1 
   3   rs13092326    0.07083    0.07083          1          1          1          1     0.9465          1 
   3   rs73858315    0.07097    0.07097          1          1          1          1     0.9471          1 
   3  rs113475437    0.07103    0.07103          1          1          1          1     0.9471          1 
   3    rs4470442    0.07185    0.07185          1          1          1          1     0.9569          1 
   3   rs67364533    0.07191    0.07191          1          1          1          1     0.9569          1 
   3     rs863219    0.07222    0.07222          1          1          1          1     0.9599          1 
   3     rs656656    0.07287    0.07287          1          1          1          1     0.9665          1 
   3     rs486813    0.07287    0.07287          1          1          1          1     0.9665          1 
   3   rs36113603    0.07308    0.07308          1          1          1          1     0.9684          1 
   3  rs146436852    0.07347    0.07347          1          1          1          1     0.9719          1 
   3  rs527442300    0.07417    0.07417          1          1          1          1     0.9719          1 
   3    rs4467387    0.07421    0.07421          1          1          1          1     0.9719          1 
   3    rs4478028    0.07425    0.07425          1          1          1          1     0.9719          1 
   3    rs1492177    0.07425    0.07425          1          1          1          1     0.9719          1 
   3    rs2840143    0.07425    0.07425          1          1          1          1     0.9719          1 
   3    rs2332286    0.07436    0.07436          1          1          1          1     0.9719          1 
   3   rs34238160    0.07436    0.07436          1          1          1          1     0.9719          1 
   3   rs78222078    0.07454    0.07454          1          1          1          1     0.9719          1 
   3   rs72972482    0.07465    0.07465          1          1          1          1     0.9719          1 
   3     rs790102    0.07488    0.07488          1          1          1          1     0.9719          1 
   3     rs790104    0.07488    0.07488          1          1          1          1     0.9719          1 
   3    rs1256211    0.07488    0.07488          1          1          1          1     0.9719          1 
   3   rs55925662    0.07493    0.07493          1          1          1          1     0.9719          1 
   3    rs7633921    0.07507    0.07507          1          1          1          1     0.9719          1 
   3  rs150438062    0.07517    0.07517          1          1          1          1     0.9719          1 
   3   rs77196366    0.07517    0.07517          1          1          1          1     0.9719          1 
   3     rs820374    0.07523    0.07523          1          1          1          1     0.9719          1 
   3    rs4533682    0.07575    0.07575          1          1          1          1     0.9719          1 
   3    rs5852233    0.07596    0.07596          1          1          1          1     0.9719          1 
   3   rs11708903      0.076      0.076          1          1          1          1     0.9719          1 
   3     rs962534    0.07693    0.07693          1          1          1          1     0.9719          1 
   3   rs36088664    0.07693    0.07693          1          1          1          1     0.9719          1 
   3   rs55877115    0.07693    0.07693          1          1          1          1     0.9719          1 
   3    rs9811542     0.0771     0.0771          1          1          1          1     0.9719          1 
   3   rs72972410    0.07758    0.07758          1          1          1          1     0.9719          1 
   3  rs114760123    0.07773    0.07773          1          1          1          1     0.9719          1 
   3  rs150692622    0.07773    0.07773          1          1          1          1     0.9719          1 
   3   rs79524107    0.07773    0.07773          1          1          1          1     0.9719          1 
   3   rs73859438    0.07773    0.07773          1          1          1          1     0.9719          1 
   3  rs200649996    0.07773    0.07773          1          1          1          1     0.9719          1 
   3   rs73859442    0.07773    0.07773          1          1          1          1     0.9719          1 
   3   rs73860147    0.07835    0.07835          1          1          1          1     0.9719          1 
   3   rs72626334    0.07843    0.07843          1          1          1          1     0.9719          1 
   3   rs72626335    0.07843    0.07843          1          1          1          1     0.9719          1 
   3  rs150726534    0.07916    0.07916          1          1          1          1     0.9719          1 
   3   rs79983922    0.07916    0.07916          1          1          1          1     0.9719          1 
   3    rs1488766    0.07948    0.07948          1          1          1          1     0.9719          1 
   3   rs72970594    0.08017    0.08017          1          1          1          1     0.9719          1 
   3   rs78734519    0.08046    0.08046          1          1          1          1     0.9719          1 
   3  rs139088083    0.08046    0.08046          1          1          1          1     0.9719          1 
   3   rs79106748    0.08046    0.08046          1          1          1          1     0.9719          1 
   3   rs77357300    0.08046    0.08046          1          1          1          1     0.9719          1 
   3  rs571738497    0.08046    0.08046          1          1          1          1     0.9719          1 
   3  rs114970576    0.08046    0.08046          1          1          1          1     0.9719          1 
   3   esv3597607    0.08046    0.08046          1          1          1          1     0.9719          1 
   3    rs6788377    0.08048    0.08048          1          1          1          1     0.9719          1 
   3    rs4494873    0.08048    0.08048          1          1          1          1     0.9719          1 
   3    rs7647266    0.08048    0.08048          1          1          1          1     0.9719          1 
   3    rs2332181    0.08048    0.08048          1          1          1          1     0.9719          1 
   3  rs370176192    0.08048    0.08048          1          1          1          1     0.9719          1 
   3   rs13072153    0.08058    0.08058          1          1          1          1     0.9719          1 
   3    rs9871403    0.08061    0.08061          1          1          1          1     0.9719          1 
   3    rs9873688    0.08061    0.08061          1          1          1          1     0.9719          1 
   3    rs1355452    0.08061    0.08061          1          1          1          1     0.9719          1 
   3   rs28885767    0.08061    0.08061          1          1          1          1     0.9719          1 
   3   rs73183162    0.08061    0.08061          1          1          1          1     0.9719          1 
   3   rs16830720    0.08076    0.08076          1          1          1          1     0.9719          1 
   3   rs62262406    0.08086    0.08086          1          1          1          1     0.9719          1 
   3    rs6802207    0.08086    0.08086          1          1          1          1     0.9719          1 
   3  rs578015760    0.08118    0.08118          1          1          1          1     0.9719          1 
   3   rs10934570     0.0812     0.0812          1          1          1          1     0.9719          1 
   3   rs72288862    0.08149    0.08149          1          1          1          1     0.9719          1 
   3  rs115334608    0.08149    0.08149          1          1          1          1     0.9719          1 
   3  rs111670619    0.08184    0.08184          1          1          1          1     0.9719          1 
   3     rs787188    0.08185    0.08185          1          1          1          1     0.9719          1 
   3    rs2332034    0.08212    0.08212          1          1          1          1     0.9719          1 
   3    rs2081312    0.08232    0.08232          1          1          1          1     0.9719          1 
   3   rs56028426     0.0824     0.0824          1          1          1          1     0.9719          1 
   3  rs143029830     0.0824     0.0824          1          1          1          1     0.9719          1 
   3   rs11921863    0.08248    0.08248          1          1          1          1     0.9719          1 
   3  rs150572708    0.08264    0.08264          1          1          1          1     0.9719          1 
   3    rs7650422    0.08264    0.08264          1          1          1          1     0.9719          1 
   3    rs4383453    0.08286    0.08286          1          1          1          1     0.9719          1 
   3    rs4474982    0.08286    0.08286          1          1          1          1     0.9719          1 
   3   rs56975164    0.08286    0.08286          1          1          1          1     0.9719          1 
   3   rs66733853    0.08286    0.08286          1          1          1          1     0.9719          1 
   3    rs6771801    0.08286    0.08286          1          1          1          1     0.9719          1 
   3   rs62263808    0.08286    0.08286          1          1          1          1     0.9719          1 
   3   rs62263809    0.08286    0.08286          1          1          1          1     0.9719          1 
   3   rs62265764    0.08286    0.08286          1          1          1          1     0.9719          1 
   3   rs62265767    0.08286    0.08286          1          1          1          1     0.9719          1 
   3   rs17360897    0.08286    0.08286          1          1          1          1     0.9719          1 
   3   rs62265772    0.08286    0.08286          1          1          1          1     0.9719          1 
   3   rs76311404    0.08286    0.08286          1          1          1          1     0.9719          1 
   3   rs79431137    0.08286    0.08286          1          1          1          1     0.9719          1 
   3   rs62262391    0.08286    0.08286          1          1          1          1     0.9719          1 
   3   rs59107033    0.08286    0.08286          1          1          1          1     0.9719          1 
   3   rs17295246    0.08286    0.08286          1          1          1          1     0.9719          1 
   3   rs62262399    0.08286    0.08286          1          1          1          1     0.9719          1 
   3   rs35370701    0.08373    0.08373          1          1          1          1     0.9719          1 
   3  rs146068922    0.08398    0.08398          1          1          1          1     0.9719          1 
   3  rs551335690    0.08438    0.08438          1          1          1          1     0.9719          1 
   3   rs60669874    0.08445    0.08445          1          1          1          1     0.9719          1 
   3    rs7432332    0.08472    0.08472          1          1          1          1     0.9719          1 
   3  rs111508537    0.08486    0.08486          1          1          1          1     0.9719          1 
   3   rs62261552    0.08544    0.08544          1          1          1          1     0.9719          1 
   3  rs556322233    0.08548    0.08548          1          1          1          1     0.9719          1 
   3   rs34086988     0.0855     0.0855          1          1          1          1     0.9719          1 
   3  rs560759949    0.08555    0.08555          1          1          1          1     0.9719          1 
   3   rs11307047    0.08576    0.08576          1          1          1          1     0.9719          1 
   3   rs75240449    0.08623    0.08623          1          1          1          1     0.9719          1 
   3  rs200595601    0.08632    0.08632          1          1          1          1     0.9719          1 
   3   rs79493808    0.08694    0.08694          1          1          1          1     0.9719          1 
   3  rs137951825    0.08706    0.08706          1          1          1          1     0.9719          1 
   3   rs72228582     0.0871     0.0871          1          1          1          1     0.9719          1 
   3   rs77847601     0.0871     0.0871          1          1          1          1     0.9719          1 
   3    rs4676736    0.08726    0.08726          1          1          1          1     0.9719          1 
   3  rs547957679    0.08752    0.08752          1          1          1          1     0.9719          1 
   3   rs72970880    0.08803    0.08803          1          1          1          1     0.9719          1 
   3    rs3749207    0.08843    0.08843          1          1          1          1     0.9719          1 
   3   rs13087519    0.08843    0.08843          1          1          1          1     0.9719          1 
   3   rs12635116    0.08843    0.08843          1          1          1          1     0.9719          1 
   3   rs11713272    0.08843    0.08843          1          1          1          1     0.9719          1 
   3    rs1393199    0.08843    0.08843          1          1          1          1     0.9719          1 
   3    rs2202127    0.08843    0.08843          1          1          1          1     0.9719          1 
   3    rs2221266    0.08843    0.08843          1          1          1          1     0.9719          1 
   3    rs1393200    0.08843    0.08843          1          1          1          1     0.9719          1 
   3    rs4678174    0.08843    0.08843          1          1          1          1     0.9719          1 
   3    rs2270917    0.08843    0.08843          1          1          1          1     0.9719          1 
   3      rs10190    0.08843    0.08843          1          1          1          1     0.9719          1 
   3   rs13073563    0.08843    0.08843          1          1          1          1     0.9719          1 
   3    rs7614328    0.08843    0.08843          1          1          1          1     0.9719          1 
   3   rs12485294    0.08858    0.08858          1          1          1          1     0.9719          1 
   3    rs9917729    0.08858    0.08858          1          1          1          1     0.9719          1 
   3    rs2332285    0.08858    0.08858          1          1          1          1     0.9719          1 
   3  rs151002818    0.08871    0.08871          1          1          1          1     0.9719          1 
   3  rs147664704    0.08871    0.08871          1          1          1          1     0.9719          1 
   3  rs138813813    0.08871    0.08871          1          1          1          1     0.9719          1 
   3   rs61575306    0.08872    0.08872          1          1          1          1     0.9719          1 
   3    rs1867532    0.08872    0.08872          1          1          1          1     0.9719          1 
   3   rs28437609    0.08872    0.08872          1          1          1          1     0.9719          1 
   3  rs116508503    0.08945    0.08945          1          1          1          1     0.9719          1 
   3   rs12489233    0.08989    0.08989          1          1          1          1     0.9719          1 
   3    rs1523519    0.08989    0.08989          1          1          1          1     0.9719          1 
   3    rs2293611    0.08989    0.08989          1          1          1          1     0.9719          1 
   3   rs28823352    0.08989    0.08989          1          1          1          1     0.9719          1 
   3    rs9824120    0.08993    0.08993          1          1          1          1     0.9719          1 
   3  rs111574426    0.09007    0.09007          1          1          1          1     0.9719          1 
   3    rs4247193    0.09007    0.09007          1          1          1          1     0.9719          1 
   3    rs9869985    0.09007    0.09007          1          1          1          1     0.9719          1 
   3    rs4678071    0.09007    0.09007          1          1          1          1     0.9719          1 
   3    rs4678072    0.09007    0.09007          1          1          1          1     0.9719          1 
   3    rs3828359    0.09007    0.09007          1          1          1          1     0.9719          1 
   3    rs7652243    0.09007    0.09007          1          1          1          1     0.9719          1 
   3    rs1553306    0.09007    0.09007          1          1          1          1     0.9719          1 
   3    rs7642186    0.09007    0.09007          1          1          1          1     0.9719          1 
   3   rs13089000    0.09007    0.09007          1          1          1          1     0.9719          1 
   3    rs9877886    0.09007    0.09007          1          1          1          1     0.9719          1 
   3    rs9813387    0.09007    0.09007          1          1          1          1     0.9719          1 
   3   rs78004614    0.09029    0.09029          1          1          1          1     0.9719          1 
   3  rs113476367    0.09029    0.09029          1          1          1          1     0.9719          1 
   3   rs36089691    0.09067    0.09067          1          1          1          1     0.9719          1 
   3    rs9824168    0.09127    0.09127          1          1          1          1     0.9719          1 
   3    rs9828736    0.09127    0.09127          1          1          1          1     0.9719          1 
   3    rs3898024    0.09127    0.09127          1          1          1          1     0.9719          1 
   3   rs73183172    0.09127    0.09127          1          1          1          1     0.9719          1 
   3    rs9878946    0.09127    0.09127          1          1          1          1     0.9719          1 
   3    rs4440066    0.09127    0.09127          1          1          1          1     0.9719          1 
   3    rs9828910    0.09127    0.09127          1          1          1          1     0.9719          1 
   3   rs73191762    0.09127    0.09127          1          1          1          1     0.9719          1 
   3   rs73191769    0.09127    0.09127          1          1          1          1     0.9719          1 
   3   rs11276449    0.09127    0.09127          1          1          1          1     0.9719          1 
   3   rs10212489    0.09127    0.09127          1          1          1          1     0.9719          1 
   3   rs10713138    0.09127    0.09127          1          1          1          1     0.9719          1 
   3    rs9289170    0.09127    0.09127          1          1          1          1     0.9719          1 
   3   rs56402221    0.09127    0.09127          1          1          1          1     0.9719          1 
   3     rs716688    0.09127    0.09127          1          1          1          1     0.9719          1 
   3    rs9868609    0.09127    0.09127          1          1          1          1     0.9719          1 
   3    rs3218634    0.09127    0.09127          1          1          1          1     0.9719          1 
   3    rs9883968    0.09127    0.09127          1          1          1          1     0.9719          1 
   3     rs630138    0.09127    0.09127          1          1          1          1     0.9719          1 
   3     rs552404    0.09127    0.09127          1          1          1          1     0.9719          1 
   3     rs546930    0.09127    0.09127          1          1          1          1     0.9719          1 
   3     rs650469    0.09127    0.09127          1          1          1          1     0.9719          1 
   3     rs669277    0.09127    0.09127          1          1          1          1     0.9719          1 
   3     rs532411    0.09127    0.09127          1          1          1          1     0.9719          1 
   3     rs507353    0.09127    0.09127          1          1          1          1     0.9719          1 
   3  rs140512968    0.09127    0.09127          1          1          1          1     0.9719          1 
   3  rs112510938    0.09127    0.09127          1          1          1          1     0.9719          1 
   3     rs487848    0.09127    0.09127          1          1          1          1     0.9719          1 
   3     rs604231    0.09127    0.09127          1          1          1          1     0.9719          1 
   3     rs494140    0.09127    0.09127          1          1          1          1     0.9719          1 
   3     rs697019    0.09127    0.09127          1          1          1          1     0.9719          1 
   3     rs794323    0.09127    0.09127          1          1          1          1     0.9719          1 
   3     rs501099    0.09127    0.09127          1          1          1          1     0.9719          1 
   3     rs482256    0.09127    0.09127          1          1          1          1     0.9719          1 
   3     rs555890    0.09127    0.09127          1          1          1          1     0.9719          1 
   3   rs16833747    0.09168    0.09168          1          1          1          1     0.9719          1 
   3   rs75464842    0.09178    0.09178          1          1          1          1     0.9719          1 
   3  rs142797778    0.09178    0.09178          1          1          1          1     0.9719          1 
   3    rs7610705    0.09178    0.09178          1          1          1          1     0.9719          1 
   3   rs77550916    0.09178    0.09178          1          1          1          1     0.9719          1 
   3  rs560105763    0.09202    0.09202          1          1          1          1     0.9719          1 
   3    rs4305455     0.0921     0.0921          1          1          1          1     0.9719          1 
   3   rs73855476     0.0921     0.0921          1          1          1          1     0.9719          1 
   3    rs4285028     0.0921     0.0921          1          1          1          1     0.9719          1 
   3   rs10934565     0.0921     0.0921          1          1          1          1     0.9719          1 
   3    rs1920309     0.0921     0.0921          1          1          1          1     0.9719          1 
   3    rs6790281     0.0921     0.0921          1          1          1          1     0.9719          1 
   3    rs7615571     0.0921     0.0921          1          1          1          1     0.9719          1 
   3   rs79103597     0.0921     0.0921          1          1          1          1     0.9719          1 
   3   rs35415993     0.0921     0.0921          1          1          1          1     0.9719          1 
   3    rs7651226     0.0921     0.0921          1          1          1          1     0.9719          1 
   3   rs34696871     0.0921     0.0921          1          1          1          1     0.9719          1 
   3    rs1920290     0.0921     0.0921          1          1          1          1     0.9719          1 
   3    rs1920291     0.0921     0.0921          1          1          1          1     0.9719          1 
   3   rs35101693     0.0921     0.0921          1          1          1          1     0.9719          1 
   3   rs13067270     0.0921     0.0921          1          1          1          1     0.9719          1 
   3   rs35610897     0.0921     0.0921          1          1          1          1     0.9719          1 
   3   rs34543553     0.0921     0.0921          1          1          1          1     0.9719          1 
   3   rs73855480     0.0921     0.0921          1          1          1          1     0.9719          1 
   3   rs73855481     0.0921     0.0921          1          1          1          1     0.9719          1 
   3   rs35737776     0.0921     0.0921          1          1          1          1     0.9719          1 
   3   rs34936401     0.0921     0.0921          1          1          1          1     0.9719          1 
   3   rs34158925     0.0921     0.0921          1          1          1          1     0.9719          1 
   3   rs34566912     0.0921     0.0921          1          1          1          1     0.9719          1 
   3   rs71329246     0.0921     0.0921          1          1          1          1     0.9719          1 
   3   rs77630152     0.0921     0.0921          1          1          1          1     0.9719          1 
   3    rs2091664     0.0921     0.0921          1          1          1          1     0.9719          1 
   3   rs12630486     0.0921     0.0921          1          1          1          1     0.9719          1 
   3   rs12488851     0.0921     0.0921          1          1          1          1     0.9719          1 
   3   rs13083557     0.0921     0.0921          1          1          1          1     0.9719          1 
   3   rs76593525     0.0921     0.0921          1          1          1          1     0.9719          1 
   3   rs12493408     0.0921     0.0921          1          1          1          1     0.9719          1 
   3   rs66523415     0.0921     0.0921          1          1          1          1     0.9719          1 
   3   rs34478505     0.0921     0.0921          1          1          1          1     0.9719          1 
   3   rs12637351     0.0921     0.0921          1          1          1          1     0.9719          1 
   3  rs142768987     0.0921     0.0921          1          1          1          1     0.9719          1 
   3    rs7640872     0.0921     0.0921          1          1          1          1     0.9719          1 
   3    rs2877560     0.0921     0.0921          1          1          1          1     0.9719          1 
   3    rs2332033     0.0921     0.0921          1          1          1          1     0.9719          1 
   3   rs12488334     0.0921     0.0921          1          1          1          1     0.9719          1 
   3   rs13089878     0.0921     0.0921          1          1          1          1     0.9719          1 
   3   rs34181646     0.0921     0.0921          1          1          1          1     0.9719          1 
   3   rs34338756     0.0921     0.0921          1          1          1          1     0.9719          1 
   3   rs12491991     0.0921     0.0921          1          1          1          1     0.9719          1 
   3   rs12493952     0.0921     0.0921          1          1          1          1     0.9719          1 
   3   rs12497349     0.0921     0.0921          1          1          1          1     0.9719          1 
   3    rs1986368     0.0921     0.0921          1          1          1          1     0.9719          1 
   3   rs71329249    0.09271    0.09271          1          1          1          1     0.9719          1 
   3   rs73857696    0.09271    0.09271          1          1          1          1     0.9719          1 
   3   rs73857701    0.09271    0.09271          1          1          1          1     0.9719          1 
   3   rs58462843    0.09271    0.09271          1          1          1          1     0.9719          1 
   3   rs55707261    0.09271    0.09271          1          1          1          1     0.9719          1 
   3   rs73860105    0.09271    0.09271          1          1          1          1     0.9719          1 
   3   rs61456638    0.09271    0.09271          1          1          1          1     0.9719          1 
   3  rs145064889    0.09286    0.09286          1          1          1          1     0.9719          1 
   3   rs12491172    0.09292    0.09292          1          1          1          1     0.9719          1 
   3    rs9851024    0.09292    0.09292          1          1          1          1     0.9719          1 
   3    rs9851427    0.09292    0.09292          1          1          1          1     0.9719          1 
   3    rs9851728    0.09292    0.09292          1          1          1          1     0.9719          1 
   3   rs12639284    0.09292    0.09292          1          1          1          1     0.9719          1 
   3  rs200566299    0.09314    0.09314          1          1          1          1     0.9719          1 
   3   rs11351277    0.09344    0.09344          1          1          1          1     0.9719          1 
   3    rs1464102    0.09401    0.09401          1          1          1          1     0.9719          1 
   3   rs10934645    0.09404    0.09404          1          1          1          1     0.9719          1 
   3    rs6773612    0.09419    0.09419          1          1          1          1     0.9719          1 
   3   rs11708686    0.09419    0.09419          1          1          1          1     0.9719          1 
   3    rs1147700    0.09419    0.09419          1          1          1          1     0.9719          1 
   3   rs55833699    0.09439    0.09439          1          1          1          1     0.9719          1 
   3    rs6786346    0.09488    0.09488          1          1          1          1     0.9719          1 
   3   rs12636534     0.0954     0.0954          1          1          1          1     0.9719          1 
   3  rs146421487    0.09556    0.09556          1          1          1          1     0.9719          1 
   3   rs75561539    0.09593    0.09593          1          1          1          1     0.9719          1 
   3   rs11714010    0.09614    0.09614          1          1          1          1     0.9719          1 
   3   rs61796373    0.09624    0.09624          1          1          1          1     0.9719          1 
   3   rs16831690    0.09624    0.09624          1          1          1          1     0.9719          1 
   3   rs71136555    0.09642    0.09642          1          1          1          1     0.9719          1 
   3  rs201605873    0.09649    0.09649          1          1          1          1     0.9719          1 
   3     rs255183    0.09675    0.09675          1          1          1          1     0.9719          1 
   3     rs255184    0.09675    0.09675          1          1          1          1     0.9719          1 
   3     rs168845    0.09675    0.09675          1          1          1          1     0.9719          1 
   3    rs9289150    0.09678    0.09678          1          1          1          1     0.9719          1 
   3    rs9843476    0.09678    0.09678          1          1          1          1     0.9719          1 
   3   rs12637475    0.09678    0.09678          1          1          1          1     0.9719          1 
   3    rs2200487    0.09678    0.09678          1          1          1          1     0.9719          1 
   3   rs74375771    0.09678    0.09678          1          1          1          1     0.9719          1 
   3    rs6770952    0.09678    0.09678          1          1          1          1     0.9719          1 
   3   rs12489273    0.09678    0.09678          1          1          1          1     0.9719          1 
   3    rs9825436    0.09678    0.09678          1          1          1          1     0.9719          1 
   3    rs4544547    0.09678    0.09678          1          1          1          1     0.9719          1 
   3    rs2135244    0.09678    0.09678          1          1          1          1     0.9719          1 
   3    rs2135245    0.09678    0.09678          1          1          1          1     0.9719          1 
   3    rs9878416    0.09678    0.09678          1          1          1          1     0.9719          1 
   3    rs9847406    0.09678    0.09678          1          1          1          1     0.9719          1 
   3    rs9851797    0.09678    0.09678          1          1          1          1     0.9719          1 
   3    rs9289151    0.09678    0.09678          1          1          1          1     0.9719          1 
   3   rs10934533    0.09678    0.09678          1          1          1          1     0.9719          1 
   3     rs820376    0.09734    0.09734          1          1          1          1     0.9719          1 
   3   rs77577902    0.09747    0.09747          1          1          1          1     0.9719          1 
   3   rs78964201    0.09799    0.09799          1          1          1          1     0.9719          1 
   3   rs34473571    0.09818    0.09818          1          1          1          1     0.9719          1 
   3    rs8180068    0.09818    0.09818          1          1          1          1     0.9719          1 
   3   rs57664228    0.09818    0.09818          1          1          1          1     0.9719          1 
   3   rs59328871    0.09818    0.09818          1          1          1          1     0.9719          1 
   3  rs144296171    0.09818    0.09818          1          1          1          1     0.9719          1 
   3   rs12495656    0.09818    0.09818          1          1          1          1     0.9719          1 
   3    rs9637384    0.09818    0.09818          1          1          1          1     0.9719          1 
   3   rs11706916    0.09818    0.09818          1          1          1          1     0.9719          1 
   3   rs36191604     0.0983     0.0983          1          1          1          1     0.9719          1 
   3   rs73860154    0.09835    0.09835          1          1          1          1     0.9719          1 
   3  rs112712866    0.09835    0.09835          1          1          1          1     0.9719          1 
   3  rs113963649    0.09835    0.09835          1          1          1          1     0.9719          1 
   3   rs60110329    0.09835    0.09835          1          1          1          1     0.9719          1 
   3    rs1056928    0.09843    0.09843          1          1          1          1     0.9719          1 
   3    rs1259328    0.09843    0.09843          1          1          1          1     0.9719          1 
   3    rs1147696    0.09843    0.09843          1          1          1          1     0.9719          1 
   3    rs1147698    0.09843    0.09843          1          1          1          1     0.9719          1 
   3    rs1147699    0.09843    0.09843          1          1          1          1     0.9719          1 
   3  rs114432311    0.09927    0.09927          1          1          1          1     0.9719          1 
   3  rs115517854     0.1004     0.1004          1          1          1          1     0.9719          1 
   3  rs114462093     0.1004     0.1004          1          1          1          1     0.9719          1 
   3  rs115847227     0.1004     0.1004          1          1          1          1     0.9719          1 
   3   rs61044307     0.1005     0.1005          1          1          1          1     0.9719          1 
   3  rs112134797     0.1005     0.1005          1          1          1          1     0.9719          1 
   3  rs549917218     0.1005     0.1005          1          1          1          1     0.9719          1 
   3   rs72626340     0.1007     0.1007          1          1          1          1     0.9719          1 
   3    rs1378812      0.101      0.101          1          1          1          1     0.9719          1 
   3  rs373800189     0.1011     0.1011          1          1          1          1     0.9719          1 
   3    rs6809947     0.1017     0.1017          1          1          1          1     0.9719          1 
   3   rs12695415     0.1017     0.1017          1          1          1          1     0.9719          1 
   3    rs9817555     0.1017     0.1017          1          1          1          1     0.9719          1 
   3   rs34492106     0.1017     0.1017          1          1          1          1     0.9719          1 
   3   rs11710169     0.1017     0.1017          1          1          1          1     0.9719          1 
   3   rs35841499     0.1017     0.1017          1          1          1          1     0.9719          1 
   3   rs13078718     0.1023     0.1023          1          1          1          1     0.9719          1 
   3   rs34035570     0.1026     0.1026          1          1          1          1     0.9719          1 
   3     rs787194     0.1026     0.1026          1          1          1          1     0.9719          1 
   3    rs1085615     0.1026     0.1026          1          1          1          1     0.9719          1 
   3     rs787195     0.1026     0.1026          1          1          1          1     0.9719          1 
   3    rs5852241     0.1026     0.1026          1          1          1          1     0.9719          1 
   3     rs787209     0.1026     0.1026          1          1          1          1     0.9719          1 
   3   rs11445102     0.1026     0.1026          1          1          1          1     0.9719          1 
   3    rs6800402     0.1026     0.1026          1          1          1          1     0.9719          1 
   3    rs2943757     0.1026     0.1026          1          1          1          1     0.9719          1 
   3  rs141062687     0.1026     0.1026          1          1          1          1     0.9719          1 
   3     rs701988     0.1026     0.1026          1          1          1          1     0.9719          1 
   3    rs9874631     0.1026     0.1026          1          1          1          1     0.9719          1 
   3    rs6438577     0.1026     0.1026          1          1          1          1     0.9719          1 
   3    rs6803206     0.1026     0.1026          1          1          1          1     0.9719          1 
   3    rs2319674     0.1026     0.1026          1          1          1          1     0.9719          1 
   3    rs6806659     0.1026     0.1026          1          1          1          1     0.9719          1 
   3    rs2176093     0.1026     0.1026          1          1          1          1     0.9719          1 
   3    rs9849354     0.1026     0.1026          1          1          1          1     0.9719          1 
   3    rs9817398     0.1026     0.1026          1          1          1          1     0.9719          1 
   3    rs9822269     0.1026     0.1026          1          1          1          1     0.9719          1 
   3    rs9822672     0.1026     0.1026          1          1          1          1     0.9719          1 
   3    rs9829579     0.1029     0.1029          1          1          1          1     0.9719          1 
   3    rs1018060      0.103      0.103          1          1          1          1     0.9719          1 
   3    rs1018061      0.103      0.103          1          1          1          1     0.9719          1 
   3    rs2141605      0.103      0.103          1          1          1          1     0.9719          1 
   3    rs7615415      0.103      0.103          1          1          1          1     0.9719          1 
   3  rs542870940     0.1035     0.1035          1          1          1          1     0.9719          1 
   3  rs549579366     0.1038     0.1038          1          1          1          1     0.9719          1 
   3   rs79524223     0.1046     0.1046          1          1          1          1     0.9719          1 
   3   rs80201824     0.1046     0.1046          1          1          1          1     0.9719          1 
   3   rs71329290     0.1047     0.1047          1          1          1          1     0.9719          1 
   3   rs35581333     0.1054     0.1054          1          1          1          1     0.9719          1 
   3  rs114177547     0.1054     0.1054          1          1          1          1     0.9719          1 
   3  rs565275292     0.1055     0.1055          1          1          1          1     0.9719          1 
   3    rs1000368     0.1056     0.1056          1          1          1          1     0.9719          1 
   3   rs34674852     0.1056     0.1056          1          1          1          1     0.9719          1 
   3    rs9875281     0.1057     0.1057          1          1          1          1     0.9719          1 
   3    rs9881387     0.1063     0.1063          1          1          1          1     0.9719          1 
   3   rs61140037     0.1077     0.1077          1          1          1          1     0.9719          1 
   3   rs34893142     0.1077     0.1077          1          1          1          1     0.9719          1 
   3    rs9878616     0.1077     0.1077          1          1          1          1     0.9719          1 
   3   rs35264348     0.1077     0.1077          1          1          1          1     0.9719          1 
   3    rs9822660     0.1077     0.1077          1          1          1          1     0.9719          1 
   3  rs200955669     0.1077     0.1077          1          1          1          1     0.9719          1 
   3    rs6438686     0.1077     0.1077          1          1          1          1     0.9719          1 
   3    rs2091666     0.1077     0.1077          1          1          1          1     0.9719          1 
   3    rs1808988      0.108      0.108          1          1          1          1     0.9719          1 
   3    rs2247665      0.108      0.108          1          1          1          1     0.9719          1 
   3   rs55896793     0.1081     0.1081          1          1          1          1     0.9719          1 
   3   rs55975332     0.1081     0.1081          1          1          1          1     0.9719          1 
   3    rs4437078     0.1081     0.1081          1          1          1          1     0.9719          1 
   3    rs6770454     0.1086     0.1086          1          1          1          1     0.9719          1 
   3    rs9862767     0.1086     0.1086          1          1          1          1     0.9719          1 
   3   rs62262433     0.1086     0.1086          1          1          1          1     0.9719          1 
   3  rs112503669     0.1087     0.1087          1          1          1          1     0.9719          1 
   3  rs139608024     0.1087     0.1087          1          1          1          1     0.9719          1 
   3   rs58236824     0.1087     0.1087          1          1          1          1     0.9719          1 
   3     rs749768     0.1087     0.1087          1          1          1          1     0.9719          1 
   3    rs7629467      0.109      0.109          1          1          1          1     0.9719          1 
   3   rs11336888     0.1095     0.1095          1          1          1          1     0.9719          1 
   3   rs10674976     0.1097     0.1097          1          1          1          1     0.9719          1 
   3    rs3863976     0.1097     0.1097          1          1          1          1     0.9719          1 
   3   rs58808497     0.1098     0.1098          1          1          1          1     0.9719          1 
   3   rs28473505     0.1102     0.1102          1          1          1          1     0.9719          1 
   3    rs9827483     0.1102     0.1102          1          1          1          1     0.9719          1 
   3    rs9865168     0.1102     0.1102          1          1          1          1     0.9719          1 
   3    rs9842029     0.1102     0.1102          1          1          1          1     0.9719          1 
   3  rs557448133     0.1102     0.1102          1          1          1          1     0.9719          1 
   3  rs114147590     0.1109     0.1109          1          1          1          1     0.9719          1 
   3   rs35597094     0.1109     0.1109          1          1          1          1     0.9719          1 
   3  rs116749677     0.1109     0.1109          1          1          1          1     0.9719          1 
   3  rs114654118     0.1109     0.1109          1          1          1          1     0.9719          1 
   3  rs115324279     0.1109     0.1109          1          1          1          1     0.9719          1 
   3   rs11925647     0.1109     0.1109          1          1          1          1     0.9719          1 
   3  rs143290713     0.1109     0.1109          1          1          1          1     0.9719          1 
   3  rs116094962     0.1109     0.1109          1          1          1          1     0.9719          1 
   3  rs529951843     0.1109     0.1109          1          1          1          1     0.9719          1 
   3  rs115347634     0.1109     0.1109          1          1          1          1     0.9719          1 
   3  rs114546796     0.1109     0.1109          1          1          1          1     0.9719          1 
   3  rs143427118     0.1109     0.1109          1          1          1          1     0.9719          1 
   3  rs115771221     0.1109     0.1109          1          1          1          1     0.9719          1 
   3  rs114682342     0.1109     0.1109          1          1          1          1     0.9719          1 
   3  rs115899966     0.1109     0.1109          1          1          1          1     0.9719          1 
   3  rs115094279     0.1109     0.1109          1          1          1          1     0.9719          1 
   3   rs11926958     0.1109     0.1109          1          1          1          1     0.9719          1 
   3  rs115361335     0.1109     0.1109          1          1          1          1     0.9719          1 
   3  rs140726548     0.1109     0.1109          1          1          1          1     0.9719          1 
   3  rs143887307     0.1109     0.1109          1          1          1          1     0.9719          1 
   3  rs116816814     0.1109     0.1109          1          1          1          1     0.9719          1 
   3  rs190985284     0.1109     0.1109          1          1          1          1     0.9719          1 
   3  rs114328773     0.1109     0.1109          1          1          1          1     0.9719          1 
   3  rs115610720     0.1109     0.1109          1          1          1          1     0.9719          1 
   3   rs11914550     0.1109     0.1109          1          1          1          1     0.9719          1 
   3   rs11914593     0.1109     0.1109          1          1          1          1     0.9719          1 
   3   rs77860459     0.1109     0.1109          1          1          1          1     0.9719          1 
   3  rs139363943     0.1109     0.1109          1          1          1          1     0.9719          1 
   3  rs114565285     0.1109     0.1109          1          1          1          1     0.9719          1 
   3  rs116540793     0.1109     0.1109          1          1          1          1     0.9719          1 
   3  rs115513727     0.1109     0.1109          1          1          1          1     0.9719          1 
   3  rs114914489     0.1109     0.1109          1          1          1          1     0.9719          1 
   3   rs11924158     0.1109     0.1109          1          1          1          1     0.9719          1 
   3  rs114143153     0.1109     0.1109          1          1          1          1     0.9719          1 
   3   rs58265504     0.1125     0.1125          1          1          1          1     0.9719          1 
   3   rs72962329     0.1125     0.1125          1          1          1          1     0.9719          1 
   3   rs72962330     0.1125     0.1125          1          1          1          1     0.9719          1 
   3   rs56768990     0.1125     0.1125          1          1          1          1     0.9719          1 
   3   rs34383355     0.1125     0.1125          1          1          1          1     0.9719          1 
   3   rs72962336     0.1125     0.1125          1          1          1          1     0.9719          1 
   3   rs72962341     0.1125     0.1125          1          1          1          1     0.9719          1 
   3   rs13083990     0.1126     0.1126          1          1          1          1     0.9719          1 
   3   rs13061521     0.1126     0.1126          1          1          1          1     0.9719          1 
   3    rs2877561     0.1128     0.1128          1          1          1          1     0.9719          1 
   3   rs10755076     0.1141     0.1141          1          1          1          1     0.9719          1 
   3  rs150722244     0.1142     0.1142          1          1          1          1     0.9719          1 
   3   rs10511420     0.1143     0.1143          1          1          1          1     0.9719          1 
   3   rs73855284     0.1144     0.1144          1          1          1          1     0.9719          1 
   3  rs114499337     0.1144     0.1144          1          1          1          1     0.9719          1 
   3   rs61669943     0.1144     0.1144          1          1          1          1     0.9719          1 
   3  rs571723985     0.1144     0.1144          1          1          1          1     0.9719          1 
   3   rs73858233     0.1144     0.1144          1          1          1          1     0.9719          1 
   3   rs56172124     0.1144     0.1144          1          1          1          1     0.9719          1 
   3   rs75391660     0.1144     0.1144          1          1          1          1     0.9719          1 
   3   rs60638537     0.1144     0.1144          1          1          1          1     0.9719          1 
   3  rs140737583     0.1144     0.1144          1          1          1          1     0.9719          1 
   3   rs74376028     0.1144     0.1144          1          1          1          1     0.9719          1 
   3   rs73855304     0.1144     0.1144          1          1          1          1     0.9719          1 
   3   rs60950175     0.1144     0.1144          1          1          1          1     0.9719          1 
   3  rs528993851     0.1144     0.1144          1          1          1          1     0.9719          1 
   3   rs75256160     0.1144     0.1144          1          1          1          1     0.9719          1 
   3   rs56906034     0.1144     0.1144          1          1          1          1     0.9719          1 
   3   rs56217411     0.1144     0.1144          1          1          1          1     0.9719          1 
   3  rs181917627     0.1144     0.1144          1          1          1          1     0.9719          1 
   3   rs60103718     0.1144     0.1144          1          1          1          1     0.9719          1 
   3   rs73855330     0.1144     0.1144          1          1          1          1     0.9719          1 
   3   rs73855332     0.1144     0.1144          1          1          1          1     0.9719          1 
   3   rs59489729     0.1144     0.1144          1          1          1          1     0.9719          1 
   3   rs73855344     0.1144     0.1144          1          1          1          1     0.9719          1 
   3   rs77594201     0.1144     0.1144          1          1          1          1     0.9719          1 
   3   rs74929886     0.1144     0.1144          1          1          1          1     0.9719          1 
   3  rs186401120     0.1144     0.1144          1          1          1          1     0.9719          1 
   3   rs73855356     0.1144     0.1144          1          1          1          1     0.9719          1 
   3  rs140602499     0.1144     0.1144          1          1          1          1     0.9719          1 
   3   rs56268790     0.1144     0.1144          1          1          1          1     0.9719          1 
   3  rs144448990     0.1144     0.1144          1          1          1          1     0.9719          1 
   3  rs146950966     0.1144     0.1144          1          1          1          1     0.9719          1 
   3   rs78107700     0.1144     0.1144          1          1          1          1     0.9719          1 
   3   rs13321309     0.1144     0.1144          1          1          1          1     0.9719          1 
   3  rs546850015     0.1144     0.1144          1          1          1          1     0.9719          1 
   3  rs371806682     0.1144     0.1144          1          1          1          1     0.9719          1 
   3    rs2668334     0.1145     0.1145          1          1          1          1     0.9719          1 
   3    rs2551575     0.1147     0.1147          1          1          1          1     0.9719          1 
   3    rs2733795     0.1147     0.1147          1          1          1          1     0.9719          1 
   3   rs71133512     0.1147     0.1147          1          1          1          1     0.9719          1 
   3   rs60166367     0.1152     0.1152          1          1          1          1     0.9719          1 
   3   rs34550471     0.1167     0.1167          1          1          1          1     0.9719          1 
   3    rs1403718     0.1171     0.1171          1          1          1          1     0.9719          1 
   3    rs9833787     0.1171     0.1171          1          1          1          1     0.9719          1 
   3    rs1470397     0.1178     0.1178          1          1          1          1     0.9719          1 
   3    rs1470398     0.1178     0.1178          1          1          1          1     0.9719          1 
   3    rs1470399     0.1178     0.1178          1          1          1          1     0.9719          1 
   3    rs9809650     0.1178     0.1178          1          1          1          1     0.9719          1 
   3    rs7623162     0.1178     0.1178          1          1          1          1     0.9719          1 
   3   rs34049878     0.1185     0.1185          1          1          1          1     0.9719          1 
   3   rs78699500     0.1185     0.1185          1          1          1          1     0.9719          1 
   3    rs9819530     0.1207     0.1207          1          1          1          1     0.9719          1 
   3  rs147220330     0.1207     0.1207          1          1          1          1     0.9719          1 
   3   rs34051021     0.1207     0.1207          1          1          1          1     0.9719          1 
   3   rs10470410     0.1207     0.1207          1          1          1          1     0.9719          1 
   3   rs28497949     0.1207     0.1207          1          1          1          1     0.9719          1 
   3   rs56382357     0.1207     0.1207          1          1          1          1     0.9719          1 
   3   rs35475484     0.1207     0.1207          1          1          1          1     0.9719          1 
   3   rs56173209     0.1208     0.1208          1          1          1          1     0.9719          1 
   3   rs73859444     0.1208     0.1208          1          1          1          1     0.9719          1 
   3    rs1128163      0.121      0.121          1          1          1          1     0.9719          1 
   3  rs150627065      0.121      0.121          1          1          1          1     0.9719          1 
   3   rs10049060      0.121      0.121          1          1          1          1     0.9719          1 
   3  rs557668199      0.121      0.121          1          1          1          1     0.9719          1 
   3    rs9820511      0.121      0.121          1          1          1          1     0.9719          1 
   3    rs9818073      0.121      0.121          1          1          1          1     0.9719          1 
   3    rs9838301      0.121      0.121          1          1          1          1     0.9719          1 
   3       rs7153      0.121      0.121          1          1          1          1     0.9719          1 
   3    rs9874722      0.121      0.121          1          1          1          1     0.9719          1 
   3    rs9852845      0.121      0.121          1          1          1          1     0.9719          1 
   3    rs9850439      0.121      0.121          1          1          1          1     0.9719          1 
   3    rs1463736      0.121      0.121          1          1          1          1     0.9719          1 
   3  rs143688062      0.121      0.121          1          1          1          1     0.9719          1 
   3    rs1127412      0.121      0.121          1          1          1          1     0.9719          1 
   3    rs7610298      0.121      0.121          1          1          1          1     0.9719          1 
   3    rs7647351      0.121      0.121          1          1          1          1     0.9719          1 
   3    rs7648340      0.121      0.121          1          1          1          1     0.9719          1 
   3    rs9808981      0.121      0.121          1          1          1          1     0.9719          1 
   3    rs9824235      0.121      0.121          1          1          1          1     0.9719          1 
   3   rs34411635     0.1211     0.1211          1          1          1          1     0.9719          1 
   3  rs116057411     0.1216     0.1216          1          1          1          1     0.9719          1 
   3    rs2697519     0.1217     0.1217          1          1          1          1     0.9719          1 
   3   rs57382635     0.1219     0.1219          1          1          1          1     0.9719          1 
   3   rs60626065     0.1219     0.1219          1          1          1          1     0.9719          1 
   3   rs17232163     0.1219     0.1219          1          1          1          1     0.9719          1 
   3  rs146254954     0.1219     0.1219          1          1          1          1     0.9719          1 
   3  rs112037275     0.1219     0.1219          1          1          1          1     0.9719          1 
   3    rs1444813     0.1227     0.1227          1          1          1          1     0.9719          1 
   3    rs6783913     0.1227     0.1227          1          1          1          1     0.9719          1 
   3    rs2059331      0.123      0.123          1          1          1          1     0.9719          1 
   3   rs34565470      0.123      0.123          1          1          1          1     0.9719          1 
   3   rs76219488      0.123      0.123          1          1          1          1     0.9719          1 
   3    rs6438590      0.123      0.123          1          1          1          1     0.9719          1 
   3  rs116001197      0.123      0.123          1          1          1          1     0.9719          1 
   3   rs79799194      0.123      0.123          1          1          1          1     0.9719          1 
   3   rs56267829      0.123      0.123          1          1          1          1     0.9719          1 
   3   rs56140323      0.123      0.123          1          1          1          1     0.9719          1 
   3  rs199758031      0.123      0.123          1          1          1          1     0.9719          1 
   3   rs74800432      0.123      0.123          1          1          1          1     0.9719          1 
   3   rs17243218      0.123      0.123          1          1          1          1     0.9719          1 
   3  rs111579154      0.123      0.123          1          1          1          1     0.9719          1 
   3   rs77756602      0.123      0.123          1          1          1          1     0.9719          1 
   3   rs11719207      0.123      0.123          1          1          1          1     0.9719          1 
   3  rs145456169      0.123      0.123          1          1          1          1     0.9719          1 
   3   rs17243933      0.123      0.123          1          1          1          1     0.9719          1 
   3   rs55663109      0.123      0.123          1          1          1          1     0.9719          1 
   3   rs11718363      0.123      0.123          1          1          1          1     0.9719          1 
   3    rs4676695     0.1231     0.1231          1          1          1          1     0.9719          1 
   3     rs893461     0.1233     0.1233          1          1          1          1     0.9719          1 
   3     rs916511     0.1234     0.1234          1          1          1          1     0.9719          1 
   3   rs59621197     0.1235     0.1235          1          1          1          1     0.9719          1 
   3  rs138504768     0.1237     0.1237          1          1          1          1     0.9719          1 
   3   rs57093267     0.1238     0.1238          1          1          1          1     0.9719          1 
   3   rs58982704     0.1239     0.1239          1          1          1          1     0.9719          1 
   3    rs9865150     0.1241     0.1241          1          1          1          1     0.9719          1 
   3    rs3804593     0.1241     0.1241          1          1          1          1     0.9719          1 
   3   rs56103318     0.1241     0.1241          1          1          1          1     0.9719          1 
   3   rs13324814     0.1241     0.1241          1          1          1          1     0.9719          1 
   3   rs60992117     0.1241     0.1241          1          1          1          1     0.9719          1 
   3    rs3792290     0.1241     0.1241          1          1          1          1     0.9719          1 
   3   rs34464400     0.1241     0.1241          1          1          1          1     0.9719          1 
   3  rs145672431     0.1241     0.1241          1          1          1          1     0.9719          1 
   3   rs34346613     0.1241     0.1241          1          1          1          1     0.9719          1 
   3    rs6799356     0.1242     0.1242          1          1          1          1     0.9719          1 
   3   rs60248467     0.1242     0.1242          1          1          1          1     0.9719          1 
   3   rs72966564     0.1242     0.1242          1          1          1          1     0.9719          1 
   3   rs11714441     0.1242     0.1242          1          1          1          1     0.9719          1 
   3   rs35295338     0.1244     0.1244          1          1          1          1     0.9719          1 
   3    rs9871758     0.1248     0.1248          1          1          1          1     0.9719          1 
   3    rs6807089     0.1251     0.1251          1          1          1          1     0.9719          1 
   3   rs11915592     0.1252     0.1252          1          1          1          1     0.9719          1 
   3    rs2276780     0.1252     0.1252          1          1          1          1     0.9719          1 
   3    rs2276779     0.1252     0.1252          1          1          1          1     0.9719          1 
   3    rs9289210     0.1252     0.1252          1          1          1          1     0.9719          1 
   3    rs9289211     0.1252     0.1252          1          1          1          1     0.9719          1 
   3    rs2194423     0.1254     0.1254          1          1          1          1     0.9719          1 
   3    rs2551598     0.1254     0.1254          1          1          1          1     0.9719          1 
   3   rs71983105     0.1254     0.1254          1          1          1          1     0.9719          1 
   3    rs2081311     0.1254     0.1254          1          1          1          1     0.9719          1 
   3    rs2113470     0.1254     0.1254          1          1          1          1     0.9719          1 
   3    rs2015444     0.1254     0.1254          1          1          1          1     0.9719          1 
   3  rs150779990     0.1255     0.1255          1          1          1          1     0.9719          1 
   3    rs7645993     0.1257     0.1257          1          1          1          1     0.9719          1 
   3  rs142085047     0.1257     0.1257          1          1          1          1     0.9719          1 
   3   rs59609571     0.1262     0.1262          1          1          1          1     0.9719          1 
   3   rs73855265     0.1262     0.1262          1          1          1          1     0.9719          1 
   3   rs73855293     0.1262     0.1262          1          1          1          1     0.9719          1 
   3   rs76286395     0.1262     0.1262          1          1          1          1     0.9719          1 
   3   rs73858204     0.1262     0.1262          1          1          1          1     0.9719          1 
   3   rs73858218     0.1262     0.1262          1          1          1          1     0.9719          1 
   3   rs57695248     0.1262     0.1262          1          1          1          1     0.9719          1 
   3   rs77226484     0.1262     0.1262          1          1          1          1     0.9719          1 
   3  rs545890395     0.1262     0.1262          1          1          1          1     0.9719          1 
   3   rs77875320     0.1262     0.1262          1          1          1          1     0.9719          1 
   3   rs76391756     0.1262     0.1262          1          1          1          1     0.9719          1 
   3   rs73858239     0.1262     0.1262          1          1          1          1     0.9719          1 
   3  rs146211309     0.1262     0.1262          1          1          1          1     0.9719          1 
   3  rs148522585     0.1262     0.1262          1          1          1          1     0.9719          1 
   3  rs151026941     0.1262     0.1262          1          1          1          1     0.9719          1 
   3   rs74322251     0.1262     0.1262          1          1          1          1     0.9719          1 
   3   rs57293521     0.1262     0.1262          1          1          1          1     0.9719          1 
   3   rs74758050     0.1262     0.1262          1          1          1          1     0.9719          1 
   3   rs73855311     0.1262     0.1262          1          1          1          1     0.9719          1 
   3   rs73855312     0.1262     0.1262          1          1          1          1     0.9719          1 
   3  rs150342889     0.1262     0.1262          1          1          1          1     0.9719          1 
   3   rs73855320     0.1262     0.1262          1          1          1          1     0.9719          1 
   3  rs147400009     0.1262     0.1262          1          1          1          1     0.9719          1 
   3   rs58144930     0.1262     0.1262          1          1          1          1     0.9719          1 
   3  rs528975999     0.1262     0.1262          1          1          1          1     0.9719          1 
   3  rs145654694     0.1262     0.1262          1          1          1          1     0.9719          1 
   3   rs60705137     0.1262     0.1262          1          1          1          1     0.9719          1 
   3  rs538954537     0.1262     0.1262          1          1          1          1     0.9719          1 
   3   rs56152560     0.1262     0.1262          1          1          1          1     0.9719          1 
   3   rs73855347     0.1262     0.1262          1          1          1          1     0.9719          1 
   3   rs73855348     0.1262     0.1262          1          1          1          1     0.9719          1 
   3   rs74927086     0.1262     0.1262          1          1          1          1     0.9719          1 
   3   rs75524658     0.1262     0.1262          1          1          1          1     0.9719          1 
   3   rs57745805     0.1262     0.1262          1          1          1          1     0.9719          1 
   3   rs59634035     0.1262     0.1262          1          1          1          1     0.9719          1 
   3   rs75809312     0.1262     0.1262          1          1          1          1     0.9719          1 
   3   rs61059986     0.1262     0.1262          1          1          1          1     0.9719          1 
   3   rs73855360     0.1262     0.1262          1          1          1          1     0.9719          1 
   3   rs73855361     0.1262     0.1262          1          1          1          1     0.9719          1 
   3  rs138892454     0.1262     0.1262          1          1          1          1     0.9719          1 
   3   rs56860492     0.1262     0.1262          1          1          1          1     0.9719          1 
   3  rs139009402     0.1262     0.1262          1          1          1          1     0.9719          1 
   3  rs139630323     0.1262     0.1262          1          1          1          1     0.9719          1 
   3  rs149613577     0.1262     0.1262          1          1          1          1     0.9719          1 
   3    rs4678010     0.1262     0.1262          1          1          1          1     0.9719          1 
   3   rs16834903     0.1264     0.1264          1          1          1          1     0.9719          1 
   3  rs557614522     0.1264     0.1264          1          1          1          1     0.9719          1 
   3    rs9289145     0.1264     0.1264          1          1          1          1     0.9719          1 
   3   rs73193872     0.1274     0.1274          1          1          1          1     0.9719          1 
   3   rs58123484     0.1275     0.1275          1          1          1          1     0.9719          1 
   3   rs60421375     0.1275     0.1275          1          1          1          1     0.9719          1 
   3   rs11707826     0.1275     0.1275          1          1          1          1     0.9719          1 
   3   rs10934626     0.1275     0.1275          1          1          1          1     0.9719          1 
   3  rs376466699     0.1277     0.1277          1          1          1          1     0.9719          1 
   3    rs1809300     0.1277     0.1277          1          1          1          1     0.9719          1 
   3   rs76585511     0.1278     0.1278          1          1          1          1     0.9719          1 
   3   rs76644556     0.1278     0.1278          1          1          1          1     0.9719          1 
   3   rs79345687     0.1278     0.1278          1          1          1          1     0.9719          1 
   3   rs79896224     0.1278     0.1278          1          1          1          1     0.9719          1 
   3   rs35045048     0.1278     0.1278          1          1          1          1     0.9719          1 
   3   rs17282022     0.1283     0.1283          1          1          1          1     0.9719          1 
   3    rs1814740     0.1283     0.1283          1          1          1          1     0.9719          1 
   3  rs147120869     0.1284     0.1284          1          1          1          1     0.9719          1 
   3    rs6771686     0.1292     0.1292          1          1          1          1     0.9719          1 
   3  rs112232014     0.1295     0.1295          1          1          1          1     0.9719          1 
   3    rs4688062     0.1295     0.1295          1          1          1          1     0.9719          1 
   3    rs9289141     0.1295     0.1295          1          1          1          1     0.9719          1 
   3   rs12493535     0.1295     0.1295          1          1          1          1     0.9719          1 
   3    rs4678190       0.13       0.13          1          1          1          1     0.9719          1 
   3    rs2877601       0.13       0.13          1          1          1          1     0.9719          1 
   3    rs6786512       0.13       0.13          1          1          1          1     0.9719          1 
   3   rs11929235     0.1304     0.1304          1          1          1          1     0.9719          1 
   3    rs1716856     0.1306     0.1306          1          1          1          1     0.9719          1 
   3  rs115434458     0.1307     0.1307          1          1          1          1     0.9719          1 
   3  rs568924099     0.1307     0.1307          1          1          1          1     0.9719          1 
   3    rs1259317     0.1309     0.1309          1          1          1          1     0.9719          1 
   3    rs1259316     0.1309     0.1309          1          1          1          1     0.9719          1 
   3    rs1259313     0.1309     0.1309          1          1          1          1     0.9719          1 
   3    rs1147723     0.1309     0.1309          1          1          1          1     0.9719          1 
   3    rs1147724     0.1309     0.1309          1          1          1          1     0.9719          1 
   3    rs1147725     0.1309     0.1309          1          1          1          1     0.9719          1 
   3    rs4058251     0.1309     0.1309          1          1          1          1     0.9719          1 
   3  rs551674173     0.1311     0.1311          1          1          1          1     0.9719          1 
   3   rs28886386     0.1311     0.1311          1          1          1          1     0.9719          1 
   3  rs147743547     0.1314     0.1314          1          1          1          1     0.9719          1 
   3  rs116408296     0.1314     0.1314          1          1          1          1     0.9719          1 
   3    rs9850589     0.1316     0.1316          1          1          1          1     0.9719          1 
   3    rs4676824     0.1316     0.1316          1          1          1          1     0.9719          1 
   3    rs6785511     0.1316     0.1316          1          1          1          1     0.9719          1 
   3    rs7430753     0.1316     0.1316          1          1          1          1     0.9719          1 
   3    rs6801062     0.1316     0.1316          1          1          1          1     0.9719          1 
   3   rs75799377     0.1316     0.1316          1          1          1          1     0.9719          1 
   3   rs61795615     0.1316     0.1316          1          1          1          1     0.9719          1 
   3   rs61796376     0.1316     0.1316          1          1          1          1     0.9719          1 
   3     rs537922     0.1316     0.1316          1          1          1          1     0.9719          1 
   3     rs378561     0.1316     0.1316          1          1          1          1     0.9719          1 
   3     rs624496     0.1316     0.1316          1          1          1          1     0.9719          1 
   3     rs836215     0.1316     0.1316          1          1          1          1     0.9719          1 
   3    rs4678198     0.1318     0.1318          1          1          1          1     0.9719          1 
   3   rs74698567     0.1319     0.1319          1          1          1          1     0.9719          1 
   3   rs76020583     0.1319     0.1319          1          1          1          1     0.9719          1 
   3   rs78797441     0.1319     0.1319          1          1          1          1     0.9719          1 
   3   rs76269040     0.1319     0.1319          1          1          1          1     0.9719          1 
   3   rs80176747     0.1319     0.1319          1          1          1          1     0.9719          1 
   3  rs114208133     0.1319     0.1319          1          1          1          1     0.9719          1 
   3   rs75819378     0.1319     0.1319          1          1          1          1     0.9719          1 
   3   rs13075658     0.1323     0.1323          1          1          1          1     0.9719          1 
   3   rs11554681     0.1323     0.1323          1          1          1          1     0.9719          1 
   3   rs56191134     0.1323     0.1323          1          1          1          1     0.9719          1 
   3    rs1515575     0.1323     0.1323          1          1          1          1     0.9719          1 
   3   rs13075278     0.1323     0.1323          1          1          1          1     0.9719          1 
   3    rs5852244     0.1323     0.1323          1          1          1          1     0.9719          1 
   3    rs6787618     0.1323     0.1323          1          1          1          1     0.9719          1 
   3   rs13100050     0.1323     0.1323          1          1          1          1     0.9719          1 
   3    rs3914498     0.1323     0.1323          1          1          1          1     0.9719          1 
   3    rs4676697     0.1323     0.1323          1          1          1          1     0.9719          1 
   3   rs12638918     0.1325     0.1325          1          1          1          1     0.9719          1 
   3   rs28439929     0.1326     0.1326          1          1          1          1     0.9719          1 
   3  rs114740530     0.1328     0.1328          1          1          1          1     0.9719          1 
   3    rs1920303     0.1329     0.1329          1          1          1          1     0.9719          1 
   3   rs62271274     0.1329     0.1329          1          1          1          1     0.9719          1 
   3  rs539947205     0.1329     0.1329          1          1          1          1     0.9719          1 
   3   rs60682200     0.1329     0.1329          1          1          1          1     0.9719          1 
   3    rs2332055     0.1329     0.1329          1          1          1          1     0.9719          1 
   3    rs2332047     0.1329     0.1329          1          1          1          1     0.9719          1 
   3    rs2877567     0.1329     0.1329          1          1          1          1     0.9719          1 
   3    rs2700423     0.1329     0.1329          1          1          1          1     0.9719          1 
   3    rs6775183     0.1329     0.1329          1          1          1          1     0.9719          1 
   3    rs6799626     0.1329     0.1329          1          1          1          1     0.9719          1 
   3  rs113707992     0.1329     0.1329          1          1          1          1     0.9719          1 
   3    rs7619800     0.1329     0.1329          1          1          1          1     0.9719          1 
   3  rs182591751     0.1329     0.1329          1          1          1          1     0.9719          1 
   3  rs368070487     0.1329     0.1329          1          1          1          1     0.9719          1 
   3    rs2332043     0.1329     0.1329          1          1          1          1     0.9719          1 
   3    rs1920315     0.1329     0.1329          1          1          1          1     0.9719          1 
   3    rs2689277     0.1329     0.1329          1          1          1          1     0.9719          1 
   3    rs1920313     0.1329     0.1329          1          1          1          1     0.9719          1 
   3    rs1920312     0.1329     0.1329          1          1          1          1     0.9719          1 
   3    rs1920311     0.1329     0.1329          1          1          1          1     0.9719          1 
   3    rs2689275     0.1329     0.1329          1          1          1          1     0.9719          1 
   3  rs145668968     0.1329     0.1329          1          1          1          1     0.9719          1 
   3    rs1920308     0.1329     0.1329          1          1          1          1     0.9719          1 
   3   rs72963373     0.1329     0.1329          1          1          1          1     0.9719          1 
   3  rs112957509     0.1329     0.1329          1          1          1          1     0.9719          1 
   3    rs1147697     0.1331     0.1331          1          1          1          1     0.9719          1 
   3  rs114359506     0.1331     0.1331          1          1          1          1     0.9719          1 
   3  rs114729052     0.1331     0.1331          1          1          1          1     0.9719          1 
   3    rs2551617     0.1335     0.1335          1          1          1          1     0.9719          1 
   3     rs836835     0.1337     0.1337          1          1          1          1     0.9719          1 
   3  rs201678455     0.1337     0.1337          1          1          1          1     0.9719          1 
   3   rs60250573     0.1338     0.1338          1          1          1          1     0.9719          1 
   3   rs60215135     0.1348     0.1348          1          1          1          1     0.9719          1 
   3   rs73856620     0.1348     0.1348          1          1          1          1     0.9719          1 
   3    rs7643691     0.1348     0.1348          1          1          1          1     0.9719          1 
   3   rs73856621     0.1348     0.1348          1          1          1          1     0.9719          1 
   3   rs55960993     0.1348     0.1348          1          1          1          1     0.9719          1 
   3   rs59090775     0.1348     0.1348          1          1          1          1     0.9719          1 
   3    rs6805460     0.1348     0.1348          1          1          1          1     0.9719          1 
   3   rs75381015     0.1348     0.1348          1          1          1          1     0.9719          1 
   3   rs58493418     0.1348     0.1348          1          1          1          1     0.9719          1 
   3   rs56108444     0.1348     0.1348          1          1          1          1     0.9719          1 
   3    rs7623804     0.1348     0.1348          1          1          1          1     0.9719          1 
   3   rs73856624     0.1348     0.1348          1          1          1          1     0.9719          1 
   3   rs73856625     0.1348     0.1348          1          1          1          1     0.9719          1 
   3   rs73856628     0.1348     0.1348          1          1          1          1     0.9719          1 
   3   rs73856629     0.1348     0.1348          1          1          1          1     0.9719          1 
   3   rs73856634     0.1348     0.1348          1          1          1          1     0.9719          1 
   3   rs73856635     0.1348     0.1348          1          1          1          1     0.9719          1 
   3  rs200846947     0.1348     0.1348          1          1          1          1     0.9719          1 
   3  rs112588141     0.1348     0.1348          1          1          1          1     0.9719          1 
   3    rs9810670     0.1349     0.1349          1          1          1          1     0.9719          1 
   3     rs836860     0.1351     0.1351          1          1          1          1     0.9719          1 
   3    rs6774844     0.1354     0.1354          1          1          1          1     0.9719          1 
   3    rs6777898     0.1354     0.1354          1          1          1          1     0.9719          1 
   3   rs79543585     0.1354     0.1354          1          1          1          1     0.9719          1 
   3   rs76685335     0.1354     0.1354          1          1          1          1     0.9719          1 
   3    rs2276775     0.1354     0.1354          1          1          1          1     0.9719          1 
   3   rs76653630     0.1354     0.1354          1          1          1          1     0.9719          1 
   3  rs150936444     0.1354     0.1354          1          1          1          1     0.9719          1 
   3  rs112094633     0.1355     0.1355          1          1          1          1     0.9719          1 
   3   rs76296830     0.1355     0.1355          1          1          1          1     0.9719          1 
   3    rs9875803      0.136      0.136          1          1          1          1     0.9719          1 
   3   rs28666839      0.136      0.136          1          1          1          1     0.9719          1 
   3   rs73856797      0.136      0.136          1          1          1          1     0.9719          1 
   3   rs78924820      0.136      0.136          1          1          1          1     0.9719          1 
   3  rs116682115      0.136      0.136          1          1          1          1     0.9719          1 
   3    rs9847850      0.136      0.136          1          1          1          1     0.9719          1 
   3   rs34305586      0.136      0.136          1          1          1          1     0.9719          1 
   3  rs115319351      0.136      0.136          1          1          1          1     0.9719          1 
   3  rs142485233      0.136      0.136          1          1          1          1     0.9719          1 
   3  rs201023215      0.136      0.136          1          1          1          1     0.9719          1 
   3   rs78336281      0.136      0.136          1          1          1          1     0.9719          1 
   3   rs77888247      0.136      0.136          1          1          1          1     0.9719          1 
   3   rs57674423      0.136      0.136          1          1          1          1     0.9719          1 
   3  rs140362841      0.136      0.136          1          1          1          1     0.9719          1 
   3   rs79266096      0.136      0.136          1          1          1          1     0.9719          1 
   3  rs116346739      0.136      0.136          1          1          1          1     0.9719          1 
   3   rs74713202      0.136      0.136          1          1          1          1     0.9719          1 
   3    rs2589597     0.1362     0.1362          1          1          1          1     0.9719          1 
   3    rs6801693     0.1363     0.1363          1          1          1          1     0.9719          1 
   3  rs536150743     0.1366     0.1366          1          1          1          1     0.9719          1 
   3  rs376594680     0.1366     0.1366          1          1          1          1     0.9719          1 
   3  rs113685765     0.1366     0.1366          1          1          1          1     0.9719          1 
   3   rs61271105     0.1366     0.1366          1          1          1          1     0.9719          1 
   3   rs66641441     0.1366     0.1366          1          1          1          1     0.9719          1 
   3   rs67247313     0.1366     0.1366          1          1          1          1     0.9719          1 
   3   rs66483754     0.1366     0.1366          1          1          1          1     0.9719          1 
   3   rs66494182     0.1366     0.1366          1          1          1          1     0.9719          1 
   3   rs59877871     0.1366     0.1366          1          1          1          1     0.9719          1 
   3   rs66978552     0.1366     0.1366          1          1          1          1     0.9719          1 
   3   rs66926711     0.1366     0.1366          1          1          1          1     0.9719          1 
   3   rs79724292     0.1366     0.1366          1          1          1          1     0.9719          1 
   3   rs67439929     0.1366     0.1366          1          1          1          1     0.9719          1 
   3   rs11709159     0.1366     0.1366          1          1          1          1     0.9719          1 
   3   rs72626321     0.1366     0.1366          1          1          1          1     0.9719          1 
   3   rs61187404     0.1366     0.1366          1          1          1          1     0.9719          1 
   3   rs60184004     0.1366     0.1366          1          1          1          1     0.9719          1 
   3   rs36018635     0.1366     0.1366          1          1          1          1     0.9719          1 
   3   rs58817659     0.1366     0.1366          1          1          1          1     0.9719          1 
   3   rs72626322     0.1366     0.1366          1          1          1          1     0.9719          1 
   3    rs6769187     0.1366     0.1366          1          1          1          1     0.9719          1 
   3    rs6769198     0.1366     0.1366          1          1          1          1     0.9719          1 
   3   rs11714662     0.1366     0.1366          1          1          1          1     0.9719          1 
   3   rs11706902     0.1366     0.1366          1          1          1          1     0.9719          1 
   3   rs11714812     0.1366     0.1366          1          1          1          1     0.9719          1 
   3   rs11707840     0.1366     0.1366          1          1          1          1     0.9719          1 
   3   rs66854056     0.1366     0.1366          1          1          1          1     0.9719          1 
   3    rs4676730     0.1366     0.1366          1          1          1          1     0.9719          1 
   3   rs11711973     0.1366     0.1366          1          1          1          1     0.9719          1 
   3    rs6783657     0.1366     0.1366          1          1          1          1     0.9719          1 
   3   rs72955320     0.1366     0.1366          1          1          1          1     0.9719          1 
   3  rs113663416     0.1366     0.1366          1          1          1          1     0.9719          1 
   3   rs10222346     0.1366     0.1366          1          1          1          1     0.9719          1 
   3    rs1464100     0.1366     0.1366          1          1          1          1     0.9719          1 
   3    rs1464101     0.1366     0.1366          1          1          1          1     0.9719          1 
   3   rs12491882     0.1366     0.1366          1          1          1          1     0.9719          1 
   3  rs139037606     0.1368     0.1368          1          1          1          1     0.9719          1 
   3  rs112995175     0.1369     0.1369          1          1          1          1     0.9719          1 
   3   rs17282015     0.1374     0.1374          1          1          1          1     0.9719          1 
   3   rs11708053     0.1374     0.1374          1          1          1          1     0.9719          1 
   3   rs11711698     0.1374     0.1374          1          1          1          1     0.9719          1 
   3  rs111226618     0.1375     0.1375          1          1          1          1     0.9719          1 
   3   rs75822538     0.1382     0.1382          1          1          1          1     0.9719          1 
   3   rs77439893     0.1382     0.1382          1          1          1          1     0.9719          1 
   3   rs11337964     0.1382     0.1382          1          1          1          1     0.9719          1 
   3    rs2030414     0.1383     0.1383          1          1          1          1     0.9719          1 
   3    rs9880550     0.1383     0.1383          1          1          1          1     0.9719          1 
   3    rs1969356     0.1383     0.1383          1          1          1          1     0.9719          1 
   3   rs76479413     0.1386     0.1386          1          1          1          1     0.9719          1 
   3   rs73856627     0.1387     0.1387          1          1          1          1     0.9719          1 
   3  rs138063618     0.1387     0.1387          1          1          1          1     0.9719          1 
   3    rs9865926     0.1389     0.1389          1          1          1          1     0.9719          1 
   3   rs56037852     0.1395     0.1395          1          1          1          1     0.9719          1 
   3   rs58088236     0.1395     0.1395          1          1          1          1     0.9719          1 
   3    rs7649585     0.1395     0.1395          1          1          1          1     0.9719          1 
   3    rs7649436     0.1395     0.1395          1          1          1          1     0.9719          1 
   3    rs7627354     0.1395     0.1395          1          1          1          1     0.9719          1 
   3    rs3840259     0.1395     0.1395          1          1          1          1     0.9719          1 
   3   rs11717089     0.1395     0.1395          1          1          1          1     0.9719          1 
   3  rs532990237     0.1395     0.1395          1          1          1          1     0.9719          1 
   3   rs28490957     0.1395     0.1395          1          1          1          1     0.9719          1 
   3    rs9825956     0.1395     0.1395          1          1          1          1     0.9719          1 
   3   rs79818258     0.1396     0.1396          1          1          1          1     0.9719          1 
   3    rs6438809     0.1397     0.1397          1          1          1          1     0.9719          1 
   3    rs2668345     0.1402     0.1402          1          1          1          1     0.9719          1 
   3     rs790101     0.1402     0.1402          1          1          1          1     0.9719          1 
   3    rs1262254     0.1402     0.1402          1          1          1          1     0.9719          1 
   3    rs1256210     0.1402     0.1402          1          1          1          1     0.9719          1 
   3    rs1256209     0.1402     0.1402          1          1          1          1     0.9719          1 
   3     rs812047     0.1402     0.1402          1          1          1          1     0.9719          1 
   3     rs790110     0.1402     0.1402          1          1          1          1     0.9719          1 
   3   rs60226894     0.1402     0.1402          1          1          1          1     0.9719          1 
   3    rs2668336     0.1402     0.1402          1          1          1          1     0.9719          1 
   3     rs790130     0.1402     0.1402          1          1          1          1     0.9719          1 
   3     rs796891     0.1402     0.1402          1          1          1          1     0.9719          1 
   3   rs35038753     0.1402     0.1402          1          1          1          1     0.9719          1 
   3    rs3833583     0.1404     0.1404          1          1          1          1     0.9719          1 
   3   rs62271386     0.1406     0.1406          1          1          1          1     0.9719          1 
   3   rs11714681     0.1406     0.1406          1          1          1          1     0.9719          1 
   3   rs56027687     0.1406     0.1406          1          1          1          1     0.9719          1 
   3    rs7648041     0.1406     0.1406          1          1          1          1     0.9719          1 
   3   rs11706570     0.1406     0.1406          1          1          1          1     0.9719          1 
   3    rs6780443     0.1406     0.1406          1          1          1          1     0.9719          1 
   3   rs17282008     0.1406     0.1406          1          1          1          1     0.9719          1 
   3  rs181237573     0.1406     0.1406          1          1          1          1     0.9719          1 
   3  rs114067282     0.1406     0.1406          1          1          1          1     0.9719          1 
   3   rs74893743     0.1406     0.1406          1          1          1          1     0.9719          1 
   3   rs63463466     0.1418     0.1418          1          1          1          1     0.9719          1 
   3    rs4678064     0.1418     0.1418          1          1          1          1     0.9719          1 
   3    rs2682215     0.1418     0.1418          1          1          1          1     0.9719          1 
   3    rs2700346     0.1418     0.1418          1          1          1          1     0.9719          1 
   3    rs2700348     0.1418     0.1418          1          1          1          1     0.9719          1 
   3    rs2700349     0.1418     0.1418          1          1          1          1     0.9719          1 
   3    rs2682214     0.1418     0.1418          1          1          1          1     0.9719          1 
   3    rs2605418     0.1418     0.1418          1          1          1          1     0.9719          1 
   3    rs2682213     0.1418     0.1418          1          1          1          1     0.9719          1 
   3    rs2700352     0.1418     0.1418          1          1          1          1     0.9719          1 
   3    rs2682212     0.1418     0.1418          1          1          1          1     0.9719          1 
   3    rs2700353     0.1418     0.1418          1          1          1          1     0.9719          1 
   3   rs11365426     0.1418     0.1418          1          1          1          1     0.9719          1 
   3    rs2700356     0.1418     0.1418          1          1          1          1     0.9719          1 
   3    rs2682209     0.1418     0.1418          1          1          1          1     0.9719          1 
   3    rs2682206     0.1418     0.1418          1          1          1          1     0.9719          1 
   3    rs2682204     0.1418     0.1418          1          1          1          1     0.9719          1 
   3    rs1920209     0.1418     0.1418          1          1          1          1     0.9719          1 
   3    rs2682201     0.1418     0.1418          1          1          1          1     0.9719          1 
   3    rs2682200     0.1418     0.1418          1          1          1          1     0.9719          1 
   3    rs2682239     0.1418     0.1418          1          1          1          1     0.9719          1 
   3   rs55737925     0.1418     0.1418          1          1          1          1     0.9719          1 
   3   rs11290697     0.1418     0.1418          1          1          1          1     0.9719          1 
   3    rs2249898     0.1418     0.1418          1          1          1          1     0.9719          1 
   3    rs7634556     0.1418     0.1418          1          1          1          1     0.9719          1 
   3   rs13094803     0.1418     0.1418          1          1          1          1     0.9719          1 
   3    rs2700396     0.1418     0.1418          1          1          1          1     0.9719          1 
   3    rs2700397     0.1418     0.1418          1          1          1          1     0.9719          1 
   3    rs7639429     0.1418     0.1418          1          1          1          1     0.9719          1 
   3  rs533248342     0.1418     0.1418          1          1          1          1     0.9719          1 
   3    rs6807928     0.1421     0.1421          1          1          1          1     0.9731          1 
   3    rs2551573     0.1422     0.1422          1          1          1          1     0.9736          1 
   3  rs528085265     0.1429     0.1429          1          1          1          1     0.9763          1 
   3     rs895072     0.1429     0.1429          1          1          1          1     0.9763          1 
   3   rs56174326     0.1429     0.1429          1          1          1          1     0.9763          1 
   3   rs35658370     0.1429     0.1429          1          1          1          1     0.9763          1 
   3    rs9853835     0.1433     0.1433          1          1          1          1      0.977          1 
   3    rs4678205     0.1433     0.1433          1          1          1          1      0.977          1 
   3    rs1512048     0.1433     0.1433          1          1          1          1      0.977          1 
   3   rs34085338     0.1435     0.1435          1          1          1          1     0.9781          1 
   3    rs6803291      0.144      0.144          1          1          1          1     0.9791          1 
   3  rs567179085     0.1443     0.1443          1          1          1          1     0.9791          1 
   3    rs2030413     0.1445     0.1445          1          1          1          1     0.9791          1 
   3  rs141948112     0.1451     0.1451          1          1          1          1     0.9791          1 
   3   rs16833788     0.1451     0.1451          1          1          1          1     0.9791          1 
   3    rs1464103     0.1453     0.1453          1          1          1          1     0.9791          1 
   3   rs77378626     0.1459     0.1459          1          1          1          1     0.9791          1 
   3   rs55987998      0.146      0.146          1          1          1          1     0.9791          1 
   3    rs9846863     0.1466     0.1466          1          1          1          1     0.9791          1 
   3  rs141953796     0.1468     0.1468          1          1          1          1     0.9791          1 
   3  rs140445523     0.1471     0.1471          1          1          1          1     0.9791          1 
   3   rs16834493     0.1471     0.1471          1          1          1          1     0.9791          1 
   3   rs13097755     0.1471     0.1471          1          1          1          1     0.9791          1 
   3   rs13081694     0.1471     0.1471          1          1          1          1     0.9791          1 
   3   rs13088020     0.1471     0.1471          1          1          1          1     0.9791          1 
   3    rs3215378     0.1471     0.1471          1          1          1          1     0.9791          1 
   3    rs2272515     0.1471     0.1471          1          1          1          1     0.9791          1 
   3   rs34446218     0.1471     0.1471          1          1          1          1     0.9791          1 
   3    rs6775963     0.1471     0.1471          1          1          1          1     0.9791          1 
   3    rs1879434     0.1471     0.1471          1          1          1          1     0.9791          1 
   3    rs9846967     0.1473     0.1473          1          1          1          1     0.9791          1 
   3   rs57730652     0.1476     0.1476          1          1          1          1     0.9791          1 
   3    rs1259458     0.1476     0.1476          1          1          1          1     0.9791          1 
   3   rs73855285     0.1477     0.1477          1          1          1          1     0.9791          1 
   3   rs73855296     0.1477     0.1477          1          1          1          1     0.9791          1 
   3     rs836842     0.1479     0.1479          1          1          1          1     0.9791          1 
   3    rs2667462     0.1479     0.1479          1          1          1          1     0.9791          1 
   3   rs58786728     0.1484     0.1484          1          1          1          1     0.9791          1 
   3    rs1147702     0.1485     0.1485          1          1          1          1     0.9791          1 
   3    rs1147705     0.1485     0.1485          1          1          1          1     0.9791          1 
   3  rs374908910     0.1485     0.1485          1          1          1          1     0.9791          1 
   3  rs115067738     0.1485     0.1485          1          1          1          1     0.9791          1 
   3  rs116740755     0.1485     0.1485          1          1          1          1     0.9791          1 
   3  rs114583214     0.1485     0.1485          1          1          1          1     0.9791          1 
   3  rs141544368     0.1485     0.1485          1          1          1          1     0.9791          1 
   3  rs149912476     0.1485     0.1485          1          1          1          1     0.9791          1 
   3  rs144023905     0.1485     0.1485          1          1          1          1     0.9791          1 
   3  rs116534705     0.1485     0.1485          1          1          1          1     0.9791          1 
   3  rs143169785     0.1485     0.1485          1          1          1          1     0.9791          1 
   3   rs77490964     0.1485     0.1485          1          1          1          1     0.9791          1 
   3   rs76332361     0.1485     0.1485          1          1          1          1     0.9791          1 
   3   rs80085845     0.1485     0.1485          1          1          1          1     0.9791          1 
   3   rs11329847     0.1485     0.1485          1          1          1          1     0.9791          1 
   3   rs12637817      0.149      0.149          1          1          1          1     0.9791          1 
   3   rs58598311     0.1491     0.1491          1          1          1          1     0.9791          1 
   3   rs59248423     0.1492     0.1492          1          1          1          1     0.9791          1 
   3  rs543965823     0.1492     0.1492          1          1          1          1     0.9791          1 
   3    rs7624381     0.1496     0.1496          1          1          1          1     0.9791          1 
   3    rs2332180     0.1496     0.1496          1          1          1          1     0.9791          1 
   3    rs9881393     0.1496     0.1496          1          1          1          1     0.9791          1 
   3    rs7637324     0.1496     0.1496          1          1          1          1     0.9791          1 
   3    rs6438734     0.1496     0.1496          1          1          1          1     0.9791          1 
   3    rs7623967     0.1496     0.1496          1          1          1          1     0.9791          1 
   3   rs13316042     0.1496     0.1496          1          1          1          1     0.9791          1 
   3    rs6810306     0.1496     0.1496          1          1          1          1     0.9791          1 
   3     rs660495     0.1496     0.1496          1          1          1          1     0.9791          1 
   3     rs590663     0.1496     0.1496          1          1          1          1     0.9791          1 
   3    rs2686651     0.1496     0.1496          1          1          1          1     0.9791          1 
   3   rs58047229     0.1496     0.1496          1          1          1          1     0.9791          1 
   3   rs61160978     0.1496     0.1496          1          1          1          1     0.9791          1 
   3     rs601567     0.1496     0.1496          1          1          1          1     0.9791          1 
   3     rs619802     0.1496     0.1496          1          1          1          1     0.9791          1 
   3    rs1688675     0.1496     0.1496          1          1          1          1     0.9791          1 
   3  rs150306301     0.1496     0.1496          1          1          1          1     0.9791          1 
   3    rs9866746     0.1496     0.1496          1          1          1          1     0.9791          1 
   3    rs6807604     0.1496     0.1496          1          1          1          1     0.9791          1 
   3    rs7615991     0.1496     0.1496          1          1          1          1     0.9791          1 
   3    rs6438607     0.1496     0.1496          1          1          1          1     0.9791          1 
   3  rs144221104     0.1496     0.1496          1          1          1          1     0.9791          1 
   3  rs139671819     0.1496     0.1496          1          1          1          1     0.9791          1 
   3  rs138522244     0.1496     0.1496          1          1          1          1     0.9791          1 
   3   rs60648200     0.1496     0.1496          1          1          1          1     0.9791          1 
   3  rs113665456     0.1496     0.1496          1          1          1          1     0.9791          1 
   3    rs2701057     0.1496     0.1496          1          1          1          1     0.9791          1 
   3  rs143363675     0.1496     0.1496          1          1          1          1     0.9791          1 
   3     rs338986     0.1496     0.1496          1          1          1          1     0.9791          1 
   3    rs2656048     0.1496     0.1496          1          1          1          1     0.9791          1 
   3    rs6438618     0.1496     0.1496          1          1          1          1     0.9791          1 
   3    rs4325959     0.1499     0.1499          1          1          1          1     0.9799          1 
   3   rs11425254     0.1499     0.1499          1          1          1          1     0.9799          1 
   3  rs147525595     0.1501     0.1501          1          1          1          1     0.9808          1 
   3  rs112784449     0.1502     0.1502          1          1          1          1     0.9808          1 
   3   rs58776000     0.1503     0.1503          1          1          1          1     0.9808          1 
   3     rs485275     0.1505     0.1505          1          1          1          1      0.982          1 
   3   rs56792935     0.1508     0.1508          1          1          1          1     0.9836          1 
   3  rs111648738     0.1513     0.1513          1          1          1          1     0.9863          1 
   3    rs3841757     0.1515     0.1515          1          1          1          1     0.9868          1 
   3    rs4048632     0.1516     0.1516          1          1          1          1     0.9868          1 
   3    rs7617027     0.1518     0.1518          1          1          1          1     0.9868          1 
   3    rs6767844     0.1519     0.1519          1          1          1          1     0.9868          1 
   3    rs1456116     0.1519     0.1519          1          1          1          1     0.9868          1 
   3    rs6794803     0.1519     0.1519          1          1          1          1     0.9868          1 
   3   rs13097463     0.1519     0.1519          1          1          1          1     0.9868          1 
   3   rs11375248     0.1522     0.1522          1          1          1          1     0.9879          1 
   3  rs138184988     0.1524     0.1524          1          1          1          1     0.9889          1 
   3    rs3804595     0.1525     0.1525          1          1          1          1     0.9889          1 
   3    rs7631746     0.1526     0.1526          1          1          1          1     0.9889          1 
   3   rs58115202     0.1528     0.1528          1          1          1          1     0.9889          1 
   3   rs57424250     0.1528     0.1528          1          1          1          1     0.9889          1 
   3  rs143494885     0.1528     0.1528          1          1          1          1     0.9889          1 
   3   rs58099761     0.1532     0.1532          1          1          1          1     0.9911          1 
   3   rs74920592     0.1535     0.1535          1          1          1          1     0.9916          1 
   3  rs145760611     0.1535     0.1535          1          1          1          1     0.9916          1 
   3    rs4678054     0.1539     0.1539          1          1          1          1      0.994          1 
   3    rs1259493     0.1544     0.1544          1          1          1          1     0.9958          1 
   3  rs112536642     0.1548     0.1548          1          1          1          1     0.9958          1 
   3  rs115672673     0.1551     0.1551          1          1          1          1     0.9958          1 
   3    rs7619172     0.1552     0.1552          1          1          1          1     0.9958          1 
   3  rs113009562     0.1556     0.1556          1          1          1          1     0.9958          1 
   3   rs34127147     0.1563     0.1563          1          1          1          1     0.9958          1 
   3   rs58693617     0.1574     0.1574          1          1          1          1     0.9958          1 
   3  rs550142123     0.1575     0.1575          1          1          1          1     0.9958          1 
   3    rs9810952     0.1585     0.1585          1          1          1          1     0.9958          1 
   3  rs146556847     0.1589     0.1589          1          1          1          1     0.9958          1 
   3  rs113809012     0.1592     0.1592          1          1          1          1     0.9958          1 
   3   rs72965418     0.1593     0.1593          1          1          1          1     0.9958          1 
   3    rs2681409     0.1594     0.1594          1          1          1          1     0.9958          1 
   3    rs2715269     0.1594     0.1594          1          1          1          1     0.9958          1 
   3    rs2681413     0.1594     0.1594          1          1          1          1     0.9958          1 
   3    rs2681405     0.1594     0.1594          1          1          1          1     0.9958          1 
   3    rs2681414     0.1594     0.1594          1          1          1          1     0.9958          1 
   3    rs2715256     0.1594     0.1594          1          1          1          1     0.9958          1 
   3    rs2715257     0.1594     0.1594          1          1          1          1     0.9958          1 
   3    rs2001750     0.1594     0.1594          1          1          1          1     0.9958          1 
   3    rs2715259     0.1594     0.1594          1          1          1          1     0.9958          1 
   3    rs2254909     0.1594     0.1594          1          1          1          1     0.9958          1 
   3    rs2254911     0.1594     0.1594          1          1          1          1     0.9958          1 
   3    rs2255017     0.1594     0.1594          1          1          1          1     0.9958          1 
   3   rs73856608     0.1595     0.1595          1          1          1          1     0.9958          1 
   3    rs9877591     0.1599     0.1599          1          1          1          1     0.9958          1 
   3    rs1920300     0.1599     0.1599          1          1          1          1     0.9958          1 
   3  rs112333868     0.1599     0.1599          1          1          1          1     0.9958          1 
   3    rs1397823       0.16       0.16          1          1          1          1     0.9958          1 
   3   rs11711950     0.1601     0.1601          1          1          1          1     0.9958          1 
   3     rs836343     0.1603     0.1603          1          1          1          1     0.9958          1 
   3  rs560018303     0.1608     0.1608          1          1          1          1     0.9958          1 
   3   rs62266274      0.161      0.161          1          1          1          1     0.9958          1 
   3   rs58863896      0.161      0.161          1          1          1          1     0.9958          1 
   3   rs62266277      0.161      0.161          1          1          1          1     0.9958          1 
   3   rs62266281      0.161      0.161          1          1          1          1     0.9958          1 
   3   rs60235167      0.161      0.161          1          1          1          1     0.9958          1 
   3    rs4688059      0.161      0.161          1          1          1          1     0.9958          1 
   3    rs1573819     0.1622     0.1622          1          1          1          1     0.9958          1 
   3    rs6791616     0.1625     0.1625          1          1          1          1     0.9958          1 
   3  rs527304307     0.1626     0.1626          1          1          1          1     0.9958          1 
   3  rs201342492     0.1626     0.1626          1          1          1          1     0.9958          1 
   3    rs4678067     0.1626     0.1626          1          1          1          1     0.9958          1 
   3    rs4678068     0.1626     0.1626          1          1          1          1     0.9958          1 
   3   rs74967590     0.1626     0.1626          1          1          1          1     0.9958          1 
   3    rs4678069     0.1626     0.1626          1          1          1          1     0.9958          1 
   3   rs12634475     0.1626     0.1626          1          1          1          1     0.9958          1 
   3   rs78929015     0.1626     0.1626          1          1          1          1     0.9958          1 
   3   rs12633270     0.1626     0.1626          1          1          1          1     0.9958          1 
   3    rs6771568     0.1626     0.1626          1          1          1          1     0.9958          1 
   3    rs6771952     0.1626     0.1626          1          1          1          1     0.9958          1 
   3    rs2103353     0.1626     0.1626          1          1          1          1     0.9958          1 
   3    rs2091662     0.1626     0.1626          1          1          1          1     0.9958          1 
   3   rs10934656     0.1626     0.1626          1          1          1          1     0.9958          1 
   3    rs4677908     0.1626     0.1626          1          1          1          1     0.9958          1 
   3   rs78820567     0.1626     0.1626          1          1          1          1     0.9958          1 
   3   rs16834907     0.1626     0.1626          1          1          1          1     0.9958          1 
   3   rs72341994     0.1626     0.1626          1          1          1          1     0.9958          1 
   3    rs2141606     0.1626     0.1626          1          1          1          1     0.9958          1 
   3   rs79324745     0.1626     0.1626          1          1          1          1     0.9958          1 
   3    rs7616132     0.1626     0.1626          1          1          1          1     0.9958          1 
   3    rs7616295     0.1626     0.1626          1          1          1          1     0.9958          1 
   3   rs16834914     0.1626     0.1626          1          1          1          1     0.9958          1 
   3   rs12488035     0.1626     0.1626          1          1          1          1     0.9958          1 
   3    rs2332664     0.1626     0.1626          1          1          1          1     0.9958          1 
   3    rs4678073     0.1626     0.1626          1          1          1          1     0.9958          1 
   3    rs5852376     0.1626     0.1626          1          1          1          1     0.9958          1 
   3    rs2141604     0.1626     0.1626          1          1          1          1     0.9958          1 
   3   rs58785116     0.1626     0.1626          1          1          1          1     0.9958          1 
   3   rs17507717     0.1626     0.1626          1          1          1          1     0.9958          1 
   3  rs113578623     0.1626     0.1626          1          1          1          1     0.9958          1 
   3    rs4677910     0.1626     0.1626          1          1          1          1     0.9958          1 
   3    rs1814975     0.1626     0.1626          1          1          1          1     0.9958          1 
   3    rs2271971     0.1626     0.1626          1          1          1          1     0.9958          1 
   3   rs35882922     0.1626     0.1626          1          1          1          1     0.9958          1 
   3     rs909078     0.1629     0.1629          1          1          1          1     0.9958          1 
   3   rs17829608     0.1629     0.1629          1          1          1          1     0.9958          1 
   3   rs10084675     0.1631     0.1631          1          1          1          1     0.9958          1 
   3    rs1105220     0.1632     0.1632          1          1          1          1     0.9958          1 
   3  rs549291588     0.1637     0.1637          1          1          1          1     0.9958          1 
   3    rs2124500     0.1639     0.1639          1          1          1          1     0.9958          1 
   3     rs725404     0.1643     0.1643          1          1          1          1     0.9958          1 
   3   rs16831603     0.1644     0.1644          1          1          1          1     0.9958          1 
   3   rs12330851     0.1645     0.1645          1          1          1          1     0.9958          1 
   3   rs58027666     0.1649     0.1649          1          1          1          1     0.9958          1 
   3   rs60335943     0.1649     0.1649          1          1          1          1     0.9958          1 
   3   rs10662375     0.1654     0.1654          1          1          1          1     0.9958          1 
   3    rs7621931     0.1655     0.1655          1          1          1          1     0.9958          1 
   3    rs4499545     0.1656     0.1656          1          1          1          1     0.9958          1 
   3   rs34548229     0.1658     0.1658          1          1          1          1     0.9958          1 
   3   rs60066493     0.1659     0.1659          1          1          1          1     0.9958          1 
   3   rs61284032     0.1659     0.1659          1          1          1          1     0.9958          1 
   3   rs73856450     0.1659     0.1659          1          1          1          1     0.9958          1 
   3  rs113203377     0.1659     0.1659          1          1          1          1     0.9958          1 
   3    rs1881995     0.1659     0.1659          1          1          1          1     0.9958          1 
   3   rs76245393     0.1661     0.1661          1          1          1          1     0.9958          1 
   3   rs61336526     0.1676     0.1676          1          1          1          1     0.9958          1 
   3   rs56090923     0.1676     0.1676          1          1          1          1     0.9958          1 
   3   rs59321710     0.1676     0.1676          1          1          1          1     0.9958          1 
   3  rs139292494     0.1676     0.1676          1          1          1          1     0.9958          1 
   3   rs73856832     0.1676     0.1676          1          1          1          1     0.9958          1 
   3   rs73856834     0.1676     0.1676          1          1          1          1     0.9958          1 
   3   rs56819039     0.1676     0.1676          1          1          1          1     0.9958          1 
   3    rs7614246     0.1676     0.1676          1          1          1          1     0.9958          1 
   3   rs55746638     0.1676     0.1676          1          1          1          1     0.9958          1 
   3   rs58954787     0.1678     0.1678          1          1          1          1     0.9958          1 
   3   rs36021258     0.1686     0.1686          1          1          1          1     0.9958          1 
   3  rs138295507     0.1687     0.1687          1          1          1          1     0.9958          1 
   3  rs149105631     0.1687     0.1687          1          1          1          1     0.9958          1 
   3   rs74693150     0.1687     0.1687          1          1          1          1     0.9958          1 
   3    rs9831107     0.1687     0.1687          1          1          1          1     0.9958          1 
   3    rs1147726     0.1688     0.1688          1          1          1          1     0.9958          1 
   3  rs542755967     0.1692     0.1692          1          1          1          1     0.9958          1 
   3     rs728298     0.1692     0.1692          1          1          1          1     0.9958          1 
   3    rs9861904     0.1692     0.1692          1          1          1          1     0.9958          1 
   3   rs10934616     0.1692     0.1692          1          1          1          1     0.9958          1 
   3   rs74827844     0.1692     0.1692          1          1          1          1     0.9958          1 
   3   rs56343603     0.1692     0.1692          1          1          1          1     0.9958          1 
   3   rs59214810     0.1692     0.1692          1          1          1          1     0.9958          1 
   3    rs3772130     0.1695     0.1695          1          1          1          1     0.9958          1 
   3    rs3772128     0.1695     0.1695          1          1          1          1     0.9958          1 
   3    rs2070180     0.1695     0.1695          1          1          1          1     0.9958          1 
   3   rs34667636     0.1695     0.1695          1          1          1          1     0.9958          1 
   3   rs56314138     0.1695     0.1695          1          1          1          1     0.9958          1 
   3   rs17691170     0.1695     0.1695          1          1          1          1     0.9958          1 
   3   rs11716984     0.1695     0.1695          1          1          1          1     0.9958          1 
   3    rs7427165     0.1695     0.1695          1          1          1          1     0.9958          1 
   3   rs13090660     0.1695     0.1695          1          1          1          1     0.9958          1 
   3   rs11707716     0.1695     0.1695          1          1          1          1     0.9958          1 
   3   rs62268732     0.1695     0.1695          1          1          1          1     0.9958          1 
   3   rs11714406     0.1695     0.1695          1          1          1          1     0.9958          1 
   3   rs11720859     0.1695     0.1695          1          1          1          1     0.9958          1 
   3    rs3732408     0.1695     0.1695          1          1          1          1     0.9958          1 
   3    rs5852359     0.1709     0.1709          1          1          1          1     0.9958          1 
   3   rs35476814     0.1714     0.1714          1          1          1          1     0.9958          1 
   3    rs9835875     0.1724     0.1724          1          1          1          1     0.9958          1 
   3    rs4465981     0.1724     0.1724          1          1          1          1     0.9958          1 
   3    rs2877569     0.1724     0.1724          1          1          1          1     0.9958          1 
   3  rs531434947     0.1725     0.1725          1          1          1          1     0.9958          1 
   3    rs1147693     0.1726     0.1726          1          1          1          1     0.9958          1 
   3    rs1147694     0.1726     0.1726          1          1          1          1     0.9958          1 
   3       rs2488     0.1726     0.1726          1          1          1          1     0.9958          1 
   3    rs1057231     0.1726     0.1726          1          1          1          1     0.9958          1 
   3      rs13709     0.1726     0.1726          1          1          1          1     0.9958          1 
   3  rs541493835     0.1727     0.1727          1          1          1          1     0.9958          1 
   3   rs61608510     0.1727     0.1727          1          1          1          1     0.9958          1 
   3   rs72974465     0.1727     0.1727          1          1          1          1     0.9958          1 
   3     rs638343     0.1728     0.1728          1          1          1          1     0.9958          1 
   3    rs9825582     0.1729     0.1729          1          1          1          1     0.9958          1 
   3  rs201074473      0.173      0.173          1          1          1          1     0.9958          1 
   3   rs11706210      0.173      0.173          1          1          1          1     0.9958          1 
   3   rs11707039      0.173      0.173          1          1          1          1     0.9958          1 
   3    rs1147688     0.1731     0.1731          1          1          1          1     0.9958          1 
   3    rs1147689     0.1731     0.1731          1          1          1          1     0.9958          1 
   3    rs1147690     0.1731     0.1731          1          1          1          1     0.9958          1 
   3    rs1716855     0.1731     0.1731          1          1          1          1     0.9958          1 
   3    rs1733328     0.1731     0.1731          1          1          1          1     0.9958          1 
   3    rs9851711     0.1731     0.1731          1          1          1          1     0.9958          1 
   3    rs2241961     0.1732     0.1732          1          1          1          1     0.9958          1 
   3   rs34651464     0.1738     0.1738          1          1          1          1     0.9958          1 
   3  rs549123191     0.1739     0.1739          1          1          1          1     0.9958          1 
   3   rs80097192     0.1741     0.1741          1          1          1          1     0.9958          1 
   3  rs111757933     0.1741     0.1741          1          1          1          1     0.9958          1 
   3   rs79373778     0.1741     0.1741          1          1          1          1     0.9958          1 
   3   rs77779086     0.1741     0.1741          1          1          1          1     0.9958          1 
   3   rs77549018     0.1741     0.1741          1          1          1          1     0.9958          1 
   3   rs71136571     0.1741     0.1741          1          1          1          1     0.9958          1 
   3    rs7629421     0.1747     0.1747          1          1          1          1     0.9958          1 
   3   rs59971113     0.1747     0.1747          1          1          1          1     0.9958          1 
   3  rs144467700     0.1757     0.1757          1          1          1          1     0.9958          1 
   3  rs113007092     0.1757     0.1757          1          1          1          1     0.9958          1 
   3    rs7649789     0.1758     0.1758          1          1          1          1     0.9958          1 
   3   rs59608322      0.176      0.176          1          1          1          1     0.9958          1 
   3    rs9823891     0.1764     0.1764          1          1          1          1     0.9958          1 
   3   rs12637456     0.1764     0.1764          1          1          1          1     0.9958          1 
   3   rs72966542     0.1766     0.1766          1          1          1          1     0.9958          1 
   3   rs57029202     0.1769     0.1769          1          1          1          1     0.9958          1 
   3    rs4678218     0.1769     0.1769          1          1          1          1     0.9958          1 
   3   rs56261565     0.1769     0.1769          1          1          1          1     0.9958          1 
   3    rs7637860     0.1769     0.1769          1          1          1          1     0.9958          1 
   3    rs6806333     0.1769     0.1769          1          1          1          1     0.9958          1 
   3    rs9810499     0.1769     0.1769          1          1          1          1     0.9958          1 
   3   rs59408184      0.177      0.177          1          1          1          1     0.9958          1 
   3   rs12497855     0.1772     0.1772          1          1          1          1     0.9958          1 
   3   rs41378152     0.1773     0.1773          1          1          1          1     0.9958          1 
   3    rs1147720     0.1776     0.1776          1          1          1          1     0.9958          1 
   3    rs1259322     0.1776     0.1776          1          1          1          1     0.9958          1 
   3    rs1806707     0.1779     0.1779          1          1          1          1     0.9958          1 
   3     rs556346     0.1779     0.1779          1          1          1          1     0.9958          1 
   3     rs679016     0.1779     0.1779          1          1          1          1     0.9958          1 
   3    rs2016526     0.1779     0.1779          1          1          1          1     0.9958          1 
   3    rs2016491     0.1779     0.1779          1          1          1          1     0.9958          1 
   3   rs58184682      0.178      0.178          1          1          1          1     0.9958          1 
   3    rs4378918      0.178      0.178          1          1          1          1     0.9958          1 
   3    rs3755750      0.178      0.178          1          1          1          1     0.9958          1 
   3   rs28363700     0.1784     0.1784          1          1          1          1     0.9958          1 
   3   rs73855270     0.1789     0.1789          1          1          1          1     0.9958          1 
   3   rs73855271     0.1789     0.1789          1          1          1          1     0.9958          1 
   3  rs146605739     0.1789     0.1789          1          1          1          1     0.9958          1 
   3  rs115029927      0.179      0.179          1          1          1          1     0.9958          1 
   3   rs76450666     0.1793     0.1793          1          1          1          1     0.9958          1 
   3    rs9653919     0.1793     0.1793          1          1          1          1     0.9958          1 
   3  rs112278279     0.1795     0.1795          1          1          1          1     0.9958          1 
   3    rs9844807     0.1799     0.1799          1          1          1          1     0.9958          1 
   3    rs6790438     0.1799     0.1799          1          1          1          1     0.9958          1 
   3   rs56019325     0.1799     0.1799          1          1          1          1     0.9958          1 
   3     rs804994     0.1802     0.1802          1          1          1          1     0.9958          1 
   3     rs787191     0.1811     0.1811          1          1          1          1     0.9958          1 
   3     rs916510     0.1812     0.1812          1          1          1          1     0.9958          1 
   3    rs2700261     0.1813     0.1813          1          1          1          1     0.9958          1 
   3    rs1259291     0.1813     0.1813          1          1          1          1     0.9958          1 
   3    rs1259292     0.1813     0.1813          1          1          1          1     0.9958          1 
   3   rs34970822     0.1813     0.1813          1          1          1          1     0.9958          1 
   3    rs1259293     0.1813     0.1813          1          1          1          1     0.9958          1 
   3    rs1259294     0.1813     0.1813          1          1          1          1     0.9958          1 
   3    rs1259296     0.1813     0.1813          1          1          1          1     0.9958          1 
   3   rs72966545     0.1815     0.1815          1          1          1          1     0.9958          1 
   3  rs151122835     0.1815     0.1815          1          1          1          1     0.9958          1 
   3   rs76621414     0.1815     0.1815          1          1          1          1     0.9958          1 
   3    rs9848219     0.1815     0.1815          1          1          1          1     0.9958          1 
   3    rs6777502     0.1815     0.1815          1          1          1          1     0.9958          1 
   3   rs11721321     0.1815     0.1815          1          1          1          1     0.9958          1 
   3    rs2332098     0.1815     0.1815          1          1          1          1     0.9958          1 
   3   rs13075323     0.1815     0.1815          1          1          1          1     0.9958          1 
   3    rs9289222     0.1817     0.1817          1          1          1          1     0.9958          1 
   3  rs138225282      0.182      0.182          1          1          1          1     0.9958          1 
   3     rs883537     0.1821     0.1821          1          1          1          1     0.9958          1 
   3     rs378759     0.1821     0.1821          1          1          1          1     0.9958          1 
   3     rs424413     0.1821     0.1821          1          1          1          1     0.9958          1 
   3  rs573125516     0.1822     0.1822          1          1          1          1     0.9958          1 
   3    rs6765868     0.1822     0.1822          1          1          1          1     0.9958          1 
   3  rs115293351     0.1822     0.1822          1          1          1          1     0.9958          1 
   3  rs114050365     0.1822     0.1822          1          1          1          1     0.9958          1 
   3  rs114240662     0.1822     0.1822          1          1          1          1     0.9958          1 
   3  rs193093876     0.1822     0.1822          1          1          1          1     0.9958          1 
   3     rs322459     0.1828     0.1828          1          1          1          1     0.9958          1 
   3     rs611967     0.1828     0.1828          1          1          1          1     0.9958          1 
   3   rs77875935     0.1829     0.1829          1          1          1          1     0.9958          1 
   3    rs6438821     0.1829     0.1829          1          1          1          1     0.9958          1 
   3    rs7621877     0.1829     0.1829          1          1          1          1     0.9958          1 
   3    rs3215241     0.1829     0.1829          1          1          1          1     0.9958          1 
   3    rs3841639     0.1829     0.1829          1          1          1          1     0.9958          1 
   3    rs2247505     0.1829     0.1829          1          1          1          1     0.9958          1 
   3    rs1574982     0.1829     0.1829          1          1          1          1     0.9958          1 
   3   rs56303024      0.183      0.183          1          1          1          1     0.9958          1 
   3    rs7637909     0.1832     0.1832          1          1          1          1     0.9958          1 
   3    rs7637991     0.1832     0.1832          1          1          1          1     0.9958          1 
   3    rs2877735     0.1832     0.1832          1          1          1          1     0.9958          1 
   3   rs67818421     0.1835     0.1835          1          1          1          1     0.9958          1 
   3    rs9857972     0.1835     0.1835          1          1          1          1     0.9958          1 
   3    rs4678075     0.1836     0.1836          1          1          1          1     0.9958          1 
   3    rs6776878     0.1836     0.1836          1          1          1          1     0.9958          1 
   3    rs6792814     0.1836     0.1836          1          1          1          1     0.9958          1 
   3   rs11914436     0.1837     0.1837          1          1          1          1     0.9958          1 
   3    rs4402866     0.1838     0.1838          1          1          1          1     0.9958          1 
   3    rs3845864     0.1838     0.1838          1          1          1          1     0.9958          1 
   3   rs79343820     0.1841     0.1841          1          1          1          1     0.9958          1 
   3    rs6772153     0.1842     0.1842          1          1          1          1     0.9958          1 
   3  rs142658650     0.1844     0.1844          1          1          1          1     0.9958          1 
   3  rs150337080     0.1844     0.1844          1          1          1          1     0.9958          1 
   3  rs552971902     0.1848     0.1848          1          1          1          1     0.9958          1 
   3    rs7611790      0.185      0.185          1          1          1          1     0.9958          1 
   3   rs35861470      0.185      0.185          1          1          1          1     0.9958          1 
   3  rs111536755     0.1851     0.1851          1          1          1          1     0.9958          1 
   3    rs4678002     0.1859     0.1859          1          1          1          1     0.9958          1 
   3  rs540146042      0.186      0.186          1          1          1          1     0.9958          1 
   3   rs61795597     0.1861     0.1861          1          1          1          1     0.9958          1 
   3   rs76002921     0.1862     0.1862          1          1          1          1     0.9958          1 
   3   rs11447355     0.1862     0.1862          1          1          1          1     0.9958          1 
   3   rs72970952     0.1862     0.1862          1          1          1          1     0.9958          1 
   3   rs72970955     0.1862     0.1862          1          1          1          1     0.9958          1 
   3   rs11315308     0.1862     0.1862          1          1          1          1     0.9958          1 
   3  rs575484441     0.1864     0.1864          1          1          1          1     0.9958          1 
   3   rs77089000     0.1864     0.1864          1          1          1          1     0.9958          1 
   3   rs13434256     0.1867     0.1867          1          1          1          1     0.9958          1 
   3  rs190878714     0.1867     0.1867          1          1          1          1     0.9958          1 
   3    rs9848900     0.1868     0.1868          1          1          1          1     0.9958          1 
   3     rs557138      0.187      0.187          1          1          1          1     0.9958          1 
   3    rs4676682      0.187      0.187          1          1          1          1     0.9958          1 
   3   rs74780296     0.1874     0.1874          1          1          1          1     0.9958          1 
   3   rs73856901     0.1874     0.1874          1          1          1          1     0.9958          1 
   3  rs150376835     0.1874     0.1874          1          1          1          1     0.9958          1 
   3   rs73858740     0.1874     0.1874          1          1          1          1     0.9958          1 
   3  rs146911885     0.1874     0.1874          1          1          1          1     0.9958          1 
   3    rs9824181     0.1874     0.1874          1          1          1          1     0.9958          1 
   3   rs35499185     0.1874     0.1874          1          1          1          1     0.9958          1 
   3   rs79777903     0.1875     0.1875          1          1          1          1     0.9958          1 
   3     rs836854     0.1877     0.1877          1          1          1          1     0.9958          1 
   3   rs76776363     0.1878     0.1878          1          1          1          1     0.9958          1 
   3   rs11719458     0.1883     0.1883          1          1          1          1     0.9958          1 
   3   rs36142735     0.1883     0.1883          1          1          1          1     0.9958          1 
   3   rs13072618     0.1883     0.1883          1          1          1          1     0.9958          1 
   3   rs13077135     0.1883     0.1883          1          1          1          1     0.9958          1 
   3   rs66653099     0.1883     0.1883          1          1          1          1     0.9958          1 
   3    rs6791046     0.1883     0.1883          1          1          1          1     0.9958          1 
   3   rs79576405     0.1883     0.1883          1          1          1          1     0.9958          1 
   3   rs33988592     0.1883     0.1883          1          1          1          1     0.9958          1 
   3   rs11721318     0.1883     0.1883          1          1          1          1     0.9958          1 
   3   rs35988617     0.1883     0.1883          1          1          1          1     0.9958          1 
   3   rs55657471     0.1883     0.1883          1          1          1          1     0.9958          1 
   3   rs13083794     0.1883     0.1883          1          1          1          1     0.9958          1 
   3  rs140682971     0.1886     0.1886          1          1          1          1     0.9958          1 
   3    rs1533394     0.1887     0.1887          1          1          1          1     0.9958          1 
   3   rs55643643     0.1887     0.1887          1          1          1          1     0.9958          1 
   3    rs9289195     0.1891     0.1891          1          1          1          1     0.9958          1 
   3    rs4638910     0.1896     0.1896          1          1          1          1     0.9958          1 
   3   rs28592713     0.1896     0.1896          1          1          1          1     0.9958          1 
   3    rs9877911     0.1896     0.1896          1          1          1          1     0.9958          1 
   3    rs9858381     0.1896     0.1896          1          1          1          1     0.9958          1 
   3  rs115538611     0.1898     0.1898          1          1          1          1     0.9958          1 
   3    rs9810050       0.19       0.19          1          1          1          1     0.9958          1 
   3    rs1532646       0.19       0.19          1          1          1          1     0.9958          1 
   3   rs11391641       0.19       0.19          1          1          1          1     0.9958          1 
   3    rs1909808       0.19       0.19          1          1          1          1     0.9958          1 
   3    rs1143339     0.1902     0.1902          1          1          1          1     0.9958          1 
   3   rs57981082     0.1902     0.1902          1          1          1          1     0.9958          1 
   3    rs6438778     0.1903     0.1903          1          1          1          1     0.9958          1 
   3     rs388554     0.1906     0.1906          1          1          1          1     0.9958          1 
   3  rs188960129     0.1921     0.1921          1          1          1          1     0.9958          1 
   3   rs11923426     0.1929     0.1929          1          1          1          1     0.9958          1 
   3   rs56099335      0.193      0.193          1          1          1          1     0.9958          1 
   3    rs6438624     0.1933     0.1933          1          1          1          1     0.9958          1 
   3    rs3732405     0.1933     0.1933          1          1          1          1     0.9958          1 
   3  rs139389576     0.1933     0.1933          1          1          1          1     0.9958          1 
   3   rs12186062     0.1933     0.1933          1          1          1          1     0.9958          1 
   3   rs73858321     0.1935     0.1935          1          1          1          1     0.9958          1 
   3  rs113862903     0.1935     0.1935          1          1          1          1     0.9958          1 
   3     rs836344      0.194      0.194          1          1          1          1     0.9958          1 
   3     rs488416      0.194      0.194          1          1          1          1     0.9958          1 
   3     rs571545      0.194      0.194          1          1          1          1     0.9958          1 
   3    rs1683975      0.194      0.194          1          1          1          1     0.9958          1 
   3    rs1688685      0.194      0.194          1          1          1          1     0.9958          1 
   3    rs1683979      0.194      0.194          1          1          1          1     0.9958          1 
   3   rs61797917      0.194      0.194          1          1          1          1     0.9958          1 
   3  rs138122404      0.194      0.194          1          1          1          1     0.9958          1 
   3    rs2462024      0.194      0.194          1          1          1          1     0.9958          1 
   3     rs680233      0.194      0.194          1          1          1          1     0.9958          1 
   3     rs617721      0.194      0.194          1          1          1          1     0.9958          1 
   3  rs376868071      0.194      0.194          1          1          1          1     0.9958          1 
   3    rs6805670      0.194      0.194          1          1          1          1     0.9958          1 
   3    rs7643267      0.194      0.194          1          1          1          1     0.9958          1 
   3  rs113588918      0.194      0.194          1          1          1          1     0.9958          1 
   3    rs9882481      0.194      0.194          1          1          1          1     0.9958          1 
   3   rs12487633      0.194      0.194          1          1          1          1     0.9958          1 
   3    rs7635903      0.194      0.194          1          1          1          1     0.9958          1 
   3    rs9860056      0.194      0.194          1          1          1          1     0.9958          1 
   3    rs1191300      0.194      0.194          1          1          1          1     0.9958          1 
   3    rs1795387      0.194      0.194          1          1          1          1     0.9958          1 
   3  rs139929231      0.194      0.194          1          1          1          1     0.9958          1 
   3     rs338983      0.194      0.194          1          1          1          1     0.9958          1 
   3     rs338985      0.194      0.194          1          1          1          1     0.9958          1 
   3     rs338992      0.194      0.194          1          1          1          1     0.9958          1 
   3    rs1397824      0.194      0.194          1          1          1          1     0.9958          1 
   3    rs2203078      0.194      0.194          1          1          1          1     0.9958          1 
   3    rs4488772      0.194      0.194          1          1          1          1     0.9958          1 
   3    rs7647669      0.194      0.194          1          1          1          1     0.9958          1 
   3    rs7617935     0.1946     0.1946          1          1          1          1     0.9958          1 
   3  rs116714717     0.1958     0.1958          1          1          1          1     0.9958          1 
   3    rs1147733     0.1958     0.1958          1          1          1          1     0.9958          1 
   3   rs13074111     0.1958     0.1958          1          1          1          1     0.9958          1 
   3    rs6809190     0.1958     0.1958          1          1          1          1     0.9958          1 
   3    rs7623172     0.1958     0.1958          1          1          1          1     0.9958          1 
   3   rs35000036     0.1958     0.1958          1          1          1          1     0.9958          1 
   3     rs787198      0.196      0.196          1          1          1          1     0.9958          1 
   3   rs73856823     0.1964     0.1964          1          1          1          1     0.9958          1 
   3   rs56338354     0.1964     0.1964          1          1          1          1     0.9958          1 
   3   rs34220764     0.1964     0.1964          1          1          1          1     0.9958          1 
   3     rs787206     0.1964     0.1964          1          1          1          1     0.9958          1 
   3    rs2638597     0.1964     0.1964          1          1          1          1     0.9958          1 
   3    rs9856670     0.1964     0.1964          1          1          1          1     0.9958          1 
   3    rs9876547     0.1964     0.1964          1          1          1          1     0.9958          1 
   3     rs787205     0.1964     0.1964          1          1          1          1     0.9958          1 
   3     rs923729     0.1964     0.1964          1          1          1          1     0.9958          1 
   3    rs6764516     0.1964     0.1964          1          1          1          1     0.9958          1 
   3     rs951658     0.1964     0.1964          1          1          1          1     0.9958          1 
   3    rs9810784     0.1964     0.1964          1          1          1          1     0.9958          1 
   3   rs28826066     0.1964     0.1964          1          1          1          1     0.9958          1 
   3    rs9822759     0.1964     0.1964          1          1          1          1     0.9958          1 
   3    rs9822636     0.1964     0.1964          1          1          1          1     0.9958          1 
   3    rs6808913     0.1964     0.1964          1          1          1          1     0.9958          1 
   3   rs11928731     0.1964     0.1964          1          1          1          1     0.9958          1 
   3   rs28535957     0.1964     0.1964          1          1          1          1     0.9958          1 
   3   rs13327125     0.1964     0.1964          1          1          1          1     0.9958          1 
   3   rs11914405     0.1964     0.1964          1          1          1          1     0.9958          1 
   3    rs6767308     0.1964     0.1964          1          1          1          1     0.9958          1 
   3   rs10048964     0.1964     0.1964          1          1          1          1     0.9958          1 
   3   rs13318758     0.1964     0.1964          1          1          1          1     0.9958          1 
   3    rs6777979     0.1964     0.1964          1          1          1          1     0.9958          1 
   3    rs1625178     0.1964     0.1964          1          1          1          1     0.9958          1 
   3    rs1147681     0.1964     0.1964          1          1          1          1     0.9958          1 
   3  rs146340990     0.1964     0.1964          1          1          1          1     0.9958          1 
   3    rs7650630     0.1968     0.1968          1          1          1          1     0.9958          1 
   3    rs7652858     0.1979     0.1979          1          1          1          1     0.9958          1 
   3    rs9861533     0.1979     0.1979          1          1          1          1     0.9958          1 
   3    rs2134225     0.1979     0.1979          1          1          1          1     0.9958          1 
   3    rs1801726     0.1979     0.1979          1          1          1          1     0.9958          1 
   3    rs4677948     0.1979     0.1979          1          1          1          1     0.9958          1 
   3    rs6438719     0.1979     0.1979          1          1          1          1     0.9958          1 
   3    rs3966037     0.1979     0.1979          1          1          1          1     0.9958          1 
   3   rs10737945     0.1979     0.1979          1          1          1          1     0.9958          1 
   3    rs7646363     0.1979     0.1979          1          1          1          1     0.9958          1 
   3    rs9985306     0.1979     0.1979          1          1          1          1     0.9958          1 
   3    rs1472620     0.1979     0.1979          1          1          1          1     0.9958          1 
   3    rs1847026     0.1979     0.1979          1          1          1          1     0.9958          1 
   3     rs730986      0.198      0.198          1          1          1          1     0.9958          1 
   3  rs143791396     0.1982     0.1982          1          1          1          1     0.9958          1 
   3  rs149687715     0.1982     0.1982          1          1          1          1     0.9958          1 
   3  rs141386185     0.1982     0.1982          1          1          1          1     0.9958          1 
   3  rs143769491     0.1982     0.1982          1          1          1          1     0.9958          1 
   3    rs6777149     0.1982     0.1982          1          1          1          1     0.9958          1 
   3  rs141624157     0.1982     0.1982          1          1          1          1     0.9958          1 
   3  rs143459574     0.1982     0.1982          1          1          1          1     0.9958          1 
   3  rs139496192     0.1982     0.1982          1          1          1          1     0.9958          1 
   3  rs137911778     0.1982     0.1982          1          1          1          1     0.9958          1 
   3    rs6438751     0.1984     0.1984          1          1          1          1     0.9958          1 
   3    rs6786185     0.1984     0.1984          1          1          1          1     0.9958          1 
   3    rs9843522     0.1984     0.1984          1          1          1          1     0.9958          1 
   3   rs61996316      0.199      0.199          1          1          1          1     0.9958          1 
   3   rs10934633     0.1991     0.1991          1          1          1          1     0.9958          1 
   3    rs1444820     0.1991     0.1991          1          1          1          1     0.9958          1 
   3  rs113146365     0.1991     0.1991          1          1          1          1     0.9958          1 
   3   rs16832956     0.1992     0.1992          1          1          1          1     0.9958          1 
   3    rs2276782     0.1992     0.1992          1          1          1          1     0.9958          1 
   3    rs4642169     0.1992     0.1992          1          1          1          1     0.9958          1 
   3   rs58949299     0.1993     0.1993          1          1          1          1     0.9958          1 
   3  rs189238087     0.1995     0.1995          1          1          1          1     0.9958          1 
   3  rs182325353     0.1995     0.1995          1          1          1          1     0.9958          1 
   3  rs111664841     0.1995     0.1995          1          1          1          1     0.9958          1 
   3  rs533788785     0.1998     0.1998          1          1          1          1     0.9958          1 
   3    rs2877734     0.1999     0.1999          1          1          1          1     0.9958          1 
   3    rs1814563     0.1999     0.1999          1          1          1          1     0.9958          1 
   3   rs80204461     0.2005     0.2005          1          1          1          1     0.9958          1 
   3   rs73856411     0.2005     0.2005          1          1          1          1     0.9958          1 
   3   rs76403762     0.2005     0.2005          1          1          1          1     0.9958          1 
   3   rs75049149     0.2005     0.2005          1          1          1          1     0.9958          1 
   3   rs73856417     0.2005     0.2005          1          1          1          1     0.9958          1 
   3  rs140612494     0.2005     0.2005          1          1          1          1     0.9958          1 
   3  rs112055226     0.2005     0.2005          1          1          1          1     0.9958          1 
   3  rs573097460     0.2009     0.2009          1          1          1          1     0.9958          1 
   3  rs111798900     0.2009     0.2009          1          1          1          1     0.9958          1 
   3   rs76231176     0.2009     0.2009          1          1          1          1     0.9958          1 
   3  rs112732197     0.2009     0.2009          1          1          1          1     0.9958          1 
   3   rs57786263     0.2009     0.2009          1          1          1          1     0.9958          1 
   3    rs9879205     0.2018     0.2018          1          1          1          1     0.9958          1 
   3    rs1147721     0.2025     0.2025          1          1          1          1     0.9958          1 
   3    rs6804282     0.2032     0.2032          1          1          1          1     0.9958          1 
   3   rs72968587     0.2032     0.2032          1          1          1          1     0.9958          1 
   3   rs59548121     0.2032     0.2032          1          1          1          1     0.9958          1 
   3   rs57238032     0.2032     0.2032          1          1          1          1     0.9958          1 
   3   rs58980351     0.2032     0.2032          1          1          1          1     0.9958          1 
   3    rs9864364     0.2034     0.2034          1          1          1          1     0.9958          1 
   3    rs1875521     0.2034     0.2034          1          1          1          1     0.9958          1 
   3    rs1818117     0.2034     0.2034          1          1          1          1     0.9958          1 
   3    rs1910048     0.2034     0.2034          1          1          1          1     0.9958          1 
   3    rs6795054     0.2034     0.2034          1          1          1          1     0.9958          1 
   3    rs4678012     0.2034     0.2034          1          1          1          1     0.9958          1 
   3    rs6789267     0.2034     0.2034          1          1          1          1     0.9958          1 
   3    rs1501900     0.2034     0.2034          1          1          1          1     0.9958          1 
   3    rs1553307     0.2034     0.2034          1          1          1          1     0.9958          1 
   3    rs1553308     0.2034     0.2034          1          1          1          1     0.9958          1 
   3    rs6767536     0.2034     0.2034          1          1          1          1     0.9958          1 
   3    rs6438707     0.2034     0.2034          1          1          1          1     0.9958          1 
   3    rs7617603     0.2034     0.2034          1          1          1          1     0.9958          1 
   3    rs2010485     0.2034     0.2034          1          1          1          1     0.9958          1 
   3   rs35415496     0.2034     0.2034          1          1          1          1     0.9958          1 
   3    rs6438709     0.2034     0.2034          1          1          1          1     0.9958          1 
   3    rs7612096     0.2041     0.2041          1          1          1          1     0.9958          1 
   3   rs72968600     0.2045     0.2045          1          1          1          1     0.9958          1 
   3   rs72968602     0.2045     0.2045          1          1          1          1     0.9958          1 
   3    rs4678043     0.2049     0.2049          1          1          1          1     0.9958          1 
   3   rs58175187      0.205      0.205          1          1          1          1     0.9958          1 
   3  rs115326918      0.205      0.205          1          1          1          1     0.9958          1 
   3    rs7631272      0.205      0.205          1          1          1          1     0.9958          1 
   3    rs7651637      0.205      0.205          1          1          1          1     0.9958          1 
   3  rs529688064      0.205      0.205          1          1          1          1     0.9958          1 
   3   rs76841243      0.205      0.205          1          1          1          1     0.9958          1 
   3   rs75556250      0.205      0.205          1          1          1          1     0.9958          1 
   3  rs373275077      0.205      0.205          1          1          1          1     0.9958          1 
   3  rs145667958      0.205      0.205          1          1          1          1     0.9958          1 
   3   rs79258979      0.205      0.205          1          1          1          1     0.9958          1 
   3    rs1920215      0.205      0.205          1          1          1          1     0.9958          1 
   3   rs74853797      0.205      0.205          1          1          1          1     0.9958          1 
   3   rs58318014      0.205      0.205          1          1          1          1     0.9958          1 
   3    rs7644320      0.205      0.205          1          1          1          1     0.9958          1 
   3    rs7611960      0.205      0.205          1          1          1          1     0.9958          1 
   3   rs78373287      0.205      0.205          1          1          1          1     0.9958          1 
   3   rs75487538      0.205      0.205          1          1          1          1     0.9958          1 
   3   rs79781105      0.205      0.205          1          1          1          1     0.9958          1 
   3   rs61676339      0.205      0.205          1          1          1          1     0.9958          1 
   3    rs7619302      0.205      0.205          1          1          1          1     0.9958          1 
   3   rs57127822      0.205      0.205          1          1          1          1     0.9958          1 
   3  rs115516518      0.205      0.205          1          1          1          1     0.9958          1 
   3    rs6438766     0.2051     0.2051          1          1          1          1     0.9958          1 
   3    rs5852315     0.2051     0.2051          1          1          1          1     0.9958          1 
   3    rs9847119     0.2051     0.2051          1          1          1          1     0.9958          1 
   3    rs7620746     0.2051     0.2051          1          1          1          1     0.9958          1 
   3    rs6774661     0.2051     0.2051          1          1          1          1     0.9958          1 
   3    rs9872909     0.2051     0.2051          1          1          1          1     0.9958          1 
   3    rs2175536     0.2051     0.2051          1          1          1          1     0.9958          1 
   3   rs13314128     0.2051     0.2051          1          1          1          1     0.9958          1 
   3    rs3914744     0.2052     0.2052          1          1          1          1     0.9958          1 
   3    rs4676738     0.2056     0.2056          1          1          1          1     0.9958          1 
   3   rs73855212     0.2056     0.2056          1          1          1          1     0.9958          1 
   3   rs79894520     0.2056     0.2056          1          1          1          1     0.9958          1 
   3   rs73855215     0.2056     0.2056          1          1          1          1     0.9958          1 
   3  rs556257523     0.2056     0.2056          1          1          1          1     0.9958          1 
   3  rs188773446     0.2056     0.2056          1          1          1          1     0.9958          1 
   3   rs73855218     0.2056     0.2056          1          1          1          1     0.9958          1 
   3   rs73855224     0.2056     0.2056          1          1          1          1     0.9958          1 
   3    rs3830566     0.2056     0.2056          1          1          1          1     0.9958          1 
   3    rs2272516     0.2056     0.2056          1          1          1          1     0.9958          1 
   3    rs9816193     0.2057     0.2057          1          1          1          1     0.9958          1 
   3     rs924018     0.2057     0.2057          1          1          1          1     0.9958          1 
   3    rs1346945      0.206      0.206          1          1          1          1     0.9958          1 
   3     rs790119     0.2061     0.2061          1          1          1          1     0.9958          1 
   3   rs10715840     0.2064     0.2064          1          1          1          1     0.9958          1 
   3   rs78219516     0.2064     0.2064          1          1          1          1     0.9958          1 
   3     rs974000     0.2064     0.2064          1          1          1          1     0.9958          1 
   3    rs9289204     0.2064     0.2064          1          1          1          1     0.9958          1 
   3   rs79338116     0.2064     0.2064          1          1          1          1     0.9958          1 
   3    rs9812646     0.2064     0.2064          1          1          1          1     0.9958          1 
   3     rs869130     0.2064     0.2064          1          1          1          1     0.9958          1 
   3    rs6785639     0.2064     0.2064          1          1          1          1     0.9958          1 
   3    rs6797815     0.2064     0.2064          1          1          1          1     0.9958          1 
   3    rs9827044     0.2072     0.2072          1          1          1          1     0.9958          1 
   3   rs56154902     0.2072     0.2072          1          1          1          1     0.9958          1 
   3    rs6762009     0.2077     0.2077          1          1          1          1     0.9958          1 
   3   rs76188292     0.2078     0.2078          1          1          1          1     0.9958          1 
   3   rs79092352     0.2078     0.2078          1          1          1          1     0.9958          1 
   3  rs543912318     0.2078     0.2078          1          1          1          1     0.9958          1 
   3    rs9870199     0.2078     0.2078          1          1          1          1     0.9958          1 
   3  rs137874716     0.2079     0.2079          1          1          1          1     0.9958          1 
   3   rs13064913     0.2083     0.2083          1          1          1          1     0.9958          1 
   3   rs35084274     0.2083     0.2083          1          1          1          1     0.9958          1 
   3    rs6764177     0.2083     0.2083          1          1          1          1     0.9958          1 
   3    rs7622250     0.2083     0.2083          1          1          1          1     0.9958          1 
   3    rs2303982     0.2083     0.2083          1          1          1          1     0.9958          1 
   3    rs2303983     0.2083     0.2083          1          1          1          1     0.9958          1 
   3   rs73858320     0.2087     0.2087          1          1          1          1     0.9958          1 
   3   rs75882420     0.2087     0.2087          1          1          1          1     0.9958          1 
   3   rs74698383     0.2087     0.2087          1          1          1          1     0.9958          1 
   3  rs377185916     0.2087     0.2087          1          1          1          1     0.9958          1 
   3   rs73859443     0.2087     0.2087          1          1          1          1     0.9958          1 
   3    rs2715266     0.2089     0.2089          1          1          1          1     0.9958          1 
   3    rs2715265     0.2089     0.2089          1          1          1          1     0.9958          1 
   3    rs2715264     0.2089     0.2089          1          1          1          1     0.9958          1 
   3    rs6778550     0.2089     0.2089          1          1          1          1     0.9958          1 
   3    rs7637947     0.2089     0.2089          1          1          1          1     0.9958          1 
   3    rs9817292     0.2089     0.2089          1          1          1          1     0.9958          1 
   3    rs9840967     0.2089     0.2089          1          1          1          1     0.9958          1 
   3    rs7639110     0.2091     0.2091          1          1          1          1     0.9958          1 
   3    rs4677884     0.2091     0.2091          1          1          1          1     0.9958          1 
   3   rs11921499     0.2092     0.2092          1          1          1          1     0.9958          1 
   3    rs1123612     0.2092     0.2092          1          1          1          1     0.9958          1 
   3   rs12107644     0.2092     0.2092          1          1          1          1     0.9958          1 
   3    rs1444812     0.2092     0.2092          1          1          1          1     0.9958          1 
   3    rs2877681     0.2092     0.2092          1          1          1          1     0.9958          1 
   3    rs9809141     0.2092     0.2092          1          1          1          1     0.9958          1 
   3    rs9867910     0.2097     0.2097          1          1          1          1     0.9958          1 
   3    rs2877716     0.2101     0.2101          1          1          1          1     0.9958          1 
   3    rs4048447     0.2106     0.2106          1          1          1          1     0.9958          1 
   3     rs936170     0.2106     0.2106          1          1          1          1     0.9958          1 
   3   rs11708297     0.2112     0.2112          1          1          1          1     0.9958          1 
   3    rs6438731     0.2117     0.2117          1          1          1          1     0.9958          1 
   3    rs2700387     0.2118     0.2118          1          1          1          1     0.9958          1 
   3    rs9853452     0.2118     0.2118          1          1          1          1     0.9958          1 
   3    rs7651747     0.2118     0.2118          1          1          1          1     0.9958          1 
   3   rs55889467     0.2118     0.2118          1          1          1          1     0.9958          1 
   3    rs9289207     0.2118     0.2118          1          1          1          1     0.9958          1 
   3   rs56997978     0.2118     0.2118          1          1          1          1     0.9958          1 
   3      rs33262     0.2118     0.2118          1          1          1          1     0.9958          1 
   3   rs78281948      0.212      0.212          1          1          1          1     0.9958          1 
   3   rs34740909      0.212      0.212          1          1          1          1     0.9958          1 
   3   rs79538120      0.212      0.212          1          1          1          1     0.9958          1 
   3    rs6789527      0.212      0.212          1          1          1          1     0.9958          1 
   3   rs72966585     0.2124     0.2124          1          1          1          1     0.9958          1 
   3   rs16834291     0.2124     0.2124          1          1          1          1     0.9958          1 
   3   rs11331852     0.2125     0.2125          1          1          1          1     0.9958          1 
   3    rs7621779     0.2125     0.2125          1          1          1          1     0.9958          1 
   3   rs58845693     0.2126     0.2126          1          1          1          1     0.9958          1 
   3   rs58230307     0.2126     0.2126          1          1          1          1     0.9958          1 
   3  rs142381326     0.2126     0.2126          1          1          1          1     0.9958          1 
   3   rs11718825     0.2126     0.2126          1          1          1          1     0.9958          1 
   3   rs11709464     0.2126     0.2126          1          1          1          1     0.9958          1 
   3   rs11709496     0.2126     0.2126          1          1          1          1     0.9958          1 
   3   rs13434304     0.2128     0.2128          1          1          1          1     0.9958          1 
   3    rs9822002     0.2128     0.2128          1          1          1          1     0.9958          1 
   3  rs111239254      0.213      0.213          1          1          1          1     0.9958          1 
   3    rs7648262     0.2132     0.2132          1          1          1          1     0.9958          1 
   3   rs11392269     0.2132     0.2132          1          1          1          1     0.9958          1 
   3     rs959921     0.2132     0.2132          1          1          1          1     0.9958          1 
   3    rs2163182     0.2132     0.2132          1          1          1          1     0.9958          1 
   3  rs145018027     0.2132     0.2132          1          1          1          1     0.9958          1 
   3    rs6806517     0.2132     0.2132          1          1          1          1     0.9958          1 
   3    rs1367784     0.2132     0.2132          1          1          1          1     0.9958          1 
   3    rs9877888     0.2132     0.2132          1          1          1          1     0.9958          1 
   3    rs2331816     0.2135     0.2135          1          1          1          1     0.9958          1 
   3   rs56301258     0.2139     0.2139          1          1          1          1     0.9958          1 
   3  rs201265685     0.2143     0.2143          1          1          1          1     0.9958          1 
   3   rs73856642     0.2144     0.2144          1          1          1          1     0.9958          1 
   3   rs55635138     0.2144     0.2144          1          1          1          1     0.9958          1 
   3  rs143114694     0.2144     0.2144          1          1          1          1     0.9958          1 
   3   rs73857646     0.2144     0.2144          1          1          1          1     0.9958          1 
   3   rs73857647     0.2144     0.2144          1          1          1          1     0.9958          1 
   3  rs201699440     0.2144     0.2144          1          1          1          1     0.9958          1 
   3    rs6438811      0.215      0.215          1          1          1          1     0.9958          1 
   3   rs11311400     0.2152     0.2152          1          1          1          1     0.9958          1 
   3   rs74916399     0.2152     0.2152          1          1          1          1     0.9958          1 
   3    rs7627264     0.2152     0.2152          1          1          1          1     0.9958          1 
   3   rs16831804     0.2152     0.2152          1          1          1          1     0.9958          1 
   3    rs2220254     0.2152     0.2152          1          1          1          1     0.9958          1 
   3   rs16831855     0.2152     0.2152          1          1          1          1     0.9958          1 
   3    rs2331812     0.2154     0.2154          1          1          1          1     0.9958          1 
   3    rs1492178     0.2154     0.2154          1          1          1          1     0.9958          1 
   3    rs3772129     0.2154     0.2154          1          1          1          1     0.9958          1 
   3    rs2141488     0.2154     0.2154          1          1          1          1     0.9958          1 
   3    rs6438644     0.2154     0.2154          1          1          1          1     0.9958          1 
   3    rs1128158     0.2154     0.2154          1          1          1          1     0.9958          1 
   3    rs1128154     0.2154     0.2154          1          1          1          1     0.9958          1 
   3    rs6770842     0.2154     0.2154          1          1          1          1     0.9958          1 
   3   rs73179962     0.2154     0.2154          1          1          1          1     0.9958          1 
   3   rs74746356     0.2154     0.2154          1          1          1          1     0.9958          1 
   3  rs112102372     0.2154     0.2154          1          1          1          1     0.9958          1 
   3   rs10934555     0.2154     0.2154          1          1          1          1     0.9958          1 
   3   rs73179967     0.2154     0.2154          1          1          1          1     0.9958          1 
   3   rs12487377     0.2154     0.2154          1          1          1          1     0.9958          1 
   3    rs2070178     0.2154     0.2154          1          1          1          1     0.9958          1 
   3    rs9846174     0.2154     0.2154          1          1          1          1     0.9958          1 
   3    rs9873644     0.2154     0.2154          1          1          1          1     0.9958          1 
   3    rs9873648     0.2154     0.2154          1          1          1          1     0.9958          1 
   3    rs9818402     0.2154     0.2154          1          1          1          1     0.9958          1 
   3    rs7356043     0.2154     0.2154          1          1          1          1     0.9958          1 
   3    rs6804322     0.2154     0.2154          1          1          1          1     0.9958          1 
   3    rs9883663     0.2154     0.2154          1          1          1          1     0.9958          1 
   3    rs3966068     0.2154     0.2154          1          1          1          1     0.9958          1 
   3    rs9818194     0.2154     0.2154          1          1          1          1     0.9958          1 
   3  rs111338398     0.2154     0.2154          1          1          1          1     0.9958          1 
   3    rs9859243     0.2154     0.2154          1          1          1          1     0.9958          1 
   3    rs2681423     0.2155     0.2155          1          1          1          1     0.9958          1 
   3    rs2715267     0.2155     0.2155          1          1          1          1     0.9958          1 
   3   rs61098351     0.2157     0.2157          1          1          1          1     0.9958          1 
   3  rs114739378     0.2158     0.2158          1          1          1          1     0.9958          1 
   3  rs112652227     0.2158     0.2158          1          1          1          1     0.9958          1 
   3   rs77311918     0.2158     0.2158          1          1          1          1     0.9958          1 
   3   rs75188781     0.2158     0.2158          1          1          1          1     0.9958          1 
   3   rs76369516     0.2158     0.2158          1          1          1          1     0.9958          1 
   3  rs114138685     0.2158     0.2158          1          1          1          1     0.9958          1 
   3   rs75847453     0.2158     0.2158          1          1          1          1     0.9958          1 
   3  rs115088649     0.2158     0.2158          1          1          1          1     0.9958          1 
   3   rs79892135     0.2158     0.2158          1          1          1          1     0.9958          1 
   3  rs147431842     0.2158     0.2158          1          1          1          1     0.9958          1 
   3  rs116374753     0.2158     0.2158          1          1          1          1     0.9958          1 
   3  rs115750193     0.2158     0.2158          1          1          1          1     0.9958          1 
   3   rs79256602     0.2158     0.2158          1          1          1          1     0.9958          1 
   3   rs76961813     0.2158     0.2158          1          1          1          1     0.9958          1 
   3   rs75608987     0.2158     0.2158          1          1          1          1     0.9958          1 
   3  rs138881971     0.2158     0.2158          1          1          1          1     0.9958          1 
   3  rs141065104     0.2158     0.2158          1          1          1          1     0.9958          1 
   3  rs139912348     0.2158     0.2158          1          1          1          1     0.9958          1 
   3  rs200262071     0.2158     0.2158          1          1          1          1     0.9958          1 
   3   rs78075553     0.2158     0.2158          1          1          1          1     0.9958          1 
   3   rs78363434     0.2158     0.2158          1          1          1          1     0.9958          1 
   3  rs139012363     0.2158     0.2158          1          1          1          1     0.9958          1 
   3  rs150063810     0.2158     0.2158          1          1          1          1     0.9958          1 
   3  rs116562825     0.2158     0.2158          1          1          1          1     0.9958          1 
   3  rs146971900     0.2158     0.2158          1          1          1          1     0.9958          1 
   3   rs79893670     0.2158     0.2158          1          1          1          1     0.9958          1 
   3   rs79469971     0.2158     0.2158          1          1          1          1     0.9958          1 
   3  rs148702746     0.2158     0.2158          1          1          1          1     0.9958          1 
   3   rs80103726     0.2158     0.2158          1          1          1          1     0.9958          1 
   3  rs143884214     0.2158     0.2158          1          1          1          1     0.9958          1 
   3  rs114109084     0.2158     0.2158          1          1          1          1     0.9958          1 
   3    rs6438781     0.2163     0.2163          1          1          1          1     0.9958          1 
   3    rs6807375     0.2165     0.2165          1          1          1          1     0.9958          1 
   3    rs4676778     0.2169     0.2169          1          1          1          1     0.9958          1 
   3    rs4676779     0.2169     0.2169          1          1          1          1     0.9958          1 
   3   rs80232308     0.2173     0.2173          1          1          1          1     0.9958          1 
   3   rs11714064     0.2176     0.2176          1          1          1          1     0.9958          1 
   3    rs2173763     0.2177     0.2177          1          1          1          1     0.9958          1 
   3    rs6797673     0.2178     0.2178          1          1          1          1     0.9958          1 
   3   rs13317104      0.218      0.218          1          1          1          1     0.9958          1 
   3     rs869247     0.2181     0.2181          1          1          1          1     0.9958          1 
   3    rs1515577     0.2181     0.2181          1          1          1          1     0.9958          1 
   3    rs2717236     0.2182     0.2182          1          1          1          1     0.9958          1 
   3  rs139612271     0.2185     0.2185          1          1          1          1     0.9958          1 
   3  rs551554588     0.2187     0.2187          1          1          1          1     0.9958          1 
   3  rs571437061     0.2187     0.2187          1          1          1          1     0.9958          1 
   3    rs7651414     0.2191     0.2191          1          1          1          1     0.9958          1 
   3   rs62266291     0.2191     0.2191          1          1          1          1     0.9958          1 
   3  rs149131446     0.2191     0.2191          1          1          1          1     0.9958          1 
   3  rs143011015     0.2192     0.2192          1          1          1          1     0.9958          1 
   3    rs6801736     0.2195     0.2195          1          1          1          1     0.9958          1 
   3   rs11925621     0.2195     0.2195          1          1          1          1     0.9958          1 
   3   rs78098868     0.2198     0.2198          1          1          1          1     0.9958          1 
   3  rs114887859     0.2198     0.2198          1          1          1          1     0.9958          1 
   3  rs199753703       0.22       0.22          1          1          1          1     0.9958          1 
   3  rs146233978       0.22       0.22          1          1          1          1     0.9958          1 
   3  rs188187785       0.22       0.22          1          1          1          1     0.9958          1 
   3  rs142375694       0.22       0.22          1          1          1          1     0.9958          1 
   3  rs189921707     0.2206     0.2206          1          1          1          1     0.9958          1 
   3    rs9289209     0.2215     0.2215          1          1          1          1     0.9958          1 
   3  rs147345180     0.2216     0.2216          1          1          1          1     0.9958          1 
   3   rs35710167     0.2217     0.2217          1          1          1          1     0.9958          1 
   3   rs34002526     0.2222     0.2222          1          1          1          1     0.9958          1 
   3    rs2319824     0.2223     0.2223          1          1          1          1     0.9958          1 
   3    rs7641178     0.2223     0.2223          1          1          1          1     0.9958          1 
   3   rs16831397     0.2223     0.2223          1          1          1          1     0.9958          1 
   3   rs11416090     0.2225     0.2225          1          1          1          1     0.9958          1 
   3  rs113452678     0.2236     0.2236          1          1          1          1     0.9958          1 
   3   rs61674057     0.2236     0.2236          1          1          1          1     0.9958          1 
   3  rs138484292     0.2236     0.2236          1          1          1          1     0.9958          1 
   3    rs2668332     0.2239     0.2239          1          1          1          1     0.9958          1 
   3   rs56403232     0.2239     0.2239          1          1          1          1     0.9958          1 
   3     rs322456     0.2239     0.2239          1          1          1          1     0.9958          1 
   3    rs9289230     0.2243     0.2243          1          1          1          1     0.9958          1 
   3   rs77693588     0.2247     0.2247          1          1          1          1     0.9958          1 
   3    rs2171168     0.2249     0.2249          1          1          1          1     0.9958          1 
   3  rs144324897     0.2249     0.2249          1          1          1          1     0.9958          1 
   3  rs557657680     0.2253     0.2253          1          1          1          1     0.9958          1 
   3   rs75570898     0.2253     0.2253          1          1          1          1     0.9958          1 
   3    rs4369978     0.2253     0.2253          1          1          1          1     0.9958          1 
   3   rs35108748     0.2253     0.2253          1          1          1          1     0.9958          1 
   3   rs28572572     0.2253     0.2253          1          1          1          1     0.9958          1 
   3    rs9968211     0.2253     0.2253          1          1          1          1     0.9958          1 
   3   rs72967345     0.2253     0.2253          1          1          1          1     0.9958          1 
   3    rs3937964     0.2253     0.2253          1          1          1          1     0.9958          1 
   3   rs57998066     0.2255     0.2255          1          1          1          1     0.9958          1 
   3   rs58898470     0.2255     0.2255          1          1          1          1     0.9958          1 
   3   rs73859410     0.2255     0.2255          1          1          1          1     0.9958          1 
   3   rs57501151     0.2255     0.2255          1          1          1          1     0.9958          1 
   3   rs56069854     0.2255     0.2255          1          1          1          1     0.9958          1 
   3   rs55772836     0.2255     0.2255          1          1          1          1     0.9958          1 
   3   rs59315376     0.2255     0.2255          1          1          1          1     0.9958          1 
   3   rs73859414     0.2255     0.2255          1          1          1          1     0.9958          1 
   3   rs56994541     0.2255     0.2255          1          1          1          1     0.9958          1 
   3   rs55983866     0.2255     0.2255          1          1          1          1     0.9958          1 
   3   rs57170079     0.2255     0.2255          1          1          1          1     0.9958          1 
   3   rs73859417     0.2255     0.2255          1          1          1          1     0.9958          1 
   3    rs6802010     0.2255     0.2255          1          1          1          1     0.9958          1 
   3   rs57366307     0.2255     0.2255          1          1          1          1     0.9958          1 
   3   rs78451350     0.2265     0.2265          1          1          1          1     0.9958          1 
   3   rs75013075     0.2265     0.2265          1          1          1          1     0.9958          1 
   3  rs112231232     0.2265     0.2265          1          1          1          1     0.9958          1 
   3   rs77560082     0.2265     0.2265          1          1          1          1     0.9958          1 
   3    rs7646286     0.2265     0.2265          1          1          1          1     0.9958          1 
   3   rs75459590     0.2265     0.2265          1          1          1          1     0.9958          1 
   3   rs77568390     0.2265     0.2265          1          1          1          1     0.9958          1 
   3  rs201852572     0.2265     0.2265          1          1          1          1     0.9958          1 
   3   rs74381677     0.2265     0.2265          1          1          1          1     0.9958          1 
   3  rs146767099     0.2265     0.2265          1          1          1          1     0.9958          1 
   3   rs79340911     0.2265     0.2265          1          1          1          1     0.9958          1 
   3  rs148996042     0.2265     0.2265          1          1          1          1     0.9958          1 
   3  rs538227161     0.2265     0.2265          1          1          1          1     0.9958          1 
   3   rs79575362     0.2265     0.2265          1          1          1          1     0.9958          1 
   3  rs112623754     0.2265     0.2265          1          1          1          1     0.9958          1 
   3  rs147467287     0.2265     0.2265          1          1          1          1     0.9958          1 
   3  rs115340869     0.2265     0.2265          1          1          1          1     0.9958          1 
   3  rs111642052     0.2265     0.2265          1          1          1          1     0.9958          1 
   3    rs6789422     0.2265     0.2265          1          1          1          1     0.9958          1 
   3    rs6789971     0.2265     0.2265          1          1          1          1     0.9958          1 
   3    rs9877281     0.2269     0.2269          1          1          1          1     0.9958          1 
   3    rs9862879     0.2272     0.2272          1          1          1          1     0.9958          1 
   3   rs58367397     0.2273     0.2273          1          1          1          1     0.9958          1 
   3    rs9824760     0.2273     0.2273          1          1          1          1     0.9958          1 
   3    rs9817818     0.2273     0.2273          1          1          1          1     0.9958          1 
   3    rs1574133     0.2273     0.2273          1          1          1          1     0.9958          1 
   3   rs16833348     0.2282     0.2282          1          1          1          1     0.9958          1 
   3   rs58321096     0.2284     0.2284          1          1          1          1     0.9958          1 
   3   rs72971050     0.2284     0.2284          1          1          1          1     0.9958          1 
   3   rs72971051     0.2284     0.2284          1          1          1          1     0.9958          1 
   3    rs4677982     0.2286     0.2286          1          1          1          1     0.9958          1 
   3    rs4677984     0.2286     0.2286          1          1          1          1     0.9958          1 
   3    rs4677870     0.2286     0.2286          1          1          1          1     0.9958          1 
   3     rs804967     0.2288     0.2288          1          1          1          1     0.9958          1 
   3    rs2432696     0.2288     0.2288          1          1          1          1     0.9958          1 
   3     rs804993     0.2289     0.2289          1          1          1          1     0.9958          1 
   3    rs4678210     0.2291     0.2291          1          1          1          1     0.9958          1 
   3    rs2137210     0.2291     0.2291          1          1          1          1     0.9958          1 
   3    rs1877379     0.2291     0.2291          1          1          1          1     0.9958          1 
   3    rs7627170     0.2291     0.2291          1          1          1          1     0.9958          1 
   3   rs35864557     0.2291     0.2291          1          1          1          1     0.9958          1 
   3    rs6787077     0.2291     0.2291          1          1          1          1     0.9958          1 
   3   rs75250823     0.2291     0.2291          1          1          1          1     0.9958          1 
   3   rs35729537     0.2291     0.2291          1          1          1          1     0.9958          1 
   3    rs4678215     0.2291     0.2291          1          1          1          1     0.9958          1 
   3    rs2055169     0.2295     0.2295          1          1          1          1     0.9958          1 
   3  rs538609602     0.2295     0.2295          1          1          1          1     0.9958          1 
   3    rs9817717     0.2296     0.2296          1          1          1          1     0.9958          1 
   3   rs74656485     0.2299     0.2299          1          1          1          1     0.9958          1 
   3   rs12496036     0.2301     0.2301          1          1          1          1     0.9958          1 
   3  rs114620900     0.2301     0.2301          1          1          1          1     0.9958          1 
   3   rs78476674     0.2301     0.2301          1          1          1          1     0.9958          1 
   3  rs111782457     0.2301     0.2301          1          1          1          1     0.9958          1 
   3   rs11710917     0.2301     0.2301          1          1          1          1     0.9958          1 
   3   rs56138252     0.2301     0.2301          1          1          1          1     0.9958          1 
   3   rs62269207     0.2302     0.2302          1          1          1          1     0.9958          1 
   3   rs28641820     0.2302     0.2302          1          1          1          1     0.9958          1 
   3  rs111775571     0.2306     0.2306          1          1          1          1     0.9958          1 
   3   rs75639567     0.2309     0.2309          1          1          1          1     0.9958          1 
   3  rs145340703     0.2311     0.2311          1          1          1          1     0.9958          1 
   3  rs535426573     0.2311     0.2311          1          1          1          1     0.9958          1 
   3   rs79508572     0.2311     0.2311          1          1          1          1     0.9958          1 
   3    rs6438594     0.2311     0.2311          1          1          1          1     0.9958          1 
   3    rs6801416     0.2312     0.2312          1          1          1          1     0.9958          1 
   3   rs75377252     0.2313     0.2313          1          1          1          1     0.9958          1 
   3   rs12053912     0.2316     0.2316          1          1          1          1     0.9958          1 
   3  rs144620304     0.2317     0.2317          1          1          1          1     0.9958          1 
   3    rs2681417     0.2317     0.2317          1          1          1          1     0.9958          1 
   3   rs34911559     0.2319     0.2319          1          1          1          1     0.9958          1 
   3  rs144234950     0.2322     0.2322          1          1          1          1     0.9958          1 
   3    rs7611913     0.2322     0.2322          1          1          1          1     0.9958          1 
   3    rs3772127     0.2322     0.2322          1          1          1          1     0.9958          1 
   3    rs6802033     0.2322     0.2322          1          1          1          1     0.9958          1 
   3    rs9289172     0.2322     0.2322          1          1          1          1     0.9958          1 
   3   rs56054727     0.2322     0.2322          1          1          1          1     0.9958          1 
   3    rs9880238     0.2323     0.2323          1          1          1          1     0.9958          1 
   3    rs9812227     0.2329     0.2329          1          1          1          1     0.9958          1 
   3    rs7612301     0.2332     0.2332          1          1          1          1     0.9958          1 
   3    rs9825383     0.2333     0.2333          1          1          1          1     0.9958          1 
   3    rs9868934     0.2333     0.2333          1          1          1          1     0.9958          1 
   3  rs202245713     0.2334     0.2334          1          1          1          1     0.9958          1 
   3  rs142042546     0.2338     0.2338          1          1          1          1     0.9958          1 
   3   rs72966571      0.234      0.234          1          1          1          1     0.9958          1 
   3  rs115997165     0.2341     0.2341          1          1          1          1     0.9958          1 
   3   rs76082256     0.2341     0.2341          1          1          1          1     0.9958          1 
   3  rs138599847     0.2346     0.2346          1          1          1          1     0.9958          1 
   3    rs9844039     0.2348     0.2348          1          1          1          1     0.9958          1 
   3   rs13074085     0.2348     0.2348          1          1          1          1     0.9958          1 
   3    rs9871743     0.2348     0.2348          1          1          1          1     0.9958          1 
   3    rs1920289     0.2348     0.2348          1          1          1          1     0.9958          1 
   3    rs9811389     0.2348     0.2348          1          1          1          1     0.9958          1 
   3   rs12637573     0.2348     0.2348          1          1          1          1     0.9958          1 
   3    rs9825193     0.2348     0.2348          1          1          1          1     0.9958          1 
   3   rs10934568     0.2348     0.2348          1          1          1          1     0.9958          1 
   3    rs6793566     0.2348     0.2348          1          1          1          1     0.9958          1 
   3    rs6776754     0.2352     0.2352          1          1          1          1     0.9958          1 
   3   rs28517755     0.2356     0.2356          1          1          1          1     0.9958          1 
   3    rs1259476     0.2358     0.2358          1          1          1          1     0.9958          1 
   3    rs1147736     0.2358     0.2358          1          1          1          1     0.9958          1 
   3    rs1259475     0.2358     0.2358          1          1          1          1     0.9958          1 
   3  rs538023330      0.236      0.236          1          1          1          1     0.9958          1 
   3   rs58573501     0.2364     0.2364          1          1          1          1     0.9958          1 
   3   rs12107515     0.2365     0.2365          1          1          1          1     0.9958          1 
   3    rs4107753     0.2365     0.2365          1          1          1          1     0.9958          1 
   3   rs11713696     0.2365     0.2365          1          1          1          1     0.9958          1 
   3   rs73193612     0.2365     0.2365          1          1          1          1     0.9958          1 
   3    rs7618539     0.2365     0.2365          1          1          1          1     0.9958          1 
   3    rs3886541     0.2365     0.2365          1          1          1          1     0.9958          1 
   3    rs6438772     0.2368     0.2368          1          1          1          1     0.9958          1 
   3  rs140853328      0.237      0.237          1          1          1          1     0.9958          1 
   3     rs898686     0.2374     0.2374          1          1          1          1     0.9958          1 
   3   rs10934553     0.2374     0.2374          1          1          1          1     0.9958          1 
   3   rs11715635     0.2374     0.2374          1          1          1          1     0.9958          1 
   3   rs11715640     0.2374     0.2374          1          1          1          1     0.9958          1 
   3   rs11719547     0.2374     0.2374          1          1          1          1     0.9958          1 
   3    rs7631876     0.2374     0.2374          1          1          1          1     0.9958          1 
   3    rs4676734     0.2374     0.2374          1          1          1          1     0.9958          1 
   3    rs9849849     0.2374     0.2374          1          1          1          1     0.9958          1 
   3    rs6438637     0.2374     0.2374          1          1          1          1     0.9958          1 
   3   rs11719653     0.2374     0.2374          1          1          1          1     0.9958          1 
   3    rs9877821     0.2382     0.2382          1          1          1          1     0.9958          1 
   3   rs11923745     0.2384     0.2384          1          1          1          1     0.9958          1 
   3  rs570515494     0.2385     0.2385          1          1          1          1     0.9958          1 
   3    rs6806529     0.2389     0.2389          1          1          1          1     0.9958          1 
   3    rs6438757     0.2392     0.2392          1          1          1          1     0.9958          1 
   3    rs4677971     0.2392     0.2392          1          1          1          1     0.9958          1 
   3    rs6774933     0.2392     0.2392          1          1          1          1     0.9958          1 
   3       rs6726     0.2392     0.2392          1          1          1          1     0.9958          1 
   3   rs59340979     0.2393     0.2393          1          1          1          1     0.9958          1 
   3     rs820378     0.2394     0.2394          1          1          1          1     0.9958          1 
   3  rs576849217     0.2399     0.2399          1          1          1          1     0.9958          1 
   3  rs201801751     0.2399     0.2399          1          1          1          1     0.9958          1 
   3   rs58556686     0.2402     0.2402          1          1          1          1     0.9958          1 
   3    rs7632516     0.2402     0.2402          1          1          1          1     0.9958          1 
   3  rs531359994     0.2402     0.2402          1          1          1          1     0.9958          1 
   3    rs3804753     0.2403     0.2403          1          1          1          1     0.9958          1 
   3    rs2332441     0.2406     0.2406          1          1          1          1     0.9958          1 
   3   rs55843800     0.2406     0.2406          1          1          1          1     0.9958          1 
   3   rs17281161     0.2406     0.2406          1          1          1          1     0.9958          1 
   3  rs531040209     0.2409     0.2409          1          1          1          1     0.9958          1 
   3   rs11924058     0.2413     0.2413          1          1          1          1     0.9958          1 
   3    rs7647719     0.2414     0.2414          1          1          1          1     0.9958          1 
   3    rs3936189     0.2418     0.2418          1          1          1          1     0.9958          1 
   3    rs2319672     0.2421     0.2421          1          1          1          1     0.9958          1 
   3    rs2681404     0.2423     0.2423          1          1          1          1     0.9958          1 
   3    rs1501894     0.2427     0.2427          1          1          1          1     0.9958          1 
   3    rs7648044     0.2427     0.2427          1          1          1          1     0.9958          1 
   3   rs34028592     0.2427     0.2427          1          1          1          1     0.9958          1 
   3    rs7638059     0.2427     0.2427          1          1          1          1     0.9958          1 
   3    rs7650687     0.2427     0.2427          1          1          1          1     0.9958          1 
   3   rs34968500     0.2427     0.2427          1          1          1          1     0.9958          1 
   3    rs7635606     0.2427     0.2427          1          1          1          1     0.9958          1 
   3    rs6438705     0.2427     0.2427          1          1          1          1     0.9958          1 
   3   rs35443049     0.2427     0.2427          1          1          1          1     0.9958          1 
   3    rs4678031     0.2427     0.2427          1          1          1          1     0.9958          1 
   3    rs7625331     0.2427     0.2427          1          1          1          1     0.9958          1 
   3    rs4678035     0.2427     0.2427          1          1          1          1     0.9958          1 
   3   rs77709711     0.2427     0.2427          1          1          1          1     0.9958          1 
   3    rs6792504     0.2427     0.2427          1          1          1          1     0.9958          1 
   3    rs7635136     0.2433     0.2433          1          1          1          1     0.9958          1 
   3    rs4478030     0.2433     0.2433          1          1          1          1     0.9958          1 
   3   rs57493498     0.2434     0.2434          1          1          1          1     0.9958          1 
   3   rs35989119     0.2435     0.2435          1          1          1          1     0.9958          1 
   3   rs10934625     0.2435     0.2435          1          1          1          1     0.9958          1 
   3    rs1378804     0.2435     0.2435          1          1          1          1     0.9958          1 
   3    rs2605403     0.2435     0.2435          1          1          1          1     0.9958          1 
   3    rs2332543     0.2435     0.2435          1          1          1          1     0.9958          1 
   3   rs58805594     0.2442     0.2442          1          1          1          1     0.9958          1 
   3  rs141601115     0.2442     0.2442          1          1          1          1     0.9958          1 
   3   rs72970533     0.2442     0.2442          1          1          1          1     0.9958          1 
   3   rs56015148     0.2442     0.2442          1          1          1          1     0.9958          1 
   3    rs1699960     0.2443     0.2443          1          1          1          1     0.9958          1 
   3    rs9872483     0.2447     0.2447          1          1          1          1     0.9958          1 
   3   rs61798589     0.2454     0.2454          1          1          1          1     0.9958          1 
   3    rs2128902     0.2454     0.2454          1          1          1          1     0.9958          1 
   3    rs6781874     0.2454     0.2454          1          1          1          1     0.9958          1 
   3   rs34788517     0.2454     0.2454          1          1          1          1     0.9958          1 
   3    rs6805970     0.2454     0.2454          1          1          1          1     0.9958          1 
   3   rs55704613     0.2454     0.2454          1          1          1          1     0.9958          1 
   3    rs7641901     0.2454     0.2454          1          1          1          1     0.9958          1 
   3  rs111291337     0.2454     0.2454          1          1          1          1     0.9958          1 
   3  rs201700737     0.2456     0.2456          1          1          1          1     0.9958          1 
   3   rs80025985     0.2462     0.2462          1          1          1          1     0.9958          1 
   3   rs55854851     0.2468     0.2468          1          1          1          1     0.9958          1 
   3  rs111987595      0.247      0.247          1          1          1          1     0.9958          1 
   3   rs78195534     0.2474     0.2474          1          1          1          1     0.9958          1 
   3  rs144841893     0.2477     0.2477          1          1          1          1     0.9958          1 
   3  rs141118618     0.2477     0.2477          1          1          1          1     0.9958          1 
   3    rs1688674     0.2478     0.2478          1          1          1          1     0.9958          1 
   3  rs115451798     0.2487     0.2487          1          1          1          1     0.9958          1 
   3   rs80197766     0.2487     0.2487          1          1          1          1     0.9958          1 
   3   rs73200074     0.2487     0.2487          1          1          1          1     0.9958          1 
   3   rs66893059      0.249      0.249          1          1          1          1     0.9958          1 
   3  rs114807878     0.2491     0.2491          1          1          1          1     0.9958          1 
   3   rs79656993     0.2492     0.2492          1          1          1          1     0.9958          1 
   3   rs12492695     0.2498     0.2498          1          1          1          1     0.9958          1 
   3   rs12486334     0.2498     0.2498          1          1          1          1     0.9958          1 
   3    rs1806656       0.25       0.25          1          1          1          1     0.9958          1 
   3   rs72437008       0.25       0.25          1          1          1          1     0.9958          1 
   3   rs34741102     0.2501     0.2501          1          1          1          1     0.9958          1 
   3    rs2331709     0.2501     0.2501          1          1          1          1     0.9958          1 
   3    rs3845856     0.2501     0.2501          1          1          1          1     0.9958          1 
   3    rs7617178     0.2501     0.2501          1          1          1          1     0.9958          1 
   3   rs17829440     0.2501     0.2501          1          1          1          1     0.9958          1 
   3   rs61799346     0.2501     0.2501          1          1          1          1     0.9958          1 
   3    rs2075505     0.2501     0.2501          1          1          1          1     0.9958          1 
   3   rs10511397     0.2501     0.2501          1          1          1          1     0.9958          1 
   3    rs3216201     0.2501     0.2501          1          1          1          1     0.9958          1 
   3    rs2293735     0.2501     0.2501          1          1          1          1     0.9958          1 
   3   rs34975956     0.2501     0.2501          1          1          1          1     0.9958          1 
   3   rs17239827     0.2501     0.2501          1          1          1          1     0.9958          1 
   3   rs17140342     0.2501     0.2501          1          1          1          1     0.9958          1 
   3   rs61799866     0.2501     0.2501          1          1          1          1     0.9958          1 
   3    rs3936679     0.2503     0.2503          1          1          1          1     0.9958          1 
   3  rs114560130     0.2506     0.2506          1          1          1          1     0.9958          1 
   3   rs75688540     0.2506     0.2506          1          1          1          1     0.9958          1 
   3    rs4286452     0.2506     0.2506          1          1          1          1     0.9958          1 
   3  rs149554271     0.2506     0.2506          1          1          1          1     0.9958          1 
   3  rs151158561     0.2506     0.2506          1          1          1          1     0.9958          1 
   3   rs79102584     0.2506     0.2506          1          1          1          1     0.9958          1 
   3  rs143652203     0.2506     0.2506          1          1          1          1     0.9958          1 
   3   rs78856450     0.2506     0.2506          1          1          1          1     0.9958          1 
   3  rs112101565     0.2506     0.2506          1          1          1          1     0.9958          1 
   3   rs77613516     0.2506     0.2506          1          1          1          1     0.9958          1 
   3   rs10511399     0.2506     0.2506          1          1          1          1     0.9958          1 
   3    rs6767857     0.2507     0.2507          1          1          1          1     0.9958          1 
   3    rs2877777     0.2507     0.2507          1          1          1          1     0.9958          1 
   3  rs529193187     0.2513     0.2513          1          1          1          1     0.9958          1 
   3   rs11919207     0.2513     0.2513          1          1          1          1     0.9958          1 
   3    rs7641344     0.2514     0.2514          1          1          1          1     0.9958          1 
   3   rs12054451     0.2517     0.2517          1          1          1          1     0.9958          1 
   3  rs146732026     0.2517     0.2517          1          1          1          1     0.9958          1 
   3    rs9872683     0.2518     0.2518          1          1          1          1     0.9958          1 
   3   rs10575897     0.2519     0.2519          1          1          1          1     0.9958          1 
   3    rs1097453     0.2519     0.2519          1          1          1          1     0.9958          1 
   3  rs111320924     0.2519     0.2519          1          1          1          1     0.9958          1 
   3    rs1070365     0.2519     0.2519          1          1          1          1     0.9958          1 
   3     rs470647     0.2519     0.2519          1          1          1          1     0.9958          1 
   3     rs588620     0.2519     0.2519          1          1          1          1     0.9958          1 
   3     rs470699     0.2519     0.2519          1          1          1          1     0.9958          1 
   3   rs76683163     0.2519     0.2519          1          1          1          1     0.9958          1 
   3     rs612545     0.2519     0.2519          1          1          1          1     0.9958          1 
   3     rs617332     0.2519     0.2519          1          1          1          1     0.9958          1 
   3   rs61797905     0.2519     0.2519          1          1          1          1     0.9958          1 
   3   rs61797907     0.2519     0.2519          1          1          1          1     0.9958          1 
   3    rs9833801     0.2519     0.2519          1          1          1          1     0.9958          1 
   3    rs1720662     0.2519     0.2519          1          1          1          1     0.9958          1 
   3   rs78629016     0.2519     0.2519          1          1          1          1     0.9958          1 
   3  rs112488613     0.2519     0.2519          1          1          1          1     0.9958          1 
   3  rs141104720     0.2519     0.2519          1          1          1          1     0.9958          1 
   3     rs638724     0.2519     0.2519          1          1          1          1     0.9958          1 
   3     rs645045     0.2519     0.2519          1          1          1          1     0.9958          1 
   3   rs78472766     0.2519     0.2519          1          1          1          1     0.9958          1 
   3    rs4306806     0.2519     0.2519          1          1          1          1     0.9958          1 
   3  rs112681073     0.2519     0.2519          1          1          1          1     0.9958          1 
   3     rs591475     0.2519     0.2519          1          1          1          1     0.9958          1 
   3    rs1795413     0.2519     0.2519          1          1          1          1     0.9958          1 
   3    rs1795417     0.2519     0.2519          1          1          1          1     0.9958          1 
   3    rs1617800     0.2519     0.2519          1          1          1          1     0.9958          1 
   3   rs76299121     0.2519     0.2519          1          1          1          1     0.9958          1 
   3   rs55989794     0.2519     0.2519          1          1          1          1     0.9958          1 
   3   rs11918518     0.2519     0.2519          1          1          1          1     0.9958          1 
   3   rs12488442     0.2519     0.2519          1          1          1          1     0.9958          1 
   3    rs9848328     0.2519     0.2519          1          1          1          1     0.9958          1 
   3    rs4048756     0.2519     0.2519          1          1          1          1     0.9958          1 
   3    rs3914743     0.2519     0.2519          1          1          1          1     0.9958          1 
   3    rs9827836     0.2519     0.2519          1          1          1          1     0.9958          1 
   3   rs60935823     0.2519     0.2519          1          1          1          1     0.9958          1 
   3    rs9863707     0.2519     0.2519          1          1          1          1     0.9958          1 
   3   rs58222742     0.2519     0.2519          1          1          1          1     0.9958          1 
   3    rs7641749     0.2519     0.2519          1          1          1          1     0.9958          1 
   3    rs1191306     0.2519     0.2519          1          1          1          1     0.9958          1 
   3   rs56781134     0.2519     0.2519          1          1          1          1     0.9958          1 
   3   rs71618039     0.2519     0.2519          1          1          1          1     0.9958          1 
   3  rs141249450     0.2519     0.2519          1          1          1          1     0.9958          1 
   3  rs139694321     0.2519     0.2519          1          1          1          1     0.9958          1 
   3    rs9816430     0.2519     0.2519          1          1          1          1     0.9958          1 
   3     rs339003     0.2519     0.2519          1          1          1          1     0.9958          1 
   3     rs338982     0.2519     0.2519          1          1          1          1     0.9958          1 
   3     rs338991     0.2519     0.2519          1          1          1          1     0.9958          1 
   3   rs11441545     0.2519     0.2519          1          1          1          1     0.9958          1 
   3     rs338997     0.2519     0.2519          1          1          1          1     0.9958          1 
   3    rs1699956     0.2519     0.2519          1          1          1          1     0.9958          1 
   3     rs338966     0.2519     0.2519          1          1          1          1     0.9958          1 
   3   rs59081488     0.2519     0.2519          1          1          1          1     0.9958          1 
   3   rs78711567     0.2522     0.2522          1          1          1          1     0.9958          1 
   3   rs60223228     0.2531     0.2531          1          1          1          1     0.9958          1 
   3    rs6798595     0.2531     0.2531          1          1          1          1     0.9958          1 
   3  rs143337569     0.2538     0.2538          1          1          1          1     0.9958          1 
   3  rs541954717     0.2538     0.2538          1          1          1          1     0.9958          1 
   3  rs113286484     0.2545     0.2545          1          1          1          1     0.9958          1 
   3     rs836867     0.2547     0.2547          1          1          1          1     0.9958          1 
   3     rs836869     0.2547     0.2547          1          1          1          1     0.9958          1 
   3   rs16833748     0.2551     0.2551          1          1          1          1     0.9958          1 
   3   rs61029975     0.2554     0.2554          1          1          1          1     0.9958          1 
   3   rs11713912     0.2558     0.2558          1          1          1          1     0.9958          1 
   3    rs2063811      0.256      0.256          1          1          1          1     0.9958          1 
   3   rs12330374     0.2563     0.2563          1          1          1          1     0.9958          1 
   3  rs142159075     0.2565     0.2565          1          1          1          1     0.9958          1 
   3    rs1604446     0.2565     0.2565          1          1          1          1     0.9958          1 
   3   rs35557945     0.2567     0.2567          1          1          1          1     0.9958          1 
   3  rs148704231     0.2572     0.2572          1          1          1          1     0.9958          1 
   3   rs55942221     0.2572     0.2572          1          1          1          1     0.9958          1 
   3   rs60414302     0.2572     0.2572          1          1          1          1     0.9958          1 
   3   rs55968914     0.2572     0.2572          1          1          1          1     0.9958          1 
   3    rs6779131     0.2573     0.2573          1          1          1          1     0.9958          1 
   3  rs534579583     0.2574     0.2574          1          1          1          1     0.9958          1 
   3     rs820375     0.2575     0.2575          1          1          1          1     0.9958          1 
   3   rs13096657     0.2575     0.2575          1          1          1          1     0.9958          1 
   3  rs147242708     0.2577     0.2577          1          1          1          1     0.9958          1 
   3  rs199893923     0.2577     0.2577          1          1          1          1     0.9958          1 
   3  rs188307333     0.2577     0.2577          1          1          1          1     0.9958          1 
   3   rs35511349     0.2577     0.2577          1          1          1          1     0.9958          1 
   3   rs35810303     0.2577     0.2577          1          1          1          1     0.9958          1 
   3  rs112645728     0.2577     0.2577          1          1          1          1     0.9958          1 
   3   rs11720685     0.2577     0.2577          1          1          1          1     0.9958          1 
   3   rs34548235     0.2577     0.2577          1          1          1          1     0.9958          1 
   3   rs34698443     0.2577     0.2577          1          1          1          1     0.9958          1 
   3  rs201863609      0.258      0.258          1          1          1          1     0.9958          1 
   3  rs142951792      0.258      0.258          1          1          1          1     0.9958          1 
   3   rs55869122      0.258      0.258          1          1          1          1     0.9958          1 
   3   rs75650814     0.2582     0.2582          1          1          1          1     0.9958          1 
   3   rs79790980     0.2582     0.2582          1          1          1          1     0.9958          1 
   3  rs552241468     0.2582     0.2582          1          1          1          1     0.9958          1 
   3    rs7643648     0.2582     0.2582          1          1          1          1     0.9958          1 
   3  rs111360808     0.2583     0.2583          1          1          1          1     0.9958          1 
   3   rs74621936     0.2583     0.2583          1          1          1          1     0.9958          1 
   3   rs78070975     0.2583     0.2583          1          1          1          1     0.9958          1 
   3   rs12634663     0.2599     0.2599          1          1          1          1     0.9958          1 
   3    rs9843095     0.2603     0.2603          1          1          1          1     0.9958          1 
   3    rs7621417     0.2603     0.2603          1          1          1          1     0.9958          1 
   3  rs576431450     0.2603     0.2603          1          1          1          1     0.9958          1 
   3   rs58203021     0.2603     0.2603          1          1          1          1     0.9958          1 
   3   rs72959239     0.2603     0.2603          1          1          1          1     0.9958          1 
   3    rs9862200     0.2603     0.2603          1          1          1          1     0.9958          1 
   3    rs6768806     0.2603     0.2603          1          1          1          1     0.9958          1 
   3    rs9838590     0.2603     0.2603          1          1          1          1     0.9958          1 
   3  rs113709426     0.2603     0.2603          1          1          1          1     0.9958          1 
   3    rs9822832     0.2603     0.2603          1          1          1          1     0.9958          1 
   3  rs111323093     0.2603     0.2603          1          1          1          1     0.9958          1 
   3   rs28404391     0.2603     0.2603          1          1          1          1     0.9958          1 
   3    rs1262252     0.2607     0.2607          1          1          1          1     0.9958          1 
   3  rs140007521     0.2607     0.2607          1          1          1          1     0.9958          1 
   3    rs2259678     0.2607     0.2607          1          1          1          1     0.9958          1 
   3   rs67205013     0.2608     0.2608          1          1          1          1     0.9958          1 
   3  rs144481840     0.2611     0.2611          1          1          1          1     0.9958          1 
   3    rs7637037     0.2615     0.2615          1          1          1          1     0.9958          1 
   3  rs200740364     0.2618     0.2618          1          1          1          1     0.9958          1 
   3  rs532170914     0.2621     0.2621          1          1          1          1     0.9958          1 
   3    rs7616403     0.2624     0.2624          1          1          1          1     0.9958          1 
   3   rs35632277     0.2624     0.2624          1          1          1          1     0.9958          1 
   3   rs73192148     0.2624     0.2624          1          1          1          1     0.9958          1 
   3  rs140647974     0.2624     0.2624          1          1          1          1     0.9958          1 
   3   rs11718654     0.2624     0.2624          1          1          1          1     0.9958          1 
   3     rs964852     0.2624     0.2624          1          1          1          1     0.9958          1 
   3   rs13073175     0.2624     0.2624          1          1          1          1     0.9958          1 
   3   rs13093743     0.2624     0.2624          1          1          1          1     0.9958          1 
   3   rs13093470     0.2624     0.2624          1          1          1          1     0.9958          1 
   3   rs13099094     0.2624     0.2624          1          1          1          1     0.9958          1 
   3   rs80047133     0.2624     0.2624          1          1          1          1     0.9958          1 
   3  rs566225892     0.2625     0.2625          1          1          1          1     0.9958          1 
   3    rs9829771      0.263      0.263          1          1          1          1     0.9958          1 
   3  rs143455691      0.263      0.263          1          1          1          1     0.9958          1 
   3   rs71133532      0.263      0.263          1          1          1          1     0.9958          1 
   3    rs1254386     0.2631     0.2631          1          1          1          1     0.9958          1 
   3    rs1254388     0.2631     0.2631          1          1          1          1     0.9958          1 
   3    rs6763301     0.2631     0.2631          1          1          1          1     0.9958          1 
   3    rs2332646     0.2631     0.2631          1          1          1          1     0.9958          1 
   3     rs820444     0.2631     0.2631          1          1          1          1     0.9958          1 
   3    rs3109650     0.2631     0.2631          1          1          1          1     0.9958          1 
   3    rs3108520     0.2631     0.2631          1          1          1          1     0.9958          1 
   3   rs13091529     0.2631     0.2631          1          1          1          1     0.9958          1 
   3    rs1271004     0.2631     0.2631          1          1          1          1     0.9958          1 
   3   rs35996139     0.2632     0.2632          1          1          1          1     0.9958          1 
   3    rs2877559     0.2632     0.2632          1          1          1          1     0.9958          1 
   3  rs145156904     0.2639     0.2639          1          1          1          1     0.9958          1 
   3   rs72625411     0.2639     0.2639          1          1          1          1     0.9958          1 
   3   rs72625412     0.2639     0.2639          1          1          1          1     0.9958          1 
   3   rs72625413     0.2639     0.2639          1          1          1          1     0.9958          1 
   3   rs72625414     0.2639     0.2639          1          1          1          1     0.9958          1 
   3   rs79010284     0.2639     0.2639          1          1          1          1     0.9958          1 
   3   rs17140284     0.2639     0.2639          1          1          1          1     0.9958          1 
   3   rs72625415     0.2639     0.2639          1          1          1          1     0.9958          1 
   3   rs12635956     0.2639     0.2639          1          1          1          1     0.9958          1 
   3    rs1583654     0.2639     0.2639          1          1          1          1     0.9958          1 
   3   rs35085316     0.2639     0.2639          1          1          1          1     0.9958          1 
   3   rs72625416     0.2639     0.2639          1          1          1          1     0.9958          1 
   3   rs72625418     0.2639     0.2639          1          1          1          1     0.9958          1 
   3     rs805016     0.2639     0.2639          1          1          1          1     0.9958          1 
   3     rs805015     0.2639     0.2639          1          1          1          1     0.9958          1 
   3    rs6438588     0.2639     0.2639          1          1          1          1     0.9958          1 
   3     rs804976     0.2639     0.2639          1          1          1          1     0.9958          1 
   3    rs1054095     0.2639     0.2639          1          1          1          1     0.9958          1 
   3  rs116681735     0.2639     0.2639          1          1          1          1     0.9958          1 
   3  rs149157842     0.2639     0.2639          1          1          1          1     0.9958          1 
   3   rs13324846     0.2651     0.2651          1          1          1          1     0.9958          1 
   3  rs112088059     0.2651     0.2651          1          1          1          1     0.9958          1 
   3   rs61378745     0.2653     0.2653          1          1          1          1     0.9958          1 
   3    rs5852306     0.2655     0.2655          1          1          1          1     0.9958          1 
   3    rs1256196      0.266      0.266          1          1          1          1     0.9958          1 
   3    rs3732486      0.266      0.266          1          1          1          1     0.9958          1 
   3    rs1350152      0.266      0.266          1          1          1          1     0.9958          1 
   3    rs1817214      0.266      0.266          1          1          1          1     0.9958          1 
   3    rs3856618      0.266      0.266          1          1          1          1     0.9958          1 
   3  rs541361111     0.2662     0.2662          1          1          1          1     0.9958          1 
   3     rs874477     0.2663     0.2663          1          1          1          1     0.9958          1 
   3   rs72974405     0.2663     0.2663          1          1          1          1     0.9958          1 
   3   rs73858322     0.2665     0.2665          1          1          1          1     0.9958          1 
   3   rs56122337     0.2665     0.2665          1          1          1          1     0.9958          1 
   3   rs77857261     0.2668     0.2668          1          1          1          1     0.9958          1 
   3  rs112293874     0.2672     0.2672          1          1          1          1     0.9958          1 
   3    rs1259320     0.2675     0.2675          1          1          1          1     0.9958          1 
   3   rs62855060     0.2675     0.2675          1          1          1          1     0.9958          1 
   3   rs77173913     0.2676     0.2676          1          1          1          1     0.9958          1 
   3    rs7636160     0.2676     0.2676          1          1          1          1     0.9958          1 
   3   rs77743982     0.2676     0.2676          1          1          1          1     0.9958          1 
   3  rs146437595     0.2676     0.2676          1          1          1          1     0.9958          1 
   3   rs34043681     0.2677     0.2677          1          1          1          1     0.9958          1 
   3    rs5852296     0.2678     0.2678          1          1          1          1     0.9958          1 
   3   rs10622875     0.2678     0.2678          1          1          1          1     0.9958          1 
   3     rs820325     0.2681     0.2681          1          1          1          1     0.9958          1 
   3    rs1045089     0.2681     0.2681          1          1          1          1     0.9958          1 
   3   rs75027403     0.2683     0.2683          1          1          1          1     0.9958          1 
   3   rs12487210     0.2683     0.2683          1          1          1          1     0.9958          1 
   3  rs115060518     0.2685     0.2685          1          1          1          1     0.9958          1 
   3   rs75042395     0.2685     0.2685          1          1          1          1     0.9958          1 
   3  rs116448018     0.2685     0.2685          1          1          1          1     0.9958          1 
   3  rs115999205     0.2685     0.2685          1          1          1          1     0.9958          1 
   3  rs143556032     0.2685     0.2685          1          1          1          1     0.9958          1 
   3  rs148528211     0.2685     0.2685          1          1          1          1     0.9958          1 
   3  rs111879780     0.2685     0.2685          1          1          1          1     0.9958          1 
   3  rs140113024     0.2685     0.2685          1          1          1          1     0.9958          1 
   3  rs142779914     0.2685     0.2685          1          1          1          1     0.9958          1 
   3  rs114183941     0.2685     0.2685          1          1          1          1     0.9958          1 
   3   rs78397885     0.2685     0.2685          1          1          1          1     0.9958          1 
   3   rs74512490     0.2685     0.2685          1          1          1          1     0.9958          1 
   3   rs75115064     0.2685     0.2685          1          1          1          1     0.9958          1 
   3   rs77483042     0.2685     0.2685          1          1          1          1     0.9958          1 
   3   rs74920361     0.2685     0.2685          1          1          1          1     0.9958          1 
   3   rs77251729     0.2685     0.2685          1          1          1          1     0.9958          1 
   3   rs78986779     0.2685     0.2685          1          1          1          1     0.9958          1 
   3  rs112343023     0.2685     0.2685          1          1          1          1     0.9958          1 
   3   rs74897425     0.2685     0.2685          1          1          1          1     0.9958          1 
   3  rs545682737     0.2685     0.2685          1          1          1          1     0.9958          1 
   3  rs114985661     0.2685     0.2685          1          1          1          1     0.9958          1 
   3  rs148417236     0.2685     0.2685          1          1          1          1     0.9958          1 
   3  rs116785522     0.2685     0.2685          1          1          1          1     0.9958          1 
   3   rs76926456     0.2685     0.2685          1          1          1          1     0.9958          1 
   3   rs78811287     0.2685     0.2685          1          1          1          1     0.9958          1 
   3  rs191713389     0.2685     0.2685          1          1          1          1     0.9958          1 
   3  rs199824735     0.2686     0.2686          1          1          1          1     0.9958          1 
   3    rs6769159     0.2694     0.2694          1          1          1          1     0.9958          1 
   3    rs4234144     0.2697     0.2697          1          1          1          1     0.9958          1 
   3   rs56710374     0.2697     0.2697          1          1          1          1     0.9958          1 
   3    rs9866474     0.2697     0.2697          1          1          1          1     0.9958          1 
   3   rs60547909     0.2697     0.2697          1          1          1          1     0.9958          1 
   3    rs9869001     0.2697     0.2697          1          1          1          1     0.9958          1 
   3   rs75888934       0.27       0.27          1          1          1          1     0.9958          1 
   3   rs77133734       0.27       0.27          1          1          1          1     0.9958          1 
   3   rs74447656       0.27       0.27          1          1          1          1     0.9958          1 
   3  rs141045107       0.27       0.27          1          1          1          1     0.9958          1 
   3    rs5852331       0.27       0.27          1          1          1          1     0.9958          1 
   3    rs2062432       0.27       0.27          1          1          1          1     0.9958          1 
   3    rs9865576       0.27       0.27          1          1          1          1     0.9958          1 
   3    rs9881942       0.27       0.27          1          1          1          1     0.9958          1 
   3   rs28497577     0.2701     0.2701          1          1          1          1     0.9958          1 
   3  rs141897671     0.2703     0.2703          1          1          1          1     0.9958          1 
   3    rs2689274     0.2705     0.2705          1          1          1          1     0.9958          1 
   3    rs7614840     0.2706     0.2706          1          1          1          1     0.9958          1 
   3   rs77759929     0.2707     0.2707          1          1          1          1     0.9958          1 
   3   rs73856213     0.2707     0.2707          1          1          1          1     0.9958          1 
   3   rs58573766     0.2708     0.2708          1          1          1          1     0.9958          1 
   3    rs6764473     0.2709     0.2709          1          1          1          1     0.9958          1 
   3  rs553552500      0.271      0.271          1          1          1          1     0.9958          1 
   3    rs7643210     0.2711     0.2711          1          1          1          1     0.9958          1 
   3   rs55676269     0.2712     0.2712          1          1          1          1     0.9958          1 
   3    rs3101345     0.2712     0.2712          1          1          1          1     0.9958          1 
   3    rs2173764     0.2718     0.2718          1          1          1          1     0.9958          1 
   3   rs60317103      0.272      0.272          1          1          1          1     0.9958          1 
   3  rs548109949     0.2721     0.2721          1          1          1          1     0.9958          1 
   3  rs563809209     0.2722     0.2722          1          1          1          1     0.9958          1 
   3   rs34920119     0.2723     0.2723          1          1          1          1     0.9958          1 
   3     rs412962     0.2723     0.2723          1          1          1          1     0.9958          1 
   3   rs13088036     0.2724     0.2724          1          1          1          1     0.9958          1 
   3    rs2682248     0.2725     0.2725          1          1          1          1     0.9958          1 
   3    rs2332713     0.2725     0.2725          1          1          1          1     0.9958          1 
   3    rs2700367     0.2725     0.2725          1          1          1          1     0.9958          1 
   3   rs55645396     0.2725     0.2725          1          1          1          1     0.9958          1 
   3    rs2034177     0.2727     0.2727          1          1          1          1     0.9958          1 
   3    rs9859222     0.2727     0.2727          1          1          1          1     0.9958          1 
   3    rs9821665     0.2727     0.2727          1          1          1          1     0.9958          1 
   3    rs9868873     0.2727     0.2727          1          1          1          1     0.9958          1 
   3    rs9811818     0.2727     0.2727          1          1          1          1     0.9958          1 
   3    rs7626808     0.2727     0.2727          1          1          1          1     0.9958          1 
   3    rs7629297     0.2727     0.2727          1          1          1          1     0.9958          1 
   3    rs9841485     0.2727     0.2727          1          1          1          1     0.9958          1 
   3    rs2120805     0.2727     0.2727          1          1          1          1     0.9958          1 
   3    rs1006461     0.2727     0.2727          1          1          1          1     0.9958          1 
   3    rs6803760     0.2727     0.2727          1          1          1          1     0.9958          1 
   3    rs9868257     0.2732     0.2732          1          1          1          1     0.9958          1 
   3     rs804986     0.2732     0.2732          1          1          1          1     0.9958          1 
   3     rs701991     0.2732     0.2732          1          1          1          1     0.9958          1 
   3     rs804970     0.2732     0.2732          1          1          1          1     0.9958          1 
   3    rs1147718     0.2734     0.2734          1          1          1          1     0.9958          1 
   3    rs1262395     0.2734     0.2734          1          1          1          1     0.9958          1 
   3    rs2700262     0.2734     0.2734          1          1          1          1     0.9958          1 
   3   rs72970945     0.2735     0.2735          1          1          1          1     0.9958          1 
   3  rs200626041     0.2739     0.2739          1          1          1          1     0.9958          1 
   3   rs11717787     0.2741     0.2741          1          1          1          1     0.9958          1 
   3    rs1824059     0.2743     0.2743          1          1          1          1     0.9958          1 
   3   rs58487265     0.2746     0.2746          1          1          1          1     0.9958          1 
   3    rs3755557     0.2747     0.2747          1          1          1          1     0.9958          1 
   3   rs80050568     0.2747     0.2747          1          1          1          1     0.9958          1 
   3   rs73177909     0.2747     0.2747          1          1          1          1     0.9958          1 
   3   rs17811013     0.2747     0.2747          1          1          1          1     0.9958          1 
   3   rs17811061     0.2747     0.2747          1          1          1          1     0.9958          1 
   3   rs11925868     0.2747     0.2747          1          1          1          1     0.9958          1 
   3   rs11925952     0.2747     0.2747          1          1          1          1     0.9958          1 
   3   rs11925899     0.2747     0.2747          1          1          1          1     0.9958          1 
   3    rs9822061     0.2749     0.2749          1          1          1          1     0.9958          1 
   3    rs9839740     0.2749     0.2749          1          1          1          1     0.9958          1 
   3     rs857046     0.2749     0.2749          1          1          1          1     0.9958          1 
   3   rs10511418     0.2758     0.2758          1          1          1          1     0.9958          1 
   3   rs16834774     0.2758     0.2758          1          1          1          1     0.9958          1 
   3   rs67946200     0.2758     0.2758          1          1          1          1     0.9958          1 
   3   rs57572875     0.2758     0.2758          1          1          1          1     0.9958          1 
   3   rs72225950     0.2763     0.2763          1          1          1          1     0.9958          1 
   3    rs2134224     0.2765     0.2765          1          1          1          1     0.9958          1 
   3  rs368711372     0.2769     0.2769          1          1          1          1     0.9958          1 
   3   rs58159117      0.277      0.277          1          1          1          1     0.9958          1 
   3   rs12635508      0.277      0.277          1          1          1          1     0.9958          1 
   3   rs72969184      0.277      0.277          1          1          1          1     0.9958          1 
   3   rs72969194      0.277      0.277          1          1          1          1     0.9958          1 
   3   rs72971030      0.277      0.277          1          1          1          1     0.9958          1 
   3   rs72971057      0.277      0.277          1          1          1          1     0.9958          1 
   3  rs539276505      0.277      0.277          1          1          1          1     0.9958          1 
   3  rs111382882      0.277      0.277          1          1          1          1     0.9958          1 
   3   rs57147159      0.277      0.277          1          1          1          1     0.9958          1 
   3   rs72952818      0.277      0.277          1          1          1          1     0.9958          1 
   3  rs111962976      0.277      0.277          1          1          1          1     0.9958          1 
   3   rs72952850      0.277      0.277          1          1          1          1     0.9958          1 
   3   rs72952852      0.277      0.277          1          1          1          1     0.9958          1 
   3   rs72952863      0.277      0.277          1          1          1          1     0.9958          1 
   3   rs72952877      0.277      0.277          1          1          1          1     0.9958          1 
   3   rs72952884      0.277      0.277          1          1          1          1     0.9958          1 
   3   rs72954705      0.277      0.277          1          1          1          1     0.9958          1 
   3   rs78254349      0.277      0.277          1          1          1          1     0.9958          1 
   3   rs74786218      0.277      0.277          1          1          1          1     0.9958          1 
   3   rs72954727      0.277      0.277          1          1          1          1     0.9958          1 
   3  rs112084427      0.277      0.277          1          1          1          1     0.9958          1 
   3   rs72954733      0.277      0.277          1          1          1          1     0.9958          1 
   3   rs57119250      0.277      0.277          1          1          1          1     0.9958          1 
   3  rs112853410      0.277      0.277          1          1          1          1     0.9958          1 
   3  rs113383224      0.277      0.277          1          1          1          1     0.9958          1 
   3  rs113604998      0.277      0.277          1          1          1          1     0.9958          1 
   3   rs72954750      0.277      0.277          1          1          1          1     0.9958          1 
   3   rs72954753      0.277      0.277          1          1          1          1     0.9958          1 
   3   rs60282320      0.277      0.277          1          1          1          1     0.9958          1 
   3   rs72954777      0.277      0.277          1          1          1          1     0.9958          1 
   3   rs72954784      0.277      0.277          1          1          1          1     0.9958          1 
   3   rs75280147     0.2772     0.2772          1          1          1          1     0.9958          1 
   3    rs4677983     0.2772     0.2772          1          1          1          1     0.9958          1 
   3  rs188052170     0.2778     0.2778          1          1          1          1     0.9958          1 
   3    rs1123579     0.2778     0.2778          1          1          1          1     0.9958          1 
   3   rs72967309     0.2778     0.2778          1          1          1          1     0.9958          1 
   3   rs72967317     0.2778     0.2778          1          1          1          1     0.9958          1 
   3  rs147684163     0.2778     0.2778          1          1          1          1     0.9958          1 
   3    rs9861169     0.2785     0.2785          1          1          1          1     0.9958          1 
   3    rs6775899     0.2785     0.2785          1          1          1          1     0.9958          1 
   3    rs9289171     0.2785     0.2785          1          1          1          1     0.9958          1 
   3    rs9843772     0.2785     0.2785          1          1          1          1     0.9958          1 
   3   rs11456310     0.2785     0.2785          1          1          1          1     0.9958          1 
   3   rs58794674     0.2785     0.2785          1          1          1          1     0.9958          1 
   3    rs9839875     0.2785     0.2785          1          1          1          1     0.9958          1 
   3    rs6438698     0.2785     0.2785          1          1          1          1     0.9958          1 
   3   rs34309248     0.2785     0.2785          1          1          1          1     0.9958          1 
   3    rs7638377     0.2785     0.2785          1          1          1          1     0.9958          1 
   3    rs1123580     0.2785     0.2785          1          1          1          1     0.9958          1 
   3    rs3048740     0.2785     0.2785          1          1          1          1     0.9958          1 
   3    rs4677878     0.2785     0.2785          1          1          1          1     0.9958          1 
   3    rs6438703     0.2785     0.2785          1          1          1          1     0.9958          1 
   3  rs188261717     0.2785     0.2785          1          1          1          1     0.9958          1 
   3   rs61661959     0.2785     0.2785          1          1          1          1     0.9958          1 
   3   rs73855375     0.2785     0.2785          1          1          1          1     0.9958          1 
   3   rs73855376     0.2785     0.2785          1          1          1          1     0.9958          1 
   3   rs58466835     0.2785     0.2785          1          1          1          1     0.9958          1 
   3  rs141347291     0.2785     0.2785          1          1          1          1     0.9958          1 
   3   rs79533641     0.2785     0.2785          1          1          1          1     0.9958          1 
   3   rs58922309     0.2785     0.2785          1          1          1          1     0.9958          1 
   3   rs73855392     0.2785     0.2785          1          1          1          1     0.9958          1 
   3  rs565245459     0.2785     0.2785          1          1          1          1     0.9958          1 
   3  rs532051424     0.2785     0.2785          1          1          1          1     0.9958          1 
   3   rs78617158     0.2785     0.2785          1          1          1          1     0.9958          1 
   3   rs74839123     0.2785     0.2785          1          1          1          1     0.9958          1 
   3   rs60108064     0.2785     0.2785          1          1          1          1     0.9958          1 
   3   rs59466652     0.2785     0.2785          1          1          1          1     0.9958          1 
   3   rs73855396     0.2785     0.2785          1          1          1          1     0.9958          1 
   3   rs61040872     0.2785     0.2785          1          1          1          1     0.9958          1 
   3   rs73855397     0.2785     0.2785          1          1          1          1     0.9958          1 
   3  rs141922267     0.2785     0.2785          1          1          1          1     0.9958          1 
   3   rs58881799     0.2785     0.2785          1          1          1          1     0.9958          1 
   3    rs3218652     0.2785     0.2785          1          1          1          1     0.9958          1 
   3   rs73855399     0.2785     0.2785          1          1          1          1     0.9958          1 
   3   rs73855400     0.2785     0.2785          1          1          1          1     0.9958          1 
   3   rs73855402     0.2785     0.2785          1          1          1          1     0.9958          1 
   3   rs73857903     0.2785     0.2785          1          1          1          1     0.9958          1 
   3   rs60204652     0.2785     0.2785          1          1          1          1     0.9958          1 
   3  rs138399197     0.2785     0.2785          1          1          1          1     0.9958          1 
   3   rs73857906     0.2785     0.2785          1          1          1          1     0.9958          1 
   3   rs73857907     0.2785     0.2785          1          1          1          1     0.9958          1 
   3   rs74405190     0.2785     0.2785          1          1          1          1     0.9958          1 
   3   rs73857909     0.2785     0.2785          1          1          1          1     0.9958          1 
   3   rs73857910     0.2785     0.2785          1          1          1          1     0.9958          1 
   3   rs77043805     0.2785     0.2785          1          1          1          1     0.9958          1 
   3  rs200140845     0.2787     0.2787          1          1          1          1     0.9958          1 
   3   rs56740873     0.2788     0.2788          1          1          1          1     0.9958          1 
   3    rs1259492     0.2788     0.2788          1          1          1          1     0.9958          1 
   3    rs1259486     0.2788     0.2788          1          1          1          1     0.9958          1 
   3    rs1259484     0.2788     0.2788          1          1          1          1     0.9958          1 
   3    rs1259482     0.2788     0.2788          1          1          1          1     0.9958          1 
   3    rs1259481     0.2788     0.2788          1          1          1          1     0.9958          1 
   3    rs6789943     0.2788     0.2788          1          1          1          1     0.9958          1 
   3   rs59891832      0.279      0.279          1          1          1          1     0.9958          1 
   3    rs3753090     0.2791     0.2791          1          1          1          1     0.9958          1 
   3   rs34685425     0.2791     0.2791          1          1          1          1     0.9958          1 
   3  rs530444651     0.2793     0.2793          1          1          1          1     0.9958          1 
   3    rs1399713     0.2799     0.2799          1          1          1          1     0.9958          1 
   3  rs542635190     0.2803     0.2803          1          1          1          1     0.9958          1 
   3    rs3106357     0.2803     0.2803          1          1          1          1     0.9958          1 
   3    rs1269060     0.2803     0.2803          1          1          1          1     0.9958          1 
   3    rs9880221     0.2804     0.2804          1          1          1          1     0.9958          1 
   3    rs9842660     0.2804     0.2804          1          1          1          1     0.9958          1 
   3    rs9842661     0.2804     0.2804          1          1          1          1     0.9958          1 
   3   rs17266628     0.2805     0.2805          1          1          1          1     0.9958          1 
   3    rs9860676      0.282      0.282          1          1          1          1     0.9958          1 
   3    rs9810151      0.282      0.282          1          1          1          1     0.9958          1 
   3    rs6799005      0.282      0.282          1          1          1          1     0.9958          1 
   3  rs201258958     0.2821     0.2821          1          1          1          1     0.9958          1 
   3    rs7650902     0.2821     0.2821          1          1          1          1     0.9958          1 
   3    rs4306808     0.2821     0.2821          1          1          1          1     0.9958          1 
   3   rs11922983     0.2823     0.2823          1          1          1          1     0.9958          1 
   3    rs6780615     0.2823     0.2823          1          1          1          1     0.9958          1 
   3    rs1431539     0.2823     0.2823          1          1          1          1     0.9958          1 
   3    rs9859230     0.2823     0.2823          1          1          1          1     0.9958          1 
   3   rs56240873     0.2823     0.2823          1          1          1          1     0.9958          1 
   3   rs55985765     0.2823     0.2823          1          1          1          1     0.9958          1 
   3   rs10584934     0.2823     0.2823          1          1          1          1     0.9958          1 
   3    rs1431542     0.2823     0.2823          1          1          1          1     0.9958          1 
   3    rs1431543     0.2823     0.2823          1          1          1          1     0.9958          1 
   3    rs9864868     0.2823     0.2823          1          1          1          1     0.9958          1 
   3    rs3732829     0.2823     0.2823          1          1          1          1     0.9958          1 
   3    rs9855805     0.2823     0.2823          1          1          1          1     0.9958          1 
   3   rs58828437     0.2823     0.2823          1          1          1          1     0.9958          1 
   3   rs74965181     0.2825     0.2825          1          1          1          1     0.9958          1 
   3  rs114252800     0.2825     0.2825          1          1          1          1     0.9958          1 
   3   rs75288390     0.2825     0.2825          1          1          1          1     0.9958          1 
   3   rs74921168     0.2825     0.2825          1          1          1          1     0.9958          1 
   3    rs1147716      0.283      0.283          1          1          1          1     0.9958          1 
   3    rs1259456      0.283      0.283          1          1          1          1     0.9958          1 
   3   rs12629908      0.283      0.283          1          1          1          1     0.9958          1 
   3   rs34663246     0.2833     0.2833          1          1          1          1     0.9958          1 
   3   rs73188388     0.2834     0.2834          1          1          1          1     0.9958          1 
   3  rs371655862     0.2834     0.2834          1          1          1          1     0.9958          1 
   3   rs12492422     0.2834     0.2834          1          1          1          1     0.9958          1 
   3   rs12638442     0.2834     0.2834          1          1          1          1     0.9958          1 
   3     rs805002     0.2837     0.2837          1          1          1          1     0.9958          1 
   3    rs7646490     0.2837     0.2837          1          1          1          1     0.9958          1 
   3   rs59595876     0.2837     0.2837          1          1          1          1     0.9958          1 
   3    rs1259314     0.2839     0.2839          1          1          1          1     0.9958          1 
   3    rs1303244     0.2839     0.2839          1          1          1          1     0.9958          1 
   3  rs145412337     0.2841     0.2841          1          1          1          1     0.9958          1 
   3   rs80073496     0.2843     0.2843          1          1          1          1     0.9958          1 
   3  rs114518341     0.2843     0.2843          1          1          1          1     0.9958          1 
   3   rs72970806     0.2848     0.2848          1          1          1          1     0.9958          1 
   3   rs59528398     0.2848     0.2848          1          1          1          1     0.9958          1 
   3   rs72970810     0.2848     0.2848          1          1          1          1     0.9958          1 
   3   rs59551257     0.2848     0.2848          1          1          1          1     0.9958          1 
   3   rs72970813     0.2848     0.2848          1          1          1          1     0.9958          1 
   3   rs57903153     0.2848     0.2848          1          1          1          1     0.9958          1 
   3    rs9848154     0.2852     0.2852          1          1          1          1     0.9958          1 
   3    rs9810716     0.2852     0.2852          1          1          1          1     0.9958          1 
   3    rs9810742     0.2852     0.2852          1          1          1          1     0.9958          1 
   3    rs9810749     0.2852     0.2852          1          1          1          1     0.9958          1 
   3   rs28579343     0.2852     0.2852          1          1          1          1     0.9958          1 
   3   rs58230490     0.2852     0.2852          1          1          1          1     0.9958          1 
   3   rs13317856     0.2852     0.2852          1          1          1          1     0.9958          1 
   3   rs57138522     0.2854     0.2854          1          1          1          1     0.9958          1 
   3   rs72626336     0.2854     0.2854          1          1          1          1     0.9958          1 
   3   rs72626337     0.2854     0.2854          1          1          1          1     0.9958          1 
   3   rs72626338     0.2854     0.2854          1          1          1          1     0.9958          1 
   3   rs61155957     0.2854     0.2854          1          1          1          1     0.9958          1 
   3    rs2168434     0.2854     0.2854          1          1          1          1     0.9958          1 
   3  rs201691147     0.2855     0.2855          1          1          1          1     0.9958          1 
   3   rs61464976     0.2861     0.2861          1          1          1          1     0.9958          1 
   3   rs57265705     0.2863     0.2863          1          1          1          1     0.9958          1 
   3    rs6792882     0.2863     0.2863          1          1          1          1     0.9958          1 
   3    rs6793271     0.2863     0.2863          1          1          1          1     0.9958          1 
   3    rs6808944     0.2863     0.2863          1          1          1          1     0.9958          1 
   3    rs6774571     0.2864     0.2864          1          1          1          1     0.9958          1 
   3    rs7652589     0.2869     0.2869          1          1          1          1     0.9958          1 
   3    rs4116065     0.2869     0.2869          1          1          1          1     0.9958          1 
   3    rs1501897     0.2869     0.2869          1          1          1          1     0.9958          1 
   3   rs12494523      0.287      0.287          1          1          1          1     0.9958          1 
   3    rs3805125      0.287      0.287          1          1          1          1     0.9958          1 
   3    rs6769765      0.287      0.287          1          1          1          1     0.9958          1 
   3    rs6807059      0.287      0.287          1          1          1          1     0.9958          1 
   3    rs9862542      0.287      0.287          1          1          1          1     0.9958          1 
   3   rs58976058      0.287      0.287          1          1          1          1     0.9958          1 
   3  rs371990172     0.2873     0.2873          1          1          1          1     0.9958          1 
   3   rs74634920     0.2873     0.2873          1          1          1          1     0.9958          1 
   3   rs74747493     0.2873     0.2873          1          1          1          1     0.9958          1 
   3  rs146901889     0.2873     0.2873          1          1          1          1     0.9958          1 
   3  rs186165834     0.2873     0.2873          1          1          1          1     0.9958          1 
   3    rs2332036     0.2879     0.2879          1          1          1          1     0.9958          1 
   3    rs9857694      0.288      0.288          1          1          1          1     0.9958          1 
   3    rs9858004      0.288      0.288          1          1          1          1     0.9958          1 
   3   rs13314756      0.288      0.288          1          1          1          1     0.9958          1 
   3   rs12638269      0.288      0.288          1          1          1          1     0.9958          1 
   3   rs10511412      0.288      0.288          1          1          1          1     0.9958          1 
   3   rs12695426      0.288      0.288          1          1          1          1     0.9958          1 
   3    rs9880413      0.288      0.288          1          1          1          1     0.9958          1 
   3  rs115896225      0.288      0.288          1          1          1          1     0.9958          1 
   3   rs11716890      0.288      0.288          1          1          1          1     0.9958          1 
   3   rs12489170      0.288      0.288          1          1          1          1     0.9958          1 
   3  rs575376075     0.2893     0.2893          1          1          1          1     0.9958          1 
   3   rs28672786     0.2897     0.2897          1          1          1          1     0.9958          1 
   3    rs2332240     0.2902     0.2902          1          1          1          1     0.9958          1 
   3     rs420621     0.2904     0.2904          1          1          1          1     0.9958          1 
   3  rs111323559     0.2911     0.2911          1          1          1          1     0.9958          1 
   3    rs5852276     0.2915     0.2915          1          1          1          1     0.9958          1 
   3    rs6771068     0.2915     0.2915          1          1          1          1     0.9958          1 
   3   rs28790007     0.2917     0.2917          1          1          1          1     0.9958          1 
   3    rs9829512     0.2917     0.2917          1          1          1          1     0.9958          1 
   3   rs28832926     0.2917     0.2917          1          1          1          1     0.9958          1 
   3  rs116551693     0.2917     0.2917          1          1          1          1     0.9958          1 
   3    rs9848874     0.2917     0.2917          1          1          1          1     0.9958          1 
   3    rs7639119     0.2917     0.2917          1          1          1          1     0.9958          1 
   3    rs9875741      0.292      0.292          1          1          1          1     0.9958          1 
   3    rs6767409     0.2925     0.2925          1          1          1          1     0.9958          1 
   3    rs7618041     0.2925     0.2925          1          1          1          1     0.9958          1 
   3    rs4296627     0.2925     0.2925          1          1          1          1     0.9958          1 
   3   rs35162657     0.2925     0.2925          1          1          1          1     0.9958          1 
   3    rs4420917     0.2925     0.2925          1          1          1          1     0.9958          1 
   3    rs1259307     0.2929     0.2929          1          1          1          1     0.9958          1 
   3    rs7632505     0.2932     0.2932          1          1          1          1     0.9958          1 
   3    rs7632571     0.2932     0.2932          1          1          1          1     0.9958          1 
   3    rs6799522     0.2932     0.2932          1          1          1          1     0.9958          1 
   3   rs73856469     0.2935     0.2935          1          1          1          1     0.9958          1 
   3   rs61020295     0.2935     0.2935          1          1          1          1     0.9958          1 
   3    rs6799662     0.2935     0.2935          1          1          1          1     0.9958          1 
   3    rs6438792     0.2935     0.2935          1          1          1          1     0.9958          1 
   3    rs6438793     0.2935     0.2935          1          1          1          1     0.9958          1 
   3    rs5852336     0.2935     0.2935          1          1          1          1     0.9958          1 
   3     rs924017     0.2935     0.2935          1          1          1          1     0.9958          1 
   3    rs5852337     0.2935     0.2935          1          1          1          1     0.9958          1 
   3    rs1869861     0.2935     0.2935          1          1          1          1     0.9958          1 
   3    rs1552353     0.2935     0.2935          1          1          1          1     0.9958          1 
   3    rs1869860     0.2935     0.2935          1          1          1          1     0.9958          1 
   3    rs1563425     0.2935     0.2935          1          1          1          1     0.9958          1 
   3   rs10048968     0.2935     0.2935          1          1          1          1     0.9958          1 
   3    rs6793532     0.2935     0.2935          1          1          1          1     0.9958          1 
   3   rs11705774     0.2935     0.2935          1          1          1          1     0.9958          1 
   3    rs4678001     0.2938     0.2938          1          1          1          1     0.9958          1 
   3    rs9817182     0.2941     0.2941          1          1          1          1     0.9958          1 
   3    rs9289175     0.2941     0.2941          1          1          1          1     0.9958          1 
   3    rs2120803     0.2952     0.2952          1          1          1          1     0.9958          1 
   3     rs334535     0.2953     0.2953          1          1          1          1     0.9958          1 
   3   rs72964564     0.2955     0.2955          1          1          1          1     0.9958          1 
   3  rs568283457     0.2958     0.2958          1          1          1          1     0.9958          1 
   3   rs56394395      0.296      0.296          1          1          1          1     0.9958          1 
   3   rs80234913     0.2963     0.2963          1          1          1          1     0.9958          1 
   3  rs143681766     0.2963     0.2963          1          1          1          1     0.9958          1 
   3   rs68028452     0.2966     0.2966          1          1          1          1     0.9958          1 
   3  rs577579013      0.297      0.297          1          1          1          1     0.9958          1 
   3   rs35949864     0.2972     0.2972          1          1          1          1     0.9958          1 
   3  rs538540410     0.2974     0.2974          1          1          1          1     0.9958          1 
   3  rs137946946     0.2974     0.2974          1          1          1          1     0.9958          1 
   3  rs144148575     0.2974     0.2974          1          1          1          1     0.9958          1 
   3  rs141213278     0.2974     0.2974          1          1          1          1     0.9958          1 
   3   rs10514765     0.2974     0.2974          1          1          1          1     0.9958          1 
   3   rs16834545     0.2974     0.2974          1          1          1          1     0.9958          1 
   3   rs77219571     0.2974     0.2974          1          1          1          1     0.9958          1 
   3   rs76210610     0.2974     0.2974          1          1          1          1     0.9958          1 
   3    rs4677868     0.2975     0.2975          1          1          1          1     0.9958          1 
   3    rs3792382     0.2977     0.2977          1          1          1          1     0.9958          1 
   3  rs147707153      0.298      0.298          1          1          1          1     0.9958          1 
   3   rs59253175     0.2982     0.2982          1          1          1          1     0.9958          1 
   3  rs148029625     0.2985     0.2985          1          1          1          1     0.9958          1 
   3   rs73856640     0.2986     0.2986          1          1          1          1     0.9958          1 
   3    rs6775978     0.2986     0.2986          1          1          1          1     0.9958          1 
   3   rs35720277     0.2989     0.2989          1          1          1          1     0.9958          1 
   3     rs836861     0.2989     0.2989          1          1          1          1     0.9958          1 
   3   rs12496583     0.2991     0.2991          1          1          1          1     0.9958          1 
   3   rs62262407     0.2991     0.2991          1          1          1          1     0.9958          1 
   3   rs62262427     0.2991     0.2991          1          1          1          1     0.9958          1 
   3  rs150308251     0.2995     0.2995          1          1          1          1     0.9958          1 
   3   rs57177489     0.2997     0.2997          1          1          1          1     0.9958          1 
   3    rs2319670     0.2998     0.2998          1          1          1          1     0.9958          1 
   3    rs4146299     0.2998     0.2998          1          1          1          1     0.9958          1 
   3    rs4146300     0.2998     0.2998          1          1          1          1     0.9958          1 
   3   rs35964791     0.2998     0.2998          1          1          1          1     0.9958          1 
   3    rs9830323     0.2999     0.2999          1          1          1          1     0.9958          1 
   3  rs146172052     0.3002     0.3002          1          1          1          1     0.9958          1 
   3  rs148799948     0.3002     0.3002          1          1          1          1     0.9958          1 
   3   rs13090103     0.3005     0.3005          1          1          1          1     0.9958          1 
   3   rs34652460     0.3005     0.3005          1          1          1          1     0.9958          1 
   3   rs62269247     0.3005     0.3005          1          1          1          1     0.9958          1 
   3    rs3792285     0.3005     0.3005          1          1          1          1     0.9958          1 
   3  rs112746526     0.3006     0.3006          1          1          1          1     0.9958          1 
   3   rs72956424     0.3006     0.3006          1          1          1          1     0.9958          1 
   3    rs7643599     0.3007     0.3007          1          1          1          1     0.9958          1 
   3    rs9849411     0.3007     0.3007          1          1          1          1     0.9958          1 
   3     rs386748     0.3007     0.3007          1          1          1          1     0.9958          1 
   3     rs386759     0.3007     0.3007          1          1          1          1     0.9958          1 
   3  rs372377748     0.3015     0.3015          1          1          1          1     0.9958          1 
   3   rs71621692     0.3017     0.3017          1          1          1          1     0.9958          1 
   3    rs9836766     0.3022     0.3022          1          1          1          1     0.9958          1 
   3   rs11925059     0.3022     0.3022          1          1          1          1     0.9958          1 
   3   rs11915825     0.3022     0.3022          1          1          1          1     0.9958          1 
   3    rs9809847     0.3022     0.3022          1          1          1          1     0.9958          1 
   3    rs4677967     0.3024     0.3024          1          1          1          1     0.9958          1 
   3    rs9829332     0.3029     0.3029          1          1          1          1     0.9958          1 
   3     rs790125      0.303      0.303          1          1          1          1     0.9958          1 
   3     rs790123      0.303      0.303          1          1          1          1     0.9958          1 
   3   rs61797633      0.303      0.303          1          1          1          1     0.9958          1 
   3  rs143980901     0.3034     0.3034          1          1          1          1     0.9958          1 
   3    rs9837753     0.3035     0.3035          1          1          1          1     0.9958          1 
   3    rs6438741     0.3036     0.3036          1          1          1          1     0.9958          1 
   3   rs76633829     0.3038     0.3038          1          1          1          1     0.9958          1 
   3   rs77150018     0.3038     0.3038          1          1          1          1     0.9958          1 
   3  rs115851971     0.3038     0.3038          1          1          1          1     0.9958          1 
   3  rs114874455     0.3038     0.3038          1          1          1          1     0.9958          1 
   3  rs115971998     0.3038     0.3038          1          1          1          1     0.9958          1 
   3   rs77553132     0.3038     0.3038          1          1          1          1     0.9958          1 
   3   rs78334039     0.3038     0.3038          1          1          1          1     0.9958          1 
   3    rs1533722      0.304      0.304          1          1          1          1     0.9958          1 
   3   rs72967358     0.3046     0.3046          1          1          1          1     0.9958          1 
   3  rs555597837      0.305      0.305          1          1          1          1     0.9958          1 
   3   rs78959228      0.305      0.305          1          1          1          1     0.9958          1 
   3   rs74744918      0.305      0.305          1          1          1          1     0.9958          1 
   3   rs35747924      0.305      0.305          1          1          1          1     0.9958          1 
   3   rs10713751     0.3053     0.3053          1          1          1          1     0.9958          1 
   3     rs836846     0.3053     0.3053          1          1          1          1     0.9958          1 
   3    rs6808247     0.3054     0.3054          1          1          1          1     0.9958          1 
   3    rs2626026     0.3054     0.3054          1          1          1          1     0.9958          1 
   3  rs114157000     0.3058     0.3058          1          1          1          1     0.9958          1 
   3  rs534248229     0.3058     0.3058          1          1          1          1     0.9958          1 
   3  rs145703341     0.3058     0.3058          1          1          1          1     0.9958          1 
   3    rs7648708     0.3058     0.3058          1          1          1          1     0.9958          1 
   3  rs202222919     0.3058     0.3058          1          1          1          1     0.9958          1 
   3  rs115532770     0.3058     0.3058          1          1          1          1     0.9958          1 
   3  rs116067712     0.3058     0.3058          1          1          1          1     0.9958          1 
   3   rs34065758     0.3058     0.3058          1          1          1          1     0.9958          1 
   3    rs6799215     0.3059     0.3059          1          1          1          1     0.9958          1 
   3   rs79103007     0.3059     0.3059          1          1          1          1     0.9958          1 
   3  rs138944419     0.3061     0.3061          1          1          1          1     0.9958          1 
   3    rs6438756     0.3063     0.3063          1          1          1          1     0.9958          1 
   3    rs2877778     0.3064     0.3064          1          1          1          1     0.9958          1 
   3    rs4677911     0.3064     0.3064          1          1          1          1     0.9958          1 
   3   rs28578782     0.3068     0.3068          1          1          1          1     0.9958          1 
   3   rs28485348     0.3068     0.3068          1          1          1          1     0.9958          1 
   3   rs79815641     0.3069     0.3069          1          1          1          1     0.9958          1 
   3   rs56265145     0.3072     0.3072          1          1          1          1     0.9958          1 
   3    rs2717237     0.3075     0.3075          1          1          1          1     0.9958          1 
   3    rs1808987     0.3075     0.3075          1          1          1          1     0.9958          1 
   3    rs1545325     0.3075     0.3075          1          1          1          1     0.9958          1 
   3    rs1078982     0.3075     0.3075          1          1          1          1     0.9958          1 
   3     rs553011     0.3076     0.3076          1          1          1          1     0.9958          1 
   3     rs399491     0.3076     0.3076          1          1          1          1     0.9958          1 
   3     rs701997     0.3076     0.3076          1          1          1          1     0.9958          1 
   3     rs563089     0.3076     0.3076          1          1          1          1     0.9958          1 
   3    rs2456273     0.3076     0.3076          1          1          1          1     0.9958          1 
   3     rs558376     0.3076     0.3076          1          1          1          1     0.9958          1 
   3  rs141815039     0.3076     0.3076          1          1          1          1     0.9958          1 
   3   rs60329938     0.3076     0.3076          1          1          1          1     0.9958          1 
   3    rs2280070     0.3076     0.3076          1          1          1          1     0.9958          1 
   3   rs35424653     0.3078     0.3078          1          1          1          1     0.9958          1 
   3   rs79019771     0.3078     0.3078          1          1          1          1     0.9958          1 
   3     rs814182     0.3078     0.3078          1          1          1          1     0.9958          1 
   3    rs1085624     0.3078     0.3078          1          1          1          1     0.9958          1 
   3    rs1259487     0.3079     0.3079          1          1          1          1     0.9958          1 
   3    rs2715268      0.308      0.308          1          1          1          1     0.9958          1 
   3    rs2715260      0.308      0.308          1          1          1          1     0.9958          1 
   3    rs2715261      0.308      0.308          1          1          1          1     0.9958          1 
   3    rs2715262      0.308      0.308          1          1          1          1     0.9958          1 
   3    rs2681426      0.308      0.308          1          1          1          1     0.9958          1 
   3    rs6805035      0.308      0.308          1          1          1          1     0.9958          1 
   3    rs2715279      0.308      0.308          1          1          1          1     0.9958          1 
   3    rs2715280      0.308      0.308          1          1          1          1     0.9958          1 
   3    rs9882314      0.308      0.308          1          1          1          1     0.9958          1 
   3  rs538122071     0.3087     0.3087          1          1          1          1     0.9958          1 
   3    rs2667456     0.3088     0.3088          1          1          1          1     0.9958          1 
   3     rs559461     0.3089     0.3089          1          1          1          1     0.9958          1 
   3    rs1515576      0.309      0.309          1          1          1          1     0.9958          1 
   3    rs7622363      0.309      0.309          1          1          1          1     0.9958          1 
   3    rs6787089      0.309      0.309          1          1          1          1     0.9958          1 
   3   rs12638445      0.309      0.309          1          1          1          1     0.9958          1 
   3    rs1147680      0.309      0.309          1          1          1          1     0.9958          1 
   3   rs72972339     0.3092     0.3092          1          1          1          1     0.9958          1 
   3   rs16834766     0.3092     0.3092          1          1          1          1     0.9958          1 
   3    rs1553247     0.3093     0.3093          1          1          1          1     0.9958          1 
   3   rs60185867     0.3093     0.3093          1          1          1          1     0.9958          1 
   3    rs7646228     0.3093     0.3093          1          1          1          1     0.9958          1 
   3  rs542001955     0.3098     0.3098          1          1          1          1     0.9958          1 
   3    rs9832142     0.3104     0.3104          1          1          1          1     0.9958          1 
   3     rs930123     0.3104     0.3104          1          1          1          1     0.9958          1 
   3    rs7645033     0.3104     0.3104          1          1          1          1     0.9958          1 
   3    rs6438759     0.3104     0.3104          1          1          1          1     0.9958          1 
   3     rs919501     0.3104     0.3104          1          1          1          1     0.9958          1 
   3    rs4678208     0.3104     0.3104          1          1          1          1     0.9958          1 
   3    rs4678209     0.3104     0.3104          1          1          1          1     0.9958          1 
   3    rs6438762     0.3104     0.3104          1          1          1          1     0.9958          1 
   3    rs6438763     0.3104     0.3104          1          1          1          1     0.9958          1 
   3     rs951350     0.3104     0.3104          1          1          1          1     0.9958          1 
   3    rs6438765     0.3104     0.3104          1          1          1          1     0.9958          1 
   3    rs4678217     0.3104     0.3104          1          1          1          1     0.9958          1 
   3     rs804985     0.3106     0.3106          1          1          1          1     0.9958          1 
   3   rs56725593     0.3108     0.3108          1          1          1          1     0.9958          1 
   3  rs531304770     0.3109     0.3109          1          1          1          1     0.9958          1 
   3    rs4677895     0.3111     0.3111          1          1          1          1     0.9958          1 
   3    rs9875800     0.3111     0.3111          1          1          1          1     0.9958          1 
   3    rs4677896     0.3111     0.3111          1          1          1          1     0.9958          1 
   3   rs12496371     0.3112     0.3112          1          1          1          1     0.9958          1 
   3    rs6794019     0.3112     0.3112          1          1          1          1     0.9958          1 
   3    rs7431638     0.3112     0.3112          1          1          1          1     0.9958          1 
   3   rs13072670     0.3115     0.3115          1          1          1          1     0.9958          1 
   3    rs1147722     0.3116     0.3116          1          1          1          1     0.9958          1 
   3    rs1272257     0.3116     0.3116          1          1          1          1     0.9958          1 
   3    rs1147727     0.3116     0.3116          1          1          1          1     0.9958          1 
   3    rs5852324     0.3117     0.3117          1          1          1          1     0.9958          1 
   3    rs3828393     0.3117     0.3117          1          1          1          1     0.9958          1 
   3   rs76015301     0.3118     0.3118          1          1          1          1     0.9958          1 
   3    rs7619010     0.3118     0.3118          1          1          1          1     0.9958          1 
   3   rs75216688     0.3118     0.3118          1          1          1          1     0.9958          1 
   3   rs76512124     0.3118     0.3118          1          1          1          1     0.9958          1 
   3   rs77918002     0.3118     0.3118          1          1          1          1     0.9958          1 
   3    rs3845919     0.3118     0.3118          1          1          1          1     0.9958          1 
   3    rs3845920     0.3118     0.3118          1          1          1          1     0.9958          1 
   3    rs9827519     0.3118     0.3118          1          1          1          1     0.9958          1 
   3    rs2036400     0.3118     0.3118          1          1          1          1     0.9958          1 
   3    rs6438718     0.3118     0.3118          1          1          1          1     0.9958          1 
   3     rs702030      0.312      0.312          1          1          1          1     0.9958          1 
   3     rs702031      0.312      0.312          1          1          1          1     0.9958          1 
   3    rs9653895     0.3122     0.3122          1          1          1          1     0.9958          1 
   3    rs6785180     0.3128     0.3128          1          1          1          1     0.9958          1 
   3     rs172819     0.3133     0.3133          1          1          1          1     0.9958          1 
   3    rs1807075     0.3136     0.3136          1          1          1          1     0.9958          1 
   3     rs964851     0.3137     0.3137          1          1          1          1     0.9958          1 
   3  rs143863800     0.3138     0.3138          1          1          1          1     0.9958          1 
   3    rs7621317     0.3141     0.3141          1          1          1          1     0.9958          1 
   3    rs5852378     0.3142     0.3142          1          1          1          1     0.9958          1 
   3  rs548597578     0.3143     0.3143          1          1          1          1     0.9958          1 
   3  rs527288579     0.3146     0.3146          1          1          1          1     0.9958          1 
   3    rs9820092     0.3152     0.3152          1          1          1          1     0.9958          1 
   3    rs1985665     0.3152     0.3152          1          1          1          1     0.9958          1 
   3    rs4676795     0.3154     0.3154          1          1          1          1     0.9958          1 
   3    rs1254389     0.3154     0.3154          1          1          1          1     0.9958          1 
   3   rs11929162     0.3163     0.3163          1          1          1          1     0.9958          1 
   3   rs11920570     0.3163     0.3163          1          1          1          1     0.9958          1 
   3   rs73186099     0.3163     0.3163          1          1          1          1     0.9958          1 
   3   rs12633068     0.3163     0.3163          1          1          1          1     0.9958          1 
   3    rs2332176     0.3163     0.3163          1          1          1          1     0.9958          1 
   3    rs2332177     0.3163     0.3163          1          1          1          1     0.9958          1 
   3    rs9856983     0.3165     0.3165          1          1          1          1     0.9958          1 
   3     rs170939     0.3165     0.3165          1          1          1          1     0.9958          1 
   3     rs338998     0.3165     0.3165          1          1          1          1     0.9958          1 
   3   rs10592946     0.3165     0.3165          1          1          1          1     0.9958          1 
   3    rs6787064     0.3165     0.3165          1          1          1          1     0.9958          1 
   3    rs6438626     0.3165     0.3165          1          1          1          1     0.9958          1 
   3   rs12233510     0.3165     0.3165          1          1          1          1     0.9958          1 
   3    rs6438633     0.3165     0.3165          1          1          1          1     0.9958          1 
   3  rs562553273     0.3167     0.3167          1          1          1          1     0.9958          1 
   3  rs115883331     0.3174     0.3174          1          1          1          1     0.9958          1 
   3  rs115250768     0.3174     0.3174          1          1          1          1     0.9958          1 
   3    rs3821367     0.3175     0.3175          1          1          1          1     0.9958          1 
   3     rs450614     0.3176     0.3176          1          1          1          1     0.9958          1 
   3     rs376076     0.3176     0.3176          1          1          1          1     0.9958          1 
   3    rs5007672     0.3178     0.3178          1          1          1          1     0.9958          1 
   3    rs1877969     0.3185     0.3185          1          1          1          1     0.9958          1 
   3  rs114618020     0.3186     0.3186          1          1          1          1     0.9958          1 
   3   rs55797426     0.3186     0.3186          1          1          1          1     0.9958          1 
   3   rs61326391     0.3186     0.3186          1          1          1          1     0.9958          1 
   3   rs73856874     0.3186     0.3186          1          1          1          1     0.9958          1 
   3  rs200852283      0.319      0.319          1          1          1          1     0.9958          1 
   3   rs75757385      0.319      0.319          1          1          1          1     0.9958          1 
   3   rs74333849      0.319      0.319          1          1          1          1     0.9958          1 
   3  rs141501136      0.319      0.319          1          1          1          1     0.9958          1 
   3  rs544018216      0.319      0.319          1          1          1          1     0.9958          1 
   3   rs79358181      0.319      0.319          1          1          1          1     0.9958          1 
   3   rs75286535      0.319      0.319          1          1          1          1     0.9958          1 
   3   rs41354150      0.319      0.319          1          1          1          1     0.9958          1 
   3    rs1920218     0.3194     0.3194          1          1          1          1     0.9958          1 
   3    rs2700371     0.3194     0.3194          1          1          1          1     0.9958          1 
   3    rs6794016     0.3199     0.3199          1          1          1          1     0.9958          1 
   3     rs998945     0.3199     0.3199          1          1          1          1     0.9958          1 
   3    rs1108897     0.3208     0.3208          1          1          1          1     0.9958          1 
   3   rs34693246     0.3208     0.3208          1          1          1          1     0.9958          1 
   3   rs34085626     0.3208     0.3208          1          1          1          1     0.9958          1 
   3   rs35446717      0.321      0.321          1          1          1          1     0.9958          1 
   3    rs9849392     0.3213     0.3213          1          1          1          1     0.9958          1 
   3   rs34452493     0.3213     0.3213          1          1          1          1     0.9958          1 
   3   rs72972384     0.3215     0.3215          1          1          1          1     0.9958          1 
   3  rs113102058     0.3215     0.3215          1          1          1          1     0.9958          1 
   3  rs545603157     0.3215     0.3215          1          1          1          1     0.9958          1 
   3  rs565595853     0.3215     0.3215          1          1          1          1     0.9958          1 
   3   rs72972392     0.3215     0.3215          1          1          1          1     0.9958          1 
   3   rs72974255     0.3215     0.3215          1          1          1          1     0.9958          1 
   3   rs72966960     0.3215     0.3215          1          1          1          1     0.9958          1 
   3   rs72966965     0.3215     0.3215          1          1          1          1     0.9958          1 
   3    rs9840993     0.3215     0.3215          1          1          1          1     0.9958          1 
   3   rs34378505     0.3216     0.3216          1          1          1          1     0.9958          1 
   3    rs2251324     0.3216     0.3216          1          1          1          1     0.9958          1 
   3    rs6780507     0.3216     0.3216          1          1          1          1     0.9958          1 
   3    rs2697523     0.3216     0.3216          1          1          1          1     0.9958          1 
   3    rs2626025     0.3216     0.3216          1          1          1          1     0.9958          1 
   3    rs7612901     0.3217     0.3217          1          1          1          1     0.9958          1 
   3  rs112161460     0.3217     0.3217          1          1          1          1     0.9958          1
[truncated: 968,351 more chars]
