# Supplementary material for: Cell-to-cell expression dispersion of B-cell surface proteins is linked to genetic variants in humans
Source: Commun Biol. 2020 Jul 3;3:346. doi: 10.1038/s42003-020-1075-1 (PMC7335051; doi:10.1038/s42003-020-1075-1)
Supplement: Supplementary file 4 — Supplementary Data 2 [file 42003_2020_1075_MOESM4_ESM.zip › Supplementary_Data_S2/plink-results-40LCLs/CD86_chr3_cv/CD86_cv_40_LCLs.qassoc.mperm]

 CHR          SNP         EMP1         EMP2 
   3   rs76083426       0.7375            1 
   3   rs72969184       0.2841            1 
   3   rs74637378       0.7375            1 
   3    rs6779828       0.3321            1 
   3  rs571909772       0.5883            1 
   3    rs4687891        0.424            1 
   3  rs150308251       0.3012            1 
   3   rs78737715       0.7375            1 
   3  rs112630184       0.7375            1 
   3  rs115325351       0.7375            1 
   3   rs78247728       0.5883            1 
   3  rs114719808       0.5729            1 
   3   rs79729654       0.6354            1 
   3  rs200808389       0.5859            1 
   3   rs62266274       0.1585            1 
   3   rs74920469       0.7375            1 
   3  rs113567496       0.0377            1 
   3    rs9866536       0.7825            1 
   3     rs334560       0.5164            1 
   3   rs72969194       0.2841            1 
   3   rs74778169       0.7375            1 
   3    rs6805931       0.6686            1 
   3    rs9840111       0.5883            1 
   3     rs334561       0.6354            1 
   3   rs78453198       0.7375            1 
   3   rs77618823       0.7151            1 
   3   rs58863896       0.1585            1 
   3   rs67515346       0.4603            1 
   3   rs59703574       0.7375            1 
   3  rs146591776       0.5883            1 
   3  rs112353629       0.7375            1 
   3     rs334565       0.6354            1 
   3   rs78001869       0.7375            1 
   3     rs334566       0.5164            1 
   3  rs112446701       0.7375            1 
   3  rs570238285       0.0243            1 
   3  rs200679386       0.9641            1 
   3  rs576972874       0.0291            1 
   3  rs115941008       0.5729            1 
   3   rs76530580       0.7375            1 
   3  rs116062432       0.5729            1 
   3   rs72969200       0.7776            1 
   3     rs182839       0.6354            1 
   3     rs334536       0.5164            1 
   3   rs72971006       0.3341            1 
   3   rs75300086       0.7375            1 
   3  rs201701050       0.7375            1 
   3     rs334535       0.2901            1 
   3   rs17205095       0.6597            1 
   3   rs77726485       0.7375            1 
   3     rs334534       0.6686            1 
   3    rs9816864       0.5883            1 
   3  rs112158126       0.7375            1 
   3   rs62266277       0.1585            1 
   3  rs112912146       0.7375            1 
   3   rs61588608       0.6665            1 
   3   rs76375771       0.7375            1 
   3   rs72971013       0.0377            1 
   3    rs9842216       0.5883            1 
   3   rs58959678       0.5921            1 
   3  rs149997834       0.7375            1 
   3  rs116455472       0.5729            1 
   3  rs144880072       0.7375            1 
   3     rs334551       0.6686            1 
   3   rs76224378       0.7375            1 
   3     rs334552       0.6686            1 
   3  rs140499519       0.7375            1 
   3  rs141411516       0.7375            1 
   3  rs199806110        0.345            1 
   3  rs112003116       0.9588            1 
   3  rs112369966       0.7375            1 
   3  rs113228536       0.7375            1 
   3    rs9289139       0.5883            1 
   3   rs72971017       0.0377            1 
   3    rs7626888       0.0288            1 
   3   rs79100041       0.7375            1 
   3   rs78106885       0.7375            1 
   3   rs72971018       0.0377            1 
   3    rs9836325       0.5883            1 
   3     rs334554       0.6686            1 
   3   rs55974533       0.0288            1 
   3    rs9862099       0.5883            1 
   3   rs75766927       0.7375            1 
   3   rs62266281       0.1585            1 
   3  rs151266821       0.0288            1 
   3   rs78984101       0.7375            1 
   3  rs111759277       0.7375            1 
   3   rs76950123       0.7375            1 
   3  rs112627323       0.7375            1 
   3  rs113392759       0.7375            1 
   3   rs71688969       0.6686            1 
   3   rs73854776       0.3699            1 
   3   rs77026850       0.7375            1 
   3   rs60235167       0.1585            1 
   3  rs115760931       0.9752            1 
   3   rs72971020       0.7776            1 
   3  rs114214246       0.5859            1 
   3   rs76748801       0.7375            1 
   3     rs334559       0.5367            1 
   3  rs112201072       0.7375            1 
   3   rs60325644       0.7375            1 
   3  rs373339796       0.7152            1 
   3    rs4688059       0.1585            1 
   3   rs77066685       0.7825            1 
   3  rs569442510       0.5729            1 
   3   rs72971026       0.0377            1 
   3    rs3755556        0.979            1 
   3    rs9846422       0.5883            1 
   3    rs3755557       0.2783            1 
   3   rs78247451       0.5883            1 
   3   rs80234913       0.3001            1 
   3   rs80050568       0.2783            1 
   3   rs73177909       0.2783            1 
   3  rs114265738       0.5729            1 
   3   rs12632325       0.3259            1 
   3    rs6806460       0.5212            1 
   3   rs80083327        0.979            1 
   3   rs72971030       0.2841            1 
   3   rs17811013       0.2783            1 
   3  rs200931686       0.4022            1 
   3  rs147396134       0.0377            1 
   3   rs58159117       0.2787            1 
   3   rs12635508       0.2787            1 
   3   rs17811061       0.2783            1 
   3     rs184576       0.8676            1 
   3  rs139172121       0.6032            1 
   3   rs11925868       0.2783            1 
   3   rs11925952       0.2783            1 
   3   rs11925899       0.2783            1 
   3   rs74517115       0.9364            1 
   3  rs376466699         0.13            1 
   3   rs62266287      0.05749            1 
   3  rs113872954       0.9364            1 
   3     rs334537       0.8007            1 
   3   rs11927974       0.5921            1 
   3   rs16830720      0.08129            1 
   3  rs199498515       0.5921            1 
   3  rs111661335       0.5921            1 
   3     rs334538       0.6284            1 
   3   rs17205536       0.5921            1 
   3  rs115836494       0.5729            1 
   3   rs73177912       0.5921            1 
   3   rs12053912       0.2282            1 
   3  rs113898838       0.5729            1 
   3     rs334539       0.8485            1 
   3     rs334540       0.8485            1 
   3   rs11359839       0.4507            1 
   3   rs34639411       0.3749            1 
   3  rs112232014       0.1326            1 
   3  rs111918115       0.5729            1 
   3   rs78093713       0.4369            1 
   3    rs9868486       0.3905            1 
   3   rs16830730       0.3883            1 
   3    rs9873873       0.3905            1 
   3    rs4688062       0.1326            1 
   3  rs114455334       0.8366            1 
   3   rs78850370       0.5883            1 
   3  rs113236173       0.5729            1 
   3  rs147912912       0.3905            1 
   3  rs143681766       0.3001            1 
   3    rs9289141       0.1326            1 
   3     rs334542       0.9321            1 
   3  rs112442742       0.5729            1 
   3     rs334543       0.9836            1 
   3   rs58321096       0.2308            1 
   3   rs12493535       0.1326            1 
   3     rs334544       0.3398            1 
   3    rs6804929       0.7972            1 
   3   rs77709982       0.8366            1 
   3    rs1488766      0.08219            1 
   3  rs113461270       0.5729            1 
   3     rs334545       0.8485            1 
   3  rs113635897       0.5729            1 
   3   rs59081488       0.2532            1 
   3  rs144865819       0.3905            1 
   3  rs112321186       0.5921            1 
   3   rs62266291       0.2174            1 
   3  rs149131446       0.2174            1 
   3   rs59660423       0.8366            1 
   3  rs141103461       0.5876            1 
   3   rs80300251       0.5729            1 
   3     rs749768       0.1067            1 
   3  rs115655564       0.5729            1 
   3   rs59504548       0.4751            1 
   3    rs9813357       0.3842            1 
   3    rs3036733       0.5226            1 
   3   rs76014591       0.3842            1 
   3  rs111477984       0.5729            1 
   3   rs11362154       0.9264            1 
   3   rs79106432        0.602            1 
   3   rs34825829       0.5894            1 
   3    rs6776878       0.1873            1 
   3    rs9861883       0.5696            1 
   3     rs334547       0.9501            1 
   3    rs9849392       0.3225            1 
   3     rs334548       0.9759            1 
   3     rs334549       0.9264            1 
   3     rs334550       0.9759            1 
   3   rs72971050       0.2308            1 
   3   rs72971051       0.2308            1 
   3   rs56808971        0.602            1 
   3    rs6792814       0.1873            1 
   3    rs3112282       0.9264            1 
   3    rs3112283       0.9264            1 
   3   rs62266309       0.8298            1 
   3  rs373414536       0.8298            1 
   3   rs62266310       0.8298            1 
   3   rs62266311       0.8298            1 
   3   rs13086387       0.9332            1 
   3    rs7644268       0.8716            1 
   3   rs35450153       0.9332            1 
   3   rs34473571        0.107            1 
   3   rs72971057       0.2841            1 
   3   rs73177923       0.9332            1 
   3  rs113170394       0.3932            1 
   3  rs539276505       0.2841            1 
   3    rs6438558       0.3998            1 
   3   rs75684688       0.3932            1 
   3   rs59250491       0.9814            1 
   3  rs115802497       0.5729            1 
   3   rs13067539       0.0489            1 
   3   rs59669360       0.0382            1 
   3    rs6781470       0.7751            1 
   3  rs111382882       0.2841            1 
   3    rs8180068        0.107            1 
   3   rs57072752       0.9363            1 
   3   rs11927947       0.9332            1 
   3   rs57664228        0.107            1 
   3   rs57147159       0.2841            1 
   3   rs28398784       0.7751            1 
   3    rs4687895       0.0244            1 
   3   rs59328871        0.107            1 
   3   rs55903100       0.9363            1 
   3     rs923380       0.8716            1 
   3     rs901920        0.798            1 
   3   rs72952818       0.2841            1 
   3   rs67984114       0.9332            1 
   3  rs111962976       0.2841            1 
   3  rs144296171        0.107            1 
   3   rs60166367       0.1078            1 
   3   rs59426062       0.9363            1 
   3   rs72625409       0.9332            1 
   3   rs34548229       0.1704            1 
   3   rs58075517       0.9363            1 
   3    rs6781123       0.0496            1 
   3   rs12495656        0.107            1 
   3    rs2130001       0.7751            1 
   3    rs9637384        0.107            1 
   3    rs2171599        0.798            1 
   3   rs13095684      0.05129            1 
   3   rs11705695       0.9332            1 
   3   rs10934510       0.0247            1 
   3   rs11706916        0.107            1 
   3   rs57199107       0.7361            1 
   3    rs2035674        0.798            1 
   3    rs2035673        0.798            1 
   3    rs2035672        0.798            1 
   3    rs6804257       0.9363            1 
   3   rs58155463        0.797            1 
   3    rs1807075       0.3192            1 
   3    rs2046954       0.8978            1 
   3    rs2046953       0.8831            1 
   3    rs4676703       0.0247            1 
   3    rs4676811      0.06379            1 
   3     rs902796       0.5226            1 
   3   rs13317104       0.2189            1 
   3   rs56148233       0.6965            1 
   3   rs13073885       0.0165            1 
   3   rs80204461       0.2069            1 
   3  rs149787510       0.7854            1 
   3  rs369983951       0.8343            1 
   3   rs34591954        0.687            1 
   3     rs902795       0.5226            1 
   3    rs5852232       0.6897            1 
   3  rs115217221       0.5729            1 
   3    rs6438559       0.9947            1 
   3    rs6438560       0.7245            1 
   3    rs6782570       0.9947            1 
   3    rs6769988       0.9947            1 
   3    rs6794478       0.9947            1 
   3   rs10934511       0.6742            1 
   3    rs7641727       0.4218            1 
   3   rs34291253       0.6255            1 
   3    rs4488869       0.9947            1 
   3    rs4563433       0.5601            1 
   3   rs13075809        0.687            1 
   3   rs79068333      0.05509            1 
   3    rs6438561       0.9947            1 
   3    rs6438562       0.4042            1 
   3   rs35605064       0.8478            1 
   3    rs6438564       0.9947            1 
   3    rs6438565       0.7449            1 
   3   rs72952850       0.2841            1 
   3    rs6438566       0.9947            1 
   3   rs58043269       0.9415            1 
   3  rs543965823       0.1539            1 
   3    rs9877813       0.6955            1 
   3   rs10804550       0.6955            1 
   3    rs9851098       0.9641            1 
   3   rs71327212       0.5238            1 
   3   rs71327213       0.4712            1 
   3    rs5852233      0.07459            1 
   3    rs2035671       0.6897            1 
   3   rs68123844       0.5238            1 
   3   rs12489527       0.7504            1 
   3   rs72952852       0.2841            1 
   3   rs11712811       0.5793            1 
   3   rs60845666       0.9118            1 
   3    rs9844063       0.9641            1 
   3    rs9881717       0.9947            1 
   3   rs12152218       0.9947            1 
   3   rs10523022       0.8831            1 
   3  rs141681040       0.5236            1 
   3    rs4676767       0.5226            1 
   3  rs140706014       0.6897            1 
   3   rs77557687       0.7025            1 
   3  rs200601614       0.7174            1 
   3   rs58361974       0.5658            1 
   3   rs13079094       0.7174            1 
   3   rs72952863       0.2841            1 
   3   rs10514764       0.9649            1 
   3    rs7633395       0.8718            1 
   3    rs3732362       0.9069            1 
   3    rs3732363       0.6955            1 
   3   rs13092071       0.9036            1 
   3    rs1488763       0.6541            1 
   3   rs60464555       0.9649            1 
   3   rs60112606       0.5232            1 
   3    rs9853082       0.5096            1 
   3    rs1873070       0.7504            1 
   3    rs9858566       0.9947            1 
   3     rs902790       0.9947            1 
   3   rs10934512       0.9947            1 
   3    rs9868058       0.9947            1 
   3    rs9868312       0.9947            1 
   3    rs6805050       0.9947            1 
   3   rs11719262       0.8982            1 
   3    rs9841122       0.9947            1 
   3    rs9841303       0.9947            1 
   3   rs34720062       0.8718            1 
   3   rs10629335       0.9947            1 
   3    rs7653263       0.9947            1 
   3   rs11456826       0.9947            1 
   3    rs7653396       0.9947            1 
   3    rs7641838       0.9947            1 
   3    rs7642171       0.9947            1 
   3   rs13064815       0.9425            1 
   3    rs9289142       0.9947            1 
   3    rs9857123       0.9947            1 
   3    rs1488762       0.9947            1 
   3    rs1488761       0.9947            1 
   3    rs1074053       0.3932            1 
   3    rs1079784       0.8718            1 
   3    rs2319540       0.9415            1 
   3   esv3597570       0.8041            1 
   3  rs552597888        0.774            1 
   3    rs4134492       0.9947            1 
   3  rs116718806       0.3537            1 
   3   rs10571857       0.9947            1 
   3  rs543088040       0.6593            1 
   3   rs36107695       0.9988            1 
   3    rs6775625       0.9947            1 
   3    rs7634938       0.8718            1 
   3   rs72952877       0.2841            1 
   3   rs11709677       0.8982            1 
   3   rs11721221       0.8982            1 
   3    rs7635647       0.6955            1 
   3   rs55871529       0.9006            1 
   3   rs56097401       0.7653            1 
   3   rs34032950       0.8718            1 
   3    rs9813834       0.9947            1 
   3   rs11707711       0.9947            1 
   3    rs6776122       0.9947            1 
   3   rs72952884       0.2841            1 
   3     rs979682       0.9947            1 
   3    rs6438567       0.9947            1 
   3    rs1488765       0.8982            1 
   3    rs1488764       0.9947            1 
   3   rs11710115       0.8982            1 
   3    rs9872165       0.9947            1 
   3   rs62264969       0.9415            1 
   3    rs9835042       0.9642            1 
   3   rs13088757       0.3932            1 
   3   rs73856411       0.2069            1 
   3    rs9844508       0.6955            1 
   3   rs11426784       0.8531            1 
   3    rs2319541       0.9947            1 
   3   rs16830813       0.8982            1 
   3    rs1907681       0.9947            1 
   3     rs902791       0.9947            1 
   3   rs76885361       0.3537            1 
   3     rs902792       0.9947            1 
   3    rs5852234       0.6955            1 
   3   rs34715601       0.9142            1 
   3   rs76403762       0.2069            1 
   3    rs4676804       0.9947            1 
   3  rs138406928       0.3932            1 
   3   rs72952897       0.9415            1 
   3    rs2319542       0.9947            1 
   3    rs2874021       0.9415            1 
   3    rs1352458       0.9947            1 
   3    rs4676809       0.9947            1 
   3    rs7637828       0.9947            1 
   3   rs35942490       0.4889            1 
   3   rs75049149       0.2069            1 
   3   rs13090279       0.3932            1 
   3    rs6772067       0.6955            1 
   3   rs62264981       0.9415            1 
   3   rs60511075       0.9415            1 
   3   rs73856417       0.2069            1 
   3   rs71156784       0.6897            1 
   3   rs10934514       0.6897            1 
   3   rs10934515       0.6897            1 
   3   rs10934516       0.6897            1 
   3   rs35977875       0.8718            1 
   3   rs10934517       0.6897            1 
   3    rs2171598       0.6897            1 
   3    rs2130000       0.6897            1 
   3  rs140612494       0.2069            1 
   3   rs35280462       0.8718            1 
   3   rs11926867       0.8982            1 
   3   rs72954705       0.2841            1 
   3    rs6764549       0.6897            1 
   3    rs2319543       0.6897            1 
   3     rs902793       0.8982            1 
   3     rs902794       0.9947            1 
   3  rs115059400       0.5729            1 
   3   rs10674975       0.8491            1 
   3   rs10674976       0.1083            1 
   3   rs67430232       0.8982            1 
   3    rs4676822       0.9947            1 
   3    rs2874022       0.9947            1 
   3   rs34537735       0.8718            1 
   3  rs530640778        0.451            1 
   3    rs9849023       0.9947            1 
   3  rs112676942       0.8666            1 
   3    rs2014133       0.9947            1 
   3    rs2014142       0.6955            1 
   3    rs2035669       0.3467            1 
   3   rs72954713       0.7095            1 
   3   rs72954714       0.7095            1 
   3    rs4549306       0.9415            1 
   3     rs923726       0.6897            1 
   3     rs923727       0.6897            1 
   3     rs923728       0.6897            1 
   3    rs9842302       0.6897            1 
   3   rs72954718       0.9415            1 
   3   rs72954719       0.9415            1 
   3    rs9289143       0.6897            1 
   3   rs78254349       0.2841            1 
   3   rs74786218       0.2841            1 
   3    rs2874023       0.6897            1 
   3   rs11915552       0.6897            1 
   3   rs10049256       0.6897            1 
   3    rs5852236       0.6897            1 
   3   rs10049457       0.9642            1 
   3    rs2131174       0.6897            1 
   3   rs72954722       0.8298            1 
   3    rs2007756       0.5226            1 
   3    rs6783970       0.7592            1 
   3   rs10934518       0.7504            1 
   3   rs10934519       0.6955            1 
   3   rs72954725       0.9415            1 
   3   rs72954726       0.7095            1 
   3    rs6803669       0.8831            1 
   3  rs142823750       0.3537            1 
   3   rs35902169       0.8718            1 
   3  rs112055226       0.2069            1 
   3   rs10934520       0.7174            1 
   3    rs6765483       0.9789            1 
   3    rs2029607       0.8718            1 
   3   rs62264984       0.6955            1 
   3   rs79936700       0.8919            1 
   3   rs35791817       0.7174            1 
   3    rs2029609       0.6955            1 
   3   rs13087908       0.9789            1 
   3  rs201747814       0.6365            1 
   3   rs11348199       0.8718            1 
   3   rs72954727       0.2841            1 
   3    rs9878040       0.9642            1 
   3   rs11928560       0.3416            1 
   3   rs56259926       0.8614            1 
   3   rs28735732       0.7517            1 
   3    rs9883331       0.6525            1 
   3   rs62264985       0.7718            1 
   3   rs13068983       0.6067            1 
   3   rs16830894       0.7517            1 
   3   rs12491165       0.7517            1 
   3    rs4676832       0.4939            1 
   3    rs4676833        0.491            1 
   3    rs6777971       0.4939            1 
   3    rs6778180       0.9558            1 
   3    rs4676834       0.4939            1 
   3    rs9811483       0.4939            1 
   3  rs531304770       0.3024            1 
   3    rs9821746        0.491            1 
   3   rs35114984       0.9418            1 
   3   rs34537560       0.4723            1 
   3   rs34998142       0.9942            1 
   3    rs9827384       0.6525            1 
   3    rs9827647       0.9696            1 
   3  rs112084427       0.2841            1 
   3    rs9833127       0.7517            1 
   3   rs72954733       0.2841            1 
   3   rs11927125       0.8614            1 
   3   rs62264988       0.7718            1 
   3   rs34964758       0.9942            1 
   3    rs2319544       0.7517            1 
   3    rs9858897       0.7517            1 
   3   rs34355004       0.4752            1 
   3   rs34829073       0.9942            1 
   3   rs11929146        0.491            1 
   3  rs114095275       0.7025            1 
   3    rs6787458       0.4939            1 
   3    rs5852237        0.491            1 
   3  rs147511193       0.7718            1 
   3  rs149185568       0.4939            1 
   3   rs35577170       0.9558            1 
   3  rs563135683       0.9558            1 
   3    rs7648922       0.7924            1 
   3   rs34014378       0.9942            1 
   3    rs6785180       0.3057            1 
   3    rs1388755        0.913            1 
   3    rs7632933       0.8911            1 
   3    rs1826376        0.913            1 
   3    rs7633690       0.7517            1 
   3    rs9846992       0.7718            1 
   3    rs9847014       0.6525            1 
   3   rs35965564       0.4752            1 
   3   rs12635156       0.7517            1 
   3  rs145586367       0.7517            1 
   3    rs1907683       0.9942            1 
   3   rs80047133       0.2609            1 
   3   rs57119250       0.2841            1 
   3  rs141232209       0.7517            1 
   3    rs9863909       0.9696            1 
   3   rs35049714       0.9558            1 
   3    rs6438569       0.4939            1 
   3    rs4321558       0.4939            1 
   3    rs4501147       0.4939            1 
   3  rs112853410       0.2841            1 
   3  rs113383224       0.2841            1 
   3  rs376108162       0.5489            1 
   3   rs12492422       0.2877            1 
   3    rs9852150       0.7517            1 
   3  rs113604998       0.2841            1 
   3   rs55762220       0.9942            1 
   3   rs55773752       0.9942            1 
   3    rs6764990        0.491            1 
   3   rs13314395       0.7517            1 
   3    rs1602613       0.7517            1 
   3   rs72954750       0.2841            1 
   3   rs72954753       0.2841            1 
   3    rs1492271       0.4939            1 
   3    rs1492272       0.9942            1 
   3  rs199824735       0.2705            1 
   3    rs6803611       0.4939            1 
   3   rs10586717       0.6056            1 
   3   rs12638442       0.2877            1 
   3    rs7612000       0.4723            1 
   3    rs1388754       0.7517            1 
   3   rs56805999       0.8614            1 
   3   rs59807714       0.4627            1 
   3    rs1118199       0.7517            1 
   3   rs62265006       0.6525            1 
   3  rs555597837       0.2987            1 
   3    rs1873651       0.4547            1 
   3    rs9811713       0.6525            1 
   3    rs9811986       0.7621            1 
   3    rs9816153       0.6056            1 
   3    rs6771865       0.7517            1 
   3    rs6772226       0.4939            1 
   3    rs9854639       0.6525            1 
   3   rs78959228       0.2987            1 
   3   rs74744918       0.2987            1 
   3  rs535960478       0.9205            1 
   3   rs35055813       0.9942            1 
   3   rs12695398        0.491            1 
   3  rs147389475       0.7803            1 
   3  rs147079602       0.6525            1 
   3   rs61462888       0.4627            1 
   3    rs6764177       0.2011            1 
   3   rs78137076        0.491            1 
   3  rs138685019       0.4939            1 
   3   rs28783818       0.7803            1 
   3   rs60112789       0.4627            1 
   3    rs4583685       0.4939            1 
   3   rs35747924       0.2987            1 
   3   rs59078250       0.4627            1 
   3    rs4431141        0.491            1 
   3   rs13324178       0.7621            1 
   3    rs2101656        0.913            1 
   3    rs2087746       0.4752            1 
   3    rs6801765       0.7621            1 
   3    rs1844972       0.7517            1 
   3    rs9826773       0.7517            1 
   3    rs1907680       0.4939            1 
   3    rs9851018       0.7517            1 
   3   rs34315935        0.721            1 
   3   rs58693617       0.1594            1 
   3   rs28495065       0.6525            1 
   3    rs4676673       0.7808            1 
   3   rs13319879       0.7769            1 
   3   rs11716696       0.7769            1 
   3   rs13059080       0.4752            1 
   3    rs1352933       0.9116            1 
   3    rs1352932       0.4939            1 
   3    rs1352931       0.6699            1 
   3     rs980839       0.4939            1 
   3   rs11718951       0.9942            1 
   3    rs9872922       0.6525            1 
   3  rs139186147       0.7803            1 
   3    rs9637364        0.913            1 
   3    rs9878591       0.9116            1 
   3    rs4676675       0.9116            1 
   3   rs13078387       0.5978            1 
   3    rs1873652       0.7769            1 
   3   rs71619771       0.9942            1 
   3   rs74347840       0.9028            1 
   3   rs60282320       0.2841            1 
   3    rs4263318       0.4939            1 
   3   rs11290372       0.7769            1 
   3    rs4314205       0.4939            1 
   3   rs13091848       0.9942            1 
   3    rs9856288       0.7769            1 
   3    rs9856618       0.7769            1 
   3     rs796824       0.4939            1 
   3  rs202139517        0.913            1 
   3   rs55861253       0.7689            1 
   3   rs56103727       0.7689            1 
   3     rs787183       0.8614            1 
   3   rs12494395       0.9942            1 
   3    rs9824334       0.7769            1 
   3    rs4676676       0.7689            1 
   3    rs1085611       0.9028            1 
   3   rs72954777       0.2841            1 
   3     rs787184       0.4627            1 
   3    rs9829600       0.6525            1 
   3   rs72954784       0.2841            1 
   3    rs9816220       0.7621            1 
   3     rs813697       0.4939            1 
   3  rs545743587       0.7886            1 
   3     rs902797       0.6525            1 
   3  rs138383269       0.9028            1 
   3  rs544993123       0.5652            1 
   3     rs787185       0.4939            1 
   3  rs541258615       0.7924            1 
   3   rs17812613       0.6525            1 
   3  rs201265685       0.2172            1 
   3   rs78307872       0.4752            1 
   3  rs115686878       0.4752            1 
   3  rs149065512       0.4752            1 
   3   rs11707599       0.6787            1 
   3   rs61797806       0.6525            1 
   3    rs9875613       0.5459            1 
   3    rs2319672       0.2454            1 
   3    rs2319671       0.7769            1 
   3   rs72954789       0.7769            1 
   3    rs4378995       0.5459            1 
   3    rs2319670       0.3066            1 
   3   rs11914907       0.7096            1 
   3   rs11922605       0.7096            1 
   3   rs60066493        0.171            1 
   3    rs4058357       0.7769            1 
   3   rs61284032        0.171            1 
   3   rs73856447       0.0263            1 
   3    rs6774960       0.5459            1 
   3   rs34305348       0.4752            1 
   3     rs787202       0.7402            1 
   3    rs4146299       0.3066            1 
   3   rs10934526       0.7769            1 
   3    rs2319669       0.7769            1 
   3   rs35424653       0.3108            1 
   3    rs4146300       0.3066            1 
   3    rs6795868       0.5459            1 
   3    rs5852239       0.5459            1 
   3    rs5852240       0.6641            1 
   3   rs79019771       0.3108            1 
   3    rs1849933       0.7924            1 
   3    rs9843220       0.5459            1 
   3   rs73856450        0.171            1 
   3    rs9848714       0.7769            1 
   3   rs72954800       0.6033            1 
   3    rs2943755        0.913            1 
   3     rs814182       0.3108            1 
   3    rs9849695       0.7769            1 
   3   rs10934527       0.8261            1 
   3  rs113203377        0.171            1 
   3     rs787211        0.913            1 
   3   rs13091943       0.7732            1 
   3   rs13096642       0.5759            1 
   3    rs2638599       0.9037            1 
   3    rs2673718       0.9037            1 
   3   rs11705881       0.9539            1 
   3    rs1092743       0.6093            1 
   3    rs2971213       0.8829            1 
   3   rs11706014       0.9015            1 
   3   rs35964791       0.3066            1 
   3    rs9810674       0.8345            1 
   3    rs1085625       0.6093            1 
   3    rs9815720       0.8345            1 
   3    rs1085624       0.3108            1 
   3    rs1085623       0.6143            1 
   3    rs1085622       0.8829            1 
   3    rs2101657       0.9539            1 
   3    rs1085621       0.6143            1 
   3    rs1085620       0.8829            1 
   3    rs1085619       0.6143            1 
   3  rs147179008       0.9539            1 
   3  rs116647592       0.9539            1 
   3   rs28781320       0.7803            1 
   3  rs113662578       0.9503            1 
   3  rs112378529       0.9503            1 
   3    rs2874052       0.9015            1 
   3    rs2319667       0.9539            1 
   3   rs55668561       0.9539            1 
   3   rs28838888       0.9215            1 
   3   rs11711504       0.9015            1 
   3    rs2943756       0.9901            1 
   3  rs150438062      0.07819            1 
   3   rs10460827       0.9539            1 
   3   rs72956815       0.9539            1 
   3   rs75888934       0.2702            1 
   3    rs7642267       0.4951            1 
   3   rs10460828       0.9015            1 
   3    rs9823907       0.4951            1 
   3    rs2673712       0.6725            1 
   3   rs77196366      0.07819            1 
   3    rs2673713       0.9901            1 
   3    rs9849426       0.9215            1 
   3    rs9834585       0.6849            1 
   3   rs11273560       0.6093            1 
   3     rs796825        0.817            1 
   3     rs787203        0.621            1 
   3   rs57302710       0.7147            1 
   3   rs34782816        0.466            1 
   3    rs9846512       0.9932            1 
   3   rs35402050       0.7245            1 
   3    rs1515574       0.7718            1 
   3    rs9851825       0.9951            1 
   3    rs2971211       0.7245            1 
   3   rs13314898       0.7245            1 
   3   rs71800268       0.5402            1 
   3     rs787201       0.9951            1 
   3   rs12636534      0.09409            1 
   3     rs787200       0.8596            1 
   3  rs116096372       0.5729            1 
   3   rs34143531       0.7718            1 
   3     rs787199        0.954            1 
   3    rs9867399       0.7879            1 
   3    rs9829772       0.9932            1 
   3   rs34577616       0.3454            1 
   3    rs9850143       0.9932            1 
   3  rs187510115       0.5069            1 
   3   rs79276063       0.5402            1 
   3   rs77133734       0.2702            1 
   3     rs787198       0.1941            1 
   3   rs72956841       0.7137            1 
   3     rs787196       0.4565            1 
   3   rs17281780       0.8217            1 
   3   rs76762825       0.0228            1 
   3  rs542870940       0.1009            1 
   3   rs12494182        0.027            1 
   3  rs574047431       0.8692            1 
   3     rs809792       0.3618            1 
   3    rs6771381       0.7267            1 
   3   rs55813294        0.027            1 
   3     rs787186       0.3618            1 
   3  rs149454147       0.9129            1 
   3     rs787188      0.08399            1 
   3     rs787189       0.9032            1 
   3    rs2638591       0.6088            1 
   3   rs73856465       0.9129            1 
   3   rs73856468        0.789            1 
   3     rs787190       0.6088            1 
   3   rs73856469       0.2917            1 
   3    rs6808344       0.5119            1 
   3     rs787191       0.1805            1 
   3     rs787192       0.6088            1 
   3    rs4676695       0.1246            1 
   3   rs34035570       0.1022            1 
   3   rs72956850       0.4018            1 
   3   rs72956851       0.4018            1 
   3   rs72956853       0.4885            1 
   3     rs787194       0.1022            1 
   3   rs57086352       0.3862            1 
   3  rs113913744       0.5729            1 
   3   rs72956859       0.9022            1 
   3    rs1085614       0.6088            1 
   3   rs74447656       0.2702            1 
   3    rs9860337       0.8914            1 
   3   rs35258094       0.6088            1 
   3   rs55885326       0.9022            1 
   3   rs11719424       0.4417            1 
   3   rs13075658       0.1305            1 
   3    rs1085615       0.1022            1 
   3    rs1085616       0.6088            1 
   3   rs72956861       0.9022            1 
   3  rs114601811       0.5729            1 
   3  rs142774004       0.6088            1 
   3  rs114940204       0.9226            1 
   3    rs1085617       0.6088            1 
   3   rs78098868       0.2155            1 
   3   rs58556686       0.2398            1 
   3    rs9847841       0.8914            1 
   3  rs141045107       0.2702            1 
   3  rs114765672       0.7661            1 
   3  rs115235940       0.5729            1 
   3     rs787195       0.1022            1 
   3   rs13318838       0.6088            1 
   3  rs113153986       0.5729            1 
   3    rs6784366       0.4417            1 
   3  rs536070765       0.5729            1 
   3   rs16831027       0.5729            1 
   3    rs7632516       0.2398            1 
   3    rs5852241       0.1022            1 
   3     rs787209       0.1022            1 
   3   rs73856480        0.027            1 
   3   rs77298798       0.5729            1 
   3   rs72956869       0.7913            1 
   3   rs73856482       0.4403            1 
   3   rs11445102       0.1022            1 
   3   rs35658370       0.1398            1 
   3   rs56824035       0.9022            1 
   3     rs787208       0.6088            1 
   3   rs16831032        0.027            1 
   3   rs11343116       0.6088            1 
   3  rs558133547       0.6088            1 
   3     rs787207       0.6088            1 
   3   rs72956871       0.4531            1 
   3  rs114769043       0.6986            1 
   3   rs16831033       0.5322            1 
   3    rs6782613       0.4805            1 
   3  rs116389131       0.5729            1 
   3   rs10511400       0.5322            1 
   3   rs34220764       0.2006            1 
   3   rs58174591       0.9631            1 
   3  rs138097645       0.6986            1 
   3  rs115059594       0.5729            1 
   3   rs11554681       0.1305            1 
   3  rs113457089       0.5729            1 
   3   rs58345296       0.5322            1 
   3     rs787206       0.2006            1 
   3  rs112676909       0.5729            1 
   3   rs16831036       0.5322            1 
   3    rs6800402       0.1022            1 
   3   rs61020295       0.2917            1 
   3    rs2638597       0.2006            1 
   3    rs9850986       0.7573            1 
   3    rs6803428       0.5322            1 
   3  rs553758841       0.7661            1 
   3   rs16831049       0.5729            1 
   3    rs9856670       0.2006            1 
   3    rs9876547       0.2006            1 
   3  rs555485502       0.9022            1 
   3    rs6782419       0.5322            1 
   3  rs560759949      0.08649            1 
   3    rs2943757       0.1022            1 
   3     rs787205       0.2006            1 
   3  rs190343305       0.5729            1 
   3  rs141062687       0.1022            1 
   3    rs6802912       0.6986            1 
   3     rs701988       0.1022            1 
   3     rs923729       0.2006            1 
   3   rs10707185       0.8006            1 
   3   rs72317043       0.9022            1 
   3    rs9874631       0.1022            1 
   3   rs60136263       0.8006            1 
   3   rs56384860       0.9022            1 
   3    rs6764516       0.2006            1 
   3    rs6438577       0.1022            1 
   3    rs6803206       0.1022            1 
   3     rs951658       0.2006            1 
   3    rs9810784       0.2006            1 
   3    rs2319674       0.1022            1 
   3  rs535042019       0.5993            1 
   3   rs34104182       0.3598            1 
   3    rs6806659       0.1022            1 
   3  rs115005374       0.6986            1 
   3    rs2176093       0.1022            1 
   3   rs28826066       0.2006            1 
   3    rs9849354       0.1022            1 
   3   rs59766787       0.7137            1 
   3   rs56048284       0.9022            1 
   3  rs111782197       0.5729            1 
   3    rs9817398       0.1022            1 
   3    rs1009248       0.3598            1 
   3    rs9822269       0.1022            1 
   3    rs9822759       0.2006            1 
   3    rs9822636       0.2006            1 
   3    rs9822672       0.1022            1 
   3  rs113060460       0.3598            1 
   3    rs6808913       0.2006            1 
   3   rs60814807       0.9022            1 
   3  rs115406405       0.5729            1 
   3   rs11928731       0.2006            1 
   3   rs28535957       0.2006            1 
   3   rs13327125       0.2006            1 
   3    rs6764372       0.8006            1 
   3   rs11914405       0.2006            1 
   3    rs6767308       0.2006            1 
   3    rs6791815       0.5322            1 
   3   rs12485446       0.7422            1 
   3   rs72956897       0.9022            1 
   3    rs6770482       0.5322            1 
   3   rs10048964       0.2006            1 
   3   rs13318758       0.2006            1 
   3   rs77775034       0.8914            1 
   3  rs112318008       0.5729            1 
   3    rs6777979       0.2006            1 
   3   rs56191134       0.1305            1 
   3    rs1515576       0.3097            1 
   3    rs7622363       0.3097            1 
   3   rs77301043       0.9226            1 
   3    rs9836095       0.8914            1 
   3  rs147778109       0.5729            1 
   3  rs115452362       0.5729            1 
   3   rs55640624       0.9022            1 
   3   rs59522791       0.9022            1 
   3    rs1515575       0.1305            1 
   3    rs1625178       0.2006            1 
   3   rs13075278       0.1305            1 
   3   rs61160321       0.9022            1 
   3    rs5852244       0.1305            1 
   3   rs59779647       0.9022            1 
   3   rs75099270       0.7422            1 
   3  rs140096128        0.794            1 
   3  rs111812851       0.5729            1 
   3   rs79839362       0.7422            1 
   3  rs116317663       0.5729            1 
   3  rs538540410       0.2995            1 
   3  rs139257696       0.9022            1 
   3  rs143167018       0.8006            1 
   3    rs6787089       0.3097            1 
   3    rs6787618       0.1305            1 
   3   rs13100050       0.1305            1 
   3  rs111371079       0.3598            1 
   3   rs12495760       0.3598            1 
   3   rs16831061       0.9226            1 
   3   rs73855206       0.8006            1 
   3    rs3914498       0.1305            1 
   3   rs12638445       0.3097            1 
   3    rs1147680       0.3097            1 
   3    rs1147681       0.2006            1 
   3  rs146340990       0.2006            1 
   3    rs2030413       0.1472            1 
   3   rs11717787       0.2761            1 
   3  rs114211109       0.7422            1 
   3  rs112768024       0.5729            1 
   3   rs72958712       0.5096            1 
   3   rs11718087       0.4617            1 
   3  rs115073416       0.5729            1 
   3   rs72958714       0.5096            1 
   3    rs1147688       0.1746            1 
   3   rs73855212        0.209            1 
   3    rs1147689       0.1746            1 
   3   rs16831067       0.5646            1 
   3    rs1147690       0.1746            1 
   3    rs4676697       0.1305            1 
   3   rs16831072       0.5729            1 
   3   rs63463466       0.1446            1 
   3   rs16831074       0.6887            1 
   3   rs79894520        0.209            1 
   3    rs1606871       0.4617            1 
   3   rs73855215        0.209            1 
   3   rs35035255      0.05809            1 
   3   rs12497721       0.7422            1 
   3  rs570067651       0.5729            1 
   3  rs556257523        0.209            1 
   3  rs142761241       0.4617            1 
   3  rs199978028       0.4617            1 
   3  rs148403956       0.4617            1 
   3  rs111525538       0.5051            1 
   3  rs371598772       0.5096            1 
   3  rs188773446        0.209            1 
   3  rs542999874       0.5729            1 
   3   rs36000147       0.6953            1 
   3   rs11713799       0.4617            1 
   3    rs6770455       0.6953            1 
   3    rs6770270       0.6953            1 
   3  rs145683115       0.5051            1 
   3    rs1716856       0.1295            1 
   3   rs73855218        0.209            1 
   3  rs115678646       0.5729            1 
   3   rs11708297       0.2133            1 
   3    rs1716855       0.1746            1 
   3   rs75403416       0.3788            1 
   3    rs2091727       0.4525            1 
   3   rs13083670       0.6953            1 
   3    rs2673701       0.7284            1 
   3   rs34542139       0.7284            1 
   3   rs16831087       0.4617            1 
   3    rs1733324       0.7284            1 
   3    rs1716840       0.5654            1 
   3   rs75375663       0.5729            1 
   3   rs13096232       0.6953            1 
   3   rs13096256       0.6953            1 
   3  rs114887859       0.2155            1 
   3  rs539396463       0.7422            1 
   3   rs71327229       0.6953            1 
   3   rs11308250       0.7284            1 
   3    rs1356112       0.6131            1 
   3    rs1621291       0.5654            1 
   3    rs1617553       0.7284            1 
   3   rs61098351       0.2123            1 
   3    rs1733328       0.1746            1 
   3    rs1716839       0.9044            1 
   3    rs1716838       0.9044            1 
   3    rs4676776       0.4658            1 
   3  rs541872738       0.3734            1 
   3  rs141350820       0.0392            1 
   3   rs11378986       0.4525            1 
   3    rs2702157       0.8782            1 
   3    rs7616519       0.3573            1 
   3    rs2702158       0.8782            1 
   3   rs11296382       0.5282            1 
   3    rs7616807       0.4651            1 
   3    rs9851711       0.1746            1 
   3    rs7617027       0.1499            1 
   3    rs7639127       0.4222            1 
   3    rs7639144       0.4222            1 
   3    rs2673696       0.4525            1 
   3   rs59248423       0.1426            1 
   3   rs61535593       0.5096            1 
   3   rs73855223       0.8101            1 
   3    rs6773612      0.09159            1 
   3    rs4676777       0.4658            1 
   3   rs55893937       0.7095            1 
   3   rs73855224        0.209            1 
   3  rs140742238       0.6874            1 
   3   rs33935225       0.6331            1 
   3    rs4533682      0.07159            1 
   3   rs34805176       0.6142            1 
   3    rs1147693       0.1721            1 
   3   rs58296615       0.6874            1 
   3    rs1147694       0.1721            1 
   3       rs2488       0.1721            1 
   3    rs1057231       0.1721            1 
   3      rs13709       0.1721            1 
   3       rs1700       0.0392            1 
   3    rs1056928       0.1005            1 
   3    rs1259328       0.1005            1 
   3   rs11708686      0.09159            1 
   3  rs114109084       0.2188            1 
   3   rs16831134       0.7422            1 
   3    rs1147696       0.1005            1 
   3    rs1147697       0.1328            1 
   3    rs1147698       0.1005            1 
   3   rs11361184       0.4629            1 
   3    rs2319741       0.7422            1 
   3    rs1147699       0.1005            1 
   3    rs2030414       0.1389            1 
   3   rs80249294       0.4033            1 
   3    rs9860676       0.2769            1 
   3    rs9880550       0.1389            1 
   3    rs5015969       0.4528            1 
   3    rs1533722       0.3076            1 
   3    rs7433600       0.9362            1 
   3    rs1969356       0.1389            1 
   3    rs9810151       0.2769            1 
   3    rs1147700      0.09159            1 
   3   rs56281929       0.7826            1 
   3    rs4676778       0.2157            1 
   3   rs77341853       0.7422            1 
   3    rs4676779       0.2157            1 
   3    rs1147702       0.1451            1 
   3    rs1105220       0.1624            1 
   3   rs75690795       0.4033            1 
   3     rs869247       0.2172            1 
   3    rs6799005       0.2769            1 
   3   rs10662375        0.168            1 
   3    rs3830566        0.209            1 
   3    rs1515577       0.2172            1 
   3    rs1147705       0.1451            1 
   3   rs41271405       0.7826            1 
   3   rs13097755        0.142            1 
   3   rs13081694        0.142            1 
   3   rs13088020        0.142            1 
   3  rs544714284       0.7762            1 
   3   rs36191604      0.09559            1 
   3    rs2700261         0.18            1 
   3   rs28487977        0.716            1 
   3   rs36113603      0.06819            1 
   3    rs3215378        0.142            1 
   3    rs2272515        0.142            1 
   3    rs2272516        0.209            1 
   3    rs1259291         0.18            1 
   3   rs34446218        0.142            1 
   3  rs140674503        0.796            1 
   3    rs1259292         0.18            1 
   3    rs6775963        0.142            1 
   3   rs34970822         0.18            1 
   3   rs72958778        0.796            1 
   3  rs147056720       0.5663            1 
   3   rs77693588       0.2236            1 
   3   rs78950798       0.7762            1 
   3   rs58932850        0.796            1 
   3    rs1879434        0.142            1 
   3   rs56239327       0.9143            1 
   3    rs1259293         0.18            1 
   3    rs1259294         0.18            1 
   3   rs28718940       0.6246            1 
   3    rs1259296         0.18            1 
   3   rs75855936       0.7762            1 
   3   rs78782527       0.7762            1 
   3   rs13324871       0.3978            1 
   3   rs72958783       0.5655            1 
   3   rs76730636       0.7762            1 
   3  rs574011173       0.9143            1 
   3   rs55871500      0.06479            1 
   3   rs61140037       0.1035            1 
   3    rs1259307       0.2927            1 
   3    rs1259306      0.06039            1 
   3     rs916510       0.1834            1 
   3     rs916511       0.1237            1 
   3    rs5852246       0.6244            1 
   3   rs57919947       0.5151            1 
   3   rs73855241       0.9143            1 
   3    rs9866288       0.3978            1 
   3    rs1259300       0.8947            1 
   3   rs35521019       0.8861            1 
   3   rs61795712       0.8651            1 
   3    rs1259299       0.7249            1 
   3   rs61795714       0.6479            1 
   3    rs1402372        0.443            1 
   3    rs1259298       0.5906            1 
   3   rs28439929       0.1271            1 
   3    rs1733296        0.701            1 
   3    rs1733297       0.9817            1 
   3    rs9854823       0.3319            1 
   3    rs1716837       0.6382            1 
   3    rs1628541       0.8413            1 
   3    rs9875281       0.1072            1 
   3    rs9855400       0.3319            1 
   3    rs1733298        0.701            1 
   3    rs1627473       0.8413            1 
   3    rs9879383       0.3319            1 
   3    rs1733299       0.6759            1 
   3    rs1624195       0.8413            1 
   3    rs1716836       0.8413            1 
   3    rs1716835       0.6389            1 
   3    rs1733301        0.701            1 
   3    rs1733302       0.6123            1 
   3    rs1733303        0.701            1 
   3    rs6764364       0.3282            1 
   3  rs143973150       0.7494            1 
   3    rs1733304       0.6382            1 
   3  rs142082108       0.4275            1 
   3    rs6791913       0.3282            1 
   3    rs1520881       0.6382            1 
   3   rs77278922       0.5413            1 
   3    rs1733306       0.6382            1 
   3    rs1733307       0.6382            1 
   3    rs1123897       0.4459            1 
   3    rs1123898       0.4275            1 
   3   rs10715632       0.6382            1 
   3     rs874478        0.801            1 
   3     rs874479       0.7041            1 
   3     rs874480       0.5891            1 
   3     rs874477        0.264            1 
   3    rs1259329        0.545            1 
   3    rs5852249       0.7041            1 
   3   esv3597573       0.5822            1 
   3   rs72958801      0.06599            1 
   3    rs1259331       0.8369            1 
   3    rs1259332       0.8369            1 
   3    rs6768839       0.8387            1 
   3    rs1267675       0.5891            1 
   3    rs1259334       0.5891            1 
   3    rs4676699       0.5891            1 
   3    rs5000757       0.8119            1 
   3    rs1259335       0.7534            1 
   3    rs1259336       0.5891            1 
   3    rs1259337       0.5891            1 
   3  rs557614522       0.1248            1 
   3    rs1259338       0.5891            1 
   3   rs13326852       0.7535            1 
   3    rs1259339       0.8443            1 
   3   rs34772410        0.801            1 
   3    rs1147706        0.801            1 
   3    rs1147707        0.985            1 
   3   rs72960807       0.9261            1 
   3    rs1147708       0.7404            1 
   3  rs113286484       0.2543            1 
   3    rs1147709       0.6058            1 
   3    rs1147710        0.533            1 
   3   rs66685284       0.4087            1 
   3    rs1259471       0.6058            1 
   3    rs1259472        0.533            1 
   3    rs1259473        0.533            1 
   3    rs9289145       0.1248            1 
   3    rs9631455       0.4087            1 
   3    rs1733319       0.4087            1 
   3    rs2702155        0.533            1 
   3    rs1259311       0.4087            1 
   3    rs1270209       0.5561            1 
   3    rs1259310       0.7497            1 
   3  rs376584530       0.9358            1 
   3   rs77091848        0.949            1 
   3   rs57460775       0.7636            1 
   3    rs9843734       0.7636            1 
   3     rs735138       0.7305            1 
   3   rs11712887       0.7384            1 
   3    rs1259309       0.6293            1 
   3    rs1259308       0.4723            1 
   3    rs9849292       0.5332            1 
   3    rs1147712       0.7874            1 
   3    rs7649619       0.5332            1 
   3    rs7637904       0.5332            1 
   3    rs1147713       0.4723            1 
   3    rs9854846       0.5332            1 
   3  rs145703075       0.0128            1 
   3   rs35547467       0.7384            1 
   3    rs1259312        0.801            1 
   3    rs1520880       0.5332            1 
   3    rs1147714       0.7874            1 
   3    rs1147715       0.7874            1 
   3    rs9868131       0.7636            1 
   3  rs529978094       0.7378            1 
   3    rs4676700       0.8364            1 
   3    rs1520879       0.5332            1 
   3    rs2252084       0.5461            1 
   3   rs61797572       0.6418            1 
   3   rs61797573       0.7384            1 
   3  rs567627628       0.7636            1 
   3    rs4676787       0.7384            1 
   3    rs1259342       0.4723            1 
   3   rs35595604       0.6293            1 
   3   rs71156801       0.8045            1 
   3    rs9872918       0.7636            1 
   3    rs7622005       0.6791            1 
   3    rs1147716       0.2827            1 
   3    rs4676788       0.4335            1 
   3    rs4676789       0.6791            1 
   3   rs72960832        0.396            1 
   3    rs1147717       0.5461            1 
   3   rs55965049       0.3992            1 
   3   rs11710885       0.6791            1 
   3    rs1147718       0.2752            1 
   3   rs55752646        0.878            1 
   3    rs1982186       0.5461            1 
   3    rs9838077       0.6791            1 
   3    rs1262395       0.2752            1 
   3    rs1267693       0.7277            1 
   3  rs113452678       0.2299            1 
   3    rs9823966       0.9867            1 
   3  rs112640717       0.8233            1 
   3    rs1259458       0.1462            1 
   3    rs6789609        0.875            1 
   3   rs13098676        0.503            1 
   3    rs1259457       0.5461            1 
   3    rs1259456       0.2827            1 
   3    rs2700262       0.2752            1 
   3  rs145032567       0.9438            1 
   3   rs13099637       0.6791            1 
   3    rs1147719       0.4062            1 
   3    rs1402371       0.7698            1 
   3    rs1147720       0.1814            1 
   3     rs988924       0.9268            1 
   3    rs1259322       0.1814            1 
   3    rs1259321       0.4062            1 
   3    rs1259320       0.2661            1 
   3   rs61674057       0.2299            1 
   3   rs62855060       0.2661            1 
   3   rs35168877       0.5442            1 
   3    rs1259318       0.4345            1 
   3    rs4676791       0.3848            1 
   3    rs8180105       0.5672            1 
   3    rs8180108       0.6957            1 
   3    rs1259317       0.1295            1 
   3    rs1259316       0.1295            1 
   3    rs9870449       0.7471            1 
   3    rs1259315       0.6551            1 
   3    rs1259314       0.2812            1 
   3    rs4676792       0.5319            1 
   3   rs34182414       0.5319            1 
   3  rs112757586       0.9942            1 
   3   rs55854851       0.2374            1 
   3    rs1259313       0.1295            1 
   3    rs1147721       0.1971            1 
   3    rs1147722       0.3036            1 
   3   rs56942711       0.0435            1 
   3    rs1147723       0.1295            1 
   3    rs1147724       0.1295            1 
   3    rs1147725       0.1295            1 
   3    rs1272257       0.3036            1 
   3    rs4676793       0.5992            1 
   3  rs566289487       0.9942            1 
   3    rs1303244       0.2812            1 
   3    rs9857229       0.7471            1 
   3   rs57513084       0.9942            1 
   3    rs1147726       0.1761            1 
   3   rs73855250       0.0435            1 
   3    rs3914889       0.6657            1 
   3   rs11713908       0.5306            1 
   3   rs34452493       0.3246            1 
   3    rs4408894       0.5672            1 
   3    rs5029440       0.5672            1 
   3    rs6438581       0.9942            1 
   3    rs6438582       0.5672            1 
   3    rs6438583       0.5672            1 
   3    rs1147727       0.3036            1 
   3    rs6777371       0.5672            1 
   3    rs2319821       0.5672            1 
   3   rs55662337       0.3945            1 
   3    rs3914890       0.9253            1 
   3    rs3914891       0.9253            1 
   3   rs61797633       0.2962            1 
   3    rs4058251       0.1295            1 
   3   rs61797634        0.046            1 
   3   rs10543525       0.6159            1 
   3  rs375578868       0.8905            1 
   3    rs1147728       0.5707            1 
   3    rs9846099      0.05989            1 
   3    rs1259340       0.7982            1 
   3   rs60023566       0.5881            1 
   3    rs1259341       0.7982            1 
   3    rs1147730       0.4294            1 
   3   rs58796674        0.015            1 
   3    rs1147731       0.4294            1 
   3   rs34743861       0.7982            1 
   3   rs76379107        0.015            1 
   3    rs7615438       0.5881            1 
   3   rs12495283        0.015            1 
   3   rs73855253        0.015            1 
   3    rs1147732       0.4294            1 
   3    rs1147733       0.2001            1 
   3    rs1259476       0.2275            1 
   3    rs1147735       0.4294            1 
   3   rs74585670       0.6215            1 
   3    rs3901452        0.015            1 
   3  rs142838638       0.5691            1 
   3    rs1147736       0.2275            1 
   3    rs1259475       0.2275            1 
   3    rs1259474       0.4294            1 
   3    rs3850569        0.015            1 
   3   rs17828015        0.015            1 
   3   rs17231566        0.015            1 
   3    rs9289146       0.4837            1 
   3    rs3861850        0.015            1 
   3    rs2141768       0.4294            1 
   3   rs76504958        0.594            1 
   3    rs7634473       0.5246            1 
   3    rs1259496       0.8701            1 
   3    rs9882314       0.3053            1 
   3    rs1259495       0.3604            1 
   3  rs145340703       0.2332            1 
   3    rs1259494       0.7732            1 
   3    rs2319822         0.56            1 
   3    rs2319823         0.56            1 
   3    rs2319824       0.2233            1 
   3    rs7641178       0.2233            1 
   3    rs1259493       0.1528            1 
   3    rs1259492       0.2732            1 
   3   rs35476814       0.1697            1 
   3    rs1259491       0.6869            1 
   3    rs2319826       0.4158            1 
   3    rs1259490       0.7393            1 
   3   rs72960888       0.8904            1 
   3   rs72960890       0.4158            1 
   3   rs16831397       0.2233            1 
   3    rs6771372       0.8917            1 
   3   rs75688540       0.2514            1 
   3     rs893461       0.1252            1 
   3    rs1259489       0.5619            1 
   3   rs16831404       0.4158            1 
   3    rs1259488       0.7393            1 
   3    rs1259487       0.3029            1 
   3    rs2700266       0.6869            1 
   3    rs2577884       0.7393            1 
   3    rs7646555       0.4158            1 
   3    rs1272777       0.3895            1 
   3    rs1259486       0.2732            1 
   3   rs59609571       0.1254            1 
   3    rs1259485       0.3376            1 
   3    rs9837079       0.8904            1 
   3    rs1259484       0.2732            1 
   3    rs1259482       0.2732            1 
   3    rs1259481       0.2732            1 
   3    rs6788734       0.8904            1 
   3    rs6788928       0.8904            1 
   3    rs6788749       0.8904            1 
   3    rs1259480       0.8767            1 
   3    rs4286452       0.2514            1 
   3    rs1595481       0.6386            1 
   3    rs1595480       0.4158            1 
   3    rs1595479       0.5656            1 
   3    rs6789943       0.2732            1 
   3   rs73855265       0.1254            1 
   3    rs4676794       0.8958            1 
   3  rs149554271       0.2514            1 
   3    rs1370743       0.6386            1 
   3   rs79495193       0.7393            1 
   3  rs151158561       0.2514            1 
   3   rs74321940       0.7393            1 
   3  rs115241399       0.6869            1 
   3    rs1595478       0.6386            1 
   3  rs138532128       0.4726            1 
   3    rs6787337       0.4158            1 
   3   rs58348225       0.6386            1 
   3    rs9831815       0.6386            1 
   3   rs11921946       0.4356            1 
   3   rs79102584       0.2514            1 
   3    rs1837192       0.8904            1 
   3  rs143652203       0.2514            1 
   3  rs111352518       0.8917            1 
   3   rs78856450       0.2514            1 
   3    rs6797659       0.9606            1 
   3   rs57382635       0.1248            1 
   3    rs4676795       0.3166            1 
   3   rs57777808       0.7822            1 
   3  rs112101565       0.2514            1 
   3  rs541189041       0.6161            1 
   3  rs111227672       0.8917            1 
   3    rs7648326       0.9383            1 
   3  rs151194998       0.9383            1 
   3    rs9817367       0.9606            1 
   3  rs114744831       0.6869            1 
   3  rs560014018        0.845            1 
   3   rs28769344       0.9606            1 
   3   rs28882727       0.7822            1 
   3   rs77315730       0.6869            1 
   3   rs72962614       0.3563            1 
   3    rs2319827       0.7822            1 
   3   rs60626065       0.1248            1 
   3   rs72962617        0.998            1 
   3   rs11321388       0.9606            1 
   3    rs7647795       0.9606            1 
   3    rs7647672       0.9606            1 
   3    rs7627833       0.9606            1 
   3    rs1370740       0.9606            1 
   3    rs1370741       0.8138            1 
   3   rs58949299       0.2001            1 
   3   rs28748088       0.6869            1 
   3    rs9881574       0.7822            1 
   3   rs72962627       0.9606            1 
   3   rs72962629       0.9606            1 
   3    rs9849759       0.9383            1 
   3    rs4464490       0.9606            1 
   3   rs77613516       0.2514            1 
   3    rs4676799       0.3563            1 
   3   rs11456849       0.9606            1 
   3  rs200292983       0.9606            1 
   3    rs7633287       0.7822            1 
   3  rs147825334       0.3506            1 
   3    rs9822782       0.9383            1 
   3    rs7621985       0.6869            1 
   3   rs34706826       0.6869            1 
   3   rs17232163       0.1248            1 
   3    rs9853121       0.9606            1 
   3   rs74384429       0.8917            1 
   3  rs146254954       0.1248            1 
   3    rs6770836       0.7822            1 
   3   rs79269946       0.8917            1 
   3   rs10511399       0.2514            1 
   3  rs113146365        0.198            1 
   3  rs563809209        0.275            1 
   3     rs805014       0.9117            1 
   3     rs805013       0.6869            1 
   3     rs701989         0.81            1 
   3  rs146207773       0.9199            1 
   3     rs805011       0.5029            1 
   3   rs11357792       0.4409            1 
   3   rs11454750       0.7272            1 
   3  rs570924478       0.9526            1 
   3     rs805010       0.0375            1 
   3  rs146234409       0.9232            1 
   3   rs16831500       0.9232            1 
   3     rs805009       0.7723            1 
   3     rs805008       0.7723            1 
   3     rs805007       0.7723            1 
   3     rs805006       0.7427            1 
   3     rs805005       0.7427            1 
   3     rs805004       0.7723            1 
   3  rs187309645       0.9232            1 
   3  rs191713389        0.276            1 
   3     rs805003       0.3575            1 
   3     rs805002       0.2848            1 
   3     rs805001       0.8655            1 
   3     rs805000       0.8655            1 
   3     rs804999       0.8655            1 
   3  rs147345180       0.2236            1 
   3  rs112037275       0.1248            1 
   3  rs112194717       0.7161            1 
   3   rs17140276        0.459            1 
   3     rs804998       0.6207            1 
   3  rs140481958       0.6309            1 
   3     rs804997       0.7263            1 
   3  rs140411179       0.6309            1 
   3  rs202238480       0.6309            1 
   3     rs810867       0.6207            1 
   3  rs149506357       0.5201            1 
   3  rs200349105       0.6309            1 
   3  rs201691147       0.2815            1 
   3  rs201196220       0.7178            1 
   3     rs804996       0.3191            1 
   3     rs804995        0.765            1 
   3     rs804994       0.1782            1 
   3  rs139908444       0.3506            1 
   3   rs16831503       0.6309            1 
   3  rs113751644       0.5563            1 
   3    rs1007068       0.4046            1 
   3     rs804993       0.2177            1 
   3   rs16831512       0.8689            1 
   3  rs143394292       0.6309            1 
   3  rs147132030       0.6309            1 
   3   rs17140280       0.6309            1 
   3    rs1465837       0.4664            1 
   3    rs7626272       0.4664            1 
   3  rs140086460       0.9979            1 
   3   rs34438738       0.8922            1 
   3   rs34924588       0.8922            1 
   3  rs142064830       0.3506            1 
   3   rs78101778       0.4664            1 
   3  rs147684163       0.2861            1 
   3  rs148515293       0.3506            1 
   3  rs147235624       0.5797            1 
   3  rs183554847       0.3506            1 
   3   rs13317378       0.9981            1 
   3   rs13317412       0.9981            1 
   3   rs13327807       0.9981            1 
   3   rs13327784       0.9981            1 
   3   rs13317479       0.9981            1 
   3    rs6796980       0.8922            1 
   3  rs113426744       0.9981            1 
   3  rs544477467       0.3506            1 
   3  rs192912135       0.3506            1 
   3  rs528313561       0.3506            1 
   3    rs7621888       0.7158            1 
   3  rs575400975       0.3506            1 
   3  rs145156904       0.2674            1 
   3  rs138980014       0.3506            1 
   3  rs141509844       0.9981            1 
   3  rs538045403      0.05479            1 
   3  rs554880955      0.05479            1 
   3  rs531554479      0.05479            1 
   3  rs575059757      0.05479            1 
   3  rs551562698       0.3797            1 
   3  rs138226349       0.9745            1 
   3   rs28654501       0.7986            1 
   3  rs550458225       0.3506            1 
   3    rs1090434       0.9397            1 
   3  rs148672516       0.3506            1 
   3   rs75094780       0.8827            1 
   3    rs1090432       0.6304            1 
   3  rs564571940       0.3506            1 
   3  rs543905528       0.3506            1 
   3  rs542953336       0.3348            1 
   3  rs374990348       0.3348            1 
   3  rs190815196       0.3348            1 
   3    rs9875173       0.5579            1 
   3  rs535042222       0.3506            1 
   3     rs811497       0.6304            1 
   3  rs145196435       0.8953            1 
   3  rs145099886       0.9981            1 
   3  rs143766992       0.3506            1 
   3  rs141014514       0.3506            1 
   3    rs6438585       0.7502            1 
   3  rs373800189       0.1035            1 
   3  rs150060367       0.3506            1 
   3   rs72625411       0.2674            1 
   3  rs149187907       0.3506            1 
   3  rs150374169       0.3506            1 
   3  rs145989486       0.3506            1 
   3  rs139870560       0.3506            1 
   3  rs144465609       0.9199            1 
   3   rs71327238       0.3506            1 
   3  rs111940914       0.7502            1 
   3  rs140996602       0.3506            1 
   3   rs72625412       0.2674            1 
   3  rs141650354       0.3506            1 
   3  rs145217490       0.3506            1 
   3     rs804989       0.9839            1 
   3  rs150740464       0.7207            1 
   3   rs72625413       0.2674            1 
   3  rs144879662       0.3506            1 
   3  rs147942791       0.3506            1 
   3     rs804988       0.9839            1 
   3  rs140971362       0.6309            1 
   3  rs538049788        0.821            1 
   3   rs72625414       0.2674            1 
   3  rs138705010       0.3506            1 
   3  rs148012372       0.3506            1 
   3  rs147532546       0.3506            1 
   3  rs148744492       0.3506            1 
   3  rs147518712       0.3506            1 
   3  rs142338704       0.3506            1 
   3  rs569348265       0.7207            1 
   3   rs79010284       0.2674            1 
   3  rs140367918       0.3506            1 
   3  rs150353096       0.3506            1 
   3  rs138009635       0.3506            1 
   3   rs17140284       0.2674            1 
   3  rs141973133       0.3506            1 
   3  rs144211467       0.3506            1 
   3   rs72625415       0.2674            1 
   3     rs804987       0.8563            1 
   3   rs12635956       0.2674            1 
   3     rs804986       0.2706            1 
   3  rs145897517       0.3506            1 
   3   rs16831523       0.8922            1 
   3  rs141185781       0.3506            1 
   3  rs147745504       0.3506            1 
   3   rs61797654       0.9424            1 
   3  rs143386022       0.3506            1 
   3  rs146352694       0.3506            1 
   3     rs804985       0.3089            1 
   3  rs139689412       0.3506            1 
   3  rs149966946       0.3506            1 
   3  rs140682207       0.3506            1 
   3   rs61797656       0.9397            1 
   3    rs1583654       0.2674            1 
   3  rs145801024       0.3506            1 
   3  rs150813339       0.3506            1 
   3   rs35085316       0.2674            1 
   3  rs201306485       0.3506            1 
   3    rs6438586        0.773            1 
   3     rs701991       0.2706            1 
   3  rs535359141       0.7006            1 
   3  rs151130923       0.3506            1 
   3   rs72625416       0.2674            1 
   3     rs804970       0.2706            1 
   3  rs202115745       0.3506            1 
   3  rs145250470       0.3506            1 
   3  rs140226431       0.8571            1 
   3  rs144541143       0.3506            1 
   3  rs141394130       0.3506            1 
   3     rs701992       0.8563            1 
   3  rs200420239       0.3506            1 
   3  rs144087582       0.3506            1 
   3   rs72625418       0.2674            1 
   3     rs804968       0.6309            1 
   3  rs111870271       0.5079            1 
   3    rs6789801       0.3862            1 
   3  rs139392614       0.3506            1 
   3  rs145562656       0.9199            1 
   3  rs147707153       0.3032            1 
   3   rs11294832       0.3276            1 
   3   rs34043338       0.8498            1 
   3  rs143642302       0.3506            1 
   3  rs141306989       0.3506            1 
   3  rs113435780       0.6864            1 
   3  rs112206891       0.6864            1 
   3     rs809262        0.835            1 
   3   rs35949864       0.2971            1 
   3  rs540456691       0.6637            1 
   3     rs809261       0.8321            1 
   3  rs144841893        0.248            1 
   3  rs139361298       0.3707            1 
   3   rs35444585       0.6786            1 
   3  rs142023776       0.3506            1 
   3  rs150656017       0.3506            1 
   3     rs805016       0.2674            1 
   3  rs142621915       0.3506            1 
   3     rs805015       0.2674            1 
   3  rs147781179       0.8521            1 
   3  rs577579013       0.2947            1 
   3  rs145133344       0.6864            1 
   3  rs138958463       0.6864            1 
   3  rs113763048      0.05559            1 
   3   rs61799329       0.7278            1 
   3    rs1090438       0.5292            1 
   3  rs141118618        0.248            1 
   3  rs145153920       0.3506            1 
   3    rs4676808       0.6309            1 
   3  rs138225282       0.1831            1 
   3    rs1090437       0.8676            1 
   3  rs144417472       0.5071            1 
   3  rs147391994       0.3707            1 
   3    rs1090436       0.8321            1 
   3  rs200381120        0.692            1 
   3  rs201684946        0.692            1 
   3  rs540116638       0.8571            1 
   3    rs6438588       0.2674            1 
   3   rs61799333       0.7579            1 
   3    rs7633020       0.8321            1 
   3  rs111261884       0.6864            1 
   3  rs113237687       0.6864            1 
   3    rs1862943       0.9496            1 
   3   rs10575424       0.7209            1 
   3  rs375257641       0.5103            1 
   3  rs546244642       0.9077            1 
   3     rs804980       0.9496            1 
   3  rs111263313       0.6864            1 
   3   rs10711090       0.9496            1 
   3    rs6797727       0.8838            1 
   3  rs201819385       0.9763            1 
   3     rs804978       0.9678            1 
   3     rs804977       0.9678            1 
   3     rs804976       0.2674            1 
   3  rs112232901       0.8774            1 
   3  rs112784449       0.1461            1 
   3    rs7613732       0.9199            1 
   3  rs200164360       0.9199            1 
   3     rs804974       0.9678            1 
   3  rs112229599       0.7018            1 
   3  rs148212469       0.3506            1 
   3     rs991912       0.3241            1 
   3  rs146920250       0.3506            1 
   3     rs384136       0.8512            1 
   3     rs388554       0.1915            1 
   3   rs34434001       0.6336            1 
   3  rs144140050       0.9763            1 
   3  rs375659825       0.9117            1 
   3     rs804973        0.835            1 
   3     rs804972       0.8512            1 
   3  rs138944292       0.3506            1 
   3  rs143791396       0.1975            1 
   3   rs17829440       0.2424            1 
   3   rs61799346       0.2424            1 
   3    rs3755561       0.9187            1 
   3    rs2075505       0.2424            1 
   3  rs149687715       0.1975            1 
   3  rs141386185       0.1975            1 
   3  rs146271952        0.913            1 
   3   rs10511397       0.2424            1 
   3     rs804967       0.2217            1 
   3    rs3216201       0.2424            1 
   3   rs10511396       0.8531            1 
   3     rs909078       0.1591            1 
   3    rs1862942       0.6249            1 
   3  rs143769491       0.1975            1 
   3    rs2293735       0.2424            1 
   3   rs34975956       0.2424            1 
   3    rs6777149       0.1975            1 
   3  rs142493787       0.9199            1 
   3    rs2551617       0.1366            1 
   3    rs2432696       0.2217            1 
   3  rs113514515       0.7331            1 
   3    rs2551614       0.4177            1 
   3  rs141624157       0.1975            1 
   3    rs3817627       0.4177            1 
   3   rs17829608       0.1591            1 
   3   rs17239827       0.2424            1 
   3    rs1054095       0.2674            1 
   3    rs2551607       0.6249            1 
   3    rs3732367        0.747            1 
   3    rs2551605       0.5038            1 
   3  rs143459574       0.1975            1 
   3  rs112151640       0.6375            1 
   3    rs7610838       0.3988            1 
   3   rs17140342       0.2424            1 
   3    rs3753090       0.2757            1 
   3  rs139496192       0.1975            1 
   3   rs35447032       0.6249            1 
   3   rs17140347       0.6249            1 
   3   rs35002954       0.6249            1 
   3  rs143365897       0.3506            1 
   3    rs1862941       0.9662            1 
   3    rs1862940       0.6249            1 
   3    rs1862939       0.9662            1 
   3    rs1862938       0.6249            1 
   3   rs61799866       0.2424            1 
   3     rs726267       0.9662            1 
   3    rs2194423       0.1225            1 
   3  rs540184739       0.5553            1 
   3   rs61799868       0.5033            1 
   3    rs2551598       0.1225            1 
   3   rs71983105       0.1225            1 
   3  rs145756258       0.6375            1 
   3    rs2081312      0.07649            1 
   3    rs2081311       0.1225            1 
   3  rs111226618       0.1368            1 
   3    rs2098781       0.9662            1 
   3    rs1013765       0.9675            1 
   3   rs80347748       0.5379            1 
   3    rs2113470       0.1225            1 
   3    rs6796584       0.0488            1 
   3    rs6783720       0.0488            1 
   3    rs2015444       0.1225            1 
   3  rs575949160       0.9264            1 
   3    rs2320007       0.9662            1 
   3  rs112486708       0.6375            1 
   3   rs67711778       0.0488            1 
   3    rs2551583       0.9662            1 
   3  rs113612658       0.9675            1 
   3    rs3819375       0.9675            1 
   3    rs2551575       0.1149            1 
   3  rs113657571       0.9662            1 
   3    rs2551573       0.1412            1 
   3    rs3821356       0.9662            1 
   3  rs112089657       0.8676            1 
   3    rs2551570       0.0446            1 
   3    rs2551569       0.0446            1 
   3    rs2733795       0.1149            1 
   3   rs35360713       0.9675            1 
   3  rs113888182       0.8705            1 
   3   rs34807255       0.9507            1 
   3  rs111286424       0.8705            1 
   3  rs137911778       0.1975            1 
   3   rs71133512       0.1149            1 
   3  rs201678455       0.1316            1 
   3    rs3841757       0.1609            1 
   3  rs113027316        0.744            1 
   3    rs2059332       0.3506            1 
   3    rs2733786       0.9231            1 
   3  rs112615156       0.8629            1 
   3   rs34002526       0.2285            1 
   3    rs2236994       0.7821            1 
   3  rs148900835       0.9687            1 
   3  rs141150701       0.3389            1 
   3  rs150285872       0.9687            1 
   3    rs2298958       0.4167            1 
   3  rs144090347       0.3389            1 
   3    rs2298957       0.8877            1 
   3  rs112788906       0.5992            1 
   3  rs200933700       0.8629            1 
   3    rs2298956       0.8997            1 
   3    rs3831501       0.8997            1 
   3  rs112660333       0.8629            1 
   3  rs139440856       0.3389            1 
   3  rs541407522       0.5992            1 
   3   rs61795572       0.4167            1 
   3   rs61795573       0.7288            1 
   3    rs3819373       0.7288            1 
   3    rs3819372       0.4167            1 
   3  rs144251325       0.9798            1 
   3    rs3819371       0.4167            1 
   3   rs61795577       0.5949            1 
   3    rs2255543       0.7438            1 
   3   rs17140269       0.4511            1 
   3  rs148136439       0.9965            1 
   3  rs138841441       0.9571            1 
   3  rs146298503       0.9798            1 
   3  rs148221793       0.5506            1 
   3  rs192047925       0.3389            1 
   3  rs111294844       0.4511            1 
   3    rs4676815       0.4167            1 
   3   rs61795582       0.5949            1 
   3    rs4676816       0.4167            1 
   3   rs17140364       0.5949            1 
   3   rs17140367       0.7551            1 
   3   rs74356584       0.6598            1 
   3   rs79072367       0.8713            1 
   3   rs10575916        0.593            1 
   3    rs4676817       0.5949            1 
   3    rs4676818       0.5949            1 
   3    rs4676819       0.5949            1 
   3    rs2236992       0.4511            1 
   3  rs141091610       0.9798            1 
   3  rs112331122       0.5992            1 
   3  rs138846036       0.9687            1 
   3    rs2042482       0.7438            1 
   3    rs2733828       0.8315            1 
   3   rs72035804         0.84            1 
   3   rs61795590       0.5949            1 
   3    rs2551557       0.4511            1 
   3    rs2733827       0.4511            1 
   3   rs17140396       0.5949            1 
   3    rs2733825       0.6598            1 
   3   rs17140398       0.4511            1 
   3   rs67927044       0.4511            1 
   3   rs17140404       0.5793            1 
   3    rs4143446       0.4511            1 
   3    rs2733817       0.6598            1 
   3   rs61795596       0.4253            1 
   3   rs61795597       0.1864            1 
   3  rs111837276       0.6894            1 
   3  rs112788514       0.8629            1 
   3   rs17140408       0.9798            1 
   3    rs2141991       0.6803            1 
   3    rs3755563       0.6894            1 
   3  rs150684685       0.9798            1 
   3    rs4676821       0.6598            1 
   3    rs4676704        0.714            1 
   3  rs144393595       0.9571            1 
   3    rs2251584       0.4511            1 
   3    rs2733806        0.714            1 
   3   rs35345272       0.9571            1 
   3  rs145373557       0.4253            1 
   3   rs61795599       0.4253            1 
   3    rs2236991       0.6598            1 
   3    rs1862937       0.4511            1 
   3    rs1105765       0.6598            1 
   3  rs146465506       0.8185            1 
   3    rs1108897       0.3318            1 
   3    rs2113469       0.6681            1 
   3  rs535426573       0.2363            1 
   3    rs2320008       0.4459            1 
   3   rs34693246       0.3318            1 
   3   rs34085626       0.3318            1 
   3  rs144120584       0.4939            1 
   3    rs2320009       0.4459            1 
   3    rs6801384        0.668            1 
   3    rs6801736       0.2232            1 
   3    rs6801568       0.6215            1 
   3  rs148354990       0.6695            1 
   3   rs34381219       0.7885            1 
   3   rs80144057        0.668            1 
   3    rs6802241       0.6215            1 
   3    rs1862936       0.5937            1 
   3  rs148669994       0.3679            1 
   3   rs78420696       0.4877            1 
   3    rs6769159       0.2721            1 
   3    rs1862935       0.4608            1 
   3  rs111733596       0.6957            1 
   3  rs141926050       0.3389            1 
   3  rs113238208       0.8386            1 
   3    rs4676823       0.7637            1 
   3    rs2059331       0.1229            1 
   3  rs113447066       0.8386            1 
   3  rs145064889      0.09289            1 
   3   rs41374647       0.9761            1 
   3  rs111462248       0.7241            1 
   3  rs112000808       0.8386            1 
   3  rs200177852       0.4461            1 
   3  rs574140751       0.5795            1 
   3  rs575701595       0.3389            1 
   3  rs142261370       0.4461            1 
   3  rs111569489       0.4939            1 
   3    rs7612975       0.4016            1 
   3   rs35490764       0.5545            1 
   3  rs141196535       0.4939            1 
   3   rs34319994       0.5169            1 
   3   rs34565470       0.1229            1 
   3  rs111452149       0.7977            1 
   3  rs111765070       0.7241            1 
   3  rs111371474       0.7623            1 
   3  rs138596942       0.3389            1 
   3  rs113964754       0.5795            1 
   3  rs112122509       0.7623            1 
   3  rs145938673       0.7241            1 
   3  rs140303555       0.4623            1 
   3  rs113440678       0.5795            1 
   3  rs191390481       0.7241            1 
   3  rs111467306       0.7423            1 
   3   rs76219488       0.1229            1 
   3   rs72962641       0.5795            1 
   3   rs10934532       0.4997            1 
   3    rs9850589        0.125            1 
   3   rs75813688       0.3389            1 
   3   rs73855267       0.6763            1 
   3    rs4676824        0.125            1 
   3    rs4676825       0.4656            1 
   3   rs77135757       0.8386            1 
   3    rs7429748       0.4997            1 
   3  rs563450660       0.4939            1 
   3    rs6785511        0.125            1 
   3  rs112156569       0.4939            1 
   3   rs13077101       0.8891            1 
   3    rs7430785       0.4997            1 
   3    rs7430753        0.125            1 
   3   rs59214663       0.8485            1 
   3    rs7433439       0.8386            1 
   3   rs75746203       0.8386            1 
   3    rs3070642       0.6129            1 
   3  rs541057049       0.4939            1 
   3   rs73855268       0.8485            1 
   3  rs111603672       0.7423            1 
   3   rs11720353       0.5169            1 
   3   rs55724059       0.6763            1 
   3  rs188052716       0.4939            1 
   3  rs552462064       0.4939            1 
   3  rs529466528       0.3389            1 
   3   rs11713594       0.5169            1 
   3   rs58338157       0.7241            1 
   3  rs114539531       0.4939            1 
   3    rs6801062        0.125            1 
   3    rs6438590       0.1229            1 
   3  rs114666170       0.3389            1 
   3   rs75799377        0.125            1 
   3    rs2008682       0.4939            1 
   3   rs11349554       0.6105            1 
   3  rs112331110       0.8386            1 
   3  rs111826922       0.8386            1 
   3    rs6808375       0.8485            1 
   3   rs11708525       0.5169            1 
   3    rs6775819       0.8485            1 
   3    rs6787364       0.7431            1 
   3    rs7610707       0.4507            1 
   3  rs146042874       0.7241            1 
   3   rs61795615        0.125            1 
   3    rs6779005       0.5169            1 
   3   rs79284045       0.6763            1 
   3  rs149034815       0.7623            1 
   3  rs111743240       0.8386            1 
   3  rs116001197       0.1229            1 
   3   rs79799194       0.1229            1 
   3  rs113329132       0.4939            1 
   3    rs9857158       0.7431            1 
   3  rs112873515       0.8386            1 
   3  rs201180949       0.4461            1 
   3    rs9829072       0.4791            1 
   3  rs576703140       0.7241            1 
   3  rs548253803       0.7241            1 
   3  rs145674128       0.4623            1 
   3   rs60825970       0.7241            1 
   3  rs138239564       0.3389            1 
   3   rs58032847       0.8386            1 
   3   rs56267829       0.1229            1 
   3  rs572479673       0.4939            1 
   3  rs370122110       0.4939            1 
   3  rs139458050       0.8485            1 
   3   rs11711282       0.7431            1 
   3   rs61795617       0.7241            1 
   3  rs549443427       0.9801            1 
   3  rs145698789       0.5169            1 
   3  rs572021740       0.7241            1 
   3  rs144981536       0.6519            1 
   3   rs80354067       0.6763            1 
   3  rs112150462       0.8386            1 
   3   rs56140323       0.1229            1 
   3   rs78482969       0.8386            1 
   3    rs9985346       0.4997            1 
   3   rs79020588       0.7241            1 
   3  rs112713323       0.7241            1 
   3   rs60518978       0.8386            1 
   3  rs111652733       0.9801            1 
   3  rs149233680       0.4939            1 
   3   rs16831579       0.8386            1 
   3    rs7643599       0.3059            1 
   3  rs142362911       0.9587            1 
   3  rs537284351       0.3389            1 
   3  rs138328557       0.7225            1 
   3  rs577796437       0.7225            1 
   3  rs543682328       0.7225            1 
   3  rs563334437       0.7225            1 
   3  rs140451223       0.7225            1 
   3  rs112815848       0.7241            1 
   3  rs113388581       0.8386            1 
   3   rs28811681       0.5169            1 
   3  rs141421907       0.4939            1 
   3  rs147000753       0.4939            1 
   3    rs4676827        0.348            1 
   3   rs11720614       0.4461            1 
   3   rs11708642       0.5169            1 
   3  rs199758031       0.1229            1 
   3    rs6785380       0.7431            1 
   3   rs28829058       0.7431            1 
   3    rs6438592        0.348            1 
   3  rs527450769       0.4939            1 
   3    rs6764408       0.7431            1 
   3   rs61796373      0.09279            1 
   3    rs7637037       0.2613            1 
   3  rs114326717       0.7241            1 
   3  rs111670619      0.07999            1 
   3    rs6799109       0.6519            1 
   3   rs13326886       0.9587            1 
   3   rs76392912       0.8386            1 
   3  rs201696390       0.4939            1 
   3   rs78025686       0.7977            1 
   3   rs60932097       0.8386            1 
   3   rs59166075       0.8386            1 
   3    rs6438593       0.8485            1 
   3   rs16831587       0.4939            1 
   3   rs78575011       0.7241            1 
   3   rs73855270       0.1802            1 
   3  rs530444651       0.2774            1 
   3    rs7647895       0.5169            1 
   3   rs74335002       0.7241            1 
   3   rs78415172       0.7241            1 
   3     rs883537       0.1828            1 
   3   rs16831595       0.4939            1 
   3   rs57378115       0.7623            1 
   3   rs16831597       0.6519            1 
   3    rs9822247       0.8928            1 
   3  rs185060198       0.4997            1 
   3  rs138321755       0.7241            1 
   3  rs569877268       0.4939            1 
   3   rs13316584       0.4997            1 
   3  rs146713866       0.8386            1 
   3  rs373685179       0.3389            1 
   3   rs72962654       0.7623            1 
   3   rs75878265       0.3389            1 
   3   rs61796376        0.125            1 
   3    rs6770934       0.9346            1 
   3   rs74800432       0.1229            1 
   3   rs11709002       0.7431            1 
   3   rs76632778       0.7241            1 
   3    rs9849411       0.3059            1 
   3  rs115789072       0.3389            1 
   3   rs16831603       0.1603            1 
   3    rs2331541       0.7431            1 
   3   rs17243218       0.1229            1 
   3   rs17183618       0.5169            1 
   3  rs112179398       0.8386            1 
   3  rs112803614       0.7241            1 
   3  rs116606779       0.4939            1 
   3   rs77431777       0.6519            1 
   3   rs11709661       0.7431            1 
   3   rs35042167       0.7431            1 
   3  rs149304692       0.4939            1 
   3  rs111579154       0.1229            1 
   3  rs111921505       0.7977            1 
   3  rs148445689       0.4939            1 
   3   rs58392012       0.7241            1 
   3  rs150044763       0.4939            1 
   3  rs145361544       0.7623            1 
   3     rs537922        0.125            1 
   3  rs112012863       0.4939            1 
   3  rs141361314       0.4623            1 
   3  rs185673653       0.7241            1 
   3  rs114665063       0.4939            1 
   3   rs41367044       0.4939            1 
   3   rs77756602       0.1229            1 
   3   rs56406902       0.4997            1 
   3   rs41365345       0.5169            1 
   3   rs73855271       0.1802            1 
   3   rs78996631       0.8386            1 
   3  rs149126558       0.4939            1 
   3  rs145923216       0.4939            1 
   3     rs378759       0.1828            1 
   3  rs113535152       0.7241            1 
   3   rs59971766       0.7241            1 
   3  rs113995335       0.4939            1 
   3   rs76360167       0.3389            1 
   3  rs115028147       0.4939            1 
   3   rs77165005       0.7241            1 
   3    rs9864341       0.8928            1 
   3  rs142495803       0.4939            1 
   3    rs2877413       0.7423            1 
   3  rs116506314       0.4939            1 
   3   rs11719207       0.1229            1 
   3  rs112346056       0.7241            1 
   3     rs447978        0.348            1 
   3   rs78507697       0.4623            1 
   3   rs78702292       0.4623            1 
   3  rs115461386       0.4939            1 
   3    rs6769985       0.4461            1 
   3    rs1505701       0.7431            1 
   3    rs1505700       0.7431            1 
   3   rs55741444       0.9839            1 
   3     rs378561        0.125            1 
   3    rs9847433       0.9587            1 
   3    rs5852253       0.6325            1 
   3  rs111927133       0.7241            1 
   3  rs111969021       0.7241            1 
   3   rs16831653       0.4939            1 
   3   rs11706997       0.7431            1 
   3   rs77130611       0.3311            1 
   3    rs2292170        0.587            1 
   3   rs55866013       0.6519            1 
   3  rs376218296       0.3311            1 
   3   rs75941200       0.4507            1 
   3  rs146605739       0.1802            1 
   3    rs2229308        0.587            1 
   3   rs73855273        0.621            1 
   3  rs113990838        0.943            1 
   3   rs55697401        0.587            1 
   3  rs114812547       0.4115            1 
   3   rs75057159        0.943            1 
   3   rs16845446       0.8485            1 
   3   rs72962660       0.7623            1 
   3  rs114000807       0.4115            1 
   3  rs202064064       0.4939            1 
   3  rs574887164       0.4939            1 
   3   rs80181469       0.3311            1 
   3   rs17184204       0.4461            1 
   3    rs9835212       0.8928            1 
   3   rs11719896       0.4461            1 
   3  rs559433331       0.3559            1 
   3  rs149644626       0.4939            1 
   3  rs148352028       0.3389            1 
   3  rs111303747       0.4461            1 
   3   rs16831660       0.6519            1 
   3  rs149957494       0.4115            1 
   3     rs624496        0.125            1 
   3   rs73183728       0.4461            1 
   3  rs145456169       0.1229            1 
   3   rs17243933       0.1229            1 
   3   rs73183730       0.4461            1 
   3  rs114929135       0.4115            1 
   3   rs16831688       0.4115            1 
   3   rs16831690      0.09279            1 
   3  rs114136441       0.4939            1 
   3  rs201863609       0.2549            1 
   3  rs142951792       0.2549            1 
   3   rs75292691       0.3311            1 
   3   rs55869122       0.2549            1 
   3   rs55663109       0.1229            1 
   3     rs836215        0.125            1 
   3   rs78740153       0.3311            1 
   3     rs373188       0.7349            1 
   3     rs386748       0.3059            1 
   3     rs386759       0.3059            1 
   3    rs9864210       0.9587            1 
   3     rs417061       0.5614            1 
   3    rs1566988       0.7008            1 
   3   rs72962662       0.7623            1 
   3   rs28733227       0.9587            1 
   3   rs11718363       0.1229            1 
   3   rs75473871       0.7241            1 
   3     rs607953       0.7349            1 
   3   rs16831695       0.6519            1 
   3   rs76978104       0.9525            1 
   3  rs115786877       0.4115            1 
   3  rs115075261       0.8112            1 
   3     rs178725       0.6304            1 
   3     rs172819       0.3206            1 
   3     rs322456       0.2289            1 
   3     rs167722       0.6304            1 
   3  rs142102275       0.4115            1 
   3   rs79508572       0.2363            1 
   3     rs424413       0.1828            1 
   3   rs16831700       0.5954            1 
   3  rs139506687       0.5954            1 
   3  rs115637660       0.7241            1 
   3    rs5852254       0.4788            1 
   3     rs428008       0.4525            1 
   3     rs519336       0.5622            1 
   3     rs618642       0.4788            1 
   3     rs424045       0.4788            1 
   3     rs424044       0.4788            1 
   3     rs489271       0.6597            1 
   3     rs487414       0.5265            1 
   3     rs487267       0.5885            1 
   3     rs648583       0.8488            1 
   3     rs492301       0.3611            1 
   3    rs6438594       0.2363            1 
   3  rs149598200       0.4227            1 
   3   rs12629908       0.2861            1 
   3   rs11376654       0.4279            1 
   3     rs662402       0.7663            1 
   3     rs426056       0.9927            1 
   3     rs373024       0.7778            1 
   3     rs401075       0.7778            1 
   3     rs401385       0.7778            1 
   3     rs434559       0.9662            1 
   3     rs509890       0.9662            1 
   3  rs115180847       0.4598            1 
   3    rs6787351       0.8422            1 
   3  rs139454444       0.3882            1 
   3     rs322459       0.1852            1 
   3     rs611967       0.1852            1 
   3     rs184427       0.7778            1 
   3     rs172820       0.7778            1 
   3    rs1847737       0.8422            1 
   3    rs7647298       0.7354            1 
   3     rs186522       0.7778            1 
   3  rs150035250       0.9547            1 
   3  rs201877234       0.7405            1 
   3   rs36050956       0.8076            1 
   3     rs322460       0.9662            1 
   3     rs322461       0.7778            1 
   3   rs57646192       0.7778            1 
   3     rs322462       0.7778            1 
   3   rs13322497       0.6795            1 
   3  rs116605529       0.4598            1 
   3   rs74429509       0.8048            1 
   3     rs322463       0.7778            1 
   3   rs58994172       0.7778            1 
   3     rs322464       0.7778            1 
   3   rs61450884       0.8422            1 
   3     rs413163       0.9164            1 
   3    rs2675549       0.3573            1 
   3     rs630743       0.9284            1 
   3    rs7429476       0.9415            1 
   3     rs553011       0.3075            1 
   3     rs399491       0.3075            1 
   3     rs391361       0.9725            1 
   3     rs701997       0.3075            1 
   3   rs11311400        0.219            1 
   3     rs563089       0.3075            1 
   3    rs7652708       0.3573            1 
   3  rs112025671       0.3784            1 
   3   rs34920119       0.2743            1 
   3    rs2456273       0.3075            1 
   3   rs74916399        0.219            1 
   3     rs559461       0.3046            1 
   3     rs558376       0.3075            1 
   3     rs412962       0.2743            1 
   3     rs531876        0.593            1 
   3     rs530979        0.593            1 
   3    rs1806707       0.1778            1 
   3     rs556346       0.1778            1 
   3     rs679016       0.1778            1 
   3    rs2016526       0.1778            1 
   3    rs2016491       0.1778            1 
   3     rs386107       0.7163            1 
   3     rs444107       0.5315            1 
   3    rs2675548       0.5315            1 
   3   rs77668076       0.3784            1 
   3  rs115934022       0.3927            1 
   3  rs116188219       0.4598            1 
   3  rs145409849       0.3784            1 
   3     rs616353       0.5374            1 
   3     rs617769       0.5374            1 
   3  rs540585601       0.5666            1 
   3     rs701999       0.6299            1 
   3   rs72962690       0.8105            1 
   3     rs410498       0.7834            1 
   3   rs16831748      0.05819            1 
   3   rs11373517       0.8105            1 
   3    rs1850293       0.8105            1 
   3  rs115603669       0.3389            1 
   3   rs75353568       0.3784            1 
   3    rs7627264        0.219            1 
   3    rs6438595       0.8105            1 
   3     rs505191       0.5374            1 
   3  rs538539778       0.5374            1 
   3   rs72962694       0.8105            1 
   3     rs688424       0.5374            1 
   3    rs2971384       0.5374            1 
   3   rs78076563       0.3389            1 
   3     rs864458       0.5315            1 
   3  rs115208639        0.554            1 
   3     rs408561       0.5374            1 
   3     rs420103       0.9434            1 
   3   rs58363431       0.8105            1 
   3   rs67327396       0.5771            1 
   3     rs446065       0.8214            1 
   3    rs9851861       0.3784            1 
   3   rs73855277       0.8248            1 
   3   rs74357790       0.3784            1 
   3     rs836343       0.1591            1 
   3  rs542733814       0.3784            1 
   3   rs12107541       0.8105            1 
   3     rs415044       0.4371            1 
   3     rs431241       0.9007            1 
   3  rs144938117       0.9007            1 
   3     rs374128       0.9007            1 
   3     rs702004       0.9007            1 
   3    rs9289147       0.7285            1 
   3   rs10049328       0.7285            1 
   3  rs116661174       0.7734            1 
   3   rs16831788       0.7285            1 
   3     rs836341       0.9434            1 
   3     rs836340       0.9007            1 
   3   rs16831804        0.219            1 
   3     rs564024       0.9434            1 
   3     rs560420       0.9007            1 
   3     rs836339       0.9434            1 
   3     rs856895       0.9007            1 
   3   rs13327874       0.3784            1 
   3     rs646244       0.7834            1 
   3  rs201116911       0.7834            1 
   3     rs836338       0.9007            1 
   3    rs2948182       0.9007            1 
   3    rs2931069       0.9007            1 
   3     rs553479       0.9007            1 
   3     rs587015       0.8214            1 
   3     rs401023       0.8214            1 
   3    rs9856896       0.7285            1 
   3     rs401613       0.9007            1 
   3    rs9819809       0.7285            1 
   3   rs10573161       0.7834            1 
   3    rs2971381       0.9007            1 
   3  rs114069011       0.7285            1 
   3     rs383218       0.9007            1 
   3     rs396521       0.6703            1 
   3   rs13324018       0.7285            1 
   3    rs2220254        0.219            1 
   3   rs17245198       0.7701            1 
   3   rs17185597       0.8105            1 
   3     rs538488       0.5257            1 
   3   rs57187956       0.7701            1 
   3  rs111265857       0.7701            1 
   3  rs113430176       0.7701            1 
   3  rs111815830       0.7701            1 
   3  rs543402336       0.3389            1 
   3     rs388112        0.768            1 
   3     rs409119        0.768            1 
   3  rs113789770       0.7701            1 
   3    rs9968109       0.9365            1 
   3  rs112653103       0.7701            1 
   3   rs10548211       0.7701            1 
   3    rs7619694       0.9365            1 
   3   rs59011025       0.9365            1 
   3  rs111594402       0.9341            1 
   3     rs527734       0.5257            1 
   3     rs668038       0.5257            1 
   3   rs17185716       0.8105            1 
   3   rs11710917       0.2227            1 
   3    rs7612901       0.3224            1 
   3  rs550142123       0.1552            1 
   3  rs112161460       0.3224            1 
   3    rs6438596       0.3224            1 
   3   rs57040003       0.3224            1 
   3  rs111543967       0.6084            1 
   3   rs72964728       0.8105            1 
   3  rs113022545       0.7829            1 
   3   rs73855281       0.3224            1 
   3     rs440385        0.768            1 
   3   rs11709397       0.9365            1 
   3  rs116513130       0.5287            1 
   3  rs113511045       0.5257            1 
   3    rs5852255       0.6998            1 
   3    rs1032897       0.8105            1 
   3     rs380245       0.7602            1 
   3    rs4676831       0.3224            1 
   3    rs9842325       0.3784            1 
   3   rs56138252       0.2227            1 
   3     rs413401       0.5257            1 
   3   rs76535922       0.4598            1 
   3   rs11706251       0.8105            1 
   3  rs116496113       0.3927            1 
   3  rs115935059       0.3408            1 
   3     rs586820       0.5257            1 
   3   rs75270745       0.4598            1 
   3   rs16831855        0.219            1 
   3   rs74873876       0.3784            1 
   3    rs2171168       0.2217            1 
   3   rs67970498       0.9304            1 
   3   rs13324303       0.3851            1 
   3  rs553337206       0.4937            1 
   3   rs13324279       0.5792            1 
   3  rs114115704       0.7082            1 
   3   rs78711567       0.2565            1 
   3     rs371768       0.9185            1 
   3  rs138192677       0.4098            1 
   3     rs408378       0.7442            1 
   3   rs12490201       0.3843            1 
   3    rs1829893       0.9578            1 
   3    rs9852152       0.3249            1 
   3     rs603847       0.9291            1 
   3     rs697011       0.5824            1 
   3    rs1394960       0.3249            1 
   3     rs380210       0.6094            1 
   3     rs377374       0.6551            1 
   3  rs140898295       0.8988            1 
   3    rs3856572       0.8565            1 
   3  rs200816131       0.6949            1 
   3  rs200764229       0.6949            1 
   3  rs145282245       0.7568            1 
   3     rs451182       0.5045            1 
   3     rs454835       0.5045            1 
   3     rs392255       0.5045            1 
   3    rs6776922       0.3843            1 
   3   rs79095501       0.4704            1 
   3    rs6777238       0.3843            1 
   3    rs1403718       0.1215            1 
   3     rs390950       0.6949            1 
   3    rs9824369       0.3843            1 
   3     rs322458       0.6949            1 
   3     rs178726       0.6949            1 
   3   rs10593035        0.689            1 
   3     rs189784       0.9828            1 
   3   rs28735884       0.4202            1 
   3    rs9812927       0.3752            1 
   3     rs697012       0.5078            1 
   3     rs322457        0.808            1 
   3     rs225178       0.5078            1 
   3    rs9833787       0.1215            1 
   3  rs199842627       0.8631            1 
   3  rs150417591       0.4704            1 
   3     rs417631       0.8133            1 
   3     rs395288       0.5078            1 
   3     rs441023       0.5078            1 
   3     rs440865       0.5635            1 
   3     rs450614       0.3119            1 
   3   rs76642180       0.3843            1 
   3     rs376076       0.3119            1 
   3    rs9289149         0.35            1 
   3   rs73855284       0.1171            1 
   3    rs2971383       0.9828            1 
   3     rs420621       0.2891            1 
   3   rs73855285       0.1478            1 
   3    rs9856996       0.4344            1 
   3   rs59307239       0.8849            1 
   3   rs73855293       0.1237            1 
   3  rs200645692       0.9383            1 
   3  rs112059528       0.4797            1 
   3   rs75972235       0.9198            1 
   3    rs9289150      0.09949            1 
   3    rs9843476      0.09949            1 
   3   rs76286395       0.1237            1 
   3   rs11914607       0.4797            1 
   3   rs11922388       0.4797            1 
   3   rs12637475      0.09949            1 
   3  rs147561067       0.4344            1 
   3    rs9854070       0.3877            1 
   3    rs2200487      0.09949            1 
   3    rs2220256       0.4344            1 
   3   rs73855296       0.1478            1 
   3   rs74375771      0.09949            1 
   3   rs67100945       0.4344            1 
   3  rs111569609       0.9198            1 
   3    rs6770952      0.09949            1 
   3   rs12489273      0.09949            1 
   3   rs78992444       0.9346            1 
   3   rs11916531       0.4797            1 
   3   rs11927953       0.9198            1 
   3    rs9875347       0.4344            1 
   3    rs9825436      0.09949            1 
   3  rs148387798       0.3994            1 
   3   rs72964767       0.5141            1 
   3  rs146108219       0.4797            1 
   3   rs11918750       0.9198            1 
   3    rs4544547      0.09949            1 
   3   rs10451893       0.4344            1 
   3   rs10451894       0.4797            1 
   3    rs2135244      0.09949            1 
   3    rs5852256       0.4344            1 
   3    rs1523506       0.4344            1 
   3    rs2135245      0.09949            1 
   3    rs9878416      0.09949            1 
   3   rs16831922       0.4797            1 
   3  rs111788380        0.785            1 
   3  rs144464587       0.9346            1 
   3    rs9847406      0.09949            1 
   3    rs9851797      0.09949            1 
   3  rs113055076       0.4344            1 
   3  rs112119349        0.785            1 
   3   rs59844095       0.4797            1 
   3   rs16831929       0.4797            1 
   3  rs116508503      0.08999            1 
   3    rs9824653       0.0368            1 
   3   rs12497855       0.1734            1 
   3   rs35585774       0.4344            1 
   3   rs17246655        0.536            1 
   3    rs9289151      0.09949            1 
   3     rs470738       0.5992            1 
   3   rs10934533      0.09949            1 
   3   rs79681616       0.3589            1 
   3    rs1814869      0.06449            1 
   3    rs9836112      0.06449            1 
   3   rs13326084      0.06449            1 
   3  rs143863800       0.3088            1 
   3   rs10575897       0.2514            1 
   3     rs511841       0.5992            1 
   3    rs9851135      0.06449            1 
   3    rs9813519      0.06449            1 
   3     rs836345       0.7145            1 
   3     rs836344       0.1969            1 
   3  rs138440002        0.785            1 
   3    rs6800520      0.06449            1 
   3    rs1097453       0.2514            1 
   3  rs111320924       0.2514            1 
   3  rs149684712      0.06449            1 
   3    rs1070365       0.2514            1 
   3    rs1070366       0.5992            1 
   3    rs9834559      0.06449            1 
   3    rs9872686      0.06449            1 
   3  rs139427032       0.9471            1 
   3  rs150847135       0.8283            1 
   3  rs147441615      0.06449            1 
   3  rs149944739      0.06449            1 
   3  rs113607479       0.8283            1 
   3  rs142130677       0.8283            1 
   3  rs139736744       0.6327            1 
   3  rs114499337       0.1171            1 
   3  rs185626827       0.5413            1 
   3     rs470812       0.5992            1 
   3    rs6762819      0.06449            1 
   3     rs628600       0.8919            1 
   3     rs576521       0.6327            1 
   3    rs9882282      0.06449            1 
   3     rs629510       0.7145            1 
   3     rs660495       0.1464            1 
   3    rs9883378      0.06449            1 
   3    rs9845674      0.06449            1 
   3    rs2220255      0.06449            1 
   3   rs74882103       0.9383            1 
   3     rs470990       0.7145            1 
   3     rs470623       0.6327            1 
   3   rs79901592       0.8798            1 
   3    rs9842537      0.06449            1 
   3     rs470805       0.7145            1 
   3     rs470484       0.7145            1 
   3   rs73858204       0.1237            1 
   3     rs470931       0.7145            1 
   3    rs9826042      0.06449            1 
   3   rs73858210       0.5945            1 
   3     rs470647       0.2514            1 
   3     rs682394       0.5992            1 
   3   rs16831962      0.06449            1 
   3   rs13323408      0.06449            1 
   3     rs488416       0.1969            1 
   3     rs470537       0.7102            1 
   3     rs470887       0.3586            1 
   3   rs10511406       0.9346            1 
   3   rs12632316      0.06449            1 
   3     rs590663       0.1464            1 
   3  rs113735580       0.9383            1 
   3     rs588620       0.2514            1 
   3   rs76192551        0.785            1 
   3   rs16831974      0.06449            1 
   3     rs590436       0.5992            1 
   3   rs77355692      0.06449            1 
   3   rs16831976      0.06449            1 
   3  rs114475489       0.9383            1 
   3   rs78489581      0.06449            1 
   3    rs9862685      0.06449            1 
   3   rs77968648       0.8283            1 
   3  rs111699750       0.9383            1 
   3     rs662110       0.5992            1 
   3    rs9831352      0.06449            1 
   3     rs702008       0.5992            1 
   3    rs9855929      0.06449            1 
   3     rs648570       0.3586            1 
   3   rs12498064      0.06449            1 
   3   rs35147415      0.06449            1 
   3  rs147220384      0.06449            1 
   3     rs487657       0.6327            1 
   3   rs12635124      0.06449            1 
   3     rs571545       0.1969            1 
   3    rs9818910      0.06449            1 
   3    rs9819192      0.06449            1 
   3   rs78058474       0.8283            1 
   3     rs470412       0.6327            1 
   3  rs112572833       0.5945            1 
   3  rs542411187        0.785            1 
   3     rs470502       0.5992            1 
   3   rs71971193      0.06449            1 
   3   rs11318577       0.7145            1 
   3     rs470699       0.2514            1 
   3     rs471031       0.6327            1 
   3  rs141965447       0.4164            1 
   3    rs9881138      0.06449            1 
   3    rs7648074      0.06449            1 
   3  rs138697911      0.06449            1 
   3    rs3966088        0.785            1 
   3  rs113614960       0.9383            1 
   3  rs116104824       0.9383            1 
   3   rs34387523       0.8283            1 
   3    rs1403717      0.06449            1 
   3  rs113064766        0.785            1 
   3   rs10645031       0.3586            1 
   3    rs7652758      0.06449            1 
   3   rs77825219       0.8283            1 
   3  rs557814119       0.7213            1 
   3    rs9855953      0.06449            1 
   3   rs73858218       0.1237            1 
   3   rs79017406      0.06449            1 
   3    rs9842745      0.06449            1 
   3   rs76683163       0.2514            1 
   3    rs1683975       0.1969            1 
   3  rs149871182      0.06449            1 
   3     rs612545       0.2514            1 
   3   rs35977814       0.3586            1 
   3   rs13316005      0.06449            1 
   3     rs594838       0.7145            1 
   3     rs661160       0.5992            1 
   3     rs657578       0.7145            1 
   3   rs75329683       0.8283            1 
   3   rs12493977      0.06449            1 
   3    rs6438597      0.06449            1 
   3    rs1688686       0.7248            1 
   3   rs35752782      0.06449            1 
   3  rs112687254        0.785            1 
   3   rs61669943       0.1171            1 
   3     rs617332       0.2514            1 
   3  rs150455653       0.8283            1 
   3    rs1683984       0.3586            1 
   3    rs9880854      0.06449            1 
   3    rs9867756      0.06449            1 
   3    rs1615325       0.5992            1 
   3    rs1683982       0.5992            1 
   3    rs1614611       0.7145            1 
   3   rs75087365       0.9383            1 
   3   rs28578135      0.06449            1 
   3   rs67364533      0.07399            1 
   3   rs13320578      0.06449            1 
   3   rs16831988      0.06449            1 
   3    rs1688685       0.1969            1 
   3     rs591122       0.7248            1 
   3     rs608249       0.6327            1 
   3    rs7431221       0.7145            1 
   3  rs113303032       0.5992            1 
   3   rs61797905       0.2514            1 
   3   rs12635816        0.536            1 
   3   rs28609295      0.06449            1 
   3   rs16831995      0.06449            1 
   3    rs1357527       0.6327            1 
   3    rs2877382       0.7145            1 
   3   rs16831996       0.8283            1 
   3  rs527370099       0.4683            1 
   3    rs1683979       0.1969            1 
   3    rs1683978       0.5992            1 
   3  rs114536882      0.06449            1 
   3   rs76351985       0.4137            1 
   3     rs589056       0.7145            1 
   3  rs142292885       0.5854            1 
   3     rs662467      0.06449            1 
   3   rs11916300       0.8283            1 
   3    rs1683976      0.06449            1 
   3   rs11922756       0.8283            1 
   3    rs1688687       0.5992            1 
   3   rs12635664      0.06449            1 
   3   rs12635708      0.06449            1 
   3   rs75189958       0.8283            1 
   3    rs9818673      0.06449            1 
   3    rs9860626      0.06449            1 
   3    rs9718007       0.5992            1 
   3  rs145495838      0.06449            1 
   3  rs147691022    0.0005999        0.657 
   3  rs200792679       0.7248            1 
   3   rs61797907       0.2514            1 
   3  rs138691553       0.5413            1 
   3  rs563917409        0.785            1 
   3   rs55833699      0.09339            1 
   3   rs12495187      0.06449            1 
   3  rs147242708       0.2581            1 
   3   rs12495212      0.06449            1 
   3  rs571723985       0.1171            1 
   3  rs150513881      0.06449            1 
   3  rs139455553      0.06449            1 
   3  rs149859605      0.06449            1 
   3  rs530897372       0.8283            1 
   3  rs550704132       0.8283            1 
   3  rs567318498       0.8283            1 
   3  rs201675537      0.06449            1 
   3  rs182917762        0.785            1 
   3  rs147707277      0.06449            1 
   3    rs9833801       0.2514            1 
   3  rs146760050       0.3589            1 
   3    rs9872110       0.5992            1 
   3  rs201421189       0.8283            1 
   3  rs138016472        0.785            1 
   3   rs61797910       0.7145            1 
   3   rs77806511       0.8163            1 
   3  rs114503917      0.06449            1 
   3   rs61077473       0.5829            1 
   3   rs77045017       0.8283            1 
   3  rs112785642       0.7145            1 
   3   rs76995572      0.06449            1 
   3   rs78619588      0.06019            1 
   3   rs78126765      0.06019            1 
   3   rs80345370      0.06019            1 
   3  rs370534936      0.06019            1 
   3    rs9844059      0.06449            1 
   3    rs9844215      0.06449            1 
   3    rs9826889       0.7145            1 
   3    rs9882540       0.6327            1 
   3    rs9844699       0.3748            1 
   3    rs9882707       0.3748            1 
   3  rs146936599       0.4067            1 
   3   rs77547172       0.8283            1 
   3     rs632018       0.5992            1 
   3  rs149100954       0.9346            1 
   3     rs659980       0.3586            1 
   3    rs4561765        0.785            1 
   3    rs1720662       0.2514            1 
   3    rs9822403      0.06449            1 
   3    rs2933327       0.7145            1 
   3    rs9843217      0.06449            1 
   3   rs56950485       0.5945            1 
   3  rs113062192       0.9346            1 
   3  rs150811937       0.9383            1 
   3  rs113772318       0.8283            1 
   3   rs72966749       0.5945            1 
   3  rs115761692       0.3589            1 
   3    rs1960320      0.06449            1 
   3   rs80115122       0.8283            1 
   3    rs7634353      0.06449            1 
   3  rs112325195        0.785            1 
   3    rs9811698       0.5992            1 
   3   rs57093267       0.1266            1 
   3   rs75832447      0.06449            1 
   3     rs681827       0.6327            1 
   3   rs73858233       0.1171            1 
   3  rs113615145        0.785            1 
   3    rs9822141      0.06449            1 
   3    rs9859729      0.06449            1 
   3     rs589682       0.5992            1 
   3    rs7624337      0.06449            1 
   3   rs11293812      0.06449            1 
   3     rs663363       0.5992            1 
   3    rs7624461      0.06449            1 
   3   rs79102111       0.8283            1 
   3   rs61797911       0.6946            1 
   3    rs7624738      0.06449            1 
   3    rs7646815      0.06449            1 
   3   rs57695248       0.1237            1 
   3     rs603635       0.5992            1 
   3    rs9868798      0.06449            1 
   3    rs9831814      0.06449            1 
   3    rs2686651       0.1464            1 
   3    rs9856855       0.7145            1 
   3    rs9836727      0.06449            1 
   3   rs61797913       0.5992            1 
   3   rs58047229       0.1464            1 
   3   rs61160978       0.1464            1 
   3    rs9880221       0.2747            1 
   3    rs9842660       0.2747            1 
   3    rs9842661       0.2747            1 
   3  rs199893923       0.2581            1 
   3  rs188307333       0.2581            1 
   3   rs28820921       0.5992            1 
   3   rs12634397      0.06449            1 
   3   rs78629016       0.2514            1 
   3  rs146413940      0.06449            1 
   3    rs2948184       0.5992            1 
   3  rs112500220       0.8283            1 
   3   rs75727207       0.5992            1 
   3   rs76001899       0.5992            1 
   3  rs560371247      0.06449            1 
   3  rs141878373       0.9383            1 
   3   rs61797917       0.1969            1 
   3    rs9826081      0.06449            1 
   3  rs143980901       0.3019            1 
   3    rs9845975      0.06449            1 
   3    rs9849763      0.06449            1 
   3    rs9850284      0.06449            1 
   3    rs2638581       0.5992            1 
   3    rs2638580       0.5992            1 
   3    rs2638579       0.5992            1 
   3    rs2686648       0.7145            1 
   3    rs7431561       0.6327            1 
   3  rs139833876       0.5992            1 
   3  rs112488613       0.2514            1 
   3    rs9836123      0.06449            1 
   3    rs9873593      0.06449            1 
   3  rs141104720       0.2514            1 
   3    rs1795415       0.7145            1 
   3    rs9836161      0.06449            1 
   3    rs9836297      0.06449            1 
   3  rs190737600       0.8283            1 
   3  rs111984858       0.5992            1 
   3  rs138122404       0.1969            1 
   3  rs188261717       0.2837            1 
   3  rs143590702        0.785            1 
   3   rs78330161      0.06449            1 
   3   rs35037881        0.776            1 
   3    rs9809411      0.06449            1 
   3   rs35511349       0.2581            1 
   3    rs9871403      0.08089            1 
   3     rs954569       0.7145            1 
   3    rs4311161      0.06449            1 
   3     rs954568      0.06449            1 
   3    rs4444652      0.06449            1 
   3    rs9857987      0.06449            1 
   3     rs638589       0.6327            1 
   3    rs9862407      0.06449            1 
   3   rs79691825       0.9383            1 
   3   rs75364554       0.8283            1 
   3    rs9863475      0.06449            1 
   3     rs638724       0.2514            1 
   3    rs1624360       0.7145            1 
   3    rs1625047       0.7145            1 
   3    rs7619589       0.8163            1 
   3    rs9817971      0.06449            1 
   3     rs623175       0.5992            1 
   3   rs76747568       0.8283            1 
   3    rs9818311      0.06449            1 
   3     rs594724       0.7248            1 
   3   rs12330501      0.06449            1 
   3   rs12330506      0.06449            1 
   3   rs78451137       0.9346            1 
   3   rs80028304      0.06449            1 
   3    rs1795416       0.5992            1 
   3    rs1688672       0.7145            1 
   3    rs2701068       0.7145            1 
   3   rs75821838       0.8283            1 
   3   rs17282993      0.06449            1 
   3   rs77194761      0.06449            1 
   3   rs79770822      0.06449            1 
   3  rs113871138        0.785            1 
   3   rs77226484       0.1237            1 
   3    rs9839272      0.06449            1 
   3    rs9877038      0.06449            1 
   3   rs56172124       0.1171            1 
   3    rs2462024       0.1969            1 
   3    rs2462023       0.7145            1 
   3  rs147799696        0.785            1 
   3  rs193141053      0.06449            1 
   3    rs9865589      0.06449            1 
   3  rs374503723        0.785            1 
   3  rs111253926       0.8283            1 
   3  rs200686157       0.8283            1 
   3  rs545890395       0.1237            1 
   3  rs112624446       0.8283            1 
   3   rs34928795       0.8688            1 
   3   rs61798589       0.2476            1 
   3   rs61798590       0.3796            1 
   3  rs554784290        0.785            1 
   3   rs11915201       0.8283            1 
   3    rs9813251      0.06449            1 
   3    rs9851456      0.06449            1 
   3    rs9813591      0.06449            1 
   3    rs9871279      0.06449            1 
   3    rs9817640      0.06449            1 
   3    rs9875423      0.06449            1 
   3    rs9875603      0.07159            1 
   3   rs74280554       0.9346            1 
   3  rs113564421        0.785            1 
   3  rs138519638       0.8163            1 
   3   rs75015421       0.9346            1 
   3   rs75391660       0.1171            1 
   3    rs9862272      0.06449            1 
   3    rs9828133      0.06449            1 
   3    rs9866558      0.06449            1 
   3   rs79655669       0.8283            1 
   3     rs583955       0.5992            1 
   3   rs76814916       0.8283            1 
   3    rs9811686      0.06449            1 
   3   rs77163407        0.785            1 
   3     rs638343       0.1754            1 
   3  rs533428175       0.9383            1 
   3    rs9871852      0.06449            1 
   3   rs60638537       0.1171            1 
   3    rs9850079      0.06449            1 
   3  rs150877540      0.06449            1 
   3  rs544339059        0.785            1 
   3   rs77875320       0.1237            1 
   3  rs112048684        0.785            1 
   3     rs645514       0.3586            1 
   3     rs645045       0.2514            1 
   3     rs644628       0.7145            1 
   3  rs540563825      0.06449            1 
   3     rs689022       0.3586            1 
   3  rs140737583       0.1171            1 
   3    rs9860535      0.06449            1 
   3     rs685914       0.7145            1 
   3     rs601567       0.1464            1 
   3   rs74376028       0.1171            1 
   3  rs143340525        0.536            1 
   3   rs80191378       0.8283            1 
   3   rs76391756       0.1237            1 
   3   rs75448171       0.9346            1 
   3   rs77686995      0.06449            1 
   3     rs597415       0.5992            1 
   3    rs1523509       0.5992            1 
   3    rs1523508       0.5992            1 
   3    rs1523507       0.5992            1 
   3   rs28797282      0.06449            1 
   3   rs73858239       0.1237            1 
   3   rs77940077      0.07159            1 
   3   rs34977942       0.8283            1 
   3   rs75533524      0.06449            1 
   3     rs664770       0.7145            1 
   3    rs3108752       0.5992            1 
   3    rs4048826       0.8854            1 
   3  rs372853560      0.06449            1 
   3  rs146211309       0.1237            1 
   3   rs13314307      0.06449            1 
   3  rs145930901       0.9346            1 
   3   rs78472766       0.2514            1 
   3   rs13321309       0.1157            1 
   3  rs546850015       0.1157            1 
   3  rs371806682       0.1157            1 
   3  rs113491110       0.8283            1 
   3    rs7643210       0.2705            1 
   3    rs7645721       0.9994            1 
   3    rs7646033       0.7145            1 
   3   rs12635363      0.06449            1 
   3  rs139046715       0.5992            1 
   3   rs12630151      0.06449            1 
   3   rs13319102      0.06449            1 
   3  rs149446827       0.7145            1 
   3    rs9841029      0.06449            1 
   3    rs9821483      0.06449            1 
   3  rs187551852       0.8283            1 
   3    rs4306806       0.2514            1 
   3  rs112681073       0.2514            1 
   3  rs145468052      0.06449            1 
   3  rs181237573       0.1366            1 
   3  rs141155545       0.9346            1 
   3  rs148522585       0.1237            1 
   3   rs10934538      0.06449            1 
   3  rs151026941       0.1237            1 
   3   rs74322251       0.1237            1 
   3     rs636571       0.7145            1 
   3     rs651485       0.8283            1 
   3   rs35810303       0.2581            1 
   3   rs79405314       0.8283            1 
   3     rs619802       0.1464            1 
   3   rs76952740       0.9346            1 
   3   rs16832021       0.9383            1 
   3    rs7617881      0.06449            1 
   3    rs7642063      0.06449            1 
   3     rs591475       0.2514            1 
   3   rs79179138       0.9383            1 
   3   rs77194738      0.06449            1 
   3    rs1688684       0.5992            1 
   3   rs12494552      0.06449            1 
   3   rs11921863      0.08429            1 
   3  rs111346209        0.785            1 
   3   rs28751972      0.06449            1 
   3  rs113397032       0.9383            1 
   3   rs12492453      0.06449            1 
   3    rs7613240      0.06449            1 
   3   rs12496360      0.07159            1 
   3  rs144805989        0.785            1 
   3    rs9879469      0.06449            1 
   3    rs9842097      0.06449            1 
   3  rs143423745       0.5413            1 
   3    rs9884037      0.06449            1 
   3   rs74697069       0.8283            1 
   3   rs77066608    0.0005999        0.657 
   3    rs9861282      0.06449            1 
   3    rs1403722      0.06449            1 
   3    rs9828540      0.06449            1 
   3    rs9849187      0.06449            1 
   3     rs628329       0.7145            1 
   3    rs9833950      0.06449            1 
   3   rs73855304       0.1171            1 
   3    rs9839106      0.06449            1 
   3     rs680233       0.1969            1 
   3    rs9859511      0.06449            1 
   3   rs79818905       0.3589            1 
   3   rs75242887       0.8283            1 
   3  rs140973295        0.785            1 
   3  rs112151699        0.785            1 
   3  rs201470665       0.8283            1 
   3    rs9845928      0.06569            1 
   3  rs139264460      0.06569            1 
   3   rs60950175       0.1171            1 
   3  rs112310672       0.9383            1 
   3    rs9850634      0.06449            1 
   3     rs647607       0.7145            1 
   3    rs2020454       0.7145            1 
   3    rs9653918      0.06449            1 
   3  rs112368361       0.8283            1 
   3    rs9822576      0.06449            1 
   3  rs112725492       0.9383            1 
   3   rs34550471       0.1159            1 
   3  rs115160238      0.06449            1 
   3     rs618133       0.5992            1 
   3     rs617721       0.1969            1 
   3   rs78849893       0.8283            1 
   3   rs79491930       0.8283            1 
   3  rs182139565       0.9383            1 
   3  rs187250160       0.9383            1 
   3    rs1795413       0.2514            1 
   3    rs9871427      0.06449            1 
   3   rs78939593       0.3395            1 
   3    rs9289154      0.06449            1 
   3  rs553527927      0.06339            1 
   3  rs566657265      0.06339            1 
   3  rs202044440       0.8283            1 
   3    rs1688688       0.4346            1 
   3    rs5852258       0.5992            1 
   3  rs146172052       0.3021            1 
   3   rs79451113      0.06449            1 
   3  rs142720443      0.06449            1 
   3    rs1920546      0.06449            1 
   3    rs1795412       0.7145            1 
   3    rs9860063      0.06449            1 
   3    rs9860106      0.06449            1 
   3  rs150132722       0.8283            1 
   3    rs9827426      0.06449            1 
   3  rs111997340       0.8283            1 
   3  rs113879625       0.8283            1 
   3    rs9831771      0.06449            1 
   3    rs7650148      0.06449            1 
   3    rs6809201       0.5945            1 
   3   rs57293521       0.1237            1 
   3    rs9819822      0.06449            1 
   3    rs9875544      0.06449            1 
   3   rs74280556       0.8283            1 
   3  rs369780643      0.06449            1 
   3  rs542755967        0.167            1 
   3  rs545281568       0.6813            1 
   3  rs565539193       0.6813            1 
   3  rs528993851       0.1171            1 
   3    rs9289155       0.5175            1 
   3  rs573697647       0.4289            1 
   3    rs9811402      0.06449            1 
   3   rs72968819       0.5945            1 
   3  rs201153917      0.06449            1 
   3   rs74873059       0.8283            1 
   3    rs9820638      0.06449            1 
   3   rs74758050       0.1237            1 
   3    rs1688674         0.25            1 
   3    rs1688675       0.1464            1 
   3   rs80064895        0.536            1 
   3    rs4048792       0.8283            1 
   3    rs1795421       0.5992            1 
   3  rs531825201        0.785            1 
   3    rs1688676       0.6327            1 
   3    rs1795417       0.2514            1 
   3    rs7636463      0.06449            1 
   3    rs7616820      0.06449            1 
   3    rs7617067      0.06449            1 
   3   rs73855311       0.1237            1 
   3   rs35559176      0.06449            1 
   3   rs73855312       0.1237            1 
   3    rs1688677       0.5992            1 
   3    rs9815133      0.06449            1 
   3    rs1617800       0.2514            1 
   3  rs148186520      0.06449            1 
   3  rs150306301       0.1464            1 
   3   rs79545868        0.785            1 
   3    rs1795418       0.3586            1 
   3    rs1688679       0.5992            1 
   3    rs1688680       0.5992            1 
   3    rs9830057      0.06449            1 
   3   rs78238921       0.8283            1 
   3   rs76435792       0.8283            1 
   3     rs724495      0.06449            1 
   3    rs9831480      0.06449            1 
   3   rs80137580       0.8283            1 
   3    rs9835107      0.06449            1 
   3    rs1688681       0.6327            1 
   3    rs2638582       0.7145            1 
   3    rs9840595      0.06449            1 
   3   rs67659681      0.06449            1 
   3    rs9841743      0.06449            1 
   3   rs79431794       0.9346            1 
   3   rs74723081        0.785            1 
   3   rs75256160       0.1171            1 
   3    rs1688683       0.5992            1 
   3   rs75160187        0.785            1 
   3    rs7628419      0.06449            1 
   3   rs11444329       0.5677            1 
   3    rs6438599       0.3589            1 
   3    rs9834680      0.06449            1 
   3    rs9877402      0.06449            1 
   3    rs2331521       0.5992            1 
   3   rs76299121       0.2514            1 
   3   rs35345840       0.5992            1 
   3    rs4630876       0.5992            1 
   3  rs145084288       0.9383            1 
   3    rs4524222       0.6327            1 
   3  rs149334354        0.785            1 
   3    rs7646709      0.06449            1 
   3   rs28852138      0.06449            1 
   3   rs28850644      0.06449            1 
   3    rs9856143       0.6327            1 
   3    rs9855911       0.6327            1 
   3   rs11715413       0.6327            1 
   3    rs9856303       0.6327            1 
   3  rs369919557       0.6327            1 
   3  rs371886735       0.6327            1 
   3  rs150731303       0.8283            1 
   3  rs139028454       0.8283            1 
   3  rs143961857      0.06449            1 
   3  rs376868071       0.1969            1 
   3  rs183317912       0.9383            1 
   3   rs55989794       0.2514            1 
   3    rs9866746       0.1464            1 
   3   rs36026316       0.6327            1 
   3   rs68094067      0.06449            1 
   3   rs78629447       0.8283            1 
   3  rs143740506      0.06449            1 
   3    rs5852260       0.3721            1 
   3  rs116804680       0.9346            1 
   3    rs1920550        0.785            1 
   3    rs1920549      0.06449            1 
   3   rs78708341       0.8283            1 
   3  rs150342889       0.1237            1 
   3  rs199801251      0.06449            1 
   3  rs148578105       0.9346            1 
   3  rs112645728       0.2581            1 
   3  rs144719639      0.06449            1 
   3   rs56906034       0.1171            1 
   3  rs111334921       0.9383            1 
   3   rs12637054      0.06449            1 
   3   rs12330178      0.06449            1 
   3   rs10212556      0.06449            1 
   3    rs6785751      0.06449            1 
   3  rs138823000      0.06449            1 
   3  rs116174647      0.06449            1 
   3    rs6807604       0.1464            1 
   3   rs11720685       0.2581            1 
   3    rs6438601       0.7248            1 
   3    rs1920547       0.7145            1 
   3    rs6798684      0.06449            1 
   3  rs150627137      0.06449            1 
   3    rs6799012      0.06449            1 
   3    rs9815281      0.06449            1 
   3  rs116086956      0.06449            1 
   3  rs114656572      0.06449            1 
   3  rs114124720      0.06449            1 
   3    rs2331514      0.06449            1 
   3   rs75872421       0.8283            1 
   3    rs5852261      0.06449            1 
   3    rs9859088      0.06449            1 
   3   rs74354512       0.9346            1 
   3    rs6805670       0.1969            1 
   3  rs528940498       0.9383            1 
   3    rs2331539       0.6327            1 
   3    rs6808418      0.06449            1 
   3    rs6773281       0.7145            1 
   3   rs78808712      0.06449            1 
   3   rs28790007       0.2975            1 
   3    rs6776790       0.7248            1 
   3  rs112791019        0.785            1 
   3   rs11918518       0.2514            1 
   3   rs76188008        0.785            1 
   3   rs13314093      0.06449            1 
   3  rs115732312       0.5413            1 
   3    rs4048825       0.7145            1 
   3    rs9815058       0.7145            1 
   3    rs3845849       0.5992            1 
   3    rs3845850       0.6327            1 
   3    rs7642185      0.06449            1 
   3  rs112391203        0.785            1 
   3    rs3845851       0.5945            1 
   3   rs56217411       0.1171            1 
   3    rs9844667       0.5992            1 
   3   rs77691480       0.8283            1 
   3   rs74573025        0.785            1 
   3    rs2331526       0.3586            1 
   3    rs9825058      0.06449            1 
   3    rs2331527       0.5992            1 
   3   rs76345260       0.3589            1 
   3    rs9855455      0.06449            1 
   3    rs7615991       0.1464            1 
   3    rs7627802      0.06449            1 
   3    rs4676841        0.536            1 
   3    rs7616617      0.06449            1 
   3    rs7616466       0.5992            1 
   3   rs12634158      0.06449            1 
   3   rs73855320       0.1237            1 
   3  rs111249675        0.785            1 
   3  rs113085769        0.785            1 
   3    rs4642056      0.06449            1 
   3    rs2877405      0.06449            1 
   3    rs2877406      0.06449            1 
   3    rs2331528       0.7145            1 
   3    rs9823442      0.06449            1 
   3    rs9843421      0.06449            1 
   3    rs9823877      0.06449            1 
   3  rs116330514       0.3589            1 
   3   rs75754730       0.9383            1 
   3    rs7625603      0.06449            1 
   3    rs7637229      0.06449            1 
   3  rs111954245        0.785            1 
   3    rs6438603      0.06449            1 
   3  rs138899251       0.5413            1 
   3  rs147400009       0.1237            1 
   3    rs6780119      0.06449            1 
   3    rs9853679       0.7248            1 
   3    rs9833700      0.06449            1 
   3    rs6783166      0.06449            1 
   3    rs6438604      0.06449            1 
   3    rs6438605      0.06449            1 
   3  rs181917627       0.1171            1 
   3    rs6438606      0.06449            1 
   3   rs12639266      0.06449            1 
   3  rs111492852       0.9383            1 
   3   rs57353999       0.4067            1 
   3    rs3914745       0.5992            1 
   3  rs114067282       0.1366            1 
   3    rs6438607       0.1464            1 
   3    rs6794230      0.06449            1 
   3   rs61645503       0.8163            1 
   3   rs74679947      0.06449            1 
   3    rs6810159      0.06449            1 
   3    rs9875808       0.5992            1 
   3  rs112031509       0.9346            1 
   3   rs13327223       0.7145            1 
   3  rs112536161       0.8283            1 
   3   rs13323586      0.06449            1 
   3  rs112268479       0.8283            1 
   3   rs13314083      0.06449            1 
   3  rs201589890       0.6982            1 
   3   rs78062975      0.06449            1 
   3    rs9810761      0.06449            1 
   3    rs9810811      0.06449            1 
   3    rs9828852      0.06449            1 
   3  rs138992281      0.06449            1 
   3   rs76771339       0.5992            1 
   3    rs9833180       0.7145            1 
   3    rs6799358      0.06449            1 
   3   rs16832074      0.06449            1 
   3  rs148126293      0.06449            1 
   3    rs9822863      0.06449            1 
   3    rs6775842       0.5992            1 
   3   rs12488442       0.2514            1 
   3    rs9847337      0.06449            1 
   3    rs9827891      0.06449            1 
   3    rs3906000       0.7145            1 
   3    rs9848328       0.2514            1 
   3   rs61795510        0.446            1 
   3    rs9852787      0.06449            1 
   3   rs55640616       0.3579            1 
   3   rs57990346       0.6327            1 
   3   rs10713184      0.06449            1 
   3    rs6785984      0.06449            1 
   3   rs74370757      0.06449            1 
   3    rs7643267       0.1969            1 
   3    rs9862838      0.06449            1 
   3    rs7645582       0.5992            1 
   3   rs56048195       0.6327            1 
   3   rs59778278       0.5992            1 
   3  rs551335690      0.08499            1 
   3  rs565275292       0.1049            1 
   3   rs74843729       0.3913            1 
   3   rs75011862       0.5992            1 
   3   rs75027403       0.2661            1 
   3  rs147295121       0.8283            1 
   3  rs148511067       0.8283            1 
   3   rs78552675        0.873            1 
   3    rs7646234       0.0267            1 
   3  rs146863353      0.06449            1 
   3  rs141501569      0.06449            1 
   3  rs150852679       0.8283            1 
   3  rs113588918       0.1969            1 
   3  rs144221104       0.1464            1 
   3   rs12497286      0.06449            1 
   3   rs58144930       0.1237            1 
   3  rs535228264        0.785            1 
   3  rs140180931      0.06449            1 
   3   rs12494809      0.06449            1 
   3  rs528975999       0.1237            1 
   3  rs139671819       0.1464            1 
   3   rs75561156       0.7145            1 
   3    rs9827020      0.06449            1 
   3    rs9809684      0.06449            1 
   3   rs11925873       0.8283            1 
   3    rs9865199      0.06449            1 
   3  rs113779305        0.785            1 
   3    rs9869549      0.06449            1 
   3    rs7633404        0.536            1 
   3  rs113394017        0.785            1 
   3   rs35783902      0.06449            1 
   3    rs7636387       0.7145            1 
   3    rs7648200       0.7145            1 
   3    rs7648217      0.06449            1 
   3    rs7648612       0.7145            1 
   3    rs7637100       0.7145            1 
   3    rs3856575       0.5992            1 
   3    rs9872673      0.06449            1 
   3    rs9853078       0.5992            1 
   3   rs78930035      0.06449            1 
   3    rs2331522       0.3586            1 
   3   rs10212452       0.7145            1 
   3   rs10212188      0.06449            1 
   3   rs77910769       0.8283            1 
   3   rs79000053       0.8283            1 
   3  rs113030664        0.785            1 
   3    rs9289158      0.06449            1 
   3    rs9289159      0.06449            1 
   3    rs9289160      0.06449            1 
   3   rs77009327       0.8283            1 
   3  rs113284057        0.785            1 
   3  rs150007162       0.9346            1 
   3  rs142123357      0.06449            1 
   3    rs9873688      0.08089            1 
   3    rs9873947       0.6327            1 
   3    rs9835852      0.06449            1 
   3  rs149537256       0.5992            1 
   3  rs145654694       0.1237            1 
   3   rs77300839      0.06449            1 
   3   rs74220950       0.8283            1 
   3    rs4048822      0.06449            1 
   3   rs56106401       0.5992            1 
   3    rs3914739       0.6327            1 
   3   rs35649963        0.536            1 
   3   rs75259175       0.9383            1 
   3    rs4282008       0.7145            1 
   3    rs6810337      0.06449            1 
   3   rs60705137       0.1237            1 
   3  rs114611789        0.785            1 
   3    rs6780326      0.06449            1 
   3    rs6807328      0.06449            1 
   3  rs112542170        0.785            1 
   3    rs9877406       0.7145            1 
   3  rs112123873       0.9346            1 
   3    rs9877593      0.06449            1 
   3  rs551217068      0.06449            1 
   3  rs149654510      0.06449            1 
   3   rs12638767      0.06449            1 
   3    rs9882481       0.1969            1 
   3    rs4381881       0.5992            1 
   3    rs9812835      0.06449            1 
   3    rs9855194      0.06449            1 
   3    rs6796937      0.06449            1 
   3   rs13434156       0.5992            1 
   3   rs75447330      0.06449            1 
   3    rs9829512       0.2975            1 
   3    rs3845852       0.6567            1 
   3  rs111945860       0.8163            1 
   3    rs4089688      0.06449            1 
   3    rs4109044      0.06449            1 
   3  rs538954537       0.1237            1 
   3    rs3914738      0.06449            1 
   3    rs3914737       0.6567            1 
   3   rs17195196       0.5992            1 
   3   rs16832111       0.9346            1 
   3   rs17195251        0.536            1 
   3   rs78549943       0.9346            1 
   3  rs111329542       0.9383            1 
   3    rs3845853       0.3586            1 
   3   rs12487633       0.1969            1 
   3    rs4048756       0.2514            1 
   3   rs16832118      0.06449            1 
   3   rs28485580      0.06449            1 
   3   rs56152560       0.1237            1 
   3    rs9832737      0.06449            1 
   3    rs2222226       0.9346            1 
   3    rs2331525       0.7145            1 
   3    rs9838136      0.06449            1 
   3   rs16845478      0.06449            1 
   3   rs61661959       0.2837            1 
   3   rs75367092      0.06449            1 
   3   rs12486546      0.06449            1 
   3   rs76115117       0.8283            1 
   3    rs7635903       0.1969            1 
   3   rs74502689      0.06449            1 
   3   rs60103718       0.1171            1 
   3  rs144622679       0.8283            1 
   3   rs73855330       0.1171            1 
   3  rs115534955      0.06449            1 
   3   rs75710055       0.3589            1 
   3  rs116390019      0.06449            1 
   3   rs78393338        0.785            1 
   3    rs3914741      0.06449            1 
   3    rs3914742      0.06449            1 
   3    rs9289161      0.06449            1 
   3    rs3856576       0.8283            1 
   3   rs16832121      0.06449            1 
   3   rs73855332       0.1171            1 
   3    rs3934093       0.6327            1 
   3    rs9289162      0.06449            1 
   3    rs9289163      0.06449            1 
   3   rs79408274        0.785            1 
   3    rs3905998      0.06449            1 
   3   rs76362092       0.8283            1 
   3   rs16832125       0.7145            1 
   3    rs3914743       0.2514            1 
   3    rs3914744       0.2082            1 
   3    rs9841572      0.06449            1 
   3   rs75750546       0.9346            1 
   3   rs76851442       0.8283            1 
   3   rs77260954        0.785            1 
   3    rs3856577      0.06449            1 
   3  rs111622969       0.8283            1 
   3  rs376095041      0.06449            1 
   3  rs200972256      0.06449            1 
   3  rs141781275      0.06449            1 
   3  rs113777996        0.785            1 
   3  rs116635069        0.785            1 
   3   rs12632599      0.06449            1 
   3   rs12630798      0.06449            1 
   3   rs28832926       0.2975            1 
   3    rs9882608       0.6327            1 
   3   rs76954107        0.785            1 
   3    rs9827836       0.2514            1 
   3  rs138096578      0.06449            1 
   3   rs13318249       0.6327            1 
   3  rs138522244       0.1464            1 
   3    rs3908117       0.6327            1 
   3   rs76711830      0.06449            1 
   3   rs79489952       0.8283            1 
   3   rs59489729       0.1171            1 
   3  rs112298675       0.9383            1 
   3  rs529193187       0.2521            1 
   3    rs7634173      0.06449            1 
   3   rs60648200       0.1464            1 
   3   rs34548235       0.2581            1 
   3  rs531040209       0.2418            1 
   3  rs397838289       0.8163            1 
   3    rs9860056       0.1969            1 
   3    rs2877412      0.06449            1 
   3    rs2331538       0.7145            1 
   3   rs60935823       0.2514            1 
   3   rs78822220       0.8283            1 
   3   rs58503530       0.7145            1 
   3    rs1518597       0.7145            1 
   3    rs9858962      0.06449            1 
   3   rs16832140       0.8283            1 
   3   rs34698443       0.2581            1 
   3    rs6775508       0.5992            1 
   3    rs9289164      0.06449            1 
   3    rs9826818      0.06449            1 
   3   rs74280559       0.8283            1 
   3   rs76338161       0.5223            1 
   3  rs112620462       0.9383            1 
   3  rs111326024        0.785            1 
   3   rs74652873        0.785            1 
   3   rs75338033       0.8283            1 
   3   rs34629030       0.5992            1 
   3   rs10530756       0.5992            1 
   3    rs1875867       0.9545            1 
   3    rs2331641       0.7248            1 
   3    rs9289165      0.06449            1 
   3    rs6781645      0.06449            1 
   3    rs9870664      0.06449            1 
   3   rs12330662      0.06449            1 
   3    rs1401194      0.06449            1 
   3    rs9863707       0.2514            1 
   3  rs527511504      0.06449            1 
   3    rs7616074      0.06449            1 
   3   rs77532651      0.06449            1 
   3  rs578015760      0.07899            1 
   3   rs76361748        0.785            1 
   3   rs73855344       0.1171            1 
   3   rs58222742       0.2514            1 
   3   rs77594201       0.1171            1 
   3  rs192090136        0.785            1 
   3    rs4676710       0.7145            1 
   3    rs4676711        0.536            1 
   3  rs113531363        0.785            1 
   3  rs143432778      0.06449            1 
   3   rs28635737      0.06449            1 
   3    rs7641749       0.2514            1 
   3   rs72966163       0.7345            1 
   3    rs9834448      0.06449            1 
   3    rs2331642       0.7145            1 
   3    rs1504538       0.7145            1 
   3    rs7648360       0.5992            1 
   3    rs7615712       0.5992            1 
   3  rs111226007       0.8283            1 
   3    rs6782749       0.7145            1 
   3   rs12638006      0.06449            1 
   3   rs74280560       0.8283            1 
   3    rs5852262      0.06449            1 
   3  rs201204142      0.06449            1 
   3   rs73855347       0.1237            1 
   3   rs10049483      0.06449            1 
   3    rs9827406       0.7145            1 
   3  rs146909084        0.785            1 
   3  rs147949653      0.06449            1 
   3   rs74929886       0.1171            1 
   3  rs199848759      0.06449            1 
   3   rs13319262       0.5992            1 
   3    rs2203797       0.7145            1 
   3  rs111903623       0.8283            1 
   3  rs113573326       0.8283            1 
   3    rs9818754      0.06449            1 
   3  rs137892628      0.06449            1 
   3    rs9828240      0.06449            1 
   3    rs2331610      0.06449            1 
   3    rs7620938       0.5992            1 
   3  rs113305606        0.785            1 
   3    rs7653810       0.5992            1 
   3  rs115296320       0.8283            1 
   3   rs12495905      0.06449            1 
   3  rs112298317       0.9383            1 
   3    rs2048981       0.8283            1 
   3  rs140015617      0.06449            1 
   3    rs1914743       0.7145            1 
   3    rs9876935       0.5992            1 
   3   rs73855348       0.1237            1 
   3  rs543432878       0.8776            1 
   3   rs76951640       0.9383            1 
   3   rs74441970      0.06449            1 
   3    rs1818660       0.7145            1 
   3    rs1818659       0.9346            1 
   3   rs77722806        0.536            1 
   3    rs7643780       0.5992            1 
   3   rs11445232      0.06449            1 
   3    rs9864860      0.06449            1 
   3    rs1191311       0.7145            1 
   3    rs1191310       0.5992            1 
   3    rs1191309       0.5992            1 
   3   rs75540087      0.06449            1 
   3   rs80148302        0.536            1 
   3  rs116755351      0.06449            1 
   3  rs146378003      0.06449            1 
   3   rs76900191      0.06449            1 
   3  rs115373109      0.06449            1 
   3   rs57251480       0.7145            1 
   3  rs112630693        0.785            1 
   3    rs1211857       0.6327            1 
   3    rs1191308       0.7145            1 
   3    rs1191307       0.7145            1 
   3   rs74927086       0.1237            1 
   3    rs9878635      0.06449            1 
   3    rs1191306       0.2514            1 
   3  rs572943776      0.06019            1 
   3   rs75524658       0.1237            1 
   3    rs7633823      0.06449            1 
   3   rs56781134       0.2514            1 
   3  rs112243644       0.8283            1 
   3    rs9831505      0.06449            1 
   3    rs1191300       0.1969            1 
   3  rs147539076      0.06449            1 
   3    rs1191301       0.5992            1 
   3    rs9681088      0.06449            1 
   3  rs139834085      0.06449            1 
   3    rs1191302       0.7145            1 
   3    rs1211513       0.5992            1 
   3   rs71618039       0.2514            1 
   3  rs141249450       0.2514            1 
   3  rs139694321       0.2514            1 
   3    rs1191303       0.7145            1 
   3    rs7428465      0.06449            1 
   3    rs7428468      0.06449            1 
   3   rs13434008      0.06449            1 
   3    rs1795393       0.7145            1 
   3  rs145300750       0.0467            1 
   3  rs149093807      0.06449            1 
   3    rs4048751       0.5992            1 
   3   rs12496406      0.06449            1 
   3    rs7652353      0.06449            1 
   3    rs2679286       0.7145            1 
   3    rs2701052       0.6327            1 
   3    rs7644591      0.06449            1 
   3    rs1795392       0.5992            1 
   3    rs7610835      0.06449            1 
   3   rs35983445      0.06449            1 
   3    rs1699960       0.2379            1 
   3    rs1795391       0.6259            1 
   3  rs144050849      0.06449            1 
   3    rs1699958       0.7145            1 
   3  rs573125516       0.1806            1 
   3  rs112506982       0.8145            1 
   3  rs186401120       0.1171            1 
   3  rs141057925       0.5992            1 
   3   rs12637208      0.06449            1 
   3   rs57745805       0.1237            1 
   3    rs1795387       0.1969            1 
   3  rs112069743       0.9346            1 
   3  rs144084966      0.06449            1 
   3  rs141015187       0.6326            1 
   3  rs113665456       0.1464            1 
   3  rs539638939       0.9812            1 
   3  rs549661474       0.9812            1 
   3  rs570142275       0.9812            1 
   3  rs183287873       0.5289            1 
   3  rs373423704       0.5289            1 
   3  rs527304307       0.1651            1 
   3  rs201342492       0.1651            1 
   3  rs199635871        0.356            1 
   3  rs144408060       0.5954            1 
   3    rs2679284       0.7145            1 
   3   rs76021051      0.06449            1 
   3   rs11276376       0.5992            1 
   3   rs76029257        0.785            1 
   3   rs74618410       0.8283            1 
   3   rs79135852       0.8283            1 
   3   rs76755557       0.8283            1 
   3    rs6765868       0.1806            1 
   3  rs141857719       0.9383            1 
   3  rs142667541      0.06449            1 
   3   rs77672636       0.9346            1 
   3  rs113661388        0.785            1 
   3    rs9870466      0.06449            1 
   3  rs147949412       0.6305            1 
   3   rs59634035       0.1237            1 
   3    rs9855730      0.06449            1 
   3  rs147509592      0.06449            1 
   3    rs6797170      0.06449            1 
   3   rs56190943     0.009699            1 
   3    rs9857034      0.06449            1 
   3    rs1191294       0.7145            1 
   3    rs9881524      0.06449            1 
   3    rs1191292       0.6327            1 
   3  rs141021874       0.8283            1 
   3  rs111733968       0.8283            1 
   3    rs1191291       0.7145            1 
   3    rs1191290       0.5992            1 
   3   rs13317817      0.06449            1 
   3    rs1191289       0.7145            1 
   3   rs12637989        0.536            1 
   3    rs1191288       0.5992            1 
   3   rs76893553        0.785            1 
   3    rs6796736      0.06449            1 
   3    rs1191299       0.7145            1 
   3    rs1191298       0.7145            1 
   3    rs9883937      0.06449            1 
   3    rs1191297       0.5992            1 
   3    rs9850714      0.06449            1 
   3  rs111660894        0.785            1 
   3  rs115293351       0.1806            1 
   3    rs1191296       0.5992            1 
   3   rs74730846       0.8283            1 
   3  rs201606770      0.06449            1 
   3  rs142273117       0.8283            1 
   3    rs6768385      0.06449            1 
   3  rs139929231       0.1969            1 
   3    rs4676715       0.6259            1 
   3  rs550192931       0.9383            1 
   3  rs536175362       0.9383            1 
   3    rs6781737       0.6259            1 
   3   rs28778369      0.06449            1 
   3    rs9816430       0.2514            1 
   3    rs9836406      0.06449            1 
   3    rs7621325       0.6327            1 
   3    rs1795404       0.5992            1 
   3    rs9822539      0.06449            1 
   3    rs9842668      0.06449            1 
   3    rs9826599      0.06449            1 
   3   rs75809312       0.1237            1 
   3    rs2331611       0.8283            1 
   3  rs144336801        0.785            1 
   3  rs200467410       0.9383            1 
   3    rs7636777      0.06449            1 
   3  rs150260187        0.785            1 
   3    rs9863505      0.06449            1 
   3     rs170939       0.3127            1 
   3     rs338960       0.4886            1 
   3  rs115307794        0.785            1 
   3  rs139585578       0.9383            1 
   3     rs787851       0.5992            1 
   3     rs173087       0.5992            1 
   3     rs338975       0.6327            1 
   3  rs147317488        0.785            1 
   3     rs338974       0.9164            1 
   3  rs116057233       0.5413            1 
   3     rs338973       0.5992            1 
   3    rs5852264      0.06449            1 
   3     rs338971       0.3993            1 
   3    rs4085716      0.06449            1 
   3    rs9862691      0.06449            1 
   3     rs338970       0.6327            1 
   3     rs338969       0.5992            1 
   3     rs234996       0.3993            1 
   3    rs9846563      0.06449            1 
   3  rs111309810        0.785            1 
   3   rs28860789      0.06449            1 
   3     rs338978       0.7145            1 
   3  rs143499339        0.785            1 
   3     rs338979        0.347            1 
   3    rs1912747       0.8283            1 
   3    rs1912748       0.8283            1 
   3     rs191438       0.7145            1 
   3   rs61059986       0.1237            1 
   3    rs2877445       0.5468            1 
   3  rs199805468       0.0139            1 
   3  rs114936550      0.06449            1 
   3     rs338980       0.6327            1 
   3   rs74445337       0.3589            1 
   3   rs10611108      0.06449            1 
   3  rs116705142       0.9383            1 
   3    rs2701057       0.1464            1 
   3  rs113937576        0.785            1 
   3  rs144317807       0.6326            1 
   3    rs2656043       0.5992            1 
   3   rs74391143        0.785            1 
   3    rs1504535       0.8283            1 
   3   rs77269486        0.785            1 
   3    rs7630139      0.06449            1 
   3  rs114050365       0.1806            1 
   3  rs111402182       0.9383            1 
   3     rs338957       0.7145            1 
   3    rs9837611      0.06449            1 
   3     rs338958       0.5992            1 
   3     rs338959       0.5992            1 
   3  rs116551693       0.2975            1 
   3  rs149885921        0.785            1 
   3  rs115883331        0.321            1 
   3     rs339002       0.6327            1 
   3     rs339000       0.5992            1 
   3   rs76702930        0.785            1 
   3  rs111492181       0.9383            1 
   3     rs338999       0.7145            1 
   3  rs145261326       0.7145            1 
   3   rs75405916        0.785            1 
   3     rs338998       0.3127            1 
   3  rs142120017       0.5598            1 
   3  rs150180466       0.9346            1 
   3  rs114748242       0.7793            1 
   3    rs7645186      0.06449            1 
   3    rs1795384       0.7145            1 
   3  rs113066749       0.8283            1 
   3    rs9850244      0.06449            1 
   3   rs60150188       0.3596            1 
   3  rs116701739      0.06449            1 
   3     rs339004       0.6327            1 
   3     rs339003       0.2514            1 
   3    rs9814324      0.06449            1 
   3  rs112357849        0.785            1 
   3  rs141362937       0.3589            1 
   3  rs113991732        0.785            1 
   3   rs28773515      0.06449            1 
   3    rs6764570      0.06449            1 
   3     rs339011       0.4353            1 
   3   rs11921531       0.7359            1 
   3  rs201336720        0.785            1 
   3  rs538385793       0.7931            1 
   3  rs112970082        0.785            1 
   3     rs339009       0.7145            1 
   3   rs74280562       0.8283            1 
   3     rs339008       0.7145            1 
   3   rs77331674        0.785            1 
   3     rs339007       0.6327            1 
   3     rs339006       0.4353            1 
   3    rs9832024      0.06449            1 
   3   rs74381899       0.8283            1 
   3    rs1511432       0.5992            1 
   3    rs2141658       0.5992            1 
   3   rs73855356       0.1171            1 
   3  rs143363675       0.1464            1 
   3  rs199632944        0.785            1 
   3    rs9820697      0.06449            1 
   3   rs16832211       0.8283            1 
   3     rs338981       0.5992            1 
   3    rs3821366      0.06449            1 
   3     rs180293       0.6326            1 
   3    rs9840658      0.06449            1 
   3  rs150499478       0.9346            1 
   3     rs338982       0.2514            1 
   3  rs143933403       0.9383            1 
   3     rs234997       0.5992            1 
   3     rs338983       0.1969            1 
   3   rs11286814      0.06449            1 
   3     rs338984       0.7145            1 
   3   rs73855360       0.1237            1 
   3     rs338985       0.1969            1 
   3     rs338986       0.1464            1 
   3     rs338987       0.7145            1 
   3     rs338988       0.7145            1 
   3     rs338989       0.7145            1 
   3    rs9818116      0.06449            1 
   3     rs338990       0.6327            1 
   3   rs73855361       0.1237            1 
   3   rs34265316       0.5573            1 
   3    rs7622640      0.06449            1 
   3    rs7634186      0.06449            1 
   3     rs338991       0.2514            1 
   3    rs7634380      0.06449            1 
   3    rs7622859      0.06449            1 
   3   rs11441545       0.2514            1 
   3   rs12491389      0.07159            1 
   3     rs338992       0.1969            1 
   3   rs78067683        0.785            1 
   3     rs338993       0.6327            1 
   3     rs338994       0.5992            1 
   3     rs338995       0.3993            1 
   3  rs141621785      0.06449            1 
   3     rs338996       0.5992            1 
   3   rs78715334       0.9346            1 
   3     rs338997       0.2514            1 
   3  rs112679125       0.9383            1 
   3   rs78286542       0.5992            1 
   3    rs1920534      0.06449            1 
   3  rs138892454       0.1237            1 
   3    rs1546348      0.06449            1 
   3    rs1699956       0.2514            1 
   3    rs1546347       0.7145            1 
   3    rs2656048       0.1464            1 
   3  rs112506153        0.785            1 
   3   rs13324223      0.06449            1 
   3   rs13324292      0.06449            1 
   3    rs1699966       0.5992            1 
   3  rs534728205       0.3364            1 
   3    rs9849608      0.06449            1 
   3    rs1604882      0.06449            1 
   3    rs1604881      0.06449            1 
   3    rs1604880      0.06449            1 
   3    rs7652247       0.4137            1 
   3    rs1795403       0.6327            1 
   3  rs116390443       0.5413            1 
   3     rs234995       0.5992            1 
   3     rs168117       0.6327            1 
   3    rs9289166      0.06449            1 
   3    rs9870873      0.06449            1 
   3     rs338968       0.4353            1 
   3    rs9833416      0.06449            1 
   3     rs338967       0.3993            1 
   3     rs338966       0.2514            1 
   3  rs150457240        0.785            1 
   3     rs338965       0.7145            1 
   3     rs338963       0.5489            1 
   3     rs338962       0.7145            1 
   3  rs113849024       0.9383            1 
   3  rs113254197        0.785            1 
   3     rs338961       0.7145            1 
   3  rs140602499       0.1171            1 
   3   rs56268790       0.1171            1 
   3    rs2102559      0.06449            1 
   3   rs77334204        0.785            1 
   3   rs79247157       0.8283            1 
   3   rs74893743       0.1366            1 
   3   rs56860492       0.1237            1 
   3   rs34741102       0.2509            1 
   3   rs11928988       0.8283            1 
   3   rs73855368       0.8029            1 
   3   rs75094577        0.536            1 
   3    rs9289167      0.06449            1 
   3    rs9289168       0.5992            1 
   3  rs139009402       0.1237            1 
   3   rs76120042       0.8283            1 
   3    rs2331708       0.5992            1 
   3  rs553399010        0.785            1 
   3  rs201902476      0.07159            1 
   3  rs184398755        0.785            1 
   3    rs9879734      0.06449            1 
   3   rs75985576       0.5476            1 
   3   rs10592946       0.3127            1 
   3    rs9332451       0.7145            1 
   3   rs16832236        0.785            1 
   3  rs114240662       0.1806            1 
   3    rs2175453       0.6327            1 
   3   rs28759116      0.06449            1 
   3    rs9834891      0.06449            1 
   3    rs6784156       0.5992            1 
   3   rs79491961       0.8283            1 
   3    rs6787064       0.3127            1 
   3    rs6787282       0.3612            1 
   3  rs533248342       0.1385            1 
   3    rs1108170       0.6327            1 
   3   rs77013030        0.785            1 
   3    rs9850379      0.06449            1 
   3    rs1920535      0.07159            1 
   3  rs111377050       0.8283            1 
   3  rs529105739       0.6476            1 
   3    rs2331709       0.2509            1 
   3    rs2331710       0.7145            1 
   3    rs5852267       0.7145            1 
   3  rs145943191       0.9383            1 
   3    rs1355454       0.8283            1 
   3    rs1355453       0.8283            1 
   3   rs76958336       0.8283            1 
   3    rs1397824       0.1969            1 
   3   rs10934544      0.06449            1 
   3  rs553855742       0.9726            1 
   3    rs1355452      0.08089            1 
   3    rs6793427       0.6327            1 
   3   rs58491112       0.7134            1 
   3   rs16832258        0.785            1 
   3    rs6800080       0.3993            1 
   3   rs76314130       0.5065            1 
   3    rs1397823       0.1602            1 
   3   rs74863753       0.9383            1 
   3    rs1588538       0.5992            1 
   3   rs74757648       0.8283            1 
   3    rs7636533       0.7145            1 
   3  rs201605873      0.09769            1 
   3  rs113763656       0.9383            1 
   3  rs142938207       0.0332            1 
   3   rs79339788       0.9346            1 
   3  rs142638758       0.9346            1 
   3  rs143924791       0.0208            1 
   3    rs1588536       0.8283            1 
   3    rs7432332      0.08099            1 
   3  rs370485535       0.6403            1 
   3    rs2331711       0.5992            1 
   3    rs2103357      0.06449            1 
   3    rs9848874       0.2975            1 
   3    rs2203078       0.1969            1 
   3    rs2203079       0.5992            1 
   3  rs111467200        0.785            1 
   3    rs9853185      0.07159            1 
   3   rs13067941       0.5992            1 
   3  rs140747080      0.06449            1 
   3  rs201838863       0.8798            1 
   3  rs200431505       0.8798            1 
   3    rs9879037      0.05669            1 
   3   rs12108107       0.3993            1 
   3   rs12638972       0.4353            1 
   3    rs9842440      0.06449            1 
   3   rs11713725       0.6308            1 
   3   rs28885767      0.08089            1 
   3   rs10804553        0.536            1 
   3   rs12487210       0.2661            1 
   3   rs56232364       0.6259            1 
   3    rs7632593       0.6259            1 
   3    rs9845254      0.06449            1 
   3    rs2203076       0.5992            1 
   3    rs9845742      0.06449            1 
   3    rs9845877       0.5992            1 
   3  rs550583159       0.9383            1 
   3    rs6808325      0.06449            1 
   3   rs78921254       0.8927            1 
   3    rs4488772       0.1969            1 
   3  rs139555864       0.5598            1 
   3    rs6775302      0.06449            1 
   3  rs111475652       0.4387            1 
   3    rs9713419       0.4482            1 
   3  rs139138673       0.4387            1 
   3  rs144869148       0.9383            1 
   3    rs4561764       0.5992            1 
   3  rs148799948       0.3021            1 
   3    rs4586750       0.5992            1 
   3   rs11718981       0.6935            1 
   3  rs147072624        0.785            1 
   3   rs76292449      0.06449            1 
   3   rs13433974      0.06449            1 
   3   rs35239790       0.3579            1 
   3  rs139451306       0.9788            1 
   3  rs111878539       0.4387            1 
   3    rs2331713       0.6616            1 
   3   rs60434285       0.9788            1 
   3   rs57212948       0.9788            1 
   3  rs142447887        0.536            1 
   3   rs13070710       0.7145            1 
   3  rs137987998      0.06449            1 
   3   rs78481670       0.3259            1 
   3  rs111950707       0.8283            1 
   3    rs7625766       0.5992            1 
   3    rs7647669       0.1969            1 
   3  rs111462914       0.6982            1 
   3  rs113815423       0.8283            1 
   3    rs7637526       0.6846            1 
   3  rs112347437       0.8283            1 
   3  rs111619532        0.715            1 
   3    rs4627703       0.6982            1 
   3  rs150126460       0.9383            1 
   3   rs13087300       0.6846            1 
   3  rs144448990       0.1171            1 
   3  rs537536115      0.06449            1 
   3  rs565992910      0.06449            1 
   3  rs534636284      0.06449            1 
   3    rs9859933      0.06449            1 
   3    rs9877821        0.239            1 
   3  rs146950966       0.1171            1 
   3  rs144155718        0.715            1 
   3   rs11717342        0.757            1 
   3  rs112314420       0.9346            1 
   3  rs111484309       0.8283            1 
   3  rs193093876       0.1806            1 
   3   rs77337028       0.5992            1 
   3  rs189921707       0.2142            1 
   3   rs80200936        0.447            1 
   3  rs139630323       0.1237            1 
   3  rs142017756        0.785            1 
   3  rs149613577       0.1237            1 
   3  rs140081770        0.785            1 
   3  rs146308614       0.9383            1 
   3  rs147604810       0.9383            1 
   3    rs6438618       0.1464            1 
   3    rs9862165      0.06449            1 
   3    rs9862193      0.06449            1 
   3    rs6809661       0.6327            1 
   3  rs113463218       0.9383            1 
   3   rs11926117       0.8283            1 
   3  rs111845906        0.785            1 
   3   rs35335914       0.6327            1 
   3   rs78107700       0.1171            1 
   3    rs6789414      0.06449            1 
   3    rs3845855       0.5992            1 
   3    rs3845856       0.2509            1 
   3   rs73183155       0.0384            1 
   3   rs75828456       0.5992            1 
   3  rs115250768        0.321            1 
   3   rs11720417       0.3579            1 
   3   rs11716257       0.5992            1 
   3   rs78786040        0.785            1 
   3  rs371364647       0.6833            1 
   3   rs74823071       0.9819            1 
   3    rs7617178       0.2509            1 
   3    rs7649908       0.7845            1 
   3    rs7617366       0.5992            1 
   3   rs76264251       0.9819            1 
   3   rs73855375       0.2837            1 
   3   rs73183162      0.08089            1 
   3    rs9631456      0.06449            1 
   3  rs534579583       0.2665            1 
   3    rs3914165      0.06449            1 
   3   rs12489855      0.06449            1 
   3   rs34860613       0.5992            1 
   3  rs113871850        0.785            1 
   3   rs11707293          0.4            1 
   3   rs11923679       0.8283            1 
   3  rs140688338      0.06449            1 
   3  rs200992044       0.4217            1 
   3   rs77559916       0.8283            1 
   3   rs78093886       0.8283            1 
   3   rs73855376       0.2837            1 
   3   rs34663246       0.2839            1 
   3  rs149272171      0.06449            1 
   3   rs11706766       0.6327            1 
   3  rs149101624        0.785            1 
   3   rs77570857       0.8283            1 
   3   rs12633406        0.536            1 
   3  rs113129509        0.785            1 
   3  rs114667917       0.5413            1 
   3  rs112419478       0.8756            1 
   3  rs141411321       0.7564            1 
   3   rs12494335       0.7441            1 
   3   rs79987651       0.9346            1 
   3   rs75365014       0.9788            1 
   3  rs143528801        0.785            1 
   3  rs143556642       0.5227            1 
   3  rs112921259       0.9383            1 
   3    rs6775865       0.5609            1 
   3  rs112655471        0.785            1 
   3    rs9824168      0.09229            1 
   3    rs9828736      0.09229            1 
   3    rs4346498       0.5609            1 
   3   rs73855380       0.9788            1 
   3   rs17740072       0.7903            1 
   3   rs74466045       0.9346            1 
   3  rs113180957       0.9383            1 
   3   rs79047065       0.9346            1 
   3  rs112014038        0.785            1 
   3   rs77026010       0.9346            1 
   3   rs12107515       0.2355            1 
   3    rs3914164       0.9715            1 
   3    rs3898452       0.9346            1 
   3    rs3898024      0.09229            1 
   3   rs76483735       0.9346            1 
   3    rs6793029       0.5609            1 
   3  rs139427163       0.5413            1 
   3  rs112730231       0.9346            1 
   3  rs116110191       0.5227            1 
   3  rs148694643       0.9346            1 
   3  rs147412655       0.9346            1 
   3   rs73183172      0.09229            1 
   3   rs58466835       0.2837            1 
   3  rs139847324       0.7134            1 
   3  rs113138204       0.7441            1 
   3   rs76257882       0.5611            1 
   3  rs140182665        0.536            1 
   3  rs141347291       0.2837            1 
   3   rs79533641       0.2837            1 
   3  rs111442251        0.785            1 
   3  rs141449761        0.785            1 
   3    rs6438621       0.6327            1 
   3  rs113142692       0.9346            1 
   3    rs7650439       0.5609            1 
   3    rs6785733        0.536            1 
   3    rs6786171        0.536            1 
   3    rs4327326       0.9346            1 
   3  rs113704428        0.785            1 
   3  rs111943540       0.9346            1 
   3    rs4358243       0.5609            1 
   3    rs4676719       0.5609            1 
   3  rs112971962       0.9383            1 
   3    rs6438624       0.1979            1 
   3    rs7645849       0.5609            1 
   3   rs35499185       0.1836            1 
   3  rs112419791       0.9346            1 
   3    rs4398369       0.9383            1 
   3   rs35932511       0.4976            1 
   3  rs542973348       0.3589            1 
   3    rs9860047       0.0416            1 
   3   rs80276685        0.536            1 
   3   rs79569129       0.9346            1 
   3    rs4080279       0.6327            1 
   3  rs148258414       0.5227            1 
   3    rs4369975       0.7134            1 
   3    rs4107753       0.2355            1 
   3    rs4107754       0.5609            1 
   3   rs58922309       0.2837            1 
   3   rs12635241       0.7134            1 
   3   rs12629927       0.7134            1 
   3    rs6796068       0.4286            1 
   3  rs114899187       0.0416            1 
   3  rs150708314       0.5413            1 
   3  rs140907437       0.4841            1 
   3    rs6766105       0.4124            1 
   3   rs12495471       0.5609            1 
   3    rs4525804       0.5609            1 
   3   rs71133532       0.2652            1 
   3  rs140972730        0.536            1 
   3  rs116107174       0.9346            1 
   3    rs9878946      0.09229            1 
   3    rs1986730       0.4235            1 
   3   rs77245252       0.9346            1 
   3   rs11914436       0.1857            1 
   3   rs78748966        0.536            1 
   3    rs7644928       0.6327            1 
   3    rs1987097       0.4235            1 
   3    rs4440066      0.09229            1 
   3    rs1987098       0.6514            1 
   3  rs112946427        0.785            1 
   3    rs9828910      0.09229            1 
   3  rs114190278       0.5227            1 
   3    rs2331921       0.4286            1 
   3   rs61996327       0.5413            1 
   3   rs11708438       0.4286            1 
   3    rs6438625       0.6327            1 
   3    rs2127024       0.4381            1 
   3   rs73191762      0.09229            1 
   3   rs74762164        0.536            1 
   3  rs111261526       0.9383            1 
   3  rs200527183       0.9383            1 
   3  rs532878217       0.9383            1 
   3  rs552611258       0.9383            1 
   3  rs111764625       0.5609            1 
   3    rs7627978       0.5609            1 
   3    rs7650658       0.3441            1 
   3    rs9849118       0.5609            1 
   3   rs13081748       0.4235            1 
   3    rs9829579       0.1013            1 
   3    rs7609781       0.9838            1 
   3   rs13086811       0.4235            1 
   3   rs80025985       0.2395            1 
   3    rs7634611       0.5609            1 
   3    rs6438626       0.3127            1 
   3   rs74477332        0.785            1 
   3   rs73191769      0.09229            1 
   3   rs61004683       0.9788            1 
   3  rs147451433        0.785            1 
   3  rs139835278       0.9346            1 
   3    rs3732404       0.5609            1 
   3   rs71133533       0.6514            1 
   3    rs3732405       0.1979            1 
   3   rs11276449      0.09229            1 
   3  rs146311312       0.9346            1 
   3   rs79368514       0.9472            1 
   3  rs147268054        0.536            1 
   3    rs2169300       0.6327            1 
   3  rs112487887       0.9383            1 
   3   rs79315861       0.9383            1 
   3  rs139389576       0.1979            1 
   3   rs11709797       0.7134            1 
   3    rs6782025       0.8695            1 
   3    rs6782033       0.8695            1 
   3   rs76798196        0.785            1 
   3  rs139271391       0.9346            1 
   3  rs146501201        0.785            1 
   3   rs10212489      0.09229            1 
   3    rs6787048       0.4946            1 
   3    rs6798699       0.4815            1 
   3    rs7632907       0.3441            1 
   3    rs1381055       0.9744            1 
   3   rs13095841       0.4286            1 
   3  rs139266226       0.9346            1 
   3   rs72587260       0.7134            1 
   3   rs12186062       0.1979            1 
   3   rs10713138      0.09229            1 
   3    rs9289170      0.09229            1 
   3   rs73855389       0.9788            1 
   3    rs2126140       0.3271            1 
   3  rs113897299       0.9383            1 
   3    rs2126139       0.5609            1 
   3   rs73191775       0.5928            1 
   3    rs2126138       0.9041            1 
   3    rs2169302        0.536            1 
   3  rs111763341       0.9383            1 
   3  rs111909014        0.785            1 
   3    rs2127025       0.5609            1 
   3   rs56402221      0.09229            1 
   3    rs9862879        0.229            1 
   3   rs76464818       0.4723            1 
   3     rs716688      0.09229            1 
   3   rs76739738       0.6189            1 
   3   rs77393026        0.785            1 
   3    rs9868609      0.09229            1 
   3    rs3218634      0.09229            1 
   3   rs74614941       0.9383            1 
   3  rs139139566       0.4898            1 
   3    rs6800901       0.7903            1 
   3   rs73855392       0.2837            1 
   3    rs1381057       0.3349            1 
   3    rs2030531       0.5353            1 
   3    rs1522357       0.5178            1 
   3  rs113679172        0.785            1 
   3  rs114870287       0.0139            1 
   3    rs5852268         0.44            1 
   3    rs9883968      0.09229            1 
   3    rs6769377       0.6327            1 
   3   rs79146548       0.4723            1 
   3    rs4676677       0.3349            1 
   3    rs6806191       0.5609            1 
   3  rs116558467       0.4723            1 
   3  rs116119136       0.4723            1 
   3  rs201482412       0.9788            1 
   3   rs13076688       0.5353            1 
   3   rs60569441       0.3769            1 
   3    rs7621376       0.5353            1 
   3   rs74931922        0.785            1 
   3   rs71133534       0.5353            1 
   3    rs6765310       0.5353            1 
   3  rs148241661       0.4723            1 
   3  rs116780189       0.9346            1 
   3    rs7618570       0.5541            1 
   3   rs34578610       0.6327            1 
   3  rs140775250       0.9346            1 
   3  rs112723887        0.785            1 
   3  rs565245459       0.2837            1 
   3    rs6438630       0.3349            1 
   3   rs11709726       0.6327            1 
   3  rs565207453       0.7864            1 
   3  rs140141093       0.9788            1 
   3  rs200826943       0.9788            1 
   3    rs6438631       0.5353            1 
   3     rs630138      0.09229            1 
   3   rs10934550       0.3349            1 
   3  rs190843913       0.9788            1 
   3   rs12233510       0.3127            1 
   3  rs150111900       0.9346            1 
   3   rs56099335       0.1989            1 
   3   rs56155272       0.8296            1 
   3    rs7645544       0.4488            1 
   3     rs552404      0.09229            1 
   3   rs11707252       0.5353            1 
   3     rs546930      0.09229            1 
   3   rs11715085       0.3349            1 
   3   rs11707354       0.7441            1 
   3  rs139438816       0.4723            1 
   3  rs112647530        0.785            1 
   3  rs186364610       0.4723            1 
   3  rs186738791       0.9346            1 
   3   rs78170294       0.3868            1 
   3  rs201603578       0.4902            1 
   3  rs532051424       0.2837            1 
   3    rs6787904       0.3349            1 
   3     rs526550       0.5609            1 
   3    rs1087308       0.8359            1 
   3  rs541296863       0.4723            1 
   3  rs533329009        0.785            1 
   3    rs6438632       0.5541            1 
   3  rs547695563       0.4723            1 
   3    rs7614639       0.7441            1 
   3  rs574702472       0.6982            1 
   3   rs76472521       0.4723            1 
   3    rs3843345       0.5353            1 
   3     rs650469      0.09229            1 
   3   rs73855394       0.9788            1 
   3    rs3856578       0.5353            1 
   3    rs6798595       0.2453            1 
   3  rs113143351       0.9383            1 
   3   rs78769857        0.785            1 
   3    rs7645869       0.4219            1 
   3     rs669277      0.09229            1 
   3    rs7613752       0.6327            1 
   3  rs113840121       0.9383            1 
   3  rs201801751       0.2452            1 
   3  rs113537300       0.9383            1 
   3  rs199605604       0.9383            1 
   3    rs6438633       0.3127            1 
   3    rs4676722       0.5541            1 
   3    rs6797376       0.5353            1 
   3   rs11705939       0.3349            1 
   3   rs11713643       0.7441            1 
   3   rs11713696       0.2355            1 
   3   rs78617158       0.2837            1 
   3    rs7645027       0.3349            1 
   3    rs7644962       0.3349            1 
   3     rs524026       0.5609            1 
   3   rs34780330       0.5353            1 
   3   rs74892526       0.4723            1 
   3     rs532411      0.09229            1 
   3    rs1381058       0.6385            1 
   3   rs73193612       0.2355            1 
   3   rs74839123       0.2837            1 
   3     rs541818       0.8754            1 
   3   rs12634017       0.3349            1 
   3  rs139152166       0.4723            1 
   3    rs3772120        0.536            1 
   3  rs116538284       0.9346            1 
   3    rs3218648       0.4723            1 
   3   rs60108064       0.2837            1 
   3    rs3218628       0.4723            1 
   3   rs41545720        0.536            1 
   3  rs538023330       0.2379            1 
   3   rs59466652       0.2837            1 
   3   rs73855396       0.2837            1 
   3   rs12496163       0.7441            1 
   3  rs111659170       0.9383            1 
   3   rs79012504       0.9346            1 
   3    rs7615529       0.5353            1 
   3   rs61040872       0.2837            1 
   3  rs146081074       0.4723            1 
   3    rs6784324       0.3349            1 
   3  rs113644705       0.9383            1 
   3   rs73855397       0.2837            1 
   3    rs1381059       0.7441            1 
   3    rs3772122       0.5353            1 
   3   rs73855398       0.4841            1 
   3    rs6778684       0.6327            1 
   3  rs540125579       0.3718            1 
   3   rs13080007       0.3349            1 
   3   rs12632308       0.6385            1 
   3  rs141922267       0.2837            1 
   3   rs12635218       0.5353            1 
   3   rs75990068       0.9346            1 
   3   rs16832333        0.785            1 
   3   rs34216699       0.5225            1 
   3   rs34808945       0.5609            1 
   3    rs3218637       0.4723            1 
   3     rs575913       0.5609            1 
   3    rs3772124       0.3349            1 
   3    rs3821367       0.3144            1 
   3  rs142138752        0.536            1 
   3  rs112075554        0.785            1 
   3    rs3845859       0.4723            1 
   3   rs58881799       0.2837            1 
   3   rs61734794        0.785            1 
   3    rs3218652       0.2837            1 
   3    rs3218640       0.4723            1 
   3    rs3218651       0.3868            1 
   3   rs34778629        0.785            1 
   3    rs3218649       0.5353            1 
   3    rs3218641        0.785            1 
   3    rs3218646       0.9383            1 
   3     rs507353      0.09229            1 
   3   rs11711667       0.6327            1 
   3    rs4555467       0.5353            1 
   3   rs13097659       0.5353            1 
   3  rs146118942       0.3415            1 
   3    rs7622897       0.5353            1 
   3   rs11351457       0.5353            1 
   3   rs75303134       0.9383            1 
   3   rs73855399       0.2837            1 
   3  rs114581215       0.4723            1 
   3  rs534622384       0.9332            1 
   3   rs16832352        0.785            1 
   3   rs76053145       0.4723            1 
   3   rs11719937       0.3868            1 
   3  rs140512968      0.09229            1 
   3  rs368600181        0.591            1 
   3   rs35362700       0.5353            1 
   3   rs78282350       0.9383            1 
   3  rs199771980       0.4723            1 
   3   rs66922316       0.3349            1 
   3  rs141174148        0.785            1 
   3  rs148760895       0.5413            1 
   3   rs28406368       0.5353            1 
   3  rs112510938      0.09229            1 
   3   rs11718918       0.7441            1 
   3   rs10934551       0.6327            1 
   3    rs6793252       0.3349            1 
   3    rs3911713       0.5353            1 
   3  rs147926944       0.9383            1 
   3   rs71133542       0.7739            1 
   3  rs111885038       0.5609            1 
   3   rs35211251       0.6327            1 
   3   rs73855400       0.2837            1 
   3    rs3856579       0.4723            1 
   3  rs151156255       0.4723            1 
   3  rs142586869       0.5413            1 
   3     rs693403       0.5609            1 
   3   rs78015182       0.3349            1 
   3    rs3732406       0.3349            1 
   3     rs487848      0.09229            1 
   3   rs61736317        0.785            1 
   3   rs63110162       0.0044       0.9996 
   3    rs3845860       0.3349            1 
   3    rs7618539       0.2355            1 
   3  rs116779658       0.4723            1 
   3     rs513380       0.5609            1 
   3   rs13085365       0.7441            1 
   3   rs79002684       0.4723            1 
   3     rs604231      0.09229            1 
   3   rs80295613       0.4723            1 
   3    rs2877516        0.536            1 
   3     rs488636       0.5609            1 
   3     rs488888       0.5609            1 
   3     rs488891       0.5609            1 
   3   rs73179904       0.6189            1 
   3    rs3886541       0.2355            1 
   3   rs73855402       0.2837            1 
   3  rs141604626        0.785            1 
   3   rs73857903       0.2837            1 
   3   rs13077305       0.3349            1 
   3   rs76749251        0.785            1 
   3   rs12488196       0.3349            1 
   3  rs543270132       0.5798            1 
   3  rs114847325        0.785            1 
   3  rs111328376       0.9383            1 
   3  rs139001951       0.6189            1 
   3   rs35766343       0.6189            1 
   3     rs702019       0.5609            1 
   3   rs76119778       0.4723            1 
   3  rs116468246       0.4723            1 
   3   rs13059229       0.5353            1 
   3  rs199664430       0.5353            1 
   3  rs116186120       0.4723            1 
   3   rs11714746       0.3349            1 
   3  rs116681735       0.2603            1 
   3     rs494140      0.09229            1 
   3   rs13077237       0.7441            1 
   3   rs71133545       0.9273            1 
   3   rs60204652       0.2837            1 
   3     rs502643       0.5609            1 
   3  rs144360614       0.6724            1 
   3   rs75991132       0.6724            1 
   3  rs542001955       0.3013            1 
   3  rs111694082       0.7172            1 
   3  rs116368762       0.4723            1 
   3   rs79782769       0.4723            1 
   3   rs11717597       0.3868            1 
   3    rs2331962       0.3349            1 
   3   rs71133546       0.5353            1 
   3   rs56021853       0.7441            1 
   3  rs114122920       0.4723            1 
   3    rs7645050       0.3349            1 
   3    rs7622867       0.3349            1 
   3    rs7622881       0.3349            1 
   3  rs150454784       0.4723            1 
   3   rs78513687       0.4723            1 
   3     rs697019      0.09229            1 
   3   rs10451895       0.3349            1 
   3   rs35081424       0.3349            1 
   3   rs41390550       0.6531            1 
   3    rs2169301       0.3349            1 
   3     rs794323      0.09229            1 
   3  rs148428899       0.6189            1 
   3    rs3845863       0.6327            1 
   3  rs144487834       0.4723            1 
   3  rs199603964       0.6189            1 
   3   rs13100579       0.3349            1 
   3     rs501099      0.09229            1 
   3   rs11706583       0.5538            1 
   3  rs138399197       0.2837            1 
   3  rs560105763      0.09149            1 
   3   rs73857906       0.2837            1 
   3   rs73857907       0.2837            1 
   3   rs74405190       0.2837            1 
   3    rs7628081       0.3349            1 
   3    rs7617748       0.5353            1 
   3     rs482256      0.09229            1 
   3    rs7633930       0.3349            1 
   3    rs7612018       0.3349            1 
   3   rs73857909       0.2837            1 
   3   rs59706476       0.3416            1 
   3   rs13095550       0.3349            1 
   3   rs73857910       0.2837            1 
   3  rs141296032       0.4723            1 
   3   rs16832372       0.6189            1 
   3   rs13065220       0.3349            1 
   3    rs3806614       0.5353            1 
   3   rs16832375        0.785            1 
   3   rs11714774       0.3349            1 
   3  rs560018303       0.1551            1 
   3     rs587553       0.5609            1 
   3  rs201512310       0.4103            1 
   3   rs77043805       0.2837            1 
   3  rs565094850       0.3847            1 
   3  rs544525839       0.3847            1 
   3  rs560837317       0.3847            1 
   3   rs11709378       0.3349            1 
   3   rs35068713       0.5682            1 
   3   rs11276450       0.5609            1 
   3    rs7639119       0.2975            1 
   3  rs140007980        0.785            1 
   3    rs4676680       0.3349            1 
   3    rs4676728       0.6657            1 
   3   rs11405139       0.6963            1 
   3  rs185525125       0.7793            1 
   3    rs1877968       0.3349            1 
   3    rs1877969       0.3168            1 
   3    rs6797682       0.3349            1 
   3   rs13082118       0.3349            1 
   3     rs555890      0.09229            1 
   3  rs112939460       0.9175            1 
   3   rs34349559       0.6989            1 
   3  rs112481667       0.6982            1 
   3  rs536904868        0.496            1 
   3   rs78964201      0.09979            1 
   3     rs500103       0.5609            1 
   3     rs500100       0.5609            1 
   3    rs9858395       0.6858            1 
   3  rs200566299      0.09389            1 
   3  rs558698602       0.3478            1 
   3  rs548400498       0.3478            1 
   3  rs377337722       0.3478            1 
   3  rs147719226       0.3478            1 
   3   rs34651464       0.1751            1 
   3     rs492798       0.4964            1 
   3  rs187044231       0.6305            1 
   3     rs557138       0.1783            1 
   3   rs11719994       0.5935            1 
   3   rs71619798       0.6036            1 
   3     rs550074       0.9281            1 
   3     rs549220       0.8143            1 
   3  rs372260124       0.6042            1 
   3   rs11714417       0.9008            1 
   3  rs150174864       0.9008            1 
   3     rs571217       0.8143            1 
   3    rs4676681       0.6436            1 
   3   rs58525071       0.9285            1 
   3  rs571982175       0.8445            1 
   3     rs499355       0.8143            1 
   3     rs616966       0.8143            1 
   3   rs72971952       0.8067            1 
   3    rs2061806       0.8143            1 
   3   rs72971955       0.9285            1 
   3    rs2638447       0.9281            1 
   3    rs9839733       0.8143            1 
   3    rs4676682       0.1783            1 
   3   rs61609348       0.9008            1 
   3   rs68024618       0.9008            1 
   3   rs63189560       0.8587            1 
   3     rs479108       0.8143            1 
   3   rs10575254       0.8634            1 
   3   rs13086238       0.4189            1 
   3  rs138484292       0.2253            1 
   3    rs6764410       0.8908            1 
   3    rs3101345       0.2643            1 
   3   rs76735180       0.6305            1 
   3    rs3103734       0.6637            1 
   3    rs2686563        0.596            1 
   3   rs61427766       0.3884            1 
   3     rs656656      0.06939            1 
   3    rs6810344       0.0466            1 
   3    rs6786208       0.0466            1 
   3     rs669984       0.7632            1 
   3    rs6765072       0.3922            1 
   3    rs9810670       0.1334            1 
   3   rs61796954       0.5489            1 
   3   rs12485719       0.3922            1 
   3    rs9812322      0.05869            1 
   3   rs78685351       0.9127            1 
   3    rs6771845       0.3922            1 
   3  rs536150743       0.1362            1 
   3  rs376594680       0.1362            1 
   3    rs9755075       0.3922            1 
   3     rs485275       0.1469            1 
   3   rs76810818       0.5489            1 
   3   rs71618068       0.3922            1 
   3  rs113685765       0.1362            1 
   3   rs61796956       0.5489            1 
   3   rs61271105       0.1362            1 
   3    rs4485657       0.0466            1 
   3  rs372853710       0.9127            1 
   3     rs552401       0.9441            1 
   3   rs66641441       0.1362            1 
   3   rs67247313       0.1362            1 
   3   rs66483754       0.1362            1 
   3   rs66494182       0.1362            1 
   3   rs59877871       0.1362            1 
   3  rs549291588       0.1664            1 
   3    rs4437078       0.1076            1 
   3   rs66978552       0.1362            1 
   3   rs12492695       0.2527            1 
   3   rs66926711       0.1362            1 
   3   rs12486334       0.2527            1 
   3  rs142658650       0.1802            1 
   3   rs79724292       0.1362            1 
   3  rs200520122      0.05689            1 
   3  rs113947841        0.898            1 
   3   rs67439929       0.1362            1 
   3   rs61796958       0.5489            1 
   3  rs369272407       0.3647            1 
   3  rs112753958       0.9127            1 
   3   rs11709159       0.1362            1 
   3   rs72626321       0.1362            1 
   3   rs34085338       0.1381            1 
   3    rs9846142      0.05869            1 
   3    rs1709881       0.9441            1 
   3   rs61187404       0.1362            1 
   3   rs34909264       0.6393            1 
   3   rs60184004       0.1362            1 
   3   rs36018635       0.1362            1 
   3   rs58817659       0.1362            1 
   3     rs483713       0.8652            1 
   3  rs112606350       0.9127            1 
   3    rs9836169       0.3922            1 
   3     rs793975       0.8652            1 
   3   rs72626322       0.1362            1 
   3    rs9861720       0.6309            1 
   3   rs13096657       0.2477            1 
   3    rs6769187       0.1362            1 
   3    rs6769198       0.1362            1 
   3   rs60442485       0.3469            1 
   3  rs141979781        0.697            1 
   3   rs35823830       0.9083            1 
   3    rs4234144       0.2661            1 
   3   rs34981496       0.5489            1 
   3   rs11714662       0.1362            1 
   3   rs11706902       0.1362            1 
   3   rs11714812       0.1362            1 
   3   rs11707840       0.1362            1 
   3   rs59181464       0.4374            1 
   3   rs74448939       0.9127            1 
   3   rs66854056       0.1362            1 
   3    rs4676730       0.1362            1 
   3     rs486813      0.06939            1 
   3   rs77121203       0.0011       0.6771 
   3   rs75641184       0.9127            1 
   3    rs9813391      0.05869            1 
   3   rs61750878       0.9127            1 
   3   rs11711973       0.1362            1 
   3  rs114502094       0.0023       0.9732 
   3   rs11712050       0.3469            1 
   3    rs3044706         0.76            1 
   3  rs144196638       0.9127            1 
   3  rs565384323       0.3466            1 
   3   rs80017115       0.9127            1 
   3    rs6783657       0.1362            1 
   3   rs59757905        0.449            1 
   3    rs1809300       0.1253            1 
   3   rs35554927       0.4014            1 
   3     rs898686        0.237            1 
   3   rs10934553        0.237            1 
   3  rs200459691       0.4014            1 
   3   rs11715635        0.237            1 
   3   rs11715640        0.237            1 
   3   rs77321783       0.9127            1 
   3    rs4676732        0.449            1 
   3   rs11719547        0.237            1 
   3    rs9858923        0.449            1 
   3    rs7631876        0.237            1 
   3    rs4676734        0.237            1 
   3    rs4676735        0.449            1 
   3    rs9849849        0.237            1 
   3  rs111686446       0.9127            1 
   3   rs11923762       0.4014            1 
   3   rs72955320       0.1362            1 
   3   rs34480552       0.4014            1 
   3  rs113663416       0.1362            1 
   3  rs561550195       0.0318            1 
   3  rs147120869        0.127            1 
   3    rs6438637        0.237            1 
   3    rs4402866       0.1847            1 
   3   rs80187623       0.9127            1 
   3    rs9861169       0.2747            1 
   3    rs6775899       0.2747            1 
   3    rs4676736      0.08619            1 
   3   rs16832418       0.6844            1 
   3   rs72955326       0.6844            1 
   3   rs11719653        0.237            1 
   3    rs7636922        0.572            1 
   3  rs112287507       0.6844            1 
   3    rs9289171       0.2747            1 
   3    rs3845865       0.8478            1 
   3    rs3845864       0.1847            1 
   3  rs112926002       0.6986            1 
   3    rs9843772       0.2747            1 
   3    rs6808258        0.572            1 
   3   rs34749653        0.664            1 
   3  rs114268157       0.5561            1 
   3  rs114822622       0.5561            1 
   3  rs115596730       0.5561            1 
   3  rs114537844       0.5561            1 
   3   rs34231164        0.664            1 
   3   rs10222346       0.1362            1 
   3    rs1464099       0.8478            1 
   3    rs1464100       0.1362            1 
   3    rs1464101       0.1362            1 
   3    rs1464102      0.09559            1 
   3   rs77357569       0.9168            1 
   3  rs150555906       0.6513            1 
   3  rs199884317       0.5709            1 
   3  rs555162944       0.8493            1 
   3    rs6781825      0.06999            1 
   3    rs6808727       0.8478            1 
   3    rs6773252      0.06999            1 
   3   rs79390407       0.0229            1 
   3    rs7611277      0.06059            1 
   3    rs4676737        0.664            1 
   3    rs4676738       0.2045            1 
   3   rs12491882       0.1362            1 
   3   rs61798093        0.664            1 
   3    rs6783545       0.5337            1 
   3  rs113180859       0.6226            1 
   3    rs9815247       0.8209            1 
   3   rs56343977       0.8343            1 
   3    rs6795370       0.6313            1 
   3    rs6779865        0.901            1 
   3    rs2331816       0.2119            1 
   3    rs2331815       0.8282            1 
   3    rs2331814       0.9583            1 
   3    rs2331813       0.8282            1 
   3   rs66893059       0.2558            1 
   3    rs6772153       0.1806            1 
   3    rs3845862       0.8696            1 
   3    rs3845861       0.9583            1 
   3    rs3930132       0.9583            1 
   3   rs72955343       0.7892            1 
   3    rs6772887       0.9858            1 
   3  rs546464668       0.4262            1 
   3  rs560310654       0.4262            1 
   3    rs7426531       0.3292            1 
   3  rs116520754       0.4262            1 
   3    rs9831872       0.9583            1 
   3   rs77891003       0.7733            1 
   3  rs561518388       0.5611            1 
   3    rs7635790       0.9232            1 
   3   rs74957665       0.4092            1 
   3    rs2877499       0.9642            1 
   3    rs4444653       0.9642            1 
   3    rs4286380       0.8789            1 
   3     rs938391       0.8789            1 
   3    rs1567990       0.9642            1 
   3  rs115891136       0.4262            1 
   3  rs143656891       0.7733            1 
   3    rs6438641       0.7642            1 
   3   rs28827296       0.6108            1 
   3  rs182209338       0.7642            1 
   3    rs9856781       0.7765            1 
   3   rs12630499       0.7642            1 
   3   rs58697675       0.8996            1 
   3   rs10049063       0.8696            1 
   3   rs56229920       0.8782            1 
   3  rs566486479       0.8789            1 
   3  rs534690312       0.8789            1 
   3    rs4676683       0.8357            1 
   3   rs11923745       0.2432            1 
   3    rs7640859       0.6103            1 
   3   rs35295338       0.1236            1 
   3   rs78281948       0.2108            1 
   3    rs2131142       0.0101            1 
   3    rs7631939       0.0231            1 
   3    rs4676684        0.621            1 
   3   rs34740909       0.2108            1 
   3   rs11455375      0.05279            1 
   3  rs142042546       0.2319            1 
   3    rs2331812       0.2176            1 
   3    rs4478028      0.07709            1 
   3  rs575376075       0.2918            1 
   3    rs6438643       0.0231            1 
   3    rs7625066       0.5507            1 
   3   rs79538120       0.2108            1 
   3    rs1492178       0.2176            1 
   3    rs1492177      0.07709            1 
   3    rs3772130       0.1719            1 
   3    rs3772129       0.2176            1 
   3    rs3772128       0.1719            1 
   3    rs2840143      0.07709            1 
   3    rs6789527       0.2108            1 
   3    rs9844563       0.5556            1 
   3    rs3832183       0.3798            1 
   3    rs2141488       0.2176            1 
   3    rs9810952        0.162            1 
   3  rs547251674       0.3668            1 
   3   rs34748057       0.7474            1 
   3    rs4676685        0.621            1 
   3   rs35731622       0.7474            1 
   3    rs4676686       0.5054            1 
   3  rs115934821       0.8782            1 
   3    rs7375038       0.5054            1 
   3  rs114993514       0.8782            1 
   3    rs1873645       0.5054            1 
   3    rs6438644       0.2176            1 
   3   rs34798973       0.5054            1 
   3   rs77060751       0.5556            1 
   3   rs41271407        0.494            1 
   3    rs1128163       0.1224            1 
   3    rs1128159       0.6282            1 
   3    rs1128158       0.2176            1 
   3    rs1128154       0.2176            1 
   3  rs150627065       0.1224            1 
   3    rs2070180       0.1719            1 
   3    rs9815500       0.6811            1 
   3    rs7611913       0.2227            1 
   3  rs114157000       0.2994            1 
   3   rs72955370       0.5556            1 
   3   rs34086988      0.08179            1 
   3  rs186412205       0.9068            1 
   3    rs2070179       0.5054            1 
   3   rs34667636       0.1719            1 
   3    rs6770842       0.2176            1 
   3   rs73179962       0.2176            1 
   3  rs112043027       0.9148            1 
   3    rs6438645       0.5054            1 
   3   rs78907191       0.5149            1 
   3  rs531119590       0.7793            1 
   3    rs7620842       0.5054            1 
   3    rs3772127       0.2227            1 
   3    rs6802033       0.2227            1 
   3    rs9809114       0.5054            1 
   3    rs9289172       0.2227            1 
   3   rs63029362        0.494            1 
   3   rs56314138       0.1719            1 
   3   rs74746356       0.2176            1 
   3  rs112102372       0.2176            1 
   3   rs17691170       0.1719            1 
   3   rs56054727       0.2227            1 
   3   rs77952416       0.4257            1 
   3   rs34089682       0.4407            1 
   3  rs544180214        0.551            1 
   3   rs77378626       0.1452            1 
   3   rs10049060       0.1224            1 
   3  rs534248229       0.2994            1 
   3    rs9289173       0.5054            1 
   3  rs557668199       0.1224            1 
   3  rs145703341       0.2994            1 
   3  rs150134739       0.5556            1 
   3   rs10934555       0.2176            1 
   3  rs112834269       0.6038            1 
   3   rs12629986       0.7474            1 
   3   rs12635865       0.0253            1 
   3   rs73179967       0.2176            1 
   3  rs368633246         0.77            1 
   3  rs142411170       0.4424            1 
   3    rs9820511       0.1224            1 
   3    rs7648708       0.2994            1 
   3   rs12487377       0.2176            1 
   3    rs2070178       0.2176            1 
   3   rs11716984       0.1719            1 
   3    rs9846174       0.2176            1 
   3   rs79916774       0.4257            1 
   3    rs9873644       0.2176            1 
   3    rs9873648       0.2176            1 
   3    rs7429247       0.5054            1 
   3    rs7427165       0.1719            1 
   3   rs13090660       0.1719            1 
   3   rs10677529       0.5243            1 
   3  rs188960129       0.1942            1 
   3  rs376961306        0.494            1 
   3    rs9289174       0.6194            1 
   3  rs139715069       0.6194            1 
   3    rs9289175       0.2991            1 
   3    rs9818073       0.1224            1 
   3   rs11707716       0.1719            1 
   3    rs9818402       0.2176            1 
   3    rs7356043       0.2176            1 
   3    rs6804322       0.2176            1 
   3  rs202222919       0.2994            1 
   3   rs79788081       0.4424            1 
   3  rs201700737       0.2416            1 
   3  rs114950876       0.7417            1 
   3  rs115532770       0.2994            1 
   3   rs62268732       0.1719            1 
   3    rs9864907       0.5054            1 
   3    rs9883663       0.2176            1 
   3   rs11714406       0.1719            1 
   3    rs3966068       0.2176            1 
   3    rs1986874       0.5054            1 
   3    rs6791896       0.5054            1 
   3    rs9818194       0.2176            1 
   3  rs116067712       0.2994            1 
   3  rs377475481       0.8123            1 
   3    rs9838301       0.1224            1 
   3  rs111338398       0.2176            1 
   3    rs9859243       0.2176            1 
   3   rs11720859       0.1719            1 
   3    rs9844611       0.3515            1 
   3    rs6792659       0.5054            1 
   3   rs34065758       0.2994            1 
   3  rs141271409       0.0023       0.9732 
   3   rs13067629       0.5054            1 
   3   rs66527345        0.494            1 
   3   rs12493927        0.494            1 
   3    rs1814668       0.8478            1 
   3   rs11719458       0.1882            1 
   3    rs2055034       0.8478            1 
   3       rs1169       0.3543            1 
   3   rs55724733       0.3265            1 
   3       rs7153       0.1224            1 
   3    rs9968051       0.3265            1 
   3   rs73855410      0.06089            1 
   3   rs56109033       0.8478            1 
   3   rs36142735       0.1882            1 
   3    rs9874722       0.1224            1 
   3   rs10934556       0.8478            1 
   3    rs9819530        0.118            1 
   3   rs79720186       0.8478            1 
   3    rs9809935       0.5556            1 
   3    rs9852845       0.1224            1 
   3   rs36089691      0.09449            1 
   3   rs13072618       0.1882            1 
   3   rs13316897       0.5556            1 
   3   rs13077135       0.1882            1 
   3  rs147520289       0.4424            1 
   3  rs143212732       0.8478            1 
   3    rs6783463       0.3264            1 
   3  rs201557002       0.7468            1 
   3   rs12491671        0.494            1 
   3   rs13317179       0.7325            1 
   3    rs9850439       0.1224            1 
   3   rs66653099       0.1882            1 
   3    rs6791046       0.1882            1 
   3    rs6766737       0.8478            1 
   3    rs6793556       0.8478            1 
   3   rs78322216       0.8478            1 
   3  rs138361473       0.8782            1 
   3  rs113459060       0.0295            1 
   3    rs6803839       0.5252            1 
   3   rs12631824       0.8838            1 
   3   rs12695415      0.09709            1 
   3  rs148492326       0.0023       0.9732 
   3    rs1463736       0.1224            1 
   3  rs145970407        0.664            1 
   3    rs6762362       0.8578            1 
   3    rs6786605       0.8578            1 
   3    rs3966063       0.8478            1 
   3   rs36015517       0.8478            1 
   3   rs35557945       0.2513            1 
   3    rs4048693       0.8478            1 
   3    rs7430165       0.5252            1 
   3    rs9817555      0.09709            1 
   3    rs9859702       0.3265            1 
   3    rs6775634       0.8478            1 
   3   rs59987610       0.3265            1 
   3  rs181673509       0.8782            1 
   3  rs143688062       0.1224            1 
   3  rs147220330        0.118            1 
   3  rs190210827      0.06089            1 
   3   rs79576405       0.1882            1 
   3    rs9755731       0.8478            1 
   3   rs60317103       0.2722            1 
   3   rs55930520       0.5229            1 
   3   rs35489993       0.4743            1 
   3   rs34492106      0.09709            1 
   3   rs10934557       0.4661            1 
   3   rs11915822       0.8578            1 
   3    rs1127412       0.1224            1 
   3   rs35674179       0.8578            1 
   3   rs33988592       0.1882            1 
   3   rs61746571        0.547            1 
   3    rs6807711       0.7667            1 
   3   rs11927625       0.7135            1 
   3    rs7610298       0.1224            1 
   3   rs79258785       0.3265            1 
   3   rs60255989       0.4493            1 
   3   rs28373454       0.5556            1 
   3    rs7646585       0.7667            1 
   3    rs3732408       0.1719            1 
   3    rs7647351       0.1224            1 
   3   rs77480518       0.8578            1 
   3   rs79248370       0.8578            1 
   3    rs6794677       0.7667            1 
   3    rs9810055       0.5556            1 
   3  rs145051900       0.8578            1 
   3    rs9863007       0.3265            1 
   3   rs12637265       0.8578            1 
   3  rs554313106       0.4071            1 
   3    rs7648340       0.1224            1 
   3   rs11710169      0.09709            1 
   3  rs140306681       0.4493            1 
   3  rs543802111       0.6661            1 
   3   rs78152554       0.8578            1 
   3   rs79354389       0.8691            1 
   3   rs11721318       0.1882            1 
   3    rs9808981       0.1224            1 
   3   rs35841499      0.09709            1 
   3  rs562553273       0.3136            1 
   3  rs138569463        0.494            1 
   3   rs75524183       0.8578            1 
   3    rs9824235       0.1224            1 
   3    rs9861782       0.3265            1 
   3    rs9861992       0.7667            1 
   3   rs35988617       0.1882            1 
   3   rs34051021        0.118            1 
   3   rs12631803       0.8578            1 
   3   rs55964762       0.8578            1 
   3    rs9854052       0.7667            1 
   3  rs111835558       0.8578            1 
   3   rs10470410        0.118            1 
   3   rs12489110        0.494            1 
   3   rs12489196       0.8578            1 
   3    rs9832267       0.7667            1 
   3    rs9812411       0.7667            1 
   3    rs9837315       0.3265            1 
   3   rs56286202       0.8578            1 
   3   rs72955399       0.4938            1 
   3   rs73855417       0.0114            1 
   3   rs11919421       0.8578            1 
   3   rs75977382       0.8578            1 
   3   rs75275820       0.8578            1 
   3   rs55643643       0.1811            1 
   3    rs9876021       0.7667            1 
   3    rs1919553       0.8578            1 
   3  rs111486167        0.494            1 
   3  rs532281888        0.367            1 
   3  rs114147590       0.1173            1 
   3    rs1919557       0.9786            1 
   3    rs1919556       0.8578            1 
   3  rs116162056       0.4424            1 
   3    rs9860385       0.7325            1 
   3   rs72955401       0.7325            1 
   3   rs34367194       0.8578            1 
   3  rs114871287       0.6038            1 
   3  rs113512099        0.846            1 
   3  rs115004053       0.8782            1 
   3    rs1919554       0.8578            1 
   3   rs28497949        0.118            1 
   3    rs6762575       0.8578            1 
   3    rs6798575       0.8578            1 
   3   rs35597094       0.1173            1 
   3    rs7621042       0.4938            1 
   3    rs1574655       0.7667            1 
   3    rs1574654       0.8578            1 
   3    rs1574735       0.7667            1 
   3   rs58367397       0.2273            1 
   3    rs1986351       0.7667            1 
   3   rs56382357        0.118            1 
   3    rs9841861       0.4757            1 
   3  rs116749677       0.1173            1 
   3   rs12636562       0.5229            1 
   3   rs72957209       0.6038            1 
   3    rs9824760       0.2273            1 
   3  rs142555128       0.4148            1 
   3   rs55657471       0.1882            1 
   3    rs1971281       0.8578            1 
   3   rs77315442        0.547            1 
   3  rs114654118       0.1173            1 
   3    rs6794341       0.7667            1 
   3   rs35475484        0.118            1 
   3   rs77146857       0.5229            1 
   3  rs146876568       0.6038            1 
   3  rs140737510       0.9148            1 
   3  rs576770330       0.5556            1 
   3   rs12488717        0.494            1 
   3    rs9829053       0.7667            1 
   3  rs200070177       0.4198            1 
   3  rs148510736       0.9148            1 
   3   rs77950489       0.9667            1 
   3   rs34818685        0.741            1 
   3  rs115324279       0.1173            1 
   3   rs75360603       0.4424            1 
   3   rs76319988       0.5229            1 
   3    rs9835182       0.7667            1 
   3   rs13083794       0.1882            1 
   3    rs9849087       0.3265            1 
   3   rs16832541       0.4493            1 
   3    rs9854234       0.5556            1 
   3  rs199651103       0.8578            1 
   3  rs146856967       0.8782            1 
   3    rs9817818       0.2273            1 
   3    rs1574133       0.2273            1 
   3    rs2001390       0.7667            1 
   3    rs2001391       0.7667            1 
   3    rs1919551       0.5514            1 
   3    rs1919552       0.5514            1 
   3    rs1573819       0.1616            1 
   3  rs147002975       0.5514            1 
   3   rs35825165       0.8578            1 
   3   rs75172235       0.8578            1 
   3   rs75826206       0.8578            1 
   3   rs35154118       0.8695            1 
   3   rs72626328       0.3275            1 
   3  rs111441656       0.5229            1 
   3  rs566855710       0.4542            1 
   3   rs73179983       0.6152            1 
   3    rs9836062       0.3515            1 
   3    rs4676688       0.8274            1 
   3    rs4676689       0.8202            1 
   3    rs4676690       0.6152            1 
   3    rs5852276       0.2946            1 
   3    rs4234145       0.7505            1 
   3    rs9842088       0.5556            1 
   3   rs12497453       0.7505            1 
   3   rs12494523       0.2831            1 
   3    rs4431155       0.7505            1 
   3    rs4472078       0.7505            1 
   3   rs62268784       0.7505            1 
   3   rs13060770       0.7505            1 
   3   rs62268786       0.7505            1 
   3   rs35130075       0.6152            1 
   3    rs6771068       0.2946            1 
   3   rs10804555       0.7505            1 
   3    rs6774539       0.7505            1 
   3    rs6763227       0.7505            1 
   3   rs10934559       0.8216            1 
   3    rs6438651       0.9548            1 
   3    rs6438652       0.3329            1 
   3    rs7645993       0.1239            1 
   3   rs11925647       0.1173            1 
   3   rs78738230        0.494            1 
   3    rs4676743       0.3329            1 
   3    rs4676744       0.3329            1 
   3  rs138292835       0.8782            1 
   3   rs74423459        0.494            1 
   3   rs71744875        0.494            1 
   3   rs28660600       0.3238            1 
   3    rs2141487       0.4063            1 
   3   rs13090798       0.3238            1 
   3   rs13434284       0.3238            1 
   3   rs71765552       0.3329            1 
   3   rs74350857       0.3329            1 
   3    rs1574036       0.3329            1 
   3    rs9841595       0.3238            1 
   3    rs9824198       0.3329            1 
   3    rs6797347       0.3329            1 
   3    rs7642303       0.3329            1 
   3   rs13433692       0.3238            1 
   3   rs35679661       0.6618            1 
   3    rs6438655       0.3329            1 
   3   rs79653162        0.494            1 
   3    rs6438656       0.3329            1 
   3    rs7625529       0.3329            1 
   3    rs4413346       0.3238            1 
   3  rs140414074       0.9548            1 
   3    rs6804757       0.3329            1 
   3  rs113616982       0.3329            1 
   3  rs140291017        0.547            1 
   3    rs9834471       0.3329            1 
   3    rs9289177       0.3238            1 
   3  rs143603176       0.3329            1 
   3  rs369321057       0.3329            1 
   3   rs11719093       0.6618            1 
   3    rs9878086       0.3238            1 
   3    rs1135750       0.3329            1 
   3  rs111687283        0.494            1 
   3   rs13062684       0.3238            1 
   3   rs59740137       0.9831            1 
   3  rs143290713       0.1173            1 
   3   rs10934560       0.5499            1 
   3    rs9681049        0.396            1 
   3    rs9681209       0.5499            1 
   3  rs141609267        0.494            1 
   3  rs116094962       0.1173            1 
   3   rs35713885       0.5499            1 
   3    rs9843095       0.2614            1 
   3   rs36022362       0.5499            1 
   3    rs9823335       0.4063            1 
   3  rs529640582       0.9776            1 
   3   rs57420306       0.5499            1 
   3    rs9824133       0.3329            1 
   3    rs4676745       0.3329            1 
   3    rs4676746       0.3329            1 
   3    rs4676747       0.3329            1 
   3  rs546065117        0.396            1 
   3    rs6774164       0.5499            1 
   3   rs13061326       0.3238            1 
   3   rs74524179       0.9148            1 
   3    rs7621417       0.2614            1 
   3    rs6438660       0.9831            1 
   3  rs576431450       0.2614            1 
   3    rs4676748       0.3329            1 
   3   rs58487265       0.2763            1 
   3  rs529951843       0.1173            1 
   3  rs115347634       0.1173            1 
   3  rs113305044       0.4243            1 
   3    rs6781175       0.3329            1 
   3   rs59228534        0.494            1 
   3    rs9812228       0.3238            1 
   3    rs4676749       0.3329            1 
   3    rs9816844       0.3238            1 
   3    rs4676693       0.3329            1 
   3    rs4676750       0.3329            1 
   3   rs11707518       0.6618            1 
   3   rs58203021       0.2614            1 
   3   rs11707504       0.3238            1 
   3  rs114546796       0.1173            1 
   3   rs34279594       0.3341            1 
   3   rs13074133       0.3329            1 
   3    rs6775544       0.3329            1 
   3    rs6775822       0.4063            1 
   3    rs6791510       0.5499            1 
   3    rs6438661       0.5499            1 
   3  rs143427118       0.1173            1 
   3    rs6782082       0.3329            1 
   3   rs12492861        0.494            1 
   3   rs62268807       0.3726            1 
   3   rs78999446        0.494            1 
   3    rs6798415       0.3329            1 
   3    rs6809737       0.3329            1 
   3   rs17849995       0.8483            1 
   3    rs6766694       0.3329            1 
   3    rs6438662       0.3329            1 
   3    rs6438663       0.3329            1 
   3   rs61611986       0.6364            1 
   3   rs12492973       0.9548            1 
   3    rs9854539       0.3329            1 
   3    rs9854863       0.5351            1 
   3   rs62268808       0.9548            1 
   3   rs11716027       0.3329            1 
   3    rs6776703        0.396            1 
   3   rs13072767       0.3238            1 
   3    rs7623743       0.3329            1 
   3    rs7612211       0.3329            1 
   3   rs11308989       0.5652            1 
   3  rs144657911       0.8782            1 
   3  rs200140845        0.278            1 
   3  rs200846947        0.141            1 
   3  rs112588141        0.141            1 
   3   rs10711478       0.3329            1 
   3    rs7626574       0.3329            1 
   3    rs4676751        0.396            1 
   3  rs115771221       0.1173            1 
   3    rs6795182       0.3329            1 
   3    rs6783659       0.3329            1 
   3    rs6783781       0.3329            1 
   3   rs11385480       0.9517            1 
   3    rs6771049       0.3329            1 
   3   rs11385481       0.3329            1 
   3    rs6771158       0.3329            1 
   3   rs34980632       0.5499            1 
   3  rs112120626        0.494            1 
   3  rs141690316       0.3238            1 
   3    rs4073474       0.3329            1 
   3    rs3934935       0.3329            1 
   3   rs76356879        0.494            1 
   3    rs6777997       0.9831            1 
   3    rs6802815       0.3329            1 
   3  rs114682342       0.1173            1 
   3   rs78915264        0.494            1 
   3  rs116101704       0.8782            1 
   3   rs11374690       0.3329            1 
   3   rs76905750       0.3329            1 
   3    rs6808500       0.3329            1 
   3    rs6438664       0.3329            1 
   3    rs6782730       0.8782            1 
   3    rs6438665       0.3329            1 
   3   rs11708697       0.3329            1 
   3   rs11712302       0.3329            1 
   3   rs62268831       0.5499            1 
   3   rs13075144       0.3329            1 
   3   rs56685889       0.7529            1 
   3    rs6789860       0.3329            1 
   3   rs12489511        0.589            1 
   3    rs7623662       0.3329            1 
   3   rs12489686        0.494            1 
   3    rs4311252       0.3238            1 
   3   rs57981084       0.6038            1 
   3   rs12486456        0.494            1 
   3    rs6438666       0.3329            1 
   3   rs34526626       0.7042            1 
   3   rs11288085       0.4672            1 
   3    rs9839617       0.3238            1 
   3    rs9877946       0.3329            1 
   3    rs9839822       0.4243            1 
   3    rs9882312       0.5351            1 
   3    rs9882971       0.3329            1 
   3    rs9883467       0.3238            1 
   3   rs12492214        0.494            1 
   3   rs77787916        0.494            1 
   3   rs56201969       0.3329            1 
   3    rs7642353       0.3329            1 
   3    rs9856046       0.5351            1 
   3   rs12491109        0.494            1 
   3  rs115790841        0.664            1 
   3    rs4259001       0.9548            1 
   3  rs138007704        0.664            1 
   3  rs115899966       0.1173            1 
   3    rs4645167       0.3329            1 
   3   rs77619956        0.494            1 
   3   rs71133572       0.4063            1 
   3   rs71133573       0.3329            1 
   3    rs4257594       0.3329            1 
   3   rs11715951       0.3238            1 
   3    rs4257595       0.3329            1 
   3   rs60154494       0.5351            1 
   3    rs4676752       0.3329            1 
   3  rs138011579        0.396            1 
   3    rs7619226       0.3329            1 
   3  rs137958213       0.3329            1 
   3    rs4296628       0.6544            1 
   3    rs4298081       0.3238            1 
   3    rs4582090       0.3329            1 
   3    rs4280673       0.3238            1 
   3    rs5852278       0.3238            1 
   3    rs4543051       0.3329            1 
   3  rs115094279       0.1173            1 
   3    rs6770719       0.5499            1 
   3    rs7628439       0.3329            1 
   3   rs10934561        0.494            1 
   3   rs11926958       0.1173            1 
   3    rs6438669       0.3329            1 
   3    rs4676753       0.3329            1 
   3   rs11306812       0.8771            1 
   3    rs7623901       0.4063            1 
   3   rs34920680        0.589            1 
   3   rs28674947       0.3238            1 
   3   rs72959239       0.2614            1 
   3    rs6768621       0.3238            1 
   3    rs6781604       0.3329            1 
   3  rs113535355        0.494            1 
   3    rs7624494       0.3329            1 
   3   rs59064186        0.494            1 
   3    rs7649273       0.3329            1 
   3    rs7649402       0.9068            1 
   3   rs58485759        0.494            1 
   3    rs4676754        0.589            1 
   3    rs4676755       0.3329            1 
   3    rs4676756       0.3329            1 
   3    rs4676757       0.9548            1 
   3  rs142014594       0.3238            1 
   3    rs4676694       0.3329            1 
   3   rs35354585        0.494            1 
   3    rs6776596       0.9548            1 
   3   rs34241542        0.494            1 
   3    rs6438675       0.3329            1 
   3   rs11706783       0.3238            1 
   3   rs36021617       0.9759            1 
   3  rs371994082        0.494            1 
   3    rs6767945       0.9548            1 
   3   rs28844130        0.494            1 
   3  rs143006249        0.494            1 
   3   rs11420801       0.3238            1 
   3    rs4482697       0.9548            1 
   3    rs6771716       0.5499            1 
   3    rs6438677       0.3329            1 
   3   rs34632724       0.3238            1 
   3    rs9862200       0.2614            1 
   3    rs6802715       0.3329            1 
   3    rs9812137       0.3238            1 
   3   rs10716121       0.3329            1 
   3   rs11378349        0.997            1 
   3   rs11309493       0.3329            1 
   3    rs6784571       0.3238            1 
   3    rs1920293       0.3329            1 
   3    rs1920294       0.9548            1 
   3    rs2222826        0.494            1 
   3    rs9822949       0.3238            1 
   3    rs9878426       0.3329            1 
   3    rs1881994       0.3329            1 
   3    rs6438678       0.3329            1 
   3    rs3045646       0.4063            1 
   3    rs2331965       0.3329            1 
   3    rs2331964       0.5658            1 
   3  rs115361335       0.1173            1 
   3    rs6789736       0.3238            1 
   3    rs6776670       0.3238            1 
   3    rs1920296       0.3329            1 
   3    rs5852280       0.3329            1 
   3  rs149871930       0.5499            1 
   3    rs6793073       0.3329            1 
   3    rs6780302       0.3238            1 
   3    rs6780316       0.3329            1 
   3   rs79488379        0.494            1 
   3  rs115133919        0.641            1 
   3    rs4505751       0.9548            1 
   3    rs2331963       0.9548            1 
   3    rs7632786       0.3329            1 
   3    rs1920320       0.3238            1 
   3    rs6438679       0.3329            1 
   3   rs79335749        0.494            1 
   3    rs7612301       0.2338            1 
   3   rs56750862       0.6618            1 
   3  rs144801543       0.9559            1 
   3    rs9848027       0.3238            1 
   3   rs11717483       0.6618            1 
   3   rs12695416       0.9759            1 
   3    rs7646346       0.5499            1 
   3    rs7646523       0.9548            1 
   3    rs9834039       0.3329            1 
   3  rs139337511       0.3329            1 
   3   rs12490565       0.5499            1 
   3   rs72421117       0.3329            1 
   3    rs3805125       0.2831            1 
   3   rs78552281        0.547            1 
   3   rs10576040       0.3238            1 
   3    rs9826473       0.3238            1 
   3   rs76627257        0.547            1 
   3    rs3805126       0.6917            1 
   3    rs3805127       0.6618            1 
   3    rs1318472       0.3238            1 
   3    rs3805129       0.5081            1 
   3    rs1920321       0.3329            1 
   3    rs1920322       0.6917            1 
   3  rs116826108       0.9238            1 
   3   rs34244477       0.3329            1 
   3   rs13096164       0.3329            1 
   3  rs114087330       0.5081            1 
   3  rs142191523       0.5081            1 
   3  rs140726548       0.1173            1 
   3   rs17742508       0.3238            1 
   3    rs4642169       0.1977            1 
   3    rs6768806       0.2614            1 
   3    rs6781857       0.3238            1 
   3    rs6769102       0.3238            1 
   3   rs12486310        0.494            1 
   3    rs6766280       0.3329            1 
   3   rs34865234       0.6618            1 
   3    rs1920323       0.3329            1 
   3   rs12496318       0.4063            1 
   3   rs59981478       0.6038            1 
   3   rs12486499       0.3329            1 
   3   rs58088236       0.1379            1 
   3   rs79584004       0.5081            1 
   3    rs7649092       0.3238            1 
   3    rs7649585       0.1379            1 
   3    rs7649436       0.1379            1 
   3    rs7627354       0.1379            1 
   3  rs143887307       0.1173            1 
   3    rs3840259       0.1379            1 
   3  rs116816814       0.1173            1 
   3   rs11717089       0.1379            1 
   3   rs11721291       0.3238            1 
   3    rs9884018       0.5351            1 
   3   rs77198814        0.494            1 
   3  rs532990237       0.1379            1 
   3  rs144235784        0.494            1 
   3   rs28490957       0.1379            1 
   3   rs36050562       0.3326            1 
   3    rs6767409       0.2891            1 
   3   rs78883614       0.8929            1 
   3  rs539857612       0.3315            1 
   3    rs7629369       0.3238            1 
   3   rs74407587       0.9148            1 
   3    rs7618041       0.2891            1 
   3  rs114019501       0.4314            1 
   3   rs13065245       0.6618            1 
   3    rs9856641       0.3238            1 
   3   rs34911559        0.227            1 
   3    rs4296627       0.2891            1 
   3   rs35162657       0.2891            1 
   3  rs114523300        0.846            1 
   3    rs4610269       0.8929            1 
   3    rs4420917       0.2891            1 
   3    rs9862127       0.5351            1 
   3   rs77117759       0.9148            1 
   3   rs16845505       0.5351            1 
   3   rs10511407       0.9148            1 
   3    rs9825248       0.3238            1 
   3   esv3597600       0.9148            1 
   3    rs9812676       0.4243            1 
   3  rs111740399       0.4243            1 
   3  rs190985284       0.1173            1 
   3   rs72959293       0.7384            1 
   3    rs7652239       0.9383            1 
   3  rs550979324        0.974            1 
   3  rs116415334       0.3414            1 
   3  rs148341042       0.5666            1 
   3   rs61567016       0.7384            1 
   3   rs57365001       0.7384            1 
   3  rs114328773       0.1173            1 
   3   rs75365619       0.5666            1 
   3   rs12488692       0.3746            1 
   3   rs12629720       0.5666            1 
   3    rs9834185       0.7384            1 
   3    rs7637495       0.7305            1 
   3   rs41271411       0.3746            1 
   3    rs9838590       0.2614            1 
   3    rs9818733       0.7384            1 
   3    rs7340674       0.3991            1 
   3  rs540146042       0.1856            1 
   3   rs35692621       0.7384            1 
   3  rs142127468       0.3746            1 
   3  rs142085047       0.1239            1 
   3   rs57473053       0.7384            1 
   3    rs9882543       0.4243            1 
   3  rs142325706       0.7384            1 
   3   rs12489142       0.3746            1 
   3    rs9831798       0.7384            1 
   3    rs9831980       0.7384            1 
   3  rs116550400       0.7384            1 
   3  rs150071894       0.3991            1 
   3    rs9832735       0.7384            1 
   3    rs6797411       0.4243            1 
   3  rs113709426       0.2614            1 
   3    rs6797558       0.4243            1 
   3    rs6438681       0.7384            1 
   3   rs12493270       0.5666            1 
   3  rs145048650       0.6038            1 
   3    rs9822673       0.4243            1 
   3    rs9822832       0.2614            1 
   3  rs138037148       0.7384            1 
   3   rs35723704       0.7384            1 
   3  rs113483828       0.7384            1 
   3   rs12634458       0.5666            1 
   3   rs28501582       0.4243            1 
   3    rs4676758       0.7305            1 
   3   rs28646022       0.3991            1 
   3  rs140043321       0.5666            1 
   3   rs28667118       0.4243            1 
   3   rs13319575       0.4243            1 
   3    rs2700412       0.7384            1 
   3  rs147503729        0.669            1 
   3   rs63267061       0.5666            1 
   3    rs2700413       0.8157            1 
   3    rs2689290       0.7305            1 
   3    rs2700414       0.5666            1 
   3  rs150642544       0.5666            1 
   3   rs12487516       0.3746            1 
   3   rs28620947       0.3991            1 
   3    rs2689286       0.3746            1 
   3    rs2689285       0.7305            1 
   3  rs115610720       0.1173            1 
   3   rs79094291       0.5666            1 
   3  rs111323093       0.2614            1 
   3  rs111764746       0.4243            1 
   3  rs116478545       0.5666            1 
   3   rs73181839       0.9383            1 
   3    rs9869891       0.7384            1 
   3    rs2689278       0.3746            1 
   3    rs2689279       0.7384            1 
   3    rs2689280       0.7384            1 
   3    rs6774701       0.4243            1 
   3    rs6762244       0.4243            1 
   3    rs6788932       0.7384            1 
   3    rs6764617       0.7384            1 
   3   rs79729391       0.5666            1 
   3   rs75820609       0.7384            1 
   3   rs28404391       0.2614            1 
   3   rs72961314       0.7384            1 
   3  rs150681407       0.7384            1 
   3    rs2141614       0.3991            1 
   3   rs11914550       0.1173            1 
   3   rs11914593       0.1173            1 
   3    rs3840260       0.5666            1 
   3   rs77860459       0.1173            1 
   3  rs139363943       0.1173            1 
   3  rs115221306       0.9068            1 
   3   rs72961316       0.4979            1 
   3    rs2700419       0.3746            1 
   3  rs139606107       0.9383            1 
   3    rs7619918       0.7384            1 
   3    rs1920299       0.7305            1 
   3   rs34083279       0.7384            1 
   3    rs9847161       0.5666            1 
   3    rs9847165       0.4243            1 
   3  rs145412337       0.2841            1 
   3   rs35178434       0.3991            1 
   3   rs10625020       0.5666            1 
   3   rs12695417       0.7384            1 
   3    rs9872161       0.4243            1 
   3    rs7620562       0.5666            1 
   3   rs28886386       0.1325            1 
   3    rs2689274       0.2759            1 
   3  rs114565285       0.1173            1 
   3    rs9877591       0.1643            1 
   3    rs1920298       0.7305            1 
   3    rs1920297       0.7305            1 
   3    rs2332056       0.8725            1 
   3    rs4676760       0.3746            1 
   3    rs3047611       0.5456            1 
   3   rs57276792       0.9779            1 
   3  rs113575551       0.4247            1 
   3    rs7627291       0.7254            1 
   3   rs74634920       0.2899            1 
   3    rs4676761       0.3746            1 
   3   rs34893142       0.1117            1 
   3    rs4676762       0.3746            1 
   3   rs28760466       0.3991            1 
   3  rs116540793       0.1173            1 
   3    rs9878616       0.1117            1 
   3   rs55645396       0.2734            1 
   3   rs13100245       0.7254            1 
   3    rs7647585       0.7254            1 
   3  rs115513727       0.1173            1 
   3   rs73855471      0.06089            1 
   3    rs7625960       0.3746            1 
   3    rs7626052       0.7254            1 
   3   rs35264348       0.1117            1 
   3   rs34595205       0.6619            1 
   3   rs13321798       0.3358            1 
   3   rs11713268       0.7254            1 
   3  rs114914489       0.1173            1 
   3    rs7650341       0.3646            1 
   3  rs535002783       0.9203            1 
   3   rs74747493       0.2899            1 
   3   rs11924158       0.1173            1 
   3    rs9289180       0.6619            1 
   3    rs9822660       0.1117            1 
   3   rs57791671       0.4202            1 
   3   rs34358795       0.6619            1 
   3    rs4048630       0.7254            1 
   3   rs59308545       0.6619            1 
   3  rs200955669       0.1117            1 
   3    rs9865926       0.1419            1 
   3  rs146901889       0.2899            1 
   3   rs74339923        0.547            1 
   3    rs6438686       0.1117            1 
   3    rs1920307       0.7254            1 
   3   rs10470411       0.7254            1 
   3  rs186165834       0.2899            1 
   3    rs9877671       0.3746            1 
   3  rs114143153       0.1173            1 
   3   rs11720061       0.6619            1 
   3  rs532887703       0.3797            1 
   3   rs34227248       0.8659            1 
   3    rs2091666       0.1117            1 
   3   rs10470412       0.3746            1 
   3    rs4603998       0.3746            1 
   3    rs3805132       0.3746            1 
   3    rs1881998       0.7254            1 
   3    rs1881997       0.7254            1 
   3    rs1881995       0.1698            1 
   3    rs1920303       0.1401            1 
   3    rs1920302       0.6387            1 
   3   rs62271274       0.1401            1 
   3    rs9842387       0.6387            1 
   3   rs77858418       0.0413            1 
   3    rs9843053       0.7732            1 
   3    rs3805134       0.6387            1 
   3  rs539947205       0.1401            1 
   3    rs9830721       0.6387            1 
   3    rs9815756       0.6387            1 
   3   rs60682200       0.1401            1 
   3    rs9815649       0.7732            1 
   3    rs9835875        0.176            1 
   3   rs57636696       0.6184            1 
   3    rs2332055       0.1401            1 
   3    rs4305455      0.08579            1 
   3    rs1920300       0.1643            1 
   3    rs4465981        0.176            1 
   3    rs2332054       0.6387            1 
   3    rs2178415       0.6387            1 
   3    rs3047583       0.4425            1 
   3    rs2141615       0.6387            1 
   3    rs2877569        0.176            1 
   3    rs2332053       0.6387            1 
   3   rs79662374       0.6387            1 
   3    rs9827390       0.6387            1 
   3  rs145204362        0.664            1 
   3    rs9831607       0.7732            1 
   3   rs12489233      0.08119            1 
   3   rs56287664       0.6387            1 
   3   rs59551650       0.6387            1 
   3  rs139612047       0.6387            1 
   3  rs114456051       0.3805            1 
   3    rs6780234       0.6387            1 
   3    rs6791876       0.6387            1 
   3    rs6794360       0.6387            1 
   3    rs6770115       0.7732            1 
   3  rs142015099       0.7841            1 
   3  rs147759408       0.6387            1 
   3  rs138752594       0.6387            1 
   3  rs149345048       0.6387            1 
   3  rs146342875       0.3746            1 
   3  rs113610536       0.6387            1 
   3   rs34900621       0.3746            1 
   3    rs7623754       0.6387            1 
   3    rs7645647       0.6387            1 
   3    rs7635449       0.6387            1 
   3    rs9849724       0.6387            1 
   3    rs6780559       0.8863            1 
   3    rs9850685        0.487            1 
   3   rs79150448        0.664            1 
   3    rs9289181       0.6387            1 
   3    rs9289182        0.487            1 
   3    rs9836339       0.6387            1 
   3   rs35943712       0.6387            1 
   3   rs36045594       0.6387            1 
   3   rs75456300       0.5765            1 
   3    rs3792596       0.6387            1 
   3    rs2332052       0.6387            1 
   3    rs2332051       0.6387            1 
   3   rs77197314       0.0413            1 
   3    rs2877568       0.6387            1 
   3    rs9289183       0.6387            1 
   3    rs6803757       0.6387            1 
   3    rs6438687       0.6387            1 
   3    rs2689273       0.6387            1 
   3    rs1523519      0.08119            1 
   3     rs866926       0.6387            1 
   3     rs866928       0.6387            1 
   3     rs866927       0.6387            1 
   3     rs866929       0.6387            1 
   3     rs953730       0.7732            1 
   3    rs3805138       0.6387            1 
   3   rs73855476      0.08579            1 
   3    rs9862977       0.6387            1 
   3    rs9863155       0.6387            1 
   3  rs112333868       0.1643            1 
   3  rs549123191       0.1809            1 
   3   rs59166686       0.6387            1 
   3    rs3932367       0.6387            1 
   3    rs2049330       0.6387            1 
   3    rs2049331       0.6387            1 
   3  rs575279524       0.6387            1 
   3    rs9812515       0.6387            1 
   3    rs1357531       0.6387            1 
   3  rs116476861       0.6965            1 
   3    rs2700420       0.6387            1 
   3    rs2689289       0.6387            1 
   3    rs6765799       0.6387            1 
   3    rs9845790       0.3991            1 
   3  rs113401870       0.6038            1 
   3    rs2332050       0.6387            1 
   3    rs2332049       0.6387            1 
   3    rs2332047       0.1401            1 
   3    rs2332046       0.6387            1 
   3    rs2877567       0.1401            1 
   3   rs11914993       0.6387            1 
   3   rs55955745       0.3746            1 
   3   rs10934562        0.487            1 
   3    rs2877566       0.6387            1 
   3    rs2689281       0.6387            1 
   3    rs2700416       0.6387            1 
   3    rs2689282       0.6387            1 
   3    rs9822474        0.708            1 
   3    rs2689283       0.6387            1 
   3    rs2700421       0.6387            1 
   3    rs2689284       0.6387            1 
   3    rs9810707       0.6387            1 
   3    rs9828753        0.581            1 
   3    rs9828757       0.7047            1 
   3    rs9811473       0.6387            1 
   3    rs9829070       0.6387            1 
   3    rs9866936       0.8053            1 
   3    rs9871534       0.6387            1 
   3    rs9816071       0.6387            1 
   3   rs12496036       0.2222            1 
   3    rs9816215       0.6387            1 
   3    rs2332044       0.6387            1 
   3   rs34354261       0.6387            1 
   3   rs11920521       0.6387            1 
   3   rs11920547       0.6387            1 
   3    rs7637569       0.6387            1 
   3    rs2293616       0.6387            1 
   3    rs2293615       0.6387            1 
   3    rs3817601       0.6387            1 
   3    rs2293614       0.6387            1 
   3    rs2293613       0.3746            1 
   3    rs2293612       0.6387            1 
   3    rs2689291       0.6387            1 
   3    rs2700426       0.7114            1 
   3    rs2689292       0.7114            1 
   3    rs2293611      0.08119            1 
   3    rs2257109       0.6387            1 
   3    rs2257115       0.6387            1 
   3    rs2257119       0.6387            1 
   3    rs2257120       0.6387            1 
   3    rs2257123       0.6387            1 
   3    rs2257124       0.6387            1 
   3   rs34567530       0.6387            1 
   3    rs2257132       0.6387            1 
   3   rs11922812       0.0396            1 
   3    rs2257212       0.6387            1 
   3    rs2257214       0.6387            1 
   3    rs2250065       0.6387            1 
   3    rs2250067       0.6387            1 
   3    rs2689272       0.6387            1 
   3   rs35032381       0.6387            1 
   3    rs1920319       0.6387            1 
   3   rs11707541       0.6229            1 
   3    rs5852284       0.6387            1 
   3    rs1920318       0.6387            1 
   3    rs1920317       0.6387            1 
   3    rs4583698       0.6387            1 
   3    rs2700425       0.6387            1 
   3    rs2689287       0.6387            1 
   3    rs2689288       0.6387            1 
   3    rs9870245        0.487            1 
   3    rs2262494       0.6387            1 
   3    rs1882004       0.6387            1 
   3    rs1882003       0.6387            1 
   3    rs1882002       0.6387            1 
   3    rs1143670       0.9473            1 
   3    rs3762819       0.6387            1 
   3    rs3762821       0.3991            1 
   3    rs3762822       0.6387            1 
   3    rs1143671       0.6387            1 
   3    rs1316301       0.6387            1 
   3    rs1882000       0.6387            1 
   3    rs1881999       0.6387            1 
   3    rs1316397       0.6387            1 
   3    rs1143672       0.6387            1 
   3    rs2700424       0.7732            1 
   3    rs2700423       0.1401            1 
   3    rs6775183       0.1401            1 
   3    rs6799626       0.1401            1 
   3    rs3792597        0.487            1 
   3  rs113707992       0.1401            1 
   3  rs573097460       0.1991            1 
   3   rs75557865        0.487            1 
   3  rs200518662        0.487            1 
   3   rs28823352      0.08119            1 
   3    rs7619800       0.1401            1 
   3   rs59823080       0.3991            1 
   3    rs7428886       0.9068            1 
   3  rs201059525        0.487            1 
   3  rs146282991       0.3746            1 
   3  rs578237211       0.0396            1 
   3  rs190878714       0.1884            1 
   3  rs539855621       0.7459            1 
   3   rs58828437       0.2862            1 
   3  rs182591751       0.1401            1 
   3  rs368070487       0.1401            1 
   3    rs9868185       0.6387            1 
   3    rs2332043       0.1401            1 
   3     rs874742       0.6387            1 
   3     rs874741       0.6387            1 
   3  rs116307792       0.8782            1 
   3    rs1920315       0.1401            1 
   3    rs2689277       0.1401            1 
   3    rs3817599       0.7732            1 
   3    rs1920313       0.1401            1 
   3    rs4285028      0.08579            1 
   3    rs1920312       0.1401            1 
   3    rs9856253       0.3991            1 
   3    rs1920311       0.1401            1 
   3    rs1920310       0.3746            1 
   3    rs2689275       0.1401            1 
   3  rs145668968       0.1401            1 
   3  rs111798900       0.1991            1 
   3   rs13077143       0.3746            1 
   3    rs2700422       0.0101            1 
   3    rs2689276       0.7732            1 
   3    rs9829181       0.0494            1 
   3    rs9867460       0.3991            1 
   3    rs9867765       0.9351            1 
   3   rs63353260       0.7732            1 
   3   rs10934565      0.08579            1 
   3  rs112526620       0.6038            1 
   3    rs9844039       0.2354            1 
   3  rs150724255       0.0396            1 
   3    rs1920309      0.08579            1 
   3   rs76231176       0.1991            1 
   3    rs6790281      0.08579            1 
   3    rs6438689       0.7732            1 
   3    rs7615571      0.08579            1 
   3    rs1920308       0.1401            1 
   3   rs13068522       0.0465            1 
   3   rs11916150       0.0465            1 
   3   rs79103597      0.08579            1 
   3   rs13074085       0.2354            1 
   3  rs201349570       0.3486            1 
   3   rs35415993      0.08579            1 
   3    rs9871743       0.2354            1 
   3   rs10643688       0.7274            1 
   3    rs7651226      0.08579            1 
   3  rs116583913       0.4156            1 
   3    rs1920289       0.2354            1 
   3   rs34696871      0.08579            1 
   3    rs1920290      0.08579            1 
   3    rs1920291      0.08579            1 
   3  rs148828392       0.6965            1 
   3    rs9811389       0.2354            1 
   3  rs137874716        0.206            1 
   3   rs35101693      0.08579            1 
   3    rs9812869       0.7567            1 
   3   rs13067270      0.08579            1 
   3   rs35181772        0.641            1 
   3   rs35610897      0.08579            1 
   3    rs1474327       0.0465            1 
   3   rs34543553      0.08579            1 
   3   rs77145809      0.06089            1 
   3   rs73855480      0.08579            1 
   3   rs73855481      0.08579            1 
   3   rs35737776      0.08579            1 
   3  rs115517854       0.1017            1 
   3  rs114462093       0.1017            1 
   3   rs34936401      0.08579            1 
   3   rs34158925      0.08579            1 
   3   rs78643247       0.6785            1 
   3  rs147108627       0.4156            1 
   3   rs34566912      0.08579            1 
   3   rs71329246      0.08579            1 
   3  rs112732197       0.1991            1 
   3    rs9859192       0.7966            1 
   3  rs144234950        0.232            1 
   3   rs77630152      0.08579            1 
   3  rs115847227       0.1017            1 
   3   rs12637573       0.2354            1 
   3  rs140915049        0.641            1 
   3   rs12695420       0.8863            1 
   3    rs2091664      0.08579            1 
   3    rs2091665       0.0465            1 
   3   rs12630486      0.08579            1 
   3   rs58803655       0.6498            1 
   3    rs4048632       0.1502            1 
   3   rs57786263       0.1991            1 
   3  rs113533774       0.6038            1 
   3  rs114714968       0.6965            1 
   3    rs9825193       0.2354            1 
   3    rs6777407        0.641            1 
   3   rs12488851      0.08579            1 
   3    rs7638094       0.0465            1 
   3    rs7626740       0.7283            1 
   3   rs13083557      0.08579            1 
   3    rs4602434       0.3746            1 
   3   rs76593525      0.08579            1 
   3   rs73855484      0.06089            1 
   3   rs12493408      0.08579            1 
   3    rs7647751       0.0465            1 
   3    rs7628167       0.8863            1 
   3   rs66523415      0.08579            1 
   3   rs72963373       0.1401            1 
   3   rs78995408        0.547            1 
   3   rs34478505      0.08579            1 
   3   rs12637351      0.08579            1 
   3   rs55633653      0.06089            1 
   3   rs10934568       0.2354            1 
   3  rs142768987      0.08579            1 
   3  rs140263913       0.8164            1 
   3    rs6793566       0.2354            1 
   3    rs6793858        0.903            1 
   3   rs56408673       0.3746            1 
   3  rs138295507       0.1733            1 
   3    rs7640872      0.08579            1 
   3   rs59621197       0.1266            1 
   3   rs55653962       0.3746            1 
   3    rs2877560      0.08579            1 
   3    rs2332033      0.08579            1 
   3    rs9289184      0.05409            1 
   3    rs1589700       0.0295            1 
   3  rs147173902        0.046            1 
   3  rs368190260       0.4854            1 
   3  rs112957509       0.1401            1 
   3   rs12488334      0.08579            1 
   3   rs13089878      0.08579            1 
   3  rs201271008       0.3746            1 
   3   rs34181646      0.08579            1 
   3   rs34338756      0.08579            1 
   3    rs9289185       0.0238            1 
   3   rs12491991      0.08579            1 
   3    rs4419417       0.9885            1 
   3   rs12493952      0.08579            1 
   3   rs12497349      0.08579            1 
   3    rs3833583       0.1386            1 
   3   rs11924848       0.0396            1 
   3   rs11718322       0.4131            1 
   3    rs1986368      0.08579            1 
   3   rs71329249      0.09139            1 
   3    rs2877561       0.1173            1 
   3   rs34284625       0.8041            1 
   3   rs34883204       0.8041            1 
   3   rs35906279       0.0435            1 
   3   rs16832645       0.8041            1 
   3   rs35661993       0.8965            1 
   3    rs3915061       0.0261            1 
   3    rs3915060       0.7405            1 
   3   rs80084895       0.0435            1 
   3   rs13088702       0.0022       0.9916 
   3    rs2332036       0.2848            1 
   3    rs9816720       0.8228            1 
   3    rs9868257       0.2724            1 
   3    rs4325959       0.1506            1 
   3    rs6808247       0.3035            1 
   3    rs2332034      0.07979            1 
   3    rs1806656       0.2502            1 
   3    rs1806655     0.006599            1 
   3   rs72963383          0.8            1 
   3   rs74920592       0.1534            1 
   3    rs9824120      0.08939            1 
   3   rs11425254       0.1506            1 
   3   rs10934569       0.4919            1 
   3   rs57138192       0.6038            1 
   3   rs10934570      0.08039            1 
   3  rs111508537      0.08479            1 
   3  rs142708456     0.006599            1 
   3   rs62269207       0.2297            1 
   3  rs369348114       0.7831            1 
   3  rs150572708      0.08269            1 
   3   rs34188827     0.006599            1 
   3    rs9863154      0.06749            1 
   3    rs2332032       0.4919            1 
   3   rs60155532       0.7831            1 
   3   rs71136546       0.0209            1 
   3   rs12489988     0.005799       0.9999 
   3  rs111865165       0.6328            1 
   3   rs28641820       0.2297            1 
   3   rs12486781     0.007099            1 
   3   rs12486849      0.06799            1 
   3   rs11924058       0.2407            1 
   3  rs193249998       0.3424            1 
   3  rs145760611       0.1534            1 
   3   rs78711715       0.4424            1 
   3  rs114235112       0.3424            1 
   3  rs200186790       0.3424            1 
   3  rs565786072       0.3424            1 
   3  rs528671253       0.3424            1 
   3    rs1523517       0.5061            1 
   3  rs562157677      0.06089            1 
   3   rs75890826       0.3424            1 
   3    rs4974397       0.9694            1 
   3    rs4974396       0.9694            1 
   3    rs4974395       0.9694            1 
   3    rs7650422      0.08269            1 
   3    rs5852288       0.9694            1 
   3    rs2001212       0.9694            1 
   3   rs35996139       0.2646            1 
   3    rs2877559       0.2646            1 
   3   rs13093171       0.4355            1 
   3   rs79111039       0.6965            1 
   3   rs76372959       0.6965            1 
   3   rs11925621       0.2151            1 
   3   rs11929195       0.6865            1 
   3   rs11929235       0.1248            1 
   3   rs73855492       0.3547            1 
   3   rs73855493       0.3452            1 
   3   rs72963399       0.0034       0.9938 
   3    rs9812227       0.2323            1 
   3   rs76893952       0.0408            1 
   3   rs75471926       0.4424            1 
   3  rs116051896       0.9137            1 
   3   rs13073767       0.8661            1 
   3   rs60489657     0.005199       0.9999 
   3   rs78948167       0.9137            1 
   3  rs141514258       0.7012            1 
   3  rs113066696     0.005199       0.9999 
   3    rs7640335       0.5603            1 
   3   rs72963401       0.4972            1 
   3  rs201258958       0.2847            1 
   3   rs72965403       0.4972            1 
   3   rs72965405     0.005199       0.9999 
   3   rs72965406     0.005199       0.9999 
   3   rs72965407       0.4972            1 
   3  rs111793536       0.9137            1 
   3   rs72965411     0.005199       0.9999 
   3   rs59176623       0.5721            1 
   3   rs12485356       0.8661            1 
   3   rs58742173       0.4972            1 
   3    rs7627252       0.8107            1 
   3   rs72965412     0.005199       0.9999 
   3  rs114569003       0.6965            1 
   3    rs9289186       0.4972            1 
   3  rs562324854       0.0232            1 
   3  rs201872983     0.007199            1 
   3   rs57963544     0.007199            1 
   3  rs142301968       0.9137            1 
   3   rs58123484       0.1231            1 
   3   rs34523061       0.8774            1 
   3   rs72965416       0.6038            1 
   3  rs551674173       0.1212            1 
   3    rs6801693       0.1363            1 
   3   rs72965418       0.1568            1 
   3   rs72965420       0.4972            1 
   3    rs4350947       0.8523            1 
   3   rs57679333     0.007199            1 
   3  rs374943759       0.9295            1 
   3   rs12497251       0.8774            1 
   3  rs150779990       0.1195            1 
   3   rs76647946       0.7012            1 
   3    rs7633003       0.8107            1 
   3   rs77107693       0.4052            1 
   3   rs72965422     0.007199            1 
   3   rs12498128       0.4972            1 
   3    rs9828869       0.4225            1 
   3   rs72965423     0.007199            1 
   3   rs56160927       0.3367            1 
   3   rs61544758     0.007199            1 
   3   rs72965426     0.007199            1 
   3    rs5852285       0.9175            1 
   3   rs56265145       0.2969            1 
   3   rs55638885       0.7127            1 
   3    rs6797971       0.8523            1 
   3   rs72965429       0.0232            1 
   3    rs4525909       0.5721            1 
   3    rs1125303       0.7112            1 
   3    rs1962532       0.7594            1 
   3   rs72965433       0.0232            1 
   3   rs72965435       0.0232            1 
   3    rs6778613       0.7738            1 
   3  rs147681190       0.7738            1 
   3   rs72965436       0.0232            1 
   3  rs112140011       0.0232            1 
   3   rs61420529       0.4236            1 
   3    rs2332095       0.8107            1 
   3  rs116765749       0.6587            1 
   3    rs4974400       0.9104            1 
   3  rs113138979       0.0232            1 
   3  rs111683283       0.0232            1 
   3    rs4974394       0.4436            1 
   3   rs76722812       0.4052            1 
   3   rs78399954       0.6587            1 
   3   rs12488766       0.7594            1 
   3   rs12495209       0.4436            1 
   3   rs75375113       0.9107            1 
   3   rs80252182       0.6587            1 
   3   rs78815974       0.8107            1 
   3   rs72965449       0.0232            1 
   3  rs527769191       0.9621            1 
   3    rs6762289       0.4236            1 
   3   rs75609232       0.6587            1 
   3   rs80221386       0.0232            1 
   3   rs62269210       0.7594            1 
   3   rs62269211       0.7594            1 
   3  rs201963235       0.4656            1 
   3  rs141934781       0.4236            1 
   3  rs111987595       0.2463            1 
   3  rs527486188       0.4052            1 
   3  rs558105976       0.0232            1 
   3  rs557596871       0.8107            1 
   3  rs573958870       0.0232            1 
   3   rs28775338       0.7594            1 
   3  rs534740464       0.0232            1 
   3   rs55935815       0.8009            1 
   3  rs150336000       0.4052            1 
   3   rs60438917       0.6071            1 
   3  rs111753425       0.4052            1 
   3   rs57887062       0.6071            1 
   3  rs145580085       0.8107            1 
   3   rs79836710       0.4476            1 
   3   rs12106790       0.8107            1 
   3   rs72965456       0.0232            1 
   3  rs111956374       0.4476            1 
   3   rs80221012       0.4052            1 
   3    rs2681423       0.2134            1 
   3   rs78973523       0.4052            1 
   3   rs74969117       0.6587            1 
   3   rs77731961       0.0232            1 
   3   rs79635235       0.4052            1 
   3   rs78598512       0.4052            1 
   3  rs144636374       0.6587            1 
   3   rs34347275       0.8407            1 
   3   rs75990608       0.8427            1 
   3   rs74470800       0.0456            1 
   3    rs2681424       0.4436            1 
   3   rs59504846       0.8107            1 
   3   rs74657166       0.4052            1 
   3   rs77832668       0.4052            1 
   3    rs2255214       0.7594            1 
   3   rs72965459       0.0232            1 
   3    rs2681425       0.4923            1 
   3    rs2715267       0.2134            1 
   3  rs114242768       0.8107            1 
   3   rs56347468       0.9104            1 
   3  rs143952875       0.4476            1 
   3   rs78553579       0.6071            1 
   3   rs11712647       0.4052            1 
   3   rs77734710       0.7224            1 
   3   rs11575855       0.7112            1 
   3   rs72965462       0.0232            1 
   3   rs79111254       0.4179            1 
   3   rs72965464       0.0232            1 
   3   rs13082681       0.9104            1 
   3  rs113006438       0.0232            1 
   3  rs144391676       0.0232            1 
   3   rs79777082       0.9104            1 
   3   rs72965465       0.0232            1 
   3    rs2715258       0.7224            1 
   3   rs35891398       0.9104            1 
   3   rs11921048       0.4436            1 
   3   rs34647267       0.7546            1 
   3  rs146421487      0.09509            1 
   3   rs72965467       0.0232            1 
   3    rs2681404       0.2363            1 
   3   rs74810535       0.7577            1 
   3   rs35061302       0.9104            1 
   3  rs115869255       0.7012            1 
   3   rs16832666       0.4955            1 
   3  rs371990172       0.2894            1 
   3    rs2715278       0.4117            1 
   3    rs2715277       0.4117            1 
   3   rs75439175       0.0456            1 
   3    rs2715276       0.4117            1 
   3   rs17203397         0.91            1 
   3    rs2715275       0.4117            1 
   3    rs2715274       0.9963            1 
   3    rs2681406       0.9963            1 
   3    rs2715273       0.9963            1 
   3  rs115998101       0.4955            1 
   3    rs6786977       0.8316            1 
   3  rs568082048       0.4333            1 
   3    rs9872483        0.236            1 
   3    rs2715271       0.4117            1 
   3    rs2681408       0.9957            1 
   3    rs2681409       0.1548            1 
   3    rs2715270       0.4117            1 
   3    rs2681410       0.4117            1 
   3   rs13075281       0.8943            1 
   3    rs2715269       0.1548            1 
   3    rs2681411       0.8945            1 
   3   rs13074706       0.9104            1 
   3    rs2715268       0.3034            1 
   3   rs35736887       0.0314            1 
   3   rs16832682       0.4955            1 
   3    rs2681413       0.1548            1 
   3  rs116154252       0.5258            1 
   3    rs7612850       0.7224            1 
   3  rs568283457       0.2946            1 
   3  rs200930884       0.7611            1 
   3  rs377487640       0.7859            1 
   3   rs57720977      0.05759            1 
   3   rs78162525       0.4955            1 
   3    rs4678186       0.9104            1 
   3    rs2715260       0.3034            1 
   3    rs6808869       0.4955            1 
   3   rs35187120       0.8622            1 
   3   rs78074583       0.9104            1 
   3  rs145118090       0.8897            1 
   3   rs77789040       0.9104            1 
   3    rs2715261       0.3034            1 
   3   rs75393828       0.4955            1 
   3  rs115103764       0.7236            1 
   3    rs2681422       0.6494            1 
   3   rs75121555       0.7577            1 
   3    rs2715262       0.3034            1 
   3    rs2681426       0.3034            1 
   3   rs78672460       0.4424            1 
   3   rs75032946       0.9104            1 
   3  rs143021986       0.4955            1 
   3    rs6805035       0.3034            1 
   3    rs6780894       0.9703            1 
   3   rs79274370       0.4955            1 
   3  rs114578625       0.6214            1 
   3  rs115461934       0.4955            1 
   3    rs2681405       0.1548            1 
   3  rs116365397       0.6965            1 
   3   rs11717893       0.7632            1 
   3    rs2715279       0.3034            1 
   3    rs2715280       0.3034            1 
   3   rs74918147       0.4955            1 
   3  rs532894606       0.4955            1 
   3   rs78726365       0.5258            1 
   3   rs75960932       0.4955            1 
   3   rs74710707       0.5928            1 
   3   rs13090103        0.311            1 
   3    rs9836399       0.7924            1 
   3   rs76330915       0.4955            1 
   3    rs2681414       0.1548            1 
   3    rs2001791        0.633            1 
   3   rs11375248       0.1524            1 
   3   rs13064913       0.2144            1 
   3   rs60421375       0.1265            1 
   3   rs12106776       0.4955            1 
   3    rs9289187       0.8467            1 
   3    rs2681415        0.633            1 
   3   rs34652460        0.311            1 
   3   rs79838847       0.4955            1 
   3   rs75479699       0.4955            1 
   3   rs80232308       0.2234            1 
   3    rs2681416       0.3356            1 
   3   rs62269247        0.311            1 
   3  rs180903562       0.7577            1 
   3   rs35084274       0.2144            1 
   3    rs3792285        0.311            1 
   3  rs200502024       0.9393            1 
   3  rs145647440       0.8495            1 
   3    rs2332096       0.9041            1 
   3   rs76396661       0.4955            1 
   3   esv3597602       0.8692            1 
   3  rs150001129       0.9104            1 
   3    rs1915092       0.7976            1 
   3    rs2715256       0.1548            1 
   3    rs2715257       0.1548            1 
   3   rs56227115        0.766            1 
   3   rs59331099       0.4441            1 
   3    rs2681417       0.2315            1 
   3    rs2001750       0.1548            1 
   3    rs2715259       0.1548            1 
   3   rs73858127       0.4441            1 
   3   rs58952062       0.4441            1 
   3    rs2254909       0.1548            1 
   3    rs2254911       0.1548            1 
   3    rs2255017       0.1548            1 
   3   rs73858130       0.8853            1 
   3   rs57026482       0.8853            1 
   3    rs9848900        0.183            1 
   3    rs1915091       0.7098            1 
   3   rs72965476       0.6038            1 
   3  rs149504282       0.8897            1 
   3  rs542750574       0.4441            1 
   3    rs6804964       0.7098            1 
   3   rs60662459       0.5928            1 
   3    rs2681420       0.7098            1 
   3    rs2681421       0.7098            1 
   3  rs143455691       0.2633            1 
   3   rs78553644        0.569            1 
   3    rs2681399       0.7098            1 
   3    rs4315642       0.6554            1 
   3   rs58336014       0.8853            1 
   3   rs73858134       0.8853            1 
   3    rs2681400       0.7098            1 
   3    rs1129055       0.9722            1 
   3    rs5852291       0.5669            1 
   3    rs1915087       0.5669            1 
   3   rs17281995       0.6283            1 
   3    rs2262495       0.9141            1 
   3    rs2681401       0.9141            1 
   3   rs79343820        0.186            1 
   3  rs148704231       0.2582            1 
   3   rs79656993       0.2536            1 
   3    rs2681402       0.3742            1 
   3  rs143337569       0.2544            1 
   3  rs541954717       0.2544            1 
   3   rs74992731       0.5393            1 
   3    rs2946792       0.5556            1 
   3    rs2715266       0.2125            1 
   3    rs2715265       0.2125            1 
   3    rs2715264       0.2125            1 
   3  rs556322233      0.09009            1 
   3    rs2681403       0.5556            1 
   3   rs73184027       0.3557            1 
   3    rs6778550       0.2125            1 
   3    rs6765945       0.4618            1 
   3    rs6438696       0.4618            1 
   3    rs7637947       0.2125            1 
   3    rs2332097       0.4618            1 
   3   rs11456310        0.276            1 
   3    rs9817292       0.2125            1 
   3    rs6438697       0.4618            1 
   3    rs9818482       0.7865            1 
   3    rs7619546       0.0431            1 
   3    rs9818228       0.7865            1 
   3   rs72587280       0.5556            1 
   3   rs58794674        0.276            1 
   3   rs11922411       0.9293            1 
   3    rs9798958       0.9293            1 
   3   rs73184030       0.3557            1 
   3    rs9839875        0.276            1 
   3    rs7618747       0.5124            1 
   3   rs12490915       0.9293            1 
   3   rs12487537       0.9293            1 
   3  rs567406180       0.5532            1 
   3  rs536333777       0.0431            1 
   3  rs151122835       0.1827            1 
   3  rs111754946       0.9167            1 
   3  rs149724233       0.9293            1 
   3  rs143926957        0.736            1 
   3  rs150346512       0.9293            1 
   3  rs147469188       0.5556            1 
   3   rs76621414       0.1827            1 
   3  rs149028001       0.9293            1 
   3  rs558830668       0.4773            1 
   3  rs188052170       0.2745            1 
   3  rs142027099       0.0431            1 
   3    rs7611323       0.9293            1 
   3  rs113826133       0.3557            1 
   3    rs6438698        0.276            1 
   3    rs4677873       0.9583            1 
   3  rs141142098       0.9068            1 
   3   rs66918787       0.9293            1 
   3    rs4677988       0.5556            1 
   3    rs9848219       0.1827            1 
   3  rs145599574       0.0431            1 
   3   rs34309248        0.276            1 
   3    rs7623445       0.9293            1 
   3    rs7635275       0.9293            1 
   3   rs76585511       0.1337            1 
   3    rs7638377        0.276            1 
   3    rs7651938       0.9293            1 
   3  rs138711548       0.3557            1 
   3     rs937629       0.9293            1 
   3     rs937630       0.9293            1 
   3   rs73184032       0.3557            1 
   3   rs75497876       0.3596            1 
   3    rs7639056       0.0431            1 
   3   rs56387854       0.3557            1 
   3    rs1123579       0.2745            1 
   3   rs73184035       0.3557            1 
   3    rs1123580        0.276            1 
   3    rs1969081       0.9293            1 
   3    rs1532692       0.9473            1 
   3    rs6777502       0.1827            1 
   3  rs149105631       0.1719            1 
   3   rs72967309       0.2745            1 
   3   rs57339232       0.9473            1 
   3  rs139612271       0.2215            1 
   3    rs2090760       0.9293            1 
   3    rs6793450       0.9293            1 
   3    rs6438699       0.9293            1 
   3    rs6438700       0.9167            1 
   3   rs11721321       0.1827            1 
   3    rs6800130       0.9473            1 
   3   rs72967317       0.2745            1 
   3    rs9813983       0.5556            1 
   3   rs72967318       0.9473            1 
   3   rs76644556       0.1337            1 
   3    rs7650960       0.9293            1 
   3  rs116620656       0.0431            1 
   3  rs527442300      0.07439            1 
   3    rs3048740        0.276            1 
   3    rs2173959       0.9293            1 
   3  rs141561856       0.0431            1 
   3    rs4677878        0.276            1 
   3   rs76213617       0.0431            1 
   3   rs12186049       0.3656            1 
   3    rs2877584       0.9293            1 
   3    rs2332098       0.1827            1 
   3   rs79345687       0.1337            1 
   3   rs76314195       0.0431            1 
   3   rs13075323       0.1827            1 
   3   rs78611232        0.504            1 
   3    rs6438703        0.276            1 
   3  rs557657680        0.221            1 
   3   rs62271382       0.6324            1 
   3  rs528095726       0.9293            1 
   3  rs544475680       0.0431            1 
   3  rs112909877       0.9293            1 
   3  rs551554588       0.2172            1 
   3  rs571437061       0.2172            1 
   3   rs71136555      0.09899            1 
   3    rs6438704       0.0431            1 
   3   rs73184039       0.3656            1 
   3   rs73858152       0.3656            1 
   3  rs145848740       0.4773            1 
   3  rs138484556       0.4773            1 
   3   rs73858153       0.9818            1 
   3  rs140100157       0.3692            1 
   3   rs71136556       0.7784            1 
   3    rs9864364       0.2035            1 
   3   rs79896224       0.1337            1 
   3  rs116829696       0.4773            1 
   3    rs1875521       0.2035            1 
   3    rs7652589       0.2811            1 
   3    rs7630625       0.9442            1 
   3   rs75570898        0.221            1 
   3    rs4116065       0.2811            1 
   3    rs9862010       0.9691            1 
   3    rs1818117       0.2035            1 
   3    rs4116064       0.4154            1 
   3    rs4678000       0.4154            1 
   3   rs62271386        0.137            1 
   3    rs1501895       0.5556            1 
   3  rs116715544       0.0431            1 
   3   rs11708150       0.5556            1 
   3    rs1501894       0.2425            1 
   3    rs4369978        0.221            1 
   3    rs9826813       0.4154            1 
   3  rs114616447       0.0431            1 
   3    rs1910049       0.4154            1 
   3    rs1910048       0.2035            1 
   3  rs113371517       0.4771            1 
   3    rs6795054       0.2035            1 
   3   rs11714681        0.137            1 
   3    rs1501897       0.2811            1 
   3  rs116326541       0.5532            1 
   3   rs56027687        0.137            1 
   3  rs111239254       0.2053            1 
   3  rs113733537       0.7982            1 
   3    rs7648041        0.137            1 
   3    rs7648044       0.2425            1 
   3    rs7615600       0.6105            1 
   3    rs4678012       0.2035            1 
   3    rs4678013       0.6105            1 
   3   rs11706570        0.137            1 
   3    rs6776158       0.4154            1 
   3   rs10648831       0.5674            1 
   3   rs34028592       0.2425            1 
   3    rs6789267       0.2035            1 
   3  rs150748528       0.4154            1 
   3  rs557448133       0.1134            1 
   3    rs9883099       0.4154            1 
   3   rs34180927       0.4773            1 
   3    rs7638059       0.2425            1 
   3    rs6780443        0.137            1 
   3    rs7650687       0.2425            1 
   3   rs35108748        0.221            1 
   3    rs7628990       0.3692            1 
   3   rs10674556       0.8697            1 
   3   rs34968500       0.2425            1 
   3    rs6762782       0.4154            1 
   3    rs9840904       0.9691            1 
   3   rs28572572        0.221            1 
   3    rs7635606       0.2425            1 
   3    rs6438705       0.2425            1 
   3    rs6803623       0.4154            1 
   3    rs9968211        0.221            1 
   3    rs1501899       0.4154            1 
   3   rs35443049       0.2425            1 
   3    rs1847029       0.4154            1 
   3    rs4678031       0.2425            1 
   3   rs76743088       0.4773            1 
   3   rs73858156       0.9818            1 
   3   rs17282008        0.137            1 
   3   rs73858157       0.7753            1 
   3   rs73858160       0.7753            1 
   3    rs7625331       0.2425            1 
   3    rs1501900       0.2035            1 
   3    rs1553307       0.2035            1 
   3    rs1553308       0.2035            1 
   3    rs1553309       0.4154            1 
   3    rs1973490       0.4154            1 
   3    rs4678035       0.2425            1 
   3   rs77709711       0.2425            1 
   3   rs72967345        0.221            1 
   3    rs6792504       0.2425            1 
   3  rs138617095       0.9818            1 
   3    rs3937964        0.221            1 
   3    rs4678038       0.3384            1 
   3   rs17282015       0.1377            1 
   3  rs111507015       0.7929            1 
   3   rs34765993       0.7753            1 
   3    rs6764205       0.4284            1 
   3    rs6802749        0.372            1 
   3    rs6802834        0.372            1 
   3   rs17282022        0.124            1 
   3  rs147674297       0.4773            1 
   3  rs142416115       0.4773            1 
   3    rs6767536       0.2035            1 
   3    rs6438706        0.372            1 
   3    rs6438707       0.2035            1 
   3    rs7617603       0.2035            1 
   3   rs11708053       0.1377            1 
   3   rs72967358       0.2953            1 
   3   rs11711698       0.1377            1 
   3   rs34139095        0.372            1 
   3  rs146221040       0.7385            1 
   3    rs6764691        0.372            1 
   3    rs2010485       0.2035            1 
   3    rs1814740        0.124            1 
   3   rs35415496       0.2035            1 
   3   rs57493498       0.2423            1 
   3    rs7617900       0.4444            1 
   3    rs6438709       0.2035            1 
   3    rs6438710       0.4444            1 
   3   rs58265088       0.7685            1 
   3    rs6438711       0.4444            1 
   3   rs60388563       0.3673            1 
   3   rs62271399       0.3757            1 
   3  rs144020044       0.5603            1 
   3  rs148668166       0.9818            1 
   3  rs144486035       0.3673            1 
   3  rs140670947       0.4444            1 
   3   rs13072670       0.3098            1 
   3  rs532170914       0.2677            1 
   3  rs144481840       0.2599            1 
   3    rs4678042       0.4444            1 
   3    rs4678043       0.2119            1 
   3    rs7652244       0.4444            1 
   3    rs4678044       0.8974            1 
   3    rs4678045        0.502            1 
   3    rs2221265       0.6935            1 
   3   rs76026161       0.6527            1 
   3   rs62271400       0.8896            1 
   3    rs9836990       0.6073            1 
   3   rs77707655       0.5418            1 
   3    rs7614103       0.6601            1 
   3    rs7614486       0.8312            1 
   3    rs7626176       0.9322            1 
   3   rs55639113       0.6601            1 
   3   rs56820651       0.9322            1 
   3   rs59321546       0.9322            1 
   3   rs56368292       0.6601            1 
   3   rs58529372       0.6601            1 
   3   rs35554151       0.9322            1 
   3   rs17203502       0.6601            1 
   3    rs6780593       0.8699            1 
   3   rs34351313       0.9087            1 
   3    rs6780699       0.6407            1 
   3   rs33988695       0.6601            1 
   3   rs35586355       0.7685            1 
   3    rs7638770       0.5834            1 
   3  rs112854403       0.9322            1 
   3    rs4678119       0.9322            1 
   3   rs12489909       0.5834            1 
   3   rs12489943       0.5834            1 
   3    rs4678120       0.6407            1 
   3   rs12496336       0.5834            1 
   3   rs12490055       0.5834            1 
   3    rs7652342       0.9322            1 
   3    rs6763316       0.5834            1 
   3   rs75473459       0.7283            1 
   3    rs6763513       0.6407            1 
   3    rs6787967       0.5834            1 
   3   rs35685520       0.5834            1 
   3    rs9879479       0.9087            1 
   3    rs6788470       0.5834            1 
   3    rs6763821       0.5834            1 
   3    rs6788304       0.5834            1 
   3    rs4678122       0.6407            1 
   3    rs4678123       0.5834            1 
   3    rs9884029       0.5834            1 
   3  rs111866966       0.9322            1 
   3    rs4678124       0.5834            1 
   3   rs35139115       0.7524            1 
   3   rs11922155       0.9087            1 
   3  rs113404989       0.4219            1 
   3   rs11914420       0.5834            1 
   3    rs6776280       0.5834            1 
   3    rs6776376       0.5834            1 
   3   rs62269066       0.6658            1 
   3   rs17203516       0.9322            1 
   3    rs9814524       0.5834            1 
   3   rs16832795       0.9374            1 
   3    rs9814686       0.5834            1 
   3    rs6776929       0.9322            1 
   3    rs9856914       0.5834            1 
   3    rs7647612       0.5834            1 
   3   rs16832804       0.4219            1 
   3    rs6438712       0.5834            1 
   3    rs6438713       0.5834            1 
   3   rs72969313       0.4219            1 
   3   rs34169507       0.5834            1 
   3   rs73855703       0.8119            1 
   3    rs9820206       0.5834            1 
   3   rs10602692       0.5834            1 
   3    rs4678126       0.9322            1 
   3    rs6783368       0.5834            1 
   3    rs6783556       0.5834            1 
   3    rs6799828       0.6601            1 
   3   rs72969322       0.4421            1 
   3    rs3845917       0.5834            1 
   3    rs3845918       0.9087            1 
   3   rs34569113       0.7005            1 
   3   rs11720986       0.5834            1 
   3   rs11713180       0.5834            1 
   3   rs11713215       0.5834            1 
   3   rs11721042       0.5834            1 
   3   rs11717321       0.5834            1 
   3   rs13320637       0.9087            1 
   3   rs13327652       0.9087            1 
   3    rs7613238       0.6601            1 
   3   rs74693150       0.1719            1 
   3   rs75017267       0.9322            1 
   3   rs34757877       0.5532            1 
   3    rs9850411       0.7888            1 
   3   rs35274320       0.8699            1 
   3    rs3941358       0.6407            1 
   3    rs1501893       0.6407            1 
   3    rs1501892       0.5834            1 
   3   rs17203523       0.9322            1 
   3   rs34572168       0.5532            1 
   3   rs36004543       0.5418            1 
   3    rs1971332       0.7888            1 
   3    rs4303826       0.5834            1 
   3   rs35855416       0.5532            1 
   3    rs9828311       0.5232            1 
   3    rs9866419       0.7888            1 
   3    rs1354160       0.8961            1 
   3    rs1354159       0.5834            1 
   3    rs1354158       0.7888            1 
   3  rs112303274       0.5532            1 
   3   rs75762745       0.5532            1 
   3    rs9821555       0.5834            1 
   3   rs34172859       0.5834            1 
   3    rs2202126       0.5834            1 
   3   rs61203229       0.5834            1 
   3   rs79634289       0.8119            1 
   3  rs140457735       0.9322            1 
   3    rs2332237       0.5834            1 
   3  rs372377748        0.302            1 
   3  rs116595952       0.7385            1 
   3  rs113862301       0.9322            1 
   3  rs112430304       0.9322            1 
   3    rs6767061       0.5834            1 
   3    rs6778462       0.6407            1 
   3  rs144403557       0.5532            1 
   3   rs62269069       0.9936            1 
   3    rs6767350       0.8312            1 
   3  rs150726534      0.08519            1 
   3   rs10934576       0.6407            1 
   3   rs11918240       0.8312            1 
   3    rs7627468       0.8312            1 
   3    rs7627484       0.8961            1 
   3   rs11926904       0.5532            1 
   3  rs113071991       0.9322            1 
   3  rs112606730       0.9322            1 
   3    rs4678188       0.5834            1 
   3    rs4678187       0.5834            1 
   3   rs55708281       0.5834            1 
   3   rs56242285       0.5834            1 
   3   rs57517313       0.7986            1 
   3   rs55766528       0.5834            1 
   3    rs9875636       0.5834            1 
   3    rs4678172       0.5834            1 
   3    rs6764544       0.7888            1 
   3    rs4247192       0.9322            1 
   3   rs34049878       0.1207            1 
   3    rs9811123       0.7888            1 
   3   rs34543270       0.5532            1 
   3   rs12485702       0.9322            1 
   3    rs7639847       0.5834            1 
   3    rs7629603       0.5834            1 
   3    rs7617898       0.5834            1 
   3    rs7618100       0.7888            1 
   3    rs4300957       0.9322            1 
   3    rs4336054       0.6407            1 
   3   rs56777297       0.9322            1 
   3   rs34973610       0.9322            1 
   3    rs4677900       0.9322            1 
   3    rs9874845       0.7888            1 
   3   rs34079990       0.9322            1 
   3   rs59408184       0.1806            1 
   3    rs6774080       0.9322            1 
   3    rs2134223       0.9732            1 
   3   rs11918758       0.5532            1 
   3   rs62269089       0.7064            1 
   3    rs7629281       0.9322            1 
   3   rs72969350       0.9374            1 
   3   rs60987349       0.9374            1 
   3    rs1910050       0.9322            1 
   3  rs141707305        0.029            1 
   3    rs2877614       0.9732            1 
   3   rs72969352       0.9374            1 
   3   rs12491868       0.9322            1 
   3    rs2877615       0.9732            1 
   3    rs2173960       0.9732            1 
   3    rs1818118       0.5532            1 
   3    rs2134221       0.9675            1 
   3    rs4045771       0.9056            1 
   3   rs12493480       0.7884            1 
   3    rs4678059       0.9732            1 
   3    rs1979869       0.7884            1 
   3   rs33998636       0.7884            1 
   3    rs6438714       0.6382            1 
   3    rs6438715       0.6382            1 
   3   rs61304318       0.9322            1 
   3    rs3863977       0.7884            1 
   3    rs3851982       0.6382            1 
   3   rs77254509       0.9322            1 
   3  rs150850588       0.7385            1 
   3    rs9859381       0.9732            1 
   3   rs13326577       0.7884            1 
   3   rs12490557       0.9322            1 
   3    rs7631959       0.5374            1 
   3    rs7632399        0.635            1 
   3   rs77764867       0.5532            1 
   3    rs7635112       0.6382            1 
   3    rs7635128       0.9732            1 
   3   rs58191316        0.761            1 
   3    rs4677907        0.761            1 
   3    rs7635354       0.7884            1 
   3   rs34056182        0.761            1 
   3    rs7637874       0.4488            1 
   3   rs11354270       0.8214            1 
   3    rs4678065       0.9732            1 
   3   rs35045048       0.1337            1 
   3    rs9875101       0.7884            1 
   3   rs34345120       0.5532            1 
   3    rs1965357       0.9732            1 
   3    rs2173961       0.7884            1 
   3   rs34242060        0.761            1 
   3   rs34689923        0.761            1 
   3    rs7644981       0.9732            1 
   3    rs1463890       0.9732            1 
   3    rs7647446        0.761            1 
   3    rs1463891       0.7884            1 
   3    rs7625243        0.761            1 
   3    rs1965358       0.7884            1 
   3    rs1463892       0.7884            1 
   3   rs79983922      0.08519            1 
   3   rs78699500       0.1207            1 
   3   rs75752240        0.761            1 
   3    rs9815813       0.9732            1 
   3    rs6438717       0.5957            1 
   3   rs77199337        0.761            1 
   3     rs937625       0.5086            1 
   3     rs937626       0.7884            1 
   3   rs34557876       0.9374            1 
   3   rs34721736        0.761            1 
   3   rs34178491        0.761            1 
   3   rs35760717       0.9374            1 
   3  rs111574426      0.08649            1 
   3    rs4247193      0.08649            1 
   3  rs141259107       0.3725            1 
   3    rs4247194        0.476            1 
   3   rs35581333       0.1065            1 
   3    rs9865150       0.1209            1 
   3    rs9869985      0.08649            1 
   3    rs3749203       0.0469            1 
   3    rs3749204        0.026            1 
   3    rs3749205       0.0469            1 
   3    rs3749206       0.0469            1 
   3   rs10222633       0.0469            1 
   3   rs10222469        0.026            1 
   3    rs4678071      0.08649            1 
   3    rs4678072      0.08649            1 
   3   rs11414720       0.3609            1 
   3   rs36173120       0.3609            1 
   3   rs11414721       0.4556            1 
   3    rs3804592       0.4344            1 
   3   rs72288862      0.07459            1 
   3  rs115334608      0.07459            1 
   3   rs35881570        0.521            1 
   3   rs12485716        0.758            1 
   3    rs6768471        0.476            1 
   3    rs3749207      0.09349            1 
   3    rs6769706       0.3609            1 
   3    rs3828359      0.08649            1 
   3    rs6805773        0.476            1 
   3    rs7652243      0.08649            1 
   3    rs1553306      0.08649            1 
   3    rs2036399       0.8824            1 
   3   rs36060529        0.476            1 
   3    rs3804593       0.1209            1 
   3  rs112653973       0.6272            1 
   3   rs17197671       0.4344            1 
   3   rs16832877        0.521            1 
   3  rs142159075       0.2563            1 
   3   rs13087519      0.09349            1 
   3   rs12635116      0.09349            1 
   3   rs13088036       0.2724            1 
   3   rs28703675        0.521            1 
   3   rs11711910        0.476            1 
   3    rs7642186      0.08649            1 
   3   rs56103318       0.1209            1 
   3   rs28520185       0.4132            1 
   3   rs11716910        0.476            1 
   3   rs11713272      0.09349            1 
   3    rs1393199      0.09349            1 
   3   rs13324814       0.1209            1 
   3    rs2202127      0.09349            1 
   3   rs13321634      0.05129            1 
   3   rs60992117       0.1209            1 
   3    rs6783855       0.4344            1 
   3   rs13089000      0.08649            1 
   3    rs9877886      0.08649            1 
   3    rs7644390       0.3609            1 
   3    rs1604446       0.2563            1 
   3    rs1604447       0.4349            1 
   3    rs4678173        0.476            1 
   3   rs73186017       0.3609            1 
   3   rs61290340        0.521            1 
   3    rs9813387      0.08649            1 
   3    rs3792288       0.4132            1 
   3   rs35780274        0.476            1 
   3    rs3792290       0.1209            1 
   3  rs542868168       0.8846            1 
   3   rs34464400       0.1209            1 
   3    rs2221266      0.09349            1 
   3    rs1393200      0.09349            1 
   3  rs145672431       0.1209            1 
   3    rs5852294       0.3271            1 
   3   rs11922857        0.476            1 
   3    rs3845919       0.3162            1 
   3    rs3845920       0.3162            1 
   3    rs7652858       0.1976            1 
   3  rs146414363       0.3466            1 
   3   rs60268541       0.3916            1 
   3    rs3804595       0.1516            1 
   3    rs9861533       0.1976            1 
   3    rs9827519       0.3162            1 
   3   rs35416160        0.476            1 
   3    rs7647405       0.3466            1 
   3   rs34346613       0.1209            1 
   3    rs4678174      0.09349            1 
   3    rs2270916       0.4132            1 
   3    rs2270917      0.09349            1 
   3    rs7618852        0.521            1 
   3    rs7630451        0.521            1 
   3    rs2134224        0.274            1 
   3    rs2134225       0.1976            1 
   3   rs35370701      0.08189            1 
   3    rs2036400       0.3162            1 
   3  rs531434947       0.1724            1 
   3  rs547957679      0.09019            1 
   3    rs1801726       0.1976            1 
   3    rs4677948       0.1976            1 
   3    rs6438718       0.3162            1 
   3       rs9740        0.476            1 
   3    rs1802757       0.0429            1 
   3      rs10190      0.09349            1 
   3    rs6438719       0.1976            1 
   3    rs7646147        0.476            1 
   3   rs16832935        0.521            1 
   3    rs9844040       0.9419            1 
   3    rs3966037       0.1976            1 
   3   rs12493036       0.9419            1 
   3   rs16832942        0.521            1 
   3   rs12486623       0.9419            1 
   3   rs10737945       0.1976            1 
   3    rs7621124       0.9419            1 
   3   rs13073563      0.09349            1 
   3    rs7646363       0.1976            1 
   3    rs7646629       0.4207            1 
   3    rs7646468       0.4207            1 
   3   rs12233553       0.6902            1 
   3   rs62269112       0.3466            1 
   3   rs56046913      0.05169            1 
   3    rs7614328      0.09349            1 
   3    rs9985291       0.0429            1 
   3    rs9985440       0.0429            1 
   3    rs9985306       0.1976            1 
   3   rs10934581       0.6962            1 
   3    rs9870489       0.0429            1 
   3    rs7633800       0.6962            1 
   3    rs7633667       0.6962            1 
   3    rs4638910       0.1894            1 
   3    rs1472620       0.1976            1 
   3   rs11355377       0.3708            1 
   3   rs11720638       0.5683            1 
   3    rs9881387       0.1044            1 
   3    rs9848154       0.2914            1 
   3    rs9810716       0.2914            1 
   3   rs72057880       0.6962            1 
   3  rs112138211       0.6962            1 
   3  rs377143711       0.6962            1 
   3  rs369901543       0.6962            1 
   3    rs9810742       0.2914            1 
   3    rs9810749       0.2914            1 
   3   rs13083990       0.1083            1 
   3   rs28579343       0.2914            1 
   3   rs13061521       0.1083            1 
   3   rs58230490       0.2914            1 
   3   rs12185943       0.9221            1 
   3   rs10934584       0.6962            1 
   3   rs13317856       0.2914            1 
   3   rs17199211        0.019            1 
   3    rs1847026       0.1976            1 
   3   rs58239422       0.8387            1 
   3   rs28597756      0.05919            1 
   3    rs6772557       0.3406            1 
   3  rs113801223       0.5837            1 
   3    rs6808422       0.8468            1 
   3    rs6438720       0.8209            1 
   3   rs16832956       0.1999            1 
   3   rs74659240        0.538            1 
   3   rs13315743       0.4132            1 
   3  rs148435862       0.4132            1 
   3  rs150640260       0.9915            1 
   3   rs78734519      0.07769            1 
   3   rs72971273       0.9525            1 
   3  rs199677897       0.9525            1 
   3  rs141202955       0.6547            1 
   3   rs11918519       0.4541            1 
   3  rs568043204       0.9902            1 
   3   rs72971277       0.9525            1 
   3    rs9851884       0.9677            1 
   3   rs73186039        0.632            1 
   3   rs17252533         0.93            1 
   3    rs1402200       0.9677            1 
   3  rs139088083      0.07769            1 
   3    rs9647331       0.4541            1 
   3   rs13063434       0.9714            1 
   3   rs59956786       0.6547            1 
   3   rs79106748      0.07769            1 
   3    rs1402199         0.93            1 
   3   rs13063953       0.3708            1 
   3  rs539803153       0.8982            1 
   3   rs79382296       0.7143            1 
   3   rs55982078       0.4132            1 
   3    rs7612969       0.9786            1 
   3   rs77357300      0.07769            1 
   3    rs3845921       0.9786            1 
   3   rs55888778         0.93            1 
   3     rs884095       0.4132            1 
   3   rs78924820       0.1372            1 
   3    rs6804159       0.6034            1 
   3    rs6804349       0.6034            1 
   3   rs36021258       0.1645            1 
   3    rs6438721       0.3708            1 
   3  rs116683412       0.6529            1 
   3  rs111922648       0.5945            1 
   3    rs7609673       0.8935            1 
   3   rs74693745       0.9525            1 
   3    rs1393201       0.4649            1 
   3    rs1393202       0.6034            1 
   3    rs4359760       0.4649            1 
   3   rs11399389       0.5259            1 
   3  rs111922553       0.9525            1 
   3    rs4678177       0.7712            1 
   3  rs149452236       0.5945            1 
   3   rs11929485       0.7024            1 
   3    rs4264673       0.7024            1 
   3   rs11718426       0.8935            1 
   3    rs2001547        0.632            1 
   3   rs72971282       0.9733            1 
   3   rs75813308       0.7024            1 
   3  rs116682115       0.1372            1 
   3    rs4678178       0.3708            1 
   3    rs4678179       0.4296            1 
   3    rs9857507       0.6547            1 
   3   rs10934585       0.8349            1 
   3  rs113686831        0.632            1 
   3   rs12330145       0.9881            1 
   3   rs61391664       0.7804            1 
   3   rs13321435       0.9881            1 
   3    rs4678180       0.6352            1 
   3   rs72971287       0.9525            1 
   3    rs2049101       0.3813            1 
   3   rs77238533       0.9881            1 
   3    rs1568412       0.3708            1 
   3    rs1568411         0.42            1 
   3   rs80075502       0.6529            1 
   3   rs75203044       0.6529            1 
   3    rs9864290       0.6352            1 
   3    rs1356898       0.4649            1 
   3    rs9864835       0.4132            1 
   3    rs6803098       0.6352            1 
   3   rs79059736       0.8036            1 
   3   rs11926972       0.9881            1 
   3   rs11927055       0.9881            1 
   3   rs59336402       0.4132            1 
   3  rs562918125       0.4489            1 
   3    rs2332183         0.42            1 
   3    rs9917671         0.42            1 
   3    rs9880915       0.9881            1 
   3    rs9881125       0.4649            1 
   3    rs9847850       0.1372            1 
   3    rs9811434       0.9881            1 
   3    rs9811343       0.9881            1 
   3    rs4443111       0.3708            1 
   3   rs34569363       0.4132            1 
   3    rs6801854       0.4649            1 
   3  rs111585996       0.9733            1 
   3   rs59503001       0.9525            1 
   3  rs189163759       0.7024            1 
   3    rs4678184       0.4649            1 
   3    rs7648977        0.632            1 
   3  rs139493434       0.4132            1 
   3   rs35350263       0.3813            1 
   3   rs74575004       0.9525            1 
   3   rs35835531         0.42            1 
   3  rs567179085       0.1421            1 
   3   rs62269140         0.42            1 
   3  rs146375625       0.9881            1 
   3  rs113057153       0.9525            1 
   3   rs62269141       0.9603            1 
   3  rs112987743       0.8036            1 
   3   rs72971295       0.9525            1 
   3   rs10575257       0.5668            1 
   3    rs9814414       0.9881            1 
   3   rs56139997       0.4132            1 
   3   rs72971298       0.8036            1 
   3    rs9289190       0.4649            1 
   3  rs112983192       0.9525            1 
   3   rs75498128       0.7024            1 
   3    rs9825704       0.4132            1 
   3   rs56050926       0.4062            1 
   3   rs78491174       0.9881            1 
   3    rs6807958       0.3813            1 
   3    rs9289191         0.42            1 
   3   rs72972703       0.9525            1 
   3    rs9831039       0.4132            1 
   3   rs75932939       0.7024            1 
   3    rs6438722       0.8919            1 
   3   rs72972705       0.9525            1 
   3  rs571738497      0.07769            1 
   3    rs4380359         0.42            1 
   3  rs139944862       0.6588            1 
   3  rs147743547       0.1356            1 
   3    rs9832098       0.4132            1 
   3    rs7628094       0.8983            1 
   3    rs9817571       0.4132            1 
   3   rs78032804       0.7804            1 
   3      rs17589       0.9603            1 
   3    rs9842752       0.4132            1 
   3   rs74872011       0.9881            1 
   3    rs9823459       0.4132            1 
   3   rs72378481        0.542            1 
   3    rs9784373       0.9286            1 
   3    rs7631500       0.7474            1 
   3  rs112596751       0.9525            1 
   3    rs9839253       0.4132            1 
   3    rs6762112       0.5808            1 
   3   rs35225251       0.5439            1 
   3  rs149692729       0.9286            1 
   3    rs9864079       0.8715            1 
   3   rs58030037       0.8715            1 
   3   rs56098325       0.6529            1 
   3   rs72972713       0.8224            1 
   3  rs116385126       0.8715            1 
   3    rs9856248       0.4096            1 
   3   rs76068759       0.6904            1 
   3   rs12054451       0.2516            1 
   3  rs113019013       0.9525            1 
   3  rs112769274       0.4096            1 
   3    rs9858016       0.6904            1 
   3    rs9838198       0.3244            1 
   3  rs142558783       0.6904            1 
   3  rs115406768       0.6904            1 
   3   rs10934586       0.8385            1 
   3   rs57223716       0.9525            1 
   3   rs72972726       0.6254            1 
   3    rs9811298       0.8158            1 
   3    rs9811446       0.8158            1 
   3   rs72972733       0.7164            1 
   3    rs4315641       0.9899            1 
   3   rs58106932       0.9176            1 
   3  rs532173373       0.7684            1 
   3  rs143701483       0.9801            1 
   3    rs9859774       0.6904            1 
   3    rs9821819       0.9899            1 
   3   rs72972738       0.9525            1 
   3  rs565721854       0.6515            1 
   3  rs111602473       0.9176            1 
   3  rs111358949       0.9176            1 
   3  rs112416040       0.9525            1 
   3  rs377526306       0.9648            1 
   3   rs55636509       0.9176            1 
   3   rs28432937       0.6904            1 
   3   rs11388967       0.9318            1 
   3    rs7616785       0.9318            1 
   3    rs9879850       0.8781            1 
   3   rs10633796        0.956            1 
   3   rs75344200       0.6581            1 
   3  rs113436831       0.9525            1 
   3   rs11929162       0.3129            1 
   3    rs9810996       0.5693            1 
   3    rs9810999       0.5693            1 
   3  rs114970576      0.07769            1 
   3    rs6798997       0.7942            1 
   3   rs77573648       0.6904            1 
   3  rs367972586       0.8041            1 
   3   rs12386397       0.6904            1 
   3    rs9289192       0.6581            1 
   3   rs72972751       0.9525            1 
   3   rs72972754       0.9525            1 
   3   rs10588871       0.8648            1 
   3    rs4678189       0.8648            1 
   3  rs527562300       0.6566            1 
   3  rs142656061       0.6904            1 
   3   rs62271965       0.8418            1 
   3   rs13081171       0.4017            1 
   3    rs2332179       0.6674            1 
   3    rs4491840       0.8257            1 
   3    rs6804347       0.5693            1 
   3    rs9857710       0.7766            1 
   3   rs72972760       0.9324            1 
   3   esv3597607      0.07769            1 
   3    rs6807375       0.2104            1 
   3   rs12488155       0.9911            1 
   3   rs72972764       0.9324            1 
   3   rs74467988       0.5693            1 
   3    rs6438724       0.7942            1 
   3   rs66508963       0.8257            1 
   3   rs60874922       0.9324            1 
   3  rs111289055       0.8257            1 
   3    rs9812341       0.6674            1 
   3  rs139237017       0.8597            1 
   3   rs72972773       0.9525            1 
   3   rs61041036        0.781            1 
   3   rs79398636       0.8418            1 
   3    rs9818537       0.5693            1 
   3    rs9818863       0.6714            1 
   3    rs3749212       0.7766            1 
   3    rs9843441       0.6904            1 
   3   rs55744726       0.8257            1 
   3    rs6438725       0.6674            1 
   3    rs6806852       0.7766            1 
   3    rs9834317       0.6674            1 
   3   rs78372344         0.42            1 
   3   rs11920570       0.3129            1 
   3  rs147046219       0.6581            1 
   3   rs73186095       0.8257            1 
   3   rs13327689       0.6904            1 
   3   rs11328387        0.868            1 
   3    rs7646227       0.7766            1 
   3  rs369902989       0.4574            1 
   3   rs56138051       0.4574            1 
   3    rs9856011       0.6581            1 
   3    rs9881201       0.6674            1 
   3   rs78188475       0.7582            1 
   3   rs73186099       0.3129            1 
   3   rs12633068       0.3129            1 
   3    rs9858348       0.9911            1 
   3   rs28539887       0.6904            1 
   3    rs9876015       0.7766            1 
   3   rs28644171       0.6904            1 
   3   rs72956509       0.7685            1 
   3   rs67446552       0.8257            1 
   3   rs67706840       0.8257            1 
   3   rs56236741       0.6674            1 
   3   rs16833066         0.93            1 
   3   rs16833078       0.8257            1 
   3    rs9859816       0.6904            1 
   3    rs9863712       0.5693            1 
   3    rs9863881       0.7942            1 
   3   rs12152287       0.7766            1 
   3   rs28679619       0.5693            1 
   3   rs12152463       0.7942            1 
   3   rs16833080       0.8257            1 
   3    rs2332176       0.3129            1 
   3    rs2332177       0.3129            1 
   3   rs58758998       0.6904            1 
   3    rs6771201       0.7942            1 
   3   rs79944799        0.629            1 
   3   rs72956528       0.9324            1 
   3  rs147988016       0.9324            1 
   3    rs1961957       0.7863            1 
   3   rs72956533       0.9324            1 
   3    rs9873684       0.7942            1 
   3  rs371860244       0.9226            1 
   3    rs9874163       0.7942            1 
   3   rs28630628       0.6344            1 
   3   rs67931976       0.8376            1 
   3    rs6788377      0.07749            1 
   3    rs6788318        0.668            1 
   3    rs6788746       0.6581            1 
   3    rs6791616       0.1581            1 
   3    rs6767140       0.9324            1 
   3   rs55780469       0.8376            1 
   3    rs9809945        0.668            1 
   3  rs138873264       0.8012            1 
   3   rs76376329        0.668            1 
   3   rs61598244       0.9324            1 
   3   rs67818421       0.1816            1 
   3   rs12493592       0.6411            1 
   3   rs35018313       0.9586            1 
   3    rs9857972       0.1816            1 
   3   rs79493664       0.6581            1 
   3   rs55857899       0.8376            1 
   3    rs9882772        0.668            1 
   3   rs73188320       0.8376            1 
   3    rs7646110       0.9586            1 
   3    rs6438726       0.9586            1 
   3    rs6787230        0.668            1 
   3    rs2002594        0.014            1 
   3   rs72228582      0.08939            1 
   3    rs4494873      0.07749            1 
   3  rs554960856        0.481            1 
   3    rs9818363        0.668            1 
   3    rs7647266      0.07749            1 
   3    rs7635930       0.9586            1 
   3    rs9878861        0.668            1 
   3    rs9841311        0.668            1 
   3   rs73188327       0.8376            1 
   3    rs7642136       0.5374            1 
   3    rs2332181      0.07749            1 
   3  rs370176192      0.07749            1 
   3   rs58808497       0.1058            1 
   3    rs1986617       0.9696            1 
   3   rs68138624       0.6581            1 
   3    rs4678190       0.1318            1 
   3   rs13325755       0.6904            1 
   3   rs12374168       0.9586            1 
   3    rs2877601       0.1318            1 
   3    rs9834975       0.9288            1 
   3   rs73188388       0.2746            1 
   3    rs6786512       0.1318            1 
   3   rs28879689       0.6714            1 
   3   rs28864113       0.6904            1 
   3  rs371655862       0.2746            1 
   3   rs77847601      0.08939            1 
   3    rs4678191       0.7712            1 
   3    rs9823467       0.9884            1 
   3   rs72956565       0.9525            1 
   3   rs12107092       0.3301            1 
   3   rs76599189       0.6581            1 
   3    rs6768280       0.9884            1 
   3   rs62271975       0.9889            1 
   3    rs7615673         0.84            1 
   3    rs7615930       0.8385            1 
   3    rs4678192       0.9365            1 
   3   rs10511409       0.8035            1 
   3   rs13320117       0.5332            1 
   3   rs17266628       0.2871            1 
   3    rs1127343       0.4864            1 
   3    rs4306808       0.2879            1 
   3  rs115441638       0.6673            1 
   3   rs10511410       0.6236            1 
   3   rs60461408        0.475            1 
   3   rs75822538       0.1449            1 
   3  rs112398630       0.9525            1 
   3    rs5852296       0.2634            1 
   3   rs11553085       0.9353            1 
   3    rs9843165       0.7719            1 
   3    rs3828362       0.9533            1 
   3   rs75561539      0.09549            1 
   3    rs6777596       0.5722            1 
   3    rs3749213       0.9586            1 
   3  rs116247500       0.9889            1 
   3    rs9289193       0.8311            1 
   3    rs9836309       0.6581            1 
   3   rs10934592       0.9586            1 
   3    rs9873842       0.6581            1 
   3   rs12633461       0.7994            1 
   3   rs73188396       0.9586            1 
   3  rs200080647        0.638            1 
   3    rs9879508       0.5722            1 
   3   rs34305586       0.1372            1 
   3   rs72108016       0.7719            1 
   3    rs7647874        0.851            1 
   3  rs200371432       0.7719            1 
   3    rs9682169       0.9525            1 
   3   rs13324705       0.3969            1 
   3   rs78898052       0.6529            1 
   3   rs12635147       0.7719            1 
   3   rs55963415       0.9278            1 
   3  rs139319352       0.9525            1 
   3   rs12630576       0.7719            1 
   3  rs201231825       0.4401            1 
   3    rs9858558       0.6581            1 
   3    rs9820556       0.7719            1 
   3    rs9820557       0.7719            1 
   3    rs9862634       0.5722            1 
   3   rs78476452       0.6064            1 
   3   rs59280051       0.6581            1 
   3   rs55853677       0.7719            1 
   3      rs11932       0.9575            1 
   3   rs72956601       0.9525            1 
   3    rs1962046       0.7664            1 
   3   rs16845530       0.9575            1 
   3   rs16833132       0.9889            1 
   3   rs72958406       0.9525            1 
   3   rs76736876       0.6529            1 
   3   rs79273148       0.6529            1 
   3  rs115319351       0.1372            1 
   3    rs3762637       0.7719            1 
   3    rs3834790       0.6581            1 
   3    rs4677950        0.361            1 
   3   rs57966074       0.4993            1 
   3   rs10662409       0.0209            1 
   3    rs6438727       0.9353            1 
   3    rs7638172       0.7664            1 
   3    rs7638180       0.9415            1 
   3    rs7624381       0.1475            1 
   3  rs111241807       0.9525            1 
   3    rs4234223       0.9586            1 
   3    rs6438728       0.7719            1 
   3    rs7615057       0.7719            1 
   3    rs7626861       0.5722            1 
   3   rs10576461       0.7719            1 
   3  rs201723678       0.7719            1 
   3  rs143792176       0.7074            1 
   3    rs9827179       0.7074            1 
   3    rs2332180       0.1475            1 
   3  rs115195606       0.4823            1 
   3    rs4677951       0.9586            1 
   3    rs9833415       0.7719            1 
   3    rs3840192       0.6581            1 
   3   rs72958418       0.9575            1 
   3    rs2002271       0.9586            1 
   3    rs9842736       0.6581            1 
   3  rs112554448       0.9586            1 
   3    rs9881393       0.1475            1 
   3   rs13321097       0.6581            1 
   3   rs76170335       0.9586            1 
   3    rs7642518       0.9415            1 
   3   rs11922454       0.8207            1 
   3    rs7620827       0.7719            1 
   3   rs72958428       0.9525            1 
   3    rs4677952       0.9533            1 
   3    rs4413264       0.9353            1 
   3  rs188445633       0.4823            1 
   3   rs12636106       0.9575            1 
   3  rs141366330       0.9525            1 
   3    rs9856490       0.9353            1 
   3    rs7630379       0.7719            1 
   3   rs10934594       0.9586            1 
   3  rs142485233       0.1372            1 
   3    rs7648255       0.9586            1 
   3    rs7639260       0.9586            1 
   3    rs3749209       0.9353            1 
   3  rs112768052       0.6581            1 
   3    rs6438730       0.9586            1 
   3    rs9882100       0.5869            1 
   3  rs140094237       0.6581            1 
   3  rs113779707       0.9586            1 
   3    rs6803240        0.323            1 
   3    rs9818362       0.9353            1 
   3    rs9846687       0.9353            1 
   3   rs12488797       0.9586            1 
   3    rs9968189       0.7719            1 
   3  rs148823349       0.9353            1 
   3   rs72285796       0.7083            1 
   3   rs34857537       0.9586            1 
   3   rs77439893       0.1449            1 
   3   rs12487598       0.9415            1 
   3  rs113587428       0.9525            1 
   3  rs199736294       0.5722            1 
   3   rs59704142        0.961            1 
   3   rs77599736       0.6581            1 
   3   rs60222267       0.7719            1 
   3   rs56074178       0.7719            1 
   3    rs6438731       0.2082            1 
   3  rs114672660       0.9889            1 
   3  rs141588187       0.6172            1 
   3   rs28376407       0.7719            1 
   3  rs112060906       0.9586            1 
   3  rs113574798       0.9525            1 
   3  rs201074473       0.1697            1 
   3  rs116714717       0.2006            1 
   3  rs111360808       0.2548            1 
   3    rs7612067       0.3969            1 
   3  rs114825551       0.4129            1 
   3   rs11927245       0.9586            1 
   3   rs72958455       0.9525            1 
   3  rs140036887       0.9586            1 
   3   rs72958458       0.7719            1 
   3   rs71136571       0.1686            1 
   3    rs4678193       0.5374            1 
   3   rs56147252       0.6581            1 
   3   rs79080137       0.6529            1 
   3   rs10439995       0.5722            1 
   3    rs4677954       0.9415            1 
   3  rs201023215       0.1372            1 
   3    rs6798113       0.7664            1 
   3    rs7630833       0.5722            1 
   3    rs7642869       0.7719            1 
   3  rs116047190       0.4823            1 
   3    rs7617042       0.7719            1 
   3  rs141116442       0.9415            1 
   3    rs6771095       0.9415            1 
   3    rs6773720       0.9586            1 
   3    rs4434100       0.5374            1 
   3   rs73190134       0.9586            1 
   3    rs6790051       0.7719            1 
   3    rs9878699       0.7719            1 
   3   rs12638866       0.7719            1 
   3   rs78336281       0.1372            1 
   3   rs12496410       0.6411            1 
   3  rs541465626     0.005299       0.9997 
   3  rs555623198     0.005299       0.9997 
   3   rs10934599       0.9353            1 
   3   rs10934600       0.9415            1 
   3   rs75917970       0.9586            1 
   3   rs35446717        0.322            1 
   3  rs113559338       0.6293            1 
   3    rs9866447       0.7719            1 
   3  rs111327385       0.9353            1 
   3  rs111284430       0.7719            1 
   3    rs6769837       0.9586            1 
   3    rs6438732        0.361            1 
   3   rs55988125       0.9353            1 
   3    rs7642161       0.9415            1 
   3  rs570074023       0.3923            1 
   3    rs7609972       0.9575            1 
   3  rs151152687       0.6064            1 
   3    rs6793824       0.9353            1 
   3    rs6769593       0.9353            1 
   3   rs73855777       0.7074            1 
   3   rs10049131       0.7719            1 
   3   rs10049133       0.9353            1 
   3   rs73855778       0.6064            1 
   3    rs6789756       0.9415            1 
   3  rs140862329       0.7074            1 
   3    rs7637324       0.1475            1 
   3   rs11336137       0.8874            1 
   3   rs76114426       0.6529            1 
   3   rs61254912       0.7582            1 
   3  rs547981754       0.5722            1 
   3  rs182783166       0.6529            1 
   3   rs77888247       0.1372            1 
   3  rs201104568       0.9415            1 
   3    rs7638128       0.6858            1 
   3   rs10934601       0.9353            1 
   3    rs6769765       0.2869            1 
   3    rs6807059       0.2869            1 
   3    rs7644540       0.6581            1 
   3  rs141837328       0.9353            1 
   3    rs9862542       0.2869            1 
   3    rs4677956       0.9586            1 
   3   rs57608034       0.7719            1 
   3    rs7631799       0.9353            1 
   3  rs139877783       0.6529            1 
   3    rs6805271       0.9586            1 
   3   rs72960411       0.9525            1 
   3    rs9883175       0.7074            1 
   3  rs568924099       0.1293            1 
   3   rs74621936       0.2548            1 
   3   rs72960415       0.9525            1 
   3    rs9827044       0.2077            1 
   3    rs9809886       0.9353            1 
   3   rs57674423       0.1372            1 
   3    rs7650187        0.361            1 
   3  rs113480563       0.9415            1 
   3   rs56131302       0.9415            1 
   3   rs56118558       0.9415            1 
   3    rs7653592       0.9575            1 
   3    rs6438733        0.361            1 
   3   rs73190162       0.6411            1 
   3   rs72960421       0.9525            1 
   3  rs140362841       0.1372            1 
   3    rs6438734       0.1475            1 
   3    rs6438735       0.9415            1 
   3  rs112073834       0.5952            1 
   3    rs7645862       0.6581            1 
   3    rs7623967       0.1475            1 
   3   rs73190168       0.9586            1 
   3   rs72960428       0.9525            1 
   3   rs78381804       0.6581            1 
   3  rs111425918       0.6581            1 
   3   rs10934602       0.7719            1 
   3  rs115974066       0.6529            1 
   3   rs73190173       0.9586            1 
   3    rs5852302       0.9586            1 
   3   rs79266096       0.1372            1 
   3   rs11406672       0.6517            1 
   3   rs73190177       0.9586            1 
   3   rs13316042       0.1475            1 
   3  rs554151432       0.8006            1 
   3    rs4470444       0.9353            1 
   3   rs72960431       0.9575            1 
   3    rs6438737       0.9415            1 
   3   rs28434553       0.9575            1 
   3   rs74724823       0.6172            1 
   3    rs7641530       0.9586            1 
   3  rs143422915       0.9575            1 
   3  rs151138421       0.9586            1 
   3    rs9837149       0.9575            1 
   3    rs7638174       0.9586            1 
   3  rs569735871       0.3639            1 
   3  rs141494669       0.9586            1 
   3    rs6794596       0.6726            1 
   3   rs28497203       0.6581            1 
   3   rs72960442       0.9525            1 
   3   rs80047419       0.9586            1 
   3   rs73190185       0.9586            1 
   3  rs114813362       0.6529            1 
   3    rs9867429       0.7719            1 
   3  rs116400972       0.9889            1 
   3   rs58976058       0.2869            1 
   3  rs117240474       0.5722            1 
   3    rs5852303       0.9415            1 
   3    rs4485669       0.9353            1 
   3   rs72960447       0.9575            1 
   3    rs6762156       0.9575            1 
   3  rs548109949       0.2723            1 
   3   rs77230052       0.6581            1 
   3  rs555343104       0.6751            1 
   3   rs57542866       0.9353            1 
   3   rs59569049       0.7719            1 
   3    rs9856557       0.7719            1 
   3  rs574626621       0.4949            1 
   3    rs9881068       0.5722            1 
   3  rs140296542       0.6064            1 
   3   rs67454101        0.947            1 
   3  rs115736994       0.6172            1 
   3  rs115966396       0.9525            1 
   3  rs138013751       0.9586            1 
   3  rs146717473       0.7719            1 
   3    rs9867075       0.7719            1 
   3   rs56154902       0.2077            1 
   3    rs9872708       0.9575            1 
   3    rs9822156       0.6064            1 
   3   rs34458801       0.6965            1 
   3    rs9822345       0.6581            1 
   3    rs7628052       0.9586            1 
   3    rs7628259        0.361            1 
   3    rs7653130        0.361            1 
   3  rs200146125       0.5722            1 
   3    rs6810306       0.1475            1 
   3   rs75847559       0.6529            1 
   3    rs6780909       0.9586            1 
   3    rs6792726       0.9353            1 
   3    rs9849013       0.7719            1 
   3   rs11420285       0.9586            1 
   3   rs72960472       0.9525            1 
   3   rs75711887       0.5374            1 
   3   rs28403550       0.9575            1 
   3   rs11921027       0.9353            1 
   3   rs28719935       0.9353            1 
   3   rs73192103       0.9586            1 
   3   rs78429050       0.5722            1 
   3   rs10716375       0.5786            1 
   3    rs3817040       0.9351            1 
   3    rs6780543       0.9525            1 
   3   rs78070975       0.2548            1 
   3   rs58585665       0.6064            1 
   3  rs201136420       0.3763            1 
   3  rs539447541       0.3763            1 
   3  rs556233241       0.3763            1 
   3  rs576790020       0.3763            1 
   3  rs536191053       0.8411            1 
   3  rs555965446       0.8411            1 
   3  rs150216381       0.8411            1 
   3   rs73855792       0.6064            1 
   3   rs11290575       0.6931            1 
   3    rs4677957       0.6931            1 
   3    rs9825383       0.2306            1 
   3  rs144389968       0.4095            1 
   3  rs202061395       0.9934            1 
   3  rs201322443       0.6708            1 
   3    rs9851180       0.6931            1 
   3    rs9868934       0.2306            1 
   3  rs112217436       0.5101            1 
   3  rs149127261       0.5101            1 
   3  rs143238715       0.5101            1 
   3   rs13326103       0.6064            1 
   3    rs9841643       0.9659            1 
   3    rs9861517       0.6581            1 
   3  rs143497067       0.6064            1 
   3    rs9847545       0.6064            1 
   3   rs72960484       0.9525            1 
   3    rs6780181       0.6341            1 
   3  rs562518850       0.6064            1 
   3    rs7629285       0.9659            1 
   3  rs566225892       0.2609            1 
   3  rs201064847       0.5101            1 
   3    rs4574221       0.4868            1 
   3   rs10222564       0.9659            1 
   3    rs9289195       0.1908            1 
   3   rs34551808       0.8557            1 
   3  rs112173770       0.9525            1 
   3    rs9812348       0.4868            1 
   3    rs9289196       0.7322            1 
   3   rs78303880       0.6172            1 
   3    rs6438739       0.5101            1 
   3    rs1979853       0.4868            1 
   3  rs114914273       0.9889            1 
   3  rs531775802       0.4507            1 
   3    rs7631465       0.3311            1 
   3    rs7643315       0.3311            1 
   3   rs10804557       0.4634            1 
   3   rs13325690       0.8592            1 
   3   rs12489643       0.4634            1 
   3    rs4678196       0.5101            1 
   3    rs6768740       0.4634            1 
   3   rs73192127       0.5101            1 
   3    rs1500530       0.5101            1 
   3    rs9860281       0.6064            1 
   3    rs2133851       0.4634            1 
   3  rs116346739       0.1372            1 
   3  rs111247631       0.4339            1 
   3    rs9289197       0.3311            1 
   3    rs9289198       0.6581            1 
   3    rs9289199       0.6581            1 
   3   rs78969144       0.5101            1 
   3   rs28583825       0.6064            1 
   3   rs74713202       0.1372            1 
   3  rs139558087       0.9407            1 
   3    rs6438740       0.3311            1 
   3   rs77611825       0.5101            1 
   3   rs73192132       0.5101            1 
   3    rs9811581       0.7009            1 
   3  rs200691705       0.0329            1 
   3    rs4678197       0.5101            1 
   3    rs6438741       0.3051            1 
   3    rs6805448       0.4634            1 
   3    rs9841897       0.6581            1 
   3   rs28372690       0.6581            1 
   3    rs9826499       0.8592            1 
   3   rs56303024       0.1807            1 
   3  rs142909370       0.4756            1 
   3   rs12485294      0.09009            1 
   3   rs68028452       0.2939            1 
   3   rs67205013       0.2591            1 
   3    rs9917729      0.09009            1 
   3   rs12486285       0.7264            1 
   3  rs138504768       0.1205            1 
   3    rs9839782       0.8358            1 
   3    rs9917663       0.6064            1 
   3    rs2332285      0.09009            1 
   3    rs9825810       0.6064            1 
   3   rs79847752       0.3647            1 
   3    rs9868175       0.6107            1 
   3   rs34407651       0.9832            1 
   3    rs9289200       0.7041            1 
   3   rs62957662        0.819            1 
   3   rs73858315      0.07659            1 
   3    rs2036342       0.8935            1 
   3  rs147525595       0.1514            1 
   3    rs4678198       0.1306            1 
   3   rs73858316      0.05729            1 
   3    rs7616403       0.2704            1 
   3   rs76752613      0.05729            1 
   3    rs9883767       0.9661            1 
   3   rs74937187       0.5467            1 
   3    rs1045089       0.2785            1 
   3   rs79442946       0.8637            1 
   3  rs201963582       0.5298            1 
   3       rs7071       0.9194            1 
   3   rs16833199       0.5298            1 
   3    rs6792907       0.5467            1 
   3   rs35632277       0.2704            1 
   3    rs6796228       0.5467            1 
   3    rs7629421       0.1691            1 
   3    rs7651414         0.22            1 
   3   rs62263868       0.6297            1 
   3    rs4147495       0.4572            1 
   3    rs1875272       0.8231            1 
   3    rs7632426       0.3359            1 
   3   rs59971113       0.1691            1 
   3  rs141265268       0.8421            1 
   3    rs2332240       0.2836            1 
   3   rs35358934       0.7072            1 
   3    rs2332241        0.331            1 
   3   rs13079702        0.405            1 
   3   rs72423100        0.405            1 
   3    rs1354008       0.6843            1 
   3    rs9289201       0.5723            1 
   3    rs1500533        0.466            1 
   3   rs13062585        0.405            1 
   3    rs1500532       0.9326            1 
   3    rs6438743      0.05729            1 
   3    rs1500531       0.9326            1 
   3    rs7638318        0.405            1 
   3   rs73192148       0.2704            1 
   3    rs6438744       0.9326            1 
   3    rs6438745       0.8632            1 
   3    rs6438746       0.9326            1 
   3    rs6438747       0.9326            1 
   3    rs6438748       0.9326            1 
   3   rs56034027        0.405            1 
   3    rs4677958       0.9326            1 
   3   rs11923811       0.4822            1 
   3    rs4677959       0.9326            1 
   3    rs4677960       0.9326            1 
   3  rs115099527        0.611            1 
   3   rs78418324       0.8058            1 
   3   rs79732604       0.5723            1 
   3   rs61216549        0.466            1 
   3   rs58329276       0.9326            1 
   3    rs7641610       0.9326            1 
   3    rs7644249       0.9326            1 
   3    rs7621904       0.9326            1 
   3   rs79793700      0.05729            1 
   3    rs7612244         0.81            1 
   3    rs6776137       0.9326            1 
   3    rs6764982       0.8058            1 
   3    rs2877616       0.9326            1 
   3    rs2332239       0.9326            1 
   3    rs2102079       0.9326            1 
   3    rs2088781       0.9326            1 
   3    rs2088780       0.9326            1 
   3    rs6768261       0.8058            1 
   3    rs7615968       0.9326            1 
   3  rs140647974       0.2704            1 
   3    rs4677961       0.9326            1 
   3  rs113273650       0.8058            1 
   3  rs112746526       0.3013            1 
   3   rs11718654       0.2704            1 
   3    rs6772212       0.9326            1 
   3    rs6772322       0.9326            1 
   3   rs13433896       0.9326            1 
   3    rs6785160       0.9326            1 
   3    rs6796740       0.9326            1 
   3    rs6785492       0.9326            1 
   3     rs964852       0.2704            1 
   3     rs964851       0.3133            1 
   3    rs6785609       0.9326            1 
   3   rs67942108       0.6884            1 
   3   rs12496958       0.9326            1 
   3    rs6775568       0.9326            1 
   3   rs13073175       0.2704            1 
   3   rs74538884       0.9326            1 
   3   rs13093743       0.2704            1 
   3   rs10602517       0.9326            1 
   3    rs6438751       0.1983            1 
   3    rs6775697       0.8058            1 
   3   rs13093470       0.2704            1 
   3    rs7634028       0.9326            1 
   3    rs7624614       0.9326            1 
   3    rs7636478       0.9326            1 
   3   rs13433828       0.9326            1 
   3    rs6803093       0.7244            1 
   3   rs13099094       0.2704            1 
   3    rs6779188       0.9326            1 
   3    rs6779282       0.9326            1 
   3    rs9827053         0.81            1 
   3    rs6779388       0.9326            1 
   3    rs6779479       0.9326            1 
   3    rs6779583       0.9326            1 
   3    rs6779511       0.9326            1 
   3    rs4678199       0.9326            1 
   3   rs34360689       0.9326            1 
   3    rs6783025       0.9326            1 
   3  rs114950554       0.4822            1 
   3    rs6809449       0.9326            1 
   3  rs546956702       0.8058            1 
   3   rs36071254       0.7884            1 
   3  rs555034698       0.8058            1 
   3   rs34947083       0.4508            1 
   3  rs145149808       0.6771            1 
   3    rs6786185       0.1983            1 
   3   rs35600649        0.405            1 
   3    rs9876722       0.9326            1 
   3    rs9880647       0.9326            1 
   3    rs9843522       0.1983            1 
   3    rs6438752       0.9326            1 
   3    rs1354007       0.4816            1 
   3   rs75920516        0.611            1 
   3   rs59866500       0.9823            1 
   3  rs116009358       0.4822            1 
   3   rs11714010      0.09859            1 
   3    rs7615345      0.06589            1 
   3   rs74826422       0.7342            1 
   3    rs7637882      0.05729            1 
   3  rs548969513       0.8009            1 
   3   rs77764567      0.05729            1 
   3   rs36048412       0.9289            1 
   3    rs7618141       0.9579            1 
   3    rs7640447       0.9579            1 
   3    rs7640452       0.9579            1 
   3  rs143695223       0.6656            1 
   3   rs34992033       0.9289            1 
   3    rs7652279       0.7964            1 
   3    rs7640600       0.9579            1 
   3   rs62263884         0.81            1 
   3    rs7640478       0.9579            1 
   3    rs7618438       0.9579            1 
   3   rs60541901       0.6656            1 
   3   rs80248585       0.7714            1 
   3   rs72279708       0.9579            1 
   3    rs4677962       0.7785            1 
   3    rs9817182       0.2981            1 
   3    rs4677963       0.8094            1 
   3    rs4677964       0.8789            1 
   3    rs4678200       0.8094            1 
   3    rs7643754       0.8094            1 
   3   rs35904157       0.9289            1 
   3    rs4678201       0.8094            1 
   3    rs7643998       0.8094            1 
   3    rs7621661       0.8094            1 
   3    rs7644080       0.8789            1 
   3  rs548504011       0.7957            1 
   3    rs7611790       0.1866            1 
   3   rs12494186       0.8789            1 
   3   rs12488306       0.7485            1 
   3    rs7641544       0.7457            1 
   3   rs13079281       0.4814            1 
   3  rs112743035       0.6142            1 
   3   rs12636921       0.7485            1 
   3  rs138030977      0.05729            1 
   3   rs35861470       0.1866            1 
   3   rs56042705       0.9289            1 
   3   rs59791124       0.6437            1 
   3   rs10655847       0.4492            1 
   3   rs28650457       0.4492            1 
   3   rs34720770       0.9289            1 
   3  rs554618564        0.714            1 
   3   rs28485133       0.4492            1 
   3   rs28692486       0.4492            1 
   3   rs28682959       0.4492            1 
   3   rs12495800       0.9146            1 
   3    rs7611340       0.7457            1 
   3   rs75966540       0.6248            1 
   3    rs1553249       0.4907            1 
   3    rs1553248       0.7457            1 
   3  rs146614423      0.05729            1 
   3    rs1553247       0.3168            1 
   3    rs9825245       0.9146            1 
   3    rs4678202       0.9146            1 
   3    rs4678203       0.9146            1 
   3    rs6762418       0.4907            1 
   3    rs6798402       0.6142            1 
   3    rs6773940       0.4907            1 
   3   rs13094750       0.5265            1 
   3   rs13072646       0.5265            1 
   3    rs9820905       0.4907            1 
   3    rs9882797       0.9146            1 
   3   rs60185867       0.3168            1 
   3   rs74772837       0.6142            1 
   3    rs7646228       0.3168            1 
   3    rs9883921       0.9146            1 
   3    rs9812817       0.3826            1 
   3    rs9813620       0.4907            1 
   3   rs78171293       0.6142            1 
   3    rs9869360       0.8148            1 
   3    rs9818070       0.4907            1 
   3   rs79952349       0.4907            1 
   3    rs9874835       0.0261            1 
   3   rs56403667       0.7519            1 
   3   rs73858320       0.2027            1 
   3    rs6776754       0.2395            1 
   3  rs527288579       0.3167            1 
   3   rs56368534       0.0342            1 
   3    rs9810050       0.1817            1 
   3  rs114663326       0.9088            1 
   3  rs145845190       0.0132            1 
   3    rs1532646       0.1817            1 
   3   rs11391641       0.1817            1 
   3   rs78736780       0.3983            1 
   3   rs75464842      0.09639            1 
   3    rs6804282       0.1998            1 
   3  rs142797778      0.09639            1 
   3  rs148899410       0.9088            1 
   3  rs143625026       0.9088            1 
   3   rs28633287       0.4537            1 
   3    rs7610705      0.09639            1 
   3   rs74695419       0.9088            1 
   3   rs56403245       0.0138            1 
   3    rs1909808       0.1817            1 
   3   rs16833242       0.4279            1 
   3    rs1909807       0.5661            1 
   3    rs1909806       0.5661            1 
   3    rs5852306       0.2592            1 
   3    rs2332286      0.07294            1 
   3    rs9812755       0.5661            1 
   3   rs16833255       0.3227            1 
   3    rs9833545       0.7807            1 
   3   rs34238160      0.07294            1 
   3   rs77550916      0.09639            1 
   3    rs9823535       0.7807            1 
   3   rs61029975       0.2501            1 
   3   rs34604043       0.3298            1 
   3  rs115909453       0.9088            1 
   3    rs2173764        0.275            1 
   3    rs2173763       0.2116            1 
   3    rs6780312       0.9758            1 
   3   rs78152820       0.8774            1 
   3  rs151002818      0.08899            1 
   3  rs199753703       0.2203            1 
   3  rs146233978       0.2203            1 
   3  rs188187785       0.2203            1 
   3  rs147664704      0.08899            1 
   3  rs142375694       0.2203            1 
   3  rs138813813      0.08899            1 
   3   rs75081324       0.5915            1 
   3  rs374908910       0.1479            1 
   3  rs115067738       0.1479            1 
   3  rs116740755       0.1479            1 
   3  rs200852283       0.3211            1 
   3  rs114583214       0.1479            1 
   3  rs141544368       0.1479            1 
   3  rs111775571       0.2336            1 
   3  rs139105349       0.9088            1 
   3  rs149912476       0.1479            1 
   3  rs144023905       0.1479            1 
   3  rs116534705       0.1479            1 
   3  rs143169785       0.1479            1 
   3   rs77490964       0.1479            1 
   3   rs76332361       0.1479            1 
   3   rs75757385       0.3211            1 
   3   rs74333849       0.3211            1 
   3   rs80085845       0.1479            1 
   3  rs140485869      0.01145            1 
   3  rs141501136       0.3211            1 
   3  rs544018216       0.3211            1 
   3   rs75639567       0.2329            1 
   3    rs6778786       0.6814            1 
   3   rs73858321       0.1985            1 
   3    rs2332242      0.06939            1 
   3  rs113862903       0.1985            1 
   3    rs4456806       0.6976            1 
   3   rs79358181       0.3211            1 
   3   rs73858322       0.2748            1 
   3   rs56122337       0.2748            1 
   3   rs57265705       0.2909            1 
   3   rs73858323       0.4264            1 
   3   rs71329290       0.1067            1 
   3   rs75286535       0.3211            1 
   3   rs73858324       0.4264            1 
   3   rs41354150       0.3211            1 
   3    rs6792882       0.2909            1 
   3    rs6793271       0.2909            1 
   3    rs6793299       0.4616            1 
   3    rs3926227       0.8462            1 
   3    rs6808944       0.2909            1 
   3  rs115672673       0.1545            1 
   3    rs6763440       0.4616            1 
   3   rs12636277       0.8528            1 
   3    rs7644100       0.6379            1 
   3    rs7621931       0.1651            1 
   3    rs7629801       0.8212            1 
   3   rs60922815       0.3763            1 
   3    rs9827225       0.8763            1 
   3    rs9865643       0.8763            1 
   3   rs60594492      0.06589            1 
   3   rs60554757       0.4993            1 
   3   rs11919207       0.2524            1 
   3   rs58667377        0.764            1 
   3    rs6788885       0.5091            1 
   3    rs6788800       0.9602            1 
   3    rs6788961       0.5091            1 
   3  rs114740530       0.1298            1 
   3    rs9837753       0.3042            1 
   3    rs4677965       0.4295            1 
   3   rs73856212       0.4928            1 
   3    rs4677966       0.3456            1 
   3   rs75679969       0.9351            1 
   3  rs113148265       0.6425            1 
   3    rs9825582       0.1665            1 
   3   rs77759929       0.2707            1 
   3   rs73856213       0.2707            1 
   3    rs9857694       0.2871            1 
   3    rs9858004       0.2871            1 
   3   rs58265504       0.1138            1 
   3    rs4677967       0.2961            1 
   3  rs111536755       0.1972            1 
   3   rs13314756       0.2871            1 
   3   rs57157384       0.8615            1 
   3   rs72962329       0.1138            1 
   3   rs72962330       0.1138            1 
   3   rs12632799       0.8635            1 
   3  rs112044204       0.8615            1 
   3   rs12638269       0.2871            1 
   3   rs56768990       0.1138            1 
   3   rs10511412       0.2871            1 
   3   rs12695426       0.2871            1 
   3    rs9880413       0.2871            1 
   3    rs6791085       0.7781            1 
   3    rs6766687       0.3487            1 
   3  rs115896225       0.2871            1 
   3   rs34383355       0.1138            1 
   3    rs7612991       0.5927            1 
   3   rs72962336       0.1138            1 
   3    rs2877628        0.657            1 
   3   rs11716890       0.2871            1 
   3    rs6807928       0.1496            1 
   3    rs1106346        0.916            1 
   3    rs1106345       0.8949            1 
   3  rs114432311       0.1032            1 
   3  rs115532761       0.9531            1 
   3   rs12489170       0.2871            1 
   3   rs77585932       0.9531            1 
   3   rs73856214       0.4847            1 
   3    rs2650954       0.4685            1 
   3  rs150072758       0.4847            1 
   3   rs72962341       0.1138            1 
   3   rs35782160       0.5438            1 
   3   rs76776363       0.1906            1 
   3    rs2668332       0.2253            1 
   3  rs542635190        0.277            1 
   3    rs2668334       0.1164            1 
   3    rs2668335       0.3648            1 
   3   rs56403232       0.2253            1 
   3  rs573739259       0.8603            1 
   3  rs376631471       0.9636            1 
   3  rs547084864       0.9636            1 
   3  rs566885148       0.9636            1 
   3  rs539001507       0.9636            1 
   3  rs372741666       0.9636            1 
   3  rs111581299       0.9636            1 
   3    rs3106357        0.277            1 
   3    rs1143339       0.1888            1 
   3   rs76582209       0.4768            1 
   3    rs1269060        0.277            1 
   3    rs9824011       0.9636            1 
   3    rs9844176       0.9636            1 
   3  rs577387940       0.8603            1 
   3   rs73856215       0.8603            1 
   3   rs10514767       0.4768            1 
   3    rs1256196       0.2624            1 
   3    rs1262252       0.2602            1 
   3  rs111323559       0.2883            1 
   3   rs61044307      0.09779            1 
   3   rs79997852       0.8603            1 
   3  rs112529333       0.9636            1 
   3  rs375643419       0.9636            1 
   3  rs116005618       0.6786            1 
   3    rs7637831       0.5998            1 
   3    rs7615974       0.4768            1 
   3    rs9860447       0.9636            1 
   3  rs140007521       0.2602            1 
   3    rs9844986       0.9636            1 
   3   rs59164036       0.4768            1 
   3  rs115060518       0.2688            1 
   3   rs57981082       0.1888            1 
   3    rs9812254       0.9636            1 
   3    rs9812588       0.4768            1 
   3  rs141815039       0.3161            1 
   3    rs2259678       0.2602            1 
   3   rs75042395       0.2688            1 
   3   rs55683699       0.9636            1 
   3  rs112134797      0.09779            1 
   3   rs78205586       0.6958            1 
   3    rs9832424       0.9636            1 
   3    rs9832963       0.9636            1 
   3  rs549917218      0.09779            1 
   3  rs534516500       0.9636            1 
   3    rs2063517       0.5808            1 
   3   rs59005457       0.8062            1 
   3   rs13078715       0.9897            1 
   3  rs116448018       0.2688            1 
   3    rs2650951      0.06269            1 
   3   rs12485657       0.7393            1 
   3    rs2668345       0.1421            1 
   3   rs57815329       0.4115            1 
   3  rs115999205       0.2688            1 
   3    rs1877378       0.7393            1 
   3     rs790101       0.1421            1 
   3   rs12630681       0.7393            1 
   3   rs12636150       0.7393            1 
   3     rs790102      0.07179            1 
   3  rs147664334       0.9131            1 
   3  rs145818617       0.4162            1 
   3     rs790103       0.5998            1 
   3  rs113877195       0.7393            1 
   3     rs790104      0.07179            1 
   3  rs115546276       0.4162            1 
   3   rs12485262       0.7393            1 
   3   rs10934608       0.7393            1 
   3    rs1086327       0.4115            1 
   3  rs149255568       0.7393            1 
   3    rs1086328       0.0313            1 
   3  rs143556032       0.2688            1 
   3   rs75055904       0.7393            1 
   3   rs11717445       0.7393            1 
   3  rs141903798       0.7393            1 
   3  rs145805791       0.7393            1 
   3  rs112168026       0.8487            1 
   3  rs115029927       0.1772            1 
   3  rs148528211       0.2688            1 
   3    rs1086329       0.0313            1 
   3    rs7633420       0.7393            1 
   3    rs7645372       0.7393            1 
   3   rs61687737       0.8487            1 
   3    rs7633705       0.7393            1 
   3  rs137946946       0.2982            1 
   3  rs143513322       0.4162            1 
   3  rs577266775       0.0313            1 
   3  rs111879780       0.2688            1 
   3    rs9681866       0.4162            1 
   3    rs9683141       0.4162            1 
   3  rs140113024       0.2688            1 
   3    rs6770209       0.7393            1 
   3    rs6795449       0.7393            1 
   3  rs145830207       0.8487            1 
   3    rs1256211      0.07179            1 
   3   rs12631423       0.7393            1 
   3  rs144148575       0.2982            1 
   3    rs1262254       0.1421            1 
   3  rs142779914       0.2688            1 
   3    rs1256210       0.1421            1 
   3    rs1256209       0.1421            1 
   3  rs140066472       0.8487            1 
   3  rs141925831       0.4162            1 
   3    rs2036341       0.8031            1 
   3  rs141213278       0.2982            1 
   3    rs2036340       0.7393            1 
   3   rs74983416       0.8487            1 
   3    rs9825956       0.1343            1 
   3  rs114185933       0.9897            1 
   3   rs13078584       0.7393            1 
   3   rs13078318       0.7393            1 
   3    rs1271034       0.9979            1 
   3  rs149157842       0.2719            1 
   3  rs114183941       0.2688            1 
   3    rs1256208       0.0172            1 
   3   rs16833346       0.5063            1 
   3   rs16833348       0.2322            1 
   3    rs7652006       0.5063            1 
   3    rs7629611       0.5063            1 
   3     rs790119       0.2038            1 
   3    rs7619698       0.5627            1 
   3    rs7630095       0.5063            1 
   3  rs142823798       0.5063            1 
   3   rs58512903       0.5063            1 
   3    rs7611002       0.5063            1 
   3   rs16834903       0.1292            1 
   3   rs73856236       0.8384            1 
   3    rs6767261       0.6592            1 
   3     rs790118       0.7764            1 
   3    rs6438753       0.4499            1 
   3     rs790117        0.645            1 
   3     rs790116        0.645            1 
   3     rs790115        0.645            1 
   3   rs73856238       0.9989            1 
   3     rs810976       0.9455            1 
   3    rs2133850       0.8865            1 
   3   rs10514765       0.2982            1 
   3  rs146612181       0.4486            1 
   3   rs16833367       0.7652            1 
   3    rs2650950        0.645            1 
   3     rs812047       0.1421            1 
   3  rs112907450       0.5911            1 
   3  rs147294905       0.4162            1 
   3    rs6768484       0.5063            1 
   3     rs812596       0.6437            1 
   3   rs16834545       0.2982            1 
   3   rs55814912       0.8384            1 
   3     rs790114        0.645            1 
   3   rs76463850       0.4162            1 
   3   rs11708968       0.4165            1 
   3    rs7618610       0.5063            1 
   3     rs790113        0.645            1 
   3     rs790112       0.6437            1 
   3     rs812595       0.6437            1 
   3     rs790110       0.1421            1 
   3   rs35749953       0.5063            1 
   3   rs60226894       0.1421            1 
   3   rs13083235       0.9897            1 
   3   rs59548082       0.5063            1 
   3   rs78892657       0.4115            1 
   3    rs2668336       0.1421            1 
   3     rs790130       0.1421            1 
   3     rs790129       0.7764            1 
   3     rs796892       0.7764            1 
   3    rs1909809       0.5063            1 
   3  rs140146834       0.4821            1 
   3   rs13063181       0.5063            1 
   3     rs790128        0.645            1 
   3     rs796891       0.1421            1 
   3     rs790127       0.7764            1 
   3    rs9682337       0.5063            1 
   3    rs1086330        0.645            1 
   3    rs9682481       0.6592            1 
   3   rs12630332       0.5063            1 
   3    rs1092556       0.9455            1 
   3  rs116606017       0.4406            1 
   3     rs790126       0.7764            1 
   3   rs11707832       0.5063            1 
   3    rs1877377       0.5063            1 
   3     rs790125       0.3057            1 
   3   rs35038753       0.1421            1 
   3     rs790124       0.7764            1 
   3   rs75523783       0.4162            1 
   3     rs790123       0.3057            1 
   3   rs28666491        0.684            1 
   3    rs5852308       0.9455            1 
   3     rs790122        0.875            1 
   3     rs790121       0.9979            1 
   3     rs790120       0.8142            1 
   3  rs542105285       0.8007            1 
   3  rs533856609       0.8007            1 
   3  rs553946547       0.6506            1 
   3  rs570456781       0.6506            1 
   3  rs539441269       0.4162            1 
   3  rs192307294       0.4162            1 
   3   rs74444664       0.4162            1 
   3    rs9853835       0.1433            1 
   3  rs111532076       0.4018            1 
   3  rs111797671       0.7451            1 
   3    rs9289202        0.858            1 
   3  rs112711387       0.8644            1 
   3    rs4678204       0.8392            1 
   3  rs142810543       0.9587            1 
   3    rs9881748       0.9587            1 
   3   rs56073800       0.7652            1 
   3   rs34059843       0.7118            1 
   3    rs2668340       0.9455            1 
   3   rs71329296       0.4165            1 
   3    rs2668339        0.645            1 
   3   rs56131514       0.8384            1 
   3    rs1875271       0.7118            1 
   3    rs1398106       0.7118            1 
   3     rs904863       0.9455            1 
   3    rs4678205       0.1433            1 
   3     rs867781       0.7118            1 
   3   rs77219571       0.2982            1 
   3   rs76210610       0.2982            1 
   3     rs867782       0.9587            1 
   3    rs2971372       0.7118            1 
   3    rs2668341       0.7118            1 
   3    rs2650957        0.645            1 
   3    rs2650958        0.645            1 
   3  rs140133016       0.9587            1 
   3  rs200504968       0.9587            1 
   3    rs2668346       0.7118            1 
   3    rs4678206       0.4846            1 
   3    rs9875934       0.9587            1 
   3    rs2650961       0.9455            1 
   3    rs1355563       0.7118            1 
   3    rs1355562        0.645            1 
   3    rs1818438       0.7118            1 
   3   rs60329938       0.3161            1 
   3   rs78397885       0.2688            1 
   3    rs2280070       0.3161            1 
   3     rs790109       0.7118            1 
   3   rs13061598       0.4165            1 
   3     rs796889        0.645            1 
   3    rs1512048       0.1433            1 
   3    rs1512047       0.9587            1 
   3   rs34018564       0.6349            1 
   3   rs72962385       0.5911            1 
   3   rs73856251       0.8384            1 
   3   rs13066729       0.4165            1 
   3    rs1512052       0.4165            1 
   3     rs790108       0.9455            1 
   3     rs790107       0.8246            1 
   3     rs790106       0.7875            1 
   3     rs790105       0.9455            1 
   3  rs149988348       0.4162            1 
   3  rs148739062       0.3539            1 
   3  rs148716487       0.8942            1 
   3   rs77413127       0.4162            1 
   3   rs55676269       0.2665            1 
   3   rs61660825       0.7798            1 
   3   rs59887682        0.943            1 
   3    rs4678207       0.9697            1 
   3   rs10711299       0.9922            1 
   3   rs13097869       0.9494            1 
   3   rs34110650       0.8355            1 
   3    rs1272161       0.8081            1 
   3  rs141378636       0.9733            1 
   3    rs1262253        0.977            1 
   3   rs17270102       0.5304            1 
   3    rs6438756       0.3086            1 
   3   rs72962396       0.5304            1 
   3   rs17270151       0.5304            1 
   3     rs790131       0.7207            1 
   3   rs16833393       0.4816            1 
   3   rs17270227       0.5304            1 
   3    rs7630280       0.4326            1 
   3   rs11711456       0.4989            1 
   3   rs16833397       0.4276            1 
   3   rs17270350       0.5304            1 
   3   rs17270364       0.5304            1 
   3   rs72964303       0.5304            1 
   3     rs812048       0.8721            1 
   3   rs34597099        0.651            1 
   3  rs181630799       0.5304            1 
   3   rs17270426       0.5304            1 
   3   rs17270460       0.5304            1 
   3  rs150925528       0.5304            1 
   3   rs72964306       0.5304            1 
   3   rs41341249       0.5304            1 
   3   rs74512490       0.2688            1 
   3   rs75115064       0.2688            1 
   3   rs17210935       0.5304            1 
   3  rs112201632       0.8688            1 
   3   rs79908050       0.6364            1 
   3  rs111570057       0.5304            1 
   3   rs72964310       0.5304            1 
   3   rs72964311       0.5304            1 
   3   rs61416729       0.5304            1 
   3    rs1877374       0.7207            1 
   3    rs1877375       0.7207            1 
   3   rs10934611       0.4816            1 
   3   rs72964316       0.5304            1 
   3   rs35050859       0.4816            1 
   3    rs1256198       0.7207            1 
   3    rs1256199        0.498            1 
   3  rs146742973       0.5304            1 
   3    rs5852309        0.498            1 
   3  rs577363847       0.8246            1 
   3    rs1266994       0.7207            1 
   3    rs1256200        0.498            1 
   3    rs1272719        0.498            1 
   3  rs112395668       0.8688            1 
   3   rs17211169       0.5304            1 
   3    rs1271033       0.7207            1 
   3     rs790098       0.8775            1 
   3   rs77483042       0.2688            1 
   3   rs16833402       0.6386            1 
   3     rs790100       0.6038            1 
   3   rs16833403       0.9087            1 
   3     rs812046       0.9535            1 
   3   rs13076828       0.4816            1 
   3   rs73856258       0.9354            1 
   3   rs11719086       0.4651            1 
   3   rs16833413       0.9087            1 
   3   rs13093808       0.5841            1 
   3    rs7632072       0.9354            1 
   3   rs16833421       0.9354            1 
   3  rs146472167       0.6364            1 
   3   rs72966337       0.4417            1 
   3   rs10934612       0.4936            1 
   3    rs2288618       0.5841            1 
   3   rs13081064       0.5841            1 
   3  rs115577001       0.9733            1 
   3   rs13062151       0.4651            1 
   3    rs1030530       0.6766            1 
   3    rs7612419       0.5443            1 
   3   rs71329298       0.4651            1 
   3   rs73856261       0.6364            1 
   3    rs6793057       0.6789            1 
   3   rs13095945       0.6789            1 
   3    rs6438757       0.2427            1 
   3   rs12487618       0.5841            1 
   3   rs12494103       0.5841            1 
   3  rs146839683       0.4456            1 
   3   rs78696843       0.9354            1 
   3  rs148134723       0.9087            1 
   3   rs13079941       0.5841            1 
   3   rs34499852       0.5841            1 
   3  rs376991822       0.5876            1 
   3   rs58929398       0.4651            1 
   3   rs58336582       0.4651            1 
   3    rs9832142       0.3117            1 
   3   rs60977163       0.9354            1 
   3   rs74837052       0.9354            1 
   3   rs35422324       0.5841            1 
   3   rs34863113       0.4651            1 
   3    rs6795132       0.5841            1 
   3    rs6770902       0.4651            1 
   3     rs930123       0.3117            1 
   3    rs4677971       0.2427            1 
   3   rs73856262       0.9459            1 
   3  rs201695350        0.793            1 
   3    rs2063516       0.4651            1 
   3    rs2063515       0.4651            1 
   3  rs549579366       0.1053            1 
   3    rs7645033       0.3117            1 
   3    rs3821688       0.3321            1 
   3   rs16833451       0.3741            1 
   3  rs151330692       0.8688            1 
   3   rs73856279       0.9459            1 
   3   rs60507179       0.9459            1 
   3   rs16833452       0.9459            1 
   3   rs12492888       0.4651            1 
   3   rs16833455       0.9459            1 
   3   rs16833457       0.3741            1 
   3   rs13071069       0.6789            1 
   3    rs6438759       0.3117            1 
   3    rs1966593       0.4651            1 
   3    rs1966594       0.7264            1 
   3   rs10639897       0.4651            1 
   3   rs16833463       0.6789            1 
   3   rs74920361       0.2688            1 
   3    rs3732833       0.5841            1 
   3   rs67962718       0.6914            1 
   3   rs10934614       0.6789            1 
   3  rs151078054       0.9459            1 
   3   rs28427531       0.9459            1 
   3   rs73856280       0.9459            1 
   3   rs55710311       0.3321            1 
   3   rs34971420       0.3741            1 
   3   rs56400345       0.4651            1 
   3     rs919501       0.3117            1 
   3   rs11720401       0.5841            1 
   3  rs142241268       0.9459            1 
   3   rs16833467       0.9459            1 
   3   rs77251729       0.2688            1 
   3   esv3597616       0.7923            1 
   3    rs3773721       0.5841            1 
   3    rs1560352       0.3482            1 
   3    rs2303883       0.4651            1 
   3    rs3732832       0.3321            1 
   3    rs7648262       0.2151            1 
   3   rs73856281       0.9459            1 
   3   rs11557048       0.4651            1 
   3   rs10934615       0.4936            1 
   3   rs35141145       0.5841            1 
   3   rs35035581       0.8704            1 
   3    rs6774933       0.2427            1 
   3       rs6726       0.2427            1 
   3   rs73856282       0.7646            1 
   3   rs11721143       0.3741            1 
   3  rs138448918       0.7646            1 
   3   rs11706641       0.3456            1 
   3   rs11710781       0.5841            1 
   3    rs4678208       0.3117            1 
   3   rs75064472       0.7646            1 
   3  rs142052175       0.7646            1 
   3   rs13091444       0.3456            1 
   3   rs13068838       0.3456            1 
   3  rs147603522       0.7646            1 
   3    rs9968071       0.6305            1 
   3  rs143973511       0.5841            1 
   3   rs76423746       0.3741            1 
   3   rs78921165       0.3456            1 
   3  rs150675649       0.7646            1 
   3   rs13097756       0.3456            1 
   3  rs200818913       0.8821            1 
   3   rs59461214       0.6789            1 
   3  rs577251555       0.9459            1 
   3  rs560320660       0.7646            1 
   3  rs149067206       0.8956            1 
   3  rs115480170       0.5841            1 
   3  rs368173139       0.9313            1 
   3  rs369828815       0.9569            1 
   3  rs374364232       0.9569            1 
   3  rs562598900       0.9459            1 
   3       rs3115       0.5462            1 
   3      rs16338       0.5462            1 
   3   rs61732313       0.5841            1 
   3   rs35887395       0.5462            1 
   3    rs4678209       0.3117            1 
   3   rs13086236       0.5462            1 
   3   rs13085939       0.5841            1 
   3   rs72966360       0.9943            1 
   3   rs13090966       0.5841            1 
   3  rs148692216       0.5462            1 
   3    rs6438760       0.5462            1 
   3    rs6438761       0.5462            1 
   3   rs78986779       0.2688            1 
   3    rs6438762       0.3117            1 
   3   rs71330908       0.5462            1 
   3   rs68102479       0.5462            1 
   3   rs16833484       0.5841            1 
   3   rs34498501       0.5462            1 
   3   rs35562308       0.5462            1 
   3    rs6798268       0.9459            1 
   3    rs6438763       0.3117            1 
   3    rs6787677       0.7621            1 
   3  rs139733165       0.9943            1 
   3   rs66500193       0.5841            1 
   3  rs201826802       0.7939            1 
   3   rs11392269       0.2151            1 
   3   rs72966368       0.9943            1 
   3  rs138510249       0.3741            1 
   3  rs112352055       0.5462            1 
   3    rs7639110       0.2101            1 
   3  rs200461143       0.3429            1 
   3  rs139922742       0.6703            1 
   3  rs569940234       0.7528            1 
   3  rs530352998       0.9943            1 
   3  rs184624898       0.9459            1 
   3  rs557910402       0.9733            1 
   3  rs574322866       0.5841            1 
   3    rs9836766       0.2947            1 
   3   rs11925059       0.2947            1 
   3  rs147939290       0.5462            1 
   3   rs77435955       0.7697            1 
   3  rs201493890       0.7697            1 
   3   rs13076790       0.5462            1 
   3   rs80073496       0.2812            1 
   3    rs6438764       0.5462            1 
   3   rs34694537       0.3741            1 
   3   rs35634278       0.3741            1 
   3   rs34876089       0.5462            1 
   3  rs369371448       0.6949            1 
   3   rs36007695       0.5462            1 
   3   rs34397657       0.5841            1 
   3   rs56719716       0.8603            1 
   3  rs115567313       0.8956            1 
   3   rs35753271       0.5841            1 
   3    rs6783483       0.6789            1 
   3   rs72280610       0.4766            1 
   3    rs4048549       0.3813            1 
   3    rs4048550       0.6789            1 
   3    rs7631922       0.7682            1 
   3  rs111747065       0.4649            1 
   3   rs71330909       0.5841            1 
   3   rs11282832       0.7621            1 
   3    rs7632312       0.9943            1 
   3   rs72384224       0.9459            1 
   3   rs72966380       0.9943            1 
   3   rs12496363       0.3813            1 
   3   rs12496371        0.311            1 
   3   rs12496372       0.3813            1 
   3   rs72966381       0.9943            1 
   3    rs6794019        0.311            1 
   3    rs7431638        0.311            1 
   3   rs56169620       0.9943            1 
   3   rs72966384       0.9943            1 
   3  rs111261358       0.9943            1 
   3   rs16833507       0.9943            1 
   3    rs4678210       0.2314            1 
   3   rs10511414       0.9943            1 
   3   rs59881116       0.9459            1 
   3     rs951350       0.3117            1 
   3    rs2137210       0.2314            1 
   3  rs372644874       0.9285            1 
   3   rs73856704       0.9092            1 
   3  rs376204375       0.9285            1 
   3    rs7618995       0.9964            1 
   3   rs10715840       0.2042            1 
   3   rs16833512       0.5652            1 
   3   rs41445046       0.9964            1 
   3    rs1877379       0.2314            1 
   3   rs57705896       0.9964            1 
   3   rs59446963       0.9964            1 
   3  rs572486620       0.5262            1 
   3    rs6766598       0.3371            1 
   3   rs73856706       0.9459            1 
   3    rs7646980       0.9964            1 
   3   rs78219516       0.2042            1 
   3    rs7624803        0.921            1 
   3   rs58442568       0.9943            1 
   3    rs7630740       0.3371            1 
   3    rs7653264       0.8647            1 
   3  rs113080733       0.8525            1 
   3     rs959921       0.2151            1 
   3     rs955982      0.05339            1 
   3     rs974000       0.2042            1 
   3   rs60087488       0.9964            1 
   3  rs112343023       0.2688            1 
   3    rs9811542      0.07619            1 
   3   rs78652269       0.9964            1 
   3    rs7627170       0.2314            1 
   3  rs114518341       0.2812            1 
   3   rs11915825       0.2947            1 
   3   rs79346298       0.4936            1 
   3   rs56981436       0.9943            1 
   3   rs75422815       0.5652            1 
   3   rs72966393       0.9943            1 
   3   rs74897425       0.2688            1 
   3   rs35864557       0.2314            1 
   3  rs540316614       0.8929            1 
   3   rs72966394       0.9943            1 
   3  rs113822386       0.9964            1 
   3   rs73856709       0.9459            1 
   3    rs6787077       0.2314            1 
   3   rs72966397       0.9943            1 
   3    rs4678213      0.05339            1 
   3   rs55655344       0.9964            1 
   3   rs72966399       0.9964            1 
   3    rs9289204       0.2042            1 
   3    rs9755979       0.3371            1 
   3   rs16833517       0.9943            1 
   3    rs2163182       0.2151            1 
   3  rs145018027       0.2151            1 
   3    rs5852312       0.9676            1 
   3   rs71330910       0.8647            1 
   3  rs541535211       0.9964            1 
   3  rs201863576       0.0126            1 
   3  rs545682737       0.2688            1 
   3   rs35186596       0.3348            1 
   3   rs11713518       0.5652            1 
   3  rs141510041       0.9964            1 
   3    rs9809847       0.2947            1 
   3  rs528924323       0.9943            1 
   3   rs75250823       0.2314            1 
   3  rs541361111       0.2629            1 
   3   rs34536113       0.6307            1 
   3   rs35729537       0.2314            1 
   3  rs200671601       0.4205            1 
   3   rs11923397       0.3983            1 
   3  rs188140332       0.6399            1 
   3    rs6773687       0.9943            1 
   3   rs34930203       0.5652            1 
   3   rs72968305       0.7528            1 
   3    rs4678214       0.3371            1 
   3    rs6794301       0.3371            1 
   3  rs562985166       0.5652            1 
   3   rs79338116       0.2042            1 
   3  rs138185661       0.8603            1 
   3   rs11712252       0.3371            1 
   3   rs35460182       0.3371            1 
   3   rs73856713       0.9943            1 
   3   rs60645455       0.9943            1 
   3   rs13095775       0.6307            1 
   3   rs16833518       0.8423            1 
   3   rs13086404       0.8647            1 
   3    rs6438765       0.3117            1 
   3   rs71330911       0.6703            1 
   3   rs59894875       0.9943            1 
   3   rs13093464       0.3371            1 
   3  rs115163975       0.8956            1 
   3    rs4678215       0.2314            1 
   3  rs368711372       0.2808            1 
   3   rs11444214       0.3207            1 
   3   rs72968307       0.7528            1 
   3    rs6806517       0.2151            1 
   3   rs58540278       0.9459            1 
   3   rs72968310       0.9964            1 
   3    rs9812646       0.2042            1 
   3   rs72968314       0.9943            1 
   3   rs72968316       0.9943            1 
   3    rs9855669       0.8525            1 
   3     rs869130       0.2042            1 
   3    rs1864382       0.4714            1 
   3   rs11708766       0.5652            1 
   3    rs3806643       0.3371            1 
   3  rs117322422       0.3708            1 
   3   rs72121422      0.05339            1 
   3   rs62261683      0.05339            1 
   3   rs28617276       0.3371            1 
   3   rs34388079       0.8647            1 
   3    rs6807250       0.3371            1 
   3    rs6785639       0.2042            1 
   3    rs6785814       0.3371            1 
   3   rs12632948       0.5652            1 
   3  rs148470341       0.9943            1 
   3  rs143252228       0.9943            1 
   3  rs145867722       0.8603            1 
   3    rs6774610      0.06529            1 
   3    rs6438766       0.2062            1 
   3   rs11714820       0.8647            1 
   3     rs735728      0.05339            1 
   3   rs16833532       0.9943            1 
   3   rs16833535       0.6703            1 
   3    rs5852315       0.2062            1 
   3    rs1995993       0.5652            1 
   3   rs72968331       0.9943            1 
   3  rs150337080        0.187            1 
   3   rs11712294       0.6307            1 
   3    rs9866242      0.05339            1 
   3   rs13059112       0.6307            1 
   3    rs9847119       0.2062            1 
   3    rs9847240      0.06529            1 
   3    rs4678216      0.06529            1 
   3   rs16833546       0.8423            1 
   3    rs7620746       0.2062            1 
   3    rs6774661       0.2062            1 
   3   rs10511415       0.6307            1 
   3    rs4678217       0.3117            1 
   3   rs73856720       0.9943            1 
   3    rs9830096       0.3371            1 
   3   rs71330912       0.6307            1 
   3    rs9872909       0.2062            1 
   3   rs13094281       0.8647            1 
   3   rs71621692       0.2995            1 
   3    rs9841111       0.8525            1 
   3   rs56072928       0.9943            1 
   3  rs114985661       0.2688            1 
   3    rs6797815       0.2042            1 
   3    rs2175536       0.2062            1 
   3    rs1036110       0.6848            1 
   3  rs114105153       0.9733            1 
   3   rs13314128       0.2062            1 
   3   rs72968341       0.9943            1 
   3  rs562964605       0.9459            1 
   3    rs3898025       0.6703            1 
   3     rs728298       0.1661            1 
   3  rs148417236       0.2688            1 
   3   rs13086824       0.8647            1 
   3  rs541329205       0.8236            1 
   3   rs59167074       0.9943            1 
   3   rs59743926       0.8308            1 
   3   rs16833564       0.8308            1 
   3   rs71621694       0.8647            1 
   3   rs34626848       0.3685            1 
   3    rs9835184       0.8525            1 
   3   rs10804558       0.7461            1 
   3    rs9853452       0.2077            1 
   3    rs1367784       0.2151            1 
   3    rs2877665       0.7461            1 
   3   rs57929082       0.8308            1 
   3    rs1318840       0.8647            1 
   3    rs9861904       0.1661            1 
   3   rs58507255       0.9459            1 
   3   rs72968345       0.7528            1 
   3   rs16833581       0.8647            1 
   3   rs73856722       0.9943            1 
   3    rs1135431       0.8647            1 
   3   rs11721137       0.8647            1 
   3   rs10934616       0.1661            1 
   3  rs116785522       0.2688            1 
   3    rs9877888       0.2151            1 
   3  rs113892683       0.7528            1 
   3  rs143603567       0.8647            1 
   3  rs551230543       0.9459            1 
   3   rs71330913       0.8647            1 
   3   rs12186023       0.5504            1 
   3    rs4491841       0.8647            1 
   3   rs79837630       0.8603            1 
   3   rs74827844       0.1661            1 
   3  rs200017358       0.9459            1 
   3   rs71330914       0.6101            1 
   3   rs56343603       0.1661            1 
   3   rs59879184       0.7528            1 
   3   rs11449712       0.3685            1 
   3   rs56318711       0.8603            1 
   3   rs73856724       0.9459            1 
   3    rs6438767       0.7621            1 
   3    rs9828317       0.3685            1 
   3   rs72437008       0.2486            1 
   3   rs10934618       0.7238            1 
   3   rs71330916       0.8647            1 
   3  rs371133878       0.8669            1 
   3  rs143824283       0.6129            1 
   3    rs6784004       0.8647            1 
   3     rs725404         0.16            1 
   3   rs10934619       0.7815            1 
   3   rs11711857       0.7815            1 
   3   rs57029202       0.1759            1 
   3   rs59214810       0.1661            1 
   3    rs7632515       0.6084            1 
   3   rs61089749       0.9459            1 
   3   rs71330976       0.8647            1 
   3    rs7635316       0.7815            1 
   3   rs76926456       0.2688            1 
   3    rs2082272       0.7815            1 
   3  rs200828653       0.7528            1 
   3   rs78786592       0.6819            1 
   3  rs559930253       0.7704            1 
   3  rs200481135       0.3613            1 
   3   rs11707405       0.8647            1 
   3   rs72968352       0.7528            1 
   3    rs4678218       0.1759            1 
   3    rs4678219       0.4166            1 
   3    rs7650313       0.7621            1 
   3   rs56261565       0.1759            1 
   3    rs7637860       0.1759            1 
   3  rs200178140       0.8603            1 
   3  rs372498299       0.9403            1 
   3   rs16833588       0.6251            1 
   3    rs7647458       0.8647            1 
   3    rs6806333       0.1759            1 
   3   rs78811287       0.2688            1 
   3    rs1881963       0.6251            1 
   3    rs9810499       0.1759            1 
   3  rs199747057       0.9024            1 
   3   rs35399710       0.7156            1 
   3    rs6763727       0.7593            1 
   3   rs12494271       0.6166            1 
   3   rs11922983       0.2749            1 
   3   rs16833607       0.9087            1 
   3    rs1560484       0.7258            1 
   3    rs5852316       0.6035            1 
   3   rs10637145       0.5352            1 
   3   rs75429201       0.9024            1 
   3    rs2116321       0.6292            1 
   3  rs201728326       0.9253            1 
   3   rs76601920       0.6745            1 
   3   rs12107825       0.8603            1 
   3   rs75441976       0.9253            1 
   3   rs73856735       0.9024            1 
   3   rs73856736       0.9024            1 
   3   rs16833623       0.9024            1 
   3   rs11297324       0.6688            1 
   3    rs6794016        0.319            1 
   3    rs6794427        0.878            1 
   3   rs79169002        0.402            1 
   3    rs1971774       0.4667            1 
   3   rs78021267       0.6745            1 
   3  rs113414827       0.9253            1 
   3   rs77937427       0.9253            1 
   3   rs16833631       0.9024            1 
   3    rs6780615       0.2749            1 
   3   rs78833162        0.402            1 
   3   rs72968365       0.8644            1 
   3    rs7629139       0.4667            1 
   3   rs10680465        0.878            1 
   3   rs12106901       0.8603            1 
   3    rs2288677       0.6613            1 
   3    rs1431539       0.2749            1 
   3    rs9859230       0.2749            1 
   3    rs9859701        0.799            1 
   3     rs964845       0.6166            1 
   3  rs144620304        0.228            1 
   3    rs7614958       0.6166            1 
   3    rs7637112       0.8647            1 
   3    rs6768390       0.6166            1 
   3    rs7651747       0.2077            1 
   3   rs73856738       0.9024            1 
   3   rs73856739       0.9024            1 
   3   rs59318054        0.799            1 
   3   rs56240873       0.2749            1 
   3   rs55985765       0.2749            1 
   3   rs10584934       0.2749            1 
   3    rs1431540       0.5041            1 
   3    rs1431541       0.5041            1 
   3    rs7618119       0.5301            1 
   3    rs1431542       0.2749            1 
   3    rs1431543       0.2749            1 
   3   rs11721287       0.6251            1 
   3   rs58709849       0.7939            1 
   3    rs9864868       0.2749            1 
   3    rs6438769       0.6166            1 
   3   rs12637688       0.6166            1 
   3   rs12632212       0.6166            1 
   3   rs12629869       0.6434            1 
   3   rs28706418       0.5617            1 
   3   rs55889467       0.2077            1 
   3   rs12638324       0.6251            1 
   3   rs13091327       0.6166            1 
   3    rs9875741       0.2871            1 
   3   rs28397570        0.799            1 
   3  rs200100971       0.9024            1 
   3    rs4677974       0.6434            1 
   3    rs9289207       0.2077            1 
   3   rs80159187       0.8539            1 
   3    rs1560485       0.6434            1 
   3   rs77605121       0.6099            1 
   3    rs7629631        0.799            1 
   3    rs2116320       0.6166            1 
   3    rs7640146        0.799            1 
   3    rs9289208       0.6434            1 
   3  rs140271872       0.6099            1 
   3  rs147214119       0.5101            1 
   3    rs2332408       0.8647            1 
   3    rs9681491       0.4672            1 
   3    rs2840197       0.7667            1 
   3    rs2332409       0.5101            1 
   3    rs3841951       0.7667            1 
   3    rs3732829       0.2749            1 
   3    rs3732828       0.5101            1 
   3    rs9832440       0.3165            1 
   3   rs74780744       0.6099            1 
   3    rs7617312       0.7667            1 
   3  rs116178631       0.4532            1 
   3    rs7642485       0.7667            1 
   3   rs13323781       0.6288            1 
   3   rs13076885       0.5101            1 
   3    rs7647957       0.3744            1 
   3     rs765165        0.799            1 
   3    rs1821101       0.4899            1 
   3    rs1807957       0.3165            1 
   3     rs960116       0.8997            1 
   3   rs56997978       0.2077            1 
   3    rs9873035       0.3208            1 
   3    rs9873221       0.9767            1 
   3    rs9855805       0.2749            1 
   3    rs1920112       0.9767            1 
   3    rs9846889        0.572            1 
   3    rs9851131       0.7667            1 
   3  rs145293147       0.4936            1 
   3   rs13064481       0.5461            1 
   3   rs72968389       0.8539            1 
   3    rs9819267        0.738            1 
   3   rs72968390       0.7297            1 
   3    rs6786237       0.5301            1 
   3    rs7631746       0.1547            1 
   3  rs573753990        0.985            1 
   3   rs73856742        0.985            1 
   3  rs527417147       0.7545            1 
   3  rs148029625       0.2936            1 
   3   rs58578486        0.985            1 
   3   rs10524993        0.985            1 
   3   rs74952975       0.6099            1 
   3   rs61996304       0.8539            1 
   3    rs9289209       0.2161            1 
   3    rs7622250       0.2108            1 
   3  rs112930406       0.8539            1 
   3    rs7647110       0.8539            1 
   3    rs2303982       0.2108            1 
   3    rs2303983       0.2108            1 
   3    rs7647602       0.8539            1 
   3  rs150722244       0.1102            1 
   3    rs2276782       0.1988            1 
   3    rs7636822       0.9575            1 
   3    rs7614877       0.8382            1 
   3    rs2276781       0.6099            1 
   3   rs72968396       0.8121            1 
   3   rs78916819       0.6099            1 
   3    rs6762864       0.8382            1 
   3    rs6762975       0.7702            1 
   3   rs34037493       0.9024            1 
   3    rs9812408       0.9314            1 
   3   rs58184682       0.1719            1 
   3   rs11718194       0.8647            1 
   3    rs9813853       0.9177            1 
   3    rs9869982       0.9177            1 
   3    rs9869877       0.9177            1 
   3   rs73856745        0.835            1 
   3    rs9870199       0.2018            1 
   3  rs368979776       0.9024            1 
   3    rs9875236        0.698            1 
   3   rs76949786       0.6099            1 
   3  rs144638629       0.4593            1 
   3    rs1011151      0.06239            1 
   3    rs2116322       0.9177            1 
   3    rs4378918       0.1719            1 
   3  rs144728546       0.9177            1 
   3   rs73856746       0.9024            1 
   3   rs11915592       0.1236            1 
   3   rs13088040      0.06239            1 
   3   rs35850943      0.06239            1 
   3   rs72970506       0.9177            1 
   3   rs11923426       0.1921            1 
   3    rs3755750       0.1719            1 
   3  rs116510064       0.5737            1 
   3   rs13072180       0.8647            1 
   3   rs76798922       0.6099            1 
   3   rs10212232       0.7523            1 
   3   rs73856749       0.7939            1 
   3   rs74519465       0.6099            1 
   3    rs7651952       0.8133            1 
   3    rs7619187       0.8133            1 
   3   rs72970509       0.9601            1 
   3    rs2276780       0.1236            1 
   3    rs2276779       0.1236            1 
   3    rs9846967       0.1443            1 
   3   rs34327776       0.4625            1 
   3    rs1431544       0.9024            1 
   3    rs9289210       0.1236            1 
   3   rs11710442       0.8647            1 
   3    rs9289211       0.1236            1 
   3   rs71330977       0.8647            1 
   3   rs71330978       0.8647            1 
   3   rs72970512       0.9601            1 
   3   rs75377252       0.2428            1 
   3   rs58936315       0.9601            1 
   3    rs2276777       0.6099            1 
   3   rs79543585        0.142            1 
   3  rs115208826       0.4593            1 
   3   rs76685335        0.142            1 
   3  rs116478691       0.3526            1
[truncated: 175,501 more chars]
