# Supplementary material for: Cell-to-cell expression dispersion of B-cell surface proteins is linked to genetic variants in humans
Source: Commun Biol. 2020 Jul 3;3:346. doi: 10.1038/s42003-020-1075-1 (PMC7335051; doi:10.1038/s42003-020-1075-1)
Supplement: Supplementary file 4 — Supplementary Data 2 [file 42003_2020_1075_MOESM4_ESM.zip › Supplementary_Data_S2/plink-results-40LCLs/CD86_chr3_cv/CD86_cv_40_LCLs.txt]

NA19098 0.0971295242992166
NA19099 0.110727545735954
NA19107 0.109053618073319
NA19108 0.106032681470879
NA19141 0.0999822875585079
NA19204 0.107249075391952
NA19238 0.115392675908613
NA19239 0.0967006177085335
NA18486 0.110298414900458
NA18488 0.102795586642373
NA18489 0.106235870437825
NA18498 0.104722718899202
NA18499 0.0960736409544466
NA18501 0.0976598023865457
NA18502 0.0897678882809743
NA18504 0.0920911692046208
NA18505 0.0887468886260511
NA18507 0.0888184889502575
NA18508 0.0917955025061469
NA18516 0.109462778444208
NA18517 0.0795154115221935
NA18519 0.0877626776742891
NA18520 0.111858342980851
NA18522 0.102258688013257
NA18523 0.10801026978821
NA18853 0.101418664747362
NA18856 0.103657168917768
NA18858 0.109723898658928
NA18861 0.0908815819926225
NA18867 0.129841386099734
NA18868 0.114870577747989
NA18870 0.110866439828797
NA18871 0.104156662557729
NA18873 0.104445379712412
NA18874 0.129408935857929
NA18912 0.115570555796579
NA18916 0.119317322103865
NA18917 0.116282250195929
NA18933 0.129789962421798
NA18934 0.108627918730637
