# Supplementary material for: Cell-to-cell expression dispersion of B-cell surface proteins is linked to genetic variants in humans
Source: Commun Biol. 2020 Jul 3;3:346. doi: 10.1038/s42003-020-1075-1 (PMC7335051; doi:10.1038/s42003-020-1075-1)
Supplement: Supplementary file 4 — Supplementary Data 2 [file 42003_2020_1075_MOESM4_ESM.zip › Supplementary_Data_S2/plink-results-40LCLs/CD86_chr3_cv.loess/CD86_cv.loess_40_LCLs.qassoc]

 CHR          SNP         BP    NMISS       BETA         SE         R2        T            P 
   3   rs76083426  119774699       40 -0.0002046   0.003711      8e-05 -0.05514       0.9563 
   3   rs72969184  119774920       40   0.005015    0.00561    0.02059   0.8938        0.377 
   3   rs74637378  119775009       40 -0.0002046   0.003711      8e-05 -0.05514       0.9563 
   3    rs6779828  119775147       40   0.001428   0.002372   0.009453   0.6022       0.5506 
   3  rs571909772  119775168       40   0.004016   0.004498    0.02054   0.8928       0.3776 
   3    rs4687891  119775177       40  -0.003027   0.005119   0.009116  -0.5913       0.5578 
   3  rs150308251  119775906       40  -0.004799   0.004699    0.02672   -1.021       0.3136 
   3   rs78737715  119776891       40 -0.0002046   0.003711      8e-05 -0.05514       0.9563 
   3  rs112630184  119777792       40 -0.0002046   0.003711      8e-05 -0.05514       0.9563 
   3  rs115325351  119777879       40 -0.0002046   0.003711      8e-05 -0.05514       0.9563 
   3   rs78247728  119778857       40   0.004016   0.004498    0.02054   0.8928       0.3776 
   3  rs114719808  119779030       40  -0.000959   0.005667  0.0007531  -0.1692       0.8665 
   3   rs79729654  119779115       40 -0.0005865   0.003808  0.0006241   -0.154       0.8784 
   3  rs200808389  119780569       40   0.001483   0.004539   0.002802   0.3268       0.7456 
   3   rs62266274  119780828       40   0.002621   0.002471    0.02874     1.06       0.2956 
   3   rs74920469  119781812       40 -0.0002046   0.003711      8e-05 -0.05514       0.9563 
   3  rs113567496  119782291       40   0.009995   0.004478     0.1159    2.232       0.0316 
   3    rs9866536  119782348       40   0.001679   0.003848   0.004983   0.4362       0.6651 
   3     rs334560  119782470       40  -0.001572   0.002568    0.00977  -0.6123        0.544 
   3   rs72969194  119784421       40   0.005015    0.00561    0.02059   0.8938        0.377 
   3   rs74778169  119784444       40 -0.0002046   0.003711      8e-05 -0.05514       0.9563 
   3    rs6805931  119784746       40 -0.0004999    0.00371  0.0004776  -0.1347       0.8935 
   3    rs9840111  119784774       40   0.004016   0.004498    0.02054   0.8928       0.3776 
   3     rs334561  119784996       40 -0.0005865   0.003808  0.0006241   -0.154       0.8784 
   3   rs78453198  119785137       40 -0.0002046   0.003711      8e-05 -0.05514       0.9563 
   3   rs77618823  119785343       40   0.002482   0.003609     0.0123   0.6879       0.4957 
   3   rs58863896  119785527       40   0.002621   0.002471    0.02874     1.06       0.2956 
   3   rs67515346  119786083       40   0.003533   0.003226    0.03059    1.095       0.2804 
   3   rs59703574  119786542       40 -0.0002046   0.003711      8e-05 -0.05514       0.9563 
   3  rs146591776  119787083       40   0.004016   0.004498    0.02054   0.8928       0.3776 
   3  rs112353629  119787292       40 -0.0002046   0.003711      8e-05 -0.05514       0.9563 
   3     rs334565  119787662       40 -0.0005865   0.003808  0.0006241   -0.154       0.8784 
   3   rs78001869  119787832       40 -0.0002046   0.003711      8e-05 -0.05514       0.9563 
   3     rs334566  119787993       40  -0.001572   0.002568    0.00977  -0.6123        0.544 
   3  rs112446701  119788251       40 -0.0002046   0.003711      8e-05 -0.05514       0.9563 
   3  rs570238285  119788512       40  -0.006665   0.003225     0.1011   -2.067       0.0456 
   3  rs200679386  119789099       40  0.0007094   0.002689   0.001828   0.2638       0.7933 
   3  rs576972874  119789125       40   0.008017   0.003147     0.1458    2.547      0.01504 
   3  rs115941008  119789291       40  -0.000959   0.005667  0.0007531  -0.1692       0.8665 
   3   rs76530580  119789376       40 -0.0002046   0.003711      8e-05 -0.05514       0.9563 
   3  rs116062432  119789650       40  -0.000959   0.005667  0.0007531  -0.1692       0.8665 
   3   rs72969200  119790158       40   0.001131   0.005139   0.001273   0.2201        0.827 
   3     rs182839  119790194       40 -0.0005865   0.003808  0.0006241   -0.154       0.8784 
   3     rs334536  119790712       40  -0.001572   0.002568    0.00977  -0.6123        0.544 
   3   rs72971006  119791243       40   0.003632    0.00403    0.02093   0.9012       0.3731 
   3   rs75300086  119791743       40 -0.0002046   0.003711      8e-05 -0.05514       0.9563 
   3  rs201701050  119792089       40 -0.0002046   0.003711      8e-05 -0.05514       0.9563 
   3     rs334535  119792304       40   0.001556   0.002448    0.01052   0.6357       0.5288 
   3   rs17205095  119792474       40  0.0008222   0.003487   0.001461   0.2358       0.8149 
   3   rs77726485  119792564       40 -0.0002046   0.003711      8e-05 -0.05514       0.9563 
   3     rs334534  119792609       40 -0.0004999    0.00371  0.0004776  -0.1347       0.8935 
   3    rs9816864  119792687       40   0.004016   0.004498    0.02054   0.8928       0.3776 
   3  rs112158126  119792917       40 -0.0002046   0.003711      8e-05 -0.05514       0.9563 
   3   rs62266277  119793026       40   0.002621   0.002471    0.02874     1.06       0.2956 
   3  rs112912146  119793094       40 -0.0002046   0.003711      8e-05 -0.05514       0.9563 
   3   rs61588608  119793199       40 -0.0002368   0.002564  0.0002245 -0.09236       0.9269 
   3   rs76375771  119793503       40 -0.0002046   0.003711      8e-05 -0.05514       0.9563 
   3   rs72971013  119793602       40   0.009995   0.004478     0.1159    2.232       0.0316 
   3    rs9842216  119793721       40   0.004016   0.004498    0.02054   0.8928       0.3776 
   3   rs58959678  119794284       40    0.00054   0.005668  0.0002388  0.09527       0.9246 
   3  rs149997834  119794858       40 -0.0002046   0.003711      8e-05 -0.05514       0.9563 
   3  rs116455472  119794926       40  -0.000959   0.005667  0.0007531  -0.1692       0.8665 
   3  rs144880072  119795384       40 -0.0002046   0.003711      8e-05 -0.05514       0.9563 
   3     rs334551  119795518       40 -0.0004999    0.00371  0.0004776  -0.1347       0.8935 
   3   rs76224378  119796069       40 -0.0002046   0.003711      8e-05 -0.05514       0.9563 
   3     rs334552  119796455       40 -0.0004999    0.00371  0.0004776  -0.1347       0.8935 
   3  rs140499519  119796522       40 -0.0002046   0.003711      8e-05 -0.05514       0.9563 
   3  rs141411516  119796685       40 -0.0002046   0.003711      8e-05 -0.05514       0.9563 
   3  rs199806110  119797392       40   0.001456     0.0026   0.008187   0.5601       0.5787 
   3  rs112003116  119797761       40    0.00173   0.002493    0.01251   0.6937       0.4921 
   3  rs112369966  119798280       40 -0.0002046   0.003711      8e-05 -0.05514       0.9563 
   3  rs113228536  119798294       40 -0.0002046   0.003711      8e-05 -0.05514       0.9563 
   3    rs9289139  119798879       40   0.004016   0.004498    0.02054   0.8928       0.3776 
   3   rs72971017  119798906       40   0.009995   0.004478     0.1159    2.232       0.0316 
   3    rs7626888  119800309       40   -0.01346   0.005232     0.1483   -2.573      0.01413 
   3   rs79100041  119800686       40 -0.0002046   0.003711      8e-05 -0.05514       0.9563 
   3   rs78106885  119800822       40 -0.0002046   0.003711      8e-05 -0.05514       0.9563 
   3   rs72971018  119800895       40   0.009995   0.004478     0.1159    2.232       0.0316 
   3    rs9836325  119801432       40   0.004016   0.004498    0.02054   0.8928       0.3776 
   3     rs334554  119802373       40 -0.0004999    0.00371  0.0004776  -0.1347       0.8935 
   3   rs55974533  119802528       40   -0.01346   0.005232     0.1483   -2.573      0.01413 
   3    rs9862099  119802797       40   0.004016   0.004498    0.02054   0.8928       0.3776 
   3   rs75766927  119803417       40 -0.0002046   0.003711      8e-05 -0.05514       0.9563 
   3   rs62266281  119804462       40   0.002621   0.002471    0.02874     1.06       0.2956 
   3  rs151266821  119804520       40   -0.01346   0.005232     0.1483   -2.573      0.01413 
   3   rs78984101  119805121       40 -0.0002046   0.003711      8e-05 -0.05514       0.9563 
   3  rs111759277  119805883       40 -0.0002046   0.003711      8e-05 -0.05514       0.9563 
   3   rs76950123  119806036       40 -0.0002046   0.003711      8e-05 -0.05514       0.9563 
   3  rs112627323  119806673       40 -0.0002046   0.003711      8e-05 -0.05514       0.9563 
   3  rs113392759  119806763       40 -0.0002046   0.003711      8e-05 -0.05514       0.9563 
   3   rs71688969  119807130       40 -0.0004999    0.00371  0.0004776  -0.1347       0.8935 
   3   rs73854776  119807494       40  -0.005446   0.005066    0.02952   -1.075       0.2891 
   3   rs77026850  119808022       40 -0.0002046   0.003711      8e-05 -0.05514       0.9563 
   3   rs60235167  119808256       40   0.002621   0.002471    0.02874     1.06       0.2956 
   3  rs115760931  119808980       40  0.0002709   0.004251  0.0001068  0.06371       0.9495 
   3   rs72971020  119809157       40   0.001131   0.005139   0.001273   0.2201        0.827 
   3  rs114214246  119809326       40   0.001483   0.004539   0.002802   0.3268       0.7456 
   3   rs76748801  119809401       40 -0.0002046   0.003711      8e-05 -0.05514       0.9563 
   3     rs334559  119809605       40  0.0007401   0.002311   0.002691   0.3202       0.7505 
   3  rs112201072  119810340       40 -0.0002046   0.003711      8e-05 -0.05514       0.9563 
   3   rs60325644  119810582       40 -0.0002046   0.003711      8e-05 -0.05514       0.9563 
   3  rs373339796  119810671       40  0.0001416   0.003565  4.153e-05  0.03973       0.9685 
   3    rs4688059  119811568       40   0.002621   0.002471    0.02874     1.06       0.2956 
   3   rs77066685  119811799       40   0.001679   0.003848   0.004983   0.4362       0.6651 
   3  rs569442510  119811840       40  -0.000959   0.005667  0.0007531  -0.1692       0.8665 
   3   rs72971026  119813377       40   0.009995   0.004478     0.1159    2.232       0.0316 
   3    rs3755556  119813484       40  0.0005452    0.00363  0.0005932   0.1502       0.8814 
   3    rs9846422  119813712       40   0.004016   0.004498    0.02054   0.8928       0.3776 
   3    rs3755557  119814957       40  -0.004955   0.003146     0.0613   -1.575       0.1235 
   3   rs78247451  119815217       40   0.004016   0.004498    0.02054   0.8928       0.3776 
   3   rs80234913  119815397       40   0.002882    0.00474   0.009637   0.6081       0.5468 
   3   rs80050568  119815458       40  -0.004955   0.003146     0.0613   -1.575       0.1235 
   3   rs73177909  119815768       40  -0.004955   0.003146     0.0613   -1.575       0.1235 
   3  rs114265738  119815831       40  -0.000959   0.005667  0.0007531  -0.1692       0.8665 
   3   rs12632325  119816106       40   0.002371   0.002598    0.02145   0.9127       0.3672 
   3    rs6806460  119816159       40    0.00129    0.00246   0.007187   0.5245        0.603 
   3   rs80083327  119816232       40  0.0005452    0.00363  0.0005932   0.1502       0.8814 
   3   rs72971030  119816780       40   0.005015    0.00561    0.02059   0.8938        0.377 
   3   rs17811013  119816986       40  -0.004955   0.003146     0.0613   -1.575       0.1235 
   3  rs200931686  119817853       40   0.002638   0.002515    0.02814    1.049       0.3008 
   3  rs147396134  119818820       40   0.009995   0.004478     0.1159    2.232       0.0316 
   3   rs58159117  119819907       40   0.002622   0.002657    0.02497   0.9865       0.3301 
   3   rs12635508  119820443       40   0.002622   0.002657    0.02497   0.9865       0.3301 
   3   rs17811061  119821242       40  -0.004955   0.003146     0.0613   -1.575       0.1235 
   3     rs184576  119822006       40  0.0004184   0.002655  0.0006532   0.1576       0.8756 
   3  rs139172121  119822183       40   0.001082   0.002463   0.005052   0.4392        0.663 
   3   rs11925868  119822335       40  -0.004955   0.003146     0.0613   -1.575       0.1235 
   3   rs11925952  119822388       40  -0.004955   0.003146     0.0613   -1.575       0.1235 
   3   rs11925899  119822432       40  -0.004955   0.003146     0.0613   -1.575       0.1235 
   3   rs74517115  119822467       40  0.0006972   0.005141  0.0004838   0.1356       0.8928 
   3  rs376466699  119822539       40   -0.00542   0.002807    0.08938   -1.931      0.06093 
   3   rs62266287  119822736       40   -0.01077   0.005393     0.0949   -1.996      0.05313 
   3  rs113872954  119823087       40  0.0006972   0.005141  0.0004838   0.1356       0.8928 
   3     rs334537  119823410       40   0.002241   0.003693   0.009596   0.6068       0.5476 
   3   rs11927974  119824037       40    0.00054   0.005668  0.0002388  0.09527       0.9246 
   3   rs16830720  119824166       40  -0.008617   0.004553    0.08613   -1.892      0.06606 
   3  rs199498515  119824406       40    0.00054   0.005668  0.0002388  0.09527       0.9246 
   3  rs111661335  119824653       40    0.00054   0.005668  0.0002388  0.09527       0.9246 
   3     rs334538  119825211       40  -0.000402   0.003188  0.0004182  -0.1261       0.9003 
   3   rs17205536  119825368       40    0.00054   0.005668  0.0002388  0.09527       0.9246 
   3  rs115836494  119825377       40  -0.000959   0.005667  0.0007531  -0.1692       0.8665 
   3   rs73177912  119825618       40    0.00054   0.005668  0.0002388  0.09527       0.9246 
   3   rs12053912  119826164       40  -0.004665   0.002776    0.06917    -1.68       0.1011 
   3  rs113898838  119826271       40  -0.000959   0.005667  0.0007531  -0.1692       0.8665 
   3     rs334539  119826386       40   0.002052    0.00355   0.008717   0.5781       0.5666 
   3     rs334540  119826506       40   0.002052    0.00355   0.008717   0.5781       0.5666 
   3   rs11359839  119826769       40  -0.002061   0.003389    0.00964  -0.6082       0.5467 
   3   rs34639411  119826998       40  -0.002426   0.002209    0.03076   -1.098        0.279 
   3  rs112232014  119827022       40   0.006208   0.003909    0.06224    1.588       0.1205 
   3  rs111918115  119827131       40  -0.000959   0.005667  0.0007531  -0.1692       0.8665 
   3   rs78093713  119827822       40  -0.001136   0.002879   0.004081  -0.3946       0.6954 
   3    rs9868486  119828102       40   0.004548   0.004196    0.02999    1.084       0.2852 
   3   rs16830730  119828512       40   -0.00434   0.003024    0.05141   -1.435       0.1595 
   3    rs9873873  119829059       40   0.004548   0.004196    0.02999    1.084       0.2852 
   3    rs4688062  119829323       40   0.006208   0.003909    0.06224    1.588       0.1205 
   3  rs114455334  119829427       40  -0.001286   0.003852   0.002923  -0.3338       0.7404 
   3   rs78850370  119830151       40   0.004016   0.004498    0.02054   0.8928       0.3776 
   3  rs113236173  119830383       40  -0.000959   0.005667  0.0007531  -0.1692       0.8665 
   3  rs147912912  119831461       40   0.004548   0.004196    0.02999    1.084       0.2852 
   3  rs143681766  119831555       40   0.002882    0.00474   0.009637   0.6081       0.5468 
   3    rs9289141  119831689       40   0.006208   0.003909    0.06224    1.588       0.1205 
   3     rs334542  119831726       40  -0.001123   0.002462   0.005448  -0.4562       0.6508 
   3  rs112442742  119831767       40  -0.000959   0.005667  0.0007531  -0.1692       0.8665 
   3     rs334543  119832621       40 -0.0007507   0.004474  0.0007403  -0.1678       0.8676 
   3   rs58321096  119832666       40   0.006023   0.005049     0.0361    1.193       0.2403 
   3   rs12493535  119832913       40   0.006208   0.003909    0.06224    1.588       0.1205 
   3     rs334544  119832958       40    0.00436    0.00283    0.05881    1.541       0.1316 
   3    rs6804929  119833578       40  -0.002245   0.003113     0.0135  -0.7211       0.4753 
   3   rs77709982  119834221       40  -0.001286   0.003852   0.002923  -0.3338       0.7404 
   3    rs1488766  119834546       40   0.006282   0.002586     0.1344    2.429      0.01996 
   3  rs113461270  119834841       40  -0.000959   0.005667  0.0007531  -0.1692       0.8665 
   3     rs334545  119834921       40   0.002052    0.00355   0.008717   0.5781       0.5666 
   3  rs113635897  119835185       40  -0.000959   0.005667  0.0007531  -0.1692       0.8665 
   3   rs59081488  119835267       40  -0.003226    0.00309    0.02787   -1.044       0.3032 
   3  rs144865819  119835470       40   0.004548   0.004196    0.02999    1.084       0.2852 
   3  rs112321186  119835633       40    0.00054   0.005668  0.0002388  0.09527       0.9246 
   3   rs62266291  119835767       40  -0.003731   0.003881    0.02375  -0.9616       0.3424 
   3  rs149131446  119835810       40  -0.003731   0.003881    0.02375  -0.9616       0.3424 
   3   rs59660423  119835813       40  -0.001286   0.003852   0.002923  -0.3338       0.7404 
   3  rs141103461  119836110       40 -0.0004056   0.004475  0.0002161 -0.09063       0.9283 
   3   rs80300251  119836348       40  -0.000959   0.005667  0.0007531  -0.1692       0.8665 
   3     rs749768  119836868       40   0.006134   0.003575     0.0719    1.716      0.09435 
   3  rs115655564  119836933       40  -0.000959   0.005667  0.0007531  -0.1692       0.8665 
   3   rs59504548  119837162       40  -0.004701   0.005085    0.02199  -0.9244       0.3611 
   3    rs9813357  119837278       40   0.006252   0.005577    0.03201    1.121       0.2693 
   3    rs3036733  119837752       40   0.003245   0.003234    0.02581    1.003        0.322 
   3   rs76014591  119837761       40   0.006252   0.005577    0.03201    1.121       0.2693 
   3  rs111477984  119838021       40  -0.000959   0.005667  0.0007531  -0.1692       0.8665 
   3   rs11362154  119838214       40   0.001371   0.003181   0.004861   0.4309        0.669 
   3   rs79106432  119839161       40  -0.001348   0.003399   0.004124  -0.3967       0.6938 
   3   rs34825829  119839254       40   0.001939   0.004465   0.004938   0.4342       0.6666 
   3    rs6776878  119839521       40   0.005907   0.004151    0.05061    1.423       0.1628 
   3    rs9861883  119839546       40   -0.00315   0.003296    0.02347  -0.9558       0.3452 
   3     rs334547  119839869       40  0.0007151   0.003156   0.001349   0.2266       0.8219 
   3    rs9849392  119840359       40  -0.003535   0.002708    0.04291   -1.305       0.1996 
   3     rs334548  119840409       40  0.0001801   0.005142  3.227e-05  0.03502       0.9722 
   3     rs334549  119840713       40   0.001371   0.003181   0.004861   0.4309        0.669 
   3     rs334550  119840731       40  0.0001801   0.005142  3.227e-05  0.03502       0.9722 
   3   rs72971050  119840871       40   0.006023   0.005049     0.0361    1.193       0.2403 
   3   rs72971051  119841649       40   0.006023   0.005049     0.0361    1.193       0.2403 
   3   rs56808971  119841814       40  -0.001348   0.003399   0.004124  -0.3967       0.6938 
   3    rs6792814  119842143       40   0.005907   0.004151    0.05061    1.423       0.1628 
   3    rs3112282  119842377       40   0.001371   0.003181   0.004861   0.4309        0.669 
   3    rs3112283  119842649       40   0.001371   0.003181   0.004861   0.4309        0.669 
   3   rs62266309  119843122       40  -0.002356   0.004459   0.007292  -0.5283       0.6003 
   3  rs373414536  119843132       40  -0.002356   0.004459   0.007292  -0.5283       0.6003 
   3   rs62266310  119843136       40  -0.002356   0.004459   0.007292  -0.5283       0.6003 
   3   rs62266311  119843139       40  -0.002356   0.004459   0.007292  -0.5283       0.6003 
   3   rs13086387  119844557       40 -0.0005484   0.004072  0.0004771  -0.1347       0.8936 
   3    rs7644268  119844713       40   0.001461    0.00322   0.005392   0.4539       0.6525 
   3   rs35450153  119844982       40 -0.0005484   0.004072  0.0004771  -0.1347       0.8936 
   3   rs34473571  119845912       40  -0.008209   0.004967    0.06707   -1.653       0.1066 
   3   rs72971057  119846331       40   0.005015    0.00561    0.02059   0.8938        0.377 
   3   rs73177923  119846955       40 -0.0005484   0.004072  0.0004771  -0.1347       0.8936 
   3  rs113170394  119847261       40  -0.003722   0.003991    0.02237  -0.9325        0.357 
   3  rs539276505  119847366       40   0.005015    0.00561    0.02059   0.8938        0.377 
   3    rs6438558  119847792       40  -0.001779   0.002783    0.01063   -0.639       0.5267 
   3   rs75684688  119848086       40  -0.003722   0.003991    0.02237  -0.9325        0.357 
   3   rs59250491  119848363       40  0.0004279   0.003512  0.0003904   0.1218       0.9037 
   3  rs115802497  119850138       40  -0.000959   0.005667  0.0007531  -0.1692       0.8665 
   3   rs13067539  119850296       40   0.004403    0.00248    0.07662    1.776      0.08378 
   3   rs59669360  119850315       40  -0.005154   0.002592    0.09426   -1.989      0.05397 
   3    rs6781470  119851394       40  3.947e-06   0.002898  4.881e-08 0.001362       0.9989 
   3  rs111382882  119852025       40   0.005015    0.00561    0.02059   0.8938        0.377 
   3    rs8180068  119853557       40  -0.008209   0.004967    0.06707   -1.653       0.1066 
   3   rs57072752  119853991       40  0.0001851   0.003565  7.091e-05  0.05191       0.9589 
   3   rs11927947  119854042       40 -0.0005484   0.004072  0.0004771  -0.1347       0.8936 
   3   rs57664228  119854093       40  -0.008209   0.004967    0.06707   -1.653       0.1066 
   3   rs57147159  119854408       40   0.005015    0.00561    0.02059   0.8938        0.377 
   3   rs28398784  119854624       40  3.947e-06   0.002898  4.881e-08 0.001362       0.9989 
   3    rs4687895  119854776       40    0.00512   0.002317     0.1139     2.21      0.03321 
   3   rs59328871  119854785       40  -0.008209   0.004967    0.06707   -1.653       0.1066 
   3   rs55903100  119855094       40  0.0001851   0.003565  7.091e-05  0.05191       0.9589 
   3     rs923380  119855410       40   0.001461    0.00322   0.005392   0.4539       0.6525 
   3     rs901920  119855676       40 -0.0001959   0.003158  0.0001013 -0.06204       0.9509 
   3   rs72952818  119855855       40   0.005015    0.00561    0.02059   0.8938        0.377 
   3   rs67984114  119856810       40 -0.0005484   0.004072  0.0004771  -0.1347       0.8936 
   3  rs111962976  119857237       40   0.005015    0.00561    0.02059   0.8938        0.377 
   3  rs144296171  119857388       40  -0.008209   0.004967    0.06707   -1.653       0.1066 
   3   rs60166367  119857389       40   0.004161   0.003157    0.04372    1.318       0.1954 
   3   rs59426062  119857416       40  0.0001851   0.003565  7.091e-05  0.05191       0.9589 
   3   rs72625409  119857734       40 -0.0005484   0.004072  0.0004771  -0.1347       0.8936 
   3   rs34548229  119858151       40   0.002213   0.002245    0.02493   0.9858       0.3305 
   3   rs58075517  119858225       40  0.0001851   0.003565  7.091e-05  0.05191       0.9589 
   3    rs6781123  119858353       40    0.00371    0.00233    0.06255    1.592       0.1196 
   3   rs12495656  119858817       40  -0.008209   0.004967    0.06707   -1.653       0.1066 
   3    rs2130001  119859055       40  3.947e-06   0.002898  4.881e-08 0.001362       0.9989 
   3    rs9637384  119859266       40  -0.008209   0.004967    0.06707   -1.653       0.1066 
   3    rs2171599  119859950       40 -0.0001959   0.003158  0.0001013 -0.06204       0.9509 
   3   rs13095684  119860093       40    0.00392   0.002351    0.06816    1.667       0.1037 
   3   rs11705695  119860865       40 -0.0005484   0.004072  0.0004771  -0.1347       0.8936 
   3   rs10934510  119861005       40   0.005497   0.002777    0.09346    1.979      0.05506 
   3   rs11706916  119862117       40  -0.008209   0.004967    0.06707   -1.653       0.1066 
   3   rs57199107  119862599       40   -0.00118   0.003923   0.002377  -0.3009       0.7651 
   3    rs2035674  119862702       40 -0.0001959   0.003158  0.0001013 -0.06204       0.9509 
   3    rs2035673  119862805       40 -0.0001959   0.003158  0.0001013 -0.06204       0.9509 
   3    rs2035672  119862809       40 -0.0001959   0.003158  0.0001013 -0.06204       0.9509 
   3    rs6804257  119862961       40  0.0001851   0.003565  7.091e-05  0.05191       0.9589 
   3   rs58155463  119863842       40   0.002073   0.004463   0.005643   0.4644        0.645 
   3    rs1807075  119863871       40  -0.001903   0.002592    0.01399  -0.7343       0.4673 
   3    rs2046954  119864101       40  0.0008624   0.003708   0.001421   0.2326       0.8174 
   3    rs2046953  119864113       40   0.002217   0.004236   0.007157   0.5234       0.6037 
   3    rs4676703  119864157       40   0.005497   0.002777    0.09346    1.979      0.05506 
   3    rs4676811  119864342       40    0.00452   0.002919    0.05936    1.549       0.1298 
   3     rs902796  119864583       40   0.003432   0.003888    0.02009   0.8827        0.383 
   3   rs13317104  119864770       40  -0.004325   0.003644    0.03573   -1.187       0.2427 
   3   rs56148233  119864897       40  -0.001219   0.003507   0.003168  -0.3475       0.7301 
   3   rs13073885  119865160       40   0.005502   0.002757    0.09486    1.996      0.05319 
   3   rs80204461  119865236       40  -0.007041   0.005553    0.04059   -1.268       0.2125 
   3  rs149787510  119865265       40  0.0003405   0.004251  0.0001688   0.0801       0.9366 
   3  rs369983951  119865281       40 -0.0005415   0.003564  0.0006071  -0.1519         0.88 
   3   rs34591954  119865436       40   0.001161   0.004759   0.001564    0.244       0.8086 
   3     rs902795  119865700       40   0.003432   0.003888    0.02009   0.8827        0.383 
   3    rs5852232  119865939       40 -0.0009699   0.003154   0.002482  -0.3075       0.7602 
   3  rs115217221  119866371       40  -0.000959   0.005667  0.0007531  -0.1692       0.8665 
   3    rs6438559  119867015       40  0.0006525   0.003227   0.001075   0.2022       0.8408 
   3    rs6438560  119867288       40  -0.000565   0.002579   0.001261  -0.2191       0.8278 
   3    rs6782570  119867366       40  0.0006525   0.003227   0.001075   0.2022       0.8408 
   3    rs6769988  119867624       40  0.0006525   0.003227   0.001075   0.2022       0.8408 
   3    rs6794478  119867803       40  0.0006525   0.003227   0.001075   0.2022       0.8408 
   3   rs10934511  119867927       40  -0.001075   0.002463   0.004987  -0.4364        0.665 
   3    rs7641727  119868575       40   0.001807   0.002525    0.01329   0.7154       0.4787 
   3   rs34291253  119869117       40  -0.001197     0.0034   0.003253  -0.3522       0.7267 
   3    rs4488869  119869509       40  0.0006525   0.003227   0.001075   0.2022       0.8408 
   3    rs4563433  119869525       40  0.0008016   0.002379   0.002978   0.3369        0.738 
   3   rs13075809  119869551       40   0.001161   0.004759   0.001564    0.244       0.8086 
   3   rs79068333  119869923       40  -0.004324   0.002044     0.1054   -2.116      0.04097 
   3    rs6438561  119870034       40  0.0006525   0.003227   0.001075   0.2022       0.8408 
   3    rs6438562  119870132       40  -0.002242   0.003113    0.01347  -0.7202       0.4758 
   3   rs35605064  119870229       40  -0.001073   0.003924   0.001964  -0.2735        0.786 
   3    rs6438564  119870476       40  0.0006525   0.003227   0.001075   0.2022       0.8408 
   3    rs6438565  119870658       40  0.0005607   0.002242   0.001643   0.2501       0.8039 
   3   rs72952850  119870728       40   0.005015    0.00561    0.02059   0.8938        0.377 
   3    rs6438566  119870789       40  0.0006525   0.003227   0.001075   0.2022       0.8408 
   3   rs58043269  119870828       40  2.545e-05   0.002564  2.593e-06 0.009927       0.9921 
   3  rs543965823  119871257       40  -0.004335   0.003743    0.03408   -1.158       0.2541 
   3    rs9877813  119872586       40 -0.0007666   0.004761  0.0006818   -0.161       0.8729 
   3   rs10804550  119873718       40 -0.0007666   0.004761  0.0006818   -0.161       0.8729 
   3    rs9851098  119874674       40 -0.0002109   0.002244  0.0002324 -0.09399       0.9256 
   3   rs71327212  119874696       40   0.001661   0.003701   0.005271   0.4487       0.6562 
   3   rs71327213  119874858       40   0.002109   0.003318    0.01052   0.6356       0.5289 
   3    rs5852233  119875530       40   0.004749   0.002337    0.09799    2.032      0.04921 
   3    rs2035671  119875948       40 -0.0009699   0.003154   0.002482  -0.3075       0.7602 
   3   rs68123844  119876209       40   0.001661   0.003701   0.005271   0.4487       0.6562 
   3   rs12489527  119876676       40   -0.00075   0.005141  0.0005598  -0.1459       0.8848 
   3   rs72952852  119877787       40   0.005015    0.00561    0.02059   0.8938        0.377 
   3   rs11712811  119877871       40  0.0007488   0.002895   0.001757   0.2586       0.7973 
   3   rs60845666  119878446       40  -0.000467   0.002199   0.001186  -0.2124       0.8329 
   3    rs9844063  119878567       40 -0.0002109   0.002244  0.0002324 -0.09399       0.9256 
   3    rs9881717  119878678       40  0.0006525   0.003227   0.001075   0.2022       0.8408 
   3   rs12152218  119878877       40  0.0006525   0.003227   0.001075   0.2022       0.8408 
   3   rs10523022  119879375       40   0.002217   0.004236   0.007157   0.5234       0.6037 
   3  rs141681040  119879726       40   0.001636   0.004064   0.004246   0.4025       0.6895 
   3    rs4676767  119880266       40   0.003432   0.003888    0.02009   0.8827        0.383 
   3  rs140706014  119880525       40 -0.0009699   0.003154   0.002482  -0.3075       0.7602 
   3   rs77557687  119880760       40   0.001244   0.005138   0.001541   0.2421         0.81 
   3  rs200601614  119880935       40   -0.00247   0.004458   0.008016  -0.5541       0.5827 
   3   rs58361974  119881085       40   0.001625   0.003266    0.00647   0.4975       0.6217 
   3   rs13079094  119882088       40   -0.00247   0.004458   0.008016  -0.5541       0.5827 
   3   rs72952863  119882264       40   0.005015    0.00561    0.02059   0.8938        0.377 
   3   rs10514764  119883131       40 -0.0002075   0.002305  0.0002133 -0.09005       0.9287 
   3    rs7633395  119883427       40  -0.001518   0.005136   0.002294  -0.2956       0.7692 
   3    rs3732362  119883998       40  0.0005318   0.002313    0.00139     0.23       0.8194 
   3    rs3732363  119884101       40 -0.0007666   0.004761  0.0006818   -0.161       0.8729 
   3   rs13092071  119884407       40 -0.0001173   0.003335  3.256e-05 -0.03518       0.9721 
   3    rs1488763  119884663       40    -0.0021   0.002558    0.01743   -0.821       0.4168 
   3   rs60464555  119884682       40 -0.0002075   0.002305  0.0002133 -0.09005       0.9287 
   3   rs60112606  119885130       40   0.002534   0.002677    0.02304   0.9467       0.3498 
   3    rs9853082  119885430       40   0.002683   0.003248    0.01764   0.8261       0.4139 
   3    rs1873070  119885693       40   -0.00075   0.005141  0.0005598  -0.1459       0.8848 
   3    rs9858566  119886548       40  0.0006525   0.003227   0.001075   0.2022       0.8408 
   3     rs902790  119886776       40  0.0006525   0.003227   0.001075   0.2022       0.8408 
   3   rs10934512  119887646       40  0.0006525   0.003227   0.001075   0.2022       0.8408 
   3    rs9868058  119887956       40  0.0006525   0.003227   0.001075   0.2022       0.8408 
   3    rs9868312  119888013       40  0.0006525   0.003227   0.001075   0.2022       0.8408 
   3    rs6805050  119888124       40  0.0006525   0.003227   0.001075   0.2022       0.8408 
   3   rs11719262  119889300       40 -4.985e-05   0.002411  1.125e-05 -0.02067       0.9836 
   3    rs9841122  119890064       40  0.0006525   0.003227   0.001075   0.2022       0.8408 
   3    rs9841303  119890181       40  0.0006525   0.003227   0.001075   0.2022       0.8408 
   3   rs34720062  119890183       40  -0.001518   0.005136   0.002294  -0.2956       0.7692 
   3   rs10629335  119890864       40  0.0006525   0.003227   0.001075   0.2022       0.8408 
   3    rs7653263  119890883       40  0.0006525   0.003227   0.001075   0.2022       0.8408 
   3   rs11456826  119890917       40  0.0006525   0.003227   0.001075   0.2022       0.8408 
   3    rs7653396  119891039       40  0.0006525   0.003227   0.001075   0.2022       0.8408 
   3    rs7641838  119891309       40  0.0006525   0.003227   0.001075   0.2022       0.8408 
   3    rs7642171  119891781       40  0.0006525   0.003227   0.001075   0.2022       0.8408 
   3   rs13064815  119892121       40 -0.0007768   0.003925   0.001029  -0.1979       0.8442 
   3    rs9289142  119892779       40  0.0006525   0.003227   0.001075   0.2022       0.8408 
   3    rs9857123  119893063       40  0.0006525   0.003227   0.001075   0.2022       0.8408 
   3    rs1488762  119893257       40  0.0006525   0.003227   0.001075   0.2022       0.8408 
   3    rs1488761  119893503       40  0.0006525   0.003227   0.001075   0.2022       0.8408 
   3    rs1074053  119893745       40   0.002845   0.003536    0.01676   0.8047        0.426 
   3    rs1079784  119893803       40  -0.001518   0.005136   0.002294  -0.2956       0.7692 
   3    rs2319540  119893904       40  2.545e-05   0.002564  2.593e-06 0.009927       0.9921 
   3   esv3597570  119893984       40   0.001028   0.002936   0.003213     0.35       0.7283 
   3  rs552597888  119894496       40  0.0007901   0.004071  0.0009905   0.1941       0.8471 
   3    rs4134492  119894501       40  0.0006525   0.003227   0.001075   0.2022       0.8408 
   3  rs116718806  119894617       40  -0.005137   0.005607    0.02161  -0.9162       0.3653 
   3   rs10571857  119895066       40  0.0006525   0.003227   0.001075   0.2022       0.8408 
   3  rs543088040  119895130       40  0.0009793   0.002775   0.003267   0.3529       0.7261 
   3   rs36107695  119895518       40   0.000307   0.002314  0.0004631   0.1327       0.8951 
   3    rs6775625  119895536       40  0.0006525   0.003227   0.001075   0.2022       0.8408 
   3    rs7634938  119895964       40  -0.001518   0.005136   0.002294  -0.2956       0.7692 
   3   rs72952877  119896262       40   0.005015    0.00561    0.02059   0.8938        0.377 
   3   rs11709677  119896458       40 -4.985e-05   0.002411  1.125e-05 -0.02067       0.9836 
   3   rs11721221  119896592       40 -4.985e-05   0.002411  1.125e-05 -0.02067       0.9836 
   3    rs7635647  119896657       40 -0.0007666   0.004761  0.0006818   -0.161       0.8729 
   3   rs55871529  119896959       40   -0.00152   0.002931    0.00703  -0.5187        0.607 
   3   rs56097401  119897049       40 -0.0006428   0.002357   0.001953  -0.2727       0.7866 
   3   rs34032950  119897671       40  -0.001518   0.005136   0.002294  -0.2956       0.7692 
   3    rs9813834  119897778       40  0.0006525   0.003227   0.001075   0.2022       0.8408 
   3   rs11707711  119898379       40  0.0006525   0.003227   0.001075   0.2022       0.8408 
   3    rs6776122  119898985       40  0.0006525   0.003227   0.001075   0.2022       0.8408 
   3   rs72952884  119899265       40   0.005015    0.00561    0.02059   0.8938        0.377 
   3     rs979682  119899523       40  0.0006525   0.003227   0.001075   0.2022       0.8408 
   3    rs6438567  119899628       40  0.0006525   0.003227   0.001075   0.2022       0.8408 
   3    rs1488765  119900212       40 -4.985e-05   0.002411  1.125e-05 -0.02067       0.9836 
   3    rs1488764  119900260       40  0.0006525   0.003227   0.001075   0.2022       0.8408 
   3   rs11710115  119900785       40 -4.985e-05   0.002411  1.125e-05 -0.02067       0.9836 
   3    rs9872165  119901459       40  0.0006525   0.003227   0.001075   0.2022       0.8408 
   3   rs62264969  119901588       40  2.545e-05   0.002564  2.593e-06 0.009927       0.9921 
   3    rs9835042  119901774       40   0.001734   0.004063   0.004772   0.4269       0.6719 
   3   rs13088757  119901802       40   0.002845   0.003536    0.01676   0.8047        0.426 
   3   rs73856411  119902179       40  -0.007041   0.005553    0.04059   -1.268       0.2125 
   3    rs9844508  119902960       40 -0.0007666   0.004761  0.0006818   -0.161       0.8729 
   3   rs11426784  119902996       40  0.0001651   0.003277  6.679e-05  0.05038       0.9601 
   3    rs2319541  119903369       40  0.0006525   0.003227   0.001075   0.2022       0.8408 
   3   rs16830813  119903604       40 -4.985e-05   0.002411  1.125e-05 -0.02067       0.9836 
   3    rs1907681  119903742       40  0.0006525   0.003227   0.001075   0.2022       0.8408 
   3     rs902791  119904125       40  0.0006525   0.003227   0.001075   0.2022       0.8408 
   3   rs76885361  119904237       40  -0.005137   0.005607    0.02161  -0.9162       0.3653 
   3     rs902792  119904315       40  0.0006525   0.003227   0.001075   0.2022       0.8408 
   3    rs5852234  119904366       40 -0.0007666   0.004761  0.0006818   -0.161       0.8729 
   3   rs34715601  119904657       40  0.0004999   0.002897  0.0007831   0.1726       0.8639 
   3   rs76403762  119904676       40  -0.007041   0.005553    0.04059   -1.268       0.2125 
   3    rs4676804  119904896       40  0.0006525   0.003227   0.001075   0.2022       0.8408 
   3  rs138406928  119904951       40   0.002845   0.003536    0.01676   0.8047        0.426 
   3   rs72952897  119905387       40  2.545e-05   0.002564  2.593e-06 0.009927       0.9921 
   3    rs2319542  119905641       40  0.0006525   0.003227   0.001075   0.2022       0.8408 
   3    rs2874021  119905880       40  2.545e-05   0.002564  2.593e-06 0.009927       0.9921 
   3    rs1352458  119906510       40  0.0006525   0.003227   0.001075   0.2022       0.8408 
   3    rs4676809  119907244       40  0.0006525   0.003227   0.001075   0.2022       0.8408 
   3    rs7637828  119907510       40  0.0006525   0.003227   0.001075   0.2022       0.8408 
   3   rs35942490  119907917       40  -0.003447   0.003767    0.02156   -0.915       0.3659 
   3   rs75049149  119907928       40  -0.007041   0.005553    0.04059   -1.268       0.2125 
   3   rs13090279  119908092       40   0.002845   0.003536    0.01676   0.8047        0.426 
   3    rs6772067  119908292       40 -0.0007666   0.004761  0.0006818   -0.161       0.8729 
   3   rs62264981  119908376       40  2.545e-05   0.002564  2.593e-06 0.009927       0.9921 
   3   rs60511075  119908681       40  2.545e-05   0.002564  2.593e-06 0.009927       0.9921 
   3   rs73856417  119909017       40  -0.007041   0.005553    0.04059   -1.268       0.2125 
   3   rs71156784  119909301       40 -0.0009699   0.003154   0.002482  -0.3075       0.7602 
   3   rs10934514  119909841       40 -0.0009699   0.003154   0.002482  -0.3075       0.7602 
   3   rs10934515  119909846       40 -0.0009699   0.003154   0.002482  -0.3075       0.7602 
   3   rs10934516  119909929       40 -0.0009699   0.003154   0.002482  -0.3075       0.7602 
   3   rs35977875  119910072       40  -0.001518   0.005136   0.002294  -0.2956       0.7692 
   3   rs10934517  119910198       40 -0.0009699   0.003154   0.002482  -0.3075       0.7602 
   3    rs2171598  119910380       40 -0.0009699   0.003154   0.002482  -0.3075       0.7602 
   3    rs2130000  119910524       40 -0.0009699   0.003154   0.002482  -0.3075       0.7602 
   3  rs140612494  119910619       40  -0.007041   0.005553    0.04059   -1.268       0.2125 
   3   rs35280462  119910752       40  -0.001518   0.005136   0.002294  -0.2956       0.7692 
   3   rs11926867  119910906       40 -4.985e-05   0.002411  1.125e-05 -0.02067       0.9836 
   3   rs72954705  119911171       40   0.005015    0.00561    0.02059   0.8938        0.377 
   3    rs6764549  119911603       40 -0.0009699   0.003154   0.002482  -0.3075       0.7602 
   3    rs2319543  119911667       40 -0.0009699   0.003154   0.002482  -0.3075       0.7602 
   3     rs902793  119912297       40 -4.985e-05   0.002411  1.125e-05 -0.02067       0.9836 
   3     rs902794  119912406       40  0.0006525   0.003227   0.001075   0.2022       0.8408 
   3  rs115059400  119912548       40  -0.000959   0.005667  0.0007531  -0.1692       0.8665 
   3   rs10674975  119912649       40   0.001067   0.003113    0.00308   0.3426       0.7338 
   3   rs10674976  119912654       40   0.004314   0.002632    0.06605    1.639       0.1094 
   3   rs67430232  119912756       40 -4.985e-05   0.002411  1.125e-05 -0.02067       0.9836 
   3    rs4676822  119913188       40  0.0006525   0.003227   0.001075   0.2022       0.8408 
   3    rs2874022  119913520       40  0.0006525   0.003227   0.001075   0.2022       0.8408 
   3   rs34537735  119913899       40  -0.001518   0.005136   0.002294  -0.2956       0.7692 
   3  rs530640778  119914029       40   -0.00191   0.003915   0.006224  -0.4878       0.6285 
   3    rs9849023  119914147       40  0.0006525   0.003227   0.001075   0.2022       0.8408 
   3  rs112676942  119914296       40   0.000965   0.003131   0.002494   0.3082       0.7596 
   3    rs2014133  119914483       40  0.0006525   0.003227   0.001075   0.2022       0.8408 
   3    rs2014142  119914609       40 -0.0007666   0.004761  0.0006818   -0.161       0.8729 
   3    rs2035669  119915437       40   0.002685   0.003605    0.01439   0.7449       0.4609 
   3   rs72954713  119915537       40  -0.003093   0.004736    0.01109  -0.6529       0.5177 
   3   rs72954714  119915679       40  -0.003093   0.004736    0.01109  -0.6529       0.5177 
   3    rs4549306  119916615       40  2.545e-05   0.002564  2.593e-06 0.009927       0.9921 
   3     rs923726  119917879       40 -0.0009699   0.003154   0.002482  -0.3075       0.7602 
   3     rs923727  119918124       40 -0.0009699   0.003154   0.002482  -0.3075       0.7602 
   3     rs923728  119918149       40 -0.0009699   0.003154   0.002482  -0.3075       0.7602 
   3    rs9842302  119918358       40 -0.0009699   0.003154   0.002482  -0.3075       0.7602 
   3   rs72954718  119918507       40  2.545e-05   0.002564  2.593e-06 0.009927       0.9921 
   3   rs72954719  119918542       40  2.545e-05   0.002564  2.593e-06 0.009927       0.9921 
   3    rs9289143  119918661       40 -0.0009699   0.003154   0.002482  -0.3075       0.7602 
   3   rs78254349  119918985       40   0.005015    0.00561    0.02059   0.8938        0.377 
   3   rs74786218  119918989       40   0.005015    0.00561    0.02059   0.8938        0.377 
   3    rs2874023  119919544       40 -0.0009699   0.003154   0.002482  -0.3075       0.7602 
   3   rs11915552  119920245       40 -0.0009699   0.003154   0.002482  -0.3075       0.7602 
   3   rs10049256  119920683       40 -0.0009699   0.003154   0.002482  -0.3075       0.7602 
   3    rs5852236  119921154       40 -0.0009699   0.003154   0.002482  -0.3075       0.7602 
   3   rs10049457  119921216       40   0.001734   0.004063   0.004772   0.4269       0.6719 
   3    rs2131174  119921317       40 -0.0009699   0.003154   0.002482  -0.3075       0.7602 
   3   rs72954722  119921953       40  -0.002356   0.004459   0.007292  -0.5283       0.6003 
   3    rs2007756  119922347       40   0.003432   0.003888    0.02009   0.8827        0.383 
   3    rs6783970  119922352       40  8.379e-05   0.002564  2.811e-05  0.03268       0.9741 
   3   rs10934518  119922782       40   -0.00075   0.005141  0.0005598  -0.1459       0.8848 
   3   rs10934519  119923018       40 -0.0007666   0.004761  0.0006818   -0.161       0.8729 
   3   rs72954725  119923916       40  2.545e-05   0.002564  2.593e-06 0.009927       0.9921 
   3   rs72954726  119924298       40  -0.003093   0.004736    0.01109  -0.6529       0.5177 
   3    rs6803669  119924378       40   0.002217   0.004236   0.007157   0.5234       0.6037 
   3  rs142823750  119925615       40  -0.005137   0.005607    0.02161  -0.9162       0.3653 
   3   rs35902169  119926380       40  -0.001518   0.005136   0.002294  -0.2956       0.7692 
   3  rs112055226  119926679       40  -0.007041   0.005553    0.04059   -1.268       0.2125 
   3   rs10934520  119926857       40   -0.00247   0.004458   0.008016  -0.5541       0.5827 
   3    rs6765483  119927508       40   0.001088   0.002545   0.004786   0.4275       0.6714 
   3    rs2029607  119927857       40  -0.001518   0.005136   0.002294  -0.2956       0.7692 
   3   rs62264984  119927925       40 -0.0007666   0.004761  0.0006818   -0.161       0.8729 
   3   rs79936700  119928225       40  -0.001577   0.004252   0.003606  -0.3708       0.7128 
   3   rs35791817  119928587       40   -0.00247   0.004458   0.008016  -0.5541       0.5827 
   3    rs2029609  119928864       40 -0.0007666   0.004761  0.0006818   -0.161       0.8729 
   3   rs13087908  119929051       40   0.001088   0.002545   0.004786   0.4275       0.6714 
   3  rs201747814  119929266       40  -0.002264   0.003693   0.009794  -0.6131       0.5435 
   3   rs11348199  119929694       40  -0.001518   0.005136   0.002294  -0.2956       0.7692 
   3   rs72954727  119930248       40   0.005015    0.00561    0.02059   0.8938        0.377 
   3    rs9878040  119930433       40   0.001734   0.004063   0.004772   0.4269       0.6719 
   3   rs11928560  119930462       40  -0.004611   0.004185    0.03096   -1.102       0.2775 
   3   rs56259926  119930696       40   0.001055   0.004069   0.001767   0.2593       0.7968 
   3   rs28735732  119930855       40  -0.000392   0.003512  0.0003277  -0.1116       0.9117 
   3    rs9883331  119931220       40  -0.002762   0.004453    0.01002  -0.6203       0.5388 
   3   rs62264985  119932739       40 -0.0004099   0.004072  0.0002665  -0.1007       0.9204 
   3   rs13068983  119933062       40 -0.0004439   0.002319  0.0009637  -0.1915       0.8492 
   3   rs16830894  119933461       40  -0.000392   0.003512  0.0003277  -0.1116       0.9117 
   3   rs12491165  119933959       40  -0.000392   0.003512  0.0003277  -0.1116       0.9117 
   3    rs4676832  119935080       40 -0.0009912   0.003224   0.002481  -0.3074       0.7602 
   3    rs4676833  119935949       40 -0.0006679   0.002292    0.00223  -0.2914       0.7723 
   3    rs6777971  119936272       40 -0.0009912   0.003224   0.002481  -0.3074       0.7602 
   3    rs6778180  119936483       40  0.0001907   0.002691  0.0001321  0.07085       0.9439 
   3    rs4676834  119936850       40 -0.0009912   0.003224   0.002481  -0.3074       0.7602 
   3    rs9811483  119936972       40 -0.0009912   0.003224   0.002481  -0.3074       0.7602 
   3  rs531304770  119938443       40  -0.001581   0.002334    0.01193  -0.6774       0.5022 
   3    rs9821746  119939032       40 -0.0006679   0.002292    0.00223  -0.2914       0.7723 
   3   rs35114984  119939045       40 -0.0003082   0.002874  0.0003024  -0.1072       0.9152 
   3   rs34537560  119939309       40   0.002946   0.005649   0.007107   0.5215        0.605 
   3   rs34998142  119939802       40  -0.001111   0.004033   0.001993  -0.2755       0.7844 
   3    rs9827384  119940167       40  -0.002762   0.004453    0.01002  -0.6203       0.5388 
   3    rs9827647  119940214       40 -0.0003676   0.003405  0.0003066   -0.108       0.9146 
   3  rs112084427  119941181       40   0.005015    0.00561    0.02059   0.8938        0.377 
   3    rs9833127  119941321       40  -0.000392   0.003512  0.0003277  -0.1116       0.9117 
   3   rs72954733  119941726       40   0.005015    0.00561    0.02059   0.8938        0.377 
   3   rs11927125  119941774       40   0.001055   0.004069   0.001767   0.2593       0.7968 
   3   rs62264988  119941973       40 -0.0004099   0.004072  0.0002665  -0.1007       0.9204 
   3   rs34964758  119942440       40  -0.001111   0.004033   0.001993  -0.2755       0.7844 
   3    rs2319544  119942520       40  -0.000392   0.003512  0.0003277  -0.1116       0.9117 
   3    rs9858897  119942724       40  -0.000392   0.003512  0.0003277  -0.1116       0.9117 
   3   rs34355004  119942839       40   0.002129   0.002877    0.01421     0.74       0.4638 
   3   rs34829073  119943371       40  -0.001111   0.004033   0.001993  -0.2755       0.7844 
   3   rs11929146  119943453       40 -0.0006679   0.002292    0.00223  -0.2914       0.7723 
   3  rs114095275  119943547       40   0.001244   0.005138   0.001541   0.2421         0.81 
   3    rs6787458  119944395       40 -0.0009912   0.003224   0.002481  -0.3074       0.7602 
   3    rs5852237  119944685       40 -0.0006679   0.002292    0.00223  -0.2914       0.7723 
   3  rs147511193  119945039       40 -0.0004099   0.004072  0.0002665  -0.1007       0.9204 
   3  rs149185568  119945419       40 -0.0009912   0.003224   0.002481  -0.3074       0.7602 
   3   rs35577170  119945614       40  0.0001907   0.002691  0.0001321  0.07085       0.9439 
   3  rs563135683  119945617       40  0.0001907   0.002691  0.0001321  0.07085       0.9439 
   3    rs7648922  119946098       40  0.0007864    0.00425  0.0009004   0.1851       0.8542 
   3   rs34014378  119946506       40  -0.001111   0.004033   0.001993  -0.2755       0.7844 
   3    rs6785180  119947503       40  -0.004541   0.004187    0.03002   -1.085        0.285 
   3    rs1388755  119947711       40   0.001583     0.0038   0.004547   0.4166       0.6793 
   3    rs7632933  119947944       40  0.0004242   0.002341  0.0008637   0.1812       0.8571 
   3    rs1826376  119947967       40   0.001583     0.0038   0.004547   0.4166       0.6793 
   3    rs7633690  119948671       40  -0.000392   0.003512  0.0003277  -0.1116       0.9117 
   3    rs9846992  119948863       40 -0.0004099   0.004072  0.0002665  -0.1007       0.9204 
   3    rs9847014  119948923       40  -0.002762   0.004453    0.01002  -0.6203       0.5388 
   3   rs35965564  119949883       40   0.002129   0.002877    0.01421     0.74       0.4638 
   3   rs12635156  119950111       40  -0.000392   0.003512  0.0003277  -0.1116       0.9117 
   3  rs145586367  119950317       40  -0.000392   0.003512  0.0003277  -0.1116       0.9117 
   3    rs1907683  119950617       40  -0.001111   0.004033   0.001993  -0.2755       0.7844 
   3   rs80047133  119951008       40   0.003043   0.003239    0.02269   0.9393       0.3535 
   3   rs57119250  119951236       40   0.005015    0.00561    0.02059   0.8938        0.377 
   3  rs141232209  119952165       40  -0.000392   0.003512  0.0003277  -0.1116       0.9117 
   3    rs9863909  119952511       40 -0.0003676   0.003405  0.0003066   -0.108       0.9146 
   3   rs35049714  119952700       40  0.0001907   0.002691  0.0001321  0.07085       0.9439 
   3    rs6438569  119953272       40 -0.0009912   0.003224   0.002481  -0.3074       0.7602 
   3    rs4321558  119953697       40 -0.0009912   0.003224   0.002481  -0.3074       0.7602 
   3    rs4501147  119953764       40 -0.0009912   0.003224   0.002481  -0.3074       0.7602 
   3  rs112853410  119953793       40   0.005015    0.00561    0.02059   0.8938        0.377 
   3  rs113383224  119953805       40   0.005015    0.00561    0.02059   0.8938        0.377 
   3  rs376108162  119954775       40  -0.003222   0.004039    0.01647  -0.7977         0.43 
   3   rs12492422  119955017       40  -0.003269   0.003592    0.02133  -0.9101       0.3685 
   3    rs9852150  119955789       40  -0.000392   0.003512  0.0003277  -0.1116       0.9117 
   3  rs113604998  119956155       40   0.005015    0.00561    0.02059   0.8938        0.377 
   3   rs55762220  119956606       40  -0.001111   0.004033   0.001993  -0.2755       0.7844 
   3   rs55773752  119956657       40  -0.001111   0.004033   0.001993  -0.2755       0.7844 
   3    rs6764990  119957107       40 -0.0006679   0.002292    0.00223  -0.2914       0.7723 
   3   rs13314395  119958338       40  -0.000392   0.003512  0.0003277  -0.1116       0.9117 
   3    rs1602613  119959127       40  -0.000392   0.003512  0.0003277  -0.1116       0.9117 
   3   rs72954750  119959871       40   0.005015    0.00561    0.02059   0.8938        0.377 
   3   rs72954753  119961002       40   0.005015    0.00561    0.02059   0.8938        0.377 
   3    rs1492271  119961596       40 -0.0009912   0.003224   0.002481  -0.3074       0.7602 
   3    rs1492272  119962322       40  -0.001111   0.004033   0.001993  -0.2755       0.7844 
   3  rs199824735  119963367       40  -0.003137   0.002455    0.04119   -1.278       0.2091 
   3    rs6803611  119963432       40 -0.0009912   0.003224   0.002481  -0.3074       0.7602 
   3   rs10586717  119964830       40  -0.000807   0.002311     0.0032  -0.3493       0.7288 
   3   rs12638442  119964996       40  -0.003269   0.003592    0.02133  -0.9101       0.3685 
   3    rs7612000  119965914       40   0.002946   0.005649   0.007107   0.5215        0.605 
   3    rs1388754  119966363       40  -0.000392   0.003512  0.0003277  -0.1116       0.9117 
   3   rs56805999  119966563       40   0.001055   0.004069   0.001767   0.2593       0.7968 
   3   rs59807714  119966659       40  -0.002527    0.00331    0.01511  -0.7636       0.4498 
   3    rs1118199  119966801       40  -0.000392   0.003512  0.0003277  -0.1116       0.9117 
   3   rs62265006  119966844       40  -0.002762   0.004453    0.01002  -0.6203       0.5388 
   3  rs555597837  119967354       40   0.002978   0.002836    0.02819     1.05       0.3004 
   3    rs1873651  119967358       40    0.00406     0.0042      0.024   0.9666       0.3399 
   3    rs9811713  119967439       40  -0.002762   0.004453    0.01002  -0.6203       0.5388 
   3    rs9811986  119967595       40  0.0002105   0.003405  0.0001005  0.06181        0.951 
   3    rs9816153  119967886       40  -0.000807   0.002311     0.0032  -0.3493       0.7288 
   3    rs6771865  119968323       40  -0.000392   0.003512  0.0003277  -0.1116       0.9117 
   3    rs6772226  119968485       40 -0.0009912   0.003224   0.002481  -0.3074       0.7602 
   3    rs9854639  119968537       40  -0.002762   0.004453    0.01002  -0.6203       0.5388 
   3   rs78959228  119969796       40   0.002978   0.002836    0.02819     1.05       0.3004 
   3   rs74744918  119969797       40   0.002978   0.002836    0.02819     1.05       0.3004 
   3  rs535960478  119969910       40  0.0003197   0.003108  0.0002784   0.1029       0.9186 
   3   rs35055813  119970719       40  -0.001111   0.004033   0.001993  -0.2755       0.7844 
   3   rs12695398  119970804       40 -0.0006679   0.002292    0.00223  -0.2914       0.7723 
   3  rs147389475  119970886       40   0.004272   0.005626    0.01494   0.7592       0.4524 
   3  rs147079602  119970933       40  -0.002762   0.004453    0.01002  -0.6203       0.5388 
   3   rs61462888  119971231       40  -0.002527    0.00331    0.01511  -0.7636       0.4498 
   3    rs6764177  119971246       40   0.003363   0.002833    0.03577    1.187       0.2425 
   3   rs78137076  119971969       40 -0.0006679   0.002292    0.00223  -0.2914       0.7723 
   3  rs138685019  119972224       40 -0.0009912   0.003224   0.002481  -0.3074       0.7602 
   3   rs28783818  119972646       40   0.004272   0.005626    0.01494   0.7592       0.4524 
   3   rs60112789  119972730       40  -0.002527    0.00331    0.01511  -0.7636       0.4498 
   3    rs4583685  119973068       40 -0.0009912   0.003224   0.002481  -0.3074       0.7602 
   3   rs35747924  119973083       40   0.002978   0.002836    0.02819     1.05       0.3004 
   3   rs59078250  119973208       40  -0.002527    0.00331    0.01511  -0.7636       0.4498 
   3    rs4431141  119973681       40 -0.0006679   0.002292    0.00223  -0.2914       0.7723 
   3   rs13324178  119973735       40  0.0002105   0.003405  0.0001005  0.06181        0.951 
   3    rs2101656  119974065       40   0.001583     0.0038   0.004547   0.4166       0.6793 
   3    rs2087746  119974138       40   0.002129   0.002877    0.01421     0.74       0.4638 
   3    rs6801765  119975040       40  0.0002105   0.003405  0.0001005  0.06181        0.951 
   3    rs1844972  119975106       40  -0.000392   0.003512  0.0003277  -0.1116       0.9117 
   3    rs9826773  119975699       40  -0.000392   0.003512  0.0003277  -0.1116       0.9117 
   3    rs1907680  119976017       40 -0.0009912   0.003224   0.002481  -0.3074       0.7602 
   3    rs9851018  119976194       40  -0.000392   0.003512  0.0003277  -0.1116       0.9117 
   3   rs34315935  119977105       40 -0.0003976   0.003108  0.0004307   -0.128       0.8989 
   3   rs58693617  119977542       40  -0.006317   0.003942    0.06332   -1.603       0.1173 
   3   rs28495065  119977647       40  -0.002762   0.004453    0.01002  -0.6203       0.5388 
   3    rs4676673  119977925       40 -6.892e-05   0.002244  2.482e-05 -0.03071       0.9757 
   3   rs13319879  119977933       40  0.0009636   0.003437   0.002065   0.2804       0.7807 
   3   rs11716696  119978321       40  0.0009636   0.003437   0.002065   0.2804       0.7807 
   3   rs13059080  119979093       40   0.002129   0.002877    0.01421     0.74       0.4638 
   3    rs1352933  119979096       40  0.0001585   0.002272   0.000128  0.06974       0.9448 
   3    rs1352932  119979146       40 -0.0009912   0.003224   0.002481  -0.3074       0.7602 
   3    rs1352931  119979305       40  -0.000516   0.003188  0.0006888  -0.1618       0.8723 
   3     rs980839  119980196       40 -0.0009912   0.003224   0.002481  -0.3074       0.7602 
   3   rs11718951  119980551       40  -0.001111   0.004033   0.001993  -0.2755       0.7844 
   3    rs9872922  119980554       40  -0.002762   0.004453    0.01002  -0.6203       0.5388 
   3  rs139186147  119980939       40   0.004272   0.005626    0.01494   0.7592       0.4524 
   3    rs9637364  119981494       40   0.001583     0.0038   0.004547   0.4166       0.6793 
   3    rs9878591  119981798       40  0.0001585   0.002272   0.000128  0.06974       0.9448 
   3    rs4676675  119982428       40  0.0001585   0.002272   0.000128  0.06974       0.9448 
   3   rs13078387  119982650       40   0.002041   0.002858    0.01324   0.7141       0.4795 
   3    rs1873652  119984085       40  0.0009636   0.003437   0.002065   0.2804       0.7807 
   3   rs71619771  119984809       40  -0.001111   0.004033   0.001993  -0.2755       0.7844 
   3   rs74347840  119985015       40 -0.0001981   0.002298  0.0001954 -0.08618       0.9318 
   3   rs60282320  119985162       40   0.005015    0.00561    0.02059   0.8938        0.377 
   3    rs4263318  119985678       40 -0.0009912   0.003224   0.002481  -0.3074       0.7602 
   3   rs11290372  119985797       40  0.0009636   0.003437   0.002065   0.2804       0.7807 
   3    rs4314205  119985833       40 -0.0009912   0.003224   0.002481  -0.3074       0.7602 
   3   rs13091848  119986024       40  -0.001111   0.004033   0.001993  -0.2755       0.7844 
   3    rs9856288  119986286       40  0.0009636   0.003437   0.002065   0.2804       0.7807 
   3    rs9856618  119986470       40  0.0009636   0.003437   0.002065   0.2804       0.7807 
   3     rs796824  119986776       40 -0.0009912   0.003224   0.002481  -0.3074       0.7602 
   3  rs202139517  119986799       40   0.001583     0.0038   0.004547   0.4166       0.6793 
   3   rs55861253  119986807       40 -0.0003542   0.003857  0.0002219 -0.09183       0.9273 
   3   rs56103727  119986843       40 -0.0003542   0.003857  0.0002219 -0.09183       0.9273 
   3     rs787183  119986913       40   0.001055   0.004069   0.001767   0.2593       0.7968 
   3   rs12494395  119987430       40  -0.001111   0.004033   0.001993  -0.2755       0.7844 
   3    rs9824334  119987606       40  0.0009636   0.003437   0.002065   0.2804       0.7807 
   3    rs4676676  119987645       40 -0.0003542   0.003857  0.0002219 -0.09183       0.9273 
   3    rs1085611  119987936       40 -0.0001981   0.002298  0.0001954 -0.08618       0.9318 
   3   rs72954777  119988209       40   0.005015    0.00561    0.02059   0.8938        0.377 
   3     rs787184  119988409       40  -0.002527    0.00331    0.01511  -0.7636       0.4498 
   3    rs9829600  119988640       40  -0.002762   0.004453    0.01002  -0.6203       0.5388 
   3   rs72954784  119988739       40   0.005015    0.00561    0.02059   0.8938        0.377 
   3    rs9816220  119988941       40  0.0002105   0.003405  0.0001005  0.06181        0.951 
   3     rs813697  119989611       40 -0.0009912   0.003224   0.002481  -0.3074       0.7602 
   3  rs545743587  119989697       40  -0.001746   0.004063   0.004837  -0.4298       0.6698 
   3     rs902797  119990371       40  -0.002762   0.004453    0.01002  -0.6203       0.5388 
   3  rs138383269  119990818       40 -0.0001981   0.002298  0.0001954 -0.08618       0.9318 
   3  rs544993123  119990819       40  -0.001852   0.002691    0.01231  -0.6882       0.4955 
   3     rs787185  119990987       40 -0.0009912   0.003224   0.002481  -0.3074       0.7602 
   3  rs541258615  119991066       40  0.0007864    0.00425  0.0009004   0.1851       0.8542 
   3   rs17812613  119991067       40  -0.002762   0.004453    0.01002  -0.6203       0.5388 
   3  rs201265685  119992134       40   0.003503   0.005111    0.01221   0.6855       0.4972 
   3   rs78307872  119992333       40   0.002129   0.002877    0.01421     0.74       0.4638 
   3  rs115686878  119992611       40   0.002129   0.002877    0.01421     0.74       0.4638 
   3  rs149065512  119992804       40   0.002129   0.002877    0.01421     0.74       0.4638 
   3   rs11707599  119992987       40    0.00179   0.003406   0.007213   0.5254       0.6023 
   3   rs61797806  119993075       40  -0.002762   0.004453    0.01002  -0.6203       0.5388 
   3    rs9875613  119995092       40   -0.00223   0.002811    0.01629  -0.7933       0.4325 
   3    rs2319672  119995423       40  -0.003669   0.002855    0.04164   -1.285       0.2066 
   3    rs2319671  119995503       40  0.0009636   0.003437   0.002065   0.2804       0.7807 
   3   rs72954789  119995963       40  0.0009636   0.003437   0.002065   0.2804       0.7807 
   3    rs4378995  119996055       40   -0.00223   0.002811    0.01629  -0.7933       0.4325 
   3    rs2319670  119996276       40    0.00494   0.005612    0.01998   0.8802       0.3843 
   3   rs11914907  119997444       40  -0.001008   0.002376   0.004717  -0.4244       0.6737 
   3   rs11922605  119997606       40  -0.001008   0.002376   0.004717  -0.4244       0.6737 
   3   rs60066493  119997908       40  -0.009914   0.005436    0.08048   -1.824      0.07607 
   3    rs4058357  119997919       40  0.0009636   0.003437   0.002065   0.2804       0.7807 
   3   rs61284032  119997930       40  -0.009914   0.005436    0.08048   -1.824      0.07607 
   3   rs73856447  119998305       40   -0.01027   0.004154     0.1386   -2.473        0.018 
   3    rs6774960  119999058       40   -0.00223   0.002811    0.01629  -0.7933       0.4325 
   3   rs34305348  119999481       40   0.002129   0.002877    0.01421     0.74       0.4638 
   3     rs787202  119999621       40   0.002088   0.003913   0.007437   0.5336       0.5967 
   3    rs4146299  119999820       40    0.00494   0.005612    0.01998   0.8802       0.3843 
   3   rs10934526  119999834       40  0.0009636   0.003437   0.002065   0.2804       0.7807 
   3    rs2319669  119999954       40  0.0009636   0.003437   0.002065   0.2804       0.7807 
   3   rs35424653  120000082       40   0.004069   0.003504    0.03427    1.161       0.2528 
   3    rs4146300  120000196       40    0.00494   0.005612    0.01998   0.8802       0.3843 
   3    rs6795868  120001235       40   -0.00223   0.002811    0.01629  -0.7933       0.4325 
   3    rs5852239  120002007       40   -0.00223   0.002811    0.01629  -0.7933       0.4325 
   3    rs5852240  120002112       40   -0.00188   0.002861    0.01123   -0.657       0.5151 
   3   rs79019771  120002287       40   0.004069   0.003504    0.03427    1.161       0.2528 
   3    rs1849933  120002295       40  0.0007864    0.00425  0.0009004   0.1851       0.8542 
   3    rs9843220  120003144       40   -0.00223   0.002811    0.01629  -0.7933       0.4325 
   3   rs73856450  120003512       40  -0.009914   0.005436    0.08048   -1.824      0.07607 
   3    rs9848714  120004182       40  0.0009636   0.003437   0.002065   0.2804       0.7807 
   3   rs72954800  120004216       40   0.001795   0.002675    0.01171    0.671       0.5063 
   3    rs2943755  120004384       40   0.001583     0.0038   0.004547   0.4166       0.6793 
   3     rs814182  120004402       40   0.004069   0.003504    0.03427    1.161       0.2528 
   3    rs9849695  120004825       40  0.0009636   0.003437   0.002065   0.2804       0.7807 
   3   rs10934527  120005199       40   0.001186   0.003413    0.00317   0.3476         0.73 
   3  rs113203377  120005482       40  -0.009914   0.005436    0.08048   -1.824      0.07607 
   3     rs787211  120005723       40   0.001583     0.0038   0.004547   0.4166       0.6793 
   3   rs13091943  120005807       40   0.001079   0.002685   0.004233   0.4019         0.69 
   3   rs13096642  120006033       40   0.001647   0.002676    0.00987   0.6155       0.5419 
   3    rs2638599  120006822       40 -8.695e-05   0.002093   4.54e-05 -0.04154       0.9671 
   3    rs2673718  120006823       40 -8.695e-05   0.002093   4.54e-05 -0.04154       0.9671 
   3   rs11705881  120006985       40 -0.0003991   0.003565  0.0003297   -0.112       0.9114 
   3    rs1092743  120007075       40   -0.00211   0.003139    0.01175  -0.6722       0.5055 
   3    rs2971213  120007104       40   0.000135   0.003418  4.105e-05  0.03949       0.9687 
   3   rs11706014  120007197       40 -0.0006791   0.003629  0.0009205  -0.1871       0.8526 
   3   rs35964791  120007467       40    0.00494   0.005612    0.01998   0.8802       0.3843 
   3    rs9810674  120007562       40  0.0004887   0.002506  0.0009995    0.195       0.8464 
   3    rs1085625  120008050       40   -0.00211   0.003139    0.01175  -0.6722       0.5055 
   3    rs9815720  120008487       40  0.0004887   0.002506  0.0009995    0.195       0.8464 
   3    rs1085624  120008549       40   0.004069   0.003504    0.03427    1.161       0.2528 
   3    rs1085623  120008571       40   0.000605   0.002124   0.002131   0.2849       0.7773 
   3    rs1085622  120008607       40   0.000135   0.003418  4.105e-05  0.03949       0.9687 
   3    rs2101657  120008650       40 -0.0003991   0.003565  0.0003297   -0.112       0.9114 
   3    rs1085621  120008712       40   0.000605   0.002124   0.002131   0.2849       0.7773 
   3    rs1085620  120008762       40   0.000135   0.003418  4.105e-05  0.03949       0.9687 
   3    rs1085619  120008944       40   0.000605   0.002124   0.002131   0.2849       0.7773 
   3  rs147179008  120009202       40 -0.0003991   0.003565  0.0003297   -0.112       0.9114 
   3  rs116647592  120009296       40 -0.0003991   0.003565  0.0003297   -0.112       0.9114 
   3   rs28781320  120009970       40   0.004272   0.005626    0.01494   0.7592       0.4524 
   3  rs113662578  120010078       40  -0.001955   0.004465    0.00502  -0.4379        0.664 
   3  rs112378529  120010462       40  -0.001955   0.004465    0.00502  -0.4379        0.664 
   3    rs2874052  120010675       40 -0.0006791   0.003629  0.0009205  -0.1871       0.8526 
   3    rs2319667  120010735       40 -0.0003991   0.003565  0.0003297   -0.112       0.9114 
   3   rs55668561  120010919       40 -0.0003991   0.003565  0.0003297   -0.112       0.9114 
   3   rs28838888  120012083       40  0.0007808   0.002534   0.002493   0.3082       0.7596 
   3   rs11711504  120012313       40 -0.0006791   0.003629  0.0009205  -0.1871       0.8526 
   3    rs2943756  120012342       40 -0.0003793    0.00344  0.0003198  -0.1103       0.9128 
   3  rs150438062  120012357       40   0.005191   0.003387    0.05824    1.533       0.1336 
   3   rs10460827  120012942       40 -0.0003991   0.003565  0.0003297   -0.112       0.9114 
   3   rs72956815  120013686       40 -0.0003991   0.003565  0.0003297   -0.112       0.9114 
   3   rs75888934  120014568       40  -0.005162   0.005607    0.02182  -0.9208        0.363 
   3    rs7642267  120014700       40  -0.004416   0.005092     0.0194  -0.8671       0.3913 
   3   rs10460828  120014745       40 -0.0006791   0.003629  0.0009205  -0.1871       0.8526 
   3    rs9823907  120014947       40  -0.004416   0.005092     0.0194  -0.8671       0.3913 
   3    rs2673712  120015214       40  0.0004284   0.002177   0.001018   0.1968       0.8451 
   3   rs77196366  120015433       40   0.005191   0.003387    0.05824    1.533       0.1336 
   3    rs2673713  120015447       40 -0.0003793    0.00344  0.0003198  -0.1103       0.9128 
   3    rs9849426  120016073       40  0.0007808   0.002534   0.002493   0.3082       0.7596 
   3    rs9834585  120016963       40   0.001877   0.002562    0.01393   0.7327       0.4682 
   3   rs11273560  120017360       40   -0.00211   0.003139    0.01175  -0.6722       0.5055 
   3     rs796825  120017480       40  -0.001292   0.003222   0.004217  -0.4011       0.6906 
   3     rs787203  120018214       40  4.785e-05   0.002708  8.217e-06  0.01767        0.986 
   3   rs57302710  120018672       40  0.0001142    0.00344  2.901e-05   0.0332       0.9737 
   3   rs34782816  120019326       40   0.001356   0.002473   0.007852   0.5484       0.5866 
   3    rs9846512  120019717       40  0.0004792   0.004251  0.0003343   0.1127       0.9108 
   3   rs35402050  120020105       40  -0.001821   0.002912    0.01018  -0.6253       0.5355 
   3    rs1515574  120020489       40  0.0002165   0.002507  0.0001963  0.08637       0.9316 
   3    rs9851825  120020555       40   0.001296   0.002689   0.006071   0.4818       0.6327 
   3    rs2971211  120020619       40  -0.001821   0.002912    0.01018  -0.6253       0.5355 
   3   rs13314898  120020823       40  -0.001821   0.002912    0.01018  -0.6253       0.5355 
   3   rs71800268  120020992       40  -0.002001   0.003616   0.007994  -0.5534       0.5832 
   3     rs787201  120021481       40   0.001296   0.002689   0.006071   0.4818       0.6327 
   3   rs12636534  120022162       40   0.003593   0.002484    0.05221    1.447       0.1562 
   3     rs787200  120022213       40 -0.0007185   0.003438   0.001148   -0.209       0.8356 
   3  rs116096372  120023055       40  -0.000959   0.005667  0.0007531  -0.1692       0.8665 
   3   rs34143531  120023242       40  0.0002165   0.002507  0.0001963  0.08637       0.9316 
   3     rs787199  120023270       40   0.001308   0.002869   0.005435   0.4557       0.6512 
   3    rs9867399  120023478       40  0.0005599   0.002742   0.001097   0.2042       0.8393 
   3    rs9829772  120023612       40  0.0004792   0.004251  0.0003343   0.1127       0.9108 
   3   rs34577616  120025023       40   0.001942   0.002423    0.01662   0.8015       0.4278 
   3    rs9850143  120025459       40  0.0004792   0.004251  0.0003343   0.1127       0.9108 
   3  rs187510115  120025542       40   -0.00517   0.004168    0.03892    -1.24       0.2224 
   3   rs79276063  120025677       40  -0.002001   0.003616   0.007994  -0.5534       0.5832 
   3   rs77133734  120026025       40  -0.005162   0.005607    0.02182  -0.9208        0.363 
   3     rs787198  120026579       40  -0.004134   0.002606    0.06211   -1.586       0.1209 
   3   rs72956841  120026759       40 -0.0006777   0.004071  0.0007286  -0.1665       0.8687 
   3     rs787196  120026928       40  -0.001339   0.003101   0.004887   -0.432       0.6682 
   3   rs17281780  120027202       40  0.0003467   0.002884  0.0003801   0.1202        0.905 
   3   rs76762825  120027350       40   -0.01311   0.005255     0.1408   -2.495      0.01704 
   3  rs542870940  120027409       40    -0.0087    0.00549    0.06198   -1.585       0.1214 
   3   rs12494182  120027487       40   -0.01074   0.004433     0.1337   -2.422      0.02032 
   3  rs574047431  120027589       40  -0.001054     0.0031   0.003031  -0.3399       0.7358 
   3     rs809792  120029647       40  -0.002322   0.003385    0.01223  -0.6859       0.4969 
   3    rs6771381  120029665       40  3.231e-05   0.002885  3.301e-06   0.0112       0.9911 
   3   rs55813294  120030243       40   -0.01074   0.004433     0.1337   -2.422      0.02032 
   3     rs787186  120030650       40  -0.002322   0.003385    0.01223  -0.6859       0.4969 
   3  rs149454147  120030760       40  -0.002862    0.00474   0.009504  -0.6038       0.5495 
   3     rs787188  120030876       40  -0.006531   0.003232    0.09703   -2.021       0.0504 
   3     rs787189  120030906       40  -0.001434   0.002713   0.007298  -0.5286       0.6002 
   3    rs2638591  120030938       40  -0.002644    0.00405    0.01109  -0.6527       0.5179 
   3   rs73856465  120030979       40  -0.002862    0.00474   0.009504  -0.6038       0.5495 
   3   rs73856468  120031010       40 -0.0003458   0.003189  0.0003094  -0.1085       0.9142 
   3     rs787190  120031011       40  -0.002644    0.00405    0.01109  -0.6527       0.5179 
   3   rs73856469  120031409       40  -0.004648   0.004184    0.03144   -1.111       0.2737 
   3    rs6808344  120031522       40  -0.002354   0.002849    0.01764  -0.8261       0.4139 
   3     rs787191  120031585       40  -0.004706   0.002673    0.07545   -1.761      0.08629 
   3     rs787192  120031653       40  -0.002644    0.00405    0.01109  -0.6527       0.5179 
   3    rs4676695  120031964       40   0.004853   0.002685    0.07916    1.807      0.07863 
   3   rs34035570  120032493       40   0.005004   0.002678    0.08414    1.868      0.06942 
   3   rs72956850  120032807       40  -0.002099   0.002558    0.01741  -0.8205       0.4171 
   3   rs72956851  120032829       40  -0.002099   0.002558    0.01741  -0.8205       0.4171 
   3   rs72956853  120032861       40   0.001912   0.003174   0.009455   0.6022       0.5506 
   3     rs787194  120033258       40   0.005004   0.002678    0.08414    1.868      0.06942 
   3   rs57086352  120034179       40  -0.004715   0.005085    0.02212  -0.9272       0.3597 
   3  rs113913744  120034314       40  -0.000959   0.005667  0.0007531  -0.1692       0.8665 
   3   rs72956859  120034422       40  -0.000694   0.003807  0.0008737  -0.1823       0.8563 
   3    rs1085614  120034552       40  -0.002644    0.00405    0.01109  -0.6527       0.5179 
   3   rs74447656  120034563       40  -0.005162   0.005607    0.02182  -0.9208        0.363 
   3    rs9860337  120034713       40 -0.0007119   0.004474  0.0006658  -0.1591       0.8744 
   3   rs35258094  120034731       40  -0.002644    0.00405    0.01109  -0.6527       0.5179 
   3   rs55885326  120035388       40  -0.000694   0.003807  0.0008737  -0.1823       0.8563 
   3   rs11719424  120035600       40   0.002371   0.002572    0.02186   0.9216       0.3626 
   3   rs13075658  120035865       40     0.0046   0.002619    0.07509    1.756      0.08706 
   3    rs1085615  120035994       40   0.005004   0.002678    0.08414    1.868      0.06942 
   3    rs1085616  120036109       40  -0.002644    0.00405    0.01109  -0.6527       0.5179 
   3   rs72956861  120036127       40  -0.000694   0.003807  0.0008737  -0.1823       0.8563 
   3  rs114601811  120036230       40  -0.000959   0.005667  0.0007531  -0.1692       0.8665 
   3  rs142774004  120036232       40  -0.002644    0.00405    0.01109  -0.6527       0.5179 
   3  rs114940204  120036564       40  0.0008917    0.00514  0.0007914   0.1735       0.8632 
   3    rs1085617  120036705       40  -0.002644    0.00405    0.01109  -0.6527       0.5179 
   3   rs78098868  120036961       40   0.005649   0.004674    0.03702    1.209       0.2343 
   3   rs58556686  120037512       40  -0.003245   0.002547    0.04096   -1.274       0.2104 
   3    rs9847841  120037536       40 -0.0007119   0.004474  0.0006658  -0.1591       0.8744 
   3  rs141045107  120037740       40  -0.005162   0.005607    0.02182  -0.9208        0.363 
   3  rs114765672  120038251       40  0.0004447   0.005668  0.0001619  0.07845       0.9379 
   3  rs115235940  120038295       40  -0.000959   0.005667  0.0007531  -0.1692       0.8665 
   3     rs787195  120038316       40   0.005004   0.002678    0.08414    1.868      0.06942 
   3   rs13318838  120038364       40  -0.002644    0.00405    0.01109  -0.6527       0.5179 
   3  rs113153986  120038486       40  -0.000959   0.005667  0.0007531  -0.1692       0.8665 
   3    rs6784366  120038797       40   0.002371   0.002572    0.02186   0.9216       0.3626 
   3  rs536070765  120038903       40  -0.000959   0.005667  0.0007531  -0.1692       0.8665 
   3   rs16831027  120039185       40  -0.000959   0.005667  0.0007531  -0.1692       0.8665 
   3    rs7632516  120039375       40  -0.003245   0.002547    0.04096   -1.274       0.2104 
   3    rs5852241  120040327       40   0.005004   0.002678    0.08414    1.868      0.06942 
   3     rs787209  120040449       40   0.005004   0.002678    0.08414    1.868      0.06942 
   3   rs73856480  120040545       40   -0.01074   0.004433     0.1337   -2.422      0.02032 
   3   rs77298798  120040546       40  -0.000959   0.005667  0.0007531  -0.1692       0.8665 
   3   rs72956869  120040606       40  0.0001741   0.002723  0.0001076  0.06395       0.9493 
   3   rs73856482  120040793       40   0.001627   0.004243   0.003854   0.3834       0.7035 
   3   rs11445102  120040873       40   0.005004   0.002678    0.08414    1.868      0.06942 
   3   rs35658370  120041228       40  -0.004148   0.002286    0.07976   -1.815      0.07745 
   3   rs56824035  120041244       40  -0.000694   0.003807  0.0008737  -0.1823       0.8563 
   3     rs787208  120041432       40  -0.002644    0.00405    0.01109  -0.6527       0.5179 
   3   rs16831032  120041546       40   -0.01074   0.004433     0.1337   -2.422      0.02032 
   3   rs11343116  120041733       40  -0.002644    0.00405    0.01109  -0.6527       0.5179 
   3  rs558133547  120041741       40  -0.002644    0.00405    0.01109  -0.6527       0.5179 
   3     rs787207  120041759       40  -0.002644    0.00405    0.01109  -0.6527       0.5179 
   3   rs72956871  120042138       40  -0.001971   0.002517    0.01588  -0.7831       0.4384 
   3  rs114769043  120042795       40 -0.0001012   0.005142  1.018e-05 -0.01967       0.9844 
   3   rs16831033  120043023       40  -0.001903   0.002532    0.01464  -0.7514        0.457 
   3    rs6782613  120043127       40 -0.0008834   0.004249   0.001136  -0.2079       0.8364 
   3  rs116389131  120043730       40  -0.000959   0.005667  0.0007531  -0.1692       0.8665 
   3   rs10511400  120043836       40  -0.001903   0.002532    0.01464  -0.7514        0.457 
   3   rs34220764  120044146       40  -0.005347    0.00383    0.04878   -1.396       0.1708 
   3   rs58174591  120044872       40 -0.0003032   0.003276  0.0002253 -0.09255       0.9268 
   3  rs138097645  120045101       40 -0.0001012   0.005142  1.018e-05 -0.01967       0.9844 
   3  rs115059594  120045463       40  -0.000959   0.005667  0.0007531  -0.1692       0.8665 
   3   rs11554681  120045966       40     0.0046   0.002619    0.07509    1.756      0.08706 
   3  rs113457089  120045973       40  -0.000959   0.005667  0.0007531  -0.1692       0.8665 
   3   rs58345296  120046597       40  -0.001903   0.002532    0.01464  -0.7514        0.457 
   3     rs787206  120047380       40  -0.005347    0.00383    0.04878   -1.396       0.1708 
   3  rs112676909  120047580       40  -0.000959   0.005667  0.0007531  -0.1692       0.8665 
   3   rs16831036  120048603       40  -0.001903   0.002532    0.01464  -0.7514        0.457 
   3    rs6800402  120048615       40   0.005004   0.002678    0.08414    1.868      0.06942 
   3   rs61020295  120049048       40  -0.004648   0.004184    0.03144   -1.111       0.2737 
   3    rs2638597  120049292       40  -0.005347    0.00383    0.04878   -1.396       0.1708 
   3    rs9850986  120050284       40   0.001665   0.005135   0.002757   0.3241       0.7476 
   3    rs6803428  120051323       40  -0.001903   0.002532    0.01464  -0.7514        0.457 
   3  rs553758841  120051367       40  0.0004447   0.005668  0.0001619  0.07845       0.9379 
   3   rs16831049  120051423       40  -0.000959   0.005667  0.0007531  -0.1692       0.8665 
   3    rs9856670  120051537       40  -0.005347    0.00383    0.04878   -1.396       0.1708 
   3    rs9876547  120051541       40  -0.005347    0.00383    0.04878   -1.396       0.1708 
   3  rs555485502  120051601       40  -0.000694   0.003807  0.0008737  -0.1823       0.8563 
   3    rs6782419  120051871       40  -0.001903   0.002532    0.01464  -0.7514        0.457 
   3  rs560759949  120051938       40  -0.004967   0.002762    0.07842   -1.798       0.0801 
   3    rs2943757  120052276       40   0.005004   0.002678    0.08414    1.868      0.06942 
   3     rs787205  120053045       40  -0.005347    0.00383    0.04878   -1.396       0.1708 
   3  rs190343305  120053298       40  -0.000959   0.005667  0.0007531  -0.1692       0.8665 
   3  rs141062687  120053356       40   0.005004   0.002678    0.08414    1.868      0.06942 
   3    rs6802912  120054764       40 -0.0001012   0.005142  1.018e-05 -0.01967       0.9844 
   3     rs701988  120055269       40   0.005004   0.002678    0.08414    1.868      0.06942 
   3     rs923729  120055291       40  -0.005347    0.00383    0.04878   -1.396       0.1708 
   3   rs10707185  120055698       40 -0.0002669   0.002885  0.0002252 -0.09252       0.9268 
   3   rs72317043  120055727       40  -0.000694   0.003807  0.0008737  -0.1823       0.8563 
   3    rs9874631  120056295       40   0.005004   0.002678    0.08414    1.868      0.06942 
   3   rs60136263  120057215       40 -0.0002669   0.002885  0.0002252 -0.09252       0.9268 
   3   rs56384860  120057382       40  -0.000694   0.003807  0.0008737  -0.1823       0.8563 
   3    rs6764516  120057712       40  -0.005347    0.00383    0.04878   -1.396       0.1708 
   3    rs6438577  120057782       40   0.005004   0.002678    0.08414    1.868      0.06942 
   3    rs6803206  120058096       40   0.005004   0.002678    0.08414    1.868      0.06942 
   3     rs951658  120058455       40  -0.005347    0.00383    0.04878   -1.396       0.1708 
   3    rs9810784  120058714       40  -0.005347    0.00383    0.04878   -1.396       0.1708 
   3    rs2319674  120058792       40   0.005004   0.002678    0.08414    1.868      0.06942 
   3  rs535042019  120058882       40   0.001751   0.003323   0.007249   0.5268       0.6014 
   3   rs34104182  120059237       40  -0.003343    0.00377    0.02028  -0.8868       0.3808 
   3    rs6806659  120059399       40   0.005004   0.002678    0.08414    1.868      0.06942 
   3  rs115005374  120060762       40 -0.0001012   0.005142  1.018e-05 -0.01967       0.9844 
   3    rs2176093  120060883       40   0.005004   0.002678    0.08414    1.868      0.06942 
   3   rs28826066  120061165       40  -0.005347    0.00383    0.04878   -1.396       0.1708 
   3    rs9849354  120062589       40   0.005004   0.002678    0.08414    1.868      0.06942 
   3   rs59766787  120062591       40 -0.0006777   0.004071  0.0007286  -0.1665       0.8687 
   3   rs56048284  120062675       40  -0.000694   0.003807  0.0008737  -0.1823       0.8563 
   3  rs111782197  120062798       40  -0.000959   0.005667  0.0007531  -0.1692       0.8665 
   3    rs9817398  120063789       40   0.005004   0.002678    0.08414    1.868      0.06942 
   3    rs1009248  120063949       40  -0.003343    0.00377    0.02028  -0.8868       0.3808 
   3    rs9822269  120064504       40   0.005004   0.002678    0.08414    1.868      0.06942 
   3    rs9822759  120064615       40  -0.005347    0.00383    0.04878   -1.396       0.1708 
   3    rs9822636  120064669       40  -0.005347    0.00383    0.04878   -1.396       0.1708 
   3    rs9822672  120064733       40   0.005004   0.002678    0.08414    1.868      0.06942 
   3  rs113060460  120065124       40  -0.003343    0.00377    0.02028  -0.8868       0.3808 
   3    rs6808913  120065297       40  -0.005347    0.00383    0.04878   -1.396       0.1708 
   3   rs60814807  120065519       40  -0.000694   0.003807  0.0008737  -0.1823       0.8563 
   3  rs115406405  120065715       40  -0.000959   0.005667  0.0007531  -0.1692       0.8665 
   3   rs11928731  120065932       40  -0.005347    0.00383    0.04878   -1.396       0.1708 
   3   rs28535957  120065960       40  -0.005347    0.00383    0.04878   -1.396       0.1708 
   3   rs13327125  120066393       40  -0.005347    0.00383    0.04878   -1.396       0.1708 
   3    rs6764372  120066698       40 -0.0002669   0.002885  0.0002252 -0.09252       0.9268 
   3   rs11914405  120066900       40  -0.005347    0.00383    0.04878   -1.396       0.1708 
   3    rs6767308  120067212       40  -0.005347    0.00383    0.04878   -1.396       0.1708 
   3    rs6791815  120067316       40  -0.001903   0.002532    0.01464  -0.7514        0.457 
   3   rs12485446  120067411       40 -0.0003423   0.005669  9.594e-05 -0.06038       0.9522 
   3   rs72956897  120067574       40  -0.000694   0.003807  0.0008737  -0.1823       0.8563 
   3    rs6770482  120068022       40  -0.001903   0.002532    0.01464  -0.7514        0.457 
   3   rs10048964  120068155       40  -0.005347    0.00383    0.04878   -1.396       0.1708 
   3   rs13318758  120068232       40  -0.005347    0.00383    0.04878   -1.396       0.1708 
   3   rs77775034  120068628       40 -0.0007119   0.004474  0.0006658  -0.1591       0.8744 
   3  rs112318008  120070086       40  -0.000959   0.005667  0.0007531  -0.1692       0.8665 
   3    rs6777979  120070643       40  -0.005347    0.00383    0.04878   -1.396       0.1708 
   3   rs56191134  120070663       40     0.0046   0.002619    0.07509    1.756      0.08706 
   3    rs1515576  120070698       40  -0.003803   0.003349    0.03282   -1.136       0.2632 
   3    rs7622363  120071567       40  -0.003803   0.003349    0.03282   -1.136       0.2632 
   3   rs77301043  120071687       40  0.0008917    0.00514  0.0007914   0.1735       0.8632 
   3    rs9836095  120072001       40 -0.0007119   0.004474  0.0006658  -0.1591       0.8744 
   3  rs147778109  120072300       40  -0.000959   0.005667  0.0007531  -0.1692       0.8665 
   3  rs115452362  120072761       40  -0.000959   0.005667  0.0007531  -0.1692       0.8665 
   3   rs55640624  120073427       40  -0.000694   0.003807  0.0008737  -0.1823       0.8563 
   3   rs59522791  120074219       40  -0.000694   0.003807  0.0008737  -0.1823       0.8563 
   3    rs1515575  120074423       40     0.0046   0.002619    0.07509    1.756      0.08706 
   3    rs1625178  120074492       40  -0.005347    0.00383    0.04878   -1.396       0.1708 
   3   rs13075278  120074964       40     0.0046   0.002619    0.07509    1.756      0.08706 
   3   rs61160321  120075713       40  -0.000694   0.003807  0.0008737  -0.1823       0.8563 
   3    rs5852244  120076233       40     0.0046   0.002619    0.07509    1.756      0.08706 
   3   rs59779647  120076327       40  -0.000694   0.003807  0.0008737  -0.1823       0.8563 
   3   rs75099270  120076419       40 -0.0003423   0.005669  9.594e-05 -0.06038       0.9522 
   3  rs140096128  120077167       40   0.000316   0.004475  0.0001312  0.07061       0.9441 
   3  rs111812851  120077276       40  -0.000959   0.005667  0.0007531  -0.1692       0.8665 
   3   rs79839362  120077647       40 -0.0003423   0.005669  9.594e-05 -0.06038       0.9522 
   3  rs116317663  120077695       40  -0.000959   0.005667  0.0007531  -0.1692       0.8665 
   3  rs538540410  120077948       40  -0.003311   0.003232    0.02686   -1.024       0.3122 
   3  rs139257696  120078103       40  -0.000694   0.003807  0.0008737  -0.1823       0.8563 
   3  rs143167018  120078105       40 -0.0002669   0.002885  0.0002252 -0.09252       0.9268 
   3    rs6787089  120078208       40  -0.003803   0.003349    0.03282   -1.136       0.2632 
   3    rs6787618  120078710       40     0.0046   0.002619    0.07509    1.756      0.08706 
   3   rs13100050  120079033       40     0.0046   0.002619    0.07509    1.756      0.08706 
   3  rs111371079  120079244       40  -0.003343    0.00377    0.02028  -0.8868       0.3808 
   3   rs12495760  120079894       40  -0.003343    0.00377    0.02028  -0.8868       0.3808 
   3   rs16831061  120080369       40  0.0008917    0.00514  0.0007914   0.1735       0.8632 
   3   rs73855206  120080375       40 -0.0002669   0.002885  0.0002252 -0.09252       0.9268 
   3    rs3914498  120080853       40     0.0046   0.002619    0.07509    1.756      0.08706 
   3   rs12638445  120081245       40  -0.003803   0.003349    0.03282   -1.136       0.2632 
   3    rs1147680  120081446       40  -0.003803   0.003349    0.03282   -1.136       0.2632 
   3    rs1147681  120081836       40  -0.005347    0.00383    0.04878   -1.396       0.1708 
   3  rs146340990  120082075       40  -0.005347    0.00383    0.04878   -1.396       0.1708 
   3    rs2030413  120082782       40   0.004409   0.002511    0.07507    1.756      0.08712 
   3   rs11717787  120083401       40  -0.003392   0.002744    0.03866   -1.236        0.224 
   3  rs114211109  120083748       40 -0.0003423   0.005669  9.594e-05 -0.06038       0.9522 
   3  rs112768024  120083851       40  -0.000959   0.005667  0.0007531  -0.1692       0.8665 
   3   rs72958712  120084878       40  5.425e-05   0.003927   5.02e-06  0.01381       0.9891 
   3   rs11718087  120084917       40  -0.002746   0.002763    0.02534   -0.994       0.3265 
   3  rs115073416  120085777       40  -0.000959   0.005667  0.0007531  -0.1692       0.8665 
   3   rs72958714  120086188       40  5.425e-05   0.003927   5.02e-06  0.01381       0.9891 
   3    rs1147688  120086290       40  -0.005178     0.0033    0.06083   -1.569        0.125 
   3   rs73855212  120086525       40  -0.005401   0.004389    0.03832   -1.231       0.2261 
   3    rs1147689  120086785       40  -0.005178     0.0033    0.06083   -1.569        0.125 
   3   rs16831067  120087041       40    -0.0021   0.002676    0.01595  -0.7848       0.4374 
   3    rs1147690  120087272       40  -0.005178     0.0033    0.06083   -1.569        0.125 
   3    rs4676697  120087274       40     0.0046   0.002619    0.07509    1.756      0.08706 
   3   rs16831072  120087561       40  -0.000959   0.005667  0.0007531  -0.1692       0.8665 
   3   rs63463466  120087748       40  -0.005264   0.003224    0.06555   -1.633       0.1108 
   3   rs16831074  120088002       40  -9.07e-05   0.003566  1.703e-05 -0.02544       0.9798 
   3   rs79894520  120088267       40  -0.005401   0.004389    0.03832   -1.231       0.2261 
   3    rs1606871  120090445       40  -0.002746   0.002763    0.02534   -0.994       0.3265 
   3   rs73855215  120090458       40  -0.005401   0.004389    0.03832   -1.231       0.2261 
   3   rs35035255  120091447       40   0.005451   0.002635     0.1012    2.069      0.04542 
   3   rs12497721  120091566       40 -0.0003423   0.005669  9.594e-05 -0.06038       0.9522 
   3  rs570067651  120091910       40  -0.000959   0.005667  0.0007531  -0.1692       0.8665 
   3  rs556257523  120092367       40  -0.005401   0.004389    0.03832   -1.231       0.2261 
   3  rs142761241  120095869       40  -0.002746   0.002763    0.02534   -0.994       0.3265 
   3  rs199978028  120096537       40  -0.002746   0.002763    0.02534   -0.994       0.3265 
   3  rs148403956  120096804       40  -0.002746   0.002763    0.02534   -0.994       0.3265 
   3  rs111525538  120096944       40   -0.00287   0.002949    0.02432  -0.9731       0.3366 
   3  rs371598772  120097025       40  5.425e-05   0.003927   5.02e-06  0.01381       0.9891 
   3  rs188773446  120097093       40  -0.005401   0.004389    0.03832   -1.231       0.2261 
   3  rs542999874  120097307       40  -0.000959   0.005667  0.0007531  -0.1692       0.8665 
   3   rs36000147  120097494       40  -0.001256   0.005138    0.00157  -0.2445       0.8082 
   3   rs11713799  120097810       40  -0.002746   0.002763    0.02534   -0.994       0.3265 
   3    rs6770455  120097925       40  -0.001256   0.005138    0.00157  -0.2445       0.8082 
   3    rs6770270  120097926       40  -0.001256   0.005138    0.00157  -0.2445       0.8082 
   3  rs145683115  120098295       40   -0.00287   0.002949    0.02432  -0.9731       0.3366 
   3    rs1716856  120099084       40  -0.004868    0.00318    0.05809   -1.531       0.1341 
   3   rs73855218  120099557       40  -0.005401   0.004389    0.03832   -1.231       0.2261 
   3  rs115678646  120099618       40  -0.000959   0.005667  0.0007531  -0.1692       0.8665 
   3   rs11708297  120099799       40  -0.003729   0.002853    0.04302   -1.307       0.1991 
   3    rs1716855  120099932       40  -0.005178     0.0033    0.06083   -1.569        0.125 
   3   rs75403416  120100851       40   0.003164   0.003553    0.02044   0.8905       0.3788 
   3    rs2091727  120100925       40   0.001244    0.00287   0.004917   0.4333       0.6672 
   3   rs13083670  120101337       40  -0.001256   0.005138    0.00157  -0.2445       0.8082 
   3    rs2673701  120101338       40  0.0007336   0.002765   0.001848   0.2653       0.7922 
   3   rs34542139  120101658       40  0.0007336   0.002765   0.001848   0.2653       0.7922 
   3   rs16831087  120102708       40  -0.002746   0.002763    0.02534   -0.994       0.3265 
   3    rs1733324  120103009       40  0.0007336   0.002765   0.001848   0.2653       0.7922 
   3    rs1716840  120103360       40   0.001186   0.002871   0.004471   0.4131       0.6819 
   3   rs75375663  120103369       40  -0.000959   0.005667  0.0007531  -0.1692       0.8665 
   3   rs13096232  120103460       40  -0.001256   0.005138    0.00157  -0.2445       0.8082 
   3   rs13096256  120103511       40  -0.001256   0.005138    0.00157  -0.2445       0.8082 
   3  rs114887859  120103534       40   0.005649   0.004674    0.03702    1.209       0.2343 
   3  rs539396463  120103862       40 -0.0003423   0.005669  9.594e-05 -0.06038       0.9522 
   3   rs71327229  120103947       40  -0.001256   0.005138    0.00157  -0.2445       0.8082 
   3   rs11308250  120103953       40  0.0007336   0.002765   0.001848   0.2653       0.7922 
   3    rs1356112  120105438       40   0.001083   0.002737   0.004099   0.3955       0.6947 
   3    rs1621291  120105702       40   0.001186   0.002871   0.004471   0.4131       0.6819 
   3    rs1617553  120106039       40  0.0007336   0.002765   0.001848   0.2653       0.7922 
   3   rs61098351  120106297       40  -0.004372   0.002788    0.06076   -1.568       0.1252 
   3    rs1733328  120106409       40  -0.005178     0.0033    0.06083   -1.569        0.125 
   3    rs1716839  120106436       40  2.559e-06   0.002834  2.145e-08 0.0009028       0.9993 
   3    rs1716838  120106521       40  2.559e-06   0.002834  2.145e-08 0.0009028       0.9993 
   3    rs4676776  120106539       40  -0.002863   0.004452    0.01077  -0.6432       0.5239 
   3  rs541872738  120107097       40  -0.002842    0.00474   0.009368  -0.5995       0.5524 
   3  rs141350820  120107238       40   -0.01101   0.004822     0.1206   -2.283      0.02811 
   3   rs11378986  120107518       40   0.001244    0.00287   0.004917   0.4333       0.6672 
   3    rs2702157  120107803       40  0.0002133   0.005142  4.528e-05  0.04148       0.9671 
   3    rs7616519  120107943       40   -0.00304   0.002564     0.0357   -1.186        0.243 
   3    rs2702158  120108004       40  0.0002133   0.005142  4.528e-05  0.04148       0.9671 
   3   rs11296382  120108333       40  -0.001502   0.002259     0.0115  -0.6649       0.5101 
   3    rs7616807  120108361       40  -0.002706   0.002443    0.03127   -1.108        0.275 
   3    rs9851711  120108556       40  -0.005178     0.0033    0.06083   -1.569        0.125 
   3    rs7617027  120108608       40  -0.003809   0.002466    0.05908   -1.545       0.1307 
   3    rs7639127  120108652       40   0.001083    0.00288   0.003709   0.3761       0.7089 
   3    rs7639144  120108703       40   0.001083    0.00288   0.003709   0.3761       0.7089 
   3    rs2673696  120108755       40   0.001244    0.00287   0.004917   0.4333       0.6672 
   3   rs59248423  120109263       40   0.003656   0.003354    0.03034     1.09       0.2824 
   3   rs61535593  120109273       40  5.425e-05   0.003927   5.02e-06  0.01381       0.9891 
   3   rs73855223  120109373       40  -0.001639   0.004468   0.003528  -0.3668       0.7158 
   3    rs6773612  120109565       40   0.004842    0.00248    0.09121    1.953      0.05823 
   3    rs4676777  120109568       40  -0.002863   0.004452    0.01077  -0.6432       0.5239 
   3   rs55893937  120110510       40  -0.003093   0.004736    0.01109  -0.6529       0.5177 
   3   rs73855224  120111304       40  -0.005401   0.004389    0.03832   -1.231       0.2261 
   3  rs140742238  120111707       40 -0.0004184   0.004251  0.0002548 -0.09841       0.9221 
   3   rs33935225  120111866       40  -0.002151    0.00475   0.005366  -0.4528       0.6533 
   3    rs4533682  120111971       40   0.005562   0.002732    0.09834    2.036      0.04878 
   3   rs34805176  120112463       40  -0.001359   0.004246   0.002691  -0.3202       0.7506 
   3    rs1147693  120112484       40  -0.003795   0.002431    0.06028   -1.561       0.1268 
   3   rs58296615  120112728       40 -0.0004184   0.004251  0.0002548 -0.09841       0.9221 
   3    rs1147694  120113124       40  -0.003795   0.002431    0.06028   -1.561       0.1268 
   3       rs2488  120113286       40  -0.003795   0.002431    0.06028   -1.561       0.1268 
   3    rs1057231  120113403       40  -0.003795   0.002431    0.06028   -1.561       0.1268 
   3      rs13709  120114128       40  -0.003795   0.002431    0.06028   -1.561       0.1268 
   3       rs1700  120114637       40   -0.01101   0.004822     0.1206   -2.283      0.02811 
   3    rs1056928  120114914       40  -0.003815   0.002488    0.05828   -1.534       0.1334 
   3    rs1259328  120115286       40  -0.003815   0.002488    0.05828   -1.534       0.1334 
   3   rs11708686  120115385       40   0.004842    0.00248    0.09121    1.953      0.05823 
   3  rs114109084  120115864       40   0.004683   0.005618    0.01796   0.8336       0.4097 
   3   rs16831134  120116162       40 -0.0003423   0.005669  9.594e-05 -0.06038       0.9522 
   3    rs1147696  120119479       40  -0.003815   0.002488    0.05828   -1.534       0.1334 
   3    rs1147697  120119799       40  -0.003721   0.002479    0.05598   -1.501       0.1416 
   3    rs1147698  120120288       40  -0.003815   0.002488    0.05828   -1.534       0.1334 
   3   rs11361184  120120432       40  -0.002022   0.002858    0.01299  -0.7072       0.4838 
   3    rs2319741  120120625       40 -0.0003423   0.005669  9.594e-05 -0.06038       0.9522 
   3    rs1147699  120121411       40  -0.003815   0.002488    0.05828   -1.534       0.1334 
   3    rs2030414  120122332       40   -0.00315    0.00239    0.04373   -1.318       0.1953 
   3   rs80249294  120122439       40  -0.003666   0.005108    0.01337  -0.7177       0.4773 
   3    rs9860676  120122495       40  -0.002287    0.00239    0.02352  -0.9567       0.3447 
   3    rs9880550  120122624       40   -0.00315    0.00239    0.04373   -1.318       0.1953 
   3    rs5015969  120122811       40  -0.001382   0.002541    0.00772  -0.5437       0.5898 
   3    rs1533722  120122817       40  -0.002237   0.002538    0.02003  -0.8813       0.3837 
   3    rs7433600  120122827       40   0.000195   0.005669  3.114e-05   0.0344       0.9727 
   3    rs1969356  120122930       40   -0.00315    0.00239    0.04373   -1.318       0.1953 
   3    rs9810151  120123349       40  -0.002287    0.00239    0.02352  -0.9567       0.3447 
   3    rs1147700  120123556       40   0.004842    0.00248    0.09121    1.953      0.05823 
   3   rs56281929  120123572       40  -0.001523   0.004469   0.003046  -0.3408       0.7352 
   3    rs4676778  120124733       40  -0.002757   0.002317    0.03592    -1.19       0.2415 
   3   rs77341853  120125362       40 -0.0003423   0.005669  9.594e-05 -0.06038       0.9522 
   3    rs4676779  120125475       40  -0.002757   0.002317    0.03592    -1.19       0.2415 
   3    rs1147702  120126377       40  -0.003726   0.002435    0.05804    -1.53       0.1343 
   3    rs1105220  120126736       40   0.004647   0.002785    0.06829    1.669       0.1034 
   3   rs75690795  120127113       40  -0.003666   0.005108    0.01337  -0.7177       0.4773 
   3     rs869247  120127236       40  -0.003073   0.002392    0.04163   -1.285       0.2067 
   3    rs6799005  120127340       40  -0.002287    0.00239    0.02352  -0.9567       0.3447 
   3   rs10662375  120127663       40  -0.003731   0.002491    0.05573   -1.498       0.1425 
   3    rs3830566  120128841       40  -0.005401   0.004389    0.03832   -1.231       0.2261 
   3    rs1515577  120128940       40  -0.003073   0.002392    0.04163   -1.285       0.2067 
   3    rs1147705  120129178       40  -0.003726   0.002435    0.05804    -1.53       0.1343 
   3   rs41271405  120129860       40  -0.001523   0.004469   0.003046  -0.3408       0.7352 
   3   rs13097755  120131762       40  -0.005129   0.003119    0.06642   -1.644       0.1084 
   3   rs13081694  120131950       40  -0.005129   0.003119    0.06642   -1.644       0.1084 
   3   rs13088020  120133152       40  -0.005129   0.003119    0.06642   -1.644       0.1084 
   3  rs544714284  120133165       40 -0.0001335   0.005142  1.773e-05 -0.02595       0.9794 
   3   rs36191604  120133564       40  -0.005528   0.003101    0.07714   -1.782      0.08269 
   3    rs2700261  120133857       40  -0.004814   0.003092    0.05997   -1.557       0.1277 
   3   rs28487977  120133929       40 -0.0006853   0.002403   0.002137  -0.2853        0.777 
   3   rs36113603  120133969       40  -0.007936   0.003585     0.1142   -2.214      0.03292 
   3    rs3215378  120134720       40  -0.005129   0.003119    0.06642   -1.644       0.1084 
   3    rs2272515  120134883       40  -0.005129   0.003119    0.06642   -1.644       0.1084 
   3    rs2272516  120134901       40  -0.005401   0.004389    0.03832   -1.231       0.2261 
   3    rs1259291  120135534       40  -0.004814   0.003092    0.05997   -1.557       0.1277 
   3   rs34446218  120135845       40  -0.005129   0.003119    0.06642   -1.644       0.1084 
   3  rs140674503  120136144       40  -0.001592   0.003396   0.005751  -0.4688       0.6419 
   3    rs1259292  120136417       40  -0.004814   0.003092    0.05997   -1.557       0.1277 
   3    rs6775963  120136518       40  -0.005129   0.003119    0.06642   -1.644       0.1084 
   3   rs34970822  120137596       40  -0.004814   0.003092    0.05997   -1.557       0.1277 
   3   rs72958778  120137857       40  -0.001592   0.003396   0.005751  -0.4688       0.6419 
   3  rs147056720  120137915       40  -0.001386   0.003704   0.003669  -0.3741       0.7104 
   3   rs77693588  120138102       40   0.004631   0.003511    0.04379    1.319        0.195 
   3   rs78950798  120138272       40 -0.0001335   0.005142  1.773e-05 -0.02595       0.9794 
   3   rs58932850  120138710       40  -0.001592   0.003396   0.005751  -0.4688       0.6419 
   3    rs1879434  120138865       40  -0.005129   0.003119    0.06642   -1.644       0.1084 
   3   rs56239327  120138873       40  -0.002999   0.004738    0.01044  -0.6331       0.5305 
   3    rs1259293  120139861       40  -0.004814   0.003092    0.05997   -1.557       0.1277 
   3    rs1259294  120140701       40  -0.004814   0.003092    0.05997   -1.557       0.1277 
   3   rs28718940  120140763       40   0.001372   0.004246   0.002739   0.3231       0.7484 
   3    rs1259296  120140985       40  -0.004814   0.003092    0.05997   -1.557       0.1277 
   3   rs75855936  120141103       40 -0.0001335   0.005142  1.773e-05 -0.02595       0.9794 
   3   rs78782527  120141479       40 -0.0001335   0.005142  1.773e-05 -0.02595       0.9794 
   3   rs13324871  120141825       40  -0.001813    0.00304   0.009274  -0.5964       0.5544 
   3   rs72958783  120141928       40  -0.005003   0.005078    0.02491  -0.9853       0.3307 
   3   rs76730636  120142739       40 -0.0001335   0.005142  1.773e-05 -0.02595       0.9794 
   3  rs574011173  120142764       40  -0.002999   0.004738    0.01044  -0.6331       0.5305 
   3   rs55871500  120143222       40   -0.00845   0.003554     0.1295   -2.378      0.02255 
   3   rs61140037  120143490       40  -0.008078   0.003856     0.1035   -2.095      0.04289 
   3    rs1259307  120143532       40  -0.003631   0.002632    0.04768   -1.379       0.1759 
   3    rs1259306  120143661       40   0.005763   0.002718     0.1058     2.12      0.04057 
   3     rs916510  120143857       40  -0.004898   0.003056    0.06329   -1.602       0.1173 
   3     rs916511  120143909       40  -0.004701   0.002448    0.08848   -1.921      0.06231 
   3    rs5852246  120144211       40  -0.002403   0.003396      0.013  -0.7074       0.4836 
   3   rs57919947  120144395       40  -0.001877   0.003476   0.007613  -0.5399       0.5924 
   3   rs73855241  120145547       40  -0.002999   0.004738    0.01044  -0.6331       0.5305 
   3    rs9866288  120146790       40  -0.001813    0.00304   0.009274  -0.5964       0.5544 
   3    rs1259300  120147317       40    0.00105   0.002692   0.003986   0.3899       0.6988 
   3   rs35521019  120147336       40 -0.0002564   0.002708   0.000236 -0.09471        0.925 
   3   rs61795712  120147354       40 -0.0009351   0.002913   0.002705  -0.3211       0.7499 
   3    rs1259299  120147864       40   0.001981    0.00339   0.008902   0.5842       0.5625 
   3   rs61795714  120148138       40  0.0009648    0.00407   0.001477   0.2371       0.8139 
   3    rs1402372  120148298       40   0.001616   0.002567    0.01032   0.6296       0.5327 
   3    rs1259298  120148805       40   0.002928   0.003559     0.0175   0.8227       0.4158 
   3   rs28439929  120149572       40  -0.004202   0.002247    0.08426    -1.87      0.06922 
   3    rs1733296  120151004       40  0.0006712   0.002896   0.001412   0.2318       0.8179 
   3    rs1733297  120151022       40  0.0007842   0.002479   0.002626   0.3163       0.7535 
   3    rs9854823  120151284       40   -0.00355   0.002646    0.04522   -1.342       0.1877 
   3    rs1716837  120151418       40   0.001103   0.002691   0.004404     0.41       0.6841 
   3    rs1628541  120151707       40   0.001483   0.002569    0.00869   0.5772       0.5672 
   3    rs9875281  120151767       40  -0.004307   0.002342    0.08177    -1.84      0.07366 
   3    rs9855400  120151769       40   -0.00355   0.002646    0.04522   -1.342       0.1877 
   3    rs1733298  120151811       40  0.0006712   0.002896   0.001412   0.2318       0.8179 
   3    rs1627473  120151890       40   0.001483   0.002569    0.00869   0.5772       0.5672 
   3    rs9879383  120151997       40   -0.00355   0.002646    0.04522   -1.342       0.1877 
   3    rs1733299  120152050       40   0.001238   0.002681   0.005581   0.4618       0.6469 
   3    rs1624195  120152222       40   0.001483   0.002569    0.00869   0.5772       0.5672 
   3    rs1716836  120152861       40   0.001483   0.002569    0.00869   0.5772       0.5672 
   3    rs1716835  120153464       40   0.001095   0.002685   0.004354   0.4076       0.6858 
   3    rs1733301  120153979       40  0.0006712   0.002896   0.001412   0.2318       0.8179 
   3    rs1733302  120154181       40   0.001928   0.002463    0.01587   0.7828       0.4386 
   3    rs1733303  120154619       40  0.0006712   0.002896   0.001412   0.2318       0.8179 
   3    rs6764364  120154643       40  -0.003444   0.002597    0.04425   -1.326       0.1926 
   3  rs143973150  120154650       40   0.002175   0.004245   0.006859   0.5123       0.6114 
   3    rs1733304  120154833       40   0.001103   0.002691   0.004404     0.41       0.6841 
   3  rs142082108  120154971       40   0.001947    0.00269    0.01361    0.724       0.4735 
   3    rs6791913  120155043       40  -0.003444   0.002597    0.04425   -1.326       0.1926 
   3    rs1520881  120155200       40   0.001103   0.002691   0.004404     0.41       0.6841 
   3   rs77278922  120155592       40   0.003526    0.00564    0.01018   0.6252       0.5356 
   3    rs1733306  120155834       40   0.001103   0.002691   0.004404     0.41       0.6841 
   3    rs1733307  120156003       40   0.001103   0.002691   0.004404     0.41       0.6841 
   3    rs1123897  120157034       40   0.001902    0.00268    0.01308   0.7097       0.4822 
   3    rs1123898  120157082       40   0.001947    0.00269    0.01361    0.724       0.4735 
   3   rs10715632  120157112       40   0.001103   0.002691   0.004404     0.41       0.6841 
   3     rs874478  120158211       40  0.0007381   0.003564   0.001128   0.2071        0.837 
   3     rs874479  120158349       40   0.001125   0.003508   0.002701   0.3208       0.7501 
   3     rs874480  120158371       40   0.001514    0.00268   0.008328   0.5649       0.5755 
   3     rs874477  120158982       40   0.003363   0.003357    0.02573    1.002       0.3228 
   3    rs1259329  120159877       40   0.001983   0.003425   0.008741   0.5789       0.5661 
   3    rs5852249  120161242       40   0.001125   0.003508   0.002701   0.3208       0.7501 
   3   esv3597573  120161647       40   0.002402   0.003084    0.01571   0.7789       0.4409 
   3   rs72958801  120163208       40  -0.003689   0.001958    0.08543   -1.884      0.06722 
   3    rs1259331  120163606       40  0.0007041   0.002404   0.002253   0.2929       0.7712 
   3    rs1259332  120163932       40  0.0007041   0.002404   0.002253   0.2929       0.7712 
   3    rs6768839  120164314       40  0.0006623    0.00215   0.002492   0.3081       0.7597 
   3    rs1267675  120165097       40   0.001514    0.00268   0.008328   0.5649       0.5755 
   3    rs1259334  120165235       40   0.001514    0.00268   0.008328   0.5649       0.5755 
   3    rs4676699  120165290       40   0.001514    0.00268   0.008328   0.5649       0.5755 
   3    rs5000757  120165292       40     0.0007   0.002706   0.001758   0.2587       0.7972 
   3    rs1259335  120165305       40  7.314e-05   0.002723  1.898e-05  0.02686       0.9787 
   3    rs1259336  120165370       40   0.001514    0.00268   0.008328   0.5649       0.5755 
   3    rs1259337  120165394       40   0.001514    0.00268   0.008328   0.5649       0.5755 
   3  rs557614522  120165416       40   -0.00405   0.002339    0.07312   -1.731       0.0915 
   3    rs1259338  120165614       40   0.001514    0.00268   0.008328   0.5649       0.5755 
   3   rs13326852  120166480       40   -0.00159   0.002448    0.01098  -0.6496       0.5198 
   3    rs1259339  120167006       40  0.0004023   0.002742  0.0005659   0.1467       0.8842 
   3   rs34772410  120168879       40  0.0007381   0.003564   0.001128   0.2071        0.837 
   3    rs1147706  120169009       40  0.0007381   0.003564   0.001128   0.2071        0.837 
   3    rs1147707  120169248       40  0.0003547   0.004251  0.0001832  0.08344       0.9339 
   3   rs72960807  120169383       40 -0.0005286   0.005142   0.000278  -0.1028       0.9187 
   3    rs1147708  120169641       40  7.035e-05   0.002743  1.731e-05  0.02564       0.9797 
   3  rs113286484  120170327       40  -0.003161   0.002303    0.04721   -1.372       0.1781 
   3    rs1147709  120171720       40   0.001657    0.00271   0.009742   0.6114       0.5446 
   3    rs1147710  120172439       40   0.002453   0.003609    0.01201   0.6796       0.5009 
   3   rs66685284  120172964       40   0.002437    0.00266    0.02161   0.9162       0.3653 
   3    rs1259471  120173163       40   0.001657    0.00271   0.009742   0.6114       0.5446 
   3    rs1259472  120173536       40   0.002453   0.003609    0.01201   0.6796       0.5009 
   3    rs1259473  120173854       40   0.002453   0.003609    0.01201   0.6796       0.5009 
   3    rs9289145  120174306       40   -0.00405   0.002339    0.07312   -1.731       0.0915 
   3    rs9631455  120174450       40   0.002437    0.00266    0.02161   0.9162       0.3653 
   3    rs1733319  120174761       40   0.002437    0.00266    0.02161   0.9162       0.3653 
   3    rs2702155  120175917       40   0.002453   0.003609    0.01201   0.6796       0.5009 
   3    rs1259311  120176818       40   0.002437    0.00266    0.02161   0.9162       0.3653 
   3    rs1270209  120177100       40   0.002034   0.002671    0.01503   0.7614       0.4511 
   3    rs1259310  120177510       40  0.0002515   0.003158  0.0001668  0.07963       0.9369 
   3  rs376584530  120177998       40  0.0004613    0.00234   0.001021   0.1971       0.8448 
   3   rs77091848  120178042       40  -0.000859   0.003131   0.001977  -0.2743       0.7853 
   3   rs57460775  120178124       40  -0.001131   0.002529   0.005237  -0.4473       0.6572 
   3    rs9843734  120179076       40  -0.001131   0.002529   0.005237  -0.4473       0.6572 
   3     rs735138  120179080       40  0.0007965   0.002532   0.002598   0.3146       0.7548 
   3   rs11712887  120179191       40  0.0003182   0.003927  0.0001727  0.08102       0.9358 
   3    rs1259309  120179752       40   0.001619   0.003461   0.005727   0.4678       0.6426 
   3    rs1259308  120179828       40  -0.001363   0.002682   0.006747  -0.5081       0.6143 
   3    rs9849292  120180425       40  -0.001863   0.002519    0.01419  -0.7396       0.4641 
   3    rs1147712  120180650       40  -0.001098   0.002692   0.004363  -0.4081       0.6855 
   3    rs7649619  120180654       40  -0.001863   0.002519    0.01419  -0.7396       0.4641 
   3    rs7637904  120180672       40  -0.001863   0.002519    0.01419  -0.7396       0.4641 
   3    rs1147713  120180971       40  -0.001363   0.002682   0.006747  -0.5081       0.6143 
   3    rs9854846  120181419       40  -0.001863   0.002519    0.01419  -0.7396       0.4641 
   3  rs145703075  120182648       40   0.005624   0.002164     0.1509    2.599      0.01325 
   3   rs35547467  120184343       40  0.0003182   0.003927  0.0001727  0.08102       0.9358 
   3    rs1259312  120186012       40  0.0007381   0.003564   0.001128   0.2071        0.837 
   3    rs1520880  120186544       40  -0.001863   0.002519    0.01419  -0.7396       0.4641 
   3    rs1147714  120187785       40  -0.001098   0.002692   0.004363  -0.4081       0.6855 
   3    rs1147715  120188028       40  -0.001098   0.002692   0.004363  -0.4081       0.6855 
   3    rs9868131  120188879       40  -0.001131   0.002529   0.005237  -0.4473       0.6572 
   3  rs529978094  120189573       40  -0.001066   0.002872   0.003612  -0.3711       0.7126 
   3    rs4676700  120189574       40  4.433e-05   0.002708  7.051e-06  0.01637        0.987 
   3    rs1520879  120190220       40  -0.001863   0.002519    0.01419  -0.7396       0.4641 
   3    rs2252084  120191274       40  -0.001079   0.002726   0.004105  -0.3957       0.6945 
   3   rs61797572  120191881       40  0.0007663   0.004071  0.0009318   0.1883       0.8517 
   3   rs61797573  120191895       40  0.0003182   0.003927  0.0001727  0.08102       0.9358 
   3  rs567627628  120192920       40  -0.001131   0.002529   0.005237  -0.4473       0.6572 
   3    rs4676787  120194175       40  0.0003182   0.003927  0.0001727  0.08102       0.9358 
   3    rs1259342  120194615       40  -0.001363   0.002682   0.006747  -0.5081       0.6143 
   3   rs35595604  120195258       40   0.001619   0.003461   0.005727   0.4678       0.6426 
   3   rs71156801  120195438       40  -0.001395   0.002868   0.006188  -0.4864       0.6295 
   3    rs9872918  120195491       40  -0.001131   0.002529   0.005237  -0.4473       0.6572 
   3    rs7622005  120196393       40  -0.001832   0.002594    0.01296  -0.7064       0.4842 
   3    rs1147716  120196458       40   0.003406   0.002832    0.03669    1.203       0.2364 
   3    rs4676788  120196987       40   0.002769   0.004742   0.008892   0.5839       0.5627 
   3    rs4676789  120197000       40  -0.001832   0.002594    0.01296  -0.7064       0.4842 
   3   rs72960832  120197151       40  -0.002227   0.002509     0.0203  -0.8874       0.3805 
   3    rs1147717  120198142       40  -0.001079   0.002726   0.004105  -0.3957       0.6945 
   3   rs55965049  120198437       40   -0.00201   0.002816    0.01324  -0.7139       0.4796 
   3   rs11710885  120198693       40  -0.001832   0.002594    0.01296  -0.7064       0.4842 
   3    rs1147718  120198740       40   0.003422   0.002823    0.03723    1.212       0.2329 
   3   rs55752646  120198954       40  0.0003209   0.004251    0.00015  0.07549       0.9402 
   3    rs1982186  120199086       40  -0.001079   0.002726   0.004105  -0.3957       0.6945 
   3    rs9838077  120199097       40  -0.001832   0.002594    0.01296  -0.7064       0.4842 
   3    rs1262395  120199413       40   0.003422   0.002823    0.03723    1.212       0.2329 
   3    rs1267693  120199467       40 -0.0005969   0.002609   0.001376  -0.2288       0.8203 
   3  rs113452678  120200062       40  -0.006611    0.00464     0.0507   -1.425       0.1624 
   3    rs9823966  120200342       40 -0.0003292   0.002406  0.0004924  -0.1368       0.8919 
   3  rs112640717  120200344       40 -0.0001027   0.003134  2.827e-05 -0.03278        0.974 
   3    rs1259458  120200378       40   0.003616   0.002705    0.04491    1.337       0.1893 
   3    rs6789609  120200380       40  0.0009975    0.00476   0.001154   0.2095       0.8351 
   3   rs13098676  120200392       40   0.001126   0.003804   0.002299   0.2959       0.7689 
   3    rs1259457  120200667       40  -0.001079   0.002726   0.004105  -0.3957       0.6945 
   3    rs1259456  120200933       40   0.003406   0.002832    0.03669    1.203       0.2364 
   3    rs2700262  120201569       40   0.003422   0.002823    0.03723    1.212       0.2329 
   3  rs145032567  120203686       40  0.0001577   0.003054  7.015e-05  0.05163       0.9591 
   3   rs13099637  120204169       40  -0.001832   0.002594    0.01296  -0.7064       0.4842 
   3    rs1147719  120205490       40  -0.001802   0.002673    0.01181   -0.674       0.5044 
   3    rs1402371  120205878       40  0.0003048   0.002253  0.0004814   0.1353       0.8931 
   3    rs1147720  120206372       40  -0.003209   0.002926    0.03069   -1.097       0.2796 
   3     rs988924  120206843       40 -0.0001153   0.003809   2.41e-05 -0.03026        0.976 
   3    rs1259322  120208244       40  -0.003209   0.002926    0.03069   -1.097       0.2796 
   3    rs1259321  120208332       40  -0.001802   0.002673    0.01181   -0.674       0.5044 
   3    rs1259320  120208442       40  -0.002375   0.002663    0.02049  -0.8916       0.3782 
   3   rs61674057  120209598       40  -0.006611    0.00464     0.0507   -1.425       0.1624 
   3   rs62855060  120209946       40  -0.002375   0.002663    0.02049  -0.8916       0.3782 
   3   rs35168877  120209986       40  0.0009432   0.003154   0.002347    0.299       0.7666 
   3    rs1259318  120210229       40   0.001967   0.002531    0.01564    0.777        0.442 
   3    rs4676791  120210509       40   0.003696   0.005107    0.01359   0.7236       0.4737 
   3    rs8180105  120211435       40 -0.0008607   0.002505   0.003096  -0.3435       0.7331 
   3    rs8180108  120211600       40 -0.0005261   0.002508   0.001157  -0.2098        0.835 
   3    rs1259317  120211990       40  -0.003685   0.002949    0.03947    -1.25       0.2191 
   3    rs1259316  120212036       40  -0.003685   0.002949    0.03947    -1.25       0.2191 
   3    rs9870449  120212065       40 -0.0003923     0.0026  0.0005986  -0.1509       0.8809 
   3    rs1259315  120212100       40   0.001135   0.003467   0.002812   0.3273       0.7452 
   3    rs1259314  120212198       40   0.002889   0.002839    0.02653    1.018       0.3153 
   3    rs4676792  120212889       40 -0.0009578   0.002425    0.00409  -0.3951        0.695 
   3   rs34182414  120212967       40 -0.0009578   0.002425    0.00409  -0.3951        0.695 
   3  rs112757586  120213402       40 -0.0005169   0.002358   0.001262  -0.2192       0.8277 
   3   rs55854851  120213470       40    0.00511   0.004398     0.0343    1.162       0.2525 
   3    rs1259313  120214132       40  -0.003685   0.002949    0.03947    -1.25       0.2191 
   3    rs1147721  120214270       40  -0.002406   0.002521    0.02341  -0.9543       0.3459 
   3    rs1147722  120214385       40   0.002921   0.003098    0.02285   0.9428       0.3518 
   3   rs56942711  120214580       40  -0.005418   0.002981    0.07997   -1.817      0.07704 
   3    rs1147723  120215050       40  -0.003685   0.002949    0.03947    -1.25       0.2191 
   3    rs1147724  120215187       40  -0.003685   0.002949    0.03947    -1.25       0.2191 
   3    rs1147725  120215890       40  -0.003685   0.002949    0.03947    -1.25       0.2191 
   3    rs1272257  120216892       40   0.002921   0.003098    0.02285   0.9428       0.3518 
   3    rs4676793  120216974       40   0.002501   0.004052   0.009926   0.6172       0.5408 
   3  rs566289487  120217032       40 -0.0005169   0.002358   0.001262  -0.2192       0.8277 
   3    rs1303244  120218209       40   0.002889   0.002839    0.02653    1.018       0.3153 
   3    rs9857229  120218421       40 -0.0003923     0.0026  0.0005986  -0.1509       0.8809 
   3   rs57513084  120218787       40 -0.0005169   0.002358   0.001262  -0.2192       0.8277 
   3    rs1147726  120219331       40  -0.003301   0.002923    0.03248   -1.129       0.2658 
   3   rs73855250  120219428       40  -0.005418   0.002981    0.07997   -1.817      0.07704 
   3    rs3914889  120219620       40 -0.0008443   0.002548   0.002882  -0.3314       0.7422 
   3   rs11713908  120220775       40  -0.001095    0.00265   0.004473  -0.4132       0.6818 
   3   rs34452493  120221136       40  -0.001942   0.002705    0.01338  -0.7179       0.4772 
   3    rs4408894  120221226       40 -0.0008607   0.002505   0.003096  -0.3435       0.7331 
   3    rs5029440  120221285       40 -0.0008607   0.002505   0.003096  -0.3435       0.7331 
   3    rs6438581  120221380       40 -0.0005169   0.002358   0.001262  -0.2192       0.8277 
   3    rs6438582  120221427       40 -0.0008607   0.002505   0.003096  -0.3435       0.7331 
   3    rs6438583  120221453       40 -0.0008607   0.002505   0.003096  -0.3435       0.7331 
   3    rs1147727  120221458       40   0.002921   0.003098    0.02285   0.9428       0.3518 
   3    rs6777371  120221576       40 -0.0008607   0.002505   0.003096  -0.3435       0.7331 
   3    rs2319821  120222418       40 -0.0008607   0.002505   0.003096  -0.3435       0.7331 
   3   rs55662337  120222769       40   0.003161   0.004446    0.01312   0.7109       0.4815 
   3    rs3914890  120222785       40 -0.0001226   0.002411  6.799e-05 -0.05083       0.9597 
   3    rs3914891  120222834       40 -0.0001226   0.002411  6.799e-05 -0.05083       0.9597 
   3   rs61797633  120223381       40   0.004159   0.004715    0.02007   0.8822       0.3832 
   3    rs4058251  120223477       40  -0.003685   0.002949    0.03947    -1.25       0.2191 
   3   rs61797634  120223562       40    0.01018   0.005423    0.08486    1.877       0.0682 
   3   rs10543525  120223759       40   0.001869   0.005661   0.002859   0.3301       0.7432 
   3  rs375578868  120223915       40 -0.0001402   0.002611  7.585e-05 -0.05369       0.9575 
   3    rs1147728  120224172       40 -0.0007446    0.00238   0.002569  -0.3129       0.7561 
   3    rs9846099  120225226       40   0.008087   0.004579    0.07587    1.766      0.08538 
   3    rs1259340  120225355       40  0.0003846   0.005142  0.0001472   0.0748       0.9408 
   3   rs60023566  120225802       40  0.0005188   0.002297   0.001341   0.2259       0.8225 
   3    rs1259341  120225861       40  0.0003846   0.005142  0.0001472   0.0748       0.9408 
   3    rs1147730  120227625       40   0.003252   0.003293    0.02502   0.9875       0.3297 
   3   rs58796674  120227934       40  -0.006052   0.002772     0.1114   -2.183      0.03527 
   3    rs1147731  120227940       40   0.003252   0.003293    0.02502   0.9875       0.3297 
   3   rs34743861  120228103       40  0.0003846   0.005142  0.0001472   0.0748       0.9408 
   3   rs76379107  120228825       40  -0.006052   0.002772     0.1114   -2.183      0.03527 
   3    rs7615438  120228909       40  0.0005188   0.002297   0.001341   0.2259       0.8225 
   3   rs12495283  120229174       40  -0.006052   0.002772     0.1114   -2.183      0.03527 
   3   rs73855253  120229939       40  -0.006052   0.002772     0.1114   -2.183      0.03527 
   3    rs1147732  120230117       40   0.003252   0.003293    0.02502   0.9875       0.3297 
   3    rs1147733  120230210       40   0.005383   0.003707    0.05256    1.452       0.1547 
   3    rs1259476  120230287       40   0.003815   0.003458    0.03104    1.103       0.2768 
   3    rs1147735  120230512       40   0.003252   0.003293    0.02502   0.9875       0.3297 
   3   rs74585670  120232369       40  -0.002855    0.00565   0.006676  -0.5054       0.6162 
   3    rs3901452  120232831       40  -0.006052   0.002772     0.1114   -2.183      0.03527 
   3  rs142838638  120233383       40 -0.0006957   0.002896   0.001517  -0.2402       0.8114 
   3    rs1147736  120233724       40   0.003815   0.003458    0.03104    1.103       0.2768 
   3    rs1259475  120234219       40   0.003815   0.003458    0.03104    1.103       0.2768 
   3    rs1259474  120234541       40   0.003252   0.003293    0.02502   0.9875       0.3297 
   3    rs3850569  120235017       40  -0.006052   0.002772     0.1114   -2.183      0.03527 
   3   rs17828015  120235204       40  -0.006052   0.002772     0.1114   -2.183      0.03527 
   3   rs17231566  120235277       40  -0.006052   0.002772     0.1114   -2.183      0.03527 
   3    rs9289146  120236329       40   0.002671   0.003378    0.01619   0.7907        0.434 
   3    rs3861850  120236490       40  -0.006052   0.002772     0.1114   -2.183      0.03527 
   3    rs2141768  120236726       40   0.003252   0.003293    0.02502   0.9875       0.3297 
   3   rs76504958  120237122       40   0.002178   0.005658   0.003884   0.3849       0.7024 
   3    rs7634473  120237228       40   0.002585   0.002736    0.02295   0.9448       0.3507 
   3    rs1259496  120237381       40  -0.000377   0.003565  0.0002942  -0.1058       0.9163 
   3    rs9882314  120237449       40   0.001662   0.002333    0.01318   0.7125       0.4805 
   3    rs1259495  120237730       40  -0.001512   0.005136   0.002276  -0.2944         0.77 
   3  rs145340703  120237871       40   0.003834    0.00266    0.05181    1.441       0.1578 
   3    rs1259494  120238431       40  0.0002024   0.003405  9.295e-05  0.05943       0.9529 
   3    rs2319822  120239317       40  0.0004785    0.00234   0.001099   0.2044       0.8391 
   3    rs2319823  120239344       40  0.0004785    0.00234   0.001099   0.2044       0.8391 
   3    rs2319824  120239580       40   0.003628   0.002543    0.05082    1.426       0.1619 
   3    rs7641178  120239827       40   0.003628   0.002543    0.05082    1.426       0.1619 
   3    rs1259493  120240321       40    0.00437   0.003036     0.0517    1.439       0.1582 
   3    rs1259492  120241954       40   0.004085   0.003408    0.03644    1.199       0.2381 
   3   rs35476814  120242309       40   0.004677   0.003356    0.04864    1.394       0.1715 
   3    rs1259491  120242866       40  0.0001316   0.003857  3.061e-05  0.03411        0.973 
   3    rs2319826  120243196       40   0.002952   0.002436    0.03723    1.212       0.2329 
   3    rs1259490  120243465       40  0.0002143   0.002691  0.0001669  0.07965       0.9369 
   3   rs72960888  120243589       40 -0.0006157   0.002303   0.001878  -0.2674       0.7906 
   3   rs72960890  120243640       40   0.002952   0.002436    0.03723    1.212       0.2329 
   3   rs16831397  120244109       40   0.003628   0.002543    0.05082    1.426       0.1619 
   3    rs6771372  120244564       40 -0.0004439   0.005142  0.0001961 -0.08634       0.9317 
   3   rs75688540  120244760       40   0.005685   0.005593    0.02646    1.016       0.3159 
   3     rs893461  120245515       40  -0.003543   0.002859    0.03882   -1.239        0.223 
   3    rs1259489  120245825       40 -0.0001992   0.002697  0.0001435 -0.07386       0.9415 
   3   rs16831404  120245847       40   0.002952   0.002436    0.03723    1.212       0.2329 
   3    rs1259488  120246568       40  0.0002143   0.002691  0.0001669  0.07965       0.9369 
   3    rs1259487  120246636       40  -0.001508   0.003099   0.006194  -0.4867       0.6293 
   3    rs2700266  120246656       40  0.0001316   0.003857  3.061e-05  0.03411        0.973 
   3    rs2577884  120246657       40  0.0002143   0.002691  0.0001669  0.07965       0.9369 
   3    rs7646555  120246705       40   0.002952   0.002436    0.03723    1.212       0.2329 
   3    rs1272777  120247278       40   0.003217   0.003527    0.02142    0.912       0.3675 
   3    rs1259486  120247815       40   0.004085   0.003408    0.03644    1.199       0.2381 
   3   rs59609571  120247858       40  -0.005603   0.003821    0.05356   -1.466       0.1507 
   3    rs1259485  120248448       40  -0.001313   0.003165   0.004509  -0.4149       0.6806 
   3    rs9837079  120248455       40 -0.0006157   0.002303   0.001878  -0.2674       0.7906 
   3    rs1259484  120248521       40   0.004085   0.003408    0.03644    1.199       0.2381 
   3    rs1259482  120249160       40   0.004085   0.003408    0.03644    1.199       0.2381 
   3    rs1259481  120249554       40   0.004085   0.003408    0.03644    1.199       0.2381 
   3    rs6788734  120249587       40 -0.0006157   0.002303   0.001878  -0.2674       0.7906 
   3    rs6788928  120249594       40 -0.0006157   0.002303   0.001878  -0.2674       0.7906 
   3    rs6788749  120249621       40 -0.0006157   0.002303   0.001878  -0.2674       0.7906 
   3    rs1259480  120250207       40  0.0005959    0.00363  0.0007088   0.1642       0.8705 
   3    rs4286452  120250343       40   0.005685   0.005593    0.02646    1.016       0.3159 
   3    rs1595481  120250723       40    0.00232   0.002481    0.02251   0.9354       0.3555 
   3    rs1595480  120250761       40   0.002952   0.002436    0.03723    1.212       0.2329 
   3    rs1595479  120250819       40  0.0002849    0.00216  0.0004574   0.1319       0.8958 
   3    rs6789943  120251167       40   0.004085   0.003408    0.03644    1.199       0.2381 
   3   rs73855265  120251320       40  -0.005603   0.003821    0.05356   -1.466       0.1507 
   3    rs4676794  120251710       40   0.001539   0.003582   0.004837   0.4298       0.6698 
   3  rs149554271  120252063       40   0.005685   0.005593    0.02646    1.016       0.3159 
   3    rs1370743  120252105       40    0.00232   0.002481    0.02251   0.9354       0.3555 
   3   rs79495193  120252354       40  0.0002143   0.002691  0.0001669  0.07965       0.9369 
   3  rs151158561  120252702       40   0.005685   0.005593    0.02646    1.016       0.3159 
   3   rs74321940  120252956       40  0.0002143   0.002691  0.0001669  0.07965       0.9369 
   3  rs115241399  120253027       40  0.0001316   0.003857  3.061e-05  0.03411        0.973 
   3    rs1595478  120253170       40    0.00232   0.002481    0.02251   0.9354       0.3555 
   3  rs138532128  120253203       40   0.002863   0.002521    0.03281    1.135       0.2633 
   3    rs6787337  120254145       40   0.002952   0.002436    0.03723    1.212       0.2329 
   3   rs58348225  120254379       40    0.00232   0.002481    0.02251   0.9354       0.3555 
   3    rs9831815  120254765       40    0.00232   0.002481    0.02251   0.9354       0.3555 
   3   rs11921946  120255261       40  -0.001104   0.002717   0.004322  -0.4062       0.6869 
   3   rs79102584  120255458       40   0.005685   0.005593    0.02646    1.016       0.3159 
   3    rs1837192  120256288       40 -0.0006157   0.002303   0.001878  -0.2674       0.7906 
   3  rs143652203  120256419       40   0.005685   0.005593    0.02646    1.016       0.3159 
   3  rs111352518  120256513       40 -0.0004439   0.005142  0.0001961 -0.08634       0.9317 
   3   rs78856450  120256726       40   0.005685   0.005593    0.02646    1.016       0.3159 
   3    rs6797659  120257216       40 -0.0007448   0.002251   0.002874   -0.331       0.7425 
   3   rs57382635  120257494       40  -0.005744   0.004148    0.04804   -1.385       0.1742 
   3    rs4676795  120257747       40  -0.001726   0.002959   0.008875  -0.5833       0.5631 
   3   rs57777808  120257868       40   -0.00133   0.002264   0.009001  -0.5875       0.5603 
   3  rs112101565  120258040       40   0.005685   0.005593    0.02646    1.016       0.3159 
   3  rs541189041  120258842       40 -0.0007028   0.002706   0.001772  -0.2597       0.7965 
   3  rs111227672  120259040       40 -0.0004439   0.005142  0.0001961 -0.08634       0.9317 
   3    rs7648326  120259252       40 -0.0005073   0.002271   0.001311  -0.2234       0.8245 
   3  rs151194998  120259321       40 -0.0005073   0.002271   0.001311  -0.2234       0.8245 
   3    rs9817367  120260420       40 -0.0007448   0.002251   0.002874   -0.331       0.7425 
   3  rs114744831  120260842       40  0.0001316   0.003857  3.061e-05  0.03411        0.973 
   3  rs560014018  120260897       40  -0.001383   0.002287   0.009523  -0.6044       0.5491 
   3   rs28769344  120262091       40 -0.0007448   0.002251   0.002874   -0.331       0.7425 
   3   rs28882727  120262315       40   -0.00133   0.002264   0.009001  -0.5875       0.5603 
   3   rs77315730  120262588       40  0.0001316   0.003857  3.061e-05  0.03411        0.973 
   3   rs72962614  120262627       40   0.003427    0.00336    0.02664     1.02       0.3142 
   3    rs2319827  120263186       40   -0.00133   0.002264   0.009001  -0.5875       0.5603 
   3   rs60626065  120263220       40  -0.005744   0.004148    0.04804   -1.385       0.1742 
   3   rs72962617  120264081       40 -0.0005415   0.002625   0.001119  -0.2063       0.8377 
   3   rs11321388  120264547       40 -0.0007448   0.002251   0.002874   -0.331       0.7425 
   3    rs7647795  120264657       40 -0.0007448   0.002251   0.002874   -0.331       0.7425 
   3    rs7647672  120264679       40 -0.0007448   0.002251   0.002874   -0.331       0.7425 
   3    rs7627833  120264931       40 -0.0007448   0.002251   0.002874   -0.331       0.7425 
   3    rs1370740  120265420       40 -0.0007448   0.002251   0.002874   -0.331       0.7425 
   3    rs1370741  120265486       40    0.00035   0.003565  0.0002536  0.09819       0.9223 
   3   rs58949299  120266552       40  -0.002325   0.002717     0.0189  -0.8555       0.3976 
   3   rs28748088  120267110       40  0.0001316   0.003857  3.061e-05  0.03411        0.973 
   3    rs9881574  120267235       40   -0.00133   0.002264   0.009001  -0.5875       0.5603 
   3   rs72962627  120267810       40 -0.0007448   0.002251   0.002874   -0.331       0.7425 
   3   rs72962629  120267841       40 -0.0007448   0.002251   0.002874   -0.331       0.7425 
   3    rs9849759  120268625       40 -0.0005073   0.002271   0.001311  -0.2234       0.8245 
   3    rs4464490  120269279       40 -0.0007448   0.002251   0.002874   -0.331       0.7425 
   3   rs77613516  120269326       40   0.005685   0.005593    0.02646    1.016       0.3159 
   3    rs4676799  120269643       40   0.003427    0.00336    0.02664     1.02       0.3142 
   3   rs11456849  120269919       40 -0.0007448   0.002251   0.002874   -0.331       0.7425 
   3  rs200292983  120269941       40 -0.0007448   0.002251   0.002874   -0.331       0.7425 
   3    rs7633287  120270106       40   -0.00133   0.002264   0.009001  -0.5875       0.5603 
   3  rs147825334  120270276       40   0.004072    0.00563    0.01358   0.7232        0.474 
   3    rs9822782  120270359       40 -0.0005073   0.002271   0.001311  -0.2234       0.8245 
   3    rs7621985  120270503       40  0.0001316   0.003857  3.061e-05  0.03411        0.973 
   3   rs34706826  120271549       40  0.0001316   0.003857  3.061e-05  0.03411        0.973 
   3   rs17232163  120272027       40  -0.005744   0.004148    0.04804   -1.385       0.1742 
   3    rs9853121  120272358       40 -0.0007448   0.002251   0.002874   -0.331       0.7425 
   3   rs74384429  120273717       40 -0.0004439   0.005142  0.0001961 -0.08634       0.9317 
   3  rs146254954  120273901       40  -0.005744   0.004148    0.04804   -1.385       0.1742 
   3    rs6770836  120273968       40   -0.00133   0.002264   0.009001  -0.5875       0.5603 
   3   rs79269946  120274220       40 -0.0004439   0.005142  0.0001961 -0.08634       0.9317 
   3   rs10511399  120274668       40   0.005685   0.005593    0.02646    1.016       0.3159 
   3  rs113146365  120275796       40   0.003923   0.003042    0.04191    1.289       0.2051 
   3  rs563809209  120276042       40    0.00349   0.003287    0.02881    1.062        0.295 
   3     rs805014  120276430       40  0.0008208   0.003403   0.001529   0.2412       0.8107 
   3     rs805013  120277321       40  0.0001316   0.003857  3.061e-05  0.03411        0.973 
   3     rs701989  120277583       40  0.0003928    0.00258  0.0006098   0.1523       0.8798 
   3  rs146207773  120277602       40  0.0001823   0.004252  4.838e-05  0.04288        0.966 
   3     rs805011  120277718       40   0.001911   0.003089   0.009967   0.6185       0.5399 
   3   rs11357792  120278046       40 -0.0009902   0.002621   0.003742  -0.3778       0.7077 
   3   rs11454750  120278179       40  0.0001012   0.002564  4.101e-05  0.03948       0.9687 
   3  rs570924478  120278912       40  7.006e-05   0.002708  1.761e-05  0.02587       0.9795 
   3     rs805010  120280160       40  -0.009014    0.00493    0.08087   -1.829      0.07533 
   3  rs146234409  120280217       40  -0.001211   0.005139    0.00146  -0.2357       0.8149 
   3   rs16831500  120280374       40  -0.001211   0.005139    0.00146  -0.2357       0.8149 
   3     rs805009  120280776       40  0.0002351   0.002537  0.0002259  0.09267       0.9267 
   3     rs805008  120280965       40  0.0002351   0.002537  0.0002259  0.09267       0.9267 
   3     rs805007  120281300       40  0.0002351   0.002537  0.0002259  0.09267       0.9267 
   3     rs805006  120281348       40  0.0004859   0.002428   0.001053   0.2001       0.8425 
   3     rs805005  120281467       40  0.0004859   0.002428   0.001053   0.2001       0.8425 
   3     rs805004  120281716       40  0.0002351   0.002537  0.0002259  0.09267       0.9267 
   3  rs187309645  120281746       40  -0.001211   0.005139    0.00146  -0.2357       0.8149 
   3  rs191713389  120281757       40    0.00374   0.004434    0.01838   0.8435       0.4042 
   3     rs805003  120281932       40  -0.001636    0.00296   0.007975  -0.5527       0.5837 
   3     rs805002  120282250       40  -0.001676   0.002928   0.008547  -0.5724       0.5704 
   3     rs805001  120283121       40  0.0004178   0.003117  0.0004725    0.134       0.8941 
   3     rs805000  120283439       40  0.0004178   0.003117  0.0004725    0.134       0.8941 
   3     rs804999  120283516       40  0.0004178   0.003117  0.0004725    0.134       0.8941 
   3  rs147345180  120283577       40   0.006315   0.005576    0.03266    1.133       0.2644 
   3  rs112037275  120283592       40  -0.005744   0.004148    0.04804   -1.385       0.1742 
   3  rs112194717  120283732       40  0.0002234   0.002656  0.0001861  0.08411       0.9334 
   3   rs17140276  120283825       40   0.002042   0.004464   0.005475   0.4574         0.65 
   3     rs804998  120283945       40    0.00168   0.003123   0.007556   0.5379       0.5938 
   3  rs140481958  120284216       40  0.0004222   0.005142  0.0001774  0.08212        0.935 
   3     rs804997  120284546       40 -0.0002431   0.003927  0.0001008  -0.0619        0.951 
   3  rs140411179  120284572       40  0.0004222   0.005142  0.0001774  0.08212        0.935 
   3  rs202238480  120284679       40  0.0004222   0.005142  0.0001774  0.08212        0.935 
   3     rs810867  120284782       40    0.00168   0.003123   0.007556   0.5379       0.5938 
   3  rs149506357  120284806       40  -0.002519   0.005126   0.006316  -0.4915       0.6259 
   3  rs200349105  120284959       40  0.0004222   0.005142  0.0001774  0.08212        0.935 
   3  rs201691147  120285263       40   0.005247   0.005071     0.0274    1.035       0.3073 
   3  rs201196220  120285273       40  -0.000159   0.003565  5.236e-05 -0.04461       0.9647 
   3     rs804996  120285772       40  -0.004029   0.003752    0.02945   -1.074       0.2897 
   3     rs804995  120285934       40   0.001399   0.002876   0.006189   0.4865       0.6294 
   3     rs804994  120286030       40  -0.002781   0.003197    0.01953    -0.87       0.3898 
   3  rs139908444  120286237       40   0.004072    0.00563    0.01358   0.7232        0.474 
   3   rs16831503  120286574       40  0.0004222   0.005142  0.0001774  0.08212        0.935 
   3  rs113751644  120286655       40  0.0009811   0.002686   0.003498   0.3652        0.717 
   3    rs1007068  120287104       40   0.002944    0.00368    0.01656   0.7999       0.4288 
   3     rs804993  120287641       40   0.008926   0.005481    0.06525    1.629       0.1117 
   3   rs16831512  120287683       40 -0.0009427    0.00514  0.0008844  -0.1834       0.8555 
   3  rs143394292  120287753       40  0.0004222   0.005142  0.0001774  0.08212        0.935 
   3  rs147132030  120287775       40  0.0004222   0.005142  0.0001774  0.08212        0.935 
   3   rs17140280  120288107       40  0.0004222   0.005142  0.0001774  0.08212        0.935 
   3    rs1465837  120288868       40  -0.003916    0.00443    0.02015   -0.884       0.3823 
   3    rs7626272  120289656       40  -0.003916    0.00443    0.02015   -0.884       0.3823 
   3  rs140086460  120290076       40 -7.202e-05   0.005142  5.163e-06 -0.01401       0.9889 
   3   rs34438738  120290413       40  -0.001066   0.004248   0.001655   -0.251       0.8032 
   3   rs34924588  120290442       40  -0.001066   0.004248   0.001655   -0.251       0.8032 
   3  rs142064830  120290865       40   0.004072    0.00563    0.01358   0.7232        0.474 
   3   rs78101778  120291428       40  -0.003916    0.00443    0.02015   -0.884       0.3823 
   3  rs147684163  120291674       40   0.002048   0.003141    0.01107   0.6522       0.5182 
   3  rs148515293  120291965       40   0.004072    0.00563    0.01358   0.7232        0.474 
   3  rs147235624  120292023       40   0.001521   0.004244   0.003368   0.3584        0.722 
   3  rs183554847  120292043       40   0.004072    0.00563    0.01358   0.7232        0.474 
   3   rs13317378  120292156       40 -0.0007978   0.003403   0.001444  -0.2344       0.8159 
   3   rs13317412  120292281       40 -0.0007978   0.003403   0.001444  -0.2344       0.8159 
   3   rs13327807  120292395       40 -0.0007978   0.003403   0.001444  -0.2344       0.8159 
   3   rs13327784  120292457       40 -0.0007978   0.003403   0.001444  -0.2344       0.8159 
   3   rs13317479  120292458       40 -0.0007978   0.003403   0.001444  -0.2344       0.8159 
   3    rs6796980  120292577       40  -0.001066   0.004248   0.001655   -0.251       0.8032 
   3  rs113426744  120292993       40 -0.0007978   0.003403   0.001444  -0.2344       0.8159 
   3  rs544477467  120293054       40   0.004072    0.00563    0.01358   0.7232        0.474 
   3  rs192912135  120293056       40   0.004072    0.00563    0.01358   0.7232        0.474 
   3  rs528313561  120293198       40   0.004072    0.00563    0.01358   0.7232        0.474 
   3    rs7621888  120293335       40  -0.001735   0.003041   0.008493  -0.5705       0.5717 
   3  rs575400975  120293418       40   0.004072    0.00563    0.01358   0.7232        0.474 
   3  rs145156904  120293747       40  -0.005967   0.005586    0.02916   -1.068       0.2921 
   3  rs138980014  120293874       40   0.004072    0.00563    0.01358   0.7232        0.474 
   3  rs141509844  120293920       40 -0.0007978   0.003403   0.001444  -0.2344       0.8159 
   3  rs538045403  120296814       40   0.008458   0.004561    0.08299    1.854      0.07145 
   3  rs554880955  120296816       40   0.008458   0.004561    0.08299    1.854      0.07145 
   3  rs531554479  120296818       40   0.008458   0.004561    0.08299    1.854      0.07145 
   3  rs575059757  120296820       40   0.008458   0.004561    0.08299    1.854      0.07145 
   3  rs551562698  120297894       40   0.003602   0.005109    0.01291   0.7051       0.4851 
   3  rs138226349  120299593       40 -0.0002737   0.002626  0.0002858  -0.1042       0.9175 
   3   rs28654501  120299998       40  -0.001019   0.003185   0.002686  -0.3199       0.7508 
   3  rs550458225  120301040       40   0.004072    0.00563    0.01358   0.7232        0.474 
   3    rs1090434  120301189       40  3.931e-05    0.00349  3.339e-06  0.01126       0.9911 
   3  rs148672516  120301288       40   0.004072    0.00563    0.01358   0.7232        0.474 
   3   rs75094780  120301547       40  3.273e-05   0.003335  2.535e-06 0.009814       0.9922 
   3    rs1090432  120302069       40  0.0008624    0.00256   0.002977   0.3369       0.7381 
   3  rs564571940  120302225       40   0.004072    0.00563    0.01358   0.7232        0.474 
   3  rs543905528  120302782       40   0.004072    0.00563    0.01358   0.7232        0.474 
   3  rs542953336  120302999       40   0.002584   0.002844    0.02127   0.9086       0.3693 
   3  rs374990348  120303001       40   0.002584   0.002844    0.02127   0.9086       0.3693 
   3  rs190815196  120303004       40   0.002584   0.002844    0.02127   0.9086       0.3693 
   3    rs9875173  120303052       40   0.001107   0.002762   0.004212   0.4009       0.6907 
   3  rs535042222  120303254       40   0.004072    0.00563    0.01358   0.7232        0.474 
   3     rs811497  120303345       40  0.0008624    0.00256   0.002977   0.3369       0.7381 
   3  rs145196435  120303361       40  2.151e-06   0.003134  1.239e-08 0.0006861       0.9995 
   3  rs145099886  120303394       40 -0.0007978   0.003403   0.001444  -0.2344       0.8159 
   3  rs143766992  120303693       40   0.004072    0.00563    0.01358   0.7232        0.474 
   3  rs141014514  120303831       40   0.004072    0.00563    0.01358   0.7232        0.474 
   3    rs6438585  120305500       40   0.001324   0.004758   0.002034   0.2783       0.7823 
   3  rs373800189  120305606       40   0.005579   0.003449    0.06443    1.618        0.114 
   3  rs150060367  120305826       40   0.004072    0.00563    0.01358   0.7232        0.474 
   3   rs72625411  120305998       40  -0.005967   0.005586    0.02916   -1.068       0.2921 
   3  rs149187907  120306045       40   0.004072    0.00563    0.01358   0.7232        0.474 
   3  rs150374169  120307157       40   0.004072    0.00563    0.01358   0.7232        0.474 
   3  rs145989486  120307218       40   0.004072    0.00563    0.01358   0.7232        0.474 
   3  rs139870560  120307353       40   0.004072    0.00563    0.01358   0.7232        0.474 
   3  rs144465609  120307652       40  0.0001823   0.004252  4.838e-05  0.04288        0.966 
   3   rs71327238  120307661       40   0.004072    0.00563    0.01358   0.7232        0.474 
   3  rs111940914  120307784       40   0.001324   0.004758   0.002034   0.2783       0.7823 
   3  rs140996602  120307876       40   0.004072    0.00563    0.01358   0.7232        0.474 
   3   rs72625412  120307899       40  -0.005967   0.005586    0.02916   -1.068       0.2921 
   3  rs141650354  120307990       40   0.004072    0.00563    0.01358   0.7232        0.474 
   3  rs145217490  120308075       40   0.004072    0.00563    0.01358   0.7232        0.474 
   3     rs804989  120308273       40  0.0004777   0.004072  0.0003621   0.1173       0.9072 
   3  rs150740464  120308476       40  0.0002043   0.003927  7.119e-05  0.05202       0.9588 
   3   rs72625413  120308507       40  -0.005967   0.005586    0.02916   -1.068       0.2921 
   3  rs144879662  120308890       40   0.004072    0.00563    0.01358   0.7232        0.474 
   3  rs147942791  120308906       40   0.004072    0.00563    0.01358   0.7232        0.474 
   3     rs804988  120309142       40  0.0004777   0.004072  0.0003621   0.1173       0.9072 
   3  rs140971362  120309337       40  0.0004222   0.005142  0.0001774  0.08212        0.935 
   3  rs538049788  120309763       40  0.0002513   0.005142  6.287e-05  0.04888       0.9613 
   3   rs72625414  120309791       40  -0.005967   0.005586    0.02916   -1.068       0.2921 
   3  rs138705010  120310377       40   0.004072    0.00563    0.01358   0.7232        0.474 
   3  rs148012372  120310512       40   0.004072    0.00563    0.01358   0.7232        0.474 
   3  rs147532546  120311597       40   0.004072    0.00563    0.01358   0.7232        0.474 
   3  rs148744492  120312562       40   0.004072    0.00563    0.01358   0.7232        0.474 
   3  rs147518712  120312653       40   0.004072    0.00563    0.01358   0.7232        0.474 
   3  rs142338704  120312742       40   0.004072    0.00563    0.01358   0.7232        0.474 
   3  rs569348265  120313176       40  0.0002043   0.003927  7.119e-05  0.05202       0.9588 
   3   rs79010284  120313218       40  -0.005967   0.005586    0.02916   -1.068       0.2921 
   3  rs140367918  120313407       40   0.004072    0.00563    0.01358   0.7232        0.474 
   3  rs150353096  120313671       40   0.004072    0.00563    0.01358   0.7232        0.474 
   3  rs138009635  120313919       40   0.004072    0.00563    0.01358   0.7232        0.474 
   3   rs17140284  120314391       40  -0.005967   0.005586    0.02916   -1.068       0.2921 
   3  rs141973133  120314439       40   0.004072    0.00563    0.01358   0.7232        0.474 
   3  rs144211467  120314961       40   0.004072    0.00563    0.01358   0.7232        0.474 
   3   rs72625415  120315001       40  -0.005967   0.005586    0.02916   -1.068       0.2921 
   3     rs804987  120315044       40  8.621e-05   0.002482  3.174e-05  0.03473       0.9725 
   3   rs12635956  120315852       40  -0.005967   0.005586    0.02916   -1.068       0.2921 
   3     rs804986  120316150       40   0.003207   0.003773    0.01866   0.8499       0.4007 
   3  rs145897517  120316160       40   0.004072    0.00563    0.01358   0.7232        0.474 
   3   rs16831523  120316203       40  -0.001066   0.004248   0.001655   -0.251       0.8032 
   3  rs141185781  120316276       40   0.004072    0.00563    0.01358   0.7232        0.474 
   3  rs147745504  120316308       40   0.004072    0.00563    0.01358   0.7232        0.474 
   3   rs61797654  120316415       40  0.0004524   0.003107  0.0005574   0.1456        0.885 
   3  rs143386022  120316420       40   0.004072    0.00563    0.01358   0.7232        0.474 
   3  rs146352694  120316744       40   0.004072    0.00563    0.01358   0.7232        0.474 
   3     rs804985  120316962       40   0.002705   0.003373    0.01664    0.802       0.4276 
   3  rs139689412  120316969       40   0.004072    0.00563    0.01358   0.7232        0.474 
   3  rs149966946  120317007       40   0.004072    0.00563    0.01358   0.7232        0.474 
   3  rs140682207  120317232       40   0.004072    0.00563    0.01358   0.7232        0.474 
   3   rs61797656  120317324       40  3.931e-05    0.00349  3.339e-06  0.01126       0.9911 
   3    rs1583654  120317469       40  -0.005967   0.005586    0.02916   -1.068       0.2921 
   3  rs145801024  120317579       40   0.004072    0.00563    0.01358   0.7232        0.474 
   3  rs150813339  120317893       40   0.004072    0.00563    0.01358   0.7232        0.474 
   3   rs35085316  120318273       40  -0.005967   0.005586    0.02916   -1.068       0.2921 
   3  rs201306485  120318645       40   0.004072    0.00563    0.01358   0.7232        0.474 
   3    rs6438586  120318802       40 -0.0009897   0.002653   0.003649   -0.373       0.7112 
   3     rs701991  120318938       40   0.003207   0.003773    0.01866   0.8499       0.4007 
   3  rs535359141  120318968       40  0.0006526    0.00425    0.00062   0.1535       0.8788 
   3  rs151130923  120319260       40   0.004072    0.00563    0.01358   0.7232        0.474 
   3   rs72625416  120319702       40  -0.005967   0.005586    0.02916   -1.068       0.2921 
   3     rs804970  120320757       40   0.003207   0.003773    0.01866   0.8499       0.4007 
   3  rs202115745  120321041       40   0.004072    0.00563    0.01358   0.7232        0.474 
   3  rs145250470  120321252       40   0.004072    0.00563    0.01358   0.7232        0.474 
   3  rs140226431  120321684       40 -0.0008183   0.004761  0.0007768  -0.1719       0.8644 
   3  rs144541143  120321806       40   0.004072    0.00563    0.01358   0.7232        0.474 
   3  rs141394130  120322130       40   0.004072    0.00563    0.01358   0.7232        0.474 
   3     rs701992  120322399       40  8.621e-05   0.002482  3.174e-05  0.03473       0.9725 
   3  rs200420239  120322583       40   0.004072    0.00563    0.01358   0.7232        0.474 
   3  rs144087582  120322675       40   0.004072    0.00563    0.01358   0.7232        0.474 
   3   rs72625418  120323950       40  -0.005967   0.005586    0.02916   -1.068       0.2921 
   3     rs804968  120323968       40  0.0004222   0.005142  0.0001774  0.08212        0.935 
   3  rs111870271  120325029       40  -0.003952   0.005102    0.01554  -0.7745       0.4434 
   3    rs6789801  120325167       40  -0.004415   0.005092     0.0194  -0.8671       0.3913 
   3  rs139392614  120325904       40   0.004072    0.00563    0.01358   0.7232        0.474 
   3  rs145562656  120326154       40  0.0001823   0.004252  4.838e-05  0.04288        0.966 
   3  rs147707153  120326342       40  -0.004092   0.004426      0.022  -0.9245       0.3611 
   3   rs11294832  120326729       40   0.002268   0.003113    0.01378   0.7286       0.4707 
   3   rs34043338  120326830       40  0.0001162   0.002941  4.109e-05  0.03952       0.9687 
   3  rs143642302  120326857       40   0.004072    0.00563    0.01358   0.7232        0.474 
   3  rs141306989  120326890       40   0.004072    0.00563    0.01358   0.7232        0.474 
   3  rs113435780  120327930       40   0.001165   0.003923   0.002316    0.297       0.7681 
   3  rs112206891  120328466       40   0.001165   0.003923   0.002316    0.297       0.7681 
   3     rs809262  120328893       40   0.001329   0.003002   0.005133   0.4428       0.6604 
   3   rs35949864  120329134       40   0.003686   0.004028    0.02156    0.915       0.3659 
   3  rs540456691  120329611       40   0.001798   0.003917   0.005513    0.459       0.6489 
   3     rs809261  120329852       40  0.0004819    0.00363  0.0004635   0.1327       0.8951 
   3  rs144841893  120330284       40  -0.005821   0.005055    0.03372   -1.152       0.2567 
   3  rs139361298  120332185       40  -0.002469   0.003467    0.01318  -0.7123       0.4806 
   3   rs35444585  120333913       40   0.001448   0.003505   0.004469    0.413       0.6819 
   3  rs142023776  120334097       40   0.004072    0.00563    0.01358   0.7232        0.474 
   3  rs150656017  120334630       40   0.004072    0.00563    0.01358   0.7232        0.474 
   3     rs805016  120335064       40  -0.005967   0.005586    0.02916   -1.068       0.2921 
   3  rs142621915  120335539       40   0.004072    0.00563    0.01358   0.7232        0.474 
   3     rs805015  120335957       40  -0.005967   0.005586    0.02916   -1.068       0.2921 
   3  rs147781179  120336215       40 -0.0001997    0.00359  8.139e-05 -0.05562       0.9559 
   3  rs577579013  120336495       40   0.003935    0.00443    0.02034   0.8883       0.3799 
   3  rs145133344  120336725       40   0.001165   0.003923   0.002316    0.297       0.7681 
   3  rs138958463  120336750       40   0.001165   0.003923   0.002316    0.297       0.7681 
   3  rs113763048  120337025       40  -0.009904   0.005436    0.08033   -1.822      0.07635 
   3   rs61799329  120337428       40  0.0002864   0.005669  6.718e-05  0.05053         0.96 
   3    rs1090438  120337924       40   0.001999   0.003319   0.009454   0.6022       0.5506 
   3  rs141118618  120337939       40  -0.005821   0.005055    0.03372   -1.152       0.2567 
   3  rs145153920  120338463       40   0.004072    0.00563    0.01358   0.7232        0.474 
   3    rs4676808  120338500       40  0.0004222   0.005142  0.0001774  0.08212        0.935 
   3  rs138225282  120338975       40    0.00586   0.004667    0.03984    1.256       0.2169 
   3    rs1090437  120339059       40 -0.0006049   0.002687   0.001332  -0.2251       0.8231 
   3  rs144417472  120339506       40  -0.001266   0.003101   0.004366  -0.4082       0.6854 
   3  rs147391994  120339637       40  -0.002469   0.003467    0.01318  -0.7123       0.4806 
   3    rs1090436  120339673       40  0.0004819    0.00363  0.0004635   0.1327       0.8951 
   3  rs200381120  120339904       40   0.002436   0.003837     0.0105    0.635       0.5293 
   3  rs201684946  120339907       40   0.002436   0.003837     0.0105    0.635       0.5293 
   3  rs540116638  120340085       40 -0.0008183   0.004761  0.0007768  -0.1719       0.8644 
   3    rs6438588  120340165       40  -0.005967   0.005586    0.02916   -1.068       0.2921 
   3   rs61799333  120340315       40  -0.002863   0.005121    0.00816  -0.5591       0.5793 
   3    rs7633020  120340751       40  0.0004819    0.00363  0.0004635   0.1327       0.8951 
   3  rs111261884  120341151       40   0.001165   0.003923   0.002316    0.297       0.7681 
   3  rs113237687  120342689       40   0.001165   0.003923   0.002316    0.297       0.7681 
   3    rs1862943  120342873       40 -6.256e-05   0.002535  1.603e-05 -0.02468       0.9804 
   3   rs10575424  120343442       40  -0.001721    0.00346   0.006469  -0.4974       0.6218 
   3  rs375257641  120343495       40   -0.00117    0.00291   0.004237  -0.4021       0.6899 
   3  rs546244642  120343559       40 -0.0001876   0.002601  0.0001369 -0.07214       0.9429 
   3     rs804980  120343766       40 -6.256e-05   0.002535  1.603e-05 -0.02468       0.9804 
   3  rs111263313  120344291       40   0.001165   0.003923   0.002316    0.297       0.7681 
   3   rs10711090  120344519       40 -6.256e-05   0.002535  1.603e-05 -0.02468       0.9804 
   3    rs6797727  120345196       40   0.000272   0.004476  9.721e-05  0.06078       0.9519 
   3  rs201819385  120345692       40  0.0005658    0.00317  0.0008375   0.1785       0.8593 
   3     rs804978  120346260       40  -6.43e-05   0.002469  1.784e-05 -0.02604       0.9794 
   3     rs804977  120346869       40  -6.43e-05   0.002469  1.784e-05 -0.02604       0.9794 
   3     rs804976  120349555       40  -0.005967   0.005586    0.02916   -1.068       0.2921 
   3  rs112232901  120349784       40  0.0001159   0.004476  1.765e-05   0.0259       0.9795 
   3  rs112784449  120349787       40  -0.007402    0.00554    0.04486   -1.336       0.1895 
   3    rs7613732  120350505       40  0.0001823   0.004252  4.838e-05  0.04288        0.966 
   3  rs200164360  120351196       40  0.0001823   0.004252  4.838e-05  0.04288        0.966 
   3     rs804974  120351791       40  -6.43e-05   0.002469  1.784e-05 -0.02604       0.9794 
   3  rs112229599  120351943       40  -0.001656   0.003918   0.004677  -0.4226        0.675 
   3  rs148212469  120352643       40   0.004072    0.00563    0.01358   0.7232        0.474 
   3     rs991912  120352900       40   0.003946   0.003875    0.02657    1.018        0.315 
   3  rs146920250  120352976       40   0.004072    0.00563    0.01358   0.7232        0.474 
   3     rs384136  120353215       40  0.0008915   0.003563   0.001645   0.2502       0.8037 
   3     rs388554  120353541       40  -0.006016   0.004662    0.04198    -1.29       0.2047 
   3   rs34434001  120354963       40   0.002103   0.002878    0.01386   0.7308       0.4694 
   3  rs144140050  120354986       40  0.0005658    0.00317  0.0008375   0.1785       0.8593 
   3  rs375659825  120356154       40   0.001339   0.002451   0.007795   0.5464        0.588 
   3     rs804973  120356614       40   0.001329   0.003002   0.005133   0.4428       0.6604 
   3     rs804972  120356989       40  0.0008915   0.003563   0.001645   0.2502       0.8037 
   3  rs138944292  120358863       40   0.004072    0.00563    0.01358   0.7232        0.474 
   3  rs143791396  120358968       40   0.004837   0.005082    0.02328   0.9517       0.3472 
   3   rs17829440  120359252       40  -0.005596   0.005062    0.03116   -1.106       0.2759 
   3   rs61799346  120359421       40  -0.005596   0.005062    0.03116   -1.106       0.2759 
   3    rs3755561  120359876       40 -0.0004427   0.003927  0.0003343  -0.1127       0.9108 
   3    rs2075505  120360011       40  -0.005596   0.005062    0.03116   -1.106       0.2759 
   3  rs149687715  120361611       40   0.004837   0.005082    0.02328   0.9517       0.3472 
   3  rs141386185  120361904       40   0.004837   0.005082    0.02328   0.9517       0.3472 
   3  rs146271952  120362422       40 -0.0001265   0.004073  2.539e-05 -0.03106       0.9754 
   3   rs10511397  120362861       40  -0.005596   0.005062    0.03116   -1.106       0.2759 
   3     rs804967  120362963       40   0.002669   0.002527    0.02852    1.056       0.2976 
   3    rs3216201  120363740       40  -0.005596   0.005062    0.03116   -1.106       0.2759 
   3   rs10511396  120363773       40   0.001041   0.003104   0.002949   0.3353       0.7393 
   3     rs909078  120364307       40   0.005715   0.005593    0.02675    1.022       0.3133 
   3    rs1862942  120365010       40  -0.001048   0.002476   0.004694  -0.4233       0.6745 
   3  rs143769491  120365029       40   0.004837   0.005082    0.02328   0.9517       0.3472 
   3    rs2293735  120365631       40  -0.005596   0.005062    0.03116   -1.106       0.2759 
   3   rs34975956  120367402       40  -0.005596   0.005062    0.03116   -1.106       0.2759 
   3    rs6777149  120367513       40   0.004837   0.005082    0.02328   0.9517       0.3472 
   3  rs142493787  120367646       40  0.0001823   0.004252  4.838e-05  0.04288        0.966 
   3    rs2551617  120367819       40   0.006173   0.004656    0.04421    1.326       0.1928 
   3    rs2432696  120368200       40   0.002669   0.002527    0.02852    1.056       0.2976 
   3  rs113514515  120368285       40   -0.00119   0.002411   0.006368  -0.4935       0.6245 
   3    rs2551614  120368585       40   0.001816   0.002525    0.01343   0.7193       0.4764 
   3  rs141624157  120368861       40   0.004837   0.005082    0.02328   0.9517       0.3472 
   3    rs3817627  120369575       40   0.001816   0.002525    0.01343   0.7193       0.4764 
   3   rs17829608  120370392       40   0.005715   0.005593    0.02675    1.022       0.3133 
   3   rs17239827  120370648       40  -0.005596   0.005062    0.03116   -1.106       0.2759 
   3    rs1054095  120371369       40  -0.005967   0.005586    0.02916   -1.068       0.2921 
   3    rs2551607  120371414       40  -0.001048   0.002476   0.004694  -0.4233       0.6745 
   3    rs3732367  120371643       40  -0.001735   0.004467   0.003955  -0.3885       0.6998 
   3    rs2551605  120371789       40   0.001515   0.002417    0.01024    0.627       0.5344 
   3  rs143459574  120372248       40   0.004837   0.005082    0.02328   0.9517       0.3472 
   3  rs112151640  120372321       40  -0.002965   0.004738     0.0102  -0.6258       0.5352 
   3    rs7610838  120372351       40  -0.002238   0.002673    0.01812  -0.8374       0.4076 
   3   rs17140342  120372540       40  -0.005596   0.005062    0.03116   -1.106       0.2759 
   3    rs3753090  120373038       40   0.004266   0.003646    0.03477     1.17       0.2493 
   3  rs139496192  120373460       40   0.004837   0.005082    0.02328   0.9517       0.3472 
   3   rs35447032  120373896       40  -0.001048   0.002476   0.004694  -0.4233       0.6745 
   3   rs17140347  120374205       40  -0.001048   0.002476   0.004694  -0.4233       0.6745 
   3   rs35002954  120374329       40  -0.001048   0.002476   0.004694  -0.4233       0.6745 
   3  rs143365897  120374470       40   0.004072    0.00563    0.01358   0.7232        0.474 
   3    rs1862941  120374608       40 -0.0003126   0.002429  0.0004358  -0.1287       0.8983 
   3    rs1862940  120374646       40  -0.001048   0.002476   0.004694  -0.4233       0.6745 
   3    rs1862939  120374710       40 -0.0003126   0.002429  0.0004358  -0.1287       0.8983 
   3    rs1862938  120374711       40  -0.001048   0.002476   0.004694  -0.4233       0.6745 
   3   rs61799866  120374899       40  -0.005596   0.005062    0.03116   -1.106       0.2759 
   3     rs726267  120374980       40 -0.0003126   0.002429  0.0004358  -0.1287       0.8983 
   3    rs2194423  120375208       40  -0.003181   0.002454    0.04235   -1.296       0.2027 
   3  rs540184739  120375410       40   0.001309   0.003922   0.002925   0.3339       0.7403 
   3   rs61799868  120375553       40  -0.004052   0.004717    0.01905  -0.8591       0.3957 
   3    rs2551598  120376395       40  -0.003181   0.002454    0.04235   -1.296       0.2027 
   3   rs71983105  120376665       40  -0.003181   0.002454    0.04235   -1.296       0.2027 
   3  rs145756258  120376790       40  -0.002965   0.004738     0.0102  -0.6258       0.5352 
   3    rs2081312  120377121       40   0.004948   0.003845    0.04177    1.287       0.2058 
   3    rs2081311  120377196       40  -0.003181   0.002454    0.04235   -1.296       0.2027 
   3  rs111226618  120377287       40  -0.003923   0.002621    0.05566   -1.497       0.1428 
   3    rs2098781  120377450       40 -0.0003126   0.002429  0.0004358  -0.1287       0.8983 
   3    rs1013765  120377767       40 -0.0009699   0.004249   0.001369  -0.2283       0.8207 
   3   rs80347748  120377961       40   0.006344   0.005575    0.03296    1.138       0.2622 
   3    rs2113470  120377972       40  -0.003181   0.002454    0.04235   -1.296       0.2027 
   3    rs6796584  120378098       40   0.006109   0.002999    0.09847    2.037      0.04863 
   3    rs6783720  120378267       40   0.006109   0.002999    0.09847    2.037      0.04863 
   3    rs2015444  120378451       40  -0.003181   0.002454    0.04235   -1.296       0.2027 
   3  rs575949160  120378786       40  0.0006598   0.002832   0.001426    0.233        0.817 
   3    rs2320007  120378790       40 -0.0003126   0.002429  0.0004358  -0.1287       0.8983 
   3  rs112486708  120378794       40  -0.002965   0.004738     0.0102  -0.6258       0.5352 
   3   rs67711778  120378976       40   0.006109   0.002999    0.09847    2.037      0.04863 
   3    rs2551583  120379435       40 -0.0003126   0.002429  0.0004358  -0.1287       0.8983 
   3  rs113612658  120380003       40 -0.0009699   0.004249   0.001369  -0.2283       0.8207 
   3    rs3819375  120380514       40 -0.0009699   0.004249   0.001369  -0.2283       0.8207 
   3    rs2551575  120380522       40  -0.003161   0.002499    0.04039   -1.265       0.2137 
   3  rs113657571  120380861       40 -0.0003126   0.002429  0.0004358  -0.1287       0.8983 
   3    rs2551573  120380862       40   0.003962   0.003213    0.03847    1.233       0.2251 
   3    rs3821356  120381095       40 -0.0003126   0.002429  0.0004358  -0.1287       0.8983 
   3  rs112089657  120381124       40 -0.0003141   0.002542  0.0004016  -0.1236       0.9023 
   3    rs2551570  120381175       40   0.006023   0.003036    0.09388    1.984      0.05449 
   3    rs2551569  120381582       40   0.006023   0.003036    0.09388    1.984      0.05449 
   3    rs2733795  120381616       40  -0.003161   0.002499    0.04039   -1.265       0.2137 
   3   rs35360713  120381896       40 -0.0009699   0.004249   0.001369  -0.2283       0.8207 
   3  rs113888182  120382240       40  -0.001503   0.003326   0.005343  -0.4518        0.654 
   3   rs34807255  120382341       40  -0.001054   0.003004   0.003228  -0.3508       0.7277 
   3  rs111286424  120382486       40  -0.001503   0.003326   0.005343  -0.4518        0.654 
   3  rs137911778  120382542       40   0.004837   0.005082    0.02328   0.9517       0.3472 
   3   rs71133512  120382626       40  -0.003161   0.002499    0.04039   -1.265       0.2137 
   3  rs201678455  120382698       40  -0.003758   0.002621    0.05131   -1.434       0.1599 
   3    rs3841757  120382788       40   0.002743   0.002255    0.03747    1.216       0.2314 
   3  rs113027316  120383273       40   0.001311   0.002473   0.007344   0.5302        0.599 
   3    rs2059332  120383933       40   0.001776    0.00228    0.01571   0.7787        0.441 
   3    rs2733786  120384342       40  0.0003138   0.005142  9.798e-05  0.06102       0.9517 
   3  rs112615156  120384436       40  0.0006602   0.002832   0.001428   0.2331       0.8169 
   3   rs34002526  120384618       40  -0.004139    0.00387    0.02923    -1.07       0.2915 
   3    rs2236994  120385256       40   0.001042   0.003924   0.001852   0.2655       0.7921 
   3  rs148900835  120386290       40 -0.0007652   0.005141  0.0005827  -0.1488       0.8825 
   3  rs141150701  120386866       40  -0.006334   0.005575    0.03285   -1.136        0.263 
   3  rs150285872  120387135       40 -0.0007652   0.005141  0.0005827  -0.1488       0.8825 
   3    rs2298958  120387291       40   0.001704   0.002549    0.01162   0.6683        0.508 
   3  rs144090347  120387333       40  -0.006334   0.005575    0.03285   -1.136        0.263 
   3    rs2298957  120387378       40 -0.0005216   0.002897  0.0008525  -0.1801       0.8581 
   3  rs112788906  120387587       40   0.001328   0.002542   0.007127   0.5223       0.6045 
   3  rs200933700  120387606       40   0.001593   0.004468   0.003334   0.3565       0.7234 
   3    rs2298956  120387659       40  0.0003633   0.005669  0.0001081  0.06408       0.9492 
   3    rs3831501  120387815       40  0.0003633   0.005669  0.0001081  0.06408       0.9492 
   3  rs112660333  120387909       40   0.001593   0.004468   0.003334   0.3565       0.7234 
   3  rs139440856  120387986       40  -0.006334   0.005575    0.03285   -1.136        0.263 
   3  rs541407522  120388114       40   0.001328   0.002542   0.007127   0.5223       0.6045 
   3   rs61795572  120388354       40   0.001704   0.002549    0.01162   0.6683        0.508 
   3   rs61795573  120388471       40 -0.0002985   0.002214  0.0004782  -0.1348       0.8935 
   3    rs3819373  120388770       40 -0.0002985   0.002214  0.0004782  -0.1348       0.8935 
   3    rs3819372  120388772       40   0.001704   0.002549    0.01162   0.6683        0.508 
   3  rs144251325  120388929       40 -1.182e-05   0.003158  3.688e-07 -0.003744        0.997 
   3    rs3819371  120388930       40   0.001704   0.002549    0.01162   0.6683        0.508 
   3   rs61795577  120388987       40 -0.0004852   0.002272   0.001198  -0.2135       0.8321 
   3    rs2255543  120389316       40  0.0006131   0.003807   0.000682    0.161       0.8729 
   3   rs17140269  120389491       40   0.001317     0.0027   0.006228    0.488       0.6284 
   3  rs148136439  120389651       40 -0.0002373    0.00359  0.0001149 -0.06609       0.9476 
   3  rs138841441  120390024       40  0.0003219   0.003405  0.0002351  0.09452       0.9252 
   3  rs146298503  120390307       40 -1.182e-05   0.003158  3.688e-07 -0.003744        0.997 
   3  rs148221793  120390519       40 -0.0009866   0.002299   0.004821  -0.4291       0.6703 
   3  rs192047925  120390626       40  -0.006334   0.005575    0.03285   -1.136        0.263 
   3  rs111294844  120390915       40   0.001317     0.0027   0.006228    0.488       0.6284 
   3    rs4676815  120391084       40   0.001704   0.002549    0.01162   0.6683        0.508 
   3   rs61795582  120391190       40 -0.0004852   0.002272   0.001198  -0.2135       0.8321 
   3    rs4676816  120391205       40   0.001704   0.002549    0.01162   0.6683        0.508 
   3   rs17140364  120391417       40 -0.0004852   0.002272   0.001198  -0.2135       0.8321 
   3   rs17140367  120391944       40 -0.0004094    0.00238  0.0007777   -0.172       0.8644 
   3   rs74356584  120392318       40   -0.00434   0.005094    0.01874   -0.852       0.3995 
   3   rs79072367  120392326       40 -0.0009412   0.003332   0.002095  -0.2825       0.7791 
   3   rs10575916  120392354       40  0.0005504   0.002405   0.001376   0.2289       0.8202 
   3    rs4676817  120392471       40 -0.0004852   0.002272   0.001198  -0.2135       0.8321 
   3    rs4676818  120392504       40 -0.0004852   0.002272   0.001198  -0.2135       0.8321 
   3    rs4676819  120392592       40 -0.0004852   0.002272   0.001198  -0.2135       0.8321 
   3    rs2236992  120392723       40   0.001317     0.0027   0.006228    0.488       0.6284 
   3  rs141091610  120393106       40 -1.182e-05   0.003158  3.688e-07 -0.003744        0.997 
   3  rs112331122  120393306       40   0.001328   0.002542   0.007127   0.5223       0.6045 
   3  rs138846036  120393782       40 -0.0007652   0.005141  0.0005827  -0.1488       0.8825 
   3    rs2042482  120394052       40  0.0006131   0.003807   0.000682    0.161       0.8729 
   3    rs2733828  120394086       40  -0.001197   0.002684   0.005208   -0.446       0.6581 
   3   rs72035804  120394177       40 -0.0003713   0.003228  0.0003481   -0.115        0.909 
   3   rs61795590  120394294       40 -0.0004852   0.002272   0.001198  -0.2135       0.8321 
   3    rs2551557  120394383       40   0.001317     0.0027   0.006228    0.488       0.6284 
   3    rs2733827  120394426       40   0.001317     0.0027   0.006228    0.488       0.6284 
   3   rs17140396  120394521       40 -0.0004852   0.002272   0.001198  -0.2135       0.8321 
   3    rs2733825  120394604       40   -0.00434   0.005094    0.01874   -0.852       0.3995 
   3   rs17140398  120394885       40   0.001317     0.0027   0.006228    0.488       0.6284 
   3   rs67927044  120395288       40   0.001317     0.0027   0.006228    0.488       0.6284 
   3   rs17140404  120395456       40   0.001382   0.002601   0.007376   0.5314       0.5982 
   3    rs4143446  120395618       40   0.001317     0.0027   0.006228    0.488       0.6284 
   3    rs2733817  120395752       40   -0.00434   0.005094    0.01874   -0.852       0.3995 
   3   rs61795596  120395866       40   -0.00224   0.003693    0.00959  -0.6066       0.5477 
   3   rs61795597  120396126       40  -0.002896   0.003373    0.01903  -0.8586       0.3959 
   3  rs111837276  120396474       40  0.0007516   0.002506   0.002361   0.2999       0.7659 
   3  rs112788514  120396603       40   0.001593   0.004468   0.003334   0.3565       0.7234 
   3   rs17140408  120396868       40 -1.182e-05   0.003158  3.688e-07 -0.003744        0.997 
   3    rs2141991  120396975       40 -0.0007607   0.002534   0.002366  -0.3002       0.7657 
   3    rs3755563  120397093       40  0.0007516   0.002506   0.002361   0.2999       0.7659 
   3  rs150684685  120397096       40 -1.182e-05   0.003158  3.688e-07 -0.003744        0.997 
   3    rs4676821  120397750       40   -0.00434   0.005094    0.01874   -0.852       0.3995 
   3    rs4676704  120397769       40  0.0005232   0.002404   0.001245   0.2177       0.8289 
   3  rs144393595  120398094       40  0.0003219   0.003405  0.0002351  0.09452       0.9252 
   3    rs2251584  120398370       40   0.001317     0.0027   0.006228    0.488       0.6284 
   3    rs2733806  120398817       40  0.0005232   0.002404   0.001245   0.2177       0.8289 
   3   rs35345272  120398822       40  0.0003219   0.003405  0.0002351  0.09452       0.9252 
   3  rs145373557  120399862       40   -0.00224   0.003693    0.00959  -0.6066       0.5477 
   3   rs61795599  120400115       40   -0.00224   0.003693    0.00959  -0.6066       0.5477 
   3    rs2236991  120400134       40   -0.00434   0.005094    0.01874   -0.852       0.3995 
   3    rs1862937  120400415       40   0.001317     0.0027   0.006228    0.488       0.6284 
   3    rs1105765  120402388       40   -0.00434   0.005094    0.01874   -0.852       0.3995 
   3  rs146465506  120402421       40 -0.0009256   0.005667  0.0007015  -0.1633       0.8711 
   3    rs1108897  120402581       40  -0.004974   0.004402     0.0325    -1.13       0.2657 
   3    rs2113469  120402736       40  0.0006302   0.002695   0.001436   0.2338       0.8164 
   3  rs535426573  120403294       40  -0.006057    0.00466    0.04256     -1.3       0.2016 
   3    rs2320008  120403570       40   0.001493    0.00254   0.009011   0.5878       0.5601 
   3   rs34693246  120403604       40  -0.004974   0.004402     0.0325    -1.13       0.2657 
   3   rs34085626  120403655       40  -0.004974   0.004402     0.0325    -1.13       0.2657 
   3  rs144120584  120403750       40   0.004827   0.005082    0.02319   0.9498       0.3482 
   3    rs2320009  120403810       40   0.001493    0.00254   0.009011   0.5878       0.5601 
   3    rs6801384  120404136       40  -0.003057   0.004737    0.01084  -0.6454       0.5225 
   3    rs6801736  120404246       40  -0.002356   0.002381    0.02513  -0.9897       0.3286 
   3    rs6801568  120404251       40  0.0004368   0.003054  0.0005382    0.143        0.887 
   3  rs148354990  120404322       40   0.002182   0.003472    0.01029   0.6286       0.5334 
   3   rs34381219  120404364       40   0.001097   0.003331   0.002849   0.3295       0.7436 
   3   rs80144057  120404697       40  -0.003057   0.004737    0.01084  -0.6454       0.5225 
   3    rs6802241  120404750       40  0.0004368   0.003054  0.0005382    0.143        0.887 
   3    rs1862936  120404933       40  0.0008643   0.003105   0.002035   0.2784       0.7822 
   3  rs148669994  120405046       40   0.005549   0.004677    0.03572    1.186       0.2428 
   3   rs78420696  120405319       40  -0.003366   0.004216    0.01649  -0.7983       0.4297 
   3    rs6769159  120405320       40   0.003844   0.003072    0.03957    1.251       0.2185 
   3    rs1862935  120405460       40   -0.00261   0.002501    0.02784   -1.043       0.3034 
   3  rs111733596  120405687       40  0.0001957   0.003277  9.389e-05  0.05974       0.9527 
   3  rs141926050  120405762       40  -0.006334   0.005575    0.03285   -1.136        0.263 
   3  rs113238208  120406497       40  0.0007971   0.003487   0.001373   0.2286       0.8204 
   3    rs4676823  120406886       40  0.0005341   0.002767  0.0009797    0.193        0.848 
   3    rs2059331  120408090       40  -0.008213   0.004967    0.06713   -1.654       0.1064 
   3  rs113447066  120408279       40  0.0007971   0.003487   0.001373   0.2286       0.8204 
   3  rs145064889  120409833       40   0.008712   0.004247     0.0997    2.051      0.04717 
   3   rs41374647  120410020       40  0.0001453   0.002834  6.917e-05  0.05127       0.9594 
   3  rs111462248  120410403       40 -0.0001152   0.005669  1.087e-05 -0.02032       0.9839 
   3  rs112000808  120410979       40  0.0007971   0.003487   0.001373   0.2286       0.8204 
   3  rs200177852  120411045       40   -0.00457   0.004186    0.03041   -1.092       0.2818 
   3  rs574140751  120411235       40   -0.00133   0.003151   0.004666  -0.4221       0.6753 
   3  rs575701595  120411946       40  -0.006334   0.005575    0.03285   -1.136        0.263 
   3  rs142261370  120412491       40   -0.00457   0.004186    0.03041   -1.092       0.2818 
   3  rs111569489  120412944       40   0.004827   0.005082    0.02319   0.9498       0.3482 
   3    rs7612975  120413158       40   0.001817   0.003578   0.006741   0.5078       0.6145 
   3   rs35490764  120413509       40   0.002055   0.003794   0.007662   0.5417       0.5912 
   3  rs141196535  120414260       40   0.004827   0.005082    0.02319   0.9498       0.3482 
   3   rs34319994  120414785       40  -0.001363   0.002688   0.006723  -0.5072        0.615 
   3   rs34565470  120415129       40  -0.008213   0.004967    0.06713   -1.654       0.1064 
   3  rs111452149  120415194       40   0.002307   0.003571    0.01086    0.646       0.5221 
   3  rs111765070  120415355       40 -0.0001152   0.005669  1.087e-05 -0.02032       0.9839 
   3  rs111371474  120415482       40   0.003391   0.005113    0.01144   0.6632       0.5112 
   3  rs138596942  120416195       40  -0.006334   0.005575    0.03285   -1.136        0.263 
   3  rs113964754  120416455       40   -0.00133   0.003151   0.004666  -0.4221       0.6753 
   3  rs112122509  120416586       40   0.003391   0.005113    0.01144   0.6632       0.5112 
   3  rs145938673  120416901       40 -0.0001152   0.005669  1.087e-05 -0.02032       0.9839 
   3  rs140303555  120418909       40  -0.002237   0.003911   0.008536   -0.572       0.5707 
   3  rs113440678  120419367       40   -0.00133   0.003151   0.004666  -0.4221       0.6753 
   3  rs191390481  120419398       40 -0.0001152   0.005669  1.087e-05 -0.02032       0.9839 
   3  rs111467306  120419673       40 -0.0006205   0.002896   0.001206  -0.2142       0.8315 
   3   rs76219488  120420529       40  -0.008213   0.004967    0.06713   -1.654       0.1064 
   3   rs72962641  120420939       40   -0.00133   0.003151   0.004666  -0.4221       0.6753 
   3   rs10934532  120421466       40     0.0032   0.005645   0.008387   0.5669       0.5741 
   3    rs9850589  120421729       40   0.004191   0.003423    0.03795    1.224       0.2284 
   3   rs75813688  120421877       40  -0.006334   0.005575    0.03285   -1.136        0.263 
   3   rs73855267  120421935       40   0.001832   0.003699   0.006415   0.4953       0.6232 
   3    rs4676824  120422136       40   0.004191   0.003423    0.03795    1.224       0.2284 
   3    rs4676825  120422349       40   0.005018    0.00561    0.02062   0.8945       0.3767 
   3   rs77135757  120422885       40  0.0007971   0.003487   0.001373   0.2286       0.8204 
   3    rs7429748  120423635       40     0.0032   0.005645   0.008387   0.5669       0.5741 
   3  rs563450660  120423870       40   0.004827   0.005082    0.02319   0.9498       0.3482 
   3    rs6785511  120424325       40   0.004191   0.003423    0.03795    1.224       0.2284 
   3  rs112156569  120424794       40   0.004827   0.005082    0.02319   0.9498       0.3482 
   3   rs13077101  120425331       40 -0.0009483   0.003924   0.001534  -0.2416       0.8104 
   3    rs7430785  120425679       40     0.0032   0.005645   0.008387   0.5669       0.5741 
   3    rs7430753  120425732       40   0.004191   0.003423    0.03795    1.224       0.2284 
   3   rs59214663  120426603       40  0.0007803   0.003487   0.001316   0.2238       0.8241 
   3    rs7433439  120426750       40  0.0007971   0.003487   0.001373   0.2286       0.8204 
   3   rs75746203  120426855       40  0.0007971   0.003487   0.001373   0.2286       0.8204 
   3    rs3070642  120427634       40   -0.00143    0.00277   0.006963  -0.5162       0.6087 
   3  rs541057049  120427812       40   0.004827   0.005082    0.02319   0.9498       0.3482 
   3   rs73855268  120428198       40  0.0007803   0.003487   0.001316   0.2238       0.8241 
   3  rs111603672  120428430       40 -0.0006205   0.002896   0.001206  -0.2142       0.8315 
   3   rs11720353  120428621       40  -0.001363   0.002688   0.006723  -0.5072        0.615 
   3   rs55724059  120430874       40   0.001832   0.003699   0.006415   0.4953       0.6232 
   3  rs188052716  120432427       40   0.004827   0.005082    0.02319   0.9498       0.3482 
   3  rs552462064  120432429       40   0.004827   0.005082    0.02319   0.9498       0.3482 
   3  rs529466528  120432727       40  -0.006334   0.005575    0.03285   -1.136        0.263 
   3   rs11713594  120432939       40  -0.001363   0.002688   0.006723  -0.5072        0.615 
   3   rs58338157  120433416       40 -0.0001152   0.005669  1.087e-05 -0.02032       0.9839 
   3  rs114539531  120433430       40   0.004827   0.005082    0.02319   0.9498       0.3482 
   3    rs6801062  120433916       40   0.004191   0.003423    0.03795    1.224       0.2284 
   3    rs6438590  120434260       40  -0.008213   0.004967    0.06713   -1.654       0.1064 
   3  rs114666170  120434748       40  -0.006334   0.005575    0.03285   -1.136        0.263 
   3   rs75799377  120435156       40   0.004191   0.003423    0.03795    1.224       0.2284 
   3    rs2008682  120435400       40   0.004827   0.005082    0.02319   0.9498       0.3482 
   3   rs11349554  120436130       40 -0.0008534    0.00274   0.002547  -0.3115       0.7571 
   3  rs112331110  120436504       40  0.0007971   0.003487   0.001373   0.2286       0.8204 
   3  rs111826922  120436536       40  0.0007971   0.003487   0.001373   0.2286       0.8204 
   3    rs6808375  120436604       40  0.0007803   0.003487   0.001316   0.2238       0.8241 
   3   rs11708525  120436898       40  -0.001363   0.002688   0.006723  -0.5072        0.615 
   3    rs6775819  120437216       40  0.0007803   0.003487   0.001316   0.2238       0.8241 
   3    rs6787364  120437310       40 -0.0006388   0.002695   0.001476   -0.237       0.8139 
   3    rs7610707  120437405       40  -0.002722   0.003783    0.01344  -0.7196       0.4762 
   3  rs146042874  120437690       40 -0.0001152   0.005669  1.087e-05 -0.02032       0.9839 
   3   rs61795615  120437801       40   0.004191   0.003423    0.03795    1.224       0.2284 
   3    rs6779005  120437864       40  -0.001363   0.002688   0.006723  -0.5072        0.615 
   3   rs79284045  120438056       40   0.001832   0.003699   0.006415   0.4953       0.6232 
   3  rs149034815  120438975       40   0.003391   0.005113    0.01144   0.6632       0.5112 
   3  rs111743240  120439024       40  0.0007971   0.003487   0.001373   0.2286       0.8204 
   3  rs116001197  120440196       40  -0.008213   0.004967    0.06713   -1.654       0.1064 
   3   rs79799194  120440351       40  -0.008213   0.004967    0.06713   -1.654       0.1064 
   3  rs113329132  120440413       40   0.004827   0.005082    0.02319   0.9498       0.3482 
   3    rs9857158  120440590       40 -0.0006388   0.002695   0.001476   -0.237       0.8139 
   3  rs112873515  120440773       40  0.0007971   0.003487   0.001373   0.2286       0.8204 
   3  rs201180949  120441777       40   -0.00457   0.004186    0.03041   -1.092       0.2818 
   3    rs9829072  120441892       40    -0.0035   0.004033    0.01943  -0.8678       0.3909 
   3  rs576703140  120441999       40 -0.0001152   0.005669  1.087e-05 -0.02032       0.9839 
   3  rs548253803  120442017       40 -0.0001152   0.005669  1.087e-05 -0.02032       0.9839 
   3  rs145674128  120442261       40  -0.002237   0.003911   0.008536   -0.572       0.5707 
   3   rs60825970  120442288       40 -0.0001152   0.005669  1.087e-05 -0.02032       0.9839 
   3  rs138239564  120442331       40  -0.006334   0.005575    0.03285   -1.136        0.263 
   3   rs58032847  120442376       40  0.0007971   0.003487   0.001373   0.2286       0.8204 
   3   rs56267829  120442682       40  -0.008213   0.004967    0.06713   -1.654       0.1064 
   3  rs572479673  120442809       40   0.004827   0.005082    0.02319   0.9498       0.3482 
   3  rs370122110  120442921       40   0.004827   0.005082    0.02319   0.9498       0.3482 
   3  rs139458050  120443162       40  0.0007803   0.003487   0.001316   0.2238       0.8241 
   3   rs11711282  120443624       40 -0.0006388   0.002695   0.001476   -0.237       0.8139 
   3   rs61795617  120443882       40 -0.0001152   0.005669  1.087e-05 -0.02032       0.9839 
   3  rs549443427  120443937       40   0.001566   0.004756   0.002845   0.3293       0.7437 
   3  rs145698789  120444293       40  -0.001363   0.002688   0.006723  -0.5072        0.615 
   3  rs572021740  120444294       40 -0.0001152   0.005669  1.087e-05 -0.02032       0.9839 
   3  rs144981536  120444696       40  -0.001194   0.003102   0.003883  -0.3849       0.7025 
   3   rs80354067  120445196       40   0.001832   0.003699   0.006415   0.4953       0.6232 
   3  rs112150462  120445361       40  0.0007971   0.003487   0.001373   0.2286       0.8204 
   3   rs56140323  120445907       40  -0.008213   0.004967    0.06713   -1.654       0.1064 
   3   rs78482969  120446450       40  0.0007971   0.003487   0.001373   0.2286       0.8204 
   3    rs9985346  120446626       40     0.0032   0.005645   0.008387   0.5669       0.5741 
   3   rs79020588  120447113       40 -0.0001152   0.005669  1.087e-05 -0.02032       0.9839 
   3  rs112713323  120447423       40 -0.0001152   0.005669  1.087e-05 -0.02032       0.9839 
   3   rs60518978  120448821       40  0.0007971   0.003487   0.001373   0.2286       0.8204 
   3  rs111652733  120449936       40   0.001566   0.004756   0.002845   0.3293       0.7437 
   3  rs149233680  120449967       40   0.004827   0.005082    0.02319   0.9498       0.3482 
   3   rs16831579  120450197       40  0.0007971   0.003487   0.001373   0.2286       0.8204 
   3    rs7643599  120451653       40  -0.002932    0.00269    0.03032    -1.09       0.2826 
   3  rs142362911  120451690       40  0.0007318   0.003132   0.001434   0.2336       0.8165 
   3  rs537284351  120451731       40  -0.006334   0.005575    0.03285   -1.136        0.263 
   3  rs138328557  120451930       40 -8.095e-05    0.00359  1.338e-05 -0.02255       0.9821 
   3  rs577796437  120451932       40 -8.095e-05    0.00359  1.338e-05 -0.02255       0.9821 
   3  rs543682328  120451935       40 -8.095e-05    0.00359  1.338e-05 -0.02255       0.9821 
   3  rs563334437  120451939       40 -8.095e-05    0.00359  1.338e-05 -0.02255       0.9821 
   3  rs140451223  120451960       40 -8.095e-05    0.00359  1.338e-05 -0.02255       0.9821 
   3  rs112815848  120452188       40 -0.0001152   0.005669  1.087e-05 -0.02032       0.9839 
   3  rs113388581  120452592       40  0.0007971   0.003487   0.001373   0.2286       0.8204 
   3   rs28811681  120452645       40  -0.001363   0.002688   0.006723  -0.5072        0.615 
   3  rs141421907  120452854       40   0.004827   0.005082    0.02319   0.9498       0.3482 
   3  rs147000753  120452855       40   0.004827   0.005082    0.02319   0.9498       0.3482 
   3    rs4676827  120452898       40  -0.004467   0.004008    0.03165   -1.115       0.2721 
   3   rs11720614  120453527       40   -0.00457   0.004186    0.03041   -1.092       0.2818 
   3   rs11708642  120453691       40  -0.001363   0.002688   0.006723  -0.5072        0.615 
   3  rs199758031  120454068       40  -0.008213   0.004967    0.06713   -1.654       0.1064 
   3    rs6785380  120454265       40 -0.0006388   0.002695   0.001476   -0.237       0.8139 
   3   rs28829058  120454493       40 -0.0006388   0.002695   0.001476   -0.237       0.8139 
   3    rs6438592  120455447       40  -0.004467   0.004008    0.03165   -1.115       0.2721 
   3  rs527450769  120455449       40   0.004827   0.005082    0.02319   0.9498       0.3482 
   3    rs6764408  120455519       40 -0.0006388   0.002695   0.001476   -0.237       0.8139 
   3   rs61796373  120456066       40   0.004711   0.003319    0.05036     1.42       0.1639 
   3    rs7637037  120456332       40  -0.004722   0.003508    0.04553   -1.346       0.1862 
   3  rs114326717  120456947       40 -0.0001152   0.005669  1.087e-05 -0.02032       0.9839 
   3  rs111670619  120457396       40   -0.00691   0.003878    0.07713   -1.782      0.08273 
   3    rs6799109  120458173       40  -0.001194   0.003102   0.003883  -0.3849       0.7025 
   3   rs13326886  120458299       40  0.0007318   0.003132   0.001434   0.2336       0.8165 
   3   rs76392912  120458380       40  0.0007971   0.003487   0.001373   0.2286       0.8204 
   3  rs201696390  120458487       40   0.004827   0.005082    0.02319   0.9498       0.3482 
   3   rs78025686  120458850       40   0.002307   0.003571    0.01086    0.646       0.5221 
   3   rs60932097  120459103       40  0.0007971   0.003487   0.001373   0.2286       0.8204 
   3   rs59166075  120459451       40  0.0007971   0.003487   0.001373   0.2286       0.8204 
   3    rs6438593  120459485       40  0.0007803   0.003487   0.001316   0.2238       0.8241 
   3   rs16831587  120459545       40   0.004827   0.005082    0.02319   0.9498       0.3482 
   3   rs78575011  120459685       40 -0.0001152   0.005669  1.087e-05 -0.02032       0.9839 
   3   rs73855270  120460084       40  -0.005464   0.004158    0.04346   -1.314       0.1967 
   3  rs530444651  120461002       40   0.004241   0.003746    0.03262    1.132       0.2647 
   3    rs7647895  120461576       40  -0.001363   0.002688   0.006723  -0.5072        0.615 
   3   rs74335002  120461598       40 -0.0001152   0.005669  1.087e-05 -0.02032       0.9839 
   3   rs78415172  120462240       40 -0.0001152   0.005669  1.087e-05 -0.02032       0.9839 
   3     rs883537  120462324       40   0.003391   0.002598    0.04289    1.305       0.1998 
   3   rs16831595  120462850       40   0.004827   0.005082    0.02319   0.9498       0.3482 
   3   rs57378115  120464104       40   0.003391   0.005113    0.01144   0.6632       0.5112 
   3   rs16831597  120464660       40  -0.001194   0.003102   0.003883  -0.3849       0.7025 
   3    rs9822247  120466874       40  -0.000598   0.003334  0.0008459  -0.1794       0.8586 
   3  rs185060198  120467180       40     0.0032   0.005645   0.008387   0.5669       0.5741 
   3  rs138321755  120467260       40 -0.0001152   0.005669  1.087e-05 -0.02032       0.9839 
   3  rs569877268  120467499       40   0.004827   0.005082    0.02319   0.9498       0.3482 
   3   rs13316584  120467588       40     0.0032   0.005645   0.008387   0.5669       0.5741 
   3  rs146713866  120467977       40  0.0007971   0.003487   0.001373   0.2286       0.8204 
   3  rs373685179  120468326       40  -0.006334   0.005575    0.03285   -1.136        0.263 
   3   rs72962654  120469281       40   0.003391   0.005113    0.01144   0.6632       0.5112 
   3   rs75878265  120469327       40  -0.006334   0.005575    0.03285   -1.136        0.263 
   3   rs61796376  120470647       40   0.004191   0.003423    0.03795    1.224       0.2284 
   3    rs6770934  120470869       40  -0.001792   0.005661   0.002628  -0.3165       0.7534 
   3   rs74800432  120471095       40  -0.008213   0.004967    0.06713   -1.654       0.1064 
   3   rs11709002  120471429       40 -0.0006388   0.002695   0.001476   -0.237       0.8139 
   3   rs76632778  120471955       40 -0.0001152   0.005669  1.087e-05 -0.02032       0.9839 
   3    rs9849411  120472208       40  -0.002932    0.00269    0.03032    -1.09       0.2826 
   3  rs115789072  120472307       40  -0.006334   0.005575    0.03285   -1.136        0.263 
   3   rs16831603  120472605       40   0.004475   0.005091    0.01993   0.8791       0.3849 
   3    rs2331541  120473038       40 -0.0006388   0.002695   0.001476   -0.237       0.8139 
   3   rs17243218  120473570       40  -0.008213   0.004967    0.06713   -1.654       0.1064 
   3   rs17183618  120473719       40  -0.001363   0.002688   0.006723  -0.5072        0.615 
   3  rs112179398  120473784       40  0.0007971   0.003487   0.001373   0.2286       0.8204 
   3  rs112803614  120474387       40 -0.0001152   0.005669  1.087e-05 -0.02032       0.9839 
   3  rs116606779  120476710       40   0.004827   0.005082    0.02319   0.9498       0.3482 
   3   rs77431777  120476884       40  -0.001194   0.003102   0.003883  -0.3849       0.7025 
   3   rs11709661  120477158       40 -0.0006388   0.002695   0.001476   -0.237       0.8139 
   3   rs35042167  120477432       40 -0.0006388   0.002695   0.001476   -0.237       0.8139 
   3  rs149304692  120478001       40   0.004827   0.005082    0.02319   0.9498       0.3482 
   3  rs111579154  120478052       40  -0.008213   0.004967    0.06713   -1.654       0.1064 
   3  rs111921505  120478071       40   0.002307   0.003571    0.01086    0.646       0.5221 
   3  rs148445689  120478073       40   0.004827   0.005082    0.02319   0.9498       0.3482 
   3   rs58392012  120478619       40 -0.0001152   0.005669  1.087e-05 -0.02032       0.9839 
   3  rs150044763  120478955       40   0.004827   0.005082    0.02319   0.9498       0.3482 
   3  rs145361544  120479018       40   0.003391   0.005113    0.01144   0.6632       0.5112 
   3     rs537922  120479207       40   0.004191   0.003423    0.03795    1.224       0.2284 
   3  rs112012863  120479586       40   0.004827   0.005082    0.02319   0.9498       0.3482 
   3  rs141361314  120479622       40  -0.002237   0.003911   0.008536   -0.572       0.5707 
   3  rs185673653  120480745       40 -0.0001152   0.005669  1.087e-05 -0.02032       0.9839 
   3  rs114665063  120481505       40   0.004827   0.005082    0.02319   0.9498       0.3482 
   3   rs41367044  120481778       40   0.004827   0.005082    0.02319   0.9498       0.3482 
   3   rs77756602  120481875       40  -0.008213   0.004967    0.06713   -1.654       0.1064 
   3   rs56406902  120482566       40     0.0032   0.005645   0.008387   0.5669       0.5741 
   3   rs41365345  120483237       40  -0.001363   0.002688   0.006723  -0.5072        0.615 
   3   rs73855271  120483267       40  -0.005464   0.004158    0.04346   -1.314       0.1967 
   3   rs78996631  120483561       40  0.0007971   0.003487   0.001373   0.2286       0.8204 
   3  rs149126558  120484468       40   0.004827   0.005082    0.02319   0.9498       0.3482 
   3  rs145923216  120485107       40   0.004827   0.005082    0.02319   0.9498       0.3482 
   3     rs378759  120485709       40   0.003391   0.002598    0.04289    1.305       0.1998 
   3  rs113535152  120486243       40 -0.0001152   0.005669  1.087e-05 -0.02032       0.9839 
   3   rs59971766  120487938       40 -0.0001152   0.005669  1.087e-05 -0.02032       0.9839 
   3  rs113995335  120488367       40   0.004827   0.005082    0.02319   0.9498       0.3482 
   3   rs76360167  120488657       40  -0.006334   0.005575    0.03285   -1.136        0.263 
   3  rs115028147  120489119       40   0.004827   0.005082    0.02319   0.9498       0.3482 
   3   rs77165005  120489394       40 -0.0001152   0.005669  1.087e-05 -0.02032       0.9839 
   3    rs9864341  120489531       40  -0.000598   0.003334  0.0008459  -0.1794       0.8586 
   3  rs142495803  120489827       40   0.004827   0.005082    0.02319   0.9498       0.3482 
   3    rs2877413  120489926       40 -0.0006205   0.002896   0.001206  -0.2142       0.8315 
   3  rs116506314  120490512       40   0.004827   0.005082    0.02319   0.9498       0.3482 
   3   rs11719207  120490956       40  -0.008213   0.004967    0.06713   -1.654       0.1064 
   3  rs112346056  120491031       40 -0.0001152   0.005669  1.087e-05 -0.02032       0.9839 
   3     rs447978  120491086       40  -0.004467   0.004008    0.03165   -1.115       0.2721 
   3   rs78507697  120491793       40  -0.002237   0.003911   0.008536   -0.572       0.5707 
   3   rs78702292  120491796       40  -0.002237   0.003911   0.008536   -0.572       0.5707 
   3  rs115461386  120492067       40   0.004827   0.005082    0.02319   0.9498       0.3482 
   3    rs6769985  120492428       40   -0.00457   0.004186    0.03041   -1.092       0.2818 
   3    rs1505701  120492579       40 -0.0006388   0.002695   0.001476   -0.237       0.8139 
   3    rs1505700  120492916       40 -0.0006388   0.002695   0.001476   -0.237       0.8139 
   3   rs55741444  120493022       40  0.0002128   0.002877   0.000144  0.07398       0.9414 
   3     rs378561  120493250       40   0.004191   0.003423    0.03795    1.224       0.2284 
   3    rs9847433  120493392       40  0.0007318   0.003132   0.001434   0.2336       0.8165 
   3    rs5852253  120493480       40   0.001312   0.003047   0.004852   0.4305       0.6693 
   3  rs111927133  120493650       40 -0.0001152   0.005669  1.087e-05 -0.02032       0.9839 
   3  rs111969021  120493713       40 -0.0001152   0.005669  1.087e-05 -0.02032       0.9839 
   3   rs16831653  120493932       40   0.004827   0.005082    0.02319   0.9498       0.3482 
   3   rs11706997  120494289       40 -0.0006388   0.002695   0.001476   -0.237       0.8139 
   3   rs77130611  120495972       40  -0.003096   0.005118   0.009541   -0.605       0.5488 
   3    rs2292170  120496042       40  -0.001117   0.002685   0.004534   -0.416       0.6797 
   3   rs55866013  120497252       40  -0.001194   0.003102   0.003883  -0.3849       0.7025 
   3  rs376218296  120498125       40  -0.003096   0.005118   0.009541   -0.605       0.5488 
   3   rs75941200  120498516       40  -0.002722   0.003783    0.01344  -0.7196       0.4762 
   3  rs146605739  120499460       40  -0.005464   0.004158    0.04346   -1.314       0.1967 
   3    rs2229308  120500446       40  -0.001117   0.002685   0.004534   -0.416       0.6797 
   3   rs73855273  120500490       40  -0.003089   0.005647   0.007816  -0.5471       0.5875 
   3  rs113990838  120500584       40   0.001143   0.003401   0.002967   0.3363       0.7385 
   3   rs55697401  120500719       40  -0.001117   0.002685   0.004534   -0.416       0.6797 
   3  rs114812547  120501164       40   0.004893   0.004696    0.02777    1.042       0.3041 
   3   rs75057159  120501562       40   0.001143   0.003401   0.002967   0.3363       0.7385 
   3   rs16845446  120501630       40  0.0007803   0.003487   0.001316   0.2238       0.8241 
   3   rs72962660  120502646       40   0.003391   0.005113    0.01144   0.6632       0.5112 
   3  rs114000807  120502966       40   0.004893   0.004696    0.02777    1.042       0.3041 
   3  rs202064064  120502973       40   0.004827   0.005082    0.02319   0.9498       0.3482 
   3  rs574887164  120502975       40   0.004827   0.005082    0.02319   0.9498       0.3482 
   3   rs80181469  120503463       40  -0.003096   0.005118   0.009541   -0.605       0.5488 
   3   rs17184204  120503468       40   -0.00457   0.004186    0.03041   -1.092       0.2818 
   3    rs9835212  120503573       40  -0.000598   0.003334  0.0008459  -0.1794       0.8586 
   3   rs11719896  120503960       40   -0.00457   0.004186    0.03041   -1.092       0.2818 
   3  rs559433331  120504158       40  -0.003232   0.003674    0.01996  -0.8798       0.3845 
   3  rs149644626  120504287       40   0.004827   0.005082    0.02319   0.9498       0.3482 
   3  rs148352028  120504392       40  -0.006334   0.005575    0.03285   -1.136        0.263 
   3  rs111303747  120505027       40   -0.00457   0.004186    0.03041   -1.092       0.2818 
   3   rs16831660  120506033       40  -0.001194   0.003102   0.003883  -0.3849       0.7025 
   3  rs149957494  120506276       40   0.004893   0.004696    0.02777    1.042       0.3041 
   3     rs624496  120506737       40   0.004191   0.003423    0.03795    1.224       0.2284 
   3   rs73183728  120506816       40   -0.00457   0.004186    0.03041   -1.092       0.2818 
   3  rs145456169  120507105       40  -0.008213   0.004967    0.06713   -1.654       0.1064 
   3   rs17243933  120507412       40  -0.008213   0.004967    0.06713   -1.654       0.1064 
   3   rs73183730  120508831       40   -0.00457   0.004186    0.03041   -1.092       0.2818 
   3  rs114929135  120508891       40   0.004893   0.004696    0.02777    1.042       0.3041 
   3   rs16831688  120508975       40   0.004893   0.004696    0.02777    1.042       0.3041 
   3   rs16831690  120509016       40   0.004711   0.003319    0.05036     1.42       0.1639 
   3  rs114136441  120509632       40   0.004827   0.005082    0.02319   0.9498       0.3482 
   3  rs201863609  120510190       40   -0.00335    0.00296    0.03261   -1.132       0.2648 
   3  rs142951792  120510191       40   -0.00335    0.00296    0.03261   -1.132       0.2648 
   3   rs75292691  120510464       40  -0.003096   0.005118   0.009541   -0.605       0.5488 
   3   rs55869122  120510709       40   -0.00335    0.00296    0.03261   -1.132       0.2648 
   3   rs55663109  120510716       40  -0.008213   0.004967    0.06713   -1.654       0.1064 
   3     rs836215  120510734       40   0.004191   0.003423    0.03795    1.224       0.2284 
   3   rs78740153  120511462       40  -0.003096   0.005118   0.009541   -0.605       0.5488 
   3     rs373188  120511490       40 -0.0008555   0.002776   0.002493  -0.3082       0.7596 
   3     rs386748  120511574       40  -0.002932    0.00269    0.03032    -1.09       0.2826 
   3     rs386759  120511582       40  -0.002932    0.00269    0.03032    -1.09       0.2826 
   3    rs9864210  120512074       40  0.0007318   0.003132   0.001434   0.2336       0.8165 
   3     rs417061  120512195       40   0.001428   0.002889   0.006393   0.4945       0.6238 
   3    rs1566988  120512407       40   0.001919   0.004465   0.004837   0.4298       0.6698 
   3   rs72962662  120513057       40   0.003391   0.005113    0.01144   0.6632       0.5112 
   3   rs28733227  120513395       40  0.0007318   0.003132   0.001434   0.2336       0.8165 
   3   rs11718363  120513409       40  -0.008213   0.004967    0.06713   -1.654       0.1064 
   3   rs75473871  120513446       40 -0.0001152   0.005669  1.087e-05 -0.02032       0.9839 
   3     rs607953  120513484       40 -0.0008555   0.002776   0.002493  -0.3082       0.7596 
   3   rs16831695  120513643       40  -0.001194   0.003102   0.003883  -0.3849       0.7025 
   3   rs76978104  120514430       40  0.0008852    0.00514  0.0007799   0.1722       0.8642 
   3  rs115786877  120514634       40   0.004893   0.004696    0.02777    1.042       0.3041 
   3  rs115075261  120514926       40 -0.0002033    0.00426  5.993e-05 -0.04772       0.9622 
   3     rs178725  120515104       40  -0.001285   0.002877   0.005217  -0.4464       0.6578 
   3     rs172819  120516431       40  -0.002937   0.002859    0.02704   -1.028       0.3107 
   3     rs322456  120517010       40  -0.007897    0.00498    0.06206   -1.586       0.1211 
   3     rs167722  120517094       40  -0.001285   0.002877   0.005217  -0.4464       0.6578 
   3  rs142102275  120517224       40   0.004893   0.004696    0.02777    1.042       0.3041 
   3   rs79508572  120517730       40  -0.006057    0.00466    0.04256     -1.3       0.2016 
   3     rs424413  120517834       40   0.003391   0.002598    0.04289    1.305       0.1998 
   3   rs16831700  120518080       40   0.004473   0.005622    0.01639   0.7957       0.4312 
   3  rs139506687  120518312       40   0.004473   0.005622    0.01639   0.7957       0.4312 
   3  rs115637660  120518626       40 -0.0001152   0.005669  1.087e-05 -0.02032       0.9839 
   3    rs5852254  120519072       40  -0.002249   0.002744    0.01737  -0.8197       0.4175 
   3     rs428008  120519448       40  -0.002174   0.002483    0.01978  -0.8756       0.3867 
   3     rs519336  120519982       40   -0.00184   0.002641    0.01261  -0.6966       0.4903 
   3     rs618642  120520129       40  -0.002249   0.002744    0.01737  -0.8197       0.4175 
   3     rs424045  120520316       40  -0.002249   0.002744    0.01737  -0.8197       0.4175 
   3     rs424044  120520317       40  -0.002249   0.002744    0.01737  -0.8197       0.4175 
   3     rs489271  120521733       40  0.0005971   0.002459   0.001549   0.2428       0.8095 
   3     rs487414  120521922       40   0.001279    0.00231   0.008006   0.5538        0.583 
   3     rs487267  120521965       40   0.001077   0.002288   0.005802   0.4709       0.6404 
   3     rs648583  120522271       40  0.0004736   0.002347    0.00107   0.2018       0.8412 
   3     rs492301  120522422       40   0.002507    0.00331    0.01487   0.7573       0.4536 
   3    rs6438594  120522459       40  -0.006057    0.00466    0.04256     -1.3       0.2016 
   3  rs149598200  120522551       40   0.003716   0.004724    0.01602   0.7866       0.4364 
   3   rs12629908  120522716       40  -0.004084   0.004716    0.01935  -0.8659        0.392 
   3   rs11376654  120522854       40   0.002005    0.00244    0.01747    0.822       0.4162 
   3     rs662402  120523011       40 -0.0009607   0.002596    0.00359    -0.37       0.7134 
   3     rs426056  120523110       40  0.0007244   0.005668  0.0004297   0.1278        0.899 
   3     rs373024  120524038       40 -0.0002625   0.002658  0.0002566 -0.09876       0.9218 
   3     rs401075  120524055       40 -0.0002625   0.002658  0.0002566 -0.09876       0.9218 
   3     rs401385  120524169       40 -0.0002625   0.002658  0.0002566 -0.09876       0.9218 
   3     rs434559  120524205       40  0.0002676   0.002691  0.0002603  0.09947       0.9213 
   3     rs509890  120524622       40  0.0002676   0.002691  0.0002603  0.09947       0.9213 
   3  rs115180847  120524818       40   0.003269   0.005644   0.008751   0.5792       0.5659 
   3    rs6787351  120524847       40 -0.0002627   0.003189  0.0001786 -0.08239       0.9348 
   3  rs139454444  120524892       40  -0.002452   0.003109     0.0161  -0.7886       0.4352 
   3     rs322459  120525029       40   0.002695   0.003377    0.01649   0.7981       0.4298 
   3     rs611967  120525678       40   0.002695   0.003377    0.01649   0.7981       0.4298 
   3     rs184427  120525808       40 -0.0002625   0.002658  0.0002566 -0.09876       0.9218 
   3     rs172820  120525820       40 -0.0002625   0.002658  0.0002566 -0.09876       0.9218 
   3    rs1847737  120525841       40 -0.0002627   0.003189  0.0001786 -0.08239       0.9348 
   3    rs7647298  120525940       40   0.001266   0.005138   0.001595   0.2464       0.8067 
   3     rs186522  120526289       40 -0.0002625   0.002658  0.0002566 -0.09876       0.9218 
   3  rs150035250  120526433       40 -0.0004093   0.005142  0.0001667  -0.0796        0.937 
   3  rs201877234  120526602       40   0.001519   0.003397   0.005235   0.4472       0.6573 
   3   rs36050956  120526698       40 -0.0001264   0.002723  5.666e-05  -0.0464       0.9632 
   3     rs322460  120526809       40  0.0002676   0.002691  0.0002603  0.09947       0.9213 
   3     rs322461  120527337       40 -0.0002625   0.002658  0.0002566 -0.09876       0.9218 
   3   rs57646192  120527589       40 -0.0002625   0.002658  0.0002566 -0.09876       0.9218 
   3     rs322462  120527797       40 -0.0002625   0.002658  0.0002566 -0.09876       0.9218 
   3   rs13322497  120528074       40  -0.001821   0.003121   0.008877  -0.5834       0.5631 
   3  rs116605529  120528195       40   0.003269   0.005644   0.008751   0.5792       0.5659 
   3   rs74429509  120528241       40  0.0004317   0.004072  0.0002957    0.106       0.9161 
   3     rs322463  120528283       40 -0.0002625   0.002658  0.0002566 -0.09876       0.9218 
   3   rs58994172  120528543       40 -0.0002625   0.002658  0.0002566 -0.09876       0.9218 
   3     rs322464  120528683       40 -0.0002625   0.002658  0.0002566 -0.09876       0.9218 
   3   rs61450884  120528736       40 -0.0002627   0.003189  0.0001786 -0.08239       0.9348 
   3     rs413163  120529229       40  0.0003389   0.002319  0.0005618   0.1461       0.8846 
   3    rs2675549  120530225       40   0.003753   0.003809    0.02491   0.9853       0.3307 
   3     rs630743  120530390       40   0.001616   0.003266   0.006403   0.4948       0.6236 
   3    rs7429476  120530707       40 -9.849e-05   0.002482  4.143e-05 -0.03968       0.9686 
   3     rs553011  120531054       40   0.001633   0.003217   0.006735   0.5076       0.6147 
   3     rs399491  120531127       40   0.001633   0.003217   0.006735   0.5076       0.6147 
   3     rs391361  120531523       40 -0.0009397   0.002704   0.003169  -0.3475       0.7301 
   3     rs701997  120532223       40   0.001633   0.003217   0.006735   0.5076       0.6147 
   3   rs11311400  120532319       40  -0.003405   0.003109    0.03059   -1.095       0.2804 
   3     rs563089  120532845       40   0.001633   0.003217   0.006735   0.5076       0.6147 
   3    rs7652708  120532876       40   0.001553   0.002416    0.01075   0.6425       0.5244 
   3  rs112025671  120533021       40   0.002844   0.003459    0.01748   0.8223        0.416 
   3   rs34920119  120533040       40   0.001791   0.002883    0.01005   0.6212       0.5382 
   3    rs2456273  120533068       40   0.001633   0.003217   0.006735   0.5076       0.6147 
   3   rs74916399  120533165       40  -0.003405   0.003109    0.03059   -1.095       0.2804 
   3     rs559461  120533211       40    0.00163   0.002279    0.01328   0.7152       0.4789 
   3     rs558376  120533368       40   0.001633   0.003217   0.006735   0.5076       0.6147 
   3     rs412962  120533884       40   0.001791   0.002883    0.01005   0.6212       0.5382 
   3     rs531876  120533973       40  0.0005009   0.002271   0.001278   0.2206       0.8266 
   3     rs530979  120534059       40  0.0005009   0.002271   0.001278   0.2206       0.8266 
   3    rs1806707  120534165       40   0.004912   0.004176    0.03512    1.176       0.2469 
   3     rs556346  120534264       40   0.004912   0.004176    0.03512    1.176       0.2469 
   3     rs679016  120534446       40   0.004912   0.004176    0.03512    1.176       0.2469 
   3    rs2016526  120535197       40   0.004912   0.004176    0.03512    1.176       0.2469 
   3    rs2016491  120535520       40   0.004912   0.004176    0.03512    1.176       0.2469 
   3     rs386107  120535906       40  0.0006853   0.003404   0.001066   0.2013       0.8415 
   3     rs444107  120536346       40    0.00115   0.002649   0.004932    0.434       0.6668 
   3    rs2675548  120536587       40    0.00115   0.002649   0.004932    0.434       0.6668 
   3   rs77668076  120536612       40   0.002844   0.003459    0.01748   0.8223        0.416 
   3  rs115934022  120537112       40   0.005381   0.005068    0.02881    1.062        0.295 
   3  rs116188219  120537219       40   0.003269   0.005644   0.008751   0.5792       0.5659 
   3  rs145409849  120537229       40   0.002844   0.003459    0.01748   0.8223        0.416 
   3     rs616353  120537847       40  -0.001189   0.002206   0.007589  -0.5391        0.593 
   3     rs617769  120538191       40  -0.001189   0.002206   0.007589  -0.5391        0.593 
   3  rs540585601  120538484       40   0.002117   0.002445    0.01934   0.8656       0.3921 
   3     rs701999  120538797       40 -0.0009364   0.002239   0.004583  -0.4183       0.6781 
   3   rs72962690  120539171       40   0.001327   0.003705   0.003364   0.3582       0.7222 
   3     rs410498  120539660       40  0.0006354   0.002533   0.001653   0.2509       0.8033 
   3   rs16831748  120539868       40  -0.005353   0.002984    0.07804   -1.793      0.08086 
   3   rs11373517  120540200       40   0.001327   0.003705   0.003364   0.3582       0.7222 
   3    rs1850293  120540422       40   0.001327   0.003705   0.003364   0.3582       0.7222 
   3  rs115603669  120540563       40  -0.006334   0.005575    0.03285   -1.136        0.263 
   3   rs75353568  120540658       40   0.002844   0.003459    0.01748   0.8223        0.416 
   3    rs7627264  120541006       40  -0.003405   0.003109    0.03059   -1.095       0.2804 
   3    rs6438595  120541009       40   0.001327   0.003705   0.003364   0.3582       0.7222 
   3     rs505191  120541189       40  -0.001189   0.002206   0.007589  -0.5391        0.593 
   3  rs538539778  120541733       40  -0.001189   0.002206   0.007589  -0.5391        0.593 
   3   rs72962694  120541964       40   0.001327   0.003705   0.003364   0.3582       0.7222 
   3     rs688424  120542526       40  -0.001189   0.002206   0.007589  -0.5391        0.593 
   3    rs2971384  120542949       40  -0.001189   0.002206   0.007589  -0.5391        0.593 
   3   rs78076563  120543033       40  -0.006334   0.005575    0.03285   -1.136        0.263 
   3     rs864458  120543039       40    0.00115   0.002649   0.004932    0.434       0.6668 
   3  rs115208639  120543255       40  -0.001305   0.005138   0.001694   -0.254       0.8009 
   3     rs408561  120543735       40  -0.001189   0.002206   0.007589  -0.5391        0.593 
   3     rs420103  120543829       40 -0.0002902   0.002469  0.0003635  -0.1176        0.907 
   3   rs58363431  120543835       40   0.001327   0.003705   0.003364   0.3582       0.7222 
   3   rs67327396  120543895       40  -0.001135   0.002307   0.006332  -0.4921       0.6255 
   3     rs446065  120544120       40   0.000334   0.002418   0.000502   0.1381       0.8909 
   3    rs9851861  120545127       40   0.002844   0.003459    0.01748   0.8223        0.416 
   3   rs73855277  120545134       40 -0.0007534   0.003588   0.001159    -0.21       0.8348 
   3   rs74357790  120545291       40   0.002844   0.003459    0.01748   0.8223        0.416 
   3     rs836343  120545376       40  -0.002636   0.002253    0.03477    -1.17       0.2493 
   3  rs542733814  120545522       40   0.002844   0.003459    0.01748   0.8223        0.416 
   3   rs12107541  120545712       40   0.001327   0.003705   0.003364   0.3582       0.7222 
   3     rs415044  120546297       40  -0.001477   0.002241    0.01129  -0.6588        0.514 
   3     rs431241  120546748       40  0.0003265   0.002536   0.000436   0.1287       0.8982 
   3  rs144938117  120546909       40  0.0003265   0.002536   0.000436   0.1287       0.8982 
   3     rs374128  120546922       40  0.0003265   0.002536   0.000436   0.1287       0.8982 
   3     rs702004  120547041       40  0.0003265   0.002536   0.000436   0.1287       0.8982 
   3    rs9289147  120547371       40 -0.0006532   0.002459   0.001854  -0.2656       0.7919 
   3   rs10049328  120547647       40 -0.0006532   0.002459   0.001854  -0.2656       0.7919 
   3  rs116661174  120547703       40  0.0001774   0.005669  2.576e-05  0.03129       0.9752 
   3   rs16831788  120547886       40 -0.0006532   0.002459   0.001854  -0.2656       0.7919 
   3     rs836341  120548051       40 -0.0002902   0.002469  0.0003635  -0.1176        0.907 
   3     rs836340  120548100       40  0.0003265   0.002536   0.000436   0.1287       0.8982 
   3   rs16831804  120548312       40  -0.003405   0.003109    0.03059   -1.095       0.2804 
   3     rs564024  120548778       40 -0.0002902   0.002469  0.0003635  -0.1176        0.907 
   3     rs560420  120549141       40  0.0003265   0.002536   0.000436   0.1287       0.8982 
   3     rs836339  120549860       40 -0.0002902   0.002469  0.0003635  -0.1176        0.907 
   3     rs856895  120550467       40  0.0003265   0.002536   0.000436   0.1287       0.8982 
   3   rs13327874  120551012       40   0.002844   0.003459    0.01748   0.8223        0.416 
   3     rs646244  120551100       40  0.0006354   0.002533   0.001653   0.2509       0.8033 
   3  rs201116911  120551701       40  0.0006354   0.002533   0.001653   0.2509       0.8033 
   3     rs836338  120551914       40  0.0003265   0.002536   0.000436   0.1287       0.8982 
   3    rs2948182  120552540       40  0.0003265   0.002536   0.000436   0.1287       0.8982 
   3    rs2931069  120552746       40  0.0003265   0.002536   0.000436   0.1287       0.8982 
   3     rs553479  120552749       40  0.0003265   0.002536   0.000436   0.1287       0.8982 
   3     rs587015  120553024       40   0.000334   0.002418   0.000502   0.1381       0.8909 
   3     rs401023  120553034       40   0.000334   0.002418   0.000502   0.1381       0.8909 
   3    rs9856896  120553225       40 -0.0006532   0.002459   0.001854  -0.2656       0.7919 
   3     rs401613  120553233       40  0.0003265   0.002536   0.000436   0.1287       0.8982 
   3    rs9819809  120553395       40 -0.0006532   0.002459   0.001854  -0.2656       0.7919 
   3   rs10573161  120553814       40  0.0006354   0.002533   0.001653   0.2509       0.8033 
   3    rs2971381  120553956       40  0.0003265   0.002536   0.000436   0.1287       0.8982 
   3  rs114069011  120554283       40 -0.0006532   0.002459   0.001854  -0.2656       0.7919 
   3     rs383218  120554425       40  0.0003265   0.002536   0.000436   0.1287       0.8982 
   3     rs396521  120554593       40   0.001079   0.002529    0.00477   0.4268        0.672 
   3   rs13324018  120554852       40 -0.0006532   0.002459   0.001854  -0.2656       0.7919 
   3    rs2220254  120555505       40  -0.003405   0.003109    0.03059   -1.095       0.2804 
   3   rs17245198  120555652       40 -0.0005826   0.003512  0.0007239  -0.1659       0.8691 
   3   rs17185597  120555690       40   0.001327   0.003705   0.003364   0.3582       0.7222 
   3     rs538488  120555813       40   0.001026   0.002605   0.004062   0.3937        0.696 
   3   rs57187956  120555979       40 -0.0005826   0.003512  0.0007239  -0.1659       0.8691 
   3  rs111265857  120556588       40 -0.0005826   0.003512  0.0007239  -0.1659       0.8691 
   3  rs113430176  120556706       40 -0.0005826   0.003512  0.0007239  -0.1659       0.8691 
   3  rs111815830  120556776       40 -0.0005826   0.003512  0.0007239  -0.1659       0.8691 
   3  rs543402336  120556824       40  -0.006334   0.005575    0.03285   -1.136        0.263 
   3     rs388112  120556847       40  0.0007314   0.002608   0.002066   0.2805       0.7807 
   3     rs409119  120556891       40  0.0007314   0.002608   0.002066   0.2805       0.7807 
   3  rs113789770  120556969       40 -0.0005826   0.003512  0.0007239  -0.1659       0.8691 
   3    rs9968109  120557303       40  1.162e-05   0.003566  2.795e-07 0.003259       0.9974 
   3  rs112653103  120557506       40 -0.0005826   0.003512  0.0007239  -0.1659       0.8691 
   3   rs10548211  120557837       40 -0.0005826   0.003512  0.0007239  -0.1659       0.8691 
   3    rs7619694  120558109       40  1.162e-05   0.003566  2.795e-07 0.003259       0.9974 
   3   rs59011025  120558349       40  1.162e-05   0.003566  2.795e-07 0.003259       0.9974 
   3  rs111594402  120559023       40  -0.002318   0.005656   0.004401  -0.4099       0.6842 
   3     rs527734  120559834       40   0.001026   0.002605   0.004062   0.3937        0.696 
   3     rs668038  120560548       40   0.001026   0.002605   0.004062   0.3937        0.696 
   3   rs17185716  120560743       40   0.001327   0.003705   0.003364   0.3582       0.7222 
   3   rs11710917  120561182       40  -0.003013   0.003383    0.02044  -0.8905       0.3788 
   3    rs7612901  120561365       40  -0.002482   0.003417    0.01369  -0.7263       0.4721 
   3  rs550142123  120561831       40   0.003811   0.003349    0.03296    1.138       0.2622 
   3  rs112161460  120562010       40  -0.002482   0.003417    0.01369  -0.7263       0.4721 
   3    rs6438596  120563006       40  -0.002482   0.003417    0.01369  -0.7263       0.4721 
   3   rs57040003  120563262       40  -0.002482   0.003417    0.01369  -0.7263       0.4721 
   3  rs111543967  120563350       40   0.001053   0.002774   0.003774   0.3794       0.7065 
   3   rs72964728  120563482       40   0.001327   0.003705   0.003364   0.3582       0.7222 
   3  rs113022545  120563749       40 -0.0009923   0.002559   0.003942  -0.3878       0.7003 
   3   rs73855281  120564328       40  -0.002482   0.003417    0.01369  -0.7263       0.4721 
   3     rs440385  120564338       40  0.0007314   0.002608   0.002066   0.2805       0.7807 
   3   rs11709397  120564984       40  1.162e-05   0.003566  2.795e-07 0.003259       0.9974 
   3  rs116513130  120565792       40  -0.002237   0.005657     0.0041  -0.3955       0.6947 
   3  rs113511045  120566033       40   0.001026   0.002605   0.004062   0.3937        0.696 
   3    rs5852255  120567105       40  0.0003584   0.002551  0.0005193   0.1405        0.889 
   3    rs1032897  120567150       40   0.001327   0.003705   0.003364   0.3582       0.7222 
   3     rs380245  120567268       40  0.0003317   0.002691  0.0003997   0.1233       0.9025 
   3    rs4676831  120567850       40  -0.002482   0.003417    0.01369  -0.7263       0.4721 
   3    rs9842325  120567939       40   0.002844   0.003459    0.01748   0.8223        0.416 
   3   rs56138252  120568319       40  -0.003013   0.003383    0.02044  -0.8905       0.3788 
   3     rs413401  120568391       40   0.001026   0.002605   0.004062   0.3937        0.696 
   3   rs76535922  120569314       40   0.003269   0.005644   0.008751   0.5792       0.5659 
   3   rs11706251  120569780       40   0.001327   0.003705   0.003364   0.3582       0.7222 
   3  rs116496113  120570209       40   0.005381   0.005068    0.02881    1.062        0.295 
   3  rs115935059  120570391       40   -0.00468   0.005086     0.0218  -0.9201       0.3633 
   3     rs586820  120570730       40   0.001026   0.002605   0.004062   0.3937        0.696 
   3   rs75270745  120570788       40   0.003269   0.005644   0.008751   0.5792       0.5659 
   3   rs16831855  120571123       40  -0.003405   0.003109    0.03059   -1.095       0.2804 
   3   rs74873876  120571400       40   0.002844   0.003459    0.01748   0.8223        0.416 
   3    rs2171168  120571604       40   0.002086    0.00252    0.01772    0.828       0.4128 
   3   rs67970498  120572446       40 -0.0002971   0.002691  0.0003207  -0.1104       0.9127 
   3   rs13324303  120572448       40  -0.004607   0.004185     0.0309   -1.101       0.2779 
   3  rs553337206  120572454       40  -0.001902   0.003214   0.009134  -0.5918       0.5575 
   3   rs13324279  120572455       40   0.002884   0.002973    0.02417   0.9702       0.3381 
   3  rs114115704  120572460       40   0.002812   0.004452    0.01039   0.6316       0.5314 
   3   rs78711567  120572907       40    0.00628    0.00504    0.03924    1.246       0.2204 
   3     rs371768  120572921       40  -0.001412   0.004245   0.002904  -0.3327       0.7412 
   3  rs138192677  120573108       40  -0.002834   0.003071    0.02192  -0.9229       0.3619 
   3     rs408378  120573295       40  0.0004736   0.002428      0.001   0.1951       0.8464 
   3   rs12490201  120574683       40    0.00144   0.003149   0.005474   0.4573         0.65 
   3    rs1829893  120574931       40 -0.0004362   0.003057  0.0005357  -0.1427       0.8873 
   3    rs9852152  120575246       40   0.001938   0.003119    0.01006   0.6215        0.538 
   3     rs603847  120575852       40  0.0008243   0.003132    0.00182   0.2632       0.7938 
   3     rs697011  120577143       40   -0.00166   0.003391   0.006271  -0.4897       0.6272 
   3    rs1394960  120577489       40   0.001938   0.003119    0.01006   0.6215        0.538 
   3     rs380210  120577896       40  -0.001896   0.003698   0.006869  -0.5127       0.6111 
   3     rs377374  120578717       40 -0.0009618   0.003104    0.00252  -0.3098       0.7584 
   3  rs140898295  120578858       40 -0.0008187   0.005141  0.0006671  -0.1593       0.8743 
   3    rs3856572  120579177       40 -8.327e-05   0.002885  2.193e-05 -0.02886       0.9771 
   3  rs200816131  120579184       40  0.0004062   0.003009  0.0004796    0.135       0.8933 
   3  rs200764229  120579190       40  0.0004062   0.003009  0.0004796    0.135       0.8933 
   3  rs145282245  120579649       40  -0.001845   0.005661   0.002787  -0.3259       0.7463 
   3     rs451182  120580678       40     0.0013   0.003221   0.004268   0.4036       0.6888 
   3     rs454835  120580735       40     0.0013   0.003221   0.004268   0.4036       0.6888 
   3     rs392255  120581958       40     0.0013   0.003221   0.004268   0.4036       0.6888 
   3    rs6776922  120582220       40    0.00144   0.003149   0.005474   0.4573         0.65 
   3   rs79095501  120582319       40   0.002157   0.004462   0.006114   0.4835       0.6315 
   3    rs6777238  120582517       40    0.00144   0.003149   0.005474   0.4573         0.65 
   3    rs1403718  120583216       40   0.007932   0.005521    0.05152    1.437        0.159 
   3     rs390950  120583633       40  0.0004062   0.003009  0.0004796    0.135       0.8933 
   3    rs9824369  120584098       40    0.00144   0.003149   0.005474   0.4573         0.65 
   3     rs322458  120585315       40  0.0004062   0.003009  0.0004796    0.135       0.8933 
   3     rs178726  120585496       40  0.0004062   0.003009  0.0004796    0.135       0.8933 
   3   rs10593035  120585923       40   0.000443   0.002884  0.0006206   0.1536       0.8787 
   3     rs189784  120586383       40   0.002307   0.005656    0.00436   0.4079       0.6856 
   3   rs28735884  120586429       40   0.001695   0.003217   0.007251   0.5268       0.6014 
   3    rs9812927  120587590       40   0.001501   0.003125   0.006036   0.4804       0.6337 
   3     rs697012  120588581       40   0.001244   0.003051   0.004359   0.4079       0.6857 
   3     rs322457  120589727       40   0.001365   0.002826   0.006103    0.483       0.6318 
   3     rs225178  120590178       40   0.001244   0.003051   0.004359   0.4079       0.6857 
   3    rs9833787  120591251       40   0.007932   0.005521    0.05152    1.437        0.159 
   3  rs199842627  120591516       40  0.0007291   0.003007   0.001545   0.2425       0.8097 
   3  rs150417591  120591561       40   0.002157   0.004462   0.006114   0.4835       0.6315 
   3     rs417631  120591837       40 -0.0002299   0.003418  0.0001191 -0.06727       0.9467 
   3     rs395288  120591911       40   0.001244   0.003051   0.004359   0.4079       0.6857 
   3     rs441023  120591923       40   0.001244   0.003051   0.004359   0.4079       0.6857 
   3     rs440865  120592037       40  -0.004164   0.004715    0.02011  -0.8831       0.3827 
   3     rs450614  120592338       40  -0.002387   0.002859    0.01802  -0.8351       0.4089 
   3   rs76642180  120592472       40    0.00144   0.003149   0.005474   0.4573         0.65 
   3     rs376076  120592551       40  -0.002387   0.002859    0.01802  -0.8351       0.4089 
   3    rs9289149  120593461       40   0.001547   0.002874   0.007571   0.5384       0.5934 
   3   rs73855284  120594020       40  -0.006351    0.00465    0.04679   -1.366         0.18 
   3    rs2971383  120594744       40   0.002307   0.005656    0.00436   0.4079       0.6856 
   3     rs420621  120595986       40  -0.003051   0.003069    0.02536  -0.9943       0.3264 
   3   rs73855285  120597010       40  -0.004361   0.003561    0.03796   -1.225       0.2283 
   3    rs9856996  120597030       40    0.00148   0.002457   0.009457   0.6023       0.5505 
   3   rs59307239  120597165       40 -0.0008609   0.002795   0.002491  -0.3081       0.7597 
   3   rs73855293  120597428       40  -0.006463   0.004351    0.05487   -1.485       0.1457 
   3  rs200645692  120598190       40 -0.0001284   0.005669   1.35e-05 -0.02265        0.982 
   3  rs112059528  120598291       40  -0.001892   0.002858     0.0114   -0.662        0.512 
   3   rs75972235  120598321       40 -7.607e-05   0.005142  5.759e-06 -0.01479       0.9883 
   3    rs9289150  120598646       40   0.003905   0.002807    0.04848    1.391       0.1722 
   3    rs9843476  120598750       40   0.003905   0.002807    0.04848    1.391       0.1722 
   3   rs76286395  120598974       40  -0.006463   0.004351    0.05487   -1.485       0.1457 
   3   rs11914607  120599347       40  -0.001892   0.002858     0.0114   -0.662        0.512 
   3   rs11922388  120599432       40  -0.001892   0.002858     0.0114   -0.662        0.512 
   3   rs12637475  120599705       40   0.003905   0.002807    0.04848    1.391       0.1722 
   3  rs147561067  120600054       40    0.00148   0.002457   0.009457   0.6023       0.5505 
   3    rs9854070  120600673       40  -0.002154   0.002518    0.01889  -0.8555       0.3977 
   3    rs2200487  120601173       40   0.003905   0.002807    0.04848    1.391       0.1722 
   3    rs2220256  120601231       40    0.00148   0.002457   0.009457   0.6023       0.5505 
   3   rs73855296  120601710       40  -0.004361   0.003561    0.03796   -1.225       0.2283 
   3   rs74375771  120602412       40   0.003905   0.002807    0.04848    1.391       0.1722 
   3   rs67100945  120602620       40    0.00148   0.002457   0.009457   0.6023       0.5505 
   3  rs111569609  120602884       40 -7.607e-05   0.005142  5.759e-06 -0.01479       0.9883 
   3    rs6770952  120603627       40   0.003905   0.002807    0.04848    1.391       0.1722 
   3   rs12489273  120603728       40   0.003905   0.002807    0.04848    1.391       0.1722 
   3   rs78992444  120604367       40  -0.001792   0.005661   0.002628  -0.3165       0.7534 
   3   rs11916531  120604517       40  -0.001892   0.002858     0.0114   -0.662        0.512 
   3   rs11927953  120604574       40 -7.607e-05   0.005142  5.759e-06 -0.01479       0.9883 
   3    rs9875347  120604750       40    0.00148   0.002457   0.009457   0.6023       0.5505 
   3    rs9825436  120604967       40   0.003905   0.002807    0.04848    1.391       0.1722 
   3  rs148387798  120605144       40  -0.002966   0.003371    0.01996  -0.8798       0.3845 
   3   rs72964767  120605592       40    0.00204   0.004464   0.005466    0.457       0.6503 
   3  rs146108219  120605619       40  -0.001892   0.002858     0.0114   -0.662        0.512 
   3   rs11918750  120605871       40 -7.607e-05   0.005142  5.759e-06 -0.01479       0.9883 
   3    rs4544547  120605906       40   0.003905   0.002807    0.04848    1.391       0.1722 
   3   rs10451893  120606033       40    0.00148   0.002457   0.009457   0.6023       0.5505 
   3   rs10451894  120606438       40  -0.001892   0.002858     0.0114   -0.662        0.512 
   3    rs2135244  120606991       40   0.003905   0.002807    0.04848    1.391       0.1722 
   3    rs5852256  120607001       40    0.00148   0.002457   0.009457   0.6023       0.5505 
   3    rs1523506  120607033       40    0.00148   0.002457   0.009457   0.6023       0.5505 
   3    rs2135245  120607170       40   0.003905   0.002807    0.04848    1.391       0.1722 
   3    rs9878416  120607896       40   0.003905   0.002807    0.04848    1.391       0.1722 
   3   rs16831922  120608124       40  -0.001892   0.002858     0.0114   -0.662        0.512 
   3  rs111788380  120608425       40 -0.0001851   0.004763  3.975e-05 -0.03886       0.9692 
   3  rs144464587  120609222       40  -0.001792   0.005661   0.002628  -0.3165       0.7534 
   3    rs9847406  120609641       40   0.003905   0.002807    0.04848    1.391       0.1722 
   3    rs9851797  120609869       40   0.003905   0.002807    0.04848    1.391       0.1722 
   3  rs113055076  120610102       40    0.00148   0.002457   0.009457   0.6023       0.5505 
   3  rs112119349  120610120       40 -0.0001851   0.004763  3.975e-05 -0.03886       0.9692 
   3   rs59844095  120610170       40  -0.001892   0.002858     0.0114   -0.662        0.512 
   3   rs16831929  120611199       40  -0.001892   0.002858     0.0114   -0.662        0.512 
   3  rs116508503  120611480       40    0.01097   0.005382    0.09857    2.038      0.04851 
   3    rs9824653  120611957       40    0.00495   0.002566    0.08917    1.929      0.06125 
   3   rs12497855  120611990       40  -0.003365   0.002422    0.04837    -1.39       0.1727 
   3   rs35585774  120612206       40    0.00148   0.002457   0.009457   0.6023       0.5505 
   3   rs17246655  120612346       40  -0.004017   0.004718    0.01872  -0.8515       0.3999 
   3    rs9289151  120612383       40   0.003905   0.002807    0.04848    1.391       0.1722 
   3     rs470738  120612970       40  -0.001236   0.003152    0.00403  -0.3921       0.6972 
   3   rs10934533  120613713       40   0.003905   0.002807    0.04848    1.391       0.1722 
   3   rs79681616  120613893       40  -0.005836   0.005054    0.03389   -1.155       0.2555 
   3    rs1814869  120614421       40   0.004383   0.002796    0.06074    1.568       0.1253 
   3    rs9836112  120614599       40   0.004383   0.002796    0.06074    1.568       0.1253 
   3   rs13326084  120614831       40   0.004383   0.002796    0.06074    1.568       0.1253 
   3  rs143863800  120615016       40  -0.003356   0.003524    0.02332  -0.9525       0.3469 
   3   rs10575897  120615049       40  -0.002271   0.002331    0.02436  -0.9742       0.3361 
   3     rs511841  120615515       40  -0.001236   0.003152    0.00403  -0.3921       0.6972 
   3    rs9851135  120615564       40   0.004383   0.002796    0.06074    1.568       0.1253 
   3    rs9813519  120615664       40   0.004383   0.002796    0.06074    1.568       0.1253 
   3     rs836345  120615738       40 -0.0007097   0.002441    0.00222  -0.2908       0.7728 
   3     rs836344  120615778       40  -0.002906   0.002507    0.03415   -1.159       0.2536 
   3  rs138440002  120615807       40 -0.0001851   0.004763  3.975e-05 -0.03886       0.9692 
   3    rs6800520  120617053       40   0.004383   0.002796    0.06074    1.568       0.1253 
   3    rs1097453  120617106       40  -0.002271   0.002331    0.02436  -0.9742       0.3361 
   3  rs111320924  120618024       40  -0.002271   0.002331    0.02436  -0.9742       0.3361 
   3  rs149684712  120618701       40   0.004383   0.002796    0.06074    1.568       0.1253 
   3    rs1070365  120618989       40  -0.002271   0.002331    0.02436  -0.9742       0.3361 
   3    rs1070366  120619251       40  -0.001236   0.003152    0.00403  -0.3921       0.6972 
   3    rs9834559  120619569       40   0.004383   0.002796    0.06074    1.568       0.1253 
   3    rs9872686  120619608       40   0.004383   0.002796    0.06074    1.568       0.1253 
   3  rs139427032  120619701       40 -8.725e-05   0.002482  3.251e-05 -0.03515       0.9721 
   3  rs150847135  120620071       40   -0.00131   0.004758    0.00199  -0.2753       0.7846 
   3  rs147441615  120620237       40   0.004383   0.002796    0.06074    1.568       0.1253 
   3  rs149944739  120620272       40   0.004383   0.002796    0.06074    1.568       0.1253 
   3  rs113607479  120620293       40   -0.00131   0.004758    0.00199  -0.2753       0.7846 
   3  rs142130677  120620493       40   -0.00131   0.004758    0.00199  -0.2753       0.7846 
   3  rs139736744  120620589       40  -0.001524   0.002686   0.008395  -0.5672       0.5739 
   3  rs114499337  120620609       40  -0.006351    0.00465    0.04679   -1.366         0.18 
   3  rs185626827  120620757       40  -0.002021   0.005659   0.003345  -0.3571        0.723 
   3     rs470812  120620775       40  -0.001236   0.003152    0.00403  -0.3921       0.6972 
   3    rs6762819  120620820       40   0.004383   0.002796    0.06074    1.568       0.1253 
   3     rs628600  120621043       40 -0.0001869   0.003118  9.451e-05 -0.05993       0.9525 
   3     rs576521  120621061       40  -0.001524   0.002686   0.008395  -0.5672       0.5739 
   3    rs9882282  120621117       40   0.004383   0.002796    0.06074    1.568       0.1253 
   3     rs629510  120621245       40 -0.0007097   0.002441    0.00222  -0.2908       0.7728 
   3     rs660495  120621410       40  -0.002927   0.002492    0.03502   -1.174       0.2476 
   3    rs9883378  120621616       40   0.004383   0.002796    0.06074    1.568       0.1253 
   3    rs9845674  120621782       40   0.004383   0.002796    0.06074    1.568       0.1253 
   3    rs2220255  120622245       40   0.004383   0.002796    0.06074    1.568       0.1253 
   3   rs74882103  120622403       40 -0.0001284   0.005669   1.35e-05 -0.02265        0.982 
   3     rs470990  120622613       40 -0.0007097   0.002441    0.00222  -0.2908       0.7728 
   3     rs470623  120623065       40  -0.001524   0.002686   0.008395  -0.5672       0.5739 
   3   rs79901592  120623726       40  0.0005328   0.003856   0.000502   0.1382       0.8909 
   3    rs9842537  120623889       40   0.004383   0.002796    0.06074    1.568       0.1253 
   3     rs470805  120623902       40 -0.0007097   0.002441    0.00222  -0.2908       0.7728 
   3     rs470484  120624165       40 -0.0007097   0.002441    0.00222  -0.2908       0.7728 
   3   rs73858204  120624325       40  -0.006463   0.004351    0.05487   -1.485       0.1457 
   3     rs470931  120626429       40 -0.0007097   0.002441    0.00222  -0.2908       0.7728 
   3    rs9826042  120626484       40   0.004383   0.002796    0.06074    1.568       0.1253 
   3   rs73858210  120628227       40   0.002412   0.003908   0.009923   0.6171       0.5408 
   3     rs470647  120628840       40  -0.002271   0.002331    0.02436  -0.9742       0.3361 
   3     rs682394  120629446       40  -0.001236   0.003152    0.00403  -0.3921       0.6972 
   3   rs16831962  120629470       40   0.004383   0.002796    0.06074    1.568       0.1253 
   3   rs13323408  120629795       40   0.004383   0.002796    0.06074    1.568       0.1253 
   3     rs488416  120630345       40  -0.002906   0.002507    0.03415   -1.159       0.2536 
   3     rs470537  120630617       40  -0.000723   0.002458   0.002271  -0.2941       0.7703 
   3     rs470887  120630652       40   0.002971   0.003533    0.01827    0.841       0.4056 
   3   rs10511406  120631567       40  -0.001792   0.005661   0.002628  -0.3165       0.7534 
   3   rs12632316  120631617       40   0.004383   0.002796    0.06074    1.568       0.1253 
   3     rs590663  120632066       40  -0.002927   0.002492    0.03502   -1.174       0.2476 
   3  rs113735580  120632425       40 -0.0001284   0.005669   1.35e-05 -0.02265        0.982 
   3     rs588620  120632899       40  -0.002271   0.002331    0.02436  -0.9742       0.3361 
   3   rs76192551  120633228       40 -0.0001851   0.004763  3.975e-05 -0.03886       0.9692 
   3   rs16831974  120633280       40   0.004383   0.002796    0.06074    1.568       0.1253 
   3     rs590436  120633305       40  -0.001236   0.003152    0.00403  -0.3921       0.6972 
   3   rs77355692  120633560       40   0.004383   0.002796    0.06074    1.568       0.1253 
   3   rs16831976  120633983       40   0.004383   0.002796    0.06074    1.568       0.1253 
   3  rs114475489  120634516       40 -0.0001284   0.005669   1.35e-05 -0.02265        0.982 
   3   rs78489581  120634813       40   0.004383   0.002796    0.06074    1.568       0.1253 
   3    rs9862685  120635075       40   0.004383   0.002796    0.06074    1.568       0.1253 
   3   rs77968648  120635500       40   -0.00131   0.004758    0.00199  -0.2753       0.7846 
   3  rs111699750  120635660       40 -0.0001284   0.005669   1.35e-05 -0.02265        0.982 
   3     rs662110  120636473       40  -0.001236   0.003152    0.00403  -0.3921       0.6972 
   3    rs9831352  120636674       40   0.004383   0.002796    0.06074    1.568       0.1253 
   3     rs702008  120636928       40  -0.001236   0.003152    0.00403  -0.3921       0.6972 
   3    rs9855929  120637226       40   0.004383   0.002796    0.06074    1.568       0.1253 
   3     rs648570  120637253       40   0.002971   0.003533    0.01827    0.841       0.4056 
   3   rs12498064  120638902       40   0.004383   0.002796    0.06074    1.568       0.1253 
   3   rs35147415  120639067       40   0.004383   0.002796    0.06074    1.568       0.1253 
   3  rs147220384  120639169       40   0.004383   0.002796    0.06074    1.568       0.1253 
   3     rs487657  120639858       40  -0.001524   0.002686   0.008395  -0.5672       0.5739 
   3   rs12635124  120640323       40   0.004383   0.002796    0.06074    1.568       0.1253 
   3     rs571545  120640425       40  -0.002906   0.002507    0.03415   -1.159       0.2536 
   3    rs9818910  120640948       40   0.004383   0.002796    0.06074    1.568       0.1253 
   3    rs9819192  120641133       40   0.004383   0.002796    0.06074    1.568       0.1253 
   3   rs78058474  120641432       40   -0.00131   0.004758    0.00199  -0.2753       0.7846 
   3     rs470412  120642445       40  -0.001524   0.002686   0.008395  -0.5672       0.5739 
   3  rs112572833  120642624       40   0.002412   0.003908   0.009923   0.6171       0.5408 
   3  rs542411187  120642773       40 -0.0001851   0.004763  3.975e-05 -0.03886       0.9692 
   3     rs470502  120643524       40  -0.001236   0.003152    0.00403  -0.3921       0.6972 
   3   rs71971193  120643588       40   0.004383   0.002796    0.06074    1.568       0.1253 
   3   rs11318577  120643678       40 -0.0007097   0.002441    0.00222  -0.2908       0.7728 
   3     rs470699  120644082       40  -0.002271   0.002331    0.02436  -0.9742       0.3361 
   3     rs471031  120644953       40  -0.001524   0.002686   0.008395  -0.5672       0.5739 
   3  rs141965447  120645784       40  -0.001592   0.002346    0.01198  -0.6787       0.5015 
   3    rs9881138  120647343       40   0.004383   0.002796    0.06074    1.568       0.1253 
   3    rs7648074  120648719       40   0.004383   0.002796    0.06074    1.568       0.1253 
   3  rs138697911  120648989       40   0.004383   0.002796    0.06074    1.568       0.1253 
   3    rs3966088  120649318       40 -0.0001851   0.004763  3.975e-05 -0.03886       0.9692 
   3  rs113614960  120649473       40 -0.0001284   0.005669   1.35e-05 -0.02265        0.982 
   3  rs116104824  120649511       40 -0.0001284   0.005669   1.35e-05 -0.02265        0.982 
   3   rs34387523  120649805       40   -0.00131   0.004758    0.00199  -0.2753       0.7846 
   3    rs1403717  120649855       40   0.004383   0.002796    0.06074    1.568       0.1253 
   3  rs113064766  120651222       40 -0.0001851   0.004763  3.975e-05 -0.03886       0.9692 
   3   rs10645031  120651443       40   0.002971   0.003533    0.01827    0.841       0.4056 
   3    rs7652758  120651690       40   0.004383   0.002796    0.06074    1.568       0.1253 
   3   rs77825219  120652365       40   -0.00131   0.004758    0.00199  -0.2753       0.7846 
   3  rs557814119  120652938       40 -0.0004365   0.002767  0.0006544  -0.1577       0.8755 
   3    rs9855953  120653670       40   0.004383   0.002796    0.06074    1.568       0.1253 
   3   rs73858218  120653751       40  -0.006463   0.004351    0.05487   -1.485       0.1457 
   3   rs79017406  120653932       40   0.004383   0.002796    0.06074    1.568       0.1253 
   3    rs9842745  120654145       40   0.004383   0.002796    0.06074    1.568       0.1253 
   3   rs76683163  120654275       40  -0.002271   0.002331    0.02436  -0.9742       0.3361 
   3    rs1683975  120654508       40  -0.002906   0.002507    0.03415   -1.159       0.2536 
   3  rs149871182  120654627       40   0.004383   0.002796    0.06074    1.568       0.1253 
   3     rs612545  120654935       40  -0.002271   0.002331    0.02436  -0.9742       0.3361 
   3   rs35977814  120655248       40   0.002971   0.003533    0.01827    0.841       0.4056 
   3   rs13316005  120655388       40   0.004383   0.002796    0.06074    1.568       0.1253 
   3     rs594838  120655906       40 -0.0007097   0.002441    0.00222  -0.2908       0.7728 
   3     rs661160  120656945       40  -0.001236   0.003152    0.00403  -0.3921       0.6972 
   3     rs657578  120657777       40 -0.0007097   0.002441    0.00222  -0.2908       0.7728 
   3   rs75329683  120658260       40   -0.00131   0.004758    0.00199  -0.2753       0.7846 
   3   rs12493977  120659691       40   0.004383   0.002796    0.06074    1.568       0.1253 
   3    rs6438597  120661438       40   0.004383   0.002796    0.06074    1.568       0.1253 
   3    rs1688686  120661940       40  0.0004678   0.002874   0.000697   0.1628       0.8715 
   3   rs35752782  120662334       40   0.004383   0.002796    0.06074    1.568       0.1253 
   3  rs112687254  120662356       40 -0.0001851   0.004763  3.975e-05 -0.03886       0.9692 
   3   rs61669943  120662660       40  -0.006351    0.00465    0.04679   -1.366         0.18 
   3     rs617332  120662750       40  -0.002271   0.002331    0.02436  -0.9742       0.3361 
   3  rs150455653  120663027       40   -0.00131   0.004758    0.00199  -0.2753       0.7846 
   3    rs1683984  120663037       40   0.002971   0.003533    0.01827    0.841       0.4056 
   3    rs9880854  120663579       40   0.004383   0.002796    0.06074    1.568       0.1253 
   3    rs9867756  120664078       40   0.004383   0.002796    0.06074    1.568       0.1253 
   3    rs1615325  120664458       40  -0.001236   0.003152    0.00403  -0.3921       0.6972 
   3    rs1683982  120664459       40  -0.001236   0.003152    0.00403  -0.3921       0.6972 
   3    rs1614611  120664484       40 -0.0007097   0.002441    0.00222  -0.2908       0.7728 
   3   rs75087365  120664538       40 -0.0001284   0.005669   1.35e-05 -0.02265        0.982 
   3   rs28578135  120664601       40   0.004383   0.002796    0.06074    1.568       0.1253 
   3   rs67364533  120665106       40   0.004571   0.002802    0.06547    1.632        0.111 
   3   rs13320578  120665194       40   0.004383   0.002796    0.06074    1.568       0.1253 
   3   rs16831988  120665721       40   0.004383   0.002796    0.06074    1.568       0.1253 
   3    rs1688685  120666647       40  -0.002906   0.002507    0.03415   -1.159       0.2536 
   3     rs591122  120667840       40  0.0004678   0.002874   0.000697   0.1628       0.8715 
   3     rs608249  120669362       40  -0.001524   0.002686   0.008395  -0.5672       0.5739 
   3    rs7431221  120669828       40 -0.0007097   0.002441    0.00222  -0.2908       0.7728 
   3  rs113303032  120670421       40  -0.001236   0.003152    0.00403  -0.3921       0.6972 
   3   rs61797905  120670695       40  -0.002271   0.002331    0.02436  -0.9742       0.3361 
   3   rs12635816  120670896       40  -0.004017   0.004718    0.01872  -0.8515       0.3999 
   3   rs28609295  120671015       40   0.004383   0.002796    0.06074    1.568       0.1253 
   3   rs16831995  120671432       40   0.004383   0.002796    0.06074    1.568       0.1253 
   3    rs1357527  120671717       40  -0.001524   0.002686   0.008395  -0.5672       0.5739 
   3    rs2877382  120671824       40 -0.0007097   0.002441    0.00222  -0.2908       0.7728 
   3   rs16831996  120672012       40   -0.00131   0.004758    0.00199  -0.2753       0.7846 
   3  rs527370099  120672172       40 -0.0007012   0.002467   0.002122  -0.2843       0.7777 
   3    rs1683979  120672208       40  -0.002906   0.002507    0.03415   -1.159       0.2536 
   3    rs1683978  120672324       40  -0.001236   0.003152    0.00403  -0.3921       0.6972 
   3  rs114536882  120672358       40   0.004383   0.002796    0.06074    1.568       0.1253 
   3   rs76351985  120672469       40    0.00387   0.004432    0.01968   0.8733        0.388 
   3     rs589056  120672867       40 -0.0007097   0.002441    0.00222  -0.2908       0.7728 
   3  rs142292885  120673673       40   0.001808   0.004062   0.005189   0.4452       0.6587 
   3     rs662467  120674527       40   0.004383   0.002796    0.06074    1.568       0.1253 
   3   rs11916300  120674779       40   -0.00131   0.004758    0.00199  -0.2753       0.7846 
   3    rs1683976  120674886       40   0.004383   0.002796    0.06074    1.568       0.1253 
   3   rs11922756  120675109       40   -0.00131   0.004758    0.00199  -0.2753       0.7846 
   3    rs1688687  120675390       40  -0.001236   0.003152    0.00403  -0.3921       0.6972 
   3   rs12635664  120676181       40   0.004383   0.002796    0.06074    1.568       0.1253 
   3   rs12635708  120676373       40   0.004383   0.002796    0.06074    1.568       0.1253 
   3   rs75189958  120676726       40   -0.00131   0.004758    0.00199  -0.2753       0.7846 
   3    rs9818673  120676848       40   0.004383   0.002796    0.06074    1.568       0.1253 
   3    rs9860626  120676874       40   0.004383   0.002796    0.06074    1.568       0.1253 
   3    rs9718007  120676917       40  -0.001236   0.003152    0.00403  -0.3921       0.6972 
   3  rs145495838  120676925       40   0.004383   0.002796    0.06074    1.568       0.1253 
   3  rs147691022  120677052       40    0.01234   0.003547     0.2414    3.477     0.001284 
   3  rs200792679  120677362       40  0.0004678   0.002874   0.000697   0.1628       0.8715 
   3   rs61797907  120677584       40  -0.002271   0.002331    0.02436  -0.9742       0.3361 
   3  rs138691553  120677804       40  -0.002021   0.005659   0.003345  -0.3571        0.723 
   3  rs563917409  120677950       40 -0.0001851   0.004763  3.975e-05 -0.03886       0.9692 
   3   rs55833699  120678045       40  -0.003459   0.002345    0.05417   -1.475       0.1484 
   3   rs12495187  120678419       40   0.004383   0.002796    0.06074    1.568       0.1253 
   3  rs147242708  120678477       40   0.004648   0.003733    0.03919    1.245       0.2208 
   3   rs12495212  120678493       40   0.004383   0.002796    0.06074    1.568       0.1253 
   3  rs571723985  120678596       40  -0.006351    0.00465    0.04679   -1.366         0.18 
   3  rs150513881  120679014       40   0.004383   0.002796    0.06074    1.568       0.1253 
   3  rs139455553  120679022       40   0.004383   0.002796    0.06074    1.568       0.1253 
   3  rs149859605  120679025       40   0.004383   0.002796    0.06074    1.568       0.1253 
   3  rs530897372  120679139       40   -0.00131   0.004758    0.00199  -0.2753       0.7846 
   3  rs550704132  120679140       40   -0.00131   0.004758    0.00199  -0.2753       0.7846 
   3  rs567318498  120679142       40   -0.00131   0.004758    0.00199  -0.2753       0.7846 
   3  rs201675537  120679155       40   0.004383   0.002796    0.06074    1.568       0.1253 
   3  rs182917762  120679207       40 -0.0001851   0.004763  3.975e-05 -0.03886       0.9692 
   3  rs147707277  120679242       40   0.004383   0.002796    0.06074    1.568       0.1253 
   3    rs9833801  120679333       40  -0.002271   0.002331    0.02436  -0.9742       0.3361 
   3  rs146760050  120679526       40  -0.005836   0.005054    0.03389   -1.155       0.2555 
   3    rs9872110  120679554       40  -0.001236   0.003152    0.00403  -0.3921       0.6972 
   3  rs201421189  120679708       40   -0.00131   0.004758    0.00199  -0.2753       0.7846 
   3  rs138016472  120679731       40 -0.0001851   0.004763  3.975e-05 -0.03886       0.9692 
   3   rs61797910  120679871       40 -0.0007097   0.002441    0.00222  -0.2908       0.7728 
   3   rs77806511  120679966       40  0.0005351    0.00371   0.000547   0.1442       0.8861 
   3  rs114503917  120680034       40   0.004383   0.002796    0.06074    1.568       0.1253 
   3   rs61077473  120680055       40   0.001913   0.003499   0.007801   0.5466       0.5879 
   3   rs77045017  120680365       40   -0.00131   0.004758    0.00199  -0.2753       0.7846 
   3  rs112785642  120680814       40 -0.0007097   0.002441    0.00222  -0.2908       0.7728 
   3   rs76995572  120680944       40   0.004383   0.002796    0.06074    1.568       0.1253 
   3   rs78619588  120680971       40   0.004848   0.003034    0.06296    1.598       0.1184 
   3   rs78126765  120680978       40   0.004848   0.003034    0.06296    1.598       0.1184 
   3   rs80345370  120680982       40   0.004848   0.003034    0.06296    1.598       0.1184 
   3  rs370534936  120680987       40   0.004848   0.003034    0.06296    1.598       0.1184 
   3    rs9844059  120681019       40   0.004383   0.002796    0.06074    1.568       0.1253 
   3    rs9844215  120681082       40   0.004383   0.002796    0.06074    1.568       0.1253 
   3    rs9826889  120681270       40 -0.0007097   0.002441    0.00222  -0.2908       0.7728 
   3    rs9882540  120681300       40  -0.001524   0.002686   0.008395  -0.5672       0.5739 
   3    rs9844699  120681392       40  -0.001836   0.002393    0.01527  -0.7676       0.4475 
   3    rs9882707  120681397       40  -0.001836   0.002393    0.01527  -0.7676       0.4475 
   3  rs146936599  120681458       40   0.001829   0.002707    0.01187   0.6756       0.5034 
   3   rs77547172  120682740       40   -0.00131   0.004758    0.00199  -0.2753       0.7846 
   3     rs632018  120683107       40  -0.001236   0.003152    0.00403  -0.3921       0.6972 
   3  rs149100954  120683346       40  -0.001792   0.005661   0.002628  -0.3165       0.7534 
   3     rs659980  120683388       40   0.002971   0.003533    0.01827    0.841       0.4056 
   3    rs4561765  120683514       40 -0.0001851   0.004763  3.975e-05 -0.03886       0.9692 
   3    rs1720662  120683725       40  -0.002271   0.002331    0.02436  -0.9742       0.3361 
   3    rs9822403  120683956       40   0.004383   0.002796    0.06074    1.568       0.1253 
   3    rs2933327  120684147       40 -0.0007097   0.002441    0.00222  -0.2908       0.7728 
   3    rs9843217  120684528       40   0.004383   0.002796    0.06074    1.568       0.1253 
   3   rs56950485  120685058       40   0.002412   0.003908   0.009923   0.6171       0.5408 
   3  rs113062192  120685132       40  -0.001792   0.005661   0.002628  -0.3165       0.7534 
   3  rs150811937  120685151       40 -0.0001284   0.005669   1.35e-05 -0.02265        0.982 
   3  rs113772318  120685324       40   -0.00131   0.004758    0.00199  -0.2753       0.7846 
   3   rs72966749  120685598       40   0.002412   0.003908   0.009923   0.6171       0.5408 
   3  rs115761692  120685958       40  -0.005836   0.005054    0.03389   -1.155       0.2555 
   3    rs1960320  120685967       40   0.004383   0.002796    0.06074    1.568       0.1253 
   3   rs80115122  120686348       40   -0.00131   0.004758    0.00199  -0.2753       0.7846 
   3    rs7634353  120686753       40   0.004383   0.002796    0.06074    1.568       0.1253 
   3  rs112325195  120687527       40 -0.0001851   0.004763  3.975e-05 -0.03886       0.9692 
   3    rs9811698  120687694       40  -0.001236   0.003152    0.00403  -0.3921       0.6972 
   3   rs57093267  120688243       40  -0.002817   0.002252    0.03953   -1.251       0.2187 
   3   rs75832447  120688651       40   0.004383   0.002796    0.06074    1.568       0.1253 
   3     rs681827  120688750       40  -0.001524   0.002686   0.008395  -0.5672       0.5739 
   3   rs73858233  120689302       40  -0.006351    0.00465    0.04679   -1.366         0.18 
   3  rs113615145  120689668       40 -0.0001851   0.004763  3.975e-05 -0.03886       0.9692 
   3    rs9822141  120689828       40   0.004383   0.002796    0.06074    1.568       0.1253 
   3    rs9859729  120689846       40   0.004383   0.002796    0.06074    1.568       0.1253 
   3     rs589682  120689958       40  -0.001236   0.003152    0.00403  -0.3921       0.6972 
   3    rs7624337  120690083       40   0.004383   0.002796    0.06074    1.568       0.1253 
   3   rs11293812  120690220       40   0.004383   0.002796    0.06074    1.568       0.1253 
   3     rs663363  120690269       40  -0.001236   0.003152    0.00403  -0.3921       0.6972 
   3    rs7624461  120690386       40   0.004383   0.002796    0.06074    1.568       0.1253 
   3   rs79102111  120690537       40   -0.00131   0.004758    0.00199  -0.2753       0.7846 
   3   rs61797911  120690640       40  -0.001951   0.003092    0.01037   -0.631       0.5318 
   3    rs7624738  120690689       40   0.004383   0.002796    0.06074    1.568       0.1253 
   3    rs7646815  120690711       40   0.004383   0.002796    0.06074    1.568       0.1253 
   3   rs57695248  120690722       40  -0.006463   0.004351    0.05487   -1.485       0.1457 
   3     rs603635  120690760       40  -0.001236   0.003152    0.00403  -0.3921       0.6972 
   3    rs9868798  120690905       40   0.004383   0.002796    0.06074    1.568       0.1253 
   3    rs9831814  120691217       40   0.004383   0.002796    0.06074    1.568       0.1253 
   3    rs2686651  120691253       40  -0.002927   0.002492    0.03502   -1.174       0.2476 
   3    rs9856855  120691974       40 -0.0007097   0.002441    0.00222  -0.2908       0.7728 
   3    rs9836727  120692027       40   0.004383   0.002796    0.06074    1.568       0.1253 
   3   rs61797913  120692604       40  -0.001236   0.003152    0.00403  -0.3921       0.6972 
   3   rs58047229  120692805       40  -0.002927   0.002492    0.03502   -1.174       0.2476 
   3   rs61160978  120692806       40  -0.002927   0.002492    0.03502   -1.174       0.2476 
   3    rs9880221  120693320       40   0.003075   0.003068    0.02576    1.002       0.3225 
   3    rs9842660  120693331       40   0.003075   0.003068    0.02576    1.002       0.3225 
   3    rs9842661  120693333       40   0.003075   0.003068    0.02576    1.002       0.3225 
   3  rs199893923  120693643       40   0.004648   0.003733    0.03919    1.245       0.2208 
   3  rs188307333  120693661       40   0.004648   0.003733    0.03919    1.245       0.2208 
   3   rs28820921  120693815       40  -0.001236   0.003152    0.00403  -0.3921       0.6972 
   3   rs12634397  120693921       40   0.004383   0.002796    0.06074    1.568       0.1253 
   3   rs78629016  120694105       40  -0.002271   0.002331    0.02436  -0.9742       0.3361 
   3  rs146413940  120694110       40   0.004383   0.002796    0.06074    1.568       0.1253 
   3    rs2948184  120694155       40  -0.001236   0.003152    0.00403  -0.3921       0.6972 
   3  rs112500220  120694228       40   -0.00131   0.004758    0.00199  -0.2753       0.7846 
   3   rs75727207  120694231       40  -0.001236   0.003152    0.00403  -0.3921       0.6972 
   3   rs76001899  120694235       40  -0.001236   0.003152    0.00403  -0.3921       0.6972 
   3  rs560371247  120694422       40   0.004383   0.002796    0.06074    1.568       0.1253 
   3  rs141878373  120694893       40 -0.0001284   0.005669   1.35e-05 -0.02265        0.982 
   3   rs61797917  120695387       40  -0.002906   0.002507    0.03415   -1.159       0.2536 
   3    rs9826081  120695668       40   0.004383   0.002796    0.06074    1.568       0.1253 
   3  rs143980901  120695728       40   0.003536   0.003466    0.02667     1.02        0.314 
   3    rs9845975  120695813       40   0.004383   0.002796    0.06074    1.568       0.1253 
   3    rs9849763  120695856       40   0.004383   0.002796    0.06074    1.568       0.1253 
   3    rs9850284  120696232       40   0.004383   0.002796    0.06074    1.568       0.1253 
   3    rs2638581  120696428       40  -0.001236   0.003152    0.00403  -0.3921       0.6972 
   3    rs2638580  120696444       40  -0.001236   0.003152    0.00403  -0.3921       0.6972 
   3    rs2638579  120696458       40  -0.001236   0.003152    0.00403  -0.3921       0.6972 
   3    rs2686648  120696485       40 -0.0007097   0.002441    0.00222  -0.2908       0.7728 
   3    rs7431561  120696538       40  -0.001524   0.002686   0.008395  -0.5672       0.5739 
   3  rs139833876  120697151       40  -0.001236   0.003152    0.00403  -0.3921       0.6972 
   3  rs112488613  120697180       40  -0.002271   0.002331    0.02436  -0.9742       0.3361 
   3    rs9836123  120697414       40   0.004383   0.002796    0.06074    1.568       0.1253 
   3    rs9873593  120697465       40   0.004383   0.002796    0.06074    1.568       0.1253 
   3  rs141104720  120697517       40  -0.002271   0.002331    0.02436  -0.9742       0.3361 
   3    rs1795415  120697575       40 -0.0007097   0.002441    0.00222  -0.2908       0.7728 
   3    rs9836161  120697580       40   0.004383   0.002796    0.06074    1.568       0.1253 
   3    rs9836297  120697687       40   0.004383   0.002796    0.06074    1.568       0.1253 
   3  rs190737600  120697688       40   -0.00131   0.004758    0.00199  -0.2753       0.7846 
   3  rs111984858  120697809       40  -0.001236   0.003152    0.00403  -0.3921       0.6972 
   3  rs138122404  120697874       40  -0.002906   0.002507    0.03415   -1.159       0.2536 
   3  rs188261717  120698038       40  -0.005877   0.005588    0.02829   -1.052       0.2995 
   3  rs143590702  120698302       40 -0.0001851   0.004763  3.975e-05 -0.03886       0.9692 
   3   rs78330161  120698737       40   0.004383   0.002796    0.06074    1.568       0.1253 
   3   rs35037881  120699307       40 -0.0005606   0.002599   0.001223  -0.2157       0.8304 
   3    rs9809411  120699723       40   0.004383   0.002796    0.06074    1.568       0.1253 
   3   rs35511349  120699980       40   0.004648   0.003733    0.03919    1.245       0.2208 
   3    rs9871403  120700144       40   0.003988   0.002844    0.04921    1.402       0.1689 
   3     rs954569  120700719       40 -0.0007097   0.002441    0.00222  -0.2908       0.7728 
   3    rs4311161  120700769       40   0.004383   0.002796    0.06074    1.568       0.1253 
   3     rs954568  120700950       40   0.004383   0.002796    0.06074    1.568       0.1253 
   3    rs4444652  120701451       40   0.004383   0.002796    0.06074    1.568       0.1253 
   3    rs9857987  120701678       40   0.004383   0.002796    0.06074    1.568       0.1253 
   3     rs638589  120701942       40  -0.001524   0.002686   0.008395  -0.5672       0.5739 
   3    rs9862407  120702096       40   0.004383   0.002796    0.06074    1.568       0.1253 
   3   rs79691825  120702539       40 -0.0001284   0.005669   1.35e-05 -0.02265        0.982 
   3   rs75364554  120702707       40   -0.00131   0.004758    0.00199  -0.2753       0.7846 
   3    rs9863475  120702764       40   0.004383   0.002796    0.06074    1.568       0.1253 
   3     rs638724  120703359       40  -0.002271   0.002331    0.02436  -0.9742       0.3361 
   3    rs1624360  120703752       40 -0.0007097   0.002441    0.00222  -0.2908       0.7728 
   3    rs1625047  120703795       40 -0.0007097   0.002441    0.00222  -0.2908       0.7728 
   3    rs7619589  120704322       40  0.0005351    0.00371   0.000547   0.1442       0.8861 
   3    rs9817971  120704529       40   0.004383   0.002796    0.06074    1.568       0.1253 
   3     rs623175  120704611       40  -0.001236   0.003152    0.00403  -0.3921       0.6972 
   3   rs76747568  120704661       40   -0.00131   0.004758    0.00199  -0.2753       0.7846 
   3    rs9818311  120704725       40   0.004383   0.002796    0.06074    1.568       0.1253 
   3     rs594724  120704853       40  0.0004678   0.002874   0.000697   0.1628       0.8715 
   3   rs12330501  120705024       40   0.004383   0.002796    0.06074    1.568       0.1253 
   3   rs12330506  120705276       40   0.004383   0.002796    0.06074    1.568       0.1253 
   3   rs78451137  120705729       40  -0.001792   0.005661   0.002628  -0.3165       0.7534 
   3   rs80028304  120705763       40   0.004383   0.002796    0.06074    1.568       0.1253 
   3    rs1795416  120705873       40  -0.001236   0.003152    0.00403  -0.3921       0.6972 
   3    rs1688672  120706160       40 -0.0007097   0.002441    0.00222  -0.2908       0.7728 
   3    rs2701068  120706224       40 -0.0007097   0.002441    0.00222  -0.2908       0.7728 
   3   rs75821838  120706375       40   -0.00131   0.004758    0.00199  -0.2753       0.7846 
   3   rs17282993  120706444       40   0.004383   0.002796    0.06074    1.568       0.1253 
   3   rs77194761  120706603       40   0.004383   0.002796    0.06074    1.568       0.1253 
   3   rs79770822  120706642       40   0.004383   0.002796    0.06074    1.568       0.1253 
   3  rs113871138  120706926       40 -0.0001851   0.004763  3.975e-05 -0.03886       0.9692 
   3   rs77226484  120707916       40  -0.006463   0.004351    0.05487   -1.485       0.1457 
   3    rs9839272  120708012       40   0.004383   0.002796    0.06074    1.568       0.1253 
   3    rs9877038  120708093       40   0.004383   0.002796    0.06074    1.568       0.1253 
   3   rs56172124  120708312       40  -0.006351    0.00465    0.04679   -1.366         0.18 
   3    rs2462024  120708850       40  -0.002906   0.002507    0.03415   -1.159       0.2536 
   3    rs2462023  120708880       40 -0.0007097   0.002441    0.00222  -0.2908       0.7728 
   3  rs147799696  120709223       40 -0.0001851   0.004763  3.975e-05 -0.03886       0.9692 
   3  rs193141053  120709505       40   0.004383   0.002796    0.06074    1.568       0.1253 
   3    rs9865589  120709586       40   0.004383   0.002796    0.06074    1.568       0.1253 
   3  rs374503723  120709659       40 -0.0001851   0.004763  3.975e-05 -0.03886       0.9692 
   3  rs111253926  120709667       40   -0.00131   0.004758    0.00199  -0.2753       0.7846 
   3  rs200686157  120710075       40   -0.00131   0.004758    0.00199  -0.2753       0.7846 
   3  rs545890395  120710086       40  -0.006463   0.004351    0.05487   -1.485       0.1457 
   3  rs112624446  120710162       40   -0.00131   0.004758    0.00199  -0.2753       0.7846 
   3   rs34928795  120710224       40 -0.0004084   0.002341  0.0008005  -0.1745       0.8624 
   3   rs61798589  120710297       40  -0.002364   0.002478    0.02339   -0.954       0.3461 
   3   rs61798590  120710302       40  -0.001762   0.002297    0.01526  -0.7674       0.4476 
   3  rs554784290  120710437       40 -0.0001851   0.004763  3.975e-05 -0.03886       0.9692 
   3   rs11915201  120710561       40   -0.00131   0.004758    0.00199  -0.2753       0.7846 
   3    rs9813251  120710633       40   0.004383   0.002796    0.06074    1.568       0.1253 
   3    rs9851456  120710717       40   0.004383   0.002796    0.06074    1.568       0.1253 
   3    rs9813591  120710841       40   0.004383   0.002796    0.06074    1.568       0.1253 
   3    rs9871279  120710848       40   0.004383   0.002796    0.06074    1.568       0.1253 
   3    rs9817640  120711062       40   0.004383   0.002796    0.06074    1.568       0.1253 
   3    rs9875423  120711118       40   0.004383   0.002796    0.06074    1.568       0.1253 
   3    rs9875603  120711252       40   0.004634   0.002818    0.06644    1.644       0.1083 
   3   rs74280554  120711259       40  -0.001792   0.005661   0.002628  -0.3165       0.7534 
   3  rs113564421  120711695       40 -0.0001851   0.004763  3.975e-05 -0.03886       0.9692 
   3  rs138519638  120711991       40  0.0005351    0.00371   0.000547   0.1442       0.8861 
   3   rs75015421  120712628       40  -0.001792   0.005661   0.002628  -0.3165       0.7534 
   3   rs75391660  120712677       40  -0.006351    0.00465    0.04679   -1.366         0.18 
   3    rs9862272  120712787       40   0.004383   0.002796    0.06074    1.568       0.1253 
   3    rs9828133  120712982       40   0.004383   0.002796    0.06074    1.568       0.1253 
   3    rs9866558  120713178       40   0.004383   0.002796    0.06074    1.568       0.1253 
   3   rs79655669  120713243       40   -0.00131   0.004758    0.00199  -0.2753       0.7846 
   3     rs583955  120713325       40  -0.001236   0.003152    0.00403  -0.3921       0.6972 
   3   rs76814916  120713538       40   -0.00131   0.004758    0.00199  -0.2753       0.7846 
   3    rs9811686  120713605       40   0.004383   0.002796    0.06074    1.568       0.1253 
   3   rs77163407  120713621       40 -0.0001851   0.004763  3.975e-05 -0.03886       0.9692 
   3     rs638343  120713671       40  -0.002271   0.002442    0.02227  -0.9303       0.3581 
   3  rs533428175  120713738       40 -0.0001284   0.005669   1.35e-05 -0.02265        0.982 
   3    rs9871852  120714314       40   0.004383   0.002796    0.06074    1.568       0.1253 
   3   rs60638537  120714883       40  -0.006351    0.00465    0.04679   -1.366         0.18 
   3    rs9850079  120715848       40   0.004383   0.002796    0.06074    1.568       0.1253 
   3  rs150877540  120715971       40   0.004383   0.002796    0.06074    1.568       0.1253 
   3  rs544339059  120715991       40 -0.0001851   0.004763  3.975e-05 -0.03886       0.9692 
   3   rs77875320  120716041       40  -0.006463   0.004351    0.05487   -1.485       0.1457 
   3  rs112048684  120716562       40 -0.0001851   0.004763  3.975e-05 -0.03886       0.9692 
   3     rs645514  120716750       40   0.002971   0.003533    0.01827    0.841       0.4056 
   3     rs645045  120716854       40  -0.002271   0.002331    0.02436  -0.9742       0.3361 
   3     rs644628  120716946       40 -0.0007097   0.002441    0.00222  -0.2908       0.7728 
   3  rs540563825  120717230       40   0.004383   0.002796    0.06074    1.568       0.1253 
   3     rs689022  120717255       40   0.002971   0.003533    0.01827    0.841       0.4056 
   3  rs140737583  120717331       40  -0.006351    0.00465    0.04679   -1.366         0.18 
   3    rs9860535  120717709       40   0.004383   0.002796    0.06074    1.568       0.1253 
   3     rs685914  120717936       40 -0.0007097   0.002441    0.00222  -0.2908       0.7728 
   3     rs601567  120718287       40  -0.002927   0.002492    0.03502   -1.174       0.2476 
   3   rs74376028  120718635       40  -0.006351    0.00465    0.04679   -1.366         0.18 
   3  rs143340525  120718663       40  -0.004017   0.004718    0.01872  -0.8515       0.3999 
   3   rs80191378  120718895       40   -0.00131   0.004758    0.00199  -0.2753       0.7846 
   3   rs76391756  120718897       40  -0.006463   0.004351    0.05487   -1.485       0.1457 
   3   rs75448171  120719039       40  -0.001792   0.005661   0.002628  -0.3165       0.7534 
   3   rs77686995  120719189       40   0.004383   0.002796    0.06074    1.568       0.1253 
   3     rs597415  120719256       40  -0.001236   0.003152    0.00403  -0.3921       0.6972 
   3    rs1523509  120719563       40  -0.001236   0.003152    0.00403  -0.3921       0.6972 
   3    rs1523508  120719564       40  -0.001236   0.003152    0.00403  -0.3921       0.6972 
   3    rs1523507  120719950       40  -0.001236   0.003152    0.00403  -0.3921       0.6972 
   3   rs28797282  120720032       40   0.004383   0.002796    0.06074    1.568       0.1253 
   3   rs73858239  120720204       40  -0.006463   0.004351    0.05487   -1.485       0.1457 
   3   rs77940077  120720568       40   0.004634   0.002818    0.06644    1.644       0.1083 
   3   rs34977942  120721114       40   -0.00131   0.004758    0.00199  -0.2753       0.7846 
   3   rs75533524  120721126       40   0.004383   0.002796    0.06074    1.568       0.1253 
   3     rs664770  120721322       40 -0.0007097   0.002441    0.00222  -0.2908       0.7728 
   3    rs3108752  120721929       40  -0.001236   0.003152    0.00403  -0.3921       0.6972 
   3    rs4048826  120722135       40 -0.0003393   0.002341  0.0005525  -0.1449       0.8855 
   3  rs372853560  120722153       40   0.004383   0.002796    0.06074    1.568       0.1253 
   3  rs146211309  120722268       40  -0.006463   0.004351    0.05487   -1.485       0.1457 
   3   rs13314307  120722370       40   0.004383   0.002796    0.06074    1.568       0.1253 
   3  rs145930901  120722590       40  -0.001792   0.005661   0.002628  -0.3165       0.7534 
   3   rs78472766  120722603       40  -0.002271   0.002331    0.02436  -0.9742       0.3361 
   3   rs13321309  120722614       40   0.004056   0.002898    0.04903      1.4       0.1697 
   3  rs546850015  120722620       40   0.004056   0.002898    0.04903      1.4       0.1697 
   3  rs371806682  120722624       40   0.004056   0.002898    0.04903      1.4       0.1697 
   3  rs113491110  120722734       40   -0.00131   0.004758    0.00199  -0.2753       0.7846 
   3    rs7643210  120722828       40   0.002402   0.002351    0.02673    1.022       0.3134 
   3    rs7645721  120723090       40 -0.0004793    0.00241    0.00104  -0.1989       0.8434 
   3    rs7646033  120723294       40 -0.0007097   0.002441    0.00222  -0.2908       0.7728 
   3   rs12635363  120723306       40   0.004383   0.002796    0.06074    1.568       0.1253 
   3  rs139046715  120723514       40  -0.001236   0.003152    0.00403  -0.3921       0.6972 
   3   rs12630151  120723574       40   0.004383   0.002796    0.06074    1.568       0.1253 
   3   rs13319102  120723844       40   0.004383   0.002796    0.06074    1.568       0.1253 
   3  rs149446827  120723908       40 -0.0007097   0.002441    0.00222  -0.2908       0.7728 
   3    rs9841029  120724005       40   0.004383   0.002796    0.06074    1.568       0.1253 
   3    rs9821483  120724341       40   0.004383   0.002796    0.06074    1.568       0.1253 
   3  rs187551852  120724377       40   -0.00131   0.004758    0.00199  -0.2753       0.7846 
   3    rs4306806  120724727       40  -0.002271   0.002331    0.02436  -0.9742       0.3361 
   3  rs112681073  120724759       40  -0.002271   0.002331    0.02436  -0.9742       0.3361 
   3  rs145468052  120724882       40   0.004383   0.002796    0.06074    1.568       0.1253 
   3  rs181237573  120724932       40   0.006845   0.005559    0.03837    1.231       0.2258 
   3  rs141155545  120725077       40  -0.001792   0.005661   0.002628  -0.3165       0.7534 
   3  rs148522585  120725586       40  -0.006463   0.004351    0.05487   -1.485       0.1457 
   3   rs10934538  120725837       40   0.004383   0.002796    0.06074    1.568       0.1253 
   3  rs151026941  120725891       40  -0.006463   0.004351    0.05487   -1.485       0.1457 
   3   rs74322251  120726001       40  -0.006463   0.004351    0.05487   -1.485       0.1457 
   3     rs636571  120726089       40 -0.0007097   0.002441    0.00222  -0.2908       0.7728 
   3     rs651485  120726135       40   -0.00131   0.004758    0.00199  -0.2753       0.7846 
   3   rs35810303  120726258       40   0.004648   0.003733    0.03919    1.245       0.2208 
   3   rs79405314  120726534       40   -0.00131   0.004758    0.00199  -0.2753       0.7846 
   3     rs619802  120727553       40  -0.002927   0.002492    0.03502   -1.174       0.2476 
   3   rs76952740  120728139       40  -0.001792   0.005661   0.002628  -0.3165       0.7534 
   3   rs16832021  120728447       40 -0.0001284   0.005669   1.35e-05 -0.02265        0.982 
   3    rs7617881  120728753       40   0.004383   0.002796    0.06074    1.568       0.1253 
   3    rs7642063  120729004       40   0.004383   0.002796    0.06074    1.568       0.1253 
   3     rs591475  120729258       40  -0.002271   0.002331    0.02436  -0.9742       0.3361 
   3   rs79179138  120729468       40 -0.0001284   0.005669   1.35e-05 -0.02265        0.982 
   3   rs77194738  120729507       40   0.004383   0.002796    0.06074    1.568       0.1253 
   3    rs1688684  120730219       40  -0.001236   0.003152    0.00403  -0.3921       0.6972 
   3   rs12494552  120730321       40   0.004383   0.002796    0.06074    1.568       0.1253 
   3   rs11921863  120730510       40    0.00399   0.002803    0.05061    1.423       0.1628 
   3  rs111346209  120730532       40 -0.0001851   0.004763  3.975e-05 -0.03886       0.9692 
   3   rs28751972  120730689       40   0.004383   0.002796    0.06074    1.568       0.1253 
   3  rs113397032  120731276       40 -0.0001284   0.005669   1.35e-05 -0.02265        0.982 
   3   rs12492453  120731452       40   0.004383   0.002796    0.06074    1.568       0.1253 
   3    rs7613240  120732174       40   0.004383   0.002796    0.06074    1.568       0.1253 
   3   rs12496360  120732500       40   0.004634   0.002818    0.06644    1.644       0.1083 
   3  rs144805989  120733536       40 -0.0001851   0.004763  3.975e-05 -0.03886       0.9692 
   3    rs9879469  120733731       40   0.004383   0.002796    0.06074    1.568       0.1253 
   3    rs9842097  120733842       40   0.004383   0.002796    0.06074    1.568       0.1253 
   3  rs143423745  120733944       40  -0.002021   0.005659   0.003345  -0.3571        0.723 
   3    rs9884037  120734252       40   0.004383   0.002796    0.06074    1.568       0.1253 
   3   rs74697069  120734435       40   -0.00131   0.004758    0.00199  -0.2753       0.7846 
   3   rs77066608  120734690       40    0.01234   0.003547     0.2414    3.477     0.001284 
   3    rs9861282  120735271       40   0.004383   0.002796    0.06074    1.568       0.1253 
   3    rs1403722  120735332       40   0.004383   0.002796    0.06074    1.568       0.1253 
   3    rs9828540  120736000       40   0.004383   0.002796    0.06074    1.568       0.1253 
   3    rs9849187  120736406       40   0.004383   0.002796    0.06074    1.568       0.1253 
   3     rs628329  120736558       40 -0.0007097   0.002441    0.00222  -0.2908       0.7728 
   3    rs9833950  120736883       40   0.004383   0.002796    0.06074    1.568       0.1253 
   3   rs73855304  120737784       40  -0.006351    0.00465    0.04679   -1.366         0.18 
   3    rs9839106  120737964       40   0.004383   0.002796    0.06074    1.568       0.1253 
   3     rs680233  120738007       40  -0.002906   0.002507    0.03415   -1.159       0.2536 
   3    rs9859511  120738180       40   0.004383   0.002796    0.06074    1.568       0.1253 
   3   rs79818905  120738329       40  -0.005836   0.005054    0.03389   -1.155       0.2555 
   3   rs75242887  120738509       40   -0.00131   0.004758    0.00199  -0.2753       0.7846 
   3  rs140973295  120739573       40 -0.0001851   0.004763  3.975e-05 -0.03886       0.9692 
   3  rs112151699  120739607       40 -0.0001851   0.004763  3.975e-05 -0.03886       0.9692 
   3  rs201470665  120739702       40   -0.00131   0.004758    0.00199  -0.2753       0.7846 
   3    rs9845928  120739823       40   0.004427   0.002808    0.06141    1.577       0.1231 
   3  rs139264460  120739966       40   0.004427   0.002808    0.06141    1.577       0.1231 
   3   rs60950175  120740101       40  -0.006351    0.00465    0.04679   -1.366         0.18 
   3  rs112310672  120740184       40 -0.0001284   0.005669   1.35e-05 -0.02265        0.982 
   3    rs9850634  120740304       40   0.004383   0.002796    0.06074    1.568       0.1253 
   3     rs647607  120740911       40 -0.0007097   0.002441    0.00222  -0.2908       0.7728 
   3    rs2020454  120741460       40 -0.0007097   0.002441    0.00222  -0.2908       0.7728 
   3    rs9653918  120741543       40   0.004383   0.002796    0.06074    1.568       0.1253 
   3  rs112368361  120741843       40   -0.00131   0.004758    0.00199  -0.2753       0.7846 
   3    rs9822576  120741904       40   0.004383   0.002796    0.06074    1.568       0.1253 
   3  rs112725492  120741912       40 -0.0001284   0.005669   1.35e-05 -0.02265        0.982 
   3   rs34550471  120742002       40   0.003924   0.002803    0.04903      1.4       0.1697 
   3  rs115160238  120742535       40   0.004383   0.002796    0.06074    1.568       0.1253 
   3     rs618133  120742962       40  -0.001236   0.003152    0.00403  -0.3921       0.6972 
   3     rs617721  120743016       40  -0.002906   0.002507    0.03415   -1.159       0.2536 
   3   rs78849893  120743054       40   -0.00131   0.004758    0.00199  -0.2753       0.7846 
   3   rs79491930  120743126       40   -0.00131   0.004758    0.00199  -0.2753       0.7846 
   3  rs182139565  120743855       40 -0.0001284   0.005669   1.35e-05 -0.02265        0.982 
   3  rs187250160  120743856       40 -0.0001284   0.005669   1.35e-05 -0.02265        0.982 
   3    rs1795413  120743940       40  -0.002271   0.002331    0.02436  -0.9742       0.3361 
   3    rs9871427  120743980       40   0.004383   0.002796    0.06074    1.568       0.1253 
   3   rs78939593  120744161       40  -0.005165   0.005607    0.02184  -0.9212       0.3628 
   3    rs9289154  120744362       40   0.004383   0.002796    0.06074    1.568       0.1253 
   3  rs553527927  120744766       40   0.005204   0.003075    0.07006    1.692      0.09882 
   3  rs566657265  120744771       40   0.005204   0.003075    0.07006    1.692      0.09882 
   3  rs202044440  120744806       40   -0.00131   0.004758    0.00199  -0.2753       0.7846 
   3    rs1688688  120744857       40  -0.001606   0.002259    0.01313  -0.7111       0.4814 
   3    rs5852258  120744881       40  -0.001236   0.003152    0.00403  -0.3921       0.6972 
   3  rs146172052  120744906       40  -0.005964    0.00505     0.0354   -1.181        0.245 
   3   rs79451113  120745454       40   0.004383   0.002796    0.06074    1.568       0.1253 
   3  rs142720443  120746039       40   0.004383   0.002796    0.06074    1.568       0.1253 
   3    rs1920546  120746185       40   0.004383   0.002796    0.06074    1.568       0.1253 
   3    rs1795412  120746680       40 -0.0007097   0.002441    0.00222  -0.2908       0.7728 
   3    rs9860063  120747536       40   0.004383   0.002796    0.06074    1.568       0.1253 
   3    rs9860106  120747693       40   0.004383   0.002796    0.06074    1.568       0.1253 
   3  rs150132722  120748275       40   -0.00131   0.004758    0.00199  -0.2753       0.7846 
   3    rs9827426  120748640       40   0.004383   0.002796    0.06074    1.568       0.1253 
   3  rs111997340  120748786       40   -0.00131   0.004758    0.00199  -0.2753       0.7846 
   3  rs113879625  120748816       40   -0.00131   0.004758    0.00199  -0.2753       0.7846 
   3    rs9831771  120749012       40   0.004383   0.002796    0.06074    1.568       0.1253 
   3    rs7650148  120749621       40   0.004383   0.002796    0.06074    1.568       0.1253 
   3    rs6809201  120749969       40   0.002412   0.003908   0.009923   0.6171       0.5408 
   3   rs57293521  120750196       40  -0.006463   0.004351    0.05487   -1.485       0.1457 
   3    rs9819822  120750216       40   0.004383   0.002796    0.06074    1.568       0.1253 
   3    rs9875544  120750452       40   0.004383   0.002796    0.06074    1.568       0.1253 
   3   rs74280556  120751296       40   -0.00131   0.004758    0.00199  -0.2753       0.7846 
   3  rs369780643  120751434       40   0.004383   0.002796    0.06074    1.568       0.1253 
   3  rs542755967  120751665       40   0.006099   0.005046    0.03702    1.209       0.2343 
   3  rs545281568  120751732       40  -0.002925    0.00512   0.008514  -0.5713       0.5712 
   3  rs565539193  120751734       40  -0.002925    0.00512   0.008514  -0.5713       0.5712 
   3  rs528993851  120751984       40  -0.006351    0.00465    0.04679   -1.366         0.18 
   3    rs9289155  120752390       40  -0.001097   0.002247   0.006234  -0.4882       0.6282 
   3  rs573697647  120752419       40  -0.002062   0.002325     0.0203  -0.8873       0.3805 
   3    rs9811402  120752463       40   0.004383   0.002796    0.06074    1.568       0.1253 
   3   rs72968819  120752996       40   0.002412   0.003908   0.009923   0.6171       0.5408 
   3  rs201153917  120753400       40   0.004383   0.002796    0.06074    1.568       0.1253 
   3   rs74873059  120753809       40   -0.00131   0.004758    0.00199  -0.2753       0.7846 
   3    rs9820638  120753878       40   0.004383   0.002796    0.06074    1.568       0.1253 
   3   rs74758050  120754679       40  -0.006463   0.004351    0.05487   -1.485       0.1457 
   3    rs1688674  120754984       40  -0.002048   0.002274    0.02089  -0.9004       0.3736 
   3    rs1688675  120755177       40  -0.002927   0.002492    0.03502   -1.174       0.2476 
   3   rs80064895  120755360       40  -0.004017   0.004718    0.01872  -0.8515       0.3999 
   3    rs4048792  120755815       40   -0.00131   0.004758    0.00199  -0.2753       0.7846 
   3    rs1795421  120756057       40  -0.001236   0.003152    0.00403  -0.3921       0.6972 
   3  rs531825201  120756077       40 -0.0001851   0.004763  3.975e-05 -0.03886       0.9692 
   3    rs1688676  120757344       40  -0.001524   0.002686   0.008395  -0.5672       0.5739 
   3    rs1795417  120757483       40  -0.002271   0.002331    0.02436  -0.9742       0.3361 
   3    rs7636463  120757602       40   0.004383   0.002796    0.06074    1.568       0.1253 
   3    rs7616820  120757940       40   0.004383   0.002796    0.06074    1.568       0.1253 
   3    rs7617067  120757967       40   0.004383   0.002796    0.06074    1.568       0.1253 
   3   rs73855311  120757999       40  -0.006463   0.004351    0.05487   -1.485       0.1457 
   3   rs35559176  120758021       40   0.004383   0.002796    0.06074    1.568       0.1253 
   3   rs73855312  120758053       40  -0.006463   0.004351    0.05487   -1.485       0.1457 
   3    rs1688677  120758285       40  -0.001236   0.003152    0.00403  -0.3921       0.6972 
   3    rs9815133  120758534       40   0.004383   0.002796    0.06074    1.568       0.1253 
   3    rs1617800  120758767       40  -0.002271   0.002331    0.02436  -0.9742       0.3361 
   3  rs148186520  120758803       40   0.004383   0.002796    0.06074    1.568       0.1253 
   3  rs150306301  120758895       40  -0.002927   0.002492    0.03502   -1.174       0.2476 
   3   rs79545868  120759144       40 -0.0001851   0.004763  3.975e-05 -0.03886       0.9692 
   3    rs1795418  120759779       40   0.002971   0.003533    0.01827    0.841       0.4056 
   3    rs1688679  120760495       40  -0.001236   0.003152    0.00403  -0.3921       0.6972 
   3    rs1688680  120760810       40  -0.001236   0.003152    0.00403  -0.3921       0.6972 
   3    rs9830057  120760855       40   0.004383   0.002796    0.06074    1.568       0.1253 
   3   rs78238921  120760966       40   -0.00131   0.004758    0.00199  -0.2753       0.7846 
   3   rs76435792  120760984       40   -0.00131   0.004758    0.00199  -0.2753       0.7846 
   3     rs724495  120761415       40   0.004383   0.002796    0.06074    1.568       0.1253 
   3    rs9831480  120761771       40   0.004383   0.002796    0.06074    1.568       0.1253 
   3   rs80137580  120761838       40   -0.00131   0.004758    0.00199  -0.2753       0.7846 
   3    rs9835107  120761895       40   0.004383   0.002796    0.06074    1.568       0.1253 
   3    rs1688681  120762165       40  -0.001524   0.002686   0.008395  -0.5672       0.5739 
   3    rs2638582  120762671       40 -0.0007097   0.002441    0.00222  -0.2908       0.7728 
   3    rs9840595  120763002       40   0.004383   0.002796    0.06074    1.568       0.1253 
   3   rs67659681  120763084       40   0.004383   0.002796    0.06074    1.568       0.1253 
   3    rs9841743  120763552       40   0.004383   0.002796    0.06074    1.568       0.1253 
   3   rs79431794  120764026       40  -0.001792   0.005661   0.002628  -0.3165       0.7534 
   3   rs74723081  120764631       40 -0.0001851   0.004763  3.975e-05 -0.03886       0.9692 
   3   rs75256160  120765832       40  -0.006351    0.00465    0.04679   -1.366         0.18 
   3    rs1688683  120766444       40  -0.001236   0.003152    0.00403  -0.3921       0.6972 
   3   rs75160187  120766726       40 -0.0001851   0.004763  3.975e-05 -0.03886       0.9692 
   3    rs7628419  120766920       40   0.004383   0.002796    0.06074    1.568       0.1253 
   3   rs11444329  120767535       40   0.001561   0.002539   0.009847   0.6147       0.5424 
   3    rs6438599  120767575       40  -0.005836   0.005054    0.03389   -1.155       0.2555 
   3    rs9834680  120767618       40   0.004383   0.002796    0.06074    1.568       0.1253 
   3    rs9877402  120768492       40   0.004383   0.002796    0.06074    1.568       0.1253 
   3    rs2331521  120768859       40  -0.001236   0.003152    0.00403  -0.3921       0.6972 
   3   rs76299121  120769781       40  -0.002271   0.002331    0.02436  -0.9742       0.3361 
   3   rs35345840  120770243       40  -0.001236   0.003152    0.00403  -0.3921       0.6972 
   3    rs4630876  120770385       40  -0.001236   0.003152    0.00403  -0.3921       0.6972 
   3  rs145084288  120770446       40 -0.0001284   0.005669   1.35e-05 -0.02265        0.982 
   3    rs4524222  120770805       40  -0.001524   0.002686   0.008395  -0.5672       0.5739 
   3  rs149334354  120770840       40 -0.0001851   0.004763  3.975e-05 -0.03886       0.9692 
   3    rs7646709  120771193       40   0.004383   0.002796    0.06074    1.568       0.1253 
   3   rs28852138  120771394       40   0.004383   0.002796    0.06074    1.568       0.1253 
   3   rs28850644  120771463       40   0.004383   0.002796    0.06074    1.568       0.1253 
   3    rs9856143  120771528       40  -0.001524   0.002686   0.008395  -0.5672       0.5739 
   3    rs9855911  120771551       40  -0.001524   0.002686   0.008395  -0.5672       0.5739 
   3   rs11715413  120771553       40  -0.001524   0.002686   0.008395  -0.5672       0.5739 
   3    rs9856303  120771575       40  -0.001524   0.002686   0.008395  -0.5672       0.5739 
   3  rs369919557  120771599       40  -0.001524   0.002686   0.008395  -0.5672       0.5739 
   3  rs371886735  120771602       40  -0.001524   0.002686   0.008395  -0.5672       0.5739 
   3  rs150731303  120771677       40   -0.00131   0.004758    0.00199  -0.2753       0.7846 
   3  rs139028454  120771906       40   -0.00131   0.004758    0.00199  -0.2753       0.7846 
   3  rs143961857  120771949       40   0.004383   0.002796    0.06074    1.568       0.1253 
   3  rs376868071  120772915       40  -0.002906   0.002507    0.03415   -1.159       0.2536 
   3  rs183317912  120773207       40 -0.0001284   0.005669   1.35e-05 -0.02265        0.982 
   3   rs55989794  120773238       40  -0.002271   0.002331    0.02436  -0.9742       0.3361 
   3    rs9866746  120773502       40  -0.002927   0.002492    0.03502   -1.174       0.2476 
   3   rs36026316  120773646       40  -0.001524   0.002686   0.008395  -0.5672       0.5739 
   3   rs68094067  120773738       40   0.004383   0.002796    0.06074    1.568       0.1253 
   3   rs78629447  120773748       40   -0.00131   0.004758    0.00199  -0.2753       0.7846 
   3  rs143740506  120774522       40   0.004383   0.002796    0.06074    1.568       0.1253 
   3    rs5852260  120774704       40   -0.00239   0.002915    0.01738  -0.8198       0.4174 
   3  rs116804680  120774808       40  -0.001792   0.005661   0.002628  -0.3165       0.7534 
   3    rs1920550  120775222       40 -0.0001851   0.004763  3.975e-05 -0.03886       0.9692 
   3    rs1920549  120775515       40   0.004383   0.002796    0.06074    1.568       0.1253 
   3   rs78708341  120776213       40   -0.00131   0.004758    0.00199  -0.2753       0.7846 
   3  rs150342889  120777037       40  -0.006463   0.004351    0.05487   -1.485       0.1457 
   3  rs199801251  120777669       40   0.004383   0.002796    0.06074    1.568       0.1253 
   3  rs148578105  120777810       40  -0.001792   0.005661   0.002628  -0.3165       0.7534 
   3  rs112645728  120778200       40   0.004648   0.003733    0.03919    1.245       0.2208 
   3  rs144719639  120778236       40   0.004383   0.002796    0.06074    1.568       0.1253 
   3   rs56906034  120778492       40  -0.006351    0.00465    0.04679   -1.366         0.18 
   3  rs111334921  120778790       40 -0.0001284   0.005669   1.35e-05 -0.02265        0.982 
   3   rs12637054  120778835       40   0.004383   0.002796    0.06074    1.568       0.1253 
   3   rs12330178  120779454       40   0.004383   0.002796    0.06074    1.568       0.1253 
   3   rs10212556  120780250       40   0.004383   0.002796    0.06074    1.568       0.1253 
   3    rs6785751  120780717       40   0.004383   0.002796    0.06074    1.568       0.1253 
   3  rs138823000  120780759       40   0.004383   0.002796    0.06074    1.568       0.1253 
   3  rs116174647  120781288       40   0.004383   0.002796    0.06074    1.568       0.1253 
   3    rs6807604  120781289       40  -0.002927   0.002492    0.03502   -1.174       0.2476 
   3   rs11720685  120781453       40   0.004648   0.003733    0.03919    1.245       0.2208 
   3    rs6438601  120782246       40  0.0004678   0.002874   0.000697   0.1628       0.8715 
   3    rs1920547  120782312       40 -0.0007097   0.002441    0.00222  -0.2908       0.7728 
   3    rs6798684  120782536       40   0.004383   0.002796    0.06074    1.568       0.1253 
   3  rs150627137  120782661       40   0.004383   0.002796    0.06074    1.568       0.1253 
   3    rs6799012  120782803       40   0.004383   0.002796    0.06074    1.568       0.1253 
   3    rs9815281  120782919       40   0.004383   0.002796    0.06074    1.568       0.1253 
   3  rs116086956  120782924       40   0.004383   0.002796    0.06074    1.568       0.1253 
   3  rs114656572  120783150       40   0.004383   0.002796    0.06074    1.568       0.1253 
   3  rs114124720  120783154       40   0.004383   0.002796    0.06074    1.568       0.1253 
   3    rs2331514  120783438       40   0.004383   0.002796    0.06074    1.568       0.1253 
   3   rs75872421  120783692       40   -0.00131   0.004758    0.00199  -0.2753       0.7846 
   3    rs5852261  120783920       40   0.004383   0.002796    0.06074    1.568       0.1253 
   3    rs9859088  120784460       40   0.004383   0.002796    0.06074    1.568       0.1253 
   3   rs74354512  120784478       40  -0.001792   0.005661   0.002628  -0.3165       0.7534 
   3    rs6805670  120784668       40  -0.002906   0.002507    0.03415   -1.159       0.2536 
   3  rs528940498  120785228       40 -0.0001284   0.005669   1.35e-05 -0.02265        0.982 
   3    rs2331539  120785300       40  -0.001524   0.002686   0.008395  -0.5672       0.5739 
   3    rs6808418  120785326       40   0.004383   0.002796    0.06074    1.568       0.1253 
   3    rs6773281  120785726       40 -0.0007097   0.002441    0.00222  -0.2908       0.7728 
   3   rs78808712  120786059       40   0.004383   0.002796    0.06074    1.568       0.1253 
   3   rs28790007  120786550       40  -0.005264   0.004686    0.03214   -1.123       0.2683 
   3    rs6776790  120786803       40  0.0004678   0.002874   0.000697   0.1628       0.8715 
   3  rs112791019  120787164       40 -0.0001851   0.004763  3.975e-05 -0.03886       0.9692 
   3   rs11918518  120787408       40  -0.002271   0.002331    0.02436  -0.9742       0.3361 
   3   rs76188008  120787697       40 -0.0001851   0.004763  3.975e-05 -0.03886       0.9692 
   3   rs13314093  120787795       40   0.004383   0.002796    0.06074    1.568       0.1253 
   3  rs115732312  120788213       40  -0.002021   0.005659   0.003345  -0.3571        0.723 
   3    rs4048825  120788336       40 -0.0007097   0.002441    0.00222  -0.2908       0.7728 
   3    rs9815058  120788744       40 -0.0007097   0.002441    0.00222  -0.2908       0.7728 
   3    rs3845849  120789300       40  -0.001236   0.003152    0.00403  -0.3921       0.6972 
   3    rs3845850  120789320       40  -0.001524   0.002686   0.008395  -0.5672       0.5739 
   3    rs7642185  120789323       40   0.004383   0.002796    0.06074    1.568       0.1253 
   3  rs112391203  120789582       40 -0.0001851   0.004763  3.975e-05 -0.03886       0.9692 
   3    rs3845851  120789636       40   0.002412   0.003908   0.009923   0.6171       0.5408 
   3   rs56217411  120789667       40  -0.006351    0.00465    0.04679   -1.366         0.18 
   3    rs9844667  120790061       40  -0.001236   0.003152    0.00403  -0.3921       0.6972 
   3   rs77691480  120790140       40   -0.00131   0.004758    0.00199  -0.2753       0.7846 
   3   rs74573025  120790206       40 -0.0001851   0.004763  3.975e-05 -0.03886       0.9692 
   3    rs2331526  120790227       40   0.002971   0.003533    0.01827    0.841       0.4056 
   3    rs9825058  120790261       40   0.004383   0.002796    0.06074    1.568       0.1253 
   3    rs2331527  120790332       40  -0.001236   0.003152    0.00403  -0.3921       0.6972 
   3   rs76345260  120790731       40  -0.005836   0.005054    0.03389   -1.155       0.2555 
   3    rs9855455  120792187       40   0.004383   0.002796    0.06074    1.568       0.1253 
   3    rs7615991  120792926       40  -0.002927   0.002492    0.03502   -1.174       0.2476 
   3    rs7627802  120793191       40   0.004383   0.002796    0.06074    1.568       0.1253 
   3    rs4676841  120793493       40  -0.004017   0.004718    0.01872  -0.8515       0.3999 
   3    rs7616617  120793606       40   0.004383   0.002796    0.06074    1.568       0.1253 
   3    rs7616466  120793617       40  -0.001236   0.003152    0.00403  -0.3921       0.6972 
   3   rs12634158  120793916       40   0.004383   0.002796    0.06074    1.568       0.1253 
   3   rs73855320  120794080       40  -0.006463   0.004351    0.05487   -1.485       0.1457 
   3  rs111249675  120794234       40 -0.0001851   0.004763  3.975e-05 -0.03886       0.9692 
   3  rs113085769  120794448       40 -0.0001851   0.004763  3.975e-05 -0.03886       0.9692 
   3    rs4642056  120794660       40   0.004383   0.002796    0.06074    1.568       0.1253 
   3    rs2877405  120794972       40   0.004383   0.002796    0.06074    1.568       0.1253 
   3    rs2877406  120794980       40   0.004383   0.002796    0.06074    1.568       0.1253 
   3    rs2331528  120795056       40 -0.0007097   0.002441    0.00222  -0.2908       0.7728 
   3    rs9823442  120795151       40   0.004383   0.002796    0.06074    1.568       0.1253 
   3    rs9843421  120795347       40   0.004383   0.002796    0.06074    1.568       0.1253 
   3    rs9823877  120795354       40   0.004383   0.002796    0.06074    1.568       0.1253 
   3  rs116330514  120795775       40  -0.005836   0.005054    0.03389   -1.155       0.2555 
   3   rs75754730  120795823       40 -0.0001284   0.005669   1.35e-05 -0.02265        0.982 
   3    rs7625603  120796178       40   0.004383   0.002796    0.06074    1.568       0.1253 
   3    rs7637229  120796231       40   0.004383   0.002796    0.06074    1.568       0.1253 
   3  rs111954245  120796282       40 -0.0001851   0.004763  3.975e-05 -0.03886       0.9692 
   3    rs6438603  120796452       40   0.004383   0.002796    0.06074    1.568       0.1253 
   3  rs138899251  120796480       40  -0.002021   0.005659   0.003345  -0.3571        0.723 
   3  rs147400009  120796755       40  -0.006463   0.004351    0.05487   -1.485       0.1457 
   3    rs6780119  120796770       40   0.004383   0.002796    0.06074    1.568       0.1253 
   3    rs9853679  120797075       40  0.0004678   0.002874   0.000697   0.1628       0.8715 
   3    rs9833700  120797102       40   0.004383   0.002796    0.06074    1.568       0.1253 
   3    rs6783166  120797233       40   0.004383   0.002796    0.06074    1.568       0.1253 
   3    rs6438604  120797585       40   0.004383   0.002796    0.06074    1.568       0.1253 
   3    rs6438605  120797586       40   0.004383   0.002796    0.06074    1.568       0.1253 
   3  rs181917627  120797711       40  -0.006351    0.00465    0.04679   -1.366         0.18 
   3    rs6438606  120797753       40   0.004383   0.002796    0.06074    1.568       0.1253 
   3   rs12639266  120798913       40   0.004383   0.002796    0.06074    1.568       0.1253 
   3  rs111492852  120799129       40 -0.0001284   0.005669   1.35e-05 -0.02265        0.982 
   3   rs57353999  120799241       40   0.001829   0.002707    0.01187   0.6756       0.5034 
   3    rs3914745  120799666       40  -0.001236   0.003152    0.00403  -0.3921       0.6972 
   3  rs114067282  120800778       40   0.006845   0.005559    0.03837    1.231       0.2258 
   3    rs6438607  120800796       40  -0.002927   0.002492    0.03502   -1.174       0.2476 
   3    rs6794230  120800837       40   0.004383   0.002796    0.06074    1.568       0.1253 
   3   rs61645503  120800911       40  0.0005351    0.00371   0.000547   0.1442       0.8861 
   3   rs74679947  120801144       40   0.004383   0.002796    0.06074    1.568       0.1253 
   3    rs6810159  120801236       40   0.004383   0.002796    0.06074    1.568       0.1253 
   3    rs9875808  120801653       40  -0.001236   0.003152    0.00403  -0.3921       0.6972 
   3  rs112031509  120801915       40  -0.001792   0.005661   0.002628  -0.3165       0.7534 
   3   rs13327223  120802173       40 -0.0007097   0.002441    0.00222  -0.2908       0.7728 
   3  rs112536161  120802260       40   -0.00131   0.004758    0.00199  -0.2753       0.7846 
   3   rs13323586  120802370       40   0.004383   0.002796    0.06074    1.568       0.1253 
   3  rs112268479  120802380       40   -0.00131   0.004758    0.00199  -0.2753       0.7846 
   3   rs13314083  120802925       40   0.004383   0.002796    0.06074    1.568       0.1253 
   3  rs201589890  120802946       40  -0.001378   0.005137   0.001891  -0.2683       0.7899 
   3   rs78062975  120803015       40   0.004383   0.002796    0.06074    1.568       0.1253 
   3    rs9810761  120803263       40   0.004383   0.002796    0.06074    1.568       0.1253 
   3    rs9810811  120803337       40   0.004383   0.002796    0.06074    1.568       0.1253 
   3    rs9828852  120803734       40   0.004383   0.002796    0.06074    1.568       0.1253 
   3  rs138992281  120803858       40   0.004383   0.002796    0.06074    1.568       0.1253 
   3   rs76771339  120803908       40  -0.001236   0.003152    0.00403  -0.3921       0.6972 
   3    rs9833180  120804124       40 -0.0007097   0.002441    0.00222  -0.2908       0.7728 
   3    rs6799358  120804892       40   0.004383   0.002796    0.06074    1.568       0.1253 
   3   rs16832074  120805160       40   0.004383   0.002796    0.06074    1.568       0.1253 
   3  rs148126293  120805314       40   0.004383   0.002796    0.06074    1.568       0.1253 
   3    rs9822863  120805707       40   0.004383   0.002796    0.06074    1.568       0.1253 
   3    rs6775842  120805772       40  -0.001236   0.003152    0.00403  -0.3921       0.6972 
   3   rs12488442  120806129       40  -0.002271   0.002331    0.02436  -0.9742       0.3361 
   3    rs9847337  120806193       40   0.004383   0.002796    0.06074    1.568       0.1253 
   3    rs9827891  120806442       40   0.004383   0.002796    0.06074    1.568       0.1253 
   3    rs3906000  120806595       40 -0.0007097   0.002441    0.00222  -0.2908       0.7728 
   3    rs9848328  120806790       40  -0.002271   0.002331    0.02436  -0.9742       0.3361 
   3   rs61795510  120807032       40   -0.00128   0.002402   0.007413  -0.5327       0.5973 
   3    rs9852787  120807257       40   0.004383   0.002796    0.06074    1.568       0.1253 
   3   rs55640616  120807853       40  -0.002249   0.002511    0.02068  -0.8959        0.376 
   3   rs57990346  120807886       40  -0.001524   0.002686   0.008395  -0.5672       0.5739 
   3   rs10713184  120807985       40   0.004383   0.002796    0.06074    1.568       0.1253 
   3    rs6785984  120808456       40   0.004383   0.002796    0.06074    1.568       0.1253 
   3   rs74370757  120808589       40   0.004383   0.002796    0.06074    1.568       0.1253 
   3    rs7643267  120808811       40  -0.002906   0.002507    0.03415   -1.159       0.2536 
   3    rs9862838  120808864       40   0.004383   0.002796    0.06074    1.568       0.1253 
   3    rs7645582  120808919       40  -0.001236   0.003152    0.00403  -0.3921       0.6972 
   3   rs56048195  120809321       40  -0.001524   0.002686   0.008395  -0.5672       0.5739 
   3   rs59778278  120809596       40  -0.001236   0.003152    0.00403  -0.3921       0.6972 
   3  rs551335690  120809916       40   0.003355   0.002374    0.04992    1.413       0.1658 
   3  rs565275292  120810028       40   0.003622   0.003224    0.03216    1.124       0.2682 
   3   rs74843729  120810088       40   0.002199   0.002168    0.02637    1.014       0.3168 
   3   rs75011862  120810470       40  -0.001236   0.003152    0.00403  -0.3921       0.6972 
   3   rs75027403  120810541       40   0.001835   0.002387    0.01532   0.7689       0.4467 
   3  rs147295121  120810875       40   -0.00131   0.004758    0.00199  -0.2753       0.7846 
   3  rs148511067  120811085       40   -0.00131   0.004758    0.00199  -0.2753       0.7846 
   3   rs78552675  120811136       40 -0.0003435   0.002341  0.0005663  -0.1467       0.8841 
   3    rs7646234  120811547       40   0.005772   0.002991    0.08925     1.93      0.06113 
   3  rs146863353  120811984       40   0.004383   0.002796    0.06074    1.568       0.1253 
   3  rs141501569  120812015       40   0.004383   0.002796    0.06074    1.568       0.1253 
   3  rs150852679  120812042       40   -0.00131   0.004758    0.00199  -0.2753       0.7846 
   3  rs113588918  120812082       40  -0.002906   0.002507    0.03415   -1.159       0.2536 
   3  rs144221104  120812102       40  -0.002927   0.002492    0.03502   -1.174       0.2476 
   3   rs12497286  120812125       40   0.004383   0.002796    0.06074    1.568       0.1253 
   3   rs58144930  120812487       40  -0.006463   0.004351    0.05487   -1.485       0.1457 
   3  rs535228264  120812713       40 -0.0001851   0.004763  3.975e-05 -0.03886       0.9692 
   3  rs140180931  120812731       40   0.004383   0.002796    0.06074    1.568       0.1253 
   3   rs12494809  120812876       40   0.004383   0.002796    0.06074    1.568       0.1253 
   3  rs528975999  120813111       40  -0.006463   0.004351    0.05487   -1.485       0.1457 
   3  rs139671819  120813178       40  -0.002927   0.002492    0.03502   -1.174       0.2476 
   3   rs75561156  120813291       40 -0.0007097   0.002441    0.00222  -0.2908       0.7728 
   3    rs9827020  120813350       40   0.004383   0.002796    0.06074    1.568       0.1253 
   3    rs9809684  120813355       40   0.004383   0.002796    0.06074    1.568       0.1253 
   3   rs11925873  120813405       40   -0.00131   0.004758    0.00199  -0.2753       0.7846 
   3    rs9865199  120813558       40   0.004383   0.002796    0.06074    1.568       0.1253 
   3  rs113779305  120813662       40 -0.0001851   0.004763  3.975e-05 -0.03886       0.9692 
   3    rs9869549  120814047       40   0.004383   0.002796    0.06074    1.568       0.1253 
   3    rs7633404  120814263       40  -0.004017   0.004718    0.01872  -0.8515       0.3999 
   3  rs113394017  120814877       40 -0.0001851   0.004763  3.975e-05 -0.03886       0.9692 
   3   rs35783902  120814956       40   0.004383   0.002796    0.06074    1.568       0.1253 
   3    rs7636387  120815160       40 -0.0007097   0.002441    0.00222  -0.2908       0.7728 
   3    rs7648200  120815348       40 -0.0007097   0.002441    0.00222  -0.2908       0.7728 
   3    rs7648217  120815424       40   0.004383   0.002796    0.06074    1.568       0.1253 
   3    rs7648612  120815781       40 -0.0007097   0.002441    0.00222  -0.2908       0.7728 
   3    rs7637100  120815806       40 -0.0007097   0.002441    0.00222  -0.2908       0.7728 
   3    rs3856575  120816217       40  -0.001236   0.003152    0.00403  -0.3921       0.6972 
   3    rs9872673  120816357       40   0.004383   0.002796    0.06074    1.568       0.1253 
   3    rs9853078  120816605       40  -0.001236   0.003152    0.00403  -0.3921       0.6972 
   3   rs78930035  120817005       40   0.004383   0.002796    0.06074    1.568       0.1253 
   3    rs2331522  120817040       40   0.002971   0.003533    0.01827    0.841       0.4056 
   3   rs10212452  120817063       40 -0.0007097   0.002441    0.00222  -0.2908       0.7728 
   3   rs10212188  120817363       40   0.004383   0.002796    0.06074    1.568       0.1253 
   3   rs77910769  120817548       40   -0.00131   0.004758    0.00199  -0.2753       0.7846 
   3   rs79000053  120817560       40   -0.00131   0.004758    0.00199  -0.2753       0.7846 
   3  rs113030664  120818374       40 -0.0001851   0.004763  3.975e-05 -0.03886       0.9692 
   3    rs9289158  120818940       40   0.004383   0.002796    0.06074    1.568       0.1253 
   3    rs9289159  120818953       40   0.004383   0.002796    0.06074    1.568       0.1253 
   3    rs9289160  120818993       40   0.004383   0.002796    0.06074    1.568       0.1253 
   3   rs77009327  120819561       40   -0.00131   0.004758    0.00199  -0.2753       0.7846 
   3  rs113284057  120819635       40 -0.0001851   0.004763  3.975e-05 -0.03886       0.9692 
   3  rs150007162  120819707       40  -0.001792   0.005661   0.002628  -0.3165       0.7534 
   3  rs142123357  120819959       40   0.004383   0.002796    0.06074    1.568       0.1253 
   3    rs9873688  120820170       40   0.003988   0.002844    0.04921    1.402       0.1689 
   3    rs9873947  120820190       40  -0.001524   0.002686   0.008395  -0.5672       0.5739 
   3    rs9835852  120820206       40   0.004383   0.002796    0.06074    1.568       0.1253 
   3  rs149537256  120820217       40  -0.001236   0.003152    0.00403  -0.3921       0.6972 
   3  rs145654694  120820784       40  -0.006463   0.004351    0.05487   -1.485       0.1457 
   3   rs77300839  120820829       40   0.004383   0.002796    0.06074    1.568       0.1253 
   3   rs74220950  120821022       40   -0.00131   0.004758    0.00199  -0.2753       0.7846 
   3    rs4048822  120821025       40   0.004383   0.002796    0.06074    1.568       0.1253 
   3   rs56106401  120821221       40  -0.001236   0.003152    0.00403  -0.3921       0.6972 
   3    rs3914739  120821406       40  -0.001524   0.002686   0.008395  -0.5672       0.5739 
   3   rs35649963  120822061       40  -0.004017   0.004718    0.01872  -0.8515       0.3999 
   3   rs75259175  120822262       40 -0.0001284   0.005669   1.35e-05 -0.02265        0.982 
   3    rs4282008  120822299       40 -0.0007097   0.002441    0.00222  -0.2908       0.7728 
   3    rs6810337  120822527       40   0.004383   0.002796    0.06074    1.568       0.1253 
   3   rs60705137  120823940       40  -0.006463   0.004351    0.05487   -1.485       0.1457 
   3  rs114611789  120823990       40 -0.0001851   0.004763  3.975e-05 -0.03886       0.9692 
   3    rs6780326  120824741       40   0.004383   0.002796    0.06074    1.568       0.1253 
   3    rs6807328  120824875       40   0.004383   0.002796    0.06074    1.568       0.1253 
   3  rs112542170  120825260       40 -0.0001851   0.004763  3.975e-05 -0.03886       0.9692 
   3    rs9877406  120825986       40 -0.0007097   0.002441    0.00222  -0.2908       0.7728 
   3  rs112123873  120826076       40  -0.001792   0.005661   0.002628  -0.3165       0.7534 
   3    rs9877593  120826138       40   0.004383   0.002796    0.06074    1.568       0.1253 
   3  rs551217068  120826231       40   0.004383   0.002796    0.06074    1.568       0.1253 
   3  rs149654510  120826575       40   0.004383   0.002796    0.06074    1.568       0.1253 
   3   rs12638767  120826733       40   0.004383   0.002796    0.06074    1.568       0.1253 
   3    rs9882481  120827024       40  -0.002906   0.002507    0.03415   -1.159       0.2536 
   3    rs4381881  120827617       40  -0.001236   0.003152    0.00403  -0.3921       0.6972 
   3    rs9812835  120828171       40   0.004383   0.002796    0.06074    1.568       0.1253 
   3    rs9855194  120828921       40   0.004383   0.002796    0.06074    1.568       0.1253 
   3    rs6796937  120829015       40   0.004383   0.002796    0.06074    1.568       0.1253 
   3   rs13434156  120829943       40  -0.001236   0.003152    0.00403  -0.3921       0.6972 
   3   rs75447330  120830660       40   0.004383   0.002796    0.06074    1.568       0.1253 
   3    rs9829512  120831500       40  -0.005264   0.004686    0.03214   -1.123       0.2683 
   3    rs3845852  120832368       40 -0.0007447   0.002479   0.002368  -0.3003       0.7656 
   3  rs111945860  120832513       40  0.0005351    0.00371   0.000547   0.1442       0.8861 
   3    rs4089688  120832596       40   0.004383   0.002796    0.06074    1.568       0.1253 
   3    rs4109044  120832808       40   0.004383   0.002796    0.06074    1.568       0.1253 
   3  rs538954537  120833232       40  -0.006463   0.004351    0.05487   -1.485       0.1457 
   3    rs3914738  120833241       40   0.004383   0.002796    0.06074    1.568       0.1253 
   3    rs3914737  120833279       40 -0.0007447   0.002479   0.002368  -0.3003       0.7656 
   3   rs17195196  120833403       40  -0.001236   0.003152    0.00403  -0.3921       0.6972 
   3   rs16832111  120833993       40  -0.001792   0.005661   0.002628  -0.3165       0.7534 
   3   rs17195251  120833994       40  -0.004017   0.004718    0.01872  -0.8515       0.3999 
   3   rs78549943  120834764       40  -0.001792   0.005661   0.002628  -0.3165       0.7534 
   3  rs111329542  120834914       40 -0.0001284   0.005669   1.35e-05 -0.02265        0.982 
   3    rs3845853  120835162       40   0.002971   0.003533    0.01827    0.841       0.4056 
   3   rs12487633  120835613       40  -0.002906   0.002507    0.03415   -1.159       0.2536 
   3    rs4048756  120836078       40  -0.002271   0.002331    0.02436  -0.9742       0.3361 
   3   rs16832118  120836636       40   0.004383   0.002796    0.06074    1.568       0.1253 
   3   rs28485580  120836661       40   0.004383   0.002796    0.06074    1.568       0.1253 
   3   rs56152560  120836826       40  -0.006463   0.004351    0.05487   -1.485       0.1457 
   3    rs9832737  120837223       40   0.004383   0.002796    0.06074    1.568       0.1253 
   3    rs2222226  120837785       40  -0.001792   0.005661   0.002628  -0.3165       0.7534 
   3    rs2331525  120838069       40 -0.0007097   0.002441    0.00222  -0.2908       0.7728 
   3    rs9838136  120838289       40   0.004383   0.002796    0.06074    1.568       0.1253 
   3   rs16845478  120838615       40   0.004383   0.002796    0.06074    1.568       0.1253 
   3   rs61661959  120838809       40  -0.005877   0.005588    0.02829   -1.052       0.2995 
   3   rs75367092  120840571       40   0.004383   0.002796    0.06074    1.568       0.1253 
   3   rs12486546  120841293       40   0.004383   0.002796    0.06074    1.568       0.1253 
   3   rs76115117  120841552       40   -0.00131   0.004758    0.00199  -0.2753       0.7846 
   3    rs7635903  120841607       40  -0.002906   0.002507    0.03415   -1.159       0.2536 
   3   rs74502689  120841892       40   0.004383   0.002796    0.06074    1.568       0.1253 
   3   rs60103718  120842853       40  -0.006351    0.00465    0.04679   -1.366         0.18 
   3  rs144622679  120842916       40   -0.00131   0.004758    0.00199  -0.2753       0.7846 
   3   rs73855330  120843226       40  -0.006351    0.00465    0.04679   -1.366         0.18 
   3  rs115534955  120843376       40   0.004383   0.002796    0.06074    1.568       0.1253 
   3   rs75710055  120843547       40  -0.005836   0.005054    0.03389   -1.155       0.2555 
   3  rs116390019  120843970       40   0.004383   0.002796    0.06074    1.568       0.1253 
   3   rs78393338  120844778       40 -0.0001851   0.004763  3.975e-05 -0.03886       0.9692 
   3    rs3914741  120844986       40   0.004383   0.002796    0.06074    1.568       0.1253 
   3    rs3914742  120845175       40   0.004383   0.002796    0.06074    1.568       0.1253 
   3    rs9289161  120845293       40   0.004383   0.002796    0.06074    1.568       0.1253 
   3    rs3856576  120845812       40   -0.00131   0.004758    0.00199  -0.2753       0.7846 
   3   rs16832121  120845944       40   0.004383   0.002796    0.06074    1.568       0.1253 
   3   rs73855332  120846518       40  -0.006351    0.00465    0.04679   -1.366         0.18 
   3    rs3934093  120847062       40  -0.001524   0.002686   0.008395  -0.5672       0.5739 
   3    rs9289162  120847181       40   0.004383   0.002796    0.06074    1.568       0.1253 
   3    rs9289163  120847203       40   0.004383   0.002796    0.06074    1.568       0.1253 
   3   rs79408274  120848492       40 -0.0001851   0.004763  3.975e-05 -0.03886       0.9692 
   3    rs3905998  120849028       40   0.004383   0.002796    0.06074    1.568       0.1253 
   3   rs76362092  120849129       40   -0.00131   0.004758    0.00199  -0.2753       0.7846 
   3   rs16832125  120849842       40 -0.0007097   0.002441    0.00222  -0.2908       0.7728 
   3    rs3914743  120850368       40  -0.002271   0.002331    0.02436  -0.9742       0.3361 
   3    rs3914744  120850676       40   -0.00261   0.002507    0.02775   -1.041       0.3043 
   3    rs9841572  120851472       40   0.004383   0.002796    0.06074    1.568       0.1253 
   3   rs75750546  120851787       40  -0.001792   0.005661   0.002628  -0.3165       0.7534 
   3   rs76851442  120852034       40   -0.00131   0.004758    0.00199  -0.2753       0.7846 
   3   rs77260954  120852935       40 -0.0001851   0.004763  3.975e-05 -0.03886       0.9692 
   3    rs3856577  120853090       40   0.004383   0.002796    0.06074    1.568       0.1253 
   3  rs111622969  120853665       40   -0.00131   0.004758    0.00199  -0.2753       0.7846 
   3  rs376095041  120853844       40   0.004383   0.002796    0.06074    1.568       0.1253 
   3  rs200972256  120853846       40   0.004383   0.002796    0.06074    1.568       0.1253 
   3  rs141781275  120854034       40   0.004383   0.002796    0.06074    1.568       0.1253 
   3  rs113777996  120854149       40 -0.0001851   0.004763  3.975e-05 -0.03886       0.9692 
   3  rs116635069  120854800       40 -0.0001851   0.004763  3.975e-05 -0.03886       0.9692 
   3   rs12632599  120855667       40   0.004383   0.002796    0.06074    1.568       0.1253 
   3   rs12630798  120855967       40   0.004383   0.002796    0.06074    1.568       0.1253 
   3   rs28832926  120856275       40  -0.005264   0.004686    0.03214   -1.123       0.2683 
   3    rs9882608  120857037       40  -0.001524   0.002686   0.008395  -0.5672       0.5739 
   3   rs76954107  120857496       40 -0.0001851   0.004763  3.975e-05 -0.03886       0.9692 
   3    rs9827836  120857577       40  -0.002271   0.002331    0.02436  -0.9742       0.3361 
   3  rs138096578  120857659       40   0.004383   0.002796    0.06074    1.568       0.1253 
   3   rs13318249  120857937       40  -0.001524   0.002686   0.008395  -0.5672       0.5739 
   3  rs138522244  120858989       40  -0.002927   0.002492    0.03502   -1.174       0.2476 
   3    rs3908117  120859292       40  -0.001524   0.002686   0.008395  -0.5672       0.5739 
   3   rs76711830  120859431       40   0.004383   0.002796    0.06074    1.568       0.1253 
   3   rs79489952  120859607       40   -0.00131   0.004758    0.00199  -0.2753       0.7846 
   3   rs59489729  120859931       40  -0.006351    0.00465    0.04679   -1.366         0.18 
   3  rs112298675  120859955       40 -0.0001284   0.005669   1.35e-05 -0.02265        0.982 
   3  rs529193187  120860250       40   0.002557   0.002568    0.02543   0.9957       0.3257 
   3    rs7634173  120860316       40   0.004383   0.002796    0.06074    1.568       0.1253 
   3   rs60648200  120860470       40  -0.002927   0.002492    0.03502   -1.174       0.2476 
   3   rs34548235  120862005       40   0.004648   0.003733    0.03919    1.245       0.2208 
   3  rs531040209  120862140       40  -0.002818   0.002616    0.02963   -1.077       0.2882 
   3  rs397838289  120862986       40 -0.0001426   0.002348  9.697e-05  -0.0607       0.9519 
   3    rs9860056  120863730       40  -0.002906   0.002507    0.03415   -1.159       0.2536 
   3    rs2877412  120863828       40   0.004383   0.002796    0.06074    1.568       0.1253 
   3    rs2331538  120863958       40 -0.0007097   0.002441    0.00222  -0.2908       0.7728 
   3   rs60935823  120864097       40  -0.002271   0.002331    0.02436  -0.9742       0.3361 
   3   rs78822220  120864126       40   -0.00131   0.004758    0.00199  -0.2753       0.7846 
   3   rs58503530  120864213       40 -0.0007097   0.002441    0.00222  -0.2908       0.7728 
   3    rs1518597  120864719       40 -0.0007097   0.002441    0.00222  -0.2908       0.7728 
   3    rs9858962  120864970       40   0.004383   0.002796    0.06074    1.568       0.1253 
   3   rs16832140  120865302       40   -0.00131   0.004758    0.00199  -0.2753       0.7846 
   3   rs34698443  120865469       40   0.004648   0.003733    0.03919    1.245       0.2208 
   3    rs6775508  120865481       40  -0.001236   0.003152    0.00403  -0.3921       0.6972 
   3    rs9289164  120865627       40   0.004383   0.002796    0.06074    1.568       0.1253 
   3    rs9826818  120865887       40   0.004383   0.002796    0.06074    1.568       0.1253 
   3   rs74280559  120866199       40   -0.00131   0.004758    0.00199  -0.2753       0.7846 
   3   rs76338161  120866531       40    -0.0027   0.005124   0.007256   -0.527       0.6012 
   3  rs112620462  120867015       40 -0.0001284   0.005669   1.35e-05 -0.02265        0.982 
   3  rs111326024  120867031       40 -0.0001851   0.004763  3.975e-05 -0.03886       0.9692 
   3   rs74652873  120869276       40 -0.0001851   0.004763  3.975e-05 -0.03886       0.9692 
   3   rs75338033  120870003       40   -0.00131   0.004758    0.00199  -0.2753       0.7846 
   3   rs34629030  120870676       40  -0.001236   0.003152    0.00403  -0.3921       0.6972 
   3   rs10530756  120870801       40  -0.001236   0.003152    0.00403  -0.3921       0.6972 
   3    rs1875867  120871116       40  8.623e-05   0.004476  9.768e-06  0.01927       0.9847 
   3    rs2331641  120871957       40  0.0004678   0.002874   0.000697   0.1628       0.8715 
   3    rs9289165  120872276       40   0.004383   0.002796    0.06074    1.568       0.1253 
   3    rs6781645  120872725       40   0.004383   0.002796    0.06074    1.568       0.1253 
   3    rs9870664  120874659       40   0.004383   0.002796    0.06074    1.568       0.1253 
   3   rs12330662  120877105       40   0.004383   0.002796    0.06074    1.568       0.1253 
   3    rs1401194  120877561       40   0.004383   0.002796    0.06074    1.568       0.1253 
   3    rs9863707  120878638       40  -0.002271   0.002331    0.02436  -0.9742       0.3361 
   3  rs527511504  120878643       40   0.004383   0.002796    0.06074    1.568       0.1253 
   3    rs7616074  120879094       40   0.004383   0.002796    0.06074    1.568       0.1253 
   3   rs77532651  120879799       40   0.004383   0.002796    0.06074    1.568       0.1253 
   3  rs578015760  120880087       40   0.003908   0.002828    0.04787    1.382        0.175 
   3   rs76361748  120880308       40 -0.0001851   0.004763  3.975e-05 -0.03886       0.9692 
   3   rs73855344  120880515       40  -0.006351    0.00465    0.04679   -1.366         0.18 
   3   rs58222742  120880761       40  -0.002271   0.002331    0.02436  -0.9742       0.3361 
   3   rs77594201  120881262       40  -0.006351    0.00465    0.04679   -1.366         0.18 
   3  rs192090136  120881452       40 -0.0001851   0.004763  3.975e-05 -0.03886       0.9692 
   3    rs4676710  120881562       40 -0.0007097   0.002441    0.00222  -0.2908       0.7728 
   3    rs4676711  120881749       40  -0.004017   0.004718    0.01872  -0.8515       0.3999 
   3  rs113531363  120882288       40 -0.0001851   0.004763  3.975e-05 -0.03886       0.9692 
   3  rs143432778  120882323       40   0.004383   0.002796    0.06074    1.568       0.1253 
   3   rs28635737  120882554       40   0.004383   0.002796    0.06074    1.568       0.1253 
   3    rs7641749  120882602       40  -0.002271   0.002331    0.02436  -0.9742       0.3361 
   3   rs72966163  120883343       40  0.0009346   0.003806   0.001584   0.2456       0.8073 
   3    rs9834448  120883490       40   0.004383   0.002796    0.06074    1.568       0.1253 
   3    rs2331642  120883923       40 -0.0007097   0.002441    0.00222  -0.2908       0.7728 
   3    rs1504538  120884009       40 -0.0007097   0.002441    0.00222  -0.2908       0.7728 
   3    rs7648360  120884709       40  -0.001236   0.003152    0.00403  -0.3921       0.6972 
   3    rs7615712  120884717       40  -0.001236   0.003152    0.00403  -0.3921       0.6972 
   3  rs111226007  120884811       40   -0.00131   0.004758    0.00199  -0.2753       0.7846 
   3    rs6782749  120884932       40 -0.0007097   0.002441    0.00222  -0.2908       0.7728 
   3   rs12638006  120885536       40   0.004383   0.002796    0.06074    1.568       0.1253 
   3   rs74280560  120885710       40   -0.00131   0.004758    0.00199  -0.2753       0.7846 
   3    rs5852262  120885837       40   0.004383   0.002796    0.06074    1.568       0.1253 
   3  rs201204142  120885844       40   0.004383   0.002796    0.06074    1.568       0.1253 
   3   rs73855347  120885871       40  -0.006463   0.004351    0.05487   -1.485       0.1457 
   3   rs10049483  120887367       40   0.004383   0.002796    0.06074    1.568       0.1253 
   3    rs9827406  120887421       40 -0.0007097   0.002441    0.00222  -0.2908       0.7728 
   3  rs146909084  120887684       40 -0.0001851   0.004763  3.975e-05 -0.03886       0.9692 
   3  rs147949653  120887685       40   0.004383   0.002796    0.06074    1.568       0.1253 
   3   rs74929886  120887791       40  -0.006351    0.00465    0.04679   -1.366         0.18 
   3  rs199848759  120888886       40   0.004383   0.002796    0.06074    1.568       0.1253 
   3   rs13319262  120889263       40  -0.001236   0.003152    0.00403  -0.3921       0.6972 
   3    rs2203797  120889370       40 -0.0007097   0.002441    0.00222  -0.2908       0.7728 
   3  rs111903623  120889598       40   -0.00131   0.004758    0.00199  -0.2753       0.7846 
   3  rs113573326  120889735       40   -0.00131   0.004758    0.00199  -0.2753       0.7846 
   3    rs9818754  120889806       40   0.004383   0.002796    0.06074    1.568       0.1253 
   3  rs137892628  120890601       40   0.004383   0.002796    0.06074    1.568       0.1253 
   3    rs9828240  120891092       40   0.004383   0.002796    0.06074    1.568       0.1253 
   3    rs2331610  120891369       40   0.004383   0.002796    0.06074    1.568       0.1253 
   3    rs7620938  120891590       40  -0.001236   0.003152    0.00403  -0.3921       0.6972 
   3  rs113305606  120891677       40 -0.0001851   0.004763  3.975e-05 -0.03886       0.9692 
   3    rs7653810  120891771       40  -0.001236   0.003152    0.00403  -0.3921       0.6972 
   3  rs115296320  120892022       40   -0.00131   0.004758    0.00199  -0.2753       0.7846 
   3   rs12495905  120892043       40   0.004383   0.002796    0.06074    1.568       0.1253 
   3  rs112298317  120892347       40 -0.0001284   0.005669   1.35e-05 -0.02265        0.982 
   3    rs2048981  120892470       40   -0.00131   0.004758    0.00199  -0.2753       0.7846 
   3  rs140015617  120892742       40   0.004383   0.002796    0.06074    1.568       0.1253 
   3    rs1914743  120893245       40 -0.0007097   0.002441    0.00222  -0.2908       0.7728 
   3    rs9876935  120893389       40  -0.001236   0.003152    0.00403  -0.3921       0.6972 
   3   rs73855348  120893915       40  -0.006463   0.004351    0.05487   -1.485       0.1457 
   3  rs543432878  120894704       40  -0.000989   0.004473   0.001285  -0.2211       0.8262 
   3   rs76951640  120895274       40 -0.0001284   0.005669   1.35e-05 -0.02265        0.982 
   3   rs74441970  120895357       40   0.004383   0.002796    0.06074    1.568       0.1253 
   3    rs1818660  120895578       40 -0.0007097   0.002441    0.00222  -0.2908       0.7728 
   3    rs1818659  120895610       40  -0.001792   0.005661   0.002628  -0.3165       0.7534 
   3   rs77722806  120895615       40  -0.004017   0.004718    0.01872  -0.8515       0.3999 
   3    rs7643780  120895620       40  -0.001236   0.003152    0.00403  -0.3921       0.6972 
   3   rs11445232  120895926       40   0.004383   0.002796    0.06074    1.568       0.1253 
   3    rs9864860  120896542       40   0.004383   0.002796    0.06074    1.568       0.1253 
   3    rs1191311  120896684       40 -0.0007097   0.002441    0.00222  -0.2908       0.7728 
   3    rs1191310  120897521       40  -0.001236   0.003152    0.00403  -0.3921       0.6972 
   3    rs1191309  120897697       40  -0.001236   0.003152    0.00403  -0.3921       0.6972 
   3   rs75540087  120898069       40   0.004383   0.002796    0.06074    1.568       0.1253 
   3   rs80148302  120899116       40  -0.004017   0.004718    0.01872  -0.8515       0.3999 
   3  rs116755351  120899651       40   0.004383   0.002796    0.06074    1.568       0.1253 
   3  rs146378003  120899732       40   0.004383   0.002796    0.06074    1.568       0.1253 
   3   rs76900191  120899804       40   0.004383   0.002796    0.06074    1.568       0.1253 
   3  rs115373109  120900050       40   0.004383   0.002796    0.06074    1.568       0.1253 
   3   rs57251480  120900257       40 -0.0007097   0.002441    0.00222  -0.2908       0.7728 
   3  rs112630693  120900973       40 -0.0001851   0.004763  3.975e-05 -0.03886       0.9692 
   3    rs1211857  120901277       40  -0.001524   0.002686   0.008395  -0.5672       0.5739 
   3    rs1191308  120901404       40 -0.0007097   0.002441    0.00222  -0.2908       0.7728 
   3    rs1191307  120901522       40 -0.0007097   0.002441    0.00222  -0.2908       0.7728 
   3   rs74927086  120901962       40  -0.006463   0.004351    0.05487   -1.485       0.1457 
   3    rs9878635  120902082       40   0.004383   0.002796    0.06074    1.568       0.1253 
   3    rs1191306  120902408       40  -0.002271   0.002331    0.02436  -0.9742       0.3361 
   3  rs572943776  120902437       40   0.004848   0.003034    0.06296    1.598       0.1184 
   3   rs75524658  120902550       40  -0.006463   0.004351    0.05487   -1.485       0.1457 
   3    rs7633823  120902791       40   0.004383   0.002796    0.06074    1.568       0.1253 
   3   rs56781134  120903169       40  -0.002271   0.002331    0.02436  -0.9742       0.3361 
   3  rs112243644  120903267       40   -0.00131   0.004758    0.00199  -0.2753       0.7846 
   3    rs9831505  120904132       40   0.004383   0.002796    0.06074    1.568       0.1253 
   3    rs1191300  120904563       40  -0.002906   0.002507    0.03415   -1.159       0.2536 
   3  rs147539076  120904656       40   0.004383   0.002796    0.06074    1.568       0.1253 
   3    rs1191301  120904780       40  -0.001236   0.003152    0.00403  -0.3921       0.6972 
   3    rs9681088  120904799       40   0.004383   0.002796    0.06074    1.568       0.1253 
   3  rs139834085  120904915       40   0.004383   0.002796    0.06074    1.568       0.1253 
   3    rs1191302  120904946       40 -0.0007097   0.002441    0.00222  -0.2908       0.7728 
   3    rs1211513  120905019       40  -0.001236   0.003152    0.00403  -0.3921       0.6972 
   3   rs71618039  120905348       40  -0.002271   0.002331    0.02436  -0.9742       0.3361 
   3  rs141249450  120905352       40  -0.002271   0.002331    0.02436  -0.9742       0.3361 
   3  rs139694321  120905353       40  -0.002271   0.002331    0.02436  -0.9742       0.3361 
   3    rs1191303  120905469       40 -0.0007097   0.002441    0.00222  -0.2908       0.7728 
   3    rs7428465  120905497       40   0.004383   0.002796    0.06074    1.568       0.1253 
   3    rs7428468  120905545       40   0.004383   0.002796    0.06074    1.568       0.1253 
   3   rs13434008  120906284       40   0.004383   0.002796    0.06074    1.568       0.1253 
   3    rs1795393  120906866       40 -0.0007097   0.002441    0.00222  -0.2908       0.7728 
   3  rs145300750  120907504       40    0.00472   0.002773    0.07083    1.702      0.09693 
   3  rs149093807  120907600       40   0.004383   0.002796    0.06074    1.568       0.1253 
   3    rs4048751  120908277       40  -0.001236   0.003152    0.00403  -0.3921       0.6972 
   3   rs12496406  120908325       40   0.004383   0.002796    0.06074    1.568       0.1253 
   3    rs7652353  120908408       40   0.004383   0.002796    0.06074    1.568       0.1253 
   3    rs2679286  120908593       40 -0.0007097   0.002441    0.00222  -0.2908       0.7728 
   3    rs2701052  120908774       40  -0.001524   0.002686   0.008395  -0.5672       0.5739 
   3    rs7644591  120908911       40   0.004383   0.002796    0.06074    1.568       0.1253 
   3    rs1795392  120909000       40  -0.001236   0.003152    0.00403  -0.3921       0.6972 
   3    rs7610835  120909014       40   0.004383   0.002796    0.06074    1.568       0.1253 
   3   rs35983445  120909058       40   0.004383   0.002796    0.06074    1.568       0.1253 
   3    rs1699960  120909117       40  -0.002526   0.002395    0.02846   -1.055       0.2981 
   3    rs1795391  120909159       40 -0.0007006   0.002346   0.002342  -0.2987       0.7668 
   3  rs144050849  120909180       40   0.004383   0.002796    0.06074    1.568       0.1253 
   3    rs1699958  120909219       40 -0.0007097   0.002441    0.00222  -0.2908       0.7728 
   3  rs573125516  120909646       40   0.008438   0.005501    0.05831    1.534       0.1333 
   3  rs112506982  120909670       40 -0.0007505   0.004474  0.0007398  -0.1677       0.8677 
   3  rs186401120  120909718       40  -0.006351    0.00465    0.04679   -1.366         0.18 
   3  rs141057925  120909754       40  -0.001236   0.003152    0.00403  -0.3921       0.6972 
   3   rs12637208  120910134       40   0.004383   0.002796    0.06074    1.568       0.1253 
   3   rs57745805  120910202       40  -0.006463   0.004351    0.05487   -1.485       0.1457 
   3    rs1795387  120911046       40  -0.002906   0.002507    0.03415   -1.159       0.2536 
   3  rs112069743  120911219       40  -0.001792   0.005661   0.002628  -0.3165       0.7534 
   3  rs144084966  120911300       40   0.004383   0.002796    0.06074    1.568       0.1253 
   3  rs141015187  120911590       40  -0.002441    0.00369    0.01139  -0.6616       0.5122 
   3  rs113665456  120911623       40  -0.002927   0.002492    0.03502   -1.174       0.2476 
   3  rs539638939  120912033       40   0.001123   0.005666   0.001033   0.1983       0.8439 
   3  rs549661474  120912040       40   0.001123   0.005666   0.001033   0.1983       0.8439 
   3  rs570142275  120912041       40   0.001123   0.005666   0.001033   0.1983       0.8439 
   3  rs183287873  120912085       40  -0.002175    0.00513   0.004707  -0.4239        0.674 
   3  rs373423704  120912087       40  -0.002175    0.00513   0.004707  -0.4239        0.674 
   3  rs527304307  120912261       40  -0.005929   0.003957    0.05577   -1.498       0.1424 
   3  rs201342492  120912271       40  -0.005929   0.003957    0.05577   -1.498       0.1424 
   3  rs199635871  120912281       40  -0.003904   0.003756    0.02765   -1.039       0.3052 
   3  rs144408060  120912813       40 -0.0003615   0.002874  0.0004162  -0.1258       0.9006 
   3    rs2679284  120912968       40 -0.0007097   0.002441    0.00222  -0.2908       0.7728 
   3   rs76021051  120913106       40   0.004383   0.002796    0.06074    1.568       0.1253 
   3   rs11276376  120913290       40  -0.001236   0.003152    0.00403  -0.3921       0.6972 
   3   rs76029257  120913581       40 -0.0001851   0.004763  3.975e-05 -0.03886       0.9692 
   3   rs74618410  120913848       40   -0.00131   0.004758    0.00199  -0.2753       0.7846 
   3   rs79135852  120914512       40   -0.00131   0.004758    0.00199  -0.2753       0.7846 
   3   rs76755557  120915005       40   -0.00131   0.004758    0.00199  -0.2753       0.7846 
   3    rs6765868  120915081       40   0.008438   0.005501    0.05831    1.534       0.1333 
   3  rs141857719  120915083       40 -0.0001284   0.005669   1.35e-05 -0.02265        0.982 
   3  rs142667541  120915260       40   0.004383   0.002796    0.06074    1.568       0.1253 
   3   rs77672636  120915281       40  -0.001792   0.005661   0.002628  -0.3165       0.7534 
   3  rs113661388  120916001       40 -0.0001851   0.004763  3.975e-05 -0.03886       0.9692 
   3    rs9870466  120916117       40   0.004383   0.002796    0.06074    1.568       0.1253 
   3  rs147949412  120916387       40  0.0003122   0.004545  0.0001241  0.06868       0.9456 
   3   rs59634035  120916686       40  -0.006463   0.004351    0.05487   -1.485       0.1457 
   3    rs9855730  120916954       40   0.004383   0.002796    0.06074    1.568       0.1253 
   3  rs147509592  120916984       40   0.004383   0.002796    0.06074    1.568       0.1253 
   3    rs6797170  120916999       40   0.004383   0.002796    0.06074    1.568       0.1253 
   3   rs56190943  120917041       40     0.0149   0.005128     0.1818    2.906     0.006072 
   3    rs9857034  120917763       40   0.004383   0.002796    0.06074    1.568       0.1253 
   3    rs1191294  120918091       40 -0.0007097   0.002441    0.00222  -0.2908       0.7728 
   3    rs9881524  120918343       40   0.004383   0.002796    0.06074    1.568       0.1253 
   3    rs1191292  120918905       40  -0.001524   0.002686   0.008395  -0.5672       0.5739 
   3  rs141021874  120918976       40   -0.00131   0.004758    0.00199  -0.2753       0.7846 
   3  rs111733968  120919059       40   -0.00131   0.004758    0.00199  -0.2753       0.7846 
   3    rs1191291  120919385       40 -0.0007097   0.002441    0.00222  -0.2908       0.7728 
   3    rs1191290  120919752       40  -0.001236   0.003152    0.00403  -0.3921       0.6972 
   3   rs13317817  120919768       40   0.004383   0.002796    0.06074    1.568       0.1253 
   3    rs1191289  120919873       40 -0.0007097   0.002441    0.00222  -0.2908       0.7728 
   3   rs12637989  120920491       40  -0.004017   0.004718    0.01872  -0.8515       0.3999 
   3    rs1191288  120920493       40  -0.001236   0.003152    0.00403  -0.3921       0.6972 
   3   rs76893553  120922174       40 -0.0001851   0.004763  3.975e-05 -0.03886       0.9692 
   3    rs6796736  120922542       40   0.004383   0.002796    0.06074    1.568       0.1253 
   3    rs1191299  120922557       40 -0.0007097   0.002441    0.00222  -0.2908       0.7728 
   3    rs1191298  120922698       40 -0.0007097   0.002441    0.00222  -0.2908       0.7728 
   3    rs9883937  120922828       40   0.004383   0.002796    0.06074    1.568       0.1253 
   3    rs1191297  120923244       40  -0.001236   0.003152    0.00403  -0.3921       0.6972 
   3    rs9850714  120923527       40   0.004383   0.002796    0.06074    1.568       0.1253 
   3  rs111660894  120923633       40 -0.0001851   0.004763  3.975e-05 -0.03886       0.9692 
   3  rs115293351  120923634       40   0.008438   0.005501    0.05831    1.534       0.1333 
   3    rs1191296  120924204       40  -0.001236   0.003152    0.00403  -0.3921       0.6972 
   3   rs74730846  120924764       40   -0.00131   0.004758    0.00199  -0.2753       0.7846 
   3  rs201606770  120926667       40   0.004383   0.002796    0.06074    1.568       0.1253 
   3  rs142273117  120927689       40   -0.00131   0.004758    0.00199  -0.2753       0.7846 
   3    rs6768385  120928150       40   0.004383   0.002796    0.06074    1.568       0.1253 
   3  rs139929231  120928422       40  -0.002906   0.002507    0.03415   -1.159       0.2536 
   3    rs4676715  120928432       40 -0.0007006   0.002346   0.002342  -0.2987       0.7668 
   3  rs550192931  120928620       40 -0.0001284   0.005669   1.35e-05 -0.02265        0.982 
   3  rs536175362  120928624       40 -0.0001284   0.005669   1.35e-05 -0.02265        0.982 
   3    rs6781737  120928791       40 -0.0007006   0.002346   0.002342  -0.2987       0.7668 
   3   rs28778369  120928996       40   0.004383   0.002796    0.06074    1.568       0.1253 
   3    rs9816430  120929247       40  -0.002271   0.002331    0.02436  -0.9742       0.3361 
   3    rs9836406  120929301       40   0.004383   0.002796    0.06074    1.568       0.1253 
   3    rs7621325  120929870       40  -0.001524   0.002686   0.008395  -0.5672       0.5739 
   3    rs1795404  120930583       40  -0.001236   0.003152    0.00403  -0.3921       0.6972 
   3    rs9822539  120930669       40   0.004383   0.002796    0.06074    1.568       0.1253 
   3    rs9842668  120930816       40   0.004383   0.002796    0.06074    1.568       0.1253 
   3    rs9826599  120930887       40   0.004383   0.002796    0.06074    1.568       0.1253 
   3   rs75809312  120931454       40  -0.006463   0.004351    0.05487   -1.485       0.1457 
   3    rs2331611  120931649       40   -0.00131   0.004758    0.00199  -0.2753       0.7846 
   3  rs144336801  120932003       40 -0.0001851   0.004763  3.975e-05 -0.03886       0.9692 
   3  rs200467410  120932136       40 -0.0001284   0.005669   1.35e-05 -0.02265        0.982 
   3    rs7636777  120933638       40   0.004383   0.002796    0.06074    1.568       0.1253 
   3  rs150260187  120934306       40 -0.0001851   0.004763  3.975e-05 -0.03886       0.9692 
   3    rs9863505  120934490       40   0.004383   0.002796    0.06074    1.568       0.1253 
   3     rs170939  120935355       40  -0.003021   0.002646    0.03317   -1.142       0.2607 
   3     rs338960  120935479       40  -0.001162   0.002404   0.006115  -0.4835       0.6315 
   3  rs115307794  120935505       40 -0.0001851   0.004763  3.975e-05 -0.03886       0.9692 
   3  rs139585578  120935552       40 -0.0001284   0.005669   1.35e-05 -0.02265        0.982 
   3     rs787851  120936915       40  -0.001236   0.003152    0.00403  -0.3921       0.6972 
   3     rs173087  120937769       40  -0.001236   0.003152    0.00403  -0.3921       0.6972 
   3     rs338975  120938045       40  -0.001524   0.002686   0.008395  -0.5672       0.5739 
   3  rs147317488  120939941       40 -0.0001851   0.004763  3.975e-05 -0.03886       0.9692 
   3     rs338974  120940059       40  0.0005692   0.002459   0.001408   0.2315       0.8182 
   3  rs116057233  120940607       40  -0.002021   0.005659   0.003345  -0.3571        0.723 
   3     rs338973  120941010       40  -0.001236   0.003152    0.00403  -0.3921       0.6972 
   3    rs5852264  120941447       40   0.004383   0.002796    0.06074    1.568       0.1253 
   3     rs338971  120941578       40  -0.001928   0.002409    0.01658  -0.8003       0.4285 
   3    rs4085716  120941581       40   0.004383   0.002796    0.06074    1.568       0.1253 
   3    rs9862691  120943131       40   0.004383   0.002796    0.06074    1.568       0.1253 
   3     rs338970  120943607       40  -0.001524   0.002686   0.008395  -0.5672       0.5739 
   3     rs338969  120944355       40  -0.001236   0.003152    0.00403  -0.3921       0.6972 
   3     rs234996  120945359       40  -0.001928   0.002409    0.01658  -0.8003       0.4285 
   3    rs9846563  120945836       40   0.004383   0.002796    0.06074    1.568       0.1253 
   3  rs111309810  120946568       40 -0.0001851   0.004763  3.975e-05 -0.03886       0.9692 
   3   rs28860789  120946663       40   0.004383   0.002796    0.06074    1.568       0.1253 
   3     rs338978  120948203       40 -0.0007097   0.002441    0.00222  -0.2908       0.7728 
   3  rs143499339  120949303       40 -0.0001851   0.004763  3.975e-05 -0.03886       0.9692 
   3     rs338979  120950098       40  -0.001632   0.002557     0.0106  -0.6382       0.5272 
   3    rs1912747  120953194       40   -0.00131   0.004758    0.00199  -0.2753       0.7846 
   3    rs1912748  120953236       40   -0.00131   0.004758    0.00199  -0.2753       0.7846 
   3     rs191438  120953667       40 -0.0007097   0.002441    0.00222  -0.2908       0.7728 
   3   rs61059986  120954336       40  -0.006463   0.004351    0.05487   -1.485       0.1457 
   3    rs2877445  120954691       40   0.002488   0.002579     0.0239   0.9647       0.3408 
   3  rs199805468  120954693       40   0.006446   0.002723     0.1286    2.368       0.0231 
   3  rs114936550  120955995       40   0.004383   0.002796    0.06074    1.568       0.1253 
   3     rs338980  120956079       40  -0.001524   0.002686   0.008395  -0.5672       0.5739 
   3   rs74445337  120956190       40  -0.005836   0.005054    0.03389   -1.155       0.2555 
   3   rs10611108  120957660       40   0.004383   0.002796    0.06074    1.568       0.1253 
   3  rs116705142  120957782       40 -0.0001284   0.005669   1.35e-05 -0.02265        0.982 
   3    rs2701057  120958914       40  -0.002927   0.002492    0.03502   -1.174       0.2476 
   3  rs113937576  120959095       40 -0.0001851   0.004763  3.975e-05 -0.03886       0.9692 
   3  rs144317807  120960279       40  -0.002441    0.00369    0.01139  -0.6616       0.5122 
   3    rs2656043  120960792       40  -0.001236   0.003152    0.00403  -0.3921       0.6972 
   3   rs74391143  120960856       40 -0.0001851   0.004763  3.975e-05 -0.03886       0.9692 
   3    rs1504535  120961148       40   -0.00131   0.004758    0.00199  -0.2753       0.7846 
   3   rs77269486  120961301       40 -0.0001851   0.004763  3.975e-05 -0.03886       0.9692 
   3    rs7630139  120961391       40   0.004383   0.002796    0.06074    1.568       0.1253 
   3  rs114050365  120962191       40   0.008438   0.005501    0.05831    1.534       0.1333 
   3  rs111402182  120962239       40 -0.0001284   0.005669   1.35e-05 -0.02265        0.982 
   3     rs338957  120962352       40 -0.0007097   0.002441    0.00222  -0.2908       0.7728 
   3    rs9837611  120963314       40   0.004383   0.002796    0.06074    1.568       0.1253 
   3     rs338958  120963502       40  -0.001236   0.003152    0.00403  -0.3921       0.6972 
   3     rs338959  120964940       40  -0.001236   0.003152    0.00403  -0.3921       0.6972 
   3  rs116551693  120967630       40  -0.005264   0.004686    0.03214   -1.123       0.2683 
   3  rs149885921  120967765       40 -0.0001851   0.004763  3.975e-05 -0.03886       0.9692 
   3  rs115883331  120967961       40  -0.004535   0.004415    0.02702   -1.027       0.3108 
   3     rs339002  120968797       40  -0.001524   0.002686   0.008395  -0.5672       0.5739 
   3     rs339000  120969322       40  -0.001236   0.003152    0.00403  -0.3921       0.6972 
   3   rs76702930  120970633       40 -0.0001851   0.004763  3.975e-05 -0.03886       0.9692 
   3  rs111492181  120970768       40 -0.0001284   0.005669   1.35e-05 -0.02265        0.982 
   3     rs338999  120970900       40 -0.0007097   0.002441    0.00222  -0.2908       0.7728 
   3  rs145261326  120971228       40 -0.0007097   0.002441    0.00222  -0.2908       0.7728 
   3   rs75405916  120972200       40 -0.0001851   0.004763  3.975e-05 -0.03886       0.9692 
   3     rs338998  120972618       40  -0.003021   0.002646    0.03317   -1.142       0.2607 
   3  rs142120017  120972743       40  -0.001446    0.00447   0.002745  -0.3234       0.7481 
   3  rs150180466  120973167       40  -0.001792   0.005661   0.002628  -0.3165       0.7534 
   3  rs114748242  120976581       40  -0.004157   0.005629    0.01415  -0.7385       0.4647 
   3    rs7645186  120978657       40   0.004383   0.002796    0.06074    1.568       0.1253 
   3    rs1795384  120981630       40 -0.0007097   0.002441    0.00222  -0.2908       0.7728 
   3  rs113066749  120982975       40   -0.00131   0.004758    0.00199  -0.2753       0.7846 
   3    rs9850244  120983410       40   0.004383   0.002796    0.06074    1.568       0.1253 
   3   rs60150188  120983652       40  -0.002499   0.002678    0.02242  -0.9335       0.3565 
   3  rs116701739  120983860       40   0.004383   0.002796    0.06074    1.568       0.1253 
   3     rs339004  120983905       40  -0.001524   0.002686   0.008395  -0.5672       0.5739 
   3     rs339003  120984243       40  -0.002271   0.002331    0.02436  -0.9742       0.3361 
   3    rs9814324  120984886       40   0.004383   0.002796    0.06074    1.568       0.1253 
   3  rs112357849  120985425       40 -0.0001851   0.004763  3.975e-05 -0.03886       0.9692 
   3  rs141362937  120985508       40  -0.005836   0.005054    0.03389   -1.155       0.2555 
   3  rs113991732  120985607       40 -0.0001851   0.004763  3.975e-05 -0.03886       0.9692 
   3   rs28773515  120986050       40   0.004383   0.002796    0.06074    1.568       0.1253 
   3    rs6764570  120986985       40   0.004383   0.002796    0.06074    1.568       0.1253 
   3     rs339011  120987175       40  -0.001569   0.002551   0.009858  -0.6151       0.5422 
   3   rs11921531  120987767       40  0.0008488   0.004249   0.001049   0.1997       0.8427 
   3  rs201336720  120988077       40 -0.0001851   0.004763  3.975e-05 -0.03886       0.9692 
   3  rs538385793  120989308       40  -0.002372   0.005656   0.004607  -0.4194       0.6773 
   3  rs112970082  120990295       40 -0.0001851   0.004763  3.975e-05 -0.03886       0.9692 
   3     rs339009  120990483       40 -0.0007097   0.002441    0.00222  -0.2908       0.7728 
   3   rs74280562  120990868       40   -0.00131   0.004758    0.00199  -0.2753       0.7846 
   3     rs339008  120990899       40 -0.0007097   0.002441    0.00222  -0.2908       0.7728 
   3   rs77331674  120990941       40 -0.0001851   0.004763  3.975e-05 -0.03886       0.9692 
   3     rs339007  120991656       40  -0.001524   0.002686   0.008395  -0.5672       0.5739 
   3     rs339006  120991999       40  -0.001569   0.002551   0.009858  -0.6151       0.5422 
   3    rs9832024  120992050       40   0.004383   0.002796    0.06074    1.568       0.1253 
   3   rs74381899  120992083       40   -0.00131   0.004758    0.00199  -0.2753       0.7846 
   3    rs1511432  120993591       40  -0.001236   0.003152    0.00403  -0.3921       0.6972 
   3    rs2141658  120994428       40  -0.001236   0.003152    0.00403  -0.3921       0.6972 
   3   rs73855356  120994522       40  -0.006351    0.00465    0.04679   -1.366         0.18 
   3  rs143363675  120995029       40  -0.002927   0.002492    0.03502   -1.174       0.2476 
   3  rs199632944  120995582       40 -0.0001851   0.004763  3.975e-05 -0.03886       0.9692 
   3    rs9820697  120995624       40   0.004383   0.002796    0.06074    1.568       0.1253 
   3   rs16832211  120996272       40   -0.00131   0.004758    0.00199  -0.2753       0.7846 
   3     rs338981  120997953       40  -0.001236   0.003152    0.00403  -0.3921       0.6972 
   3    rs3821366  120998408       40   0.004383   0.002796    0.06074    1.568       0.1253 
   3     rs180293  120998478       40  -0.002441    0.00369    0.01139  -0.6616       0.5122 
   3    rs9840658  120998905       40   0.004383   0.002796    0.06074    1.568       0.1253 
   3  rs150499478  120999756       40  -0.001792   0.005661   0.002628  -0.3165       0.7534 
   3     rs338982  121000224       40  -0.002271   0.002331    0.02436  -0.9742       0.3361 
   3  rs143933403  121000499       40 -0.0001284   0.005669   1.35e-05 -0.02265        0.982 
   3     rs234997  121001757       40  -0.001236   0.003152    0.00403  -0.3921       0.6972 
   3     rs338983  121001807       40  -0.002906   0.002507    0.03415   -1.159       0.2536 
   3   rs11286814  121001952       40   0.004383   0.002796    0.06074    1.568       0.1253 
   3     rs338984  121002513       40 -0.0007097   0.002441    0.00222  -0.2908       0.7728 
   3   rs73855360  121002550       40  -0.006463   0.004351    0.05487   -1.485       0.1457 
   3     rs338985  121002741       40  -0.002906   0.002507    0.03415   -1.159       0.2536 
   3     rs338986  121003444       40  -0.002927   0.002492    0.03502   -1.174       0.2476 
   3     rs338987  121003747       40 -0.0007097   0.002441    0.00222  -0.2908       0.7728 
   3     rs338988  121004038       40 -0.0007097   0.002441    0.00222  -0.2908       0.7728 
   3     rs338989  121004524       40 -0.0007097   0.002441    0.00222  -0.2908       0.7728 
   3    rs9818116  121004862       40   0.004383   0.002796    0.06074    1.568       0.1253 
   3     rs338990  121004935       40  -0.001524   0.002686   0.008395  -0.5672       0.5739 
   3   rs73855361  121005012       40  -0.006463   0.004351    0.05487   -1.485       0.1457 
   3   rs34265316  121005678       40  -0.001044   0.002872   0.003468  -0.3637       0.7181 
   3    rs7622640  121005894       40   0.004383   0.002796    0.06074    1.568       0.1253 
   3    rs7634186  121005895       40   0.004383   0.002796    0.06074    1.568       0.1253 
   3     rs338991  121006015       40  -0.002271   0.002331    0.02436  -0.9742       0.3361 
   3    rs7634380  121006080       40   0.004383   0.002796    0.06074    1.568       0.1253 
   3    rs7622859  121006279       40   0.004383   0.002796    0.06074    1.568       0.1253 
   3   rs11441545  121006299       40  -0.002271   0.002331    0.02436  -0.9742       0.3361 
   3   rs12491389  121006538       40   0.004634   0.002818    0.06644    1.644       0.1083 
   3     rs338992  121006601       40  -0.002906   0.002507    0.03415   -1.159       0.2536 
   3   rs78067683  121006756       40 -0.0001851   0.004763  3.975e-05 -0.03886       0.9692 
   3     rs338993  121007971       40  -0.001524   0.002686   0.008395  -0.5672       0.5739 
   3     rs338994  121008589       40  -0.001236   0.003152    0.00403  -0.3921       0.6972 
   3     rs338995  121008997       40  -0.001928   0.002409    0.01658  -0.8003       0.4285 
   3  rs141621785  121009273       40   0.004383   0.002796    0.06074    1.568       0.1253 
   3     rs338996  121009363       40  -0.001236   0.003152    0.00403  -0.3921       0.6972 
   3   rs78715334  121009629       40  -0.001792   0.005661   0.002628  -0.3165       0.7534 
   3     rs338997  121009772       40  -0.002271   0.002331    0.02436  -0.9742       0.3361 
   3  rs112679125  121011883       40 -0.0001284   0.005669   1.35e-05 -0.02265        0.982 
   3   rs78286542  121012318       40  -0.001236   0.003152    0.00403  -0.3921       0.6972 
   3    rs1920534  121012640       40   0.004383   0.002796    0.06074    1.568       0.1253 
   3  rs138892454  121013457       40  -0.006463   0.004351    0.05487   -1.485       0.1457 
   3    rs1546348  121014253       40   0.004383   0.002796    0.06074    1.568       0.1253 
   3    rs1699956  121014274       40  -0.002271   0.002331    0.02436  -0.9742       0.3361 
   3    rs1546347  121014557       40 -0.0007097   0.002441    0.00222  -0.2908       0.7728 
   3    rs2656048  121014635       40  -0.002927   0.002492    0.03502   -1.174       0.2476 
   3  rs112506153  121015055       40 -0.0001851   0.004763  3.975e-05 -0.03886       0.9692 
   3   rs13324223  121015557       40   0.004383   0.002796    0.06074    1.568       0.1253 
   3   rs13324292  121015824       40   0.004383   0.002796    0.06074    1.568       0.1253 
   3    rs1699966  121016031       40  -0.001236   0.003152    0.00403  -0.3921       0.6972 
   3  rs534728205  121016049       40  -0.003511   0.002931    0.03639   -1.198       0.2384 
   3    rs9849608  121016367       40   0.004383   0.002796    0.06074    1.568       0.1253 
   3    rs1604882  121016655       40   0.004383   0.002796    0.06074    1.568       0.1253 
   3    rs1604881  121016679       40   0.004383   0.002796    0.06074    1.568       0.1253 
   3    rs1604880  121016793       40   0.004383   0.002796    0.06074    1.568       0.1253 
   3    rs7652247  121017021       40    0.00387   0.004432    0.01968   0.8733        0.388 
   3    rs1795403  121017613       40  -0.001524   0.002686   0.008395  -0.5672       0.5739 
   3  rs116390443  121019395       40  -0.002021   0.005659   0.003345  -0.3571        0.723 
   3     rs234995  121019414       40  -0.001236   0.003152    0.00403  -0.3921       0.6972 
   3     rs168117  121019435       40  -0.001524   0.002686   0.008395  -0.5672       0.5739 
   3    rs9289166  121020169       40   0.004383   0.002796    0.06074    1.568       0.1253 
   3    rs9870873  121020413       40   0.004383   0.002796    0.06074    1.568       0.1253 
   3     rs338968  121020805       40  -0.001569   0.002551   0.009858  -0.6151       0.5422 
   3    rs9833416  121020817       40   0.004383   0.002796    0.06074    1.568       0.1253 
   3     rs338967  121021072       40  -0.001928   0.002409    0.01658  -0.8003       0.4285 
   3     rs338966  121021488       40  -0.002271   0.002331    0.02436  -0.9742       0.3361 
   3  rs150457240  121022051       40 -0.0001851   0.004763  3.975e-05 -0.03886       0.9692 
   3     rs338965  121022268       40 -0.0007097   0.002441    0.00222  -0.2908       0.7728 
   3     rs338963  121022874       40   -0.00196   0.002487    0.01608  -0.7879       0.4356 
   3     rs338962  121022897       40 -0.0007097   0.002441    0.00222  -0.2908       0.7728 
   3  rs113849024  121023206       40 -0.0001284   0.005669   1.35e-05 -0.02265        0.982 
   3  rs113254197  121023530       40 -0.0001851   0.004763  3.975e-05 -0.03886       0.9692 
   3     rs338961  121023535       40 -0.0007097   0.002441    0.00222  -0.2908       0.7728 
   3  rs140602499  121023637       40  -0.006351    0.00465    0.04679   -1.366         0.18 
   3   rs56268790  121024828       40  -0.006351    0.00465    0.04679   -1.366         0.18 
   3    rs2102559  121025011       40   0.004383   0.002796    0.06074    1.568       0.1253 
   3   rs77334204  121025108       40 -0.0001851   0.004763  3.975e-05 -0.03886       0.9692 
   3   rs79247157  121025694       40   -0.00131   0.004758    0.00199  -0.2753       0.7846 
   3   rs74893743  121026387       40   0.006845   0.005559    0.03837    1.231       0.2258 
   3   rs56860492  121026594       40  -0.006463   0.004351    0.05487   -1.485       0.1457 
   3   rs34741102  121027312       40  -0.002385   0.002582    0.02197  -0.9239       0.3613 
   3   rs11928988  121027775       40   -0.00131   0.004758    0.00199  -0.2753       0.7846 
   3   rs73855368  121028069       40  0.0008205   0.003806   0.001221   0.2156       0.8305 
   3   rs75094577  121029117       40  -0.004017   0.004718    0.01872  -0.8515       0.3999 
   3    rs9289167  121029320       40   0.004383   0.002796    0.06074    1.568       0.1253 
   3    rs9289168  121029375       40  -0.001236   0.003152    0.00403  -0.3921       0.6972 
   3  rs139009402  121029456       40  -0.006463   0.004351    0.05487   -1.485       0.1457 
   3   rs76120042  121029974       40   -0.00131   0.004758    0.00199  -0.2753       0.7846 
   3    rs2331708  121030327       40  -0.001236   0.003152    0.00403  -0.3921       0.6972 
   3  rs553399010  121031661       40 -0.0001851   0.004763  3.975e-05 -0.03886       0.9692 
   3  rs201902476  121033798       40   0.004634   0.002818    0.06644    1.644       0.1083 
   3  rs184398755  121034344       40 -0.0001851   0.004763  3.975e-05 -0.03886       0.9692 
   3    rs9879734  121034734       40   0.004383   0.002796    0.06074    1.568       0.1253 
   3   rs75985576  121034766       40  -0.002075   0.004238    0.00627  -0.4897       0.6272 
   3   rs10592946  121034843       40  -0.003021   0.002646    0.03317   -1.142       0.2607 
   3    rs9332451  121035701       40 -0.0007097   0.002441    0.00222  -0.2908       0.7728 
   3   rs16832236  121035935       40 -0.0001851   0.004763  3.975e-05 -0.03886       0.9692 
   3  rs114240662  121036787       40   0.008438   0.005501    0.05831    1.534       0.1333 
   3    rs2175453  121036801       40  -0.001524   0.002686   0.008395  -0.5672       0.5739 
   3   rs28759116  121037131       40   0.004383   0.002796    0.06074    1.568       0.1253 
   3    rs9834891  121038469       40   0.004383   0.002796    0.06074    1.568       0.1253 
   3    rs6784156  121038805       40  -0.001236   0.003152    0.00403  -0.3921       0.6972 
   3   rs79491961  121038915       40   -0.00131   0.004758    0.00199  -0.2753       0.7846 
   3    rs6787064  121039333       40  -0.003021   0.002646    0.03317   -1.142       0.2607 
   3    rs6787282  121039541       40  -0.002069   0.002295    0.02093  -0.9012       0.3732 
   3  rs533248342  121039548       40  -0.005374   0.003328    0.06422   -1.615       0.1146 
   3    rs1108170  121040149       40  -0.001524   0.002686   0.008395  -0.5672       0.5739 
   3   rs77013030  121040515       40 -0.0001851   0.004763  3.975e-05 -0.03886       0.9692 
   3    rs9850379  121040975       40   0.004383   0.002796    0.06074    1.568       0.1253 
   3    rs1920535  121041090       40   0.004634   0.002818    0.06644    1.644       0.1083 
   3  rs111377050  121041228       40   -0.00131   0.004758    0.00199  -0.2753       0.7846 
   3  rs529105739  121041323       40  -0.001353   0.002877   0.005787  -0.4703       0.6408 
   3    rs2331709  121041799       40  -0.002385   0.002582    0.02197  -0.9239       0.3613 
   3    rs2331710  121042530       40 -0.0007097   0.002441    0.00222  -0.2908       0.7728 
   3    rs5852267  121042600       40 -0.0007097   0.002441    0.00222  -0.2908       0.7728 
   3  rs145943191  121042788       40 -0.0001284   0.005669   1.35e-05 -0.02265        0.982 
   3    rs1355454  121042813       40   -0.00131   0.004758    0.00199  -0.2753       0.7846 
   3    rs1355453  121042866       40   -0.00131   0.004758    0.00199  -0.2753       0.7846 
   3   rs76958336  121043357       40   -0.00131   0.004758    0.00199  -0.2753       0.7846 
   3    rs1397824  121043980       40  -0.002906   0.002507    0.03415   -1.159       0.2536 
   3   rs10934544  121044011       40   0.004383   0.002796    0.06074    1.568       0.1253 
   3  rs553855742  121044846       40 -0.0004928   0.004475   0.000319  -0.1101       0.9129 
   3    rs1355452  121046468       40   0.003988   0.002844    0.04921    1.402       0.1689 
   3    rs6793427  121046673       40  -0.001524   0.002686   0.008395  -0.5672       0.5739 
   3   rs58491112  121047183       40  -0.001502   0.004065   0.003579  -0.3695       0.7138 
   3   rs16832258  121047942       40 -0.0001851   0.004763  3.975e-05 -0.03886       0.9692 
   3    rs6800080  121048474       40  -0.001928   0.002409    0.01658  -0.8003       0.4285 
   3   rs76314130  121048766       40  -0.002292   0.002682    0.01885  -0.8544       0.3982 
   3    rs1397823  121048767       40  -0.005592   0.004154    0.04552   -1.346       0.1862 
   3   rs74863753  121050116       40 -0.0001284   0.005669   1.35e-05 -0.02265        0.982 
   3    rs1588538  121050612       40  -0.001236   0.003152    0.00403  -0.3921       0.6972 
   3   rs74757648  121050625       40   -0.00131   0.004758    0.00199  -0.2753       0.7846 
   3    rs7636533  121051181       40 -0.0007097   0.002441    0.00222  -0.2908       0.7728 
   3  rs201605873  121051254       40   0.003319   0.002514    0.04386     1.32       0.1947 
   3  rs113763656  121051618       40 -0.0001284   0.005669   1.35e-05 -0.02265        0.982 
   3  rs142938207  121051710       40   0.004825   0.002769      0.074    1.743      0.08949 
   3   rs79339788  121052103       40  -0.001792   0.005661   0.002628  -0.3165       0.7534 
   3  rs142638758  121052393       40  -0.001792   0.005661   0.002628  -0.3165       0.7534 
   3  rs143924791  121052403       40   0.005457   0.002539     0.1084    2.149      0.03805 
   3    rs1588536  121052570       40   -0.00131   0.004758    0.00199  -0.2753       0.7846 
   3    rs7432332  121053289       40   -0.00379   0.002584    0.05359   -1.467       0.1506 
   3  rs370485535  121053382       40   -0.00134   0.005665   0.001469  -0.2365       0.8143 
   3    rs2331711  121053447       40  -0.001236   0.003152    0.00403  -0.3921       0.6972 
   3    rs2103357  121053529       40   0.004383   0.002796    0.06074    1.568       0.1253 
   3    rs9848874  121053549       40  -0.005264   0.004686    0.03214   -1.123       0.2683 
   3    rs2203078  121053570       40  -0.002906   0.002507    0.03415   -1.159       0.2536 
   3    rs2203079  121053656       40  -0.001236   0.003152    0.00403  -0.3921       0.6972 
   3  rs111467200  121053841       40 -0.0001851   0.004763  3.975e-05 -0.03886       0.9692 
   3    rs9853185  121053877       40   0.004634   0.002818    0.06644    1.644       0.1083 
   3   rs13067941  121054605       40  -0.001236   0.003152    0.00403  -0.3921       0.6972 
   3  rs140747080  121054850       40   0.004383   0.002796    0.06074    1.568       0.1253 
   3  rs201838863  121056049       40  0.0005328   0.003856   0.000502   0.1382       0.8909 
   3  rs200431505  121056051       40  0.0005328   0.003856   0.000502   0.1382       0.8909 
   3    rs9879037  121056902       40   0.004723   0.002773    0.07092    1.703      0.09671 
   3   rs12108107  121057206       40  -0.001928   0.002409    0.01658  -0.8003       0.4285 
   3   rs12638972  121057351       40  -0.001569   0.002551   0.009858  -0.6151       0.5422 
   3    rs9842440  121057820       40   0.004383   0.002796    0.06074    1.568       0.1253 
   3   rs11713725  121058675       40 -0.0009068   0.002597   0.003198  -0.3492       0.7289 
   3   rs28885767  121059917       40   0.003988   0.002844    0.04921    1.402       0.1689 
   3   rs10804553  121059986       40  -0.004017   0.004718    0.01872  -0.8515       0.3999 
   3   rs12487210  121060161       40   0.001835   0.002387    0.01532   0.7689       0.4467 
   3   rs56232364  121060715       40 -0.0007006   0.002346   0.002342  -0.2987       0.7668 
   3    rs7632593  121060810       40 -0.0007006   0.002346   0.002342  -0.2987       0.7668 
   3    rs9845254  121061198       40   0.004383   0.002796    0.06074    1.568       0.1253 
   3    rs2203076  121061277       40  -0.001236   0.003152    0.00403  -0.3921       0.6972 
   3    rs9845742  121061497       40   0.004383   0.002796    0.06074    1.568       0.1253 
   3    rs9845877  121061556       40  -0.001236   0.003152    0.00403  -0.3921       0.6972 
   3  rs550583159  121061631       40 -0.0001284   0.005669   1.35e-05 -0.02265        0.982 
   3    rs6808325  121061749       40   0.004383   0.002796    0.06074    1.568       0.1253 
   3   rs78921254  121061856       40  0.0009281   0.002913   0.002665   0.3186       0.7518 
   3    rs4488772  121061881       40  -0.002906   0.002507    0.03415   -1.159       0.2536 
   3  rs139555864  121061894       40  -0.001446    0.00447   0.002745  -0.3234       0.7481 
   3    rs6775302  121062048       40   0.004383   0.002796    0.06074    1.568       0.1253 
   3  rs111475652  121062104       40  -0.002799   0.004227     0.0114  -0.6621       0.5119 
   3    rs9713419  121062285       40  -0.002949   0.002845     0.0275   -1.037       0.3065 
   3  rs139138673  121062396       40  -0.002799   0.004227     0.0114  -0.6621       0.5119 
   3  rs144869148  121062700       40 -0.0001284   0.005669   1.35e-05 -0.02265        0.982 
   3    rs4561764  121062783       40  -0.001236   0.003152    0.00403  -0.3921       0.6972 
   3  rs148799948  121062833       40  -0.005964    0.00505     0.0354   -1.181        0.245 
   3    rs4586750  121062916       40  -0.001236   0.003152    0.00403  -0.3921       0.6972 
   3   rs11718981  121062941       40 -0.0009782   0.002456   0.004158  -0.3983       0.6926 
   3  rs147072624  121063159       40 -0.0001851   0.004763  3.975e-05 -0.03886       0.9692 
   3   rs76292449  121063580       40   0.004383   0.002796    0.06074    1.568       0.1253 
   3   rs13433974  121064126       40   0.004383   0.002796    0.06074    1.568       0.1253 
   3   rs35239790  121064326       40  -0.002249   0.002511    0.02068  -0.8959        0.376 
   3  rs139451306  121064822       40  0.0006591   0.005141  0.0004323   0.1282       0.8987 
   3  rs111878539  121064848       40  -0.002799   0.004227     0.0114  -0.6621       0.5119 
   3    rs2331713  121064870       40 -0.0009154   0.002538   0.003412  -0.3607       0.7203 
   3   rs60434285  121065245       40  0.0006591   0.005141  0.0004323   0.1282       0.8987 
   3   rs57212948  121065247       40  0.0006591   0.005141  0.0004323   0.1282       0.8987 
   3  rs142447887  121065718       40  -0.004017   0.004718    0.01872  -0.8515       0.3999 
   3   rs13070710  121065769       40 -0.0007097   0.002441    0.00222  -0.2908       0.7728 
   3  rs137987998  121066407       40   0.004383   0.002796    0.06074    1.568       0.1253 
   3   rs78481670  121066490       40  -0.002276   0.002554    0.02048  -0.8913       0.3784 
   3  rs111950707  121066535       40   -0.00131   0.004758    0.00199  -0.2753       0.7846 
   3    rs7625766  121067099       40  -0.001236   0.003152    0.00403  -0.3921       0.6972 
   3    rs7647669  121067118       40  -0.002906   0.002507    0.03415   -1.159       0.2536 
   3  rs111462914  121067185       40  -0.001378   0.005137   0.001891  -0.2683       0.7899 
   3  rs113815423  121067200       40   -0.00131   0.004758    0.00199  -0.2753       0.7846 
   3    rs7637526  121067268       40  -0.001077   0.002545   0.004687   -0.423       0.6747 
   3  rs112347437  121067551       40   -0.00131   0.004758    0.00199  -0.2753       0.7846 
   3  rs111619532  121067625       40  -0.001431   0.003268    0.00502  -0.4379        0.664 
   3    rs4627703  121067669       40  -0.001378   0.005137   0.001891  -0.2683       0.7899 
   3  rs150126460  121067711       40 -0.0001284   0.005669   1.35e-05 -0.02265        0.982 
   3   rs13087300  121068137       40  -0.001077   0.002545   0.004687   -0.423       0.6747 
   3  rs144448990  121068191       40  -0.006351    0.00465    0.04679   -1.366         0.18 
   3  rs537536115  121068263       40   0.004383   0.002796    0.06074    1.568       0.1253 
   3  rs565992910  121068265       40   0.004383   0.002796    0.06074    1.568       0.1253 
   3  rs534636284  121068268       40   0.004383   0.002796    0.06074    1.568       0.1253 
   3    rs9859933  121069409       40   0.004383   0.002796    0.06074    1.568       0.1253 
   3    rs9877821  121069600       40  -0.002604   0.002536      0.027   -1.027       0.3109 
   3  rs146950966  121069879       40  -0.006351    0.00465    0.04679   -1.366         0.18 
   3  rs144155718  121069907       40  -0.001431   0.003268    0.00502  -0.4379        0.664 
   3   rs11717342  121070299       40 -0.0004106   0.002341  0.0008093  -0.1754       0.8617 
   3  rs112314420  121070302       40  -0.001792   0.005661   0.002628  -0.3165       0.7534 
   3  rs111484309  121070754       40   -0.00131   0.004758    0.00199  -0.2753       0.7846 
   3  rs193093876  121070894       40   0.008438   0.005501    0.05831    1.534       0.1333 
   3   rs77337028  121071024       40  -0.001236   0.003152    0.00403  -0.3921       0.6972 
   3  rs189921707  121071029       40   0.004296   0.005095    0.01837   0.8432       0.4044 
   3   rs80200936  121071030       40   -0.00153   0.002313    0.01138  -0.6615       0.5123 
   3  rs139630323  121071271       40  -0.006463   0.004351    0.05487   -1.485       0.1457 
   3  rs142017756  121071698       40 -0.0001851   0.004763  3.975e-05 -0.03886       0.9692 
   3  rs149613577  121072462       40  -0.006463   0.004351    0.05487   -1.485       0.1457 
   3  rs140081770  121072724       40 -0.0001851   0.004763  3.975e-05 -0.03886       0.9692 
   3  rs146308614  121073058       40 -0.0001284   0.005669   1.35e-05 -0.02265        0.982 
   3  rs147604810  121073578       40 -0.0001284   0.005669   1.35e-05 -0.02265        0.982 
   3    rs6438618  121073611       40  -0.002927   0.002492    0.03502   -1.174       0.2476 
   3    rs9862165  121073773       40   0.004383   0.002796    0.06074    1.568       0.1253 
   3    rs9862193  121073813       40   0.004383   0.002796    0.06074    1.568       0.1253 
   3    rs6809661  121074196       40  -0.001524   0.002686   0.008395  -0.5672       0.5739 
   3  rs113463218  121074242       40 -0.0001284   0.005669   1.35e-05 -0.02265        0.982 
   3   rs11926117  121074301       40   -0.00131   0.004758    0.00199  -0.2753       0.7846 
   3  rs111845906  121074436       40 -0.0001851   0.004763  3.975e-05 -0.03886       0.9692 
   3   rs35335914  121074966       40  -0.001524   0.002686   0.008395  -0.5672       0.5739 
   3   rs78107700  121074998       40  -0.006351    0.00465    0.04679   -1.366         0.18 
   3    rs6789414  121075435       40   0.004383   0.002796    0.06074    1.568       0.1253 
   3    rs3845855  121075586       40  -0.001236   0.003152    0.00403  -0.3921       0.6972 
   3    rs3845856  121075632       40  -0.002385   0.002582    0.02197  -0.9239       0.3613 
   3   rs73183155  121077076       40   0.004972   0.002762    0.07857      1.8      0.07979 
   3   rs75828456  121077139       40  -0.001236   0.003152    0.00403  -0.3921       0.6972 
   3  rs115250768  121078243       40  -0.004535   0.004415    0.02702   -1.027       0.3108 
   3   rs11720417  121078294       40  -0.002249   0.002511    0.02068  -0.8959        0.376 
   3   rs11716257  121078467       40  -0.001236   0.003152    0.00403  -0.3921       0.6972 
   3   rs78786040  121078555       40 -0.0001851   0.004763  3.975e-05 -0.03886       0.9692 
   3  rs371364647  121078896       40 -0.0004266   0.005668   0.000149 -0.07525       0.9404 
   3   rs74823071  121079739       40  -0.000402   0.004762  0.0001875 -0.08442       0.9332 
   3    rs7617178  121080051       40  -0.002385   0.002582    0.02197  -0.9239       0.3613 
   3    rs7649908  121080249       40 -0.0002982   0.002571  0.0003539   -0.116       0.9083 
   3    rs7617366  121080265       40  -0.001236   0.003152    0.00403  -0.3921       0.6972 
   3   rs76264251  121080598       40  -0.000402   0.004762  0.0001875 -0.08442       0.9332 
   3   rs73855375  121081457       40  -0.005877   0.005588    0.02829   -1.052       0.2995 
   3   rs73183162  121081922       40   0.003988   0.002844    0.04921    1.402       0.1689 
   3    rs9631456  121082486       40   0.004383   0.002796    0.06074    1.568       0.1253 
   3  rs534579583  121083329       40   0.002206   0.002855    0.01547   0.7728       0.4444 
   3    rs3914165  121083602       40   0.004383   0.002796    0.06074    1.568       0.1253 
   3   rs12489855  121084087       40   0.004383   0.002796    0.06074    1.568       0.1253 
   3   rs34860613  121084269       40  -0.001236   0.003152    0.00403  -0.3921       0.6972 
   3  rs113871850  121084281       40 -0.0001851   0.004763  3.975e-05 -0.03886       0.9692 
   3   rs11707293  121084467       40  -0.001659   0.002311    0.01339   -0.718       0.4771 
   3   rs11923679  121084745       40   -0.00131   0.004758    0.00199  -0.2753       0.7846 
   3  rs140688338  121085665       40   0.004383   0.002796    0.06074    1.568       0.1253 
   3  rs200992044  121086637       40  -0.001945   0.002415    0.01679  -0.8055       0.4255 
   3   rs77559916  121087024       40   -0.00131   0.004758    0.00199  -0.2753       0.7846 
   3   rs78093886  121088063       40   -0.00131   0.004758    0.00199  -0.2753       0.7846 
   3   rs73855376  121088107       40  -0.005877   0.005588    0.02829   -1.052       0.2995 
   3   rs34663246  121088188       40   0.002217    0.00251    0.02013   0.8834       0.3826 
   3  rs149272171  121088415       40   0.004383   0.002796    0.06074    1.568       0.1253 
   3   rs11706766  121088873       40  -0.001524   0.002686   0.008395  -0.5672       0.5739 
   3  rs149101624  121089005       40 -0.0001851   0.004763  3.975e-05 -0.03886       0.9692 
   3   rs77570857  121089190       40   -0.00131   0.004758    0.00199  -0.2753       0.7846 
   3   rs12633406  121090739       40  -0.004017   0.004718    0.01872  -0.8515       0.3999 
   3  rs113129509  121091148       40 -0.0001851   0.004763  3.975e-05 -0.03886       0.9692 
   3  rs114667917  121091336       40  -0.002021   0.005659   0.003345  -0.3571        0.723 
   3  rs112419478  121093788       40 -0.0008892   0.003587   0.001614  -0.2479       0.8056 
   3  rs141411321  121093857       40  0.0005404   0.004072  0.0004633   0.1327       0.8951 
   3   rs12494335  121094592       40 -0.0008203   0.002426      0.003  -0.3381       0.7371 
   3   rs79987651  121095127       40  -0.001792   0.005661   0.002628  -0.3165       0.7534 
   3   rs75365014  121095155       40  0.0006591   0.005141  0.0004323   0.1282       0.8987 
   3  rs143528801  121095278       40 -0.0001851   0.004763  3.975e-05 -0.03886       0.9692 
   3  rs143556642  121095414       40  -0.004176   0.005097    0.01735  -0.8192       0.4178 
   3  rs112921259  121095603       40 -0.0001284   0.005669   1.35e-05 -0.02265        0.982 
   3    rs6775865  121095943       40   -0.00102    0.00313   0.002786  -0.3258       0.7463 
   3  rs112655471  121096087       40 -0.0001851   0.004763  3.975e-05 -0.03886       0.9692 
   3    rs9824168  121096443       40   0.004524   0.002804    0.06413    1.614       0.1149 
   3    rs9828736  121096991       40   0.004524   0.002804    0.06413    1.614       0.1149 
   3    rs4346498  121098235       40   -0.00102    0.00313   0.002786  -0.3258       0.7463 
   3   rs73855380  121100092       40  0.0006591   0.005141  0.0004323   0.1282       0.8987 
   3   rs17740072  121100414       40  0.0009976    0.00514  0.0009904   0.1941       0.8471 
   3   rs74466045  121100684       40  -0.001792   0.005661   0.002628  -0.3165       0.7534 
   3  rs113180957  121101329       40 -0.0001284   0.005669   1.35e-05 -0.02265        0.982 
   3   rs79047065  121101453       40  -0.001792   0.005661   0.002628  -0.3165       0.7534 
   3  rs112014038  121101476       40 -0.0001851   0.004763  3.975e-05 -0.03886       0.9692 
   3   rs77026010  121101676       40  -0.001792   0.005661   0.002628  -0.3165       0.7534 
   3   rs12107515  121101852       40    0.00557   0.004676    0.03599    1.191        0.241 
   3    rs3914164  121103502       40  -0.001365   0.005138   0.001854  -0.2657       0.7919 
   3    rs3898452  121103634       40  -0.001792   0.005661   0.002628  -0.3165       0.7534 
   3    rs3898024  121103835       40   0.004524   0.002804    0.06413    1.614       0.1149 
   3   rs76483735  121104206       40  -0.001792   0.005661   0.002628  -0.3165       0.7534 
   3    rs6793029  121104262       40   -0.00102    0.00313   0.002786  -0.3258       0.7463 
   3  rs139427163  121104944       40  -0.002021   0.005659   0.003345  -0.3571        0.723 
   3  rs112730231  121105359       40  -0.001792   0.005661   0.002628  -0.3165       0.7534 
   3  rs116110191  121105643       40  -0.004176   0.005097    0.01735  -0.8192       0.4178 
   3  rs148694643  121105714       40  -0.001792   0.005661   0.002628  -0.3165       0.7534 
   3  rs147412655  121105895       40  -0.001792   0.005661   0.002628  -0.3165       0.7534 
   3   rs73183172  121106234       40   0.004524   0.002804    0.06413    1.614       0.1149 
   3   rs58466835  121106243       40  -0.005877   0.005588    0.02829   -1.052       0.2995 
   3  rs139847324  121106489       40  -0.001502   0.004065   0.003579  -0.3695       0.7138 
   3  rs113138204  121106563       40 -0.0008203   0.002426      0.003  -0.3381       0.7371 
   3   rs76257882  121106725       40  -0.001014   0.003114   0.002784  -0.3257       0.7464 
   3  rs140182665  121107035       40  -0.004017   0.004718    0.01872  -0.8515       0.3999 
   3  rs141347291  121107152       40  -0.005877   0.005588    0.02829   -1.052       0.2995 
   3   rs79533641  121107650       40  -0.005877   0.005588    0.02829   -1.052       0.2995 
   3  rs111442251  121107750       40 -0.0001851   0.004763  3.975e-05 -0.03886       0.9692 
   3  rs141449761  121107784       40 -0.0001851   0.004763  3.975e-05 -0.03886       0.9692 
   3    rs6438621  121108022       40  -0.001524   0.002686   0.008395  -0.5672       0.5739 
   3  rs113142692  121108160       40  -0.001792   0.005661   0.002628  -0.3165       0.7534 
   3    rs7650439  121108569       40   -0.00102    0.00313   0.002786  -0.3258       0.7463 
   3    rs6785733  121109125       40  -0.004017   0.004718    0.01872  -0.8515       0.3999 
   3    rs6786171  121109374       40  -0.004017   0.004718    0.01872  -0.8515       0.3999 
   3    rs4327326  121109561       40  -0.001792   0.005661   0.002628  -0.3165       0.7534 
   3  rs113704428  121110081       40 -0.0001851   0.004763  3.975e-05 -0.03886       0.9692 
   3  rs111943540  121110653       40  -0.001792   0.005661   0.002628  -0.3165       0.7534 
   3    rs4358243  121110835       40   -0.00102    0.00313   0.002786  -0.3258       0.7463 
   3    rs4676719  121111826       40   -0.00102    0.00313   0.002786  -0.3258       0.7463 
   3  rs112971962  121111904       40 -0.0001284   0.005669   1.35e-05 -0.02265        0.982 
   3    rs6438624  121112023       40  -0.003891   0.002523    0.05889   -1.542       0.1314 
   3    rs7645849  121112036       40   -0.00102    0.00313   0.002786  -0.3258       0.7463 
   3   rs35499185  121112038       40    0.00293   0.002838    0.02729    1.032       0.3084 
   3  rs112419791  121112862       40  -0.001792   0.005661   0.002628  -0.3165       0.7534 
   3    rs4398369  121113137       40 -0.0001284   0.005669   1.35e-05 -0.02265        0.982 
   3   rs35932511  121113251       40   0.002644   0.003218    0.01746   0.8217       0.4164 
   3  rs542973348  121113473       40  -0.005836   0.005054    0.03389   -1.155       0.2555 
   3    rs9860047  121113514       40    0.00598   0.003005    0.09435     1.99      0.05386 
   3   rs80276685  121113851       40  -0.004017   0.004718    0.01872  -0.8515       0.3999 
   3   rs79569129  121114196       40  -0.001792   0.005661   0.002628  -0.3165       0.7534 
   3    rs4080279  121114576       40  -0.001524   0.002686   0.008395  -0.5672       0.5739 
   3  rs148258414  121114691       40  -0.004176   0.005097    0.01735  -0.8192       0.4178 
   3    rs4369975  121114789       40  -0.001502   0.004065   0.003579  -0.3695       0.7138 
   3    rs4107753  121114794       40    0.00557   0.004676    0.03599    1.191        0.241 
   3    rs4107754  121114876       40   -0.00102    0.00313   0.002786  -0.3258       0.7463 
   3   rs58922309  121115255       40  -0.005877   0.005588    0.02829   -1.052       0.2995 
   3   rs12635241  121117210       40  -0.001502   0.004065   0.003579  -0.3695       0.7138 
   3   rs12629927  121117455       40  -0.001502   0.004065   0.003579  -0.3695       0.7138 
   3    rs6796068  121117767       40  -0.002533   0.002594    0.02448  -0.9766       0.3349 
   3  rs114899187  121117797       40    0.00598   0.003005    0.09435     1.99      0.05386 
   3  rs150708314  121118361       40  -0.002021   0.005659   0.003345  -0.3571        0.723 
   3  rs140907437  121118597       40   0.003856   0.004205    0.02164   0.9169        0.365 
   3    rs6766105  121119101       40  -0.002795   0.002881    0.02417  -0.9701       0.3381 
   3   rs12495471  121119945       40   -0.00102    0.00313   0.002786  -0.3258       0.7463 
   3    rs4525804  121120202       40   -0.00102    0.00313   0.002786  -0.3258       0.7463 
   3   rs71133532  121120741       40  -0.002201   0.002443    0.02091  -0.9009       0.3733 
   3  rs140972730  121120772       40  -0.004017   0.004718    0.01872  -0.8515       0.3999 
   3  rs116107174  121121799       40  -0.001792   0.005661   0.002628  -0.3165       0.7534 
   3    rs9878946  121121958       40   0.004524   0.002804    0.06413    1.614       0.1149 
   3    rs1986730  121122284       40  -0.002015   0.002543    0.01625  -0.7922       0.4332 
   3   rs77245252  121122726       40  -0.001792   0.005661   0.002628  -0.3165       0.7534 
   3   rs11914436  121123223       40   0.003453   0.002489     0.0482    1.387       0.1734 
   3   rs78748966  121123704       40  -0.004017   0.004718    0.01872  -0.8515       0.3999 
   3    rs7644928  121124043       40  -0.001524   0.002686   0.008395  -0.5672       0.5739 
   3    rs1987097  121124158       40  -0.002015   0.002543    0.01625  -0.7922       0.4332 
   3    rs4440066  121124397       40   0.004524   0.002804    0.06413    1.614       0.1149 
   3    rs1987098  121124527       40 -0.0005098   0.002541   0.001058  -0.2006        0.842 
   3  rs112946427  121124736       40 -0.0001851   0.004763  3.975e-05 -0.03886       0.9692 
   3    rs9828910  121125007       40   0.004524   0.002804    0.06413    1.614       0.1149 
   3  rs114190278  121125406       40  -0.004176   0.005097    0.01735  -0.8192       0.4178 
   3    rs2331921  121125407       40  -0.002533   0.002594    0.02448  -0.9766       0.3349 
   3   rs61996327  121126246       40  -0.002021   0.005659   0.003345  -0.3571        0.723 
   3   rs11708438  121127027       40  -0.002533   0.002594    0.02448  -0.9766       0.3349 
   3    rs6438625  121127721       40  -0.001524   0.002686   0.008395  -0.5672       0.5739 
   3    rs2127024  121128097       40   -0.00123   0.002563    0.00602  -0.4798       0.6342 
   3   rs73191762  121128514       40   0.004524   0.002804    0.06413    1.614       0.1149 
   3   rs74762164  121128795       40  -0.004017   0.004718    0.01872  -0.8515       0.3999 
   3  rs111261526  121129164       40 -0.0001284   0.005669   1.35e-05 -0.02265        0.982 
   3  rs200527183  121129576       40 -0.0001284   0.005669   1.35e-05 -0.02265        0.982 
   3  rs532878217  121129577       40 -0.0001284   0.005669   1.35e-05 -0.02265        0.982 
   3  rs552611258  121129578       40 -0.0001284   0.005669   1.35e-05 -0.02265        0.982 
   3  rs111764625  121130894       40   -0.00102    0.00313   0.002786  -0.3258       0.7463 
   3    rs7627978  121131137       40   -0.00102    0.00313   0.002786  -0.3258       0.7463 
   3    rs7650658  121131376       40  -0.001845   0.002519    0.01392  -0.7325       0.4684 
   3    rs9849118  121132268       40   -0.00102    0.00313   0.002786  -0.3258       0.7463 
   3   rs13081748  121132363       40  -0.002015   0.002543    0.01625  -0.7922       0.4332 
   3    rs9829579  121132400       40   0.003998   0.002803     0.0508    1.426        0.162 
   3    rs7609781  121132817       40  0.0003358   0.003228  0.0002846    0.104       0.9177 
   3   rs13086811  121132906       40  -0.002015   0.002543    0.01625  -0.7922       0.4332 
   3   rs80025985  121133030       40  -0.005827   0.004375    0.04461   -1.332       0.1908 
   3    rs7634611  121133525       40   -0.00102    0.00313   0.002786  -0.3258       0.7463 
   3    rs6438626  121133548       40  -0.003021   0.002646    0.03317   -1.142       0.2607 
   3   rs74477332  121133871       40 -0.0001851   0.004763  3.975e-05 -0.03886       0.9692 
   3   rs73191769  121134073       40   0.004524   0.002804    0.06413    1.614       0.1149 
   3   rs61004683  121134086       40  0.0006591   0.005141  0.0004323   0.1282       0.8987 
   3  rs147451433  121134602       40 -0.0001851   0.004763  3.975e-05 -0.03886       0.9692 
   3  rs139835278  121134887       40  -0.001792   0.005661   0.002628  -0.3165       0.7534 
   3    rs3732404  121134991       40   -0.00102    0.00313   0.002786  -0.3258       0.7463 
   3   rs71133533  121134997       40 -0.0005098   0.002541   0.001058  -0.2006        0.842 
   3    rs3732405  121135022       40  -0.003891   0.002523    0.05889   -1.542       0.1314 
   3   rs11276449  121135199       40   0.004524   0.002804    0.06413    1.614       0.1149 
   3  rs146311312  121135457       40  -0.001792   0.005661   0.002628  -0.3165       0.7534 
   3   rs79368514  121135844       40  0.0001493   0.005669  1.825e-05  0.02633       0.9791 
   3  rs147268054  121136359       40  -0.004017   0.004718    0.01872  -0.8515       0.3999 
   3    rs2169300  121136623       40  -0.001524   0.002686   0.008395  -0.5672       0.5739 
   3  rs112487887  121136682       40 -0.0001284   0.005669   1.35e-05 -0.02265        0.982 
   3   rs79315861  121137583       40 -0.0001284   0.005669   1.35e-05 -0.02265        0.982 
   3  rs139389576  121137630       40  -0.003891   0.002523    0.05889   -1.542       0.1314 
   3   rs11709797  121137663       40  -0.001502   0.004065   0.003579  -0.3695       0.7138 
   3    rs6782025  121137976       40  0.0006762   0.002706   0.001641   0.2499        0.804 
   3    rs6782033  121138015       40  0.0006762   0.002706   0.001641   0.2499        0.804 
   3   rs76798196  121139500       40 -0.0001851   0.004763  3.975e-05 -0.03886       0.9692 
   3  rs139271391  121139624       40  -0.001792   0.005661   0.002628  -0.3165       0.7534 
   3  rs146501201  121139872       40 -0.0001851   0.004763  3.975e-05 -0.03886       0.9692 
   3   rs10212489  121140054       40   0.004524   0.002804    0.06413    1.614       0.1149 
   3    rs6787048  121141036       40 -0.0008155   0.002653   0.002481  -0.3074       0.7602 
   3    rs6798699  121141208       40  -0.002033   0.002486     0.0173  -0.8179       0.4185 
   3    rs7632907  121141718       40  -0.001845   0.002519    0.01392  -0.7325       0.4684 
   3    rs1381055  121142085       40  -0.001677   0.004755   0.003262  -0.3527       0.7263 
   3   rs13095841  121143145       40  -0.002533   0.002594    0.02448  -0.9766       0.3349 
   3  rs139266226  121143267       40  -0.001792   0.005661   0.002628  -0.3165       0.7534 
   3   rs72587260  121143384       40  -0.001502   0.004065   0.003579  -0.3695       0.7138 
   3   rs12186062  121143879       40  -0.003891   0.002523    0.05889   -1.542       0.1314 
   3   rs10713138  121144377       40   0.004524   0.002804    0.06413    1.614       0.1149 
   3    rs9289170  121144509       40   0.004524   0.002804    0.06413    1.614       0.1149 
   3   rs73855389  121145013       40  0.0006591   0.005141  0.0004323   0.1282       0.8987 
   3    rs2126140  121145268       40  -0.003545   0.002662     0.0446   -1.332       0.1909 
   3  rs113897299  121145440       40 -0.0001284   0.005669   1.35e-05 -0.02265        0.982 
   3    rs2126139  121145506       40   -0.00102    0.00313   0.002786  -0.3258       0.7463 
   3   rs73191775  121145559       40  -0.001819   0.004466   0.004346  -0.4073       0.6861 
   3    rs2126138  121145562       40  -0.001598   0.002786   0.008584  -0.5736       0.5696 
   3    rs2169302  121146061       40  -0.004017   0.004718    0.01872  -0.8515       0.3999 
   3  rs111763341  121147419       40 -0.0001284   0.005669   1.35e-05 -0.02265        0.982 
   3  rs111909014  121147979       40 -0.0001851   0.004763  3.975e-05 -0.03886       0.9692 
   3    rs2127025  121148255       40   -0.00102    0.00313   0.002786  -0.3258       0.7463 
   3   rs56402221  121148760       40   0.004524   0.002804    0.06413    1.614       0.1149 
   3    rs9862879  121149009       40    0.00249   0.002738     0.0213   0.9093       0.3689 
   3   rs76464818  121149107       40  -0.003467   0.004729    0.01394  -0.7331        0.468 
   3     rs716688  121149556       40   0.004524   0.002804    0.06413    1.614       0.1149 
   3   rs76739738  121149580       40  -0.002754   0.003562    0.01549  -0.7731       0.4442 
   3   rs77393026  121149581       40 -0.0001851   0.004763  3.975e-05 -0.03886       0.9692 
   3    rs9868609  121150171       40   0.004524   0.002804    0.06413    1.614       0.1149 
   3    rs3218634  121151812       40   0.004524   0.002804    0.06413    1.614       0.1149 
   3   rs74614941  121153282       40 -0.0001284   0.005669   1.35e-05 -0.02265        0.982 
   3  rs139139566  121153875       40  -0.003072   0.004448     0.0124  -0.6907        0.494 
   3    rs6800901  121154193       40  0.0009976    0.00514  0.0009904   0.1941       0.8471 
   3   rs73855392  121154756       40  -0.005877   0.005588    0.02829   -1.052       0.2995 
   3    rs1381057  121154974       40   0.002634   0.002424    0.03014    1.087        0.284 
   3    rs2030531  121155198       40  -0.001363   0.002472   0.007934  -0.5513       0.5847 
   3    rs1522357  121155943       40  -0.002315   0.002917    0.01631  -0.7937       0.4323 
   3  rs113679172  121156115       40 -0.0001851   0.004763  3.975e-05 -0.03886       0.9692 
   3  rs114870287  121156131       40     0.0119   0.004354     0.1643    2.733     0.009475 
   3    rs5852268  121158075       40   0.002072   0.002388    0.01943   0.8678       0.3909 
   3    rs9883968  121158668       40   0.004524   0.002804    0.06413    1.614       0.1149 
   3    rs6769377  121159102       40  -0.001524   0.002686   0.008395  -0.5672       0.5739 
   3   rs79146548  121159138       40  -0.003467   0.004729    0.01394  -0.7331        0.468 
   3    rs4676677  121160369       40   0.002634   0.002424    0.03014    1.087        0.284 
   3    rs6806191  121160878       40   -0.00102    0.00313   0.002786  -0.3258       0.7463 
   3  rs116558467  121160887       40  -0.003467   0.004729    0.01394  -0.7331        0.468 
   3  rs116119136  121161335       40  -0.003467   0.004729    0.01394  -0.7331        0.468 
   3  rs201482412  121161699       40  0.0006591   0.005141  0.0004323   0.1282       0.8987 
   3   rs13076688  121161760       40  -0.001363   0.002472   0.007934  -0.5513       0.5847 
   3   rs60569441  121162309       40   -0.00415   0.004425    0.02263  -0.9379       0.3542 
   3    rs7621376  121162789       40  -0.001363   0.002472   0.007934  -0.5513       0.5847 
   3   rs74931922  121163032       40 -0.0001851   0.004763  3.975e-05 -0.03886       0.9692 
   3   rs71133534  121163183       40  -0.001363   0.002472   0.007934  -0.5513       0.5847 
   3    rs6765310  121163416       40  -0.001363   0.002472   0.007934  -0.5513       0.5847 
   3  rs148241661  121163773       40  -0.003467   0.004729    0.01394  -0.7331        0.468 
   3  rs116780189  121164958       40  -0.001792   0.005661   0.002628  -0.3165       0.7534 
   3    rs7618570  121165303       40   0.001813   0.002518    0.01345   0.7198        0.476 
   3   rs34578610  121165909       40  -0.001524   0.002686   0.008395  -0.5672       0.5739 
   3  rs140775250  121166179       40  -0.001792   0.005661   0.002628  -0.3165       0.7534 
   3  rs112723887  121166301       40 -0.0001851   0.004763  3.975e-05 -0.03886       0.9692 
   3  rs565245459  121166720       40  -0.005877   0.005588    0.02829   -1.052       0.2995 
   3    rs6438630  121166776       40   0.002634   0.002424    0.03014    1.087        0.284 
   3   rs11709726  121167632       40  -0.001524   0.002686   0.008395  -0.5672       0.5739 
   3  rs565207453  121169360       40 -0.0006792   0.004762  0.0005351  -0.1426       0.8873 
   3  rs140141093  121169643       40  0.0006591   0.005141  0.0004323   0.1282       0.8987 
   3  rs200826943  121169844       40  0.0006591   0.005141  0.0004323   0.1282       0.8987 
   3    rs6438631  121170121       40  -0.001363   0.002472   0.007934  -0.5513       0.5847 
   3     rs630138  121170611       40   0.004524   0.002804    0.06413    1.614       0.1149 
   3   rs10934550  121170923       40   0.002634   0.002424    0.03014    1.087        0.284 
   3  rs190843913  121170924       40  0.0006591   0.005141  0.0004323   0.1282       0.8987 
   3   rs12233510  121171215       40  -0.003021   0.002646    0.03317   -1.142       0.2607 
   3  rs150111900  121171246       40  -0.001792   0.005661   0.002628  -0.3165       0.7534 
   3   rs56099335  121171340       40  -0.004502   0.002682    0.06903   -1.679       0.1014 
   3   rs56155272  121171530       40 -0.0006189   0.004475  0.0005032  -0.1383       0.8907 
   3    rs7645544  121171853       40  -0.001566   0.002398     0.0111   -0.653       0.5177 
   3     rs552404  121171928       40   0.004524   0.002804    0.06413    1.614       0.1149 
   3   rs11707252  121172330       40  -0.001363   0.002472   0.007934  -0.5513       0.5847 
   3     rs546930  121172488       40   0.004524   0.002804    0.06413    1.614       0.1149 
   3   rs11715085  121172549       40   0.002634   0.002424    0.03014    1.087        0.284 
   3   rs11707354  121172560       40 -0.0008203   0.002426      0.003  -0.3381       0.7371 
   3  rs139438816  121172589       40  -0.003467   0.004729    0.01394  -0.7331        0.468 
   3  rs112647530  121172596       40 -0.0001851   0.004763  3.975e-05 -0.03886       0.9692 
   3  rs186364610  121172873       40  -0.003467   0.004729    0.01394  -0.7331        0.468 
   3  rs186738791  121173799       40  -0.001792   0.005661   0.002628  -0.3165       0.7534 
   3   rs78170294  121173811       40  -0.003297   0.004218    0.01583  -0.7818       0.4392 
   3  rs201603578  121174768       40   0.002022    0.00236    0.01895   0.8568       0.3969 
   3  rs532051424  121174904       40  -0.005877   0.005588    0.02829   -1.052       0.2995 
   3    rs6787904  121175058       40   0.002634   0.002424    0.03014    1.087        0.284 
   3     rs526550  121175236       40   -0.00102    0.00313   0.002786  -0.3258       0.7463 
   3    rs1087308  121175861       40 -0.0003805   0.002874  0.0004611  -0.1324       0.8954 
   3  rs541296863  121176320       40  -0.003467   0.004729    0.01394  -0.7331        0.468 
   3  rs533329009  121176378       40 -0.0001851   0.004763  3.975e-05 -0.03886       0.9692 
   3    rs6438632  121176459       40   0.001813   0.002518    0.01345   0.7198        0.476 
   3  rs547695563  121176639       40  -0.003467   0.004729    0.01394  -0.7331        0.468 
   3    rs7614639  121176706       40 -0.0008203   0.002426      0.003  -0.3381       0.7371
[truncated: 802,170 more chars]
