# Supplementary material for: Cell-to-cell expression dispersion of B-cell surface proteins is linked to genetic variants in humans
Source: Commun Biol. 2020 Jul 3;3:346. doi: 10.1038/s42003-020-1075-1 (PMC7335051; doi:10.1038/s42003-020-1075-1)
Supplement: Supplementary file 4 — Supplementary Data 2 [file 42003_2020_1075_MOESM4_ESM.zip › Supplementary_Data_S2/plink-results-40LCLs/CD86_chr3_cv.loess/CD86_cv.loess_40_LCLs.qassoc.adjusted]

 CHR          SNP      UNADJ         GC       BONF       HOLM   SIDAK_SS   SIDAK_SD     FDR_BH     FDR_BY
   3  rs116471535  3.925e-06  3.925e-06    0.05019    0.05019    0.04895    0.04895   0.006652    0.06674 
   3  rs145139961  3.925e-06  3.925e-06    0.05019    0.05019    0.04895    0.04895   0.006652    0.06674 
   3  rs150277702  3.925e-06  3.925e-06    0.05019    0.05019    0.04895    0.04895   0.006652    0.06674 
   3  rs144503460  3.925e-06  3.925e-06    0.05019    0.05019    0.04895    0.04895   0.006652    0.06674 
   3  rs116353991  3.925e-06  3.925e-06    0.05019    0.05019    0.04895    0.04895   0.006652    0.06674 
   3  rs144741054  4.161e-06  4.161e-06    0.05321    0.05319    0.05182     0.0518   0.006652    0.06674 
   3  rs115838481  4.161e-06  4.161e-06    0.05321    0.05319    0.05182     0.0518   0.006652    0.06674 
   3  rs150340459  4.161e-06  4.161e-06    0.05321    0.05319    0.05182     0.0518   0.006652    0.06674 
   3  rs115595523  8.124e-06  8.124e-06     0.1039     0.1038    0.09867    0.09861    0.01154     0.1158 
   3  rs566076691  4.806e-05  4.806e-05     0.6145     0.6141     0.4591     0.4589    0.06145     0.6166 
   3   rs78610936  0.0001639  0.0001639          1          1     0.8771     0.8769     0.1749          1 
   3  rs115730854  0.0001915  0.0001915          1          1     0.9137     0.9135     0.1749          1 
   3  rs142257558  0.0001915  0.0001915          1          1     0.9137     0.9135     0.1749          1 
   3  rs200337788  0.0001915  0.0001915          1          1     0.9137     0.9135     0.1749          1 
   3  rs113726016  0.0002436  0.0002436          1          1     0.9557     0.9555     0.1947          1 
   3  rs199961089  0.0002436  0.0002436          1          1     0.9557     0.9555     0.1947          1 
   3   rs73857516   0.000393   0.000393          1          1     0.9934     0.9934     0.2956          1 
   3   rs13088702  0.0004805  0.0004805          1          1     0.9979     0.9978     0.3413          1 
   3   rs74954700  0.0009452  0.0009452          1          1          1          1     0.6043          1 
   3    rs9829209  0.0009452  0.0009452          1          1          1          1     0.6043          1 
   3   rs77121203   0.001052   0.001052          1          1          1          1     0.6408          1 
   3  rs147691022   0.001284   0.001284          1          1          1          1     0.6995          1 
   3   rs77066608   0.001284   0.001284          1          1          1          1     0.6995          1 
   3   rs73859424   0.001352   0.001352          1          1          1          1     0.6995          1 
   3  rs551992382   0.001368   0.001368          1          1          1          1     0.6995          1 
   3   rs12489988   0.001598   0.001598          1          1          1          1     0.7166          1 
   3    rs1806655   0.001625   0.001625          1          1          1          1     0.7166          1 
   3  rs142708456   0.001625   0.001625          1          1          1          1     0.7166          1 
   3   rs34188827   0.001625   0.001625          1          1          1          1     0.7166          1 
   3   rs12486781   0.001781   0.001781          1          1          1          1     0.7573          1 
   3   rs12108031   0.001968   0.001968          1          1          1          1     0.7573          1 
   3    rs9883035   0.001968   0.001968          1          1          1          1     0.7573          1 
   3  rs114502094   0.002476   0.002476          1          1          1          1     0.7573          1 
   3  rs141271409   0.002476   0.002476          1          1          1          1     0.7573          1 
   3  rs148492326   0.002476   0.002476          1          1          1          1     0.7573          1 
   3    rs6810321   0.002556   0.002556          1          1          1          1     0.7573          1 
   3   rs74547731    0.00274    0.00274          1          1          1          1     0.7573          1 
   3  rs112890707   0.002807   0.002807          1          1          1          1     0.7573          1 
   3  rs112709217   0.002807   0.002807          1          1          1          1     0.7573          1 
   3    rs2877733   0.002807   0.002807          1          1          1          1     0.7573          1 
   3   rs59050997   0.002971   0.002971          1          1          1          1     0.7573          1 
   3   rs73856630   0.002988   0.002988          1          1          1          1     0.7573          1 
   3   rs60489657      0.003      0.003          1          1          1          1     0.7573          1 
   3  rs113066696      0.003      0.003          1          1          1          1     0.7573          1 
   3   rs72965405      0.003      0.003          1          1          1          1     0.7573          1 
   3   rs72965406      0.003      0.003          1          1          1          1     0.7573          1 
   3   rs72965411      0.003      0.003          1          1          1          1     0.7573          1 
   3   rs72965412      0.003      0.003          1          1          1          1     0.7573          1 
   3   rs79322315    0.00319    0.00319          1          1          1          1     0.7573          1 
   3    rs7643553    0.00319    0.00319          1          1          1          1     0.7573          1 
   3    rs1463391   0.003205   0.003205          1          1          1          1     0.7573          1 
   3    rs7625205   0.003456   0.003456          1          1          1          1     0.7573          1 
   3  rs201872983   0.003754   0.003754          1          1          1          1     0.7573          1 
   3   rs57963544   0.003754   0.003754          1          1          1          1     0.7573          1 
   3   rs57679333   0.003754   0.003754          1          1          1          1     0.7573          1 
   3   rs72965422   0.003754   0.003754          1          1          1          1     0.7573          1 
   3   rs72965423   0.003754   0.003754          1          1          1          1     0.7573          1 
   3   rs61544758   0.003754   0.003754          1          1          1          1     0.7573          1 
   3   rs72965426   0.003754   0.003754          1          1          1          1     0.7573          1 
   3   rs73860146    0.00385    0.00385          1          1          1          1     0.7573          1 
   3   rs72970863    0.00385    0.00385          1          1          1          1     0.7573          1 
   3   rs59442169    0.00385    0.00385          1          1          1          1     0.7573          1 
   3   rs61120794    0.00385    0.00385          1          1          1          1     0.7573          1 
   3   rs59907022    0.00385    0.00385          1          1          1          1     0.7573          1 
   3   rs72970873    0.00385    0.00385          1          1          1          1     0.7573          1 
   3    rs6785924   0.004035   0.004035          1          1          1          1     0.7817          1 
   3    rs6787256   0.004318   0.004318          1          1          1          1      0.824          1 
   3  rs201250303   0.004705   0.004705          1          1          1          1     0.8848          1 
   3    rs6786428   0.004931   0.004931          1          1          1          1     0.9137          1 
   3  rs141707305   0.005053   0.005053          1          1          1          1     0.9231          1 
   3   rs77820417   0.005344   0.005344          1          1          1          1     0.9601          1 
   3  rs541465626   0.005574   0.005574          1          1          1          1     0.9601          1 
   3  rs555623198   0.005574   0.005574          1          1          1          1     0.9601          1 
   3   rs73855417   0.005777   0.005777          1          1          1          1     0.9601          1 
   3  rs114612403   0.005895   0.005895          1          1          1          1     0.9601          1 
   3   rs72966602    0.00591    0.00591          1          1          1          1     0.9601          1 
   3   rs56190943   0.006072   0.006072          1          1          1          1     0.9601          1 
   3   rs63110162   0.006158   0.006158          1          1          1          1     0.9601          1 
   3   rs71136546   0.007616   0.007616          1          1          1          1     0.9601          1 
   3    rs2700422   0.007726   0.007726          1          1          1          1     0.9601          1 
   3     rs820332   0.008659   0.008659          1          1          1          1     0.9601          1 
   3    rs1869866   0.008769   0.008769          1          1          1          1     0.9601          1 
   3   rs77792500   0.008769   0.008769          1          1          1          1     0.9601          1 
   3   rs72963399   0.009221   0.009221          1          1          1          1     0.9601          1 
   3  rs114870287   0.009475   0.009475          1          1          1          1     0.9601          1 
   3  rs145845190   0.009547   0.009547          1          1          1          1     0.9601          1 
   3   rs59215456    0.00991    0.00991          1          1          1          1     0.9601          1 
   3  rs140485869   0.009918   0.009918          1          1          1          1     0.9601          1 
   3   rs72970834    0.01018    0.01018          1          1          1          1     0.9601          1 
   3    rs6790047    0.01018    0.01018          1          1          1          1     0.9601          1 
   3   rs72970841    0.01018    0.01018          1          1          1          1     0.9601          1 
   3    rs7619546    0.01102    0.01102          1          1          1          1     0.9601          1 
   3  rs536333777    0.01102    0.01102          1          1          1          1     0.9601          1 
   3  rs142027099    0.01102    0.01102          1          1          1          1     0.9601          1 
   3  rs145599574    0.01102    0.01102          1          1          1          1     0.9601          1 
   3    rs7639056    0.01102    0.01102          1          1          1          1     0.9601          1 
   3  rs116620656    0.01102    0.01102          1          1          1          1     0.9601          1 
   3  rs141561856    0.01102    0.01102          1          1          1          1     0.9601          1 
   3   rs76213617    0.01102    0.01102          1          1          1          1     0.9601          1 
   3   rs76314195    0.01102    0.01102          1          1          1          1     0.9601          1 
   3  rs544475680    0.01102    0.01102          1          1          1          1     0.9601          1 
   3    rs6438704    0.01102    0.01102          1          1          1          1     0.9601          1 
   3  rs116715544    0.01102    0.01102          1          1          1          1     0.9601          1 
   3  rs114616447    0.01102    0.01102          1          1          1          1     0.9601          1 
   3  rs200769856    0.01156    0.01156          1          1          1          1     0.9601          1 
   3    rs2043172    0.01202    0.01202          1          1          1          1     0.9601          1 
   3  rs147169369    0.01264    0.01264          1          1          1          1     0.9601          1 
   3   rs60819359     0.0127     0.0127          1          1          1          1     0.9601          1 
   3  rs145703075    0.01325    0.01325          1          1          1          1     0.9601          1 
   3     rs820351    0.01344    0.01344          1          1          1          1     0.9601          1 
   3   rs33937316    0.01344    0.01344          1          1          1          1     0.9601          1 
   3     rs820359    0.01344    0.01344          1          1          1          1     0.9601          1 
   3    rs7626888    0.01413    0.01413          1          1          1          1     0.9601          1 
   3   rs55974533    0.01413    0.01413          1          1          1          1     0.9601          1 
   3  rs151266821    0.01413    0.01413          1          1          1          1     0.9601          1 
   3  rs115184012    0.01435    0.01435          1          1          1          1     0.9601          1 
   3  rs114607611    0.01435    0.01435          1          1          1          1     0.9601          1 
   3   rs55984141    0.01435    0.01435          1          1          1          1     0.9601          1 
   3    rs2077326    0.01445    0.01445          1          1          1          1     0.9601          1 
   3     rs731767    0.01445    0.01445          1          1          1          1     0.9601          1 
   3   rs72970843    0.01445    0.01445          1          1          1          1     0.9601          1 
   3   rs72970845    0.01445    0.01445          1          1          1          1     0.9601          1 
   3   rs10662409    0.01452    0.01452          1          1          1          1     0.9601          1 
   3     rs820355    0.01462    0.01462          1          1          1          1     0.9601          1 
   3    rs5852358    0.01462    0.01462          1          1          1          1     0.9601          1 
   3     rs820357    0.01462    0.01462          1          1          1          1     0.9601          1 
   3     rs820358    0.01462    0.01462          1          1          1          1     0.9601          1 
   3   rs56403245    0.01468    0.01468          1          1          1          1     0.9601          1 
   3    rs2131142    0.01472    0.01472          1          1          1          1     0.9601          1 
   3  rs576972874    0.01504    0.01504          1          1          1          1     0.9601          1 
   3  rs562324854    0.01506    0.01506          1          1          1          1     0.9601          1 
   3   rs72965429    0.01506    0.01506          1          1          1          1     0.9601          1 
   3   rs72965433    0.01506    0.01506          1          1          1          1     0.9601          1 
   3   rs72965435    0.01506    0.01506          1          1          1          1     0.9601          1 
   3   rs72965436    0.01506    0.01506          1          1          1          1     0.9601          1 
   3  rs112140011    0.01506    0.01506          1          1          1          1     0.9601          1 
   3  rs113138979    0.01506    0.01506          1          1          1          1     0.9601          1 
   3  rs111683283    0.01506    0.01506          1          1          1          1     0.9601          1 
   3   rs72965449    0.01506    0.01506          1          1          1          1     0.9601          1 
   3   rs80221386    0.01506    0.01506          1          1          1          1     0.9601          1 
   3  rs558105976    0.01506    0.01506          1          1          1          1     0.9601          1 
   3  rs573958870    0.01506    0.01506          1          1          1          1     0.9601          1 
   3  rs534740464    0.01506    0.01506          1          1          1          1     0.9601          1 
   3   rs72965456    0.01506    0.01506          1          1          1          1     0.9601          1 
   3   rs77731961    0.01506    0.01506          1          1          1          1     0.9601          1 
   3   rs72965459    0.01506    0.01506          1          1          1          1     0.9601          1 
   3   rs72965462    0.01506    0.01506          1          1          1          1     0.9601          1 
   3   rs72965464    0.01506    0.01506          1          1          1          1     0.9601          1 
   3  rs113006438    0.01506    0.01506          1          1          1          1     0.9601          1 
   3  rs144391676    0.01506    0.01506          1          1          1          1     0.9601          1 
   3   rs72965465    0.01506    0.01506          1          1          1          1     0.9601          1 
   3   rs72965467    0.01506    0.01506          1          1          1          1     0.9601          1 
   3   rs35370701    0.01561    0.01561          1          1          1          1     0.9601          1 
   3   rs79211607    0.01598    0.01598          1          1          1          1     0.9601          1 
   3   rs78368070    0.01598    0.01598          1          1          1          1     0.9601          1 
   3    rs9856455    0.01634    0.01634          1          1          1          1     0.9601          1 
   3    rs4677889    0.01646    0.01646          1          1          1          1     0.9601          1 
   3   rs76893952    0.01654    0.01654          1          1          1          1     0.9601          1 
   3    rs9874835    0.01671    0.01671          1          1          1          1     0.9601          1 
   3   rs61301404    0.01678    0.01678          1          1          1          1     0.9601          1 
   3   rs73859407    0.01678    0.01678          1          1          1          1     0.9601          1 
   3   rs73859409    0.01678    0.01678          1          1          1          1     0.9601          1 
   3   rs73859423    0.01678    0.01678          1          1          1          1     0.9601          1 
   3  rs141523618    0.01678    0.01678          1          1          1          1     0.9601          1 
   3   rs73859434    0.01678    0.01678          1          1          1          1     0.9601          1 
   3   rs73859435    0.01678    0.01678          1          1          1          1     0.9601          1 
   3   rs74470800      0.017      0.017          1          1          1          1     0.9601          1 
   3   rs75439175      0.017      0.017          1          1          1          1     0.9601          1 
   3   rs76762825    0.01704    0.01704          1          1          1          1     0.9601          1 
   3  rs201863576     0.0172     0.0172          1          1          1          1     0.9601          1 
   3   rs73856447      0.018      0.018          1          1          1          1     0.9601          1 
   3   rs35311190    0.01903    0.01903          1          1          1          1     0.9601          1 
   3   rs12492372    0.01903    0.01903          1          1          1          1     0.9601          1 
   3    rs3732827    0.01903    0.01903          1          1          1          1     0.9601          1 
   3   rs10934622    0.01903    0.01903          1          1          1          1     0.9601          1 
   3   rs72970833    0.01906    0.01906          1          1          1          1     0.9601          1 
   3   rs72970835    0.01906    0.01906          1          1          1          1     0.9601          1 
   3    rs6786864    0.01906    0.01906          1          1          1          1     0.9601          1 
   3    rs7645314    0.01906    0.01906          1          1          1          1     0.9601          1 
   3   rs60291776    0.01906    0.01906          1          1          1          1     0.9601          1 
   3    rs7621513    0.01906    0.01906          1          1          1          1     0.9601          1 
   3  rs200928256    0.01954    0.01954          1          1          1          1     0.9601          1 
   3    rs1488766    0.01996    0.01996          1          1          1          1     0.9601          1 
   3    rs6781240    0.02001    0.02001          1          1          1          1     0.9601          1 
   3   rs73856783    0.02025    0.02025          1          1          1          1     0.9601          1 
   3   rs73856784    0.02025    0.02025          1          1          1          1     0.9601          1 
   3   rs11707057    0.02025    0.02025          1          1          1          1     0.9601          1 
   3   rs12494182    0.02032    0.02032          1          1          1          1     0.9601          1 
   3   rs55813294    0.02032    0.02032          1          1          1          1     0.9601          1 
   3   rs73856480    0.02032    0.02032          1          1          1          1     0.9601          1 
   3   rs16831032    0.02032    0.02032          1          1          1          1     0.9601          1 
   3   rs73856609    0.02072    0.02072          1          1          1          1     0.9601          1 
   3    rs1317671    0.02087    0.02087          1          1          1          1     0.9601          1 
   3  rs112824584    0.02087    0.02087          1          1          1          1     0.9601          1 
   3   rs79390407    0.02107    0.02107          1          1          1          1     0.9601          1 
   3   rs60594492    0.02181    0.02181          1          1          1          1     0.9601          1 
   3    rs6773676    0.02185    0.02185          1          1          1          1     0.9601          1 
   3  rs115507306    0.02222    0.02222          1          1          1          1     0.9601          1 
   3   rs10561192    0.02225    0.02225          1          1          1          1     0.9601          1 
   3  rs113295601    0.02232    0.02232          1          1          1          1     0.9601          1 
   3  rs112737506    0.02232    0.02232          1          1          1          1     0.9601          1 
   3  rs527442300    0.02241    0.02241          1          1          1          1     0.9601          1 
   3   rs55871500    0.02255    0.02255          1          1          1          1     0.9601          1 
   3    rs1256208    0.02302    0.02302          1          1          1          1     0.9601          1 
   3  rs199805468     0.0231     0.0231          1          1          1          1     0.9601          1 
   3   rs11429345     0.0237     0.0237          1          1          1          1     0.9601          1 
   3   rs13091691    0.02527    0.02527          1          1          1          1     0.9601          1 
   3    rs9813296    0.02548    0.02548          1          1          1          1     0.9601          1 
   3    rs2120806    0.02548    0.02548          1          1          1          1     0.9601          1 
   3   rs17199211     0.0255     0.0255          1          1          1          1     0.9601          1 
   3    rs6786867    0.02558    0.02558          1          1          1          1     0.9601          1 
   3    rs6798524    0.02558    0.02558          1          1          1          1     0.9601          1 
   3    rs6438796    0.02558    0.02558          1          1          1          1     0.9601          1 
   3    rs6438797    0.02558    0.02558          1          1          1          1     0.9601          1 
   3   rs61701606     0.0256     0.0256          1          1          1          1     0.9601          1 
   3   rs80033944     0.0256     0.0256          1          1          1          1     0.9601          1 
   3    rs1011151    0.02566    0.02566          1          1          1          1     0.9601          1 
   3   rs13088040    0.02566    0.02566          1          1          1          1     0.9601          1 
   3   rs35850943    0.02566    0.02566          1          1          1          1     0.9601          1 
   3   rs75672578    0.02582    0.02582          1          1          1          1     0.9601          1 
   3    rs6810344    0.02728    0.02728          1          1          1          1     0.9601          1 
   3    rs6786208    0.02728    0.02728          1          1          1          1     0.9601          1 
   3    rs4485657    0.02728    0.02728          1          1          1          1     0.9601          1 
   3   rs73855410    0.02792    0.02792          1          1          1          1     0.9601          1 
   3  rs190210827    0.02792    0.02792          1          1          1          1     0.9601          1 
   3   rs73855471    0.02792    0.02792          1          1          1          1     0.9601          1 
   3   rs77145809    0.02792    0.02792          1          1          1          1     0.9601          1 
   3   rs73855484    0.02792    0.02792          1          1          1          1     0.9601          1 
   3   rs55633653    0.02792    0.02792          1          1          1          1     0.9601          1 
   3  rs562157677    0.02792    0.02792          1          1          1          1     0.9601          1 
   3  rs141350820    0.02811    0.02811          1          1          1          1     0.9601          1 
   3       rs1700    0.02811    0.02811          1          1          1          1     0.9601          1 
   3    rs2002594     0.0285     0.0285          1          1          1          1     0.9601          1 
   3   rs57197936    0.02898    0.02898          1          1          1          1     0.9601          1 
   3     rs820326    0.03008    0.03008          1          1          1          1     0.9601          1 
   3   rs11719594    0.03028    0.03028          1          1          1          1     0.9601          1 
   3    rs4677893    0.03046    0.03046          1          1          1          1     0.9601          1 
   3   rs13082573    0.03046    0.03046          1          1          1          1     0.9601          1 
   3  rs139051777    0.03046    0.03046          1          1          1          1     0.9601          1 
   3   rs13082948    0.03046    0.03046          1          1          1          1     0.9601          1 
   3   rs11706604    0.03046    0.03046          1          1          1          1     0.9601          1 
   3    rs2061193    0.03046    0.03046          1          1          1          1     0.9601          1 
   3   rs11719060    0.03046    0.03046          1          1          1          1     0.9601          1 
   3    rs7631939     0.0306     0.0306          1          1          1          1     0.9601          1 
   3    rs6438643     0.0306     0.0306          1          1          1          1     0.9601          1 
   3   rs28597756    0.03104    0.03104          1          1          1          1     0.9601          1 
   3    rs7633133    0.03123    0.03123          1          1          1          1     0.9601          1 
   3    rs1463392    0.03123    0.03123          1          1          1          1     0.9601          1 
   3   rs11391444    0.03144    0.03144          1          1          1          1     0.9601          1 
   3   rs13076448    0.03144    0.03144          1          1          1          1     0.9601          1 
   3  rs113567496     0.0316     0.0316          1          1          1          1     0.9601          1 
   3   rs72971013     0.0316     0.0316          1          1          1          1     0.9601          1 
   3   rs72971017     0.0316     0.0316          1          1          1          1     0.9601          1 
   3   rs72971018     0.0316     0.0316          1          1          1          1     0.9601          1 
   3   rs72971026     0.0316     0.0316          1          1          1          1     0.9601          1 
   3  rs147396134     0.0316     0.0316          1          1          1          1     0.9601          1 
   3    rs7611277    0.03235    0.03235          1          1          1          1     0.9601          1 
   3   rs12486849    0.03255    0.03255          1          1          1          1     0.9601          1 
   3   rs34086988    0.03271    0.03271          1          1          1          1     0.9601          1 
   3    rs6781825    0.03287    0.03287          1          1          1          1     0.9601          1 
   3    rs6773252    0.03287    0.03287          1          1          1          1     0.9601          1 
   3  rs561550195    0.03288    0.03288          1          1          1          1     0.9601          1 
   3   rs36113603    0.03292    0.03292          1          1          1          1     0.9601          1 
   3  rs551250273    0.03303    0.03303          1          1          1          1     0.9601          1 
   3   rs67095423    0.03319    0.03319          1          1          1          1     0.9601          1 
   3    rs4687895    0.03321    0.03321          1          1          1          1     0.9601          1 
   3   rs12634785    0.03323    0.03323          1          1          1          1     0.9601          1 
   3  rs551674173    0.03324    0.03324          1          1          1          1     0.9601          1 
   3  rs547957679    0.03379    0.03379          1          1          1          1     0.9601          1 
   3    rs9862885    0.03462    0.03462          1          1          1          1     0.9601          1 
   3    rs9289219    0.03462    0.03462          1          1          1          1     0.9601          1 
   3    rs9289220    0.03462    0.03462          1          1          1          1     0.9601          1 
   3    rs1965247    0.03464    0.03464          1          1          1          1     0.9601          1 
   3   rs72626347    0.03473    0.03473          1          1          1          1     0.9601          1 
   3   rs58796674    0.03527    0.03527          1          1          1          1     0.9601          1 
   3   rs76379107    0.03527    0.03527          1          1          1          1     0.9601          1 
   3   rs12495283    0.03527    0.03527          1          1          1          1     0.9601          1 
   3   rs73855253    0.03527    0.03527          1          1          1          1     0.9601          1 
   3    rs3901452    0.03527    0.03527          1          1          1          1     0.9601          1 
   3    rs3850569    0.03527    0.03527          1          1          1          1     0.9601          1 
   3   rs17828015    0.03527    0.03527          1          1          1          1     0.9601          1 
   3   rs17231566    0.03527    0.03527          1          1          1          1     0.9601          1 
   3    rs3861850    0.03527    0.03527          1          1          1          1     0.9601          1 
   3   rs34572364    0.03527    0.03527          1          1          1          1     0.9601          1 
   3    rs2168438    0.03584    0.03584          1          1          1          1     0.9601          1 
   3    rs1982508    0.03584    0.03584          1          1          1          1     0.9601          1 
   3     rs755888    0.03584    0.03584          1          1          1          1     0.9601          1 
   3   rs78004614    0.03633    0.03633          1          1          1          1     0.9601          1 
   3  rs113476367    0.03633    0.03633          1          1          1          1     0.9601          1 
   3   rs12695415    0.03633    0.03633          1          1          1          1     0.9601          1 
   3    rs9817555    0.03633    0.03633          1          1          1          1     0.9601          1 
   3   rs34492106    0.03633    0.03633          1          1          1          1     0.9601          1 
   3   rs11710169    0.03633    0.03633          1          1          1          1     0.9601          1 
   3   rs35841499    0.03633    0.03633          1          1          1          1     0.9601          1 
   3  rs137951825    0.03667    0.03667          1          1          1          1     0.9601          1 
   3   rs61318139    0.03707    0.03707          1          1          1          1     0.9601          1 
   3  rs113475437    0.03713    0.03713          1          1          1          1     0.9601          1 
   3   rs62261554    0.03743    0.03743          1          1          1          1     0.9601          1 
   3   rs56028426    0.03765    0.03765          1          1          1          1     0.9601          1 
   3  rs143029830    0.03765    0.03765          1          1          1          1     0.9601          1 
   3   rs11455375    0.03794    0.03794          1          1          1          1     0.9601          1 
   3  rs143924791    0.03805    0.03805          1          1          1          1     0.9601          1 
   3   rs78734519    0.03837    0.03837          1          1          1          1     0.9601          1 
   3  rs139088083    0.03837    0.03837          1          1          1          1     0.9601          1 
   3   rs79106748    0.03837    0.03837          1          1          1          1     0.9601          1 
   3   rs77357300    0.03837    0.03837          1          1          1          1     0.9601          1 
   3  rs571738497    0.03837    0.03837          1          1          1          1     0.9601          1 
   3  rs114970576    0.03837    0.03837          1          1          1          1     0.9601          1 
   3   esv3597607    0.03837    0.03837          1          1          1          1     0.9601          1 
   3   rs11346225    0.03908    0.03908          1          1          1          1     0.9601          1 
   3    rs9812322    0.03939    0.03939          1          1          1          1     0.9601          1 
   3    rs9846142    0.03939    0.03939          1          1          1          1     0.9601          1 
   3    rs9813391    0.03939    0.03939          1          1          1          1     0.9601          1 
   3    rs9289185    0.03975    0.03975          1          1          1          1     0.9601          1 
   3    rs7614797    0.03976    0.03976          1          1          1          1     0.9601          1 
   3  rs545233457    0.04022    0.04022          1          1          1          1     0.9601          1 
   3   rs75464842    0.04055    0.04055          1          1          1          1     0.9601          1 
   3  rs142797778    0.04055    0.04055          1          1          1          1     0.9601          1 
   3    rs7610705    0.04055    0.04055          1          1          1          1     0.9601          1 
   3   rs77550916    0.04055    0.04055          1          1          1          1     0.9601          1 
   3    rs1259306    0.04057    0.04057          1          1          1          1     0.9601          1 
   3     rs820366     0.0409     0.0409          1          1          1          1     0.9601          1 
   3    rs4476455     0.0409     0.0409          1          1          1          1     0.9601          1 
   3     rs820369     0.0409     0.0409          1          1          1          1     0.9601          1 
   3     rs820370     0.0409     0.0409          1          1          1          1     0.9601          1 
   3   rs79068333    0.04097    0.04097          1          1          1          1     0.9601          1 
   3   rs72970868    0.04101    0.04101          1          1          1          1     0.9601          1 
   3   rs56146382    0.04101    0.04101          1          1          1          1     0.9601          1 
   3   rs58113490    0.04101    0.04101          1          1          1          1     0.9601          1 
   3   rs13092326    0.04147    0.04147          1          1          1          1     0.9601          1 
   3    rs1589700    0.04188    0.04188          1          1          1          1     0.9601          1 
   3    rs9858150    0.04286    0.04286          1          1          1          1     0.9601          1 
   3   rs61140037    0.04289    0.04289          1          1          1          1     0.9601          1 
   3    rs9863154    0.04296    0.04296          1          1          1          1     0.9601          1 
   3   rs75026874    0.04344    0.04344          1          1          1          1     0.9601          1 
   3   rs77378626    0.04367    0.04367          1          1          1          1     0.9601          1 
   3    rs1086328    0.04369    0.04369          1          1          1          1     0.9601          1 
   3    rs1086329    0.04369    0.04369          1          1          1          1     0.9601          1 
   3  rs577266775    0.04369    0.04369          1          1          1          1     0.9601          1 
   3  rs150722244    0.04406    0.04406          1          1          1          1     0.9601          1 
   3    rs4528886    0.04446    0.04446          1          1          1          1     0.9601          1 
   3    rs5852379    0.04485    0.04485          1          1          1          1     0.9601          1 
   3   rs56205278    0.04509    0.04509          1          1          1          1     0.9601          1 
   3   rs35035255    0.04542    0.04542          1          1          1          1     0.9601          1 
   3  rs570238285     0.0456     0.0456          1          1          1          1     0.9601          1 
   3  rs555165857    0.04603    0.04603          1          1          1          1     0.9601          1 
   3    rs2332034    0.04637    0.04637          1          1          1          1     0.9601          1 
   3   rs10222469    0.04644    0.04644          1          1          1          1     0.9601          1 
   3   rs56368534    0.04696    0.04696          1          1          1          1     0.9601          1 
   3  rs145064889    0.04717    0.04717          1          1          1          1     0.9601          1 
   3    rs3749204    0.04721    0.04721          1          1          1          1     0.9601          1 
   3   rs73860154    0.04728    0.04728          1          1          1          1     0.9601          1 
   3  rs112712866    0.04728    0.04728          1          1          1          1     0.9601          1 
   3  rs113963649    0.04728    0.04728          1          1          1          1     0.9601          1 
   3   rs60110329    0.04728    0.04728          1          1          1          1     0.9601          1 
   3   rs10934570     0.0474     0.0474          1          1          1          1     0.9601          1 
   3   rs35736887    0.04752    0.04752          1          1          1          1     0.9601          1 
   3    rs1367785    0.04761    0.04761          1          1          1          1     0.9601          1 
   3    rs3915061    0.04797    0.04797          1          1          1          1     0.9601          1 
   3  rs116189233    0.04819    0.04819          1          1          1          1     0.9601          1 
   3  rs140375926    0.04819    0.04819          1          1          1          1     0.9601          1 
   3    rs1444811    0.04839    0.04839          1          1          1          1     0.9601          1 
   3    rs1444810    0.04839    0.04839          1          1          1          1     0.9601          1 
   3    rs9824120    0.04843    0.04843          1          1          1          1     0.9601          1 
   3  rs116508503    0.04851    0.04851          1          1          1          1     0.9601          1 
   3   rs16834258    0.04862    0.04862          1          1          1          1     0.9601          1 
   3   rs73193872    0.04862    0.04862          1          1          1          1     0.9601          1 
   3    rs6796584    0.04863    0.04863          1          1          1          1     0.9601          1 
   3    rs6783720    0.04863    0.04863          1          1          1          1     0.9601          1 
   3   rs67711778    0.04863    0.04863          1          1          1          1     0.9601          1 
   3   rs60250573    0.04868    0.04868          1          1          1          1     0.9601          1 
   3    rs4533682    0.04878    0.04878          1          1          1          1     0.9601          1 
   3    rs5852233    0.04921    0.04921          1          1          1          1     0.9601          1 
   3   rs73859431    0.04946    0.04946          1          1          1          1     0.9601          1 
   3   rs55949481    0.04946    0.04946          1          1          1          1     0.9601          1 
   3  rs114432311    0.05017    0.05017          1          1          1          1     0.9601          1 
   3    rs6776430    0.05022    0.05022          1          1          1          1     0.9601          1 
   3    rs4676736    0.05035    0.05035          1          1          1          1     0.9601          1 
   3     rs787188     0.0504     0.0504          1          1          1          1     0.9601          1 
   3  rs200520122    0.05041    0.05041          1          1          1          1     0.9601          1 
   3   rs75822538    0.05115    0.05115          1          1          1          1     0.9601          1 
   3   rs77439893    0.05115    0.05115          1          1          1          1     0.9601          1 
   3    rs4305455    0.05133    0.05133          1          1          1          1     0.9601          1 
   3   rs73855476    0.05133    0.05133          1          1          1          1     0.9601          1 
   3    rs4285028    0.05133    0.05133          1          1          1          1     0.9601          1 
   3   rs10934565    0.05133    0.05133          1          1          1          1     0.9601          1 
   3    rs1920309    0.05133    0.05133          1          1          1          1     0.9601          1 
   3    rs6790281    0.05133    0.05133          1          1          1          1     0.9601          1 
   3    rs7615571    0.05133    0.05133          1          1          1          1     0.9601          1 
   3   rs79103597    0.05133    0.05133          1          1          1          1     0.9601          1 
   3   rs35415993    0.05133    0.05133          1          1          1          1     0.9601          1 
   3    rs7651226    0.05133    0.05133          1          1          1          1     0.9601          1 
   3   rs34696871    0.05133    0.05133          1          1          1          1     0.9601          1 
   3    rs1920290    0.05133    0.05133          1          1          1          1     0.9601          1 
   3    rs1920291    0.05133    0.05133          1          1          1          1     0.9601          1 
   3   rs35101693    0.05133    0.05133          1          1          1          1     0.9601          1 
   3   rs13067270    0.05133    0.05133          1          1          1          1     0.9601          1 
   3   rs35610897    0.05133    0.05133          1          1          1          1     0.9601          1 
   3   rs34543553    0.05133    0.05133          1          1          1          1     0.9601          1 
   3   rs73855480    0.05133    0.05133          1          1          1          1     0.9601          1 
   3   rs73855481    0.05133    0.05133          1          1          1          1     0.9601          1 
   3   rs35737776    0.05133    0.05133          1          1          1          1     0.9601          1 
   3   rs34936401    0.05133    0.05133          1          1          1          1     0.9601          1 
   3   rs34158925    0.05133    0.05133          1          1          1          1     0.9601          1 
   3   rs34566912    0.05133    0.05133          1          1          1          1     0.9601          1 
   3   rs71329246    0.05133    0.05133          1          1          1          1     0.9601          1 
   3   rs77630152    0.05133    0.05133          1          1          1          1     0.9601          1 
   3    rs2091664    0.05133    0.05133          1          1          1          1     0.9601          1 
   3   rs12630486    0.05133    0.05133          1          1          1          1     0.9601          1 
   3   rs12488851    0.05133    0.05133          1          1          1          1     0.9601          1 
   3   rs13083557    0.05133    0.05133          1          1          1          1     0.9601          1 
   3   rs76593525    0.05133    0.05133          1          1          1          1     0.9601          1 
   3   rs12493408    0.05133    0.05133          1          1          1          1     0.9601          1 
   3   rs66523415    0.05133    0.05133          1          1          1          1     0.9601          1 
   3   rs34478505    0.05133    0.05133          1          1          1          1     0.9601          1 
   3   rs12637351    0.05133    0.05133          1          1          1          1     0.9601          1 
   3  rs142768987    0.05133    0.05133          1          1          1          1     0.9601          1 
   3    rs7640872    0.05133    0.05133          1          1          1          1     0.9601          1 
   3    rs2877560    0.05133    0.05133          1          1          1          1     0.9601          1 
   3    rs2332033    0.05133    0.05133          1          1          1          1     0.9601          1 
   3   rs12488334    0.05133    0.05133          1          1          1          1     0.9601          1 
   3   rs13089878    0.05133    0.05133          1          1          1          1     0.9601          1 
   3   rs34181646    0.05133    0.05133          1          1          1          1     0.9601          1 
   3   rs34338756    0.05133    0.05133          1          1          1          1     0.9601          1 
   3   rs12491991    0.05133    0.05133          1          1          1          1     0.9601          1 
   3   rs12493952    0.05133    0.05133          1          1          1          1     0.9601          1 
   3   rs12497349    0.05133    0.05133          1          1          1          1     0.9601          1 
   3    rs1986368    0.05133    0.05133          1          1          1          1     0.9601          1 
   3   rs11307047     0.0519     0.0519          1          1          1          1     0.9601          1 
   3   rs75620824    0.05206    0.05206          1          1          1          1     0.9601          1 
   3  rs115864742    0.05206    0.05206          1          1          1          1     0.9601          1 
   3   rs12635865    0.05222    0.05222          1          1          1          1     0.9601          1 
   3   rs72972482    0.05248    0.05248          1          1          1          1     0.9601          1 
   3   rs12489233    0.05271    0.05271          1          1          1          1     0.9601          1 
   3    rs1523519    0.05271    0.05271          1          1          1          1     0.9601          1 
   3    rs2293611    0.05271    0.05271          1          1          1          1     0.9601          1 
   3   rs28823352    0.05271    0.05271          1          1          1          1     0.9601          1 
   3      rs39639    0.05278    0.05278          1          1          1          1     0.9601          1 
   3   rs72972406    0.05288    0.05288          1          1          1          1     0.9601          1 
   3   rs10934645    0.05309    0.05309          1          1          1          1     0.9601          1 
   3   rs62266287    0.05313    0.05313          1          1          1          1     0.9601          1 
   3   rs13073885    0.05319    0.05319          1          1          1          1     0.9601          1 
   3   rs11371880    0.05326    0.05326          1          1          1          1     0.9601          1 
   3   rs78442149    0.05353    0.05353          1          1          1          1     0.9601          1 
   3  rs113459060    0.05375    0.05375          1          1          1          1     0.9601          1 
   3    rs9860047    0.05386    0.05386          1          1          1          1     0.9601          1 
   3  rs114899187    0.05386    0.05386          1          1          1          1     0.9601          1 
   3   rs59669360    0.05397    0.05397          1          1          1          1     0.9601          1 
   3    rs2551570    0.05449    0.05449          1          1          1          1     0.9601          1 
   3    rs2551569    0.05449    0.05449          1          1          1          1     0.9601          1 
   3    rs1320188    0.05473    0.05473          1          1          1          1     0.9601          1 
   3    rs7628642    0.05473    0.05473          1          1          1          1     0.9601          1 
   3   rs34651464    0.05497    0.05497          1          1          1          1     0.9601          1 
   3   rs77858418    0.05498    0.05498          1          1          1          1     0.9601          1 
   3   rs77197314    0.05498    0.05498          1          1          1          1     0.9601          1 
   3   rs10934510    0.05506    0.05506          1          1          1          1     0.9601          1 
   3    rs4676703    0.05506    0.05506          1          1          1          1     0.9601          1 
   3     rs836835    0.05542    0.05542          1          1          1          1     0.9601          1 
   3    rs9819530    0.05547    0.05547          1          1          1          1     0.9601          1 
   3  rs147220330    0.05547    0.05547          1          1          1          1     0.9601          1 
   3   rs34051021    0.05547    0.05547          1          1          1          1     0.9601          1 
   3   rs10470410    0.05547    0.05547          1          1          1          1     0.9601          1 
   3   rs28497949    0.05547    0.05547          1          1          1          1     0.9601          1 
   3   rs56382357    0.05547    0.05547          1          1          1          1     0.9601          1 
   3   rs35475484    0.05547    0.05547          1          1          1          1     0.9601          1 
   3   rs78964201    0.05606    0.05606          1          1          1          1     0.9601          1 
   3     rs863219    0.05639    0.05639          1          1          1          1     0.9601          1 
   3   rs59320605    0.05687    0.05687          1          1          1          1     0.9601          1 
   3   rs35596775    0.05687    0.05687          1          1          1          1     0.9601          1 
   3  rs112503669    0.05718    0.05718          1          1          1          1     0.9601          1 
   3  rs139608024    0.05718    0.05718          1          1          1          1     0.9601          1 
   3   rs58236824    0.05718    0.05718          1          1          1          1     0.9601          1 
   3    rs1378812    0.05731    0.05731          1          1          1          1     0.9601          1 
   3   rs78924820    0.05735    0.05735          1          1          1          1     0.9601          1 
   3  rs116682115    0.05735    0.05735          1          1          1          1     0.9601          1 
   3    rs9847850    0.05735    0.05735          1          1          1          1     0.9601          1 
   3   rs34305586    0.05735    0.05735          1          1          1          1     0.9601          1 
   3  rs115319351    0.05735    0.05735          1          1          1          1     0.9601          1 
   3  rs142485233    0.05735    0.05735          1          1          1          1     0.9601          1 
   3  rs201023215    0.05735    0.05735          1          1          1          1     0.9601          1 
   3   rs78336281    0.05735    0.05735          1          1          1          1     0.9601          1 
   3   rs77888247    0.05735    0.05735          1          1          1          1     0.9601          1 
   3   rs57674423    0.05735    0.05735          1          1          1          1     0.9601          1 
   3  rs140362841    0.05735    0.05735          1          1          1          1     0.9601          1 
   3   rs79266096    0.05735    0.05735          1          1          1          1     0.9601          1 
   3  rs116346739    0.05735    0.05735          1          1          1          1     0.9601          1 
   3   rs74713202    0.05735    0.05735          1          1          1          1     0.9601          1 
   3    rs6773612    0.05823    0.05823          1          1          1          1     0.9601          1 
   3   rs11708686    0.05823    0.05823          1          1          1          1     0.9601          1 
   3    rs1147700    0.05823    0.05823          1          1          1          1     0.9601          1 
   3    rs4383453    0.05843    0.05843          1          1          1          1     0.9601          1 
   3    rs4474982    0.05843    0.05843          1          1          1          1     0.9601          1 
   3   rs56975164    0.05843    0.05843          1          1          1          1     0.9601          1 
   3   rs66733853    0.05843    0.05843          1          1          1          1     0.9601          1 
   3    rs6771801    0.05843    0.05843          1          1          1          1     0.9601          1 
   3   rs62263808    0.05843    0.05843          1          1          1          1     0.9601          1 
   3   rs62263809    0.05843    0.05843          1          1          1          1     0.9601          1 
   3   rs62265764    0.05843    0.05843          1          1          1          1     0.9601          1 
   3   rs62265767    0.05843    0.05843          1          1          1          1     0.9601          1 
   3   rs17360897    0.05843    0.05843          1          1          1          1     0.9601          1 
   3   rs62265772    0.05843    0.05843          1          1          1          1     0.9601          1 
   3   rs76311404    0.05843    0.05843          1          1          1          1     0.9601          1 
   3   rs79431137    0.05843    0.05843          1          1          1          1     0.9601          1 
   3   rs62262391    0.05843    0.05843          1          1          1          1     0.9601          1 
   3   rs59107033    0.05843    0.05843          1          1          1          1     0.9601          1 
   3   rs17295246    0.05843    0.05843          1          1          1          1     0.9601          1 
   3   rs62262399    0.05843    0.05843          1          1          1          1     0.9601          1 
   3    rs2332242    0.05862    0.05862          1          1          1          1     0.9601          1 
   3   rs78794185    0.05935    0.05935          1          1          1          1     0.9601          1 
   3   rs72968512    0.05994    0.05994          1          1          1          1     0.9601          1 
   3   rs60874348    0.05994    0.05994          1          1          1          1     0.9601          1 
   3   rs60669874    0.06009    0.06009          1          1          1          1     0.9601          1 
   3   rs59408184    0.06045    0.06045          1          1          1          1     0.9601          1 
   3     rs656656    0.06082    0.06082          1          1          1          1     0.9601          1 
   3     rs486813    0.06082    0.06082          1          1          1          1     0.9601          1 
   3   rs56165727    0.06082    0.06082          1          1          1          1     0.9601          1 
   3  rs376466699    0.06093    0.06093          1          1          1          1     0.9601          1 
   3   rs11922812      0.061      0.061          1          1          1          1     0.9601          1 
   3  rs578237211      0.061      0.061          1          1          1          1     0.9601          1 
   3  rs150724255      0.061      0.061          1          1          1          1     0.9601          1 
   3   rs11924848      0.061      0.061          1          1          1          1     0.9601          1 
   3    rs7646234    0.06113    0.06113          1          1          1          1     0.9601          1 
   3    rs9824653    0.06125    0.06125          1          1          1          1     0.9601          1 
   3    rs9846863    0.06128    0.06128          1          1          1          1     0.9601          1 
   3  rs147173902    0.06161    0.06161          1          1          1          1     0.9601          1 
   3     rs916511    0.06231    0.06231          1          1          1          1     0.9601          1 
   3  rs577175087    0.06242    0.06242          1          1          1          1     0.9601          1 
   3   rs78731655    0.06263    0.06263          1          1          1          1     0.9601          1 
   3   rs78169964    0.06263    0.06263          1          1          1          1     0.9601          1 
   3   rs77019811    0.06263    0.06263          1          1          1          1     0.9601          1 
   3  rs557448133    0.06265    0.06265          1          1          1          1     0.9601          1 
   3   rs72972410    0.06298    0.06298          1          1          1          1     0.9601          1 
   3   rs73860147    0.06318    0.06318          1          1          1          1     0.9601          1 
   3  rs150726534     0.0632     0.0632          1          1          1          1     0.9601          1 
   3   rs79983922     0.0632     0.0632          1          1          1          1     0.9601          1 
   3    rs1802757    0.06366    0.06366          1          1          1          1     0.9601          1 
   3    rs9985291    0.06366    0.06366          1          1          1          1     0.9601          1 
   3    rs9985440    0.06366    0.06366          1          1          1          1     0.9601          1 
   3    rs9870489    0.06366    0.06366          1          1          1          1     0.9601          1 
   3   rs35906279    0.06381    0.06381          1          1          1          1     0.9601          1 
   3   rs80084895    0.06381    0.06381          1          1          1          1     0.9601          1 
   3   rs73859432    0.06407    0.06407          1          1          1          1     0.9601          1 
   3   rs13068522     0.0643     0.0643          1          1          1          1     0.9601          1 
   3   rs11916150     0.0643     0.0643          1          1          1          1     0.9601          1 
   3    rs1474327     0.0643     0.0643          1          1          1          1     0.9601          1 
   3    rs2091665     0.0643     0.0643          1          1          1          1     0.9601          1 
   3    rs7638094     0.0643     0.0643          1          1          1          1     0.9601          1 
   3    rs7647751     0.0643     0.0643          1          1          1          1     0.9601          1 
   3    rs6786346    0.06436    0.06436          1          1          1          1     0.9601          1 
   3   rs72970600     0.0644     0.0644          1          1          1          1     0.9601          1 
   3     rs955982    0.06464    0.06464          1          1          1          1     0.9601          1 
   3    rs4678213    0.06464    0.06464          1          1          1          1     0.9601          1 
   3   rs72121422    0.06464    0.06464          1          1          1          1     0.9601          1 
   3   rs62261683    0.06464    0.06464          1          1          1          1     0.9601          1 
   3     rs735728    0.06464    0.06464          1          1          1          1     0.9601          1 
   3    rs9866242    0.06464    0.06464          1          1          1          1     0.9601          1 
   3   rs13078718    0.06468    0.06468          1          1          1          1     0.9601          1 
   3    rs2697519    0.06472    0.06472          1          1          1          1     0.9601          1 
   3   rs72288862    0.06477    0.06477          1          1          1          1     0.9601          1 
   3  rs115334608    0.06477    0.06477          1          1          1          1     0.9601          1 
   3   rs16830720    0.06606    0.06606          1          1          1          1     0.9601          1 
   3    rs9289184    0.06634    0.06634          1          1          1          1     0.9601          1 
   3   rs10934649    0.06644    0.06644          1          1          1          1     0.9601          1 
   3   rs62261552    0.06678    0.06678          1          1          1          1     0.9601          1 
   3   rs72958801    0.06722    0.06722          1          1          1          1     0.9601          1 
   3   rs12330851    0.06739    0.06739          1          1          1          1     0.9601          1 
   3    rs3772130      0.068      0.068          1          1          1          1     0.9601          1 
   3    rs3772128      0.068      0.068          1          1          1          1     0.9601          1 
   3    rs2070180      0.068      0.068          1          1          1          1     0.9601          1 
   3   rs34667636      0.068      0.068          1          1          1          1     0.9601          1 
   3   rs56314138      0.068      0.068          1          1          1          1     0.9601          1 
   3   rs17691170      0.068      0.068          1          1          1          1     0.9601          1 
   3   rs11716984      0.068      0.068          1          1          1          1     0.9601          1 
   3    rs7427165      0.068      0.068          1          1          1          1     0.9601          1 
   3   rs13090660      0.068      0.068          1          1          1          1     0.9601          1 
   3   rs11707716      0.068      0.068          1          1          1          1     0.9601          1 
   3   rs62268732      0.068      0.068          1          1          1          1     0.9601          1 
   3   rs11714406      0.068      0.068          1          1          1          1     0.9601          1 
   3   rs11720859      0.068      0.068          1          1          1          1     0.9601          1 
   3    rs3732408      0.068      0.068          1          1          1          1     0.9601          1 
   3   rs61797634     0.0682     0.0682          1          1          1          1     0.9601          1 
   3   rs28439929    0.06922    0.06922          1          1          1          1     0.9601          1 
   3   rs34035570    0.06942    0.06942          1          1          1          1     0.9601          1 
   3     rs787194    0.06942    0.06942          1          1          1          1     0.9601          1 
   3    rs1085615    0.06942    0.06942          1          1          1          1     0.9601          1 
   3     rs787195    0.06942    0.06942          1          1          1          1     0.9601          1 
   3    rs5852241    0.06942    0.06942          1          1          1          1     0.9601          1 
   3     rs787209    0.06942    0.06942          1          1          1          1     0.9601          1 
   3   rs11445102    0.06942    0.06942          1          1          1          1     0.9601          1 
   3    rs6800402    0.06942    0.06942          1          1          1          1     0.9601          1 
   3    rs2943757    0.06942    0.06942          1          1          1          1     0.9601          1 
   3  rs141062687    0.06942    0.06942          1          1          1          1     0.9601          1 
   3     rs701988    0.06942    0.06942          1          1          1          1     0.9601          1 
   3    rs9874631    0.06942    0.06942          1          1          1          1     0.9601          1 
   3    rs6438577    0.06942    0.06942          1          1          1          1     0.9601          1 
   3    rs6803206    0.06942    0.06942          1          1          1          1     0.9601          1 
   3    rs2319674    0.06942    0.06942          1          1          1          1     0.9601          1 
   3    rs6806659    0.06942    0.06942          1          1          1          1     0.9601          1 
   3    rs2176093    0.06942    0.06942          1          1          1          1     0.9601          1 
   3    rs9849354    0.06942    0.06942          1          1          1          1     0.9601          1 
   3    rs9817398    0.06942    0.06942          1          1          1          1     0.9601          1 
   3    rs9822269    0.06942    0.06942          1          1          1          1     0.9601          1 
   3    rs9822672    0.06942    0.06942          1          1          1          1     0.9601          1 
   3    rs3749203    0.06962    0.06962          1          1          1          1     0.9601          1 
   3    rs3749205    0.06962    0.06962          1          1          1          1     0.9601          1 
   3    rs3749206    0.06962    0.06962          1          1          1          1     0.9601          1 
   3   rs10222633    0.06962    0.06962          1          1          1          1     0.9601          1 
   3   rs55643643    0.06996    0.06996          1          1          1          1     0.9601          1 
   3   rs10084675    0.07052    0.07052          1          1          1          1     0.9601          1 
   3   rs34674852    0.07088    0.07088          1          1          1          1     0.9601          1 
   3    rs1808988    0.07135    0.07135          1          1          1          1     0.9601          1 
   3    rs2247665    0.07135    0.07135          1          1          1          1     0.9601          1 
   3  rs538045403    0.07145    0.07145          1          1          1          1     0.9601          1 
   3  rs554880955    0.07145    0.07145          1          1          1          1     0.9601          1 
   3  rs531554479    0.07145    0.07145          1          1          1          1     0.9601          1 
   3  rs575059757    0.07145    0.07145          1          1          1          1     0.9601          1 
   3    rs2681409    0.07162    0.07162          1          1          1          1     0.9601          1 
   3    rs2715269    0.07162    0.07162          1          1          1          1     0.9601          1 
   3    rs2681413    0.07162    0.07162          1          1          1          1     0.9601          1 
   3    rs2681405    0.07162    0.07162          1          1          1          1     0.9601          1 
   3    rs2681414    0.07162    0.07162          1          1          1          1     0.9601          1 
   3    rs2715256    0.07162    0.07162          1          1          1          1     0.9601          1 
   3    rs2715257    0.07162    0.07162          1          1          1          1     0.9601          1 
   3    rs2001750    0.07162    0.07162          1          1          1          1     0.9601          1 
   3    rs2715259    0.07162    0.07162          1          1          1          1     0.9601          1 
   3    rs2254909    0.07162    0.07162          1          1          1          1     0.9601          1 
   3    rs2254911    0.07162    0.07162          1          1          1          1     0.9601          1 
   3    rs2255017    0.07162    0.07162          1          1          1          1     0.9601          1 
   3    rs4437078    0.07167    0.07167          1          1          1          1     0.9601          1 
   3   rs71329249    0.07169    0.07169          1          1          1          1     0.9601          1 
   3   rs79543585    0.07201    0.07201          1          1          1          1     0.9601          1 
   3   rs76685335    0.07201    0.07201          1          1          1          1     0.9601          1 
   3    rs2276775    0.07201    0.07201          1          1          1          1     0.9601          1 
   3   rs76653630    0.07201    0.07201          1          1          1          1     0.9601          1 
   3  rs150936444    0.07201    0.07201          1          1          1          1     0.9601          1 
   3    rs1809300    0.07258    0.07258          1          1          1          1     0.9601          1 
   3    rs1464102    0.07263    0.07263          1          1          1          1     0.9601          1 
   3    rs6791620    0.07298    0.07298          1          1          1          1     0.9601          1 
   3    rs6791635    0.07298    0.07298          1          1          1          1     0.9601          1 
   3  rs111983823    0.07298    0.07298          1          1          1          1     0.9601          1 
   3    rs9861683    0.07298    0.07298          1          1          1          1     0.9601          1 
   3   rs28688004    0.07298    0.07298          1          1          1          1     0.9601          1 
   3   rs75697876    0.07298    0.07298          1          1          1          1     0.9601          1 
   3    rs9815963    0.07298    0.07298          1          1          1          1     0.9601          1 
   3  rs150337080      0.073      0.073          1          1          1          1     0.9601          1 
   3   rs78570535    0.07316    0.07316          1          1          1          1     0.9601          1 
   3  rs146436852    0.07345    0.07345          1          1          1          1     0.9601          1 
   3    rs9811542     0.0735     0.0735          1          1          1          1     0.9601          1 
   3    rs9875281    0.07366    0.07366          1          1          1          1     0.9601          1 
   3     rs805010    0.07533    0.07533          1          1          1          1     0.9601          1 
   3   rs17282022     0.0756     0.0756          1          1          1          1     0.9601          1 
   3    rs1814740     0.0756     0.0756          1          1          1          1     0.9601          1 
   3   rs34127147    0.07573    0.07573          1          1          1          1     0.9601          1 
   3   rs11708903    0.07588    0.07588          1          1          1          1     0.9601          1 
   3   rs60066493    0.07607    0.07607          1          1          1          1     0.9601          1 
   3   rs61284032    0.07607    0.07607          1          1          1          1     0.9601          1 
   3   rs73856450    0.07607    0.07607          1          1          1          1     0.9601          1 
   3  rs113203377    0.07607    0.07607          1          1          1          1     0.9601          1 
   3  rs560105763    0.07608    0.07608          1          1          1          1     0.9601          1 
   3  rs113763048    0.07635    0.07635          1          1          1          1     0.9601          1 
   3  rs549291588    0.07668    0.07668          1          1          1          1     0.9601          1 
   3    rs2589597    0.07687    0.07687          1          1          1          1     0.9601          1 
   3   rs56942711    0.07704    0.07704          1          1          1          1     0.9601          1 
   3   rs73855250    0.07704    0.07704          1          1          1          1     0.9601          1 
   3    rs4470442    0.07716    0.07716          1          1          1          1     0.9601          1 
   3   rs35658370    0.07745    0.07745          1          1          1          1     0.9601          1 
   3   rs17282015    0.07746    0.07746          1          1          1          1     0.9601          1 
   3   rs11708053    0.07746    0.07746          1          1          1          1     0.9601          1 
   3   rs11711698    0.07746    0.07746          1          1          1          1     0.9601          1 
   3   rs11375248    0.07795    0.07795          1          1          1          1     0.9601          1 
   3  rs200566299    0.07851    0.07851          1          1          1          1     0.9601          1 
   3   rs73858315    0.07851    0.07851          1          1          1          1     0.9601          1 
   3    rs4676695    0.07863    0.07863          1          1          1          1     0.9601          1 
   3     rs485275    0.07883    0.07883          1          1          1          1     0.9601          1 
   3    rs4325959    0.07898    0.07898          1          1          1          1     0.9601          1 
   3   rs11425254    0.07898    0.07898          1          1          1          1     0.9601          1 
   3   rs11719458    0.07925    0.07925          1          1          1          1     0.9601          1 
   3   rs36142735    0.07925    0.07925          1          1          1          1     0.9601          1 
   3   rs13072618    0.07925    0.07925          1          1          1          1     0.9601          1 
   3   rs13077135    0.07925    0.07925          1          1          1          1     0.9601          1 
   3   rs66653099    0.07925    0.07925          1          1          1          1     0.9601          1 
   3    rs6791046    0.07925    0.07925          1          1          1          1     0.9601          1 
   3   rs79576405    0.07925    0.07925          1          1          1          1     0.9601          1 
   3   rs33988592    0.07925    0.07925          1          1          1          1     0.9601          1 
   3   rs11721318    0.07925    0.07925          1          1          1          1     0.9601          1 
   3   rs35988617    0.07925    0.07925          1          1          1          1     0.9601          1 
   3   rs55657471    0.07925    0.07925          1          1          1          1     0.9601          1 
   3   rs13083794    0.07925    0.07925          1          1          1          1     0.9601          1 
   3   rs10678251    0.07967    0.07967          1          1          1          1     0.9601          1 
   3    rs4453793    0.07967    0.07967          1          1          1          1     0.9601          1 
   3    rs6774610    0.07972    0.07972          1          1          1          1     0.9601          1 
   3    rs9847240    0.07972    0.07972          1          1          1          1     0.9601          1 
   3    rs4678216    0.07972    0.07972          1          1          1          1     0.9601          1 
   3   rs73183155    0.07979    0.07979          1          1          1          1     0.9601          1 
   3   rs55896793     0.0798     0.0798          1          1          1          1     0.9601          1 
   3    rs7631746     0.0801     0.0801          1          1          1          1     0.9601          1 
   3  rs560759949     0.0801     0.0801          1          1          1          1     0.9601          1 
   3    rs9810670    0.08054    0.08054          1          1          1          1     0.9601          1 
   3   rs16831748    0.08086    0.08086          1          1          1          1     0.9601          1 
   3   rs72966581    0.08173    0.08173          1          1          1          1     0.9601          1 
   3  rs541666756    0.08173    0.08173          1          1          1          1     0.9601          1 
   3   rs16834295    0.08173    0.08173          1          1          1          1     0.9601          1 
   3   rs16834298    0.08173    0.08173          1          1          1          1     0.9601          1 
   3  rs115246009    0.08173    0.08173          1          1          1          1     0.9601          1 
   3    rs7645993    0.08236    0.08236          1          1          1          1     0.9601          1 
   3  rs142085047    0.08236    0.08236          1          1          1          1     0.9601          1 
   3    rs2650951    0.08266    0.08266          1          1          1          1     0.9601          1 
   3   rs36191604    0.08269    0.08269          1          1          1          1     0.9601          1 
   3  rs111670619    0.08273    0.08273          1          1          1          1     0.9601          1 
   3     rs962534    0.08282    0.08282          1          1          1          1     0.9601          1 
   3   rs36088664    0.08282    0.08282          1          1          1          1     0.9601          1 
   3   rs55877115    0.08282    0.08282          1          1          1          1     0.9601          1 
   3    rs9829181    0.08287    0.08287          1          1          1          1     0.9601          1 
   3    rs3863976    0.08298    0.08298          1          1          1          1     0.9601          1 
   3   rs58982704    0.08342    0.08342          1          1          1          1     0.9601          1 
   3   rs79177914     0.0837     0.0837          1          1          1          1     0.9601          1 
   3   rs13067539    0.08378    0.08378          1          1          1          1     0.9601          1 
   3   rs61575306    0.08422    0.08422          1          1          1          1     0.9601          1 
   3    rs1867532    0.08422    0.08422          1          1          1          1     0.9601          1 
   3   rs28437609    0.08422    0.08422          1          1          1          1     0.9601          1 
   3   rs62262406    0.08454    0.08454          1          1          1          1     0.9601          1 
   3    rs6802207    0.08454    0.08454          1          1          1          1     0.9601          1 
   3   rs34049878    0.08457    0.08457          1          1          1          1     0.9601          1 
   3   rs78699500    0.08457    0.08457          1          1          1          1     0.9601          1 
   3   rs11719610    0.08467    0.08467          1          1          1          1     0.9601          1 
   3   rs12485294    0.08473    0.08473          1          1          1          1     0.9601          1 
   3    rs9917729    0.08473    0.08473          1          1          1          1     0.9601          1 
   3    rs2332285    0.08473    0.08473          1          1          1          1     0.9601          1 
   3    rs9846099    0.08538    0.08538          1          1          1          1     0.9601          1 
   3   rs58598311    0.08543    0.08543          1          1          1          1     0.9601          1 
   3   rs61167813    0.08581    0.08581          1          1          1          1     0.9601          1 
   3   rs56112417    0.08581    0.08581          1          1          1          1     0.9601          1 
   3   rs13321634    0.08582    0.08582          1          1          1          1     0.9601          1 
   3   rs79493808    0.08612    0.08612          1          1          1          1     0.9601          1 
   3     rs787191    0.08629    0.08629          1          1          1          1     0.9601          1 
   3    rs4478028    0.08655    0.08655          1          1          1          1     0.9601          1 
   3    rs1492177    0.08655    0.08655          1          1          1          1     0.9601          1 
   3    rs2840143    0.08655    0.08655          1          1          1          1     0.9601          1 
   3   rs13075658    0.08706    0.08706          1          1          1          1     0.9601          1 
   3   rs11554681    0.08706    0.08706          1          1          1          1     0.9601          1 
   3   rs56191134    0.08706    0.08706          1          1          1          1     0.9601          1 
   3    rs1515575    0.08706    0.08706          1          1          1          1     0.9601          1 
   3   rs13075278    0.08706    0.08706          1          1          1          1     0.9601          1 
   3    rs5852244    0.08706    0.08706          1          1          1          1     0.9601          1 
   3    rs6787618    0.08706    0.08706          1          1          1          1     0.9601          1 
   3   rs13100050    0.08706    0.08706          1          1          1          1     0.9601          1 
   3    rs3914498    0.08706    0.08706          1          1          1          1     0.9601          1 
   3    rs4676697    0.08706    0.08706          1          1          1          1     0.9601          1 
   3    rs2030413    0.08712    0.08712          1          1          1          1     0.9601          1 
   3   rs72228582    0.08712    0.08712          1          1          1          1     0.9601          1 
   3   rs77847601    0.08712    0.08712          1          1          1          1     0.9601          1 
   3   rs56046913    0.08763    0.08763          1          1          1          1     0.9601          1 
   3   rs11714010    0.08792    0.08792          1          1          1          1     0.9601          1 
   3  rs140445523    0.08876    0.08876          1          1          1          1     0.9601          1 
   3   rs16834493    0.08876    0.08876          1          1          1          1     0.9601          1 
   3   rs35581333    0.08879    0.08879          1          1          1          1     0.9601          1 
   3   rs16833747    0.08884    0.08884          1          1          1          1     0.9601          1 
   3    rs1470397    0.08917    0.08917          1          1          1          1     0.9601          1 
   3    rs1470398    0.08917    0.08917          1          1          1          1     0.9601          1 
   3    rs1470399    0.08917    0.08917          1          1          1          1     0.9601          1 
   3    rs9809650    0.08917    0.08917          1          1          1          1     0.9601          1 
   3  rs142938207    0.08949    0.08949          1          1          1          1     0.9601          1 
   3    rs4678054    0.08983    0.08983          1          1          1          1     0.9601          1 
   3    rs4402866    0.09042    0.09042          1          1          1          1     0.9601          1 
   3    rs3845864    0.09042    0.09042          1          1          1          1     0.9601          1 
   3   rs60215135    0.09064    0.09064          1          1          1          1     0.9601          1 
   3   rs73856620    0.09064    0.09064          1          1          1          1     0.9601          1 
   3    rs7643691    0.09064    0.09064          1          1          1          1     0.9601          1 
   3   rs73856621    0.09064    0.09064          1          1          1          1     0.9601          1 
   3   rs55960993    0.09064    0.09064          1          1          1          1     0.9601          1 
   3   rs59090775    0.09064    0.09064          1          1          1          1     0.9601          1 
   3    rs6805460    0.09064    0.09064          1          1          1          1     0.9601          1 
   3   rs75381015    0.09064    0.09064          1          1          1          1     0.9601          1 
   3   rs58493418    0.09064    0.09064          1          1          1          1     0.9601          1 
   3   rs56108444    0.09064    0.09064          1          1          1          1     0.9601          1 
   3    rs7623804    0.09064    0.09064          1          1          1          1     0.9601          1 
   3   rs73856624    0.09064    0.09064          1          1          1          1     0.9601          1 
   3   rs73856625    0.09064    0.09064          1          1          1          1     0.9601          1 
   3   rs73856628    0.09064    0.09064          1          1          1          1     0.9601          1 
   3   rs73856629    0.09064    0.09064          1          1          1          1     0.9601          1 
   3   rs73856634    0.09064    0.09064          1          1          1          1     0.9601          1 
   3   rs73856635    0.09064    0.09064          1          1          1          1     0.9601          1 
   3   rs55987998    0.09124    0.09124          1          1          1          1     0.9601          1 
   3  rs114177547     0.0914     0.0914          1          1          1          1     0.9601          1 
   3  rs557614522     0.0915     0.0915          1          1          1          1     0.9601          1 
   3    rs9289145     0.0915     0.0915          1          1          1          1     0.9601          1 
   3  rs200846947    0.09167    0.09167          1          1          1          1     0.9601          1 
   3  rs112588141    0.09167    0.09167          1          1          1          1     0.9601          1 
   3    rs1920216    0.09213    0.09213          1          1          1          1     0.9601          1 
   3   rs75240449    0.09253    0.09253          1          1          1          1     0.9601          1 
   3   rs11923426    0.09287    0.09287          1          1          1          1     0.9601          1 
   3   rs72970594    0.09298    0.09298          1          1          1          1     0.9601          1 
   3    rs9846967    0.09321    0.09321          1          1          1          1     0.9601          1 
   3    rs6774844    0.09321    0.09321          1          1          1          1     0.9601          1 
   3    rs6777898    0.09321    0.09321          1          1          1          1     0.9601          1 
   3  rs137874716    0.09361    0.09361          1          1          1          1     0.9601          1 
   3     rs749768    0.09435    0.09435          1          1          1          1     0.9601          1 
   3    rs9835875    0.09444    0.09444          1          1          1          1     0.9601          1 
   3    rs4465981    0.09444    0.09444          1          1          1          1     0.9601          1 
   3    rs2877569    0.09444    0.09444          1          1          1          1     0.9601          1 
   3    rs6807928    0.09446    0.09446          1          1          1          1     0.9601          1 
   3   rs77577902    0.09493    0.09493          1          1          1          1     0.9601          1 
   3    rs7611913    0.09496    0.09496          1          1          1          1     0.9601          1 
   3    rs3772127    0.09496    0.09496          1          1          1          1     0.9601          1 
   3    rs6802033    0.09496    0.09496          1          1          1          1     0.9601          1 
   3    rs9289172    0.09496    0.09496          1          1          1          1     0.9601          1 
   3   rs56054727    0.09496    0.09496          1          1          1          1     0.9601          1 
   3   rs11707826    0.09546    0.09546          1          1          1          1     0.9601          1 
   3   rs10934626    0.09546    0.09546          1          1          1          1     0.9601          1 
   3   rs12491172    0.09566    0.09566          1          1          1          1     0.9601          1 
   3    rs9851024    0.09566    0.09566          1          1          1          1     0.9601          1 
   3    rs9851427    0.09566    0.09566          1          1          1          1     0.9601          1 
   3    rs9851728    0.09566    0.09566          1          1          1          1     0.9601          1 
   3   rs12639284    0.09566    0.09566          1          1          1          1     0.9601          1 
   3    rs6804282    0.09571    0.09571          1          1          1          1     0.9601          1 
   3   rs61044307     0.0962     0.0962          1          1          1          1     0.9601          1 
   3  rs112134797     0.0962     0.0962          1          1          1          1     0.9601          1 
   3  rs549917218     0.0962     0.0962          1          1          1          1     0.9601          1 
   3    rs9879037    0.09671    0.09671          1          1          1          1     0.9601          1 
   3   rs12637817    0.09671    0.09671          1          1          1          1     0.9601          1 
   3  rs145300750    0.09693    0.09693          1          1          1          1     0.9601          1 
   3   rs73857696    0.09717    0.09717          1          1          1          1     0.9601          1 
   3   rs73857701    0.09717    0.09717          1          1          1          1     0.9601          1 
   3   rs58462843    0.09717    0.09717          1          1          1          1     0.9601          1 
   3   rs55707261    0.09717    0.09717          1          1          1          1     0.9601          1 
   3   rs73860105    0.09717    0.09717          1          1          1          1     0.9601          1 
   3   rs61456638    0.09717    0.09717          1          1          1          1     0.9601          1 
   3   rs73858316    0.09765    0.09765          1          1          1          1     0.9601          1 
   3   rs76752613    0.09765    0.09765          1          1          1          1     0.9601          1 
   3    rs6438743    0.09765    0.09765          1          1          1          1     0.9601          1 
   3   rs79793700    0.09765    0.09765          1          1          1          1     0.9601          1 
   3    rs7637882    0.09765    0.09765          1          1          1          1     0.9601          1 
   3   rs77764567    0.09765    0.09765          1          1          1          1     0.9601          1 
   3  rs138030977    0.09765    0.09765          1          1          1          1     0.9601          1 
   3  rs146614423    0.09765    0.09765          1          1          1          1     0.9601          1 
   3    rs4678198    0.09766    0.09766          1          1          1          1     0.9601          1 
   3     rs836842    0.09824    0.09824          1          1          1          1     0.9601          1 
   3    rs2667462    0.09824    0.09824          1          1          1          1     0.9601          1 
   3   rs76585511    0.09842    0.09842          1          1          1          1     0.9601          1 
   3   rs76644556    0.09842    0.09842          1          1          1          1     0.9601          1 
   3   rs79345687    0.09842    0.09842          1          1          1          1     0.9601          1 
   3   rs79896224    0.09842    0.09842          1          1          1          1     0.9601          1 
   3   rs35045048    0.09842    0.09842          1          1          1          1     0.9601          1 
   3   rs35557945    0.09843    0.09843          1          1          1          1     0.9601          1 
   3    rs6791346    0.09872    0.09872          1          1          1          1     0.9601          1 
   3    rs2332442    0.09872    0.09872          1          1          1          1     0.9601          1 
   3   rs11925395    0.09872    0.09872          1          1          1          1     0.9601          1 
   3    rs6790600    0.09872    0.09872          1          1          1          1     0.9601          1 
   3  rs553527927    0.09882    0.09882          1          1          1          1     0.9601          1 
   3  rs566657265    0.09882    0.09882          1          1          1          1     0.9601          1 
   3   rs62271386    0.09908    0.09908          1          1          1          1     0.9601          1 
   3   rs11714681    0.09908    0.09908          1          1          1          1     0.9601          1 
   3   rs56027687    0.09908    0.09908          1          1          1          1     0.9601          1 
   3    rs7648041    0.09908    0.09908          1          1          1          1     0.9601          1 
   3   rs11706570    0.09908    0.09908          1          1          1          1     0.9601          1 
   3    rs6780443    0.09908    0.09908          1          1          1          1     0.9601          1 
   3   rs17282008    0.09908    0.09908          1          1          1          1     0.9601          1 
   3    rs7622250    0.09908    0.09908          1          1          1          1     0.9601          1 
   3    rs2303982    0.09908    0.09908          1          1          1          1     0.9601          1 
   3    rs2303983    0.09908    0.09908          1          1          1          1     0.9601          1 
   3  rs111536755    0.09983    0.09983          1          1          1          1     0.9601          1 
   3  rs111574426    0.09997    0.09997          1          1          1          1     0.9601          1 
   3    rs4247193    0.09997    0.09997          1          1          1          1     0.9601          1 
   3    rs9869985    0.09997    0.09997          1          1          1          1     0.9601          1 
   3    rs4678071    0.09997    0.09997          1          1          1          1     0.9601          1 
   3    rs4678072    0.09997    0.09997          1          1          1          1     0.9601          1 
   3    rs3828359    0.09997    0.09997          1          1          1          1     0.9601          1 
   3    rs7652243    0.09997    0.09997          1          1          1          1     0.9601          1 
   3    rs1553306    0.09997    0.09997          1          1          1          1     0.9601          1 
   3    rs7642186    0.09997    0.09997          1          1          1          1     0.9601          1 
   3   rs13089000    0.09997    0.09997          1          1          1          1     0.9601          1 
   3    rs9877886    0.09997    0.09997          1          1          1          1     0.9601          1 
   3    rs9813387    0.09997    0.09997          1          1          1          1     0.9601          1 
   3  rs115434458     0.1003     0.1003          1          1          1          1     0.9601          1 
   3    rs1000368     0.1004     0.1004          1          1          1          1     0.9601          1 
   3    rs9867910     0.1006     0.1006          1          1          1          1     0.9601          1 
   3  rs151122835     0.1009     0.1009          1          1          1          1     0.9601          1 
   3   rs76621414     0.1009     0.1009          1          1          1          1     0.9601          1 
   3    rs9848219     0.1009     0.1009          1          1          1          1     0.9601          1 
   3    rs6777502     0.1009     0.1009          1          1          1          1     0.9601          1 
   3   rs11721321     0.1009     0.1009          1          1          1          1     0.9601          1 
   3    rs2332098     0.1009     0.1009          1          1          1          1     0.9601          1 
   3   rs13075323     0.1009     0.1009          1          1          1          1     0.9601          1 
   3   rs12053912     0.1011     0.1011          1          1          1          1     0.9601          1 
   3   rs73856608     0.1011     0.1011          1          1          1          1     0.9601          1 
   3   rs75561539     0.1013     0.1013          1          1          1          1     0.9601          1 
   3    rs9841477     0.1013     0.1013          1          1          1          1     0.9601          1 
   3   rs56099335     0.1014     0.1014          1          1          1          1     0.9601          1 
   3   rs79524223     0.1014     0.1014          1          1          1          1     0.9601          1 
   3   rs80201824     0.1014     0.1014          1          1          1          1     0.9601          1 
   3  rs146068922     0.1028     0.1028          1          1          1          1     0.9601          1 
   3    rs1573819      0.103      0.103          1          1          1          1     0.9601          1 
   3   rs13072153     0.1031     0.1031          1          1          1          1     0.9601          1 
   3   rs57720977     0.1033     0.1033          1          1          1          1     0.9601          1 
   3    rs1105220     0.1034     0.1034          1          1          1          1     0.9601          1 
   3   rs13095684     0.1037     0.1037          1          1          1          1     0.9601          1 
   3  rs140853328      0.104      0.104          1          1          1          1     0.9601          1 
   3    rs6807089     0.1045     0.1045          1          1          1          1     0.9601          1 
   3   rs74698567     0.1045     0.1045          1          1          1          1     0.9601          1 
   3   rs76020583     0.1045     0.1045          1          1          1          1     0.9601          1 
   3   rs78797441     0.1045     0.1045          1          1          1          1     0.9601          1 
   3   rs76269040     0.1045     0.1045          1          1          1          1     0.9601          1 
   3   rs80176747     0.1045     0.1045          1          1          1          1     0.9601          1 
   3  rs114208133     0.1045     0.1045          1          1          1          1     0.9601          1 
   3   rs75819378     0.1045     0.1045          1          1          1          1     0.9601          1 
   3  rs151002818     0.1049     0.1049          1          1          1          1     0.9601          1 
   3  rs147664704     0.1049     0.1049          1          1          1          1     0.9601          1 
   3  rs138813813     0.1049     0.1049          1          1          1          1     0.9601          1 
   3   rs10511418      0.105      0.105          1          1          1          1     0.9601          1 
   3   rs16834774      0.105      0.105          1          1          1          1     0.9601          1 
   3   rs78222078     0.1054     0.1054          1          1          1          1     0.9601          1 
   3    rs7633921     0.1056     0.1056          1          1          1          1     0.9601          1 
   3    rs2276782     0.1058     0.1058          1          1          1          1     0.9601          1 
   3  rs115029927     0.1059     0.1059          1          1          1          1     0.9601          1 
   3   rs11337964      0.106      0.106          1          1          1          1     0.9601          1 
   3  rs113809012     0.1061     0.1061          1          1          1          1     0.9601          1 
   3    rs2059331     0.1064     0.1064          1          1          1          1     0.9601          1 
   3   rs34565470     0.1064     0.1064          1          1          1          1     0.9601          1 
   3   rs76219488     0.1064     0.1064          1          1          1          1     0.9601          1 
   3    rs6438590     0.1064     0.1064          1          1          1          1     0.9601          1 
   3  rs116001197     0.1064     0.1064          1          1          1          1     0.9601          1 
   3   rs79799194     0.1064     0.1064          1          1          1          1     0.9601          1 
   3   rs56267829     0.1064     0.1064          1          1          1          1     0.9601          1 
   3   rs56140323     0.1064     0.1064          1          1          1          1     0.9601          1 
   3  rs199758031     0.1064     0.1064          1          1          1          1     0.9601          1 
   3   rs74800432     0.1064     0.1064          1          1          1          1     0.9601          1 
   3   rs17243218     0.1064     0.1064          1          1          1          1     0.9601          1 
   3  rs111579154     0.1064     0.1064          1          1          1          1     0.9601          1 
   3   rs77756602     0.1064     0.1064          1          1          1          1     0.9601          1 
   3   rs11719207     0.1064     0.1064          1          1          1          1     0.9601          1 
   3  rs145456169     0.1064     0.1064          1          1          1          1     0.9601          1 
   3   rs17243933     0.1064     0.1064          1          1          1          1     0.9601          1 
   3   rs55663109     0.1064     0.1064          1          1          1          1     0.9601          1 
   3   rs11718363     0.1064     0.1064          1          1          1          1     0.9601          1 
   3   rs34473571     0.1066     0.1066          1          1          1          1     0.9601          1 
   3    rs8180068     0.1066     0.1066          1          1          1          1     0.9601          1 
   3   rs57664228     0.1066     0.1066          1          1          1          1     0.9601          1 
   3   rs59328871     0.1066     0.1066          1          1          1          1     0.9601          1 
   3  rs144296171     0.1066     0.1066          1          1          1          1     0.9601          1 
   3   rs12495656     0.1066     0.1066          1          1          1          1     0.9601          1 
   3    rs9637384     0.1066     0.1066          1          1          1          1     0.9601          1 
   3   rs11706916     0.1066     0.1066          1          1          1          1     0.9601          1 
   3   rs71329290     0.1067     0.1067          1          1          1          1     0.9601          1 
   3   rs11336888      0.107      0.107          1          1          1          1     0.9601          1 
   3    rs9875603     0.1083     0.1083          1          1          1          1     0.9601          1 
   3   rs77940077     0.1083     0.1083          1          1          1          1     0.9601          1 
   3   rs12496360     0.1083     0.1083          1          1          1          1     0.9601          1 
   3   rs12491389     0.1083     0.1083          1          1          1          1     0.9601          1 
   3  rs201902476     0.1083     0.1083          1          1          1          1     0.9601          1 
   3    rs1920535     0.1083     0.1083          1          1          1          1     0.9601          1 
   3    rs9853185     0.1083     0.1083          1          1          1          1     0.9601          1 
   3   rs13097755     0.1084     0.1084          1          1          1          1     0.9601          1 
   3   rs13081694     0.1084     0.1084          1          1          1          1     0.9601          1 
   3   rs13088020     0.1084     0.1084          1          1          1          1     0.9601          1 
   3    rs3215378     0.1084     0.1084          1          1          1          1     0.9601          1 
   3    rs2272515     0.1084     0.1084          1          1          1          1     0.9601          1 
   3   rs34446218     0.1084     0.1084          1          1          1          1     0.9601          1 
   3    rs6775963     0.1084     0.1084          1          1          1          1     0.9601          1 
   3    rs1879434     0.1084     0.1084          1          1          1          1     0.9601          1 
   3   rs55925662     0.1086     0.1086          1          1          1          1     0.9601          1 
   3    rs6801671     0.1091     0.1091          1          1          1          1     0.9601          1 
   3    rs9848900     0.1092     0.1092          1          1          1          1     0.9601          1 
   3     rs725404     0.1092     0.1092          1          1          1          1     0.9601          1 
   3   rs10674976     0.1094     0.1094          1          1          1          1     0.9601          1 
   3   rs58123484     0.1102     0.1102          1          1          1          1     0.9601          1 
   3   rs63463466     0.1108     0.1108          1          1          1          1     0.9601          1 
   3   rs34893142      0.111      0.111          1          1          1          1     0.9601          1 
   3    rs9878616      0.111      0.111          1          1          1          1     0.9601          1 
   3   rs35264348      0.111      0.111          1          1          1          1     0.9601          1 
   3    rs9822660      0.111      0.111          1          1          1          1     0.9601          1 
   3  rs200955669      0.111      0.111          1          1          1          1     0.9601          1 
   3    rs6438686      0.111      0.111          1          1          1          1     0.9601          1 
   3    rs2091666      0.111      0.111          1          1          1          1     0.9601          1 
   3   rs67364533      0.111      0.111          1          1          1          1     0.9601          1 
   3   rs72968587     0.1111     0.1111          1          1          1          1     0.9601          1 
   3   rs71136555     0.1115     0.1115          1          1          1          1     0.9601          1 
   3  rs200691705     0.1116     0.1116          1          1          1          1     0.9601          1 
   3     rs804993     0.1117     0.1117          1          1          1          1     0.9601          1 
   3  rs139612271     0.1118     0.1118          1          1          1          1     0.9601          1 
   3   rs56048737     0.1121     0.1121          1          1          1          1     0.9601          1 
   3    rs9838602     0.1121     0.1121          1          1          1          1     0.9601          1 
   3    rs2060090     0.1121     0.1121          1          1          1          1     0.9601          1 
   3    rs1018060     0.1123     0.1123          1          1          1          1     0.9601          1 
   3    rs1018061     0.1123     0.1123          1          1          1          1     0.9601          1 
   3   rs58027666     0.1124     0.1124          1          1          1          1     0.9601          1 
   3   rs60335943     0.1124     0.1124          1          1          1          1     0.9601          1 
   3   rs59621197     0.1127     0.1127          1          1          1          1     0.9601          1 
   3  rs150779990     0.1131     0.1131          1          1          1          1     0.9601          1 
   3    rs3749207     0.1138     0.1138          1          1          1          1     0.9601          1 
   3   rs13087519     0.1138     0.1138          1          1          1          1     0.9601          1 
   3   rs12635116     0.1138     0.1138          1          1          1          1     0.9601          1 
   3   rs11713272     0.1138     0.1138          1          1          1          1     0.9601          1 
   3    rs1393199     0.1138     0.1138          1          1          1          1     0.9601          1 
   3    rs2202127     0.1138     0.1138          1          1          1          1     0.9601          1 
   3    rs2221266     0.1138     0.1138          1          1          1          1     0.9601          1 
   3    rs1393200     0.1138     0.1138          1          1          1          1     0.9601          1 
   3    rs4678174     0.1138     0.1138          1          1          1          1     0.9601          1 
   3    rs2270917     0.1138     0.1138          1          1          1          1     0.9601          1 
   3      rs10190     0.1138     0.1138          1          1          1          1     0.9601          1 
   3   rs13073563     0.1138     0.1138          1          1          1          1     0.9601          1 
   3    rs7614328     0.1138     0.1138          1          1          1          1     0.9601          1 
   3   rs58088236     0.1139     0.1139          1          1          1          1     0.9601          1 
   3    rs7649585     0.1139     0.1139          1          1          1          1     0.9601          1 
   3    rs7649436     0.1139     0.1139          1          1          1          1     0.9601          1 
   3    rs7627354     0.1139     0.1139          1          1          1          1     0.9601          1 
   3    rs3840259     0.1139     0.1139          1          1          1          1     0.9601          1 
   3   rs11717089     0.1139     0.1139          1          1          1          1     0.9601          1 
   3  rs532990237     0.1139     0.1139          1          1          1          1     0.9601          1 
   3   rs28490957     0.1139     0.1139          1          1          1          1     0.9601          1 
   3  rs373800189      0.114      0.114          1          1          1          1     0.9601          1 
   3  rs536150743      0.114      0.114          1          1          1          1     0.9601          1 
   3  rs376594680      0.114      0.114          1          1          1          1     0.9601          1 
   3  rs113685765      0.114      0.114          1          1          1          1     0.9601          1 
   3   rs61271105      0.114      0.114          1          1          1          1     0.9601          1 
   3   rs66641441      0.114      0.114          1          1          1          1     0.9601          1 
   3   rs67247313      0.114      0.114          1          1          1          1     0.9601          1 
   3   rs66483754      0.114      0.114          1          1          1          1     0.9601          1 
   3   rs66494182      0.114      0.114          1          1          1          1     0.9601          1 
   3   rs59877871      0.114      0.114          1          1          1          1     0.9601          1 
   3   rs66978552      0.114      0.114          1          1          1          1     0.9601          1 
   3   rs66926711      0.114      0.114          1          1          1          1     0.9601          1 
   3   rs79724292      0.114      0.114          1          1          1          1     0.9601          1 
   3   rs67439929      0.114      0.114          1          1          1          1     0.9601          1 
   3   rs11709159      0.114      0.114          1          1          1          1     0.9601          1 
   3   rs72626321      0.114      0.114          1          1          1          1     0.9601          1 
   3   rs61187404      0.114      0.114          1          1          1          1     0.9601          1 
   3   rs60184004      0.114      0.114          1          1          1          1     0.9601          1 
   3   rs36018635      0.114      0.114          1          1          1          1     0.9601          1 
   3   rs58817659      0.114      0.114          1          1          1          1     0.9601          1 
   3   rs72626322      0.114      0.114          1          1          1          1     0.9601          1 
   3    rs6769187      0.114      0.114          1          1          1          1     0.9601          1 
   3    rs6769198      0.114      0.114          1          1          1          1     0.9601          1 
   3   rs11714662      0.114      0.114          1          1          1          1     0.9601          1 
   3   rs11706902      0.114      0.114          1          1          1          1     0.9601          1 
   3   rs11714812      0.114      0.114          1          1          1          1     0.9601          1 
   3   rs11707840      0.114      0.114          1          1          1          1     0.9601          1 
   3   rs66854056      0.114      0.114          1          1          1          1     0.9601          1 
   3    rs4676730      0.114      0.114          1          1          1          1     0.9601          1 
   3   rs11711973      0.114      0.114          1          1          1          1     0.9601          1 
   3    rs6783657      0.114      0.114          1          1          1          1     0.9601          1 
   3   rs72955320      0.114      0.114          1          1          1          1     0.9601          1 
   3  rs113663416      0.114      0.114          1          1          1          1     0.9601          1 
   3   rs10222346      0.114      0.114          1          1          1          1     0.9601          1 
   3    rs1464100      0.114      0.114          1          1          1          1     0.9601          1 
   3    rs1464101      0.114      0.114          1          1          1          1     0.9601          1 
   3   rs12491882      0.114      0.114          1          1          1          1     0.9601          1 
   3  rs533248342     0.1146     0.1146          1          1          1          1     0.9601          1 
   3    rs9824168     0.1149     0.1149          1          1          1          1     0.9601          1 
   3    rs9828736     0.1149     0.1149          1          1          1          1     0.9601          1 
   3    rs3898024     0.1149     0.1149          1          1          1          1     0.9601          1 
   3   rs73183172     0.1149     0.1149          1          1          1          1     0.9601          1 
   3    rs9878946     0.1149     0.1149          1          1          1          1     0.9601          1 
   3    rs4440066     0.1149     0.1149          1          1          1          1     0.9601          1 
   3    rs9828910     0.1149     0.1149          1          1          1          1     0.9601          1 
   3   rs73191762     0.1149     0.1149          1          1          1          1     0.9601          1 
   3   rs73191769     0.1149     0.1149          1          1          1          1     0.9601          1 
   3   rs11276449     0.1149     0.1149          1          1          1          1     0.9601          1 
   3   rs10212489     0.1149     0.1149          1          1          1          1     0.9601          1 
   3   rs10713138     0.1149     0.1149          1          1          1          1     0.9601          1 
   3    rs9289170     0.1149     0.1149          1          1          1          1     0.9601          1 
   3   rs56402221     0.1149     0.1149          1          1          1          1     0.9601          1 
   3     rs716688     0.1149     0.1149          1          1          1          1     0.9601          1 
   3    rs9868609     0.1149     0.1149          1          1          1          1     0.9601          1 
   3    rs3218634     0.1149     0.1149          1          1          1          1     0.9601          1 
   3    rs9883968     0.1149     0.1149          1          1          1          1     0.9601          1 
   3     rs630138     0.1149     0.1149          1          1          1          1     0.9601          1 
   3     rs552404     0.1149     0.1149          1          1          1          1     0.9601          1 
   3     rs546930     0.1149     0.1149          1          1          1          1     0.9601          1 
   3     rs650469     0.1149     0.1149          1          1          1          1     0.9601          1 
   3     rs669277     0.1149     0.1149          1          1          1          1     0.9601          1 
   3     rs532411     0.1149     0.1149          1          1          1          1     0.9601          1 
   3     rs507353     0.1149     0.1149          1          1          1          1     0.9601          1 
   3  rs140512968     0.1149     0.1149          1          1          1          1     0.9601          1 
   3  rs112510938     0.1149     0.1149          1          1          1          1     0.9601          1 
   3     rs487848     0.1149     0.1149          1          1          1          1     0.9601          1 
   3     rs604231     0.1149     0.1149          1          1          1          1     0.9601          1 
   3     rs494140     0.1149     0.1149          1          1          1          1     0.9601          1 
   3     rs697019     0.1149     0.1149          1          1          1          1     0.9601          1 
   3     rs794323     0.1149     0.1149          1          1          1          1     0.9601          1 
   3     rs501099     0.1149     0.1149          1          1          1          1     0.9601          1 
   3     rs482256     0.1149     0.1149          1          1          1          1     0.9601          1 
   3     rs555890     0.1149     0.1149          1          1          1          1     0.9601          1 
   3    rs6783913     0.1156     0.1156          1          1          1          1     0.9601          1 
   3  rs116408296     0.1156     0.1156          1          1          1          1     0.9601          1 
   3   rs34411635     0.1156     0.1156          1          1          1          1     0.9601          1 
   3  rs111508537      0.116      0.116          1          1          1          1     0.9601          1 
   3   rs78281948     0.1164     0.1164          1          1          1          1     0.9601          1 
   3   rs34740909     0.1164     0.1164          1          1          1          1     0.9601          1 
   3   rs79538120     0.1164     0.1164          1          1          1          1     0.9601          1 
   3    rs6789527     0.1164     0.1164          1          1          1          1     0.9601          1 
   3  rs142042546     0.1166     0.1166          1          1          1          1     0.9601          1 
   3    rs9844807     0.1166     0.1166          1          1          1          1     0.9601          1 
   3    rs6790438     0.1166     0.1166          1          1          1          1     0.9601          1 
   3   rs56019325     0.1166     0.1166          1          1          1          1     0.9601          1 
   3   rs58496891     0.1168     0.1168          1          1          1          1     0.9601          1 
   3  rs141510863     0.1168     0.1168          1          1          1          1     0.9601          1 
   3    rs6766980     0.1168     0.1168          1          1          1          1     0.9601          1 
   3    rs9875803     0.1169     0.1169          1          1          1          1     0.9601          1 
   3   rs28666839     0.1169     0.1169          1          1          1          1     0.9601          1 
   3   rs58693617     0.1173     0.1173          1          1          1          1     0.9601          1 
   3     rs916510     0.1173     0.1173          1          1          1          1     0.9601          1 
   3    rs7615345     0.1183     0.1183          1          1          1          1     0.9601          1 
   3   rs78619588     0.1184     0.1184          1          1          1          1     0.9601          1 
   3   rs78126765     0.1184     0.1184          1          1          1          1     0.9601          1 
   3   rs80345370     0.1184     0.1184          1          1          1          1     0.9601          1 
   3  rs370534936     0.1184     0.1184          1          1          1          1     0.9601          1 
   3  rs572943776     0.1184     0.1184          1          1          1          1     0.9601          1 
   3    rs9871758     0.1187     0.1187          1          1          1          1     0.9601          1 
   3   rs35710167     0.1193     0.1193          1          1          1          1     0.9601          1 
   3    rs6781123     0.1196     0.1196          1          1          1          1     0.9601          1 
   3   rs34085338     0.1201     0.1201          1          1          1          1     0.9601          1 
   3    rs6438811     0.1201     0.1201          1          1          1          1     0.9601          1 
   3  rs147743547     0.1203     0.1203          1          1          1          1     0.9601          1 
   3  rs112232014     0.1205     0.1205          1          1          1          1     0.9601          1 
   3    rs4688062     0.1205     0.1205          1          1          1          1     0.9601          1 
   3    rs9289141     0.1205     0.1205          1          1          1          1     0.9601          1 
   3   rs12493535     0.1205     0.1205          1          1          1          1     0.9601          1 
   3    rs4678075     0.1207     0.1207          1          1          1          1     0.9601          1 
   3    rs4048632     0.1208     0.1208          1          1          1          1     0.9601          1 
   3    rs6809947     0.1209     0.1209          1          1          1          1     0.9601          1 
   3     rs787198     0.1209     0.1209          1          1          1          1     0.9601          1 
   3     rs322456     0.1211     0.1211          1          1          1          1     0.9601          1 
   3    rs7623162     0.1211     0.1211          1          1          1          1     0.9601          1 
   3    rs2332286     0.1212     0.1212          1          1          1          1     0.9601          1 
   3   rs34238160     0.1212     0.1212          1          1          1          1     0.9601          1 
   3   rs11416090     0.1213     0.1213          1          1          1          1     0.9601          1 
   3  rs542870940     0.1214     0.1214          1          1          1          1     0.9601          1 
   3    rs6799356     0.1216     0.1216          1          1          1          1     0.9601          1 
   3   rs60248467     0.1216     0.1216          1          1          1          1     0.9601          1 
   3   rs72966564     0.1216     0.1216          1          1          1          1     0.9601          1 
   3   rs11714441     0.1216     0.1216          1          1          1          1     0.9601          1 
   3   rs73856627     0.1216     0.1216          1          1          1          1     0.9601          1 
   3    rs7649789     0.1218     0.1218          1          1          1          1     0.9601          1 
   3    rs6783463     0.1221     0.1221          1          1          1          1     0.9601          1 
   3  rs114760123     0.1223     0.1223          1          1          1          1     0.9601          1 
   3  rs150692622     0.1223     0.1223          1          1          1          1     0.9601          1 
   3   rs79524107     0.1223     0.1223          1          1          1          1     0.9601          1 
   3   rs73859438     0.1223     0.1223          1          1          1          1     0.9601          1 
   3  rs200649996     0.1223     0.1223          1          1          1          1     0.9601          1 
   3   rs73859442     0.1223     0.1223          1          1          1          1     0.9601          1 
   3     rs924018     0.1225     0.1225          1          1          1          1     0.9601          1 
   3    rs6767844     0.1228     0.1228          1          1          1          1     0.9601          1 
   3    rs1456116     0.1228     0.1228          1          1          1          1     0.9601          1 
   3    rs6794803     0.1228     0.1228          1          1          1          1     0.9601          1 
   3   rs13097463     0.1228     0.1228          1          1          1          1     0.9601          1 
   3    rs9845928     0.1231     0.1231          1          1          1          1     0.9601          1 
   3  rs139264460     0.1231     0.1231          1          1          1          1     0.9601          1 
   3   rs56792935     0.1234     0.1234          1          1          1          1     0.9601          1 
   3    rs3755557     0.1235     0.1235          1          1          1          1     0.9601          1 
   3   rs80050568     0.1235     0.1235          1          1          1          1     0.9601          1 
   3   rs73177909     0.1235     0.1235          1          1          1          1     0.9601          1 
   3   rs17811013     0.1235     0.1235          1          1          1          1     0.9601          1 
   3   rs17811061     0.1235     0.1235          1          1          1          1     0.9601          1 
   3   rs11925868     0.1235     0.1235          1          1          1          1     0.9601          1 
   3   rs11925952     0.1235     0.1235          1          1          1          1     0.9601          1 
   3   rs11925899     0.1235     0.1235          1          1          1          1     0.9601          1 
   3   rs28517755     0.1238     0.1238          1          1          1          1     0.9601          1 
   3   rs28473505     0.1241     0.1241          1          1          1          1     0.9601          1 
   3    rs9827483     0.1241     0.1241          1          1          1          1     0.9601          1 
   3    rs9865168     0.1241     0.1241          1          1          1          1     0.9601          1 
   3    rs9842029     0.1241     0.1241          1          1          1          1     0.9601          1 
   3    rs1147688      0.125      0.125          1          1          1          1     0.9601          1 
   3    rs1147689      0.125      0.125          1          1          1          1     0.9601          1 
   3    rs1147690      0.125      0.125          1          1          1          1     0.9601          1 
   3    rs1716855      0.125      0.125          1          1          1          1     0.9601          1 
   3    rs1733328      0.125      0.125          1          1          1          1     0.9601          1 
   3    rs9851711      0.125      0.125          1          1          1          1     0.9601          1 
   3  rs567179085     0.1252     0.1252          1          1          1          1     0.9601          1 
   3   rs61098351     0.1252     0.1252          1          1          1          1     0.9601          1 
   3    rs1814869     0.1253     0.1253          1          1          1          1     0.9601          1 
   3    rs9836112     0.1253     0.1253          1          1          1          1     0.9601          1 
   3   rs13326084     0.1253     0.1253          1          1          1          1     0.9601          1 
   3    rs9851135     0.1253     0.1253          1          1          1          1     0.9601          1 
   3    rs9813519     0.1253     0.1253          1          1          1          1     0.9601          1 
   3    rs6800520     0.1253     0.1253          1          1          1          1     0.9601          1 
   3  rs149684712     0.1253     0.1253          1          1          1          1     0.9601          1 
   3    rs9834559     0.1253     0.1253          1          1          1          1     0.9601          1 
   3    rs9872686     0.1253     0.1253          1          1          1          1     0.9601          1 
   3  rs147441615     0.1253     0.1253          1          1          1          1     0.9601          1 
   3  rs149944739     0.1253     0.1253          1          1          1          1     0.9601          1 
   3    rs6762819     0.1253     0.1253          1          1          1          1     0.9601          1 
   3    rs9882282     0.1253     0.1253          1          1          1          1     0.9601          1 
   3    rs9883378     0.1253     0.1253          1          1          1          1     0.9601          1 
   3    rs9845674     0.1253     0.1253          1          1          1          1     0.9601          1 
   3    rs2220255     0.1253     0.1253          1          1          1          1     0.9601          1 
   3    rs9842537     0.1253     0.1253          1          1          1          1     0.9601          1 
   3    rs9826042     0.1253     0.1253          1          1          1          1     0.9601          1 
   3   rs16831962     0.1253     0.1253          1          1          1          1     0.9601          1 
   3   rs13323408     0.1253     0.1253          1          1          1          1     0.9601          1 
   3   rs12632316     0.1253     0.1253          1          1          1          1     0.9601          1 
   3   rs16831974     0.1253     0.1253          1          1          1          1     0.9601          1 
   3   rs77355692     0.1253     0.1253          1          1          1          1     0.9601          1 
   3   rs16831976     0.1253     0.1253          1          1          1          1     0.9601          1 
   3   rs78489581     0.1253     0.1253          1          1          1          1     0.9601          1 
   3    rs9862685     0.1253     0.1253          1          1          1          1     0.9601          1 
   3    rs9831352     0.1253     0.1253          1          1          1          1     0.9601          1 
   3    rs9855929     0.1253     0.1253          1          1          1          1     0.9601          1 
   3   rs12498064     0.1253     0.1253          1          1          1          1     0.9601          1 
   3   rs35147415     0.1253     0.1253          1          1          1          1     0.9601          1 
   3  rs147220384     0.1253     0.1253          1          1          1          1     0.9601          1 
   3   rs12635124     0.1253     0.1253          1          1          1          1     0.9601          1 
   3    rs9818910     0.1253     0.1253          1          1          1          1     0.9601          1 
   3    rs9819192     0.1253     0.1253          1          1          1          1     0.9601          1 
   3   rs71971193     0.1253     0.1253          1          1          1          1     0.9601          1 
   3    rs9881138     0.1253     0.1253          1          1          1          1     0.9601          1 
   3    rs7648074     0.1253     0.1253          1          1          1          1     0.9601          1 
   3  rs138697911     0.1253     0.1253          1          1          1          1     0.9601          1 
   3    rs1403717     0.1253     0.1253          1          1          1          1     0.9601          1 
   3    rs7652758     0.1253     0.1253          1          1          1          1     0.9601          1 
   3    rs9855953     0.1253     0.1253          1          1          1          1     0.9601          1 
   3   rs79017406     0.1253     0.1253          1          1          1          1     0.9601          1 
   3    rs9842745     0.1253     0.1253          1          1          1          1     0.9601          1 
   3  rs149871182     0.1253     0.1253          1          1          1          1     0.9601          1 
   3   rs13316005     0.1253     0.1253          1          1          1          1     0.9601          1 
   3   rs12493977     0.1253     0.1253          1          1          1          1     0.9601          1 
   3    rs6438597     0.1253     0.1253          1          1          1          1     0.9601          1 
   3   rs35752782     0.1253     0.1253          1          1          1          1     0.9601          1 
   3    rs9880854     0.1253     0.1253          1          1          1          1     0.9601          1 
   3    rs9867756     0.1253     0.1253          1          1          1          1     0.9601          1 
   3   rs28578135     0.1253     0.1253          1          1          1          1     0.9601          1 
   3   rs13320578     0.1253     0.1253          1          1          1          1     0.9601          1 
   3   rs16831988     0.1253     0.1253          1          1          1          1     0.9601          1 
   3   rs28609295     0.1253     0.1253          1          1          1          1     0.9601          1 
   3   rs16831995     0.1253     0.1253          1          1          1          1     0.9601          1 
   3  rs114536882     0.1253     0.1253          1          1          1          1     0.9601          1 
   3     rs662467     0.1253     0.1253          1          1          1          1     0.9601          1 
   3    rs1683976     0.1253     0.1253          1          1          1          1     0.9601          1 
   3   rs12635664     0.1253     0.1253          1          1          1          1     0.9601          1 
   3   rs12635708     0.1253     0.1253          1          1          1          1     0.9601          1 
   3    rs9818673     0.1253     0.1253          1          1          1          1     0.9601          1 
   3    rs9860626     0.1253     0.1253          1          1          1          1     0.9601          1 
   3  rs145495838     0.1253     0.1253          1          1          1          1     0.9601          1 
   3   rs12495187     0.1253     0.1253          1          1          1          1     0.9601          1 
   3   rs12495212     0.1253     0.1253          1          1          1          1     0.9601          1 
   3  rs150513881     0.1253     0.1253          1          1          1          1     0.9601          1 
   3  rs139455553     0.1253     0.1253          1          1          1          1     0.9601          1 
   3  rs149859605     0.1253     0.1253          1          1          1          1     0.9601          1 
   3  rs201675537     0.1253     0.1253          1          1          1          1     0.9601          1 
   3  rs147707277     0.1253     0.1253          1          1          1          1     0.9601          1 
   3  rs114503917     0.1253     0.1253          1          1          1          1     0.9601          1 
   3   rs76995572     0.1253     0.1253          1          1          1          1     0.9601          1 
   3    rs9844059     0.1253     0.1253          1          1          1          1     0.9601          1 
   3    rs9844215     0.1253     0.1253          1          1          1          1     0.9601          1 
   3    rs9822403     0.1253     0.1253          1          1          1          1     0.9601          1 
   3    rs9843217     0.1253     0.1253          1          1          1          1     0.9601          1 
   3    rs1960320     0.1253     0.1253          1          1          1          1     0.9601          1 
   3    rs7634353     0.1253     0.1253          1          1          1          1     0.9601          1 
   3   rs75832447     0.1253     0.1253          1          1          1          1     0.9601          1 
   3    rs9822141     0.1253     0.1253          1          1          1          1     0.9601          1 
   3    rs9859729     0.1253     0.1253          1          1          1          1     0.9601          1 
   3    rs7624337     0.1253     0.1253          1          1          1          1     0.9601          1 
   3   rs11293812     0.1253     0.1253          1          1          1          1     0.9601          1 
   3    rs7624461     0.1253     0.1253          1          1          1          1     0.9601          1 
   3    rs7624738     0.1253     0.1253          1          1          1          1     0.9601          1 
   3    rs7646815     0.1253     0.1253          1          1          1          1     0.9601          1 
   3    rs9868798     0.1253     0.1253          1          1          1          1     0.9601          1 
   3    rs9831814     0.1253     0.1253          1          1          1          1     0.9601          1 
   3    rs9836727     0.1253     0.1253          1          1          1          1     0.9601          1 
   3   rs12634397     0.1253     0.1253          1          1          1          1     0.9601          1 
   3  rs146413940     0.1253     0.1253          1          1          1          1     0.9601          1 
   3  rs560371247     0.1253     0.1253          1          1          1          1     0.9601          1 
   3    rs9826081     0.1253     0.1253          1          1          1          1     0.9601          1 
   3    rs9845975     0.1253     0.1253          1          1          1          1     0.9601          1 
   3    rs9849763     0.1253     0.1253          1          1          1          1     0.9601          1 
   3    rs9850284     0.1253     0.1253          1          1          1          1     0.9601          1 
   3    rs9836123     0.1253     0.1253          1          1          1          1     0.9601          1 
   3    rs9873593     0.1253     0.1253          1          1          1          1     0.9601          1 
   3    rs9836161     0.1253     0.1253          1          1          1          1     0.9601          1 
   3    rs9836297     0.1253     0.1253          1          1          1          1     0.9601          1 
   3   rs78330161     0.1253     0.1253          1          1          1          1     0.9601          1 
   3    rs9809411     0.1253     0.1253          1          1          1          1     0.9601          1 
   3    rs4311161     0.1253     0.1253          1          1          1          1     0.9601          1 
   3     rs954568     0.1253     0.1253          1          1          1          1     0.9601          1 
   3    rs4444652     0.1253     0.1253          1          1          1          1     0.9601          1 
   3    rs9857987     0.1253     0.1253          1          1          1          1     0.9601          1 
   3    rs9862407     0.1253     0.1253          1          1          1          1     0.9601          1 
   3    rs9863475     0.1253     0.1253          1          1          1          1     0.9601          1 
   3    rs9817971     0.1253     0.1253          1          1          1          1     0.9601          1 
   3    rs9818311     0.1253     0.1253          1          1          1          1     0.9601          1 
   3   rs12330501     0.1253     0.1253          1          1          1          1     0.9601          1 
   3   rs12330506     0.1253     0.1253          1          1          1          1     0.9601          1 
   3   rs80028304     0.1253     0.1253          1          1          1          1     0.9601          1 
   3   rs17282993     0.1253     0.1253          1          1          1          1     0.9601          1 
   3   rs77194761     0.1253     0.1253          1          1          1          1     0.9601          1 
   3   rs79770822     0.1253     0.1253          1          1          1          1     0.9601          1 
   3    rs9839272     0.1253     0.1253          1          1          1          1     0.9601          1 
   3    rs9877038     0.1253     0.1253          1          1          1          1     0.9601          1 
   3  rs193141053     0.1253     0.1253          1          1          1          1     0.9601          1 
   3    rs9865589     0.1253     0.1253          1          1          1          1     0.9601          1 
   3    rs9813251     0.1253     0.1253          1          1          1          1     0.9601          1 
   3    rs9851456     0.1253     0.1253          1          1          1          1     0.9601          1 
   3    rs9813591     0.1253     0.1253          1          1          1          1     0.9601          1 
   3    rs9871279     0.1253     0.1253          1          1          1          1     0.9601          1 
   3    rs9817640     0.1253     0.1253          1          1          1          1     0.9601          1 
   3    rs9875423     0.1253     0.1253          1          1          1          1     0.9601          1 
   3    rs9862272     0.1253     0.1253          1          1          1          1     0.9601          1 
   3    rs9828133     0.1253     0.1253          1          1          1          1     0.9601          1 
   3    rs9866558     0.1253     0.1253          1          1          1          1     0.9601          1 
   3    rs9811686     0.1253     0.1253          1          1          1          1     0.9601          1 
   3    rs9871852     0.1253     0.1253          1          1          1          1     0.9601          1 
   3    rs9850079     0.1253     0.1253          1          1          1          1     0.9601          1 
   3  rs150877540     0.1253     0.1253          1          1          1          1     0.9601          1 
   3  rs540563825     0.1253     0.1253          1          1          1          1     0.9601          1 
   3    rs9860535     0.1253     0.1253          1          1          1          1     0.9601          1 
   3   rs77686995     0.1253     0.1253          1          1          1          1     0.9601          1 
   3   rs28797282     0.1253     0.1253          1          1          1          1     0.9601          1 
   3   rs75533524     0.1253     0.1253          1          1          1          1     0.9601          1 
   3  rs372853560     0.1253     0.1253          1          1          1          1     0.9601          1 
   3   rs13314307     0.1253     0.1253          1          1          1          1     0.9601          1 
   3   rs12635363     0.1253     0.1253          1          1          1          1     0.9601          1 
   3   rs12630151     0.1253     0.1253          1          1          1          1     0.9601          1 
   3   rs13319102     0.1253     0.1253          1          1          1          1     0.9601          1 
   3    rs9841029     0.1253     0.1253          1          1          1          1     0.9601          1 
   3    rs9821483     0.1253     0.1253          1          1          1          1     0.9601          1 
   3  rs145468052     0.1253     0.1253          1          1          1          1     0.9601          1 
   3   rs10934538     0.1253     0.1253          1          1          1          1     0.9601          1 
   3    rs7617881     0.1253     0.1253          1          1          1          1     0.9601          1 
   3    rs7642063     0.1253     0.1253          1          1          1          1     0.9601          1 
   3   rs77194738     0.1253     0.1253          1          1          1          1     0.9601          1 
   3   rs12494552     0.1253     0.1253          1          1          1          1     0.9601          1 
   3   rs28751972     0.1253     0.1253          1          1          1          1     0.9601          1 
   3   rs12492453     0.1253     0.1253          1          1          1          1     0.9601          1 
   3    rs7613240     0.1253     0.1253          1          1          1          1     0.9601          1 
   3    rs9879469     0.1253     0.1253          1          1          1          1     0.9601          1 
   3    rs9842097     0.1253     0.1253          1          1          1          1     0.9601          1 
   3    rs9884037     0.1253     0.1253          1          1          1          1     0.9601          1 
   3    rs9861282     0.1253     0.1253          1          1          1          1     0.9601          1 
   3    rs1403722     0.1253     0.1253          1          1          1          1     0.9601          1 
   3    rs9828540     0.1253     0.1253          1          1          1          1     0.9601          1 
   3    rs9849187     0.1253     0.1253          1          1          1          1     0.9601          1 
   3    rs9833950     0.1253     0.1253          1          1          1          1     0.9601          1 
   3    rs9839106     0.1253     0.1253          1          1          1          1     0.9601          1 
   3    rs9859511     0.1253     0.1253          1          1          1          1     0.9601          1 
   3    rs9850634     0.1253     0.1253          1          1          1          1     0.9601          1 
   3    rs9653918     0.1253     0.1253          1          1          1          1     0.9601          1 
   3    rs9822576     0.1253     0.1253          1          1          1          1     0.9601          1 
   3  rs115160238     0.1253     0.1253          1          1          1          1     0.9601          1 
   3    rs9871427     0.1253     0.1253          1          1          1          1     0.9601          1 
   3    rs9289154     0.1253     0.1253          1          1          1          1     0.9601          1 
   3   rs79451113     0.1253     0.1253          1          1          1          1     0.9601          1 
   3  rs142720443     0.1253     0.1253          1          1          1          1     0.9601          1 
   3    rs1920546     0.1253     0.1253          1          1          1          1     0.9601          1 
   3    rs9860063     0.1253     0.1253          1          1          1          1     0.9601          1 
   3    rs9860106     0.1253     0.1253          1          1          1          1     0.9601          1 
   3    rs9827426     0.1253     0.1253          1          1          1          1     0.9601          1 
   3    rs9831771     0.1253     0.1253          1          1          1          1     0.9601          1 
   3    rs7650148     0.1253     0.1253          1          1          1          1     0.9601          1 
   3    rs9819822     0.1253     0.1253          1          1          1          1     0.9601          1 
   3    rs9875544     0.1253     0.1253          1          1          1          1     0.9601          1 
   3  rs369780643     0.1253     0.1253          1          1          1          1     0.9601          1 
   3    rs9811402     0.1253     0.1253          1          1          1          1     0.9601          1 
   3  rs201153917     0.1253     0.1253          1          1          1          1     0.9601          1 
   3    rs9820638     0.1253     0.1253          1          1          1          1     0.9601          1 
   3    rs7636463     0.1253     0.1253          1          1          1          1     0.9601          1 
   3    rs7616820     0.1253     0.1253          1          1          1          1     0.9601          1 
   3    rs7617067     0.1253     0.1253          1          1          1          1     0.9601          1 
   3   rs35559176     0.1253     0.1253          1          1          1          1     0.9601          1 
   3    rs9815133     0.1253     0.1253          1          1          1          1     0.9601          1 
   3  rs148186520     0.1253     0.1253          1          1          1          1     0.9601          1 
   3    rs9830057     0.1253     0.1253          1          1          1          1     0.9601          1 
   3     rs724495     0.1253     0.1253          1          1          1          1     0.9601          1 
   3    rs9831480     0.1253     0.1253          1          1          1          1     0.9601          1 
   3    rs9835107     0.1253     0.1253          1          1          1          1     0.9601          1 
   3    rs9840595     0.1253     0.1253          1          1          1          1     0.9601          1 
   3   rs67659681     0.1253     0.1253          1          1          1          1     0.9601          1 
   3    rs9841743     0.1253     0.1253          1          1          1          1     0.9601          1 
   3    rs7628419     0.1253     0.1253          1          1          1          1     0.9601          1 
   3    rs9834680     0.1253     0.1253          1          1          1          1     0.9601          1 
   3    rs9877402     0.1253     0.1253          1          1          1          1     0.9601          1 
   3    rs7646709     0.1253     0.1253          1          1          1          1     0.9601          1 
   3   rs28852138     0.1253     0.1253          1          1          1          1     0.9601          1 
   3   rs28850644     0.1253     0.1253          1          1          1          1     0.9601          1 
   3  rs143961857     0.1253     0.1253          1          1          1          1     0.9601          1 
   3   rs68094067     0.1253     0.1253          1          1          1          1     0.9601          1 
   3  rs143740506     0.1253     0.1253          1          1          1          1     0.9601          1 
   3    rs1920549     0.1253     0.1253          1          1          1          1     0.9601          1 
   3  rs199801251     0.1253     0.1253          1          1          1          1     0.9601          1 
   3  rs144719639     0.1253     0.1253          1          1          1          1     0.9601          1 
   3   rs12637054     0.1253     0.1253          1          1          1          1     0.9601          1 
   3   rs12330178     0.1253     0.1253          1          1          1          1     0.9601          1 
   3   rs10212556     0.1253     0.1253          1          1          1          1     0.9601          1 
   3    rs6785751     0.1253     0.1253          1          1          1          1     0.9601          1 
   3  rs138823000     0.1253     0.1253          1          1          1          1     0.9601          1 
   3  rs116174647     0.1253     0.1253          1          1          1          1     0.9601          1 
   3    rs6798684     0.1253     0.1253          1          1          1          1     0.9601          1 
   3  rs150627137     0.1253     0.1253          1          1          1          1     0.9601          1 
   3    rs6799012     0.1253     0.1253          1          1          1          1     0.9601          1 
   3    rs9815281     0.1253     0.1253          1          1          1          1     0.9601          1 
   3  rs116086956     0.1253     0.1253          1          1          1          1     0.9601          1 
   3  rs114656572     0.1253     0.1253          1          1          1          1     0.9601          1 
   3  rs114124720     0.1253     0.1253          1          1          1          1     0.9601          1 
   3    rs2331514     0.1253     0.1253          1          1          1          1     0.9601          1 
   3    rs5852261     0.1253     0.1253          1          1          1          1     0.9601          1 
   3    rs9859088     0.1253     0.1253          1          1          1          1     0.9601          1 
   3    rs6808418     0.1253     0.1253          1          1          1          1     0.9601          1 
   3   rs78808712     0.1253     0.1253          1          1          1          1     0.9601          1 
   3   rs13314093     0.1253     0.1253          1          1          1          1     0.9601          1 
   3    rs7642185     0.1253     0.1253          1          1          1          1     0.9601          1 
   3    rs9825058     0.1253     0.1253          1          1          1          1     0.9601          1 
   3    rs9855455     0.1253     0.1253          1          1          1          1     0.9601          1 
   3    rs7627802     0.1253     0.1253          1          1          1          1     0.9601          1 
   3    rs7616617     0.1253     0.1253          1          1          1          1     0.9601          1 
   3   rs12634158     0.1253     0.1253          1          1          1          1     0.9601          1 
   3    rs4642056     0.1253     0.1253          1          1          1          1     0.9601          1 
   3    rs2877405     0.1253     0.1253          1          1          1          1     0.9601          1 
   3    rs2877406     0.1253     0.1253          1          1          1          1     0.9601          1 
   3    rs9823442     0.1253     0.1253          1          1          1          1     0.9601          1 
   3    rs9843421     0.1253     0.1253          1          1          1          1     0.9601          1 
   3    rs9823877     0.1253     0.1253          1          1          1          1     0.9601          1 
   3    rs7625603     0.1253     0.1253          1          1          1          1     0.9601          1 
   3    rs7637229     0.1253     0.1253          1          1          1          1     0.9601          1 
   3    rs6438603     0.1253     0.1253          1          1          1          1     0.9601          1 
   3    rs6780119     0.1253     0.1253          1          1          1          1     0.9601          1 
   3    rs9833700     0.1253     0.1253          1          1          1          1     0.9601          1 
   3    rs6783166     0.1253     0.1253          1          1          1          1     0.9601          1 
   3    rs6438604     0.1253     0.1253          1          1          1          1     0.9601          1 
   3    rs6438605     0.1253     0.1253          1          1          1          1     0.9601          1 
   3    rs6438606     0.1253     0.1253          1          1          1          1     0.9601          1 
   3   rs12639266     0.1253     0.1253          1          1          1          1     0.9601          1 
   3    rs6794230     0.1253     0.1253          1          1          1          1     0.9601          1 
   3   rs74679947     0.1253     0.1253          1          1          1          1     0.9601          1 
   3    rs6810159     0.1253     0.1253          1          1          1          1     0.9601          1 
   3   rs13323586     0.1253     0.1253          1          1          1          1     0.9601          1 
   3   rs13314083     0.1253     0.1253          1          1          1          1     0.9601          1 
   3   rs78062975     0.1253     0.1253          1          1          1          1     0.9601          1 
   3    rs9810761     0.1253     0.1253          1          1          1          1     0.9601          1 
   3    rs9810811     0.1253     0.1253          1          1          1          1     0.9601          1 
   3    rs9828852     0.1253     0.1253          1          1          1          1     0.9601          1 
   3  rs138992281     0.1253     0.1253          1          1          1          1     0.9601          1 
   3    rs6799358     0.1253     0.1253          1          1          1          1     0.9601          1 
   3   rs16832074     0.1253     0.1253          1          1          1          1     0.9601          1 
   3  rs148126293     0.1253     0.1253          1          1          1          1     0.9601          1 
   3    rs9822863     0.1253     0.1253          1          1          1          1     0.9601          1 
   3    rs9847337     0.1253     0.1253          1          1          1          1     0.9601          1 
   3    rs9827891     0.1253     0.1253          1          1          1          1     0.9601          1 
   3    rs9852787     0.1253     0.1253          1          1          1          1     0.9601          1 
   3   rs10713184     0.1253     0.1253          1          1          1          1     0.9601          1 
   3    rs6785984     0.1253     0.1253          1          1          1          1     0.9601          1 
   3   rs74370757     0.1253     0.1253          1          1          1          1     0.9601          1 
   3    rs9862838     0.1253     0.1253          1          1          1          1     0.9601          1 
   3  rs146863353     0.1253     0.1253          1          1          1          1     0.9601          1 
   3  rs141501569     0.1253     0.1253          1          1          1          1     0.9601          1 
   3   rs12497286     0.1253     0.1253          1          1          1          1     0.9601          1 
   3  rs140180931     0.1253     0.1253          1          1          1          1     0.9601          1 
   3   rs12494809     0.1253     0.1253          1          1          1          1     0.9601          1 
   3    rs9827020     0.1253     0.1253          1          1          1          1     0.9601          1 
   3    rs9809684     0.1253     0.1253          1          1          1          1     0.9601          1 
   3    rs9865199     0.1253     0.1253          1          1          1          1     0.9601          1 
   3    rs9869549     0.1253     0.1253          1          1          1          1     0.9601          1 
   3   rs35783902     0.1253     0.1253          1          1          1          1     0.9601          1 
   3    rs7648217     0.1253     0.1253          1          1          1          1     0.9601          1 
   3    rs9872673     0.1253     0.1253          1          1          1          1     0.9601          1 
   3   rs78930035     0.1253     0.1253          1          1          1          1     0.9601          1 
   3   rs10212188     0.1253     0.1253          1          1          1          1     0.9601          1 
   3    rs9289158     0.1253     0.1253          1          1          1          1     0.9601          1 
   3    rs9289159     0.1253     0.1253          1          1          1          1     0.9601          1 
   3    rs9289160     0.1253     0.1253          1          1          1          1     0.9601          1 
   3  rs142123357     0.1253     0.1253          1          1          1          1     0.9601          1 
   3    rs9835852     0.1253     0.1253          1          1          1          1     0.9601          1 
   3   rs77300839     0.1253     0.1253          1          1          1          1     0.9601          1 
   3    rs4048822     0.1253     0.1253          1          1          1          1     0.9601          1 
   3    rs6810337     0.1253     0.1253          1          1          1          1     0.9601          1 
   3    rs6780326     0.1253     0.1253          1          1          1          1     0.9601          1 
   3    rs6807328     0.1253     0.1253          1          1          1          1     0.9601          1 
   3    rs9877593     0.1253     0.1253          1          1          1          1     0.9601          1 
   3  rs551217068     0.1253     0.1253          1          1          1          1     0.9601          1 
   3  rs149654510     0.1253     0.1253          1          1          1          1     0.9601          1 
   3   rs12638767     0.1253     0.1253          1          1          1          1     0.9601          1 
   3    rs9812835     0.1253     0.1253          1          1          1          1     0.9601          1 
   3    rs9855194     0.1253     0.1253          1          1          1          1     0.9601          1 
   3    rs6796937     0.1253     0.1253          1          1          1          1     0.9601          1 
   3   rs75447330     0.1253     0.1253          1          1          1          1     0.9601          1 
   3    rs4089688     0.1253     0.1253          1          1          1          1     0.9601          1 
   3    rs4109044     0.1253     0.1253          1          1          1          1     0.9601          1 
   3    rs3914738     0.1253     0.1253          1          1          1          1     0.9601          1 
   3   rs16832118     0.1253     0.1253          1          1          1          1     0.9601          1 
   3   rs28485580     0.1253     0.1253          1          1          1          1     0.9601          1 
   3    rs9832737     0.1253     0.1253          1          1          1          1     0.9601          1 
   3    rs9838136     0.1253     0.1253          1          1          1          1     0.9601          1 
   3   rs16845478     0.1253     0.1253          1          1          1          1     0.9601          1 
   3   rs75367092     0.1253     0.1253          1          1          1          1     0.9601          1 
   3   rs12486546     0.1253     0.1253          1          1          1          1     0.9601          1 
   3   rs74502689     0.1253     0.1253          1          1          1          1     0.9601          1 
   3  rs115534955     0.1253     0.1253          1          1          1          1     0.9601          1 
   3  rs116390019     0.1253     0.1253          1          1          1          1     0.9601          1 
   3    rs3914741     0.1253     0.1253          1          1          1          1     0.9601          1 
   3    rs3914742     0.1253     0.1253          1          1          1          1     0.9601          1 
   3    rs9289161     0.1253     0.1253          1          1          1          1     0.9601          1 
   3   rs16832121     0.1253     0.1253          1          1          1          1     0.9601          1 
   3    rs9289162     0.1253     0.1253          1          1          1          1     0.9601          1 
   3    rs9289163     0.1253     0.1253          1          1          1          1     0.9601          1 
   3    rs3905998     0.1253     0.1253          1          1          1          1     0.9601          1 
   3    rs9841572     0.1253     0.1253          1          1          1          1     0.9601          1 
   3    rs3856577     0.1253     0.1253          1          1          1          1     0.9601          1 
   3  rs376095041     0.1253     0.1253          1          1          1          1     0.9601          1 
   3  rs200972256     0.1253     0.1253          1          1          1          1     0.9601          1 
   3  rs141781275     0.1253     0.1253          1          1          1          1     0.9601          1 
   3   rs12632599     0.1253     0.1253          1          1          1          1     0.9601          1 
   3   rs12630798     0.1253     0.1253          1          1          1          1     0.9601          1 
   3  rs138096578     0.1253     0.1253          1          1          1          1     0.9601          1 
   3   rs76711830     0.1253     0.1253          1          1          1          1     0.9601          1 
   3    rs7634173     0.1253     0.1253          1          1          1          1     0.9601          1 
   3    rs2877412     0.1253     0.1253          1          1          1          1     0.9601          1 
   3    rs9858962     0.1253     0.1253          1          1          1          1     0.9601          1 
   3    rs9289164     0.1253     0.1253          1          1          1          1     0.9601          1 
   3    rs9826818     0.1253     0.1253          1          1          1          1     0.9601          1 
   3    rs9289165     0.1253     0.1253          1          1          1          1     0.9601          1 
   3    rs6781645     0.1253     0.1253          1          1          1          1     0.9601          1 
   3    rs9870664     0.1253     0.1253          1          1          1          1     0.9601          1 
   3   rs12330662     0.1253     0.1253          1          1          1          1     0.9601          1 
   3    rs1401194     0.1253     0.1253          1          1          1          1     0.9601          1 
   3  rs527511504     0.1253     0.1253          1          1          1          1     0.9601          1 
   3    rs7616074     0.1253     0.1253          1          1          1          1     0.9601          1 
   3   rs77532651     0.1253     0.1253          1          1          1          1     0.9601          1 
   3  rs143432778     0.1253     0.1253          1          1          1          1     0.9601          1 
   3   rs28635737     0.1253     0.1253          1          1          1          1     0.9601          1 
   3    rs9834448     0.1253     0.1253          1          1          1          1     0.9601          1 
   3   rs12638006     0.1253     0.1253          1          1          1          1     0.9601          1 
   3    rs5852262     0.1253     0.1253          1          1          1          1     0.9601          1 
   3  rs201204142     0.1253     0.1253          1          1          1          1     0.9601          1 
   3   rs10049483     0.1253     0.1253          1          1          1          1     0.9601          1 
   3  rs147949653     0.1253     0.1253          1          1          1          1     0.9601          1 
   3  rs199848759     0.1253     0.1253          1          1          1          1     0.9601          1 
   3    rs9818754     0.1253     0.1253          1          1          1          1     0.9601          1 
   3  rs137892628     0.1253     0.1253          1          1          1          1     0.9601          1 
   3    rs9828240     0.1253     0.1253          1          1          1          1     0.9601          1 
   3    rs2331610     0.1253     0.1253          1          1          1          1     0.9601          1 
   3   rs12495905     0.1253     0.1253          1          1          1          1     0.9601          1 
   3  rs140015617     0.1253     0.1253          1          1          1          1     0.9601          1 
   3   rs74441970     0.1253     0.1253          1          1          1          1     0.9601          1 
   3   rs11445232     0.1253     0.1253          1          1          1          1     0.9601          1 
   3    rs9864860     0.1253     0.1253          1          1          1          1     0.9601          1 
   3   rs75540087     0.1253     0.1253          1          1          1          1     0.9601          1 
   3  rs116755351     0.1253     0.1253          1          1          1          1     0.9601          1 
   3  rs146378003     0.1253     0.1253          1          1          1          1     0.9601          1 
   3   rs76900191     0.1253     0.1253          1          1          1          1     0.9601          1 
   3  rs115373109     0.1253     0.1253          1          1          1          1     0.9601          1 
   3    rs9878635     0.1253     0.1253          1          1          1          1     0.9601          1 
   3    rs7633823     0.1253     0.1253          1          1          1          1     0.9601          1 
   3    rs9831505     0.1253     0.1253          1          1          1          1     0.9601          1 
   3  rs147539076     0.1253     0.1253          1          1          1          1     0.9601          1 
   3    rs9681088     0.1253     0.1253          1          1          1          1     0.9601          1 
   3  rs139834085     0.1253     0.1253          1          1          1          1     0.9601          1 
   3    rs7428465     0.1253     0.1253          1          1          1          1     0.9601          1 
   3    rs7428468     0.1253     0.1253          1          1          1          1     0.9601          1 
   3   rs13434008     0.1253     0.1253          1          1          1          1     0.9601          1 
   3  rs149093807     0.1253     0.1253          1          1          1          1     0.9601          1 
   3   rs12496406     0.1253     0.1253          1          1          1          1     0.9601          1 
   3    rs7652353     0.1253     0.1253          1          1          1          1     0.9601          1 
   3    rs7644591     0.1253     0.1253          1          1          1          1     0.9601          1 
   3    rs7610835     0.1253     0.1253          1          1          1          1     0.9601          1 
   3   rs35983445     0.1253     0.1253          1          1          1          1     0.9601          1 
   3  rs144050849     0.1253     0.1253          1          1          1          1     0.9601          1 
   3   rs12637208     0.1253     0.1253          1          1          1          1     0.9601          1 
   3  rs144084966     0.1253     0.1253          1          1          1          1     0.9601          1 
   3   rs76021051     0.1253     0.1253          1          1          1          1     0.9601          1 
   3  rs142667541     0.1253     0.1253          1          1          1          1     0.9601          1 
   3    rs9870466     0.1253     0.1253          1          1          1          1     0.9601          1 
   3    rs9855730     0.1253     0.1253          1          1          1          1     0.9601          1 
   3  rs147509592     0.1253     0.1253          1          1          1          1     0.9601          1 
   3    rs6797170     0.1253     0.1253          1          1          1          1     0.9601          1 
   3    rs9857034     0.1253     0.1253          1          1          1          1     0.9601          1 
   3    rs9881524     0.1253     0.1253          1          1          1          1     0.9601          1 
   3   rs13317817     0.1253     0.1253          1          1          1          1     0.9601          1 
   3    rs6796736     0.1253     0.1253          1          1          1          1     0.9601          1 
   3    rs9883937     0.1253     0.1253          1          1          1          1     0.9601          1 
   3    rs9850714     0.1253     0.1253          1          1          1          1     0.9601          1 
   3  rs201606770     0.1253     0.1253          1          1          1          1     0.9601          1 
   3    rs6768385     0.1253     0.1253          1          1          1          1     0.9601          1 
   3   rs28778369     0.1253     0.1253          1          1          1          1     0.9601          1 
   3    rs9836406     0.1253     0.1253          1          1          1          1     0.9601          1 
   3    rs9822539     0.1253     0.1253          1          1          1          1     0.9601          1 
   3    rs9842668     0.1253     0.1253          1          1          1          1     0.9601          1 
   3    rs9826599     0.1253     0.1253          1          1          1          1     0.9601          1 
   3    rs7636777     0.1253     0.1253          1          1          1          1     0.9601          1 
   3    rs9863505     0.1253     0.1253          1          1          1          1     0.9601          1 
   3    rs5852264     0.1253     0.1253          1          1          1          1     0.9601          1 
   3    rs4085716     0.1253     0.1253          1          1          1          1     0.9601          1 
   3    rs9862691     0.1253     0.1253          1          1          1          1     0.9601          1 
   3    rs9846563     0.1253     0.1253          1          1          1          1     0.9601          1 
   3   rs28860789     0.1253     0.1253          1          1          1          1     0.9601          1 
   3  rs114936550     0.1253     0.1253          1          1          1          1     0.9601          1 
   3   rs10611108     0.1253     0.1253          1          1          1          1     0.9601          1 
   3    rs7630139     0.1253     0.1253          1          1          1          1     0.9601          1 
   3    rs9837611     0.1253     0.1253          1          1          1          1     0.9601          1 
   3    rs7645186     0.1253     0.1253          1          1          1          1     0.9601          1 
   3    rs9850244     0.1253     0.1253          1          1          1          1     0.9601          1 
   3  rs116701739     0.1253     0.1253          1          1          1          1     0.9601          1 
   3    rs9814324     0.1253     0.1253          1          1          1          1     0.9601          1 
   3   rs28773515     0.1253     0.1253          1          1          1          1     0.9601          1 
   3    rs6764570     0.1253     0.1253          1          1          1          1     0.9601          1 
   3    rs9832024     0.1253     0.1253          1          1          1          1     0.9601          1 
   3    rs9820697     0.1253     0.1253          1          1          1          1     0.9601          1 
   3    rs3821366     0.1253     0.1253          1          1          1          1     0.9601          1 
   3    rs9840658     0.1253     0.1253          1          1          1          1     0.9601          1 
   3   rs11286814     0.1253     0.1253          1          1          1          1     0.9601          1 
   3    rs9818116     0.1253     0.1253          1          1          1          1     0.9601          1 
   3    rs7622640     0.1253     0.1253          1          1          1          1     0.9601          1 
   3    rs7634186     0.1253     0.1253          1          1          1          1     0.9601          1 
   3    rs7634380     0.1253     0.1253          1          1          1          1     0.9601          1 
   3    rs7622859     0.1253     0.1253          1          1          1          1     0.9601          1 
   3  rs141621785     0.1253     0.1253          1          1          1          1     0.9601          1 
   3    rs1920534     0.1253     0.1253          1          1          1          1     0.9601          1 
   3    rs1546348     0.1253     0.1253          1          1          1          1     0.9601          1 
   3   rs13324223     0.1253     0.1253          1          1          1          1     0.9601          1 
   3   rs13324292     0.1253     0.1253          1          1          1          1     0.9601          1 
   3    rs9849608     0.1253     0.1253          1          1          1          1     0.9601          1 
   3    rs1604882     0.1253     0.1253          1          1          1          1     0.9601          1 
   3    rs1604881     0.1253     0.1253          1          1          1          1     0.9601          1 
   3    rs1604880     0.1253     0.1253          1          1          1          1     0.9601          1 
   3    rs9289166     0.1253     0.1253          1          1          1          1     0.9601          1 
   3    rs9870873     0.1253     0.1253          1          1          1          1     0.9601          1 
   3    rs9833416     0.1253     0.1253          1          1          1          1     0.9601          1 
   3    rs2102559     0.1253     0.1253          1          1          1          1     0.9601          1 
   3    rs9289167     0.1253     0.1253          1          1          1          1     0.9601          1 
   3    rs9879734     0.1253     0.1253          1          1          1          1     0.9601          1 
   3   rs28759116     0.1253     0.1253          1          1          1          1     0.9601          1 
   3    rs9834891     0.1253     0.1253          1          1          1          1     0.9601          1 
   3    rs9850379     0.1253     0.1253          1          1          1          1     0.9601          1 
   3   rs10934544     0.1253     0.1253          1          1          1          1     0.9601          1 
   3    rs2103357     0.1253     0.1253          1          1          1          1     0.9601          1 
   3  rs140747080     0.1253     0.1253          1          1          1          1     0.9601          1 
   3    rs9842440     0.1253     0.1253          1          1          1          1     0.9601          1 
   3    rs9845254     0.1253     0.1253          1          1          1          1     0.9601          1 
   3    rs9845742     0.1253     0.1253          1          1          1          1     0.9601          1 
   3    rs6808325     0.1253     0.1253          1          1          1          1     0.9601          1 
   3    rs6775302     0.1253     0.1253          1          1          1          1     0.9601          1 
   3   rs76292449     0.1253     0.1253          1          1          1          1     0.9601          1 
   3   rs13433974     0.1253     0.1253          1          1          1          1     0.9601          1 
   3  rs137987998     0.1253     0.1253          1          1          1          1     0.9601          1 
   3  rs537536115     0.1253     0.1253          1          1          1          1     0.9601          1 
   3  rs565992910     0.1253     0.1253          1          1          1          1     0.9601          1 
   3  rs534636284     0.1253     0.1253          1          1          1          1     0.9601          1 
   3    rs9859933     0.1253     0.1253          1          1          1          1     0.9601          1 
   3    rs9862165     0.1253     0.1253          1          1          1          1     0.9601          1 
   3    rs9862193     0.1253     0.1253          1          1          1          1     0.9601          1 
   3    rs6789414     0.1253     0.1253          1          1          1          1     0.9601          1 
   3    rs9631456     0.1253     0.1253          1          1          1          1     0.9601          1 
   3    rs3914165     0.1253     0.1253          1          1          1          1     0.9601          1 
   3   rs12489855     0.1253     0.1253          1          1          1          1     0.9601          1 
   3  rs140688338     0.1253     0.1253          1          1          1          1     0.9601          1 
   3  rs149272171     0.1253     0.1253          1          1          1          1     0.9601          1 
   3  rs141897671     0.1254     0.1254          1          1          1          1     0.9601          1 
   3  rs531434947     0.1254     0.1254          1          1          1          1     0.9601          1 
   3   rs76776363     0.1261     0.1261          1          1          1          1     0.9601          1 
   3    rs7629467     0.1262     0.1262          1          1          1          1     0.9601          1 
   3   rs10755076     0.1266     0.1266          1          1          1          1     0.9601          1 
   3    rs1147693     0.1268     0.1268          1          1          1          1     0.9601          1 
   3    rs1147694     0.1268     0.1268          1          1          1          1     0.9601          1 
   3       rs2488     0.1268     0.1268          1          1          1          1     0.9601          1 
   3    rs1057231     0.1268     0.1268          1          1          1          1     0.9601          1 
   3      rs13709     0.1268     0.1268          1          1          1          1     0.9601          1 
   3   rs76479413      0.127      0.127          1          1          1          1     0.9601          1 
   3    rs9831107     0.1276     0.1276          1          1          1          1     0.9601          1 
   3    rs2700261     0.1277     0.1277          1          1          1          1     0.9601          1 
   3    rs1259291     0.1277     0.1277          1          1          1          1     0.9601          1 
   3    rs1259292     0.1277     0.1277          1          1          1          1     0.9601          1 
   3   rs34970822     0.1277     0.1277          1          1          1          1     0.9601          1 
   3    rs1259293     0.1277     0.1277          1          1          1          1     0.9601          1 
   3    rs1259294     0.1277     0.1277          1          1          1          1     0.9601          1 
   3    rs1259296     0.1277     0.1277          1          1          1          1     0.9601          1 
   3   rs11915592     0.1281     0.1281          1          1          1          1     0.9601          1 
   3    rs2276780     0.1281     0.1281          1          1          1          1     0.9601          1 
   3    rs2276779     0.1281     0.1281          1          1          1          1     0.9601          1 
   3    rs9289210     0.1281     0.1281          1          1          1          1     0.9601          1 
   3    rs9289211     0.1281     0.1281          1          1          1          1     0.9601          1 
   3    rs6771686     0.1281     0.1281          1          1          1          1     0.9601          1 
   3  rs201258958     0.1283     0.1283          1          1          1          1     0.9601          1 
   3    rs2681417     0.1284     0.1284          1          1          1          1     0.9601          1 
   3   rs57998066     0.1286     0.1286          1          1          1          1     0.9601          1 
   3   rs58898470     0.1286     0.1286          1          1          1          1     0.9601          1 
   3   rs73859410     0.1286     0.1286          1          1          1          1     0.9601          1 
   3   rs57501151     0.1286     0.1286          1          1          1          1     0.9601          1 
   3   rs56069854     0.1286     0.1286          1          1          1          1     0.9601          1 
   3   rs55772836     0.1286     0.1286          1          1          1          1     0.9601          1 
   3   rs59315376     0.1286     0.1286          1          1          1          1     0.9601          1 
   3   rs73859414     0.1286     0.1286          1          1          1          1     0.9601          1 
   3   rs56994541     0.1286     0.1286          1          1          1          1     0.9601          1 
   3   rs55983866     0.1286     0.1286          1          1          1          1     0.9601          1 
   3   rs57170079     0.1286     0.1286          1          1          1          1     0.9601          1 
   3   rs73859417     0.1286     0.1286          1          1          1          1     0.9601          1 
   3    rs6802010     0.1286     0.1286          1          1          1          1     0.9601          1 
   3   rs57366307     0.1286     0.1286          1          1          1          1     0.9601          1 
   3  rs540146042     0.1292     0.1292          1          1          1          1     0.9601          1 
   3   rs58265504     0.1294     0.1294          1          1          1          1     0.9601          1 
   3   rs72962329     0.1294     0.1294          1          1          1          1     0.9601          1 
   3   rs72962330     0.1294     0.1294          1          1          1          1     0.9601          1 
   3   rs56768990     0.1294     0.1294          1          1          1          1     0.9601          1 
   3   rs34383355     0.1294     0.1294          1          1          1          1     0.9601          1 
   3   rs72962336     0.1294     0.1294          1          1          1          1     0.9601          1 
   3   rs72962341     0.1294     0.1294          1          1          1          1     0.9601          1 
   3    rs4676811     0.1298     0.1298          1          1          1          1     0.9601          1 
   3   rs75377252     0.1299     0.1299          1          1          1          1     0.9601          1 
   3   rs12496036     0.1304     0.1304          1          1          1          1     0.9601          1 
   3   rs58776000     0.1306     0.1306          1          1          1          1     0.9601          1 
   3   rs73858321     0.1307     0.1307          1          1          1          1     0.9601          1 
   3  rs113862903     0.1307     0.1307          1          1          1          1     0.9601          1 
   3    rs7617027     0.1307     0.1307          1          1          1          1     0.9601          1 
   3  rs112995175      0.131      0.131          1          1          1          1     0.9601          1 
   3    rs6438624     0.1314     0.1314          1          1          1          1     0.9601          1 
   3    rs3732405     0.1314     0.1314          1          1          1          1     0.9601          1 
   3  rs139389576     0.1314     0.1314          1          1          1          1     0.9601          1 
   3   rs12186062     0.1314     0.1314          1          1          1          1     0.9601          1 
   3  rs114147590     0.1315     0.1315          1          1          1          1     0.9601          1 
   3   rs35597094     0.1315     0.1315          1          1          1          1     0.9601          1 
   3  rs116749677     0.1315     0.1315          1          1          1          1     0.9601          1 
   3  rs114654118     0.1315     0.1315          1          1          1          1     0.9601          1 
   3  rs115324279     0.1315     0.1315          1          1          1          1     0.9601          1 
   3   rs11925647     0.1315     0.1315          1          1          1          1     0.9601          1 
   3  rs143290713     0.1315     0.1315          1          1          1          1     0.9601          1 
   3  rs116094962     0.1315     0.1315          1          1          1          1     0.9601          1 
   3  rs529951843     0.1315     0.1315          1          1          1          1     0.9601          1 
   3  rs115347634     0.1315     0.1315          1          1          1          1     0.9601          1 
   3  rs114546796     0.1315     0.1315          1          1          1          1     0.9601          1 
   3  rs143427118     0.1315     0.1315          1          1          1          1     0.9601          1 
   3  rs115771221     0.1315     0.1315          1          1          1          1     0.9601          1 
   3  rs114682342     0.1315     0.1315          1          1          1          1     0.9601          1 
   3  rs115899966     0.1315     0.1315          1          1          1          1     0.9601          1 
   3  rs115094279     0.1315     0.1315          1          1          1          1     0.9601          1 
   3   rs11926958     0.1315     0.1315          1          1          1          1     0.9601          1 
   3  rs115361335     0.1315     0.1315          1          1          1          1     0.9601          1 
   3  rs140726548     0.1315     0.1315          1          1          1          1     0.9601          1 
   3  rs143887307     0.1315     0.1315          1          1          1          1     0.9601          1 
   3  rs116816814     0.1315     0.1315          1          1          1          1     0.9601          1 
   3  rs190985284     0.1315     0.1315          1          1          1          1     0.9601          1 
   3  rs114328773     0.1315     0.1315          1          1          1          1     0.9601          1 
   3  rs115610720     0.1315     0.1315          1          1          1          1     0.9601          1 
   3   rs11914550     0.1315     0.1315          1          1          1          1     0.9601          1 
   3   rs11914593     0.1315     0.1315          1          1          1          1     0.9601          1 
   3   rs77860459     0.1315     0.1315          1          1          1          1     0.9601          1 
   3  rs139363943     0.1315     0.1315          1          1          1          1     0.9601          1 
   3  rs114565285     0.1315     0.1315          1          1          1          1     0.9601          1 
   3  rs116540793     0.1315     0.1315          1          1          1          1     0.9601          1 
   3  rs115513727     0.1315     0.1315          1          1          1          1     0.9601          1 
   3  rs114914489     0.1315     0.1315          1          1          1          1     0.9601          1 
   3   rs11924158     0.1315     0.1315          1          1          1          1     0.9601          1 
   3  rs114143153     0.1315     0.1315          1          1          1          1     0.9601          1 
   3   rs72970880     0.1316     0.1316          1          1          1          1     0.9601          1 
   3     rs334544     0.1316     0.1316          1          1          1          1     0.9601          1 
   3    rs1920303      0.133      0.133          1          1          1          1     0.9601          1 
   3   rs62271274      0.133      0.133          1          1          1          1     0.9601          1 
   3  rs539947205      0.133      0.133          1          1          1          1     0.9601          1 
   3   rs60682200      0.133      0.133          1          1          1          1     0.9601          1 
   3    rs2332055      0.133      0.133          1          1          1          1     0.9601          1 
   3    rs2332047      0.133      0.133          1          1          1          1     0.9601          1 
   3    rs2877567      0.133      0.133          1          1          1          1     0.9601          1 
   3    rs2700423      0.133      0.133          1          1          1          1     0.9601          1 
   3    rs6775183      0.133      0.133          1          1          1          1     0.9601          1 
   3    rs6799626      0.133      0.133          1          1          1          1     0.9601          1 
   3  rs113707992      0.133      0.133          1          1          1          1     0.9601          1 
   3    rs7619800      0.133      0.133          1          1          1          1     0.9601          1 
   3  rs182591751      0.133      0.133          1          1          1          1     0.9601          1 
   3  rs368070487      0.133      0.133          1          1          1          1     0.9601          1 
   3    rs2332043      0.133      0.133          1          1          1          1     0.9601          1 
   3    rs1920315      0.133      0.133          1          1          1          1     0.9601          1 
   3    rs2689277      0.133      0.133          1          1          1          1     0.9601          1 
   3    rs1920313      0.133      0.133          1          1          1          1     0.9601          1 
   3    rs1920312      0.133      0.133          1          1          1          1     0.9601          1 
   3    rs1920311      0.133      0.133          1          1          1          1     0.9601          1 
   3    rs2689275      0.133      0.133          1          1          1          1     0.9601          1 
   3  rs145668968      0.133      0.133          1          1          1          1     0.9601          1 
   3    rs1920308      0.133      0.133          1          1          1          1     0.9601          1 
   3   rs72963373      0.133      0.133          1          1          1          1     0.9601          1 
   3  rs112957509      0.133      0.133          1          1          1          1     0.9601          1 
   3    rs2717236      0.133      0.133          1          1          1          1     0.9601          1 
   3  rs573125516     0.1333     0.1333          1          1          1          1     0.9601          1 
   3    rs6765868     0.1333     0.1333          1          1          1          1     0.9601          1 
   3  rs115293351     0.1333     0.1333          1          1          1          1     0.9601          1 
   3  rs114050365     0.1333     0.1333          1          1          1          1     0.9601          1 
   3  rs114240662     0.1333     0.1333          1          1          1          1     0.9601          1 
   3  rs193093876     0.1333     0.1333          1          1          1          1     0.9601          1 
   3    rs1056928     0.1334     0.1334          1          1          1          1     0.9601          1 
   3    rs1259328     0.1334     0.1334          1          1          1          1     0.9601          1 
   3    rs1147696     0.1334     0.1334          1          1          1          1     0.9601          1 
   3    rs1147698     0.1334     0.1334          1          1          1          1     0.9601          1 
   3    rs1147699     0.1334     0.1334          1          1          1          1     0.9601          1 
   3   rs55975332     0.1335     0.1335          1          1          1          1     0.9601          1 
   3  rs150438062     0.1336     0.1336          1          1          1          1     0.9601          1 
   3   rs77196366     0.1336     0.1336          1          1          1          1     0.9601          1 
   3    rs1716856     0.1341     0.1341          1          1          1          1     0.9632          1 
   3    rs1147702     0.1343     0.1343          1          1          1          1     0.9635          1 
   3    rs1147705     0.1343     0.1343          1          1          1          1     0.9635          1 
   3  rs556322233     0.1353     0.1353          1          1          1          1     0.9704          1 
   3     rs836854     0.1361     0.1361          1          1          1          1     0.9755          1 
   3   rs72965418     0.1363     0.1363          1          1          1          1     0.9766          1 
   3   rs13083990     0.1365     0.1365          1          1          1          1     0.9767          1 
   3   rs13061521     0.1365     0.1365          1          1          1          1     0.9767          1 
   3  rs112536642     0.1367     0.1367          1          1          1          1     0.9779          1 
   3  rs141953796     0.1376     0.1376          1          1          1          1     0.9836          1 
   3  rs115517854     0.1384     0.1384          1          1          1          1     0.9877          1 
   3  rs114462093     0.1384     0.1384          1          1          1          1     0.9877          1 
   3  rs115847227     0.1384     0.1384          1          1          1          1     0.9877          1 
   3     rs730986     0.1394     0.1394          1          1          1          1     0.9942          1 
   3    rs6772153       0.14       0.14          1          1          1          1     0.9981          1 
   3    rs4467387     0.1402     0.1402          1          1          1          1     0.9981          1 
   3    rs2128902     0.1407     0.1407          1          1          1          1     0.9981          1 
   3    rs6781874     0.1407     0.1407          1          1          1          1     0.9981          1 
   3   rs34788517     0.1407     0.1407          1          1          1          1     0.9981          1 
   3    rs6805970     0.1407     0.1407          1          1          1          1     0.9981          1 
   3   rs55704613     0.1407     0.1407          1          1          1          1     0.9981          1 
   3    rs7641901     0.1407     0.1407          1          1          1          1     0.9981          1 
   3  rs111291337     0.1407     0.1407          1          1          1          1     0.9981          1 
   3    rs4677884     0.1407     0.1407          1          1          1          1     0.9981          1 
   3    rs9865926     0.1409     0.1409          1          1          1          1     0.9984          1 
   3  rs112094633     0.1411     0.1411          1          1          1          1     0.9984          1 
   3    rs7647719     0.1411     0.1411          1          1          1          1     0.9984          1 
   3    rs9877281     0.1413     0.1413          1          1          1          1     0.9984          1 
   3    rs1147697     0.1416     0.1416          1          1          1          1     0.9984          1 
   3  rs143011015      0.142      0.142          1          1          1          1     0.9984          1 
   3  rs527304307     0.1424     0.1424          1          1          1          1     0.9984          1 
   3  rs201342492     0.1424     0.1424          1          1          1          1     0.9984          1 
   3   rs10662375     0.1425     0.1425          1          1          1          1     0.9984          1 
   3    rs2241961     0.1426     0.1426          1          1          1          1     0.9984          1 
   3  rs111226618     0.1428     0.1428          1          1          1          1     0.9984          1 
   3  rs116681735     0.1429     0.1429          1          1          1          1     0.9984          1 
   3  rs533788785     0.1432     0.1432          1          1          1          1     0.9984          1 
   3  rs146421487     0.1441     0.1441          1          1          1          1     0.9984          1 
   3    rs9861169     0.1448     0.1448          1          1          1          1     0.9984          1 
   3    rs6775899     0.1448     0.1448          1          1          1          1     0.9984          1 
   3    rs9289171     0.1448     0.1448          1          1          1          1     0.9984          1 
   3    rs9843772     0.1448     0.1448          1          1          1          1     0.9984          1 
   3   rs11351277     0.1451     0.1451          1          1          1          1     0.9984          1 
   3   rs10511420     0.1453     0.1453          1          1          1          1     0.9984          1 
   3  rs116057411     0.1457     0.1457          1          1          1          1     0.9984          1 
   3   rs73855293     0.1457     0.1457          1          1          1          1     0.9984          1 
   3   rs76286395     0.1457     0.1457          1          1          1          1     0.9984          1 
   3   rs73858204     0.1457     0.1457          1          1          1          1     0.9984          1 
   3   rs73858218     0.1457     0.1457          1          1          1          1     0.9984          1 
   3   rs57695248     0.1457     0.1457          1          1          1          1     0.9984          1 
   3   rs77226484     0.1457     0.1457          1          1          1          1     0.9984          1 
   3  rs545890395     0.1457     0.1457          1          1          1          1     0.9984          1 
   3   rs77875320     0.1457     0.1457          1          1          1          1     0.9984          1 
   3   rs76391756     0.1457     0.1457          1          1          1          1     0.9984          1 
   3   rs73858239     0.1457     0.1457          1          1          1          1     0.9984          1 
   3  rs146211309     0.1457     0.1457          1          1          1          1     0.9984          1 
   3  rs148522585     0.1457     0.1457          1          1          1          1     0.9984          1 
   3  rs151026941     0.1457     0.1457          1          1          1          1     0.9984          1 
   3   rs74322251     0.1457     0.1457          1          1          1          1     0.9984          1 
   3   rs57293521     0.1457     0.1457          1          1          1          1     0.9984          1 
   3   rs74758050     0.1457     0.1457          1          1          1          1     0.9984          1 
   3   rs73855311     0.1457     0.1457          1          1          1          1     0.9984          1 
   3   rs73855312     0.1457     0.1457          1          1          1          1     0.9984          1 
   3  rs150342889     0.1457     0.1457          1          1          1          1     0.9984          1 
   3   rs73855320     0.1457     0.1457          1          1          1          1     0.9984          1 
   3  rs147400009     0.1457     0.1457          1          1          1          1     0.9984          1 
   3   rs58144930     0.1457     0.1457          1          1          1          1     0.9984          1 
   3  rs528975999     0.1457     0.1457          1          1          1          1     0.9984          1 
   3  rs145654694     0.1457     0.1457          1          1          1          1     0.9984          1 
   3   rs60705137     0.1457     0.1457          1          1          1          1     0.9984          1 
   3  rs538954537     0.1457     0.1457          1          1          1          1     0.9984          1 
   3   rs56152560     0.1457     0.1457          1          1          1          1     0.9984          1 
   3   rs73855347     0.1457     0.1457          1          1          1          1     0.9984          1 
   3   rs73855348     0.1457     0.1457          1          1          1          1     0.9984          1 
   3   rs74927086     0.1457     0.1457          1          1          1          1     0.9984          1 
   3   rs75524658     0.1457     0.1457          1          1          1          1     0.9984          1 
   3   rs57745805     0.1457     0.1457          1          1          1          1     0.9984          1 
   3   rs59634035     0.1457     0.1457          1          1          1          1     0.9984          1 
   3   rs75809312     0.1457     0.1457          1          1          1          1     0.9984          1 
   3   rs61059986     0.1457     0.1457          1          1          1          1     0.9984          1 
   3   rs73855360     0.1457     0.1457          1          1          1          1     0.9984          1 
   3   rs73855361     0.1457     0.1457          1          1          1          1     0.9984          1 
   3  rs138892454     0.1457     0.1457          1          1          1          1     0.9984          1 
   3   rs56860492     0.1457     0.1457          1          1          1          1     0.9984          1 
   3  rs139009402     0.1457     0.1457          1          1          1          1     0.9984          1 
   3  rs139630323     0.1457     0.1457          1          1          1          1     0.9984          1 
   3  rs149613577     0.1457     0.1457          1          1          1          1     0.9984          1 
   3    rs7621931     0.1465     0.1465          1          1          1          1     0.9985          1 
   3   rs13434256     0.1469     0.1469          1          1          1          1     0.9985          1 
   3    rs5852359     0.1472     0.1472          1          1          1          1     0.9985          1 
   3   rs79818258     0.1479     0.1479          1          1          1          1     0.9985          1 
   3  rs568924099     0.1481     0.1481          1          1          1          1     0.9985          1 
   3   rs55833699     0.1484     0.1484          1          1          1          1     0.9985          1 
   3  rs146556847     0.1484     0.1484          1          1          1          1     0.9985          1 
   3    rs4678064     0.1493     0.1493          1          1          1          1     0.9985          1 
   3    rs2682215     0.1493     0.1493          1          1          1          1     0.9985          1 
   3    rs2700346     0.1493     0.1493          1          1          1          1     0.9985          1 
   3    rs2700348     0.1493     0.1493          1          1          1          1     0.9985          1 
   3    rs2700349     0.1493     0.1493          1          1          1          1     0.9985          1 
   3    rs2682214     0.1493     0.1493          1          1          1          1     0.9985          1 
   3    rs2605418     0.1493     0.1493          1          1          1          1     0.9985          1 
   3    rs2682213     0.1493     0.1493          1          1          1          1     0.9985          1 
   3    rs2700352     0.1493     0.1493          1          1          1          1     0.9985          1 
   3    rs2682212     0.1493     0.1493          1          1          1          1     0.9985          1 
   3    rs2700353     0.1493     0.1493          1          1          1          1     0.9985          1 
   3   rs11365426     0.1493     0.1493          1          1          1          1     0.9985          1 
   3    rs2700356     0.1493     0.1493          1          1          1          1     0.9985          1 
   3    rs2682209     0.1493     0.1493          1          1          1          1     0.9985          1 
   3    rs2682206     0.1493     0.1493          1          1          1          1     0.9985          1 
   3    rs2682204     0.1493     0.1493          1          1          1          1     0.9985          1 
   3    rs1920209     0.1493     0.1493          1          1          1          1     0.9985          1 
   3    rs2682201     0.1493     0.1493          1          1          1          1     0.9985          1 
   3    rs2682200     0.1493     0.1493          1          1          1          1     0.9985          1 
   3    rs2682239     0.1493     0.1493          1          1          1          1     0.9985          1 
   3   rs55737925     0.1493     0.1493          1          1          1          1     0.9985          1 
   3   rs11290697     0.1493     0.1493          1          1          1          1     0.9985          1 
   3    rs2249898     0.1493     0.1493          1          1          1          1     0.9985          1 
   3    rs7634556     0.1493     0.1493          1          1          1          1     0.9985          1 
   3   rs13094803     0.1493     0.1493          1          1          1          1     0.9985          1 
   3    rs2700396     0.1493     0.1493          1          1          1          1     0.9985          1 
   3    rs2700397     0.1493     0.1493          1          1          1          1     0.9985          1 
   3    rs7639429     0.1493     0.1493          1          1          1          1     0.9985          1 
   3   rs79777903       0.15       0.15          1          1          1          1     0.9985          1 
   3  rs549123191     0.1502     0.1502          1          1          1          1     0.9985          1 
   3   rs74780296     0.1502     0.1502          1          1          1          1     0.9985          1 
   3   rs73856901     0.1502     0.1502          1          1          1          1     0.9985          1 
   3  rs150376835     0.1502     0.1502          1          1          1          1     0.9985          1 
   3   rs73858740     0.1502     0.1502          1          1          1          1     0.9985          1 
   3  rs146911885     0.1502     0.1502          1          1          1          1     0.9985          1 
   3    rs9824181     0.1502     0.1502          1          1          1          1     0.9985          1 
   3   rs28497577     0.1505     0.1505          1          1          1          1     0.9985          1 
   3   rs72970952     0.1506     0.1506          1          1          1          1     0.9985          1 
   3   rs72970955     0.1506     0.1506          1          1          1          1     0.9985          1 
   3   rs11315308     0.1506     0.1506          1          1          1          1     0.9985          1 
   3    rs7432332     0.1506     0.1506          1          1          1          1     0.9985          1 
   3   rs59609571     0.1507     0.1507          1          1          1          1     0.9985          1 
   3   rs73855265     0.1507     0.1507          1          1          1          1     0.9985          1 
   3   rs28886386     0.1509     0.1509          1          1          1          1     0.9985          1 
   3   rs11929235      0.151      0.151          1          1          1          1     0.9985          1 
   3   rs58099761     0.1512     0.1512          1          1          1          1     0.9985          1 
   3    rs9840993     0.1527     0.1527          1          1          1          1     0.9985          1 
   3  rs139037606     0.1528     0.1528          1          1          1          1     0.9985          1 
   3   rs61336526     0.1531     0.1531          1          1          1          1     0.9985          1 
   3   rs56090923     0.1531     0.1531          1          1          1          1     0.9985          1 
   3   rs59321710     0.1531     0.1531          1          1          1          1     0.9985          1 
   3  rs139292494     0.1531     0.1531          1          1          1          1     0.9985          1 
   3   rs73856832     0.1531     0.1531          1          1          1          1     0.9985          1 
   3   rs73856834     0.1531     0.1531          1          1          1          1     0.9985          1 
   3   rs56819039     0.1531     0.1531          1          1          1          1     0.9985          1 
   3    rs7614246     0.1531     0.1531          1          1          1          1     0.9985          1 
   3   rs55746638     0.1531     0.1531          1          1          1          1     0.9985          1 
   3   rs72970945      0.154      0.154          1          1          1          1     0.9985          1 
   3   rs11711950     0.1541     0.1541          1          1          1          1     0.9985          1 
   3   rs72626334     0.1541     0.1541          1          1          1          1     0.9985          1 
   3   rs72626335     0.1541     0.1541          1          1          1          1     0.9985          1 
   3   rs72968600     0.1541     0.1541          1          1          1          1     0.9985          1 
   3   rs72968602     0.1541     0.1541          1          1          1          1     0.9985          1 
   3    rs1147733     0.1547     0.1547          1          1          1          1     0.9985          1 
   3  rs551554588     0.1547     0.1547          1          1          1          1     0.9985          1 
   3  rs571437061     0.1547     0.1547          1          1          1          1     0.9985          1 
   3  rs138295507     0.1549     0.1549          1          1          1          1     0.9985          1 
   3  rs201074473     0.1551     0.1551          1          1          1          1     0.9985          1 
   3   rs16834903     0.1552     0.1552          1          1          1          1     0.9985          1 
   3    rs2668334     0.1555     0.1555          1          1          1          1     0.9985          1 
   3  rs149105631     0.1556     0.1556          1          1          1          1     0.9985          1 
   3   rs74693150     0.1556     0.1556          1          1          1          1     0.9985          1 
   3    rs6788377     0.1558     0.1558          1          1          1          1     0.9985          1 
   3    rs4494873     0.1558     0.1558          1          1          1          1     0.9985          1 
   3    rs7647266     0.1558     0.1558          1          1          1          1     0.9985          1 
   3    rs2332181     0.1558     0.1558          1          1          1          1     0.9985          1 
   3  rs370176192     0.1558     0.1558          1          1          1          1     0.9985          1 
   3   rs56037852     0.1559     0.1559          1          1          1          1     0.9985          1 
   3   rs61996316     0.1561     0.1561          1          1          1          1     0.9985          1 
   3   rs12636534     0.1562     0.1562          1          1          1          1     0.9985          1 
   3    rs4677982     0.1562     0.1562          1          1          1          1     0.9985          1 
   3    rs4677984     0.1562     0.1562          1          1          1          1     0.9985          1 
   3    rs4677870     0.1562     0.1562          1          1          1          1     0.9985          1 
   3   rs11331852     0.1563     0.1563          1          1          1          1     0.9985          1 
   3    rs7621779     0.1563     0.1563          1          1          1          1     0.9985          1 
   3    rs6438809     0.1566     0.1566          1          1          1          1     0.9985          1 
   3  rs143337569     0.1569     0.1569          1          1          1          1     0.9985          1 
   3  rs541954717     0.1569     0.1569          1          1          1          1     0.9985          1 
   3   rs72974405     0.1576     0.1576          1          1          1          1     0.9985          1 
   3    rs9823891     0.1577     0.1577          1          1          1          1     0.9985          1 
   3   rs12637456     0.1577     0.1577          1          1          1          1     0.9985          1 
   3  rs145340703     0.1578     0.1578          1          1          1          1     0.9985          1 
   3    rs1254389      0.158      0.158          1          1          1          1     0.9985          1 
   3    rs1259493     0.1582     0.1582          1          1          1          1     0.9985          1 
   3   rs72626340     0.1584     0.1584          1          1          1          1     0.9985          1 
   3  rs141948112     0.1585     0.1585          1          1          1          1     0.9985          1 
   3   rs16833788     0.1585     0.1585          1          1          1          1     0.9985          1 
   3   rs12638918      0.159      0.159          1          1          1          1     0.9985          1 
   3    rs1403718      0.159      0.159          1          1          1          1     0.9985          1 
   3    rs9833787      0.159      0.159          1          1          1          1     0.9985          1 
   3   rs16830730     0.1595     0.1595          1          1          1          1     0.9985          1 
   3  rs201678455     0.1599     0.1599          1          1          1          1     0.9985          1 
   3  rs539857612     0.1601     0.1601          1          1          1          1     0.9985          1 
   3   rs58786728     0.1602     0.1602          1          1          1          1     0.9985          1 
   3    rs3936189     0.1608     0.1608          1          1          1          1     0.9985          1 
   3    rs6770454     0.1618     0.1618          1          1          1          1     0.9985          1 
   3    rs9862767     0.1618     0.1618          1          1          1          1     0.9985          1 
   3   rs62262433     0.1618     0.1618          1          1          1          1     0.9985          1 
   3    rs2319824     0.1619     0.1619          1          1          1          1     0.9985          1 
   3    rs7641178     0.1619     0.1619          1          1          1          1     0.9985          1 
   3   rs16831397     0.1619     0.1619          1          1          1          1     0.9985          1 
   3    rs9829579      0.162      0.162          1          1          1          1     0.9985          1 
   3     rs895072     0.1623     0.1623          1          1          1          1     0.9985          1 
   3   rs56174326     0.1623     0.1623          1          1          1          1     0.9985          1 
   3   rs11706210     0.1624     0.1624          1          1          1          1     0.9985          1 
   3   rs11707039     0.1624     0.1624          1          1          1          1     0.9985          1 
   3  rs113452678     0.1624     0.1624          1          1          1          1     0.9985          1 
   3   rs61674057     0.1624     0.1624          1          1          1          1     0.9985          1 
   3  rs114359506     0.1625     0.1625          1          1          1          1     0.9985          1 
   3  rs114729052     0.1625     0.1625          1          1          1          1     0.9985          1 
   3  rs547251674     0.1626     0.1626          1          1          1          1     0.9985          1 
   3  rs138599847     0.1627     0.1627          1          1          1          1     0.9985          1 
   3    rs6776878     0.1628     0.1628          1          1          1          1     0.9985          1 
   3    rs6792814     0.1628     0.1628          1          1          1          1     0.9985          1 
   3   rs11921863     0.1628     0.1628          1          1          1          1     0.9985          1 
   3    rs1501894     0.1632     0.1632          1          1          1          1     0.9985          1 
   3    rs7648044     0.1632     0.1632          1          1          1          1     0.9985          1 
   3   rs34028592     0.1632     0.1632          1          1          1          1     0.9985          1 
   3    rs7638059     0.1632     0.1632          1          1          1          1     0.9985          1 
   3    rs7650687     0.1632     0.1632          1          1          1          1     0.9985          1 
   3   rs34968500     0.1632     0.1632          1          1          1          1     0.9985          1 
   3    rs7635606     0.1632     0.1632          1          1          1          1     0.9985          1 
   3    rs6438705     0.1632     0.1632          1          1          1          1     0.9985          1 
   3   rs35443049     0.1632     0.1632          1          1          1          1     0.9985          1 
   3    rs4678031     0.1632     0.1632          1          1          1          1     0.9985          1 
   3    rs7625331     0.1632     0.1632          1          1          1          1     0.9985          1 
   3    rs4678035     0.1632     0.1632          1          1          1          1     0.9985          1 
   3   rs77709711     0.1632     0.1632          1          1          1          1     0.9985          1 
   3    rs6792504     0.1632     0.1632          1          1          1          1     0.9985          1 
   3   rs36021258     0.1638     0.1638          1          1          1          1     0.9985          1 
   3   rs61796373     0.1639     0.1639          1          1          1          1     0.9985          1 
   3   rs16831690     0.1639     0.1639          1          1          1          1     0.9985          1 
   3   rs16833348     0.1639     0.1639          1          1          1          1     0.9985          1 
   3   rs77089000     0.1642     0.1642          1          1          1          1     0.9985          1 
   3  rs549579366     0.1643     0.1643          1          1          1          1     0.9985          1 
   3    rs1378804     0.1644     0.1644          1          1          1          1     0.9985          1 
   3    rs2605403     0.1644     0.1644          1          1          1          1     0.9985          1 
   3    rs2332543     0.1644     0.1644          1          1          1          1     0.9985          1 
   3  rs190878714     0.1647     0.1647          1          1          1          1     0.9985          1 
   3  rs147120869     0.1648     0.1648          1          1          1          1     0.9985          1 
   3    rs9825582     0.1649     0.1649          1          1          1          1     0.9985          1 
   3  rs374908910     0.1649     0.1649          1          1          1          1     0.9985          1 
   3  rs115067738     0.1649     0.1649          1          1          1          1     0.9985          1 
   3  rs116740755     0.1649     0.1649          1          1          1          1     0.9985          1 
   3  rs114583214     0.1649     0.1649          1          1          1          1     0.9985          1 
   3  rs141544368     0.1649     0.1649          1          1          1          1     0.9985          1 
   3  rs149912476     0.1649     0.1649          1          1          1          1     0.9985          1 
   3  rs144023905     0.1649     0.1649          1          1          1          1     0.9985          1 
   3  rs116534705     0.1649     0.1649          1          1          1          1     0.9985          1 
   3  rs143169785     0.1649     0.1649          1          1          1          1     0.9985          1 
   3   rs77490964     0.1649     0.1649          1          1          1          1     0.9985          1 
   3   rs76332361     0.1649     0.1649          1          1          1          1     0.9985          1 
   3   rs80085845     0.1649     0.1649          1          1          1          1     0.9985          1 
   3   rs11924058     0.1649     0.1649          1          1          1          1     0.9985          1 
   3  rs200595601     0.1657     0.1657          1          1          1          1     0.9985          1 
   3  rs551335690     0.1658     0.1658          1          1          1          1     0.9985          1 
   3   rs34911559     0.1662     0.1662          1          1          1          1     0.9985          1 
   3     rs836860     0.1664     0.1664          1          1          1          1     0.9985          1 
   3   rs55645396     0.1678     0.1678          1          1          1          1     0.9985          1 
   3  rs138184988     0.1679     0.1679          1          1          1          1     0.9985          1 
   3   rs62268807     0.1686     0.1686          1          1          1          1     0.9985          1 
   3    rs9871403     0.1689     0.1689          1          1          1          1     0.9985          1 
   3    rs9873688     0.1689     0.1689          1          1          1          1     0.9985          1 
   3    rs1355452     0.1689     0.1689          1          1          1          1     0.9985          1 
   3   rs28885767     0.1689     0.1689          1          1          1          1     0.9985          1 
   3   rs73183162     0.1689     0.1689          1          1          1          1     0.9985          1 
   3    rs9881387     0.1691     0.1691          1          1          1          1     0.9985          1 
   3  rs115060518     0.1693     0.1693          1          1          1          1     0.9985          1 
   3   rs75042395     0.1693     0.1693          1          1          1          1     0.9985          1 
   3  rs116448018     0.1693     0.1693          1          1          1          1     0.9985          1 
   3  rs115999205     0.1693     0.1693          1          1          1          1     0.9985          1 
   3  rs143556032     0.1693     0.1693          1          1          1          1     0.9985          1 
   3  rs148528211     0.1693     0.1693          1          1          1          1     0.9985          1 
   3  rs111879780     0.1693     0.1693          1          1          1          1     0.9985          1 
   3  rs140113024     0.1693     0.1693          1          1          1          1     0.9985          1 
   3  rs142779914     0.1693     0.1693          1          1          1          1     0.9985          1 
   3  rs114183941     0.1693     0.1693          1          1          1          1     0.9985          1 
   3   rs78397885     0.1693     0.1693          1          1          1          1     0.9985          1 
   3   rs74512490     0.1693     0.1693          1          1          1          1     0.9985          1 
   3   rs75115064     0.1693     0.1693          1          1          1          1     0.9985          1 
   3   rs77483042     0.1693     0.1693          1          1          1          1     0.9985          1 
   3   rs74920361     0.1693     0.1693          1          1          1          1     0.9985          1 
   3   rs77251729     0.1693     0.1693          1          1          1          1     0.9985          1 
   3   rs78986779     0.1693     0.1693          1          1          1          1     0.9985          1 
   3  rs112343023     0.1693     0.1693          1          1          1          1     0.9985          1 
   3   rs74897425     0.1693     0.1693          1          1          1          1     0.9985          1 
   3  rs545682737     0.1693     0.1693          1          1          1          1     0.9985          1 
   3  rs114985661     0.1693     0.1693          1          1          1          1     0.9985          1 
   3  rs148417236     0.1693     0.1693          1          1          1          1     0.9985          1 
   3  rs116785522     0.1693     0.1693          1          1          1          1     0.9985          1 
   3   rs76926456     0.1693     0.1693          1          1          1          1     0.9985          1 
   3   rs78811287     0.1693     0.1693          1          1          1          1     0.9985          1 
   3  rs111648738     0.1696     0.1696          1          1          1          1     0.9985          1 
   3   rs13064913     0.1696     0.1696          1          1          1          1     0.9985          1 
   3   rs35084274     0.1696     0.1696          1          1          1          1     0.9985          1 
   3   rs34550471     0.1697     0.1697          1          1          1          1     0.9985          1 
   3   rs13321309     0.1697     0.1697          1          1          1          1     0.9985          1 
   3  rs546850015     0.1697     0.1697          1          1          1          1     0.9985          1 
   3  rs371806682     0.1697     0.1697          1          1          1          1     0.9985          1 
   3    rs9829771     0.1704     0.1704          1          1          1          1     0.9985          1 
   3    rs7617935     0.1704     0.1704          1          1          1          1     0.9985          1 
   3    rs4677983     0.1707     0.1707          1          1          1          1     0.9985          1 
   3   rs34220764     0.1708     0.1708          1          1          1          1     0.9985          1 
   3     rs787206     0.1708     0.1708          1          1          1          1     0.9985          1 
   3    rs2638597     0.1708     0.1708          1          1          1          1     0.9985          1 
   3    rs9856670     0.1708     0.1708          1          1          1          1     0.9985          1 
   3    rs9876547     0.1708     0.1708          1          1          1          1     0.9985          1 
   3     rs787205     0.1708     0.1708          1          1          1          1     0.9985          1 
   3     rs923729     0.1708     0.1708          1          1          1          1     0.9985          1 
   3    rs6764516     0.1708     0.1708          1          1          1          1     0.9985          1 
   3     rs951658     0.1708     0.1708          1          1          1          1     0.9985          1 
   3    rs9810784     0.1708     0.1708          1          1          1          1     0.9985          1 
   3   rs28826066     0.1708     0.1708          1          1          1          1     0.9985          1 
   3    rs9822759     0.1708     0.1708          1          1          1          1     0.9985          1 
   3    rs9822636     0.1708     0.1708          1          1          1          1     0.9985          1 
   3    rs6808913     0.1708     0.1708          1          1          1          1     0.9985          1 
   3   rs11928731     0.1708     0.1708          1          1          1          1     0.9985          1 
   3   rs28535957     0.1708     0.1708          1          1          1          1     0.9985          1 
   3   rs13327125     0.1708     0.1708          1          1          1          1     0.9985          1 
   3   rs11914405     0.1708     0.1708          1          1          1          1     0.9985          1 
   3    rs6767308     0.1708     0.1708          1          1          1          1     0.9985          1 
   3   rs10048964     0.1708     0.1708          1          1          1          1     0.9985          1 
   3   rs13318758     0.1708     0.1708          1          1          1          1     0.9985          1 
   3    rs6777979     0.1708     0.1708          1          1          1          1     0.9985          1 
   3    rs1625178     0.1708     0.1708          1          1          1          1     0.9985          1 
   3    rs1147681     0.1708     0.1708          1          1          1          1     0.9985          1 
   3  rs146340990     0.1708     0.1708          1          1          1          1     0.9985          1 
   3   rs58805594     0.1711     0.1711          1          1          1          1     0.9985          1 
   3  rs141601115     0.1711     0.1711          1          1          1          1     0.9985          1 
   3   rs72970533     0.1711     0.1711          1          1          1          1     0.9985          1 
   3   rs56015148     0.1711     0.1711          1          1          1          1     0.9985          1 
   3   rs35476814     0.1715     0.1715          1          1          1          1     0.9985          1 
   3   rs73856797     0.1721     0.1721          1          1          1          1     0.9985          1 
   3    rs9289150     0.1722     0.1722          1          1          1          1     0.9985          1 
   3    rs9843476     0.1722     0.1722          1          1          1          1     0.9985          1 
   3   rs12637475     0.1722     0.1722          1          1          1          1     0.9985          1 
   3    rs2200487     0.1722     0.1722          1          1          1          1     0.9985          1 
   3   rs74375771     0.1722     0.1722          1          1          1          1     0.9985          1 
   3    rs6770952     0.1722     0.1722          1          1          1          1     0.9985          1 
   3   rs12489273     0.1722     0.1722          1          1          1          1     0.9985          1 
   3    rs9825436     0.1722     0.1722          1          1          1          1     0.9985          1 
   3    rs4544547     0.1722     0.1722          1          1          1          1     0.9985          1 
   3    rs2135244     0.1722     0.1722          1          1          1          1     0.9985          1 
   3    rs2135245     0.1722     0.1722          1          1          1          1     0.9985          1 
   3    rs9878416     0.1722     0.1722          1          1          1          1     0.9985          1 
   3    rs9847406     0.1722     0.1722          1          1          1          1     0.9985          1 
   3    rs9851797     0.1722     0.1722          1          1          1          1     0.9985          1 
   3    rs9289151     0.1722     0.1722          1          1          1          1     0.9985          1 
   3   rs10934533     0.1722     0.1722          1          1          1          1     0.9985          1 
   3  rs148029625     0.1723     0.1723          1          1          1          1     0.9985          1 
   3   rs12497855     0.1727     0.1727          1          1          1          1     0.9985          1 
   3    rs6801693     0.1729     0.1729          1          1          1          1     0.9985          1 
   3   rs11914436     0.1734     0.1734          1          1          1          1     0.9985          1 
   3  rs532170914     0.1736     0.1736          1          1          1          1     0.9985          1 
   3   rs57382635     0.1742     0.1742          1          1          1          1     0.9985          1 
   3   rs60626065     0.1742     0.1742          1          1          1          1     0.9985          1 
   3   rs17232163     0.1742     0.1742          1          1          1          1     0.9985          1 
   3  rs146254954     0.1742     0.1742          1          1          1          1     0.9985          1 
   3  rs112037275     0.1742     0.1742          1          1          1          1     0.9985          1 
   3  rs578015760      0.175      0.175          1          1          1          1     0.9985          1 
   3   rs28592713     0.1753     0.1753          1          1          1          1     0.9985          1 
   3    rs9877911     0.1753     0.1753          1          1          1          1     0.9985          1 
   3    rs9858381     0.1753     0.1753          1          1          1          1     0.9985          1 
   3    rs2715266     0.1757     0.1757          1          1          1          1     0.9985          1 
   3    rs2715265     0.1757     0.1757          1          1          1          1     0.9985          1 
   3    rs2715264     0.1757     0.1757          1          1          1          1     0.9985          1 
   3    rs6778550     0.1757     0.1757          1          1          1          1     0.9985          1 
   3    rs7637947     0.1757     0.1757          1          1          1          1     0.9985          1 
   3    rs9817292     0.1757     0.1757          1          1          1          1     0.9985          1 
   3    rs9827044     0.1759     0.1759          1          1          1          1     0.9985          1 
   3   rs56154902     0.1759     0.1759          1          1          1          1     0.9985          1 
   3    rs1259307     0.1759     0.1759          1          1          1          1     0.9985          1 
   3  rs137946946     0.1761     0.1761          1          1          1          1     0.9985          1 
   3  rs144148575     0.1761     0.1761          1          1          1          1     0.9985          1 
   3  rs141213278     0.1761     0.1761          1          1          1          1     0.9985          1 
   3   rs10514765     0.1761     0.1761          1          1          1          1     0.9985          1 
   3   rs16834545     0.1761     0.1761          1          1          1          1     0.9985          1 
   3   rs77219571     0.1761     0.1761          1          1          1          1     0.9985          1 
   3   rs76210610     0.1761     0.1761          1          1          1          1     0.9985          1 
   3   rs73858322     0.1765     0.1765          1          1          1          1     0.9985          1 
   3   rs56122337     0.1765     0.1765          1          1          1          1     0.9985          1 
   3   rs60421375     0.1766     0.1766          1          1          1          1     0.9985          1 
   3    rs2141605     0.1779     0.1779          1          1          1          1     0.9985          1 
   3    rs7615415     0.1779     0.1779          1          1          1          1     0.9985          1 
   3  rs113286484     0.1781     0.1781          1          1          1          1     0.9985          1 
   3    rs9877591     0.1782     0.1782          1          1          1          1     0.9985          1 
   3    rs1920300     0.1782     0.1782          1          1          1          1     0.9985          1 
   3  rs112333868     0.1782     0.1782          1          1          1          1     0.9985          1 
   3    rs6774571     0.1784     0.1784          1          1          1          1     0.9985          1 
   3   rs76002921      0.179      0.179          1          1          1          1     0.9985          1 
   3     rs790125     0.1796     0.1796          1          1          1          1     0.9985          1 
   3     rs790123     0.1796     0.1796          1          1          1          1     0.9985          1 
   3   rs13434304     0.1797     0.1797          1          1          1          1     0.9985          1 
   3    rs9822002     0.1797     0.1797          1          1          1          1     0.9985          1 
   3     rs820374     0.1798     0.1798          1          1          1          1     0.9985          1 
   3   rs73855284       0.18       0.18          1          1          1          1     0.9985          1 
   3  rs114499337       0.18       0.18          1          1          1          1     0.9985          1 
   3   rs61669943       0.18       0.18          1          1          1          1     0.9985          1 
   3  rs571723985       0.18       0.18          1          1          1          1     0.9985          1 
   3   rs73858233       0.18       0.18          1          1          1          1     0.9985          1 
   3   rs56172124       0.18       0.18          1          1          1          1     0.9985          1 
   3   rs75391660       0.18       0.18          1          1          1          1     0.9985          1 
   3   rs60638537       0.18       0.18          1          1          1          1     0.9985          1 
   3  rs140737583       0.18       0.18          1          1          1          1     0.9985          1 
   3   rs74376028       0.18       0.18          1          1          1          1     0.9985          1 
   3   rs73855304       0.18       0.18          1          1          1          1     0.9985          1 
   3   rs60950175       0.18       0.18          1          1          1          1     0.9985          1 
   3  rs528993851       0.18       0.18          1          1          1          1     0.9985          1 
   3   rs75256160       0.18       0.18          1          1          1          1     0.9985          1 
   3   rs56906034       0.18       0.18          1          1          1          1     0.9985          1 
   3   rs56217411       0.18       0.18          1          1          1          1     0.9985          1 
   3  rs181917627       0.18       0.18          1          1          1          1     0.9985          1 
   3   rs60103718       0.18       0.18          1          1          1          1     0.9985          1 
   3   rs73855330       0.18       0.18          1          1          1          1     0.9985          1 
   3   rs73855332       0.18       0.18          1          1          1          1     0.9985          1 
   3   rs59489729       0.18       0.18          1          1          1          1     0.9985          1 
   3   rs73855344       0.18       0.18          1          1          1          1     0.9985          1 
   3   rs77594201       0.18       0.18          1          1          1          1     0.9985          1 
   3   rs74929886       0.18       0.18          1          1          1          1     0.9985          1 
   3  rs186401120       0.18       0.18          1          1          1          1     0.9985          1 
   3   rs73855356       0.18       0.18          1          1          1          1     0.9985          1 
   3  rs140602499       0.18       0.18          1          1          1          1     0.9985          1 
   3   rs56268790       0.18       0.18          1          1          1          1     0.9985          1 
   3  rs144448990       0.18       0.18          1          1          1          1     0.9985          1 
   3  rs146950966       0.18       0.18          1          1          1          1     0.9985          1 
   3   rs78107700       0.18       0.18          1          1          1          1     0.9985          1 
   3    rs1254386     0.1809     0.1809          1          1          1          1     0.9985          1 
   3    rs1254388     0.1809     0.1809          1          1          1          1     0.9985          1 
   3    rs6763301     0.1809     0.1809          1          1          1          1     0.9985          1 
   3    rs2332646     0.1809     0.1809          1          1          1          1     0.9985          1 
   3     rs820444     0.1809     0.1809          1          1          1          1     0.9985          1 
   3    rs3109650     0.1809     0.1809          1          1          1          1     0.9985          1 
   3    rs3108520     0.1809     0.1809          1          1          1          1     0.9985          1 
   3   rs13091529     0.1809     0.1809          1          1          1          1     0.9985          1 
   3    rs1271004     0.1809     0.1809          1          1          1          1     0.9985          1 
   3   rs79343820     0.1811     0.1811          1          1          1          1     0.9985          1 
   3    rs9865150     0.1812     0.1812          1          1          1          1     0.9985          1 
   3    rs3804593     0.1812     0.1812          1          1          1          1     0.9985          1 
   3   rs56103318     0.1812     0.1812          1          1          1          1     0.9985          1 
   3   rs13324814     0.1812     0.1812          1          1          1          1     0.9985          1 
   3   rs60992117     0.1812     0.1812          1          1          1          1     0.9985          1 
   3    rs3792290     0.1812     0.1812          1          1          1          1     0.9985          1 
   3   rs34464400     0.1812     0.1812          1          1          1          1     0.9985          1 
   3  rs145672431     0.1812     0.1812          1          1          1          1     0.9985          1 
   3   rs34346613     0.1812     0.1812          1          1          1          1     0.9985          1 
   3  rs548597578     0.1815     0.1815          1          1          1          1     0.9985          1 
   3   rs28660600     0.1821     0.1821          1          1          1          1     0.9985          1 
   3   rs13090798     0.1821     0.1821          1          1          1          1     0.9985          1 
   3   rs13434284     0.1821     0.1821          1          1          1          1     0.9985          1 
   3    rs9841595     0.1821     0.1821          1          1          1          1     0.9985          1 
   3   rs13433692     0.1821     0.1821          1          1          1          1     0.9985          1 
   3    rs4413346     0.1821     0.1821          1          1          1          1     0.9985          1 
   3    rs9289177     0.1821     0.1821          1          1          1          1     0.9985          1 
   3    rs9878086     0.1821     0.1821          1          1          1          1     0.9985          1 
   3   rs13062684     0.1821     0.1821          1          1          1          1     0.9985          1 
   3   rs13061326     0.1821     0.1821          1          1          1          1     0.9985          1 
   3    rs9812228     0.1821     0.1821          1          1          1          1     0.9985          1 
   3    rs9816844     0.1821     0.1821          1          1          1          1     0.9985          1 
   3   rs11707504     0.1821     0.1821          1          1          1          1     0.9985          1 
   3   rs13072767     0.1821     0.1821          1          1          1          1     0.9985          1 
   3  rs141690316     0.1821     0.1821          1          1          1          1     0.9985          1 
   3    rs4311252     0.1821     0.1821          1          1          1          1     0.9985          1 
   3    rs9839617     0.1821     0.1821          1          1          1          1     0.9985          1 
   3    rs9883467     0.1821     0.1821          1          1          1          1     0.9985          1 
   3   rs11715951     0.1821     0.1821          1          1          1          1     0.9985          1 
   3    rs4298081     0.1821     0.1821          1          1          1          1     0.9985          1 
   3    rs4280673     0.1821     0.1821          1          1          1          1     0.9985          1 
   3    rs5852278     0.1821     0.1821          1          1          1          1     0.9985          1 
   3   rs28674947     0.1821     0.1821          1          1          1          1     0.9985          1 
   3    rs6768621     0.1821     0.1821          1          1          1          1     0.9985          1 
   3  rs142014594     0.1821     0.1821          1          1          1          1     0.9985          1 
   3   rs11706783     0.1821     0.1821          1          1          1          1     0.9985          1 
   3   rs11420801     0.1821     0.1821          1          1          1          1     0.9985          1 
   3   rs34632724     0.1821     0.1821          1          1          1          1     0.9985          1 
   3    rs9812137     0.1821     0.1821          1          1          1          1     0.9985          1 
   3    rs6784571     0.1821     0.1821          1          1          1          1     0.9985          1 
   3    rs9822949     0.1821     0.1821          1          1          1          1     0.9985          1 
   3    rs6789736     0.1821     0.1821          1          1          1          1     0.9985          1 
   3    rs6776670     0.1821     0.1821          1          1          1          1     0.9985          1 
   3    rs6780302     0.1821     0.1821          1          1          1          1     0.9985          1 
   3    rs1920320     0.1821     0.1821          1          1          1          1     0.9985          1 
   3    rs9848027     0.1821     0.1821          1          1          1          1     0.9985          1 
   3   rs10576040     0.1821     0.1821          1          1          1          1     0.9985          1 
   3    rs9826473     0.1821     0.1821          1          1          1          1     0.9985          1 
   3    rs1318472     0.1821     0.1821          1          1          1          1     0.9985          1 
   3   rs17742508     0.1821     0.1821          1          1          1          1     0.9985          1 
   3    rs6781857     0.1821     0.1821          1          1          1          1     0.9985          1 
   3    rs6769102     0.1821     0.1821          1          1          1          1     0.9985          1 
   3    rs7649092     0.1821     0.1821          1          1          1          1     0.9985          1 
   3   rs11721291     0.1821     0.1821          1          1          1          1     0.9985          1 
   3    rs7629369     0.1821     0.1821          1          1          1          1     0.9985          1 
   3    rs9856641     0.1821     0.1821          1          1          1          1     0.9985          1 
   3    rs9825248     0.1821     0.1821          1          1          1          1     0.9985          1 
   3  rs562553273     0.1821     0.1821          1          1          1          1     0.9985          1 
   3   rs56710374     0.1821     0.1821          1          1          1          1     0.9985          1 
   3    rs9866474     0.1821     0.1821          1          1          1          1     0.9985          1 
   3   rs60547909     0.1821     0.1821          1          1          1          1     0.9985          1 
   3    rs9869001     0.1821     0.1821          1          1          1          1     0.9985          1 
   3    rs4234144     0.1821     0.1821          1          1          1          1     0.9985          1 
   3    rs4678010     0.1823     0.1823          1          1          1          1     0.9985          1 
   3   rs36089691     0.1823     0.1823          1          1          1          1     0.9985          1 
   3   rs73184027     0.1826     0.1826          1          1          1          1     0.9985          1 
   3   rs73184030     0.1826     0.1826          1          1          1          1     0.9985          1 
   3  rs113826133     0.1826     0.1826          1          1          1          1     0.9985          1 
   3  rs138711548     0.1826     0.1826          1          1          1          1     0.9985          1 
   3   rs73184032     0.1826     0.1826          1          1          1          1     0.9985          1 
   3   rs56387854     0.1826     0.1826          1          1          1          1     0.9985          1 
   3   rs73184035     0.1826     0.1826          1          1          1          1     0.9985          1 
   3  rs115672673      0.183      0.183          1          1          1          1     0.9985          1 
   3   rs75650814     0.1838     0.1838          1          1          1          1     0.9985          1 
   3   rs79790980     0.1838     0.1838          1          1          1          1     0.9985          1 
   3  rs552241468     0.1838     0.1838          1          1          1          1     0.9985          1 
   3    rs7643648     0.1838     0.1838          1          1          1          1     0.9985          1 
   3    rs9289230     0.1839     0.1839          1          1          1          1     0.9985          1 
   3    rs6803291     0.1855     0.1855          1          1          1          1     0.9985          1 
   3   rs11919207     0.1856     0.1856          1          1          1          1     0.9985          1 
   3    rs7637037     0.1862     0.1862          1          1          1          1     0.9985          1 
   3  rs150572708     0.1862     0.1862          1          1          1          1     0.9985          1 
   3    rs7650422     0.1862     0.1862          1          1          1          1     0.9985          1 
   3    rs1397823     0.1862     0.1862          1          1          1          1     0.9985          1 
   3    rs9853452     0.1863     0.1863          1          1          1          1     0.9985          1 
   3    rs7651747     0.1863     0.1863          1          1          1          1     0.9985          1 
   3   rs55889467     0.1863     0.1863          1          1          1          1     0.9985          1 
   3    rs9289207     0.1863     0.1863          1          1          1          1     0.9985          1 
   3   rs56997978     0.1863     0.1863          1          1          1          1     0.9985          1 
   3    rs2877778     0.1867     0.1867          1          1          1          1     0.9985          1 
   3    rs4677911     0.1867     0.1867          1          1          1          1     0.9985          1 
   3  rs541361111     0.1868     0.1868          1          1          1          1     0.9985          1 
   3    rs7625090     0.1869     0.1869          1          1          1          1     0.9985          1 
   3    rs7636881     0.1869     0.1869          1          1          1          1     0.9985          1 
   3    rs9816193      0.187      0.187          1          1          1          1     0.9985          1 
   3    rs9854823     0.1877     0.1877          1          1          1          1     0.9985          1 
   3    rs9855400     0.1877     0.1877          1          1          1          1     0.9985          1 
   3    rs9879383     0.1877     0.1877          1          1          1          1     0.9985          1 
   3   rs41378152     0.1879     0.1879          1          1          1          1     0.9985          1 
   3   rs79815641     0.1884     0.1884          1          1          1          1     0.9985          1 
   3  rs202245713     0.1889     0.1889          1          1          1          1     0.9985          1 
   3   rs79656993      0.189      0.189          1          1          1          1     0.9985          1 
   3   rs35989119      0.189      0.189          1          1          1          1     0.9985          1 
   3   rs10934625      0.189      0.189          1          1          1          1     0.9985          1 
   3  rs138063618     0.1891     0.1891          1          1          1          1     0.9985          1 
   3    rs1259458     0.1893     0.1893          1          1          1          1     0.9985          1 
   3  rs112784449     0.1895     0.1895          1          1          1          1     0.9985          1 
   3   rs78195534     0.1898     0.1898          1          1          1          1     0.9985          1 
   3   rs35295338     0.1904     0.1904          1          1          1          1     0.9985          1 
   3   rs80025985     0.1908     0.1908          1          1          1          1     0.9985          1 
   3    rs2126140     0.1909     0.1909          1          1          1          1     0.9985          1 
   3    rs7652858     0.1918     0.1918          1          1          1          1     0.9985          1 
   3    rs9861533     0.1918     0.1918          1          1          1          1     0.9985          1 
   3    rs2134225     0.1918     0.1918          1          1          1          1     0.9985          1 
   3    rs1801726     0.1918     0.1918          1          1          1          1     0.9985          1 
   3    rs4677948     0.1918     0.1918          1          1          1          1     0.9985          1 
   3    rs6438719     0.1918     0.1918          1          1          1          1     0.9985          1 
   3    rs3966037     0.1918     0.1918          1          1          1          1     0.9985          1 
   3   rs10737945     0.1918     0.1918          1          1          1          1     0.9985          1 
   3    rs7646363     0.1918     0.1918          1          1          1          1     0.9985          1 
   3    rs9985306     0.1918     0.1918          1          1          1          1     0.9985          1 
   3    rs1472620     0.1918     0.1918          1          1          1          1     0.9985          1 
   3    rs1847026     0.1918     0.1918          1          1          1          1     0.9985          1 
   3   rs72972339     0.1922     0.1922          1          1          1          1     0.9985          1 
   3   rs16834766     0.1922     0.1922          1          1          1          1     0.9985          1 
   3   rs76450666     0.1922     0.1922          1          1          1          1     0.9985          1 
   3   rs56303024     0.1923     0.1923          1          1          1          1     0.9985          1 
   3    rs6764364     0.1926     0.1926          1          1          1          1     0.9985          1 
   3    rs6791913     0.1926     0.1926          1          1          1          1     0.9985          1 
   3  rs111323559     0.1927     0.1927          1          1          1          1     0.9985          1 
   3    rs2877561     0.1928     0.1928          1          1          1          1     0.9985          1 
   3    rs2551617     0.1928     0.1928          1          1          1          1     0.9985          1 
   3    rs5852331      0.193      0.193          1          1          1          1     0.9985          1 
   3    rs2062432      0.193      0.193          1          1          1          1     0.9985          1 
   3    rs9865576      0.193      0.193          1          1          1          1     0.9985          1 
   3    rs9881942      0.193      0.193          1          1          1          1     0.9985          1 
   3   rs58954787     0.1934     0.1934          1          1          1          1     0.9985          1 
   3  rs138484292     0.1935     0.1935          1          1          1          1     0.9985          1 
   3   rs56173209     0.1935     0.1935          1          1          1          1     0.9985          1 
   3   rs73859444     0.1935     0.1935          1          1          1          1     0.9985          1 
   3   rs72970965     0.1944     0.1944          1          1          1          1     0.9985          1 
   3  rs201605873     0.1947     0.1947          1          1          1          1     0.9985          1 
   3  rs115997165     0.1947     0.1947          1          1          1          1     0.9985          1 
   3   rs76082256     0.1947     0.1947          1          1          1          1     0.9985          1 
   3   rs77693588      0.195      0.195          1          1          1          1     0.9985          1 
   3    rs2030414     0.1953     0.1953          1          1          1          1     0.9985          1 
   3    rs9880550     0.1953     0.1953          1          1          1          1     0.9985          1 
   3    rs1969356     0.1953     0.1953          1          1          1          1     0.9985          1 
   3   rs60166367     0.1954     0.1954          1          1          1          1     0.9985          1 
   3    rs6803240     0.1956     0.1956          1          1          1          1     0.9985          1 
   3   rs73855270     0.1967     0.1967          1          1          1          1     0.9985          1 
   3   rs73855271     0.1967     0.1967          1          1          1          1     0.9985          1 
   3  rs146605739     0.1967     0.1967          1          1          1          1     0.9985          1 
   3     rs790102      0.197      0.197          1          1          1          1     0.9985          1 
   3     rs790104      0.197      0.197          1          1          1          1     0.9985          1 
   3    rs1256211      0.197      0.197          1          1          1          1     0.9985          1 
   3  rs188960129     0.1971     0.1971          1          1          1          1     0.9985          1 
   3    rs9836261     0.1978     0.1978          1          1          1          1     0.9985          1 
   3  rs531359994     0.1984     0.1984          1          1          1          1     0.9985          1 
   3    rs9825956     0.1986     0.1986          1          1          1          1     0.9985          1 
   3    rs9880238     0.1988     0.1988          1          1          1          1     0.9985          1 
   3   rs12186049     0.1988     0.1988          1          1          1          1     0.9985          1 
   3   rs73184039     0.1988     0.1988          1          1          1          1     0.9985          1 
   3   rs73858152     0.1988     0.1988          1          1          1          1     0.9985          1 
   3     rs728298      0.199      0.199          1          1          1          1     0.9985          1 
   3    rs9861904      0.199      0.199          1          1          1          1     0.9985          1 
   3   rs10934616      0.199      0.199          1          1          1          1     0.9985          1 
   3   rs74827844      0.199      0.199          1          1          1          1     0.9985          1 
   3   rs56343603      0.199      0.199          1          1          1          1     0.9985          1 
   3   rs59214810      0.199      0.199          1          1          1          1     0.9985          1 
   3   rs11708297     0.1991     0.1991          1          1          1          1     0.9985          1 
   3  rs554754323     0.1991     0.1991          1          1          1          1     0.9985          1 
   3    rs7650630     0.1994     0.1994          1          1          1          1     0.9985          1 
   3     rs964851     0.1995     0.1995          1          1          1          1     0.9985          1 
   3    rs6438757     0.1996     0.1996          1          1          1          1     0.9985          1 
   3    rs4677971     0.1996     0.1996          1          1          1          1     0.9985          1 
   3    rs6774933     0.1996     0.1996          1          1          1          1     0.9985          1 
   3       rs6726     0.1996     0.1996          1          1          1          1     0.9985          1 
   3    rs9849392     0.1996     0.1996          1          1          1          1     0.9985          1 
   3     rs883537     0.1998     0.1998          1          1          1          1     0.9985          1 
   3     rs378759     0.1998     0.1998          1          1          1          1     0.9985          1 
   3     rs424413     0.1998     0.1998          1          1          1          1     0.9985          1 
   3    rs3936679     0.2006     0.2006          1          1          1          1     0.9985          1 
   3    rs7641344     0.2007     0.2007          1          1          1          1     0.9985          1 
   3  rs147525595      0.201      0.201          1          1          1          1     0.9985          1 
   3  rs142411170     0.2011     0.2011          1          1          1          1     0.9985          1 
   3   rs79788081     0.2011     0.2011          1          1          1          1     0.9985          1 
   3  rs147520289     0.2011     0.2011          1          1          1          1     0.9985          1 
   3  rs116162056     0.2011     0.2011          1          1          1          1     0.9985          1 
   3   rs75360603     0.2011     0.2011          1          1          1          1     0.9985          1 
   3   rs11329847     0.2014     0.2014          1          1          1          1     0.9985          1 
   3  rs535426573     0.2016     0.2016          1          1          1          1     0.9985          1 
   3   rs79508572     0.2016     0.2016          1          1          1          1     0.9985          1 
   3    rs6438594     0.2016     0.2016          1          1          1          1     0.9985          1 
   3   rs76015301     0.2019     0.2019          1          1          1          1     0.9985          1 
   3    rs7619010     0.2019     0.2019          1          1          1          1     0.9985          1 
   3   rs75216688     0.2019     0.2019          1          1          1          1     0.9985          1 
   3   rs76512124     0.2019     0.2019          1          1          1          1     0.9985          1 
   3   rs77918002     0.2019     0.2019          1          1          1          1     0.9985          1 
   3   rs73856823     0.2021     0.2021          1          1          1          1     0.9985          1 
   3   rs56338354     0.2021     0.2021          1          1          1          1     0.9985          1 
   3   rs58808497     0.2022     0.2022          1          1          1          1     0.9985          1 
   3  rs146732026     0.2022     0.2022          1          1          1          1     0.9985          1 
   3    rs2194423     0.2027     0.2027          1          1          1          1     0.9985          1 
   3    rs2551598     0.2027     0.2027          1          1          1          1     0.9985          1 
   3   rs71983105     0.2027     0.2027          1          1          1          1     0.9985          1 
   3    rs2081311     0.2027     0.2027          1          1          1          1     0.9985          1 
   3    rs2113470     0.2027     0.2027          1          1          1          1     0.9985          1 
   3    rs2015444     0.2027     0.2027          1          1          1          1     0.9985          1 
   3  rs111239254     0.2039     0.2039          1          1          1          1     0.9985          1 
   3   rs67205013     0.2041     0.2041          1          1          1          1     0.9985          1 
   3   rs11925621     0.2041     0.2041          1          1          1          1     0.9985          1 
   3     rs388554     0.2047     0.2047          1          1          1          1     0.9985          1 
   3  rs113146365     0.2051     0.2051          1          1          1          1     0.9985          1 
   3    rs6438751     0.2054     0.2054          1          1          1          1     0.9985          1 
   3    rs6786185     0.2054     0.2054          1          1          1          1     0.9985          1 
   3    rs9843522     0.2054     0.2054          1          1          1          1     0.9985          1 
   3    rs2081312     0.2058     0.2058          1          1          1          1     0.9985          1 
   3  rs562918125     0.2062     0.2062          1          1          1          1     0.9985          1 
   3    rs4678043     0.2064     0.2064          1          1          1          1     0.9985          1 
   3    rs2319672     0.2066     0.2066          1          1          1          1     0.9985          1 
   3     rs869247     0.2067     0.2067          1          1          1          1     0.9985          1 
   3    rs1515577     0.2067     0.2067          1          1          1          1     0.9985          1 
   3  rs144481840     0.2071     0.2071          1          1          1          1     0.9985          1 
   3  rs114740530     0.2071     0.2071          1          1          1          1     0.9985          1 
   3    rs7629564     0.2073     0.2073          1          1          1          1     0.9985          1 
   3  rs113009562      0.208      0.208          1          1          1          1     0.9985          1 
   3  rs142658650     0.2086     0.2086          1          1          1          1     0.9985          1 
   3    rs9870199     0.2088     0.2088          1          1          1          1     0.9985          1 
   3  rs148704231     0.2089     0.2089          1          1          1          1     0.9985          1 
   3    rs4642169      0.209      0.209          1          1          1          1     0.9985          1 
   3  rs199824735     0.2091     0.2091          1          1          1          1     0.9985          1 
   3  rs541493835     0.2091     0.2091          1          1          1          1     0.9985          1 
   3   rs61608510     0.2091     0.2091          1          1          1          1     0.9985          1 
   3   rs72974465     0.2091     0.2091          1          1          1          1     0.9985          1 
   3    rs9840967     0.2094     0.2094          1          1          1          1     0.9985          1 
   3   rs72970806     0.2099     0.2099          1          1          1          1     0.9985          1 
   3   rs59528398     0.2099     0.2099          1          1          1          1     0.9985          1 
   3   rs72970810     0.2099     0.2099          1          1          1          1     0.9985          1 
   3   rs59551257     0.2099     0.2099          1          1          1          1     0.9985          1 
   3   rs72970813     0.2099     0.2099          1          1          1          1     0.9985          1 
   3   rs57903153     0.2099     0.2099          1          1          1          1     0.9985          1 
   3   rs58556686     0.2104     0.2104          1          1          1          1     0.9985          1 
   3    rs7632516     0.2104     0.2104          1          1          1          1     0.9985          1 
   3   rs76245393      0.211      0.211          1          1          1          1     0.9985          1 
   3    rs9289218     0.2113     0.2113          1          1          1          1     0.9985          1 
   3    rs6438788     0.2113     0.2113          1          1          1          1     0.9985          1 
   3   rs80204461     0.2125     0.2125          1          1          1          1     0.9985          1 
   3   rs73856411     0.2125     0.2125          1          1          1          1     0.9985          1 
   3   rs76403762     0.2125     0.2125          1          1          1          1     0.9985          1 
   3   rs75049149     0.2125     0.2125          1          1          1          1     0.9985          1 
   3   rs73856417     0.2125     0.2125          1          1          1          1     0.9985          1 
   3  rs140612494     0.2125     0.2125          1          1          1          1     0.9985          1 
   3  rs112055226     0.2125     0.2125          1          1          1          1     0.9985          1 
   3    rs1464103     0.2129     0.2129          1          1          1          1     0.9985          1 
   3   rs55942221     0.2131     0.2131          1          1          1          1     0.9985          1 
   3   rs60414302     0.2131     0.2131          1          1          1          1     0.9985          1 
   3   rs55968914     0.2131     0.2131          1          1          1          1     0.9985          1 
   3   rs60922815     0.2134     0.2134          1          1          1          1     0.9985          1 
   3    rs9653919     0.2136     0.2136          1          1          1          1     0.9985          1 
   3    rs2551575     0.2137     0.2137          1          1          1          1     0.9985          1 
   3    rs2733795     0.2137     0.2137          1          1          1          1     0.9985          1 
   3   rs71133512     0.2137     0.2137          1          1          1          1     0.9985          1 
   3   rs57177489     0.2139     0.2139          1          1          1          1     0.9985          1 
   3    rs9848154      0.215      0.215          1          1          1          1     0.9985          1 
   3    rs9810716      0.215      0.215          1          1          1          1     0.9985          1 
   3    rs9810742      0.215      0.215          1          1          1          1     0.9985          1 
   3    rs9810749      0.215      0.215          1          1          1          1     0.9985          1 
   3   rs28579343      0.215      0.215          1          1          1          1     0.9985          1 
   3   rs58230490      0.215      0.215          1          1          1          1     0.9985          1 
   3   rs13317856      0.215      0.215          1          1          1          1     0.9985          1 
   3   rs76296830     0.2153     0.2153          1          1          1          1     0.9985          1 
   3  rs138651257     0.2154     0.2154          1          1          1          1     0.9985          1 
   3  rs116211975     0.2154     0.2154          1          1          1          1     0.9985          1 
   3  rs115053060     0.2154     0.2154          1          1          1          1     0.9985          1 
   3  rs188852572     0.2154     0.2154          1          1          1          1     0.9985          1 
   3  rs201700737     0.2155     0.2155          1          1          1          1     0.9985          1 
   3   rs62271399     0.2156     0.2156          1          1          1          1     0.9985          1 
   3   rs13084148     0.2157     0.2157          1          1          1          1     0.9985          1 
   3    rs6792703     0.2157     0.2157          1          1          1          1     0.9985          1 
   3    rs4678210     0.2157     0.2157          1          1          1          1     0.9985          1 
   3    rs2137210     0.2157     0.2157          1          1          1          1     0.9985          1 
   3    rs1877379     0.2157     0.2157          1          1          1          1     0.9985          1 
   3    rs7627170     0.2157     0.2157          1          1          1          1     0.9985          1 
   3   rs35864557     0.2157     0.2157          1          1          1          1     0.9985          1 
   3    rs6787077     0.2157     0.2157          1          1          1          1     0.9985          1 
   3   rs75250823     0.2157     0.2157          1          1          1          1     0.9985          1 
   3   rs35729537     0.2157     0.2157          1          1          1          1     0.9985          1 
   3    rs4678215     0.2157     0.2157          1          1          1          1     0.9985          1 
   3  rs201747122     0.2161     0.2161          1          1          1          1     0.9985          1 
   3  rs138225282     0.2169     0.2169          1          1          1          1     0.9985          1 
   3   rs13074111      0.217      0.217          1          1          1          1     0.9985          1 
   3    rs6809190      0.217      0.217          1          1          1          1     0.9985          1 
   3    rs7623172      0.217      0.217          1          1          1          1     0.9985          1 
   3   rs35000036      0.217      0.217          1          1          1          1     0.9985          1 
   3   rs58828437     0.2174     0.2174          1          1          1          1     0.9985          1 
   3      rs17125     0.2174     0.2174          1          1          1          1     0.9985          1 
   3    rs1456129     0.2174     0.2174          1          1          1          1     0.9985          1 
   3    rs1947511     0.2174     0.2174          1          1          1          1     0.9985          1 
   3    rs4678060     0.2174     0.2174          1          1          1          1     0.9985          1 
   3    rs2681404     0.2177     0.2177          1          1          1          1     0.9985          1 
   3    rs1128163     0.2179     0.2179          1          1          1          1     0.9985          1 
   3  rs150627065     0.2179     0.2179          1          1          1          1     0.9985          1 
   3   rs10049060     0.2179     0.2179          1          1          1          1     0.9985          1 
   3  rs557668199     0.2179     0.2179          1          1          1          1     0.9985          1 
   3    rs9820511     0.2179     0.2179          1          1          1          1     0.9985          1 
   3    rs9818073     0.2179     0.2179          1          1          1          1     0.9985          1 
   3    rs9838301     0.2179     0.2179          1          1          1          1     0.9985          1 
   3       rs7153     0.2179     0.2179          1          1          1          1     0.9985          1 
   3    rs9874722     0.2179     0.2179          1          1          1          1     0.9985          1 
   3    rs9852845     0.2179     0.2179          1          1          1          1     0.9985          1 
   3    rs9850439     0.2179     0.2179          1          1          1          1     0.9985          1 
   3    rs1463736     0.2179     0.2179          1          1          1          1     0.9985          1 
   3  rs143688062     0.2179     0.2179          1          1          1          1     0.9985          1 
   3    rs1127412     0.2179     0.2179          1          1          1          1     0.9985          1 
   3    rs7610298     0.2179     0.2179          1          1          1          1     0.9985          1 
   3    rs7647351     0.2179     0.2179          1          1          1          1     0.9985          1 
   3    rs7648340     0.2179     0.2179          1          1          1          1     0.9985          1 
   3    rs9808981     0.2179     0.2179          1          1          1          1     0.9985          1 
   3    rs9824235     0.2179     0.2179          1          1          1          1     0.9985          1 
   3    rs7637874     0.2181     0.2181          1          1          1          1     0.9985          1 
   3  rs573097460     0.2182     0.2182          1          1          1          1     0.9985          1 
   3  rs111798900     0.2182     0.2182          1          1          1          1     0.9985          1 
   3   rs76231176     0.2182     0.2182          1          1          1          1     0.9985          1 
   3  rs112732197     0.2182     0.2182          1          1          1          1     0.9985          1 
   3   rs57786263     0.2182     0.2182          1          1          1          1     0.9985          1 
   3    rs6769159     0.2185     0.2185          1          1          1          1     0.9985          1 
   3   rs59608322     0.2186     0.2186          1          1          1          1     0.9985          1 
   3   rs57093267     0.2187     0.2187          1          1          1          1     0.9985          1 
   3    rs1259317     0.2191     0.2191          1          1          1          1     0.9985          1 
   3    rs1259316     0.2191     0.2191          1          1          1          1     0.9985          1 
   3    rs1259313     0.2191     0.2191          1          1          1          1     0.9985          1 
   3    rs1147723     0.2191     0.2191          1          1          1          1     0.9985          1 
   3    rs1147724     0.2191     0.2191          1          1          1          1     0.9985          1 
   3    rs1147725     0.2191     0.2191          1          1          1          1     0.9985          1 
   3    rs4058251     0.2191     0.2191          1          1          1          1     0.9985          1 
   3   rs80073496     0.2193     0.2193          1          1          1          1     0.9985          1 
   3  rs114518341     0.2193     0.2193          1          1          1          1     0.9985          1 
   3   rs78711567     0.2204     0.2204          1          1          1          1     0.9985          1 
   3  rs147242708     0.2208     0.2208          1          1          1          1     0.9985          1 
   3  rs199893923     0.2208     0.2208          1          1          1          1     0.9985          1 
   3  rs188307333     0.2208     0.2208          1          1          1          1     0.9985          1 
   3   rs35511349     0.2208     0.2208          1          1          1          1     0.9985          1 
   3   rs35810303     0.2208     0.2208          1          1          1          1     0.9985          1 
   3  rs112645728     0.2208     0.2208          1          1          1          1     0.9985          1 
   3   rs11720685     0.2208     0.2208          1          1          1          1     0.9985          1 
   3   rs34548235     0.2208     0.2208          1          1          1          1     0.9985          1 
   3   rs34698443     0.2208     0.2208          1          1          1          1     0.9985          1 
   3    rs7619172     0.2214     0.2214          1          1          1          1     0.9985          1 
   3  rs138504768     0.2215     0.2215          1          1          1          1     0.9985          1 
   3   rs57029202     0.2222     0.2222          1          1          1          1     0.9985          1 
   3    rs4678218     0.2222     0.2222          1          1          1          1     0.9985          1 
   3   rs56261565     0.2222     0.2222          1          1          1          1     0.9985          1 
   3    rs7637860     0.2222     0.2222          1          1          1          1     0.9985          1 
   3    rs6806333     0.2222     0.2222          1          1          1          1     0.9985          1 
   3    rs9810499     0.2222     0.2222          1          1          1          1     0.9985          1 
   3   rs11447355     0.2223     0.2223          1          1          1          1     0.9985          1 
   3  rs187510115     0.2224     0.2224          1          1          1          1     0.9985          1 
   3   rs74656485     0.2226     0.2226          1          1          1          1     0.9985          1 
   3   rs56301258     0.2227     0.2227          1          1          1          1     0.9985          1 
   3     rs893461      0.223      0.223          1          1          1          1     0.9985          1 
   3    rs5852296     0.2237     0.2237          1          1          1          1     0.9985          1 
   3    rs9873035     0.2238     0.2238          1          1          1          1     0.9985          1 
   3   rs11717787      0.224      0.224          1          1          1          1     0.9985          1 
   3   rs34043681     0.2247     0.2247          1          1          1          1     0.9985          1 
   3    rs1399713     0.2248     0.2248          1          1          1          1     0.9985          1 
   3   rs58184682     0.2249     0.2249          1          1          1          1     0.9985          1 
   3    rs4378918     0.2249     0.2249          1          1          1          1     0.9985          1 
   3    rs3755750     0.2249     0.2249          1          1          1          1     0.9985          1 
   3   rs58845693      0.225      0.225          1          1          1          1     0.9985          1 
   3   rs58230307      0.225      0.225          1          1          1          1     0.9985          1 
   3  rs142381326      0.225      0.225          1          1          1          1     0.9985          1 
   3   rs11718825      0.225      0.225          1          1          1          1     0.9985          1 
   3   rs11709464      0.225      0.225          1          1          1          1     0.9985          1 
   3   rs11709496      0.225      0.225          1          1          1          1     0.9985          1 
   3    rs2551573     0.2251     0.2251          1          1          1          1     0.9985          1 
   3  rs181237573     0.2258     0.2258          1          1          1          1     0.9985          1 
   3  rs114067282     0.2258     0.2258          1          1          1          1     0.9985          1 
   3   rs74893743     0.2258     0.2258          1          1          1          1     0.9985          1 
   3   rs73855212     0.2261     0.2261          1          1          1          1     0.9985          1 
   3   rs79894520     0.2261     0.2261          1          1          1          1     0.9985          1 
   3   rs73855215     0.2261     0.2261          1          1          1          1     0.9985          1 
   3  rs556257523     0.2261     0.2261          1          1          1          1     0.9985          1 
   3  rs188773446     0.2261     0.2261          1          1          1          1     0.9985          1 
   3   rs73855218     0.2261     0.2261          1          1          1          1     0.9985          1 
   3   rs73855224     0.2261     0.2261          1          1          1          1     0.9985          1 
   3    rs3830566     0.2261     0.2261          1          1          1          1     0.9985          1 
   3    rs2272516     0.2261     0.2261          1          1          1          1     0.9985          1 
   3   rs57265705     0.2261     0.2261          1          1          1          1     0.9985          1 
   3    rs6792882     0.2261     0.2261          1          1          1          1     0.9985          1 
   3    rs6793271     0.2261     0.2261          1          1          1          1     0.9985          1 
   3    rs6808944     0.2261     0.2261          1          1          1          1     0.9985          1 
   3    rs2681416     0.2264     0.2264          1          1          1          1     0.9985          1 
   3   rs75497876     0.2265     0.2265          1          1          1          1     0.9985          1 
   3    rs1528586     0.2272     0.2272          1          1          1          1     0.9985          1 
   3  rs112371142     0.2272     0.2272          1          1          1          1     0.9985          1 
   3    rs4678002     0.2272     0.2272          1          1          1          1     0.9985          1 
   3    rs6438781     0.2272     0.2272          1          1          1          1     0.9985          1 
   3   rs73855285     0.2283     0.2283          1          1          1          1     0.9985          1 
   3   rs73855296     0.2283     0.2283          1          1          1          1     0.9985          1 
   3    rs9850589     0.2284     0.2284          1          1          1          1     0.9985          1 
   3    rs4676824     0.2284     0.2284          1          1          1          1     0.9985          1 
   3    rs6785511     0.2284     0.2284          1          1          1          1     0.9985          1 
   3    rs7430753     0.2284     0.2284          1          1          1          1     0.9985          1 
   3    rs6801062     0.2284     0.2284          1          1          1          1     0.9985          1 
   3   rs75799377     0.2284     0.2284          1          1          1          1     0.9985          1 
   3   rs61795615     0.2284     0.2284          1          1          1          1     0.9985          1 
   3   rs61796376     0.2284     0.2284          1          1          1          1     0.9985          1 
   3     rs537922     0.2284     0.2284          1          1          1          1     0.9985          1 
   3     rs378561     0.2284     0.2284          1          1          1          1     0.9985          1 
   3     rs624496     0.2284     0.2284          1          1          1          1     0.9985          1 
   3     rs836215     0.2284     0.2284          1          1          1          1     0.9985          1 
   3   rs12492695     0.2293     0.2293          1          1          1          1     0.9985          1 
   3   rs12486334     0.2293     0.2293          1          1          1          1     0.9985          1 
   3  rs144324897     0.2298     0.2298          1          1          1          1     0.9985          1 
   3   rs77173913     0.2301     0.2301          1          1          1          1     0.9985          1 
   3    rs7636160     0.2301     0.2301          1          1          1          1     0.9985          1 
   3   rs77743982     0.2301     0.2301          1          1          1          1     0.9985          1 
   3  rs146437595     0.2301     0.2301          1          1          1          1     0.9985          1 
   3   rs58573501     0.2301     0.2301          1          1          1          1     0.9985          1 
   3  rs140100157     0.2303     0.2303          1          1          1          1     0.9985          1 
   3    rs7628990     0.2303     0.2303          1          1          1          1     0.9985          1 
   3    rs6794016     0.2308     0.2308          1          1          1          1     0.9985          1 
   3   rs80097192     0.2309     0.2309          1          1          1          1     0.9985          1 
   3  rs111757933     0.2309     0.2309          1          1          1          1     0.9985          1 
   3   rs79373778     0.2309     0.2309          1          1          1          1     0.9985          1 
   3   rs77779086     0.2309     0.2309          1          1          1          1     0.9985          1 
   3   rs77549018     0.2309     0.2309          1          1          1          1     0.9985          1 
   3     rs857046     0.2309     0.2309          1          1          1          1     0.9985          1 
   3    rs3841757     0.2314     0.2314          1          1          1          1     0.9985          1 
   3    rs4638910     0.2316     0.2316          1          1          1          1     0.9985          1 
   3    rs2877734     0.2318     0.2318          1          1          1          1     0.9985          1 
   3    rs1814563     0.2318     0.2318          1          1          1          1     0.9985          1 
   3    rs2717237     0.2324     0.2324          1          1          1          1     0.9985          1 
   3    rs1808987     0.2324     0.2324          1          1          1          1     0.9985          1 
   3    rs1545325     0.2324     0.2324          1          1          1          1     0.9985          1 
   3    rs1078982     0.2324     0.2324          1          1          1          1     0.9985          1 
   3    rs2689274     0.2325     0.2325          1          1          1          1     0.9985          1 
   3    rs7652589     0.2326     0.2326          1          1          1          1     0.9985          1 
   3    rs4116065     0.2326     0.2326          1          1          1          1     0.9985          1 
   3    rs1501897     0.2326     0.2326          1          1          1          1     0.9985          1 
   3    rs1147718     0.2329     0.2329          1          1          1          1     0.9985          1 
   3    rs1262395     0.2329     0.2329          1          1          1          1     0.9985          1 
   3    rs2700262     0.2329     0.2329          1          1          1          1     0.9985          1 
   3    rs2319826     0.2329     0.2329          1          1          1          1     0.9985          1 
   3   rs72960890     0.2329     0.2329          1          1          1          1     0.9985          1 
   3   rs16831404     0.2329     0.2329          1          1          1          1     0.9985          1 
   3    rs7646555     0.2329     0.2329          1          1          1          1     0.9985          1 
   3    rs1595480     0.2329     0.2329          1          1          1          1     0.9985          1 
   3    rs6787337     0.2329     0.2329          1          1          1          1     0.9985          1 
   3    rs3833583     0.2331     0.2331          1          1          1          1     0.9985          1 
   3  rs542755967     0.2343     0.2343          1          1          1          1     0.9985          1 
   3   rs78098868     0.2343     0.2343          1          1          1          1     0.9985          1 
   3  rs114887859     0.2343     0.2343          1          1          1          1     0.9985          1 
   3   rs80118582     0.2345     0.2345          1          1          1          1     0.9985          1 
   3  rs140807749     0.2345     0.2345          1          1          1          1     0.9985          1 
   3     rs820338     0.2347     0.2347          1          1          1          1     0.9985          1 
   3     rs820339     0.2347     0.2347          1          1          1          1     0.9985          1 
   3    rs1533394     0.2358     0.2358          1          1          1          1     0.9985          1 
   3  rs115932105     0.2359     0.2359          1          1          1          1     0.9985          1 
   3  rs116776352     0.2359     0.2359          1          1          1          1     0.9985          1 
   3   rs34065878      0.236      0.236          1          1          1          1     0.9985          1 
   3   rs16833678      0.236      0.236          1          1          1          1     0.9985          1 
   3   rs34281316      0.236      0.236          1          1          1          1     0.9985          1 
   3    rs9835012      0.236      0.236          1          1          1          1     0.9985          1 
   3    rs1147716     0.2364     0.2364          1          1          1          1     0.9985          1 
   3    rs1259456     0.2364     0.2364          1          1          1          1     0.9985          1 
   3    rs4678190     0.2374     0.2374          1          1          1          1     0.9985          1 
   3    rs2877601     0.2374     0.2374          1          1          1          1     0.9985          1 
   3    rs6786512     0.2374     0.2374          1          1          1          1     0.9985          1 
   3  rs112278279     0.2374     0.2374          1          1          1          1     0.9985          1 
   3    rs2331812     0.2374     0.2374          1          1          1          1     0.9985          1 
   3    rs1492178     0.2374     0.2374          1          1          1          1     0.9985          1 
   3    rs3772129     0.2374     0.2374          1          1          1          1     0.9985          1 
   3    rs2141488     0.2374     0.2374          1          1          1          1     0.9985          1 
   3    rs6438644     0.2374     0.2374          1          1          1          1     0.9985          1 
   3    rs1128158     0.2374     0.2374          1          1          1          1     0.9985          1 
   3    rs1128154     0.2374     0.2374          1          1          1          1     0.9985          1 
   3    rs6770842     0.2374     0.2374          1          1          1          1     0.9985          1 
   3   rs73179962     0.2374     0.2374          1          1          1          1     0.9985          1 
   3   rs74746356     0.2374     0.2374          1          1          1          1     0.9985          1 
   3  rs112102372     0.2374     0.2374          1          1          1          1     0.9985          1 
   3   rs10934555     0.2374     0.2374          1          1          1          1     0.9985          1 
   3   rs73179967     0.2374     0.2374          1          1          1          1     0.9985          1 
   3   rs12487377     0.2374     0.2374          1          1          1          1     0.9985          1 
   3    rs2070178     0.2374     0.2374          1          1          1          1     0.9985          1 
   3    rs9846174     0.2374     0.2374          1          1          1          1     0.9985          1 
   3    rs9873644     0.2374     0.2374          1          1          1          1     0.9985          1 
   3    rs9873648     0.2374     0.2374          1          1          1          1     0.9985          1 
   3    rs9818402     0.2374     0.2374          1          1          1          1     0.9985          1 
   3    rs7356043     0.2374     0.2374          1          1          1          1     0.9985          1 
   3    rs6804322     0.2374     0.2374          1          1          1          1     0.9985          1 
   3    rs9883663     0.2374     0.2374          1          1          1          1     0.9985          1 
   3    rs3966068     0.2374     0.2374          1          1          1          1     0.9985          1 
   3    rs9818194     0.2374     0.2374          1          1          1          1     0.9985          1 
   3  rs111338398     0.2374     0.2374          1          1          1          1     0.9985          1 
   3    rs9859243     0.2374     0.2374          1          1          1          1     0.9985          1 
   3   rs58115202     0.2374     0.2374          1          1          1          1     0.9985          1 
   3   rs57424250     0.2374     0.2374          1          1          1          1     0.9985          1 
   3  rs143494885     0.2374     0.2374          1          1          1          1     0.9985          1 
   3  rs538023330     0.2377     0.2377          1          1          1          1     0.9985          1 
   3    rs1259492     0.2381     0.2381          1          1          1          1     0.9985          1 
   3    rs1259486     0.2381     0.2381          1          1          1          1     0.9985          1 
   3    rs1259484     0.2381     0.2381          1          1          1          1     0.9985          1 
   3    rs1259482     0.2381     0.2381          1          1          1          1     0.9985          1 
   3    rs1259481     0.2381     0.2381          1          1          1          1     0.9985          1 
   3    rs6789943     0.2381     0.2381          1          1          1          1     0.9985          1 
   3    rs1560352     0.2381     0.2381          1          1          1          1     0.9985          1 
   3   rs80232308     0.2383     0.2383          1          1          1          1     0.9985          1 
   3  rs534728205     0.2384     0.2384          1          1          1          1     0.9985          1 
   3     rs820378     0.2385     0.2385          1          1          1          1     0.9985          1 
   3    rs6438772     0.2387     0.2387          1          1          1          1     0.9985          1 
   3  rs115538611     0.2388     0.2388          1          1          1          1     0.9985          1 
   3    rs6438766      0.239      0.239          1          1          1          1     0.9985          1 
   3    rs5852315      0.239      0.239          1          1          1          1     0.9985          1 
   3    rs9847119      0.239      0.239          1          1          1          1     0.9985          1 
   3    rs7620746      0.239      0.239          1          1          1          1     0.9985          1 
   3    rs6774661      0.239      0.239          1          1          1          1     0.9985          1 
   3    rs9872909      0.239      0.239          1          1          1          1     0.9985          1 
   3    rs2175536      0.239      0.239          1          1          1          1     0.9985          1 
   3   rs13314128      0.239      0.239          1          1          1          1     0.9985          1 
   3    rs9812227      0.239      0.239          1          1          1          1     0.9985          1 
   3   rs61378745     0.2394     0.2394          1          1          1          1     0.9985          1 
   3  rs566225892     0.2397     0.2397          1          1          1          1     0.9985          1 
   3    rs9843095     0.2397     0.2397          1          1          1          1     0.9985          1 
   3    rs7621417     0.2397     0.2397          1          1          1          1     0.9985          1 
   3  rs576431450     0.2397     0.2397          1          1          1          1     0.9985          1 
   3   rs58203021     0.2397     0.2397          1          1          1          1     0.9985          1 
   3   rs72959239     0.2397     0.2397          1          1          1          1     0.9985          1 
   3    rs9862200     0.2397     0.2397          1          1          1          1     0.9985          1 
   3    rs6768806     0.2397     0.2397          1          1          1          1     0.9985          1 
   3    rs9838590     0.2397     0.2397          1          1          1          1     0.9985          1 
   3  rs113709426     0.2397     0.2397          1          1          1          1     0.9985          1 
   3    rs9822832     0.2397     0.2397          1          1          1          1     0.9985          1 
   3  rs111323093     0.2397     0.2397          1          1          1          1     0.9985          1 
   3   rs28404391     0.2397     0.2397          1          1          1          1     0.9985          1 
   3   rs58321096     0.2403     0.2403          1          1          1          1     0.9985          1 
   3   rs72971050     0.2403     0.2403          1          1          1          1     0.9985          1 
   3   rs72971051     0.2403     0.2403          1          1          1          1     0.9985          1 
   3   rs34508257     0.2403     0.2403          1          1          1          1     0.9985          1 
   3    rs6797673     0.2404     0.2404          1          1          1          1     0.9985          1 
   3    rs4499545     0.2405     0.2405          1          1          1          1     0.9985          1 
   3    rs1881995     0.2406     0.2406          1          1          1          1     0.9985          1 
   3   rs12107515      0.241      0.241          1          1          1          1     0.9985          1 
   3    rs4107753      0.241      0.241          1          1          1          1     0.9985          1 
   3   rs11713696      0.241      0.241          1          1          1          1     0.9985          1 
   3   rs73193612      0.241      0.241          1          1          1          1     0.9985          1 
   3    rs7618539      0.241      0.241          1          1          1          1     0.9985          1 
   3    rs3886541      0.241      0.241          1          1          1          1     0.9985          1 
   3   rs72966585     0.2413     0.2413          1          1          1          1     0.9985          1 
   3   rs16834291     0.2413     0.2413          1          1          1          1     0.9985          1 
   3    rs4676778     0.2415     0.2415          1          1          1          1     0.9985          1 
   3    rs4676779     0.2415     0.2415          1          1          1          1     0.9985          1 
   3    rs9289222     0.2416     0.2416          1          1          1          1     0.9985          1 
   3    rs6802749     0.2421     0.2421          1          1          1          1     0.9985          1 
   3    rs6802834     0.2421     0.2421          1          1          1          1     0.9985          1 
   3    rs6438706     0.2421     0.2421          1          1          1          1     0.9985          1 
   3   rs34139095     0.2421     0.2421          1          1          1          1     0.9985          1 
   3    rs6764691     0.2421     0.2421          1          1          1          1     0.9985          1 
   3   rs78451350     0.2422     0.2422          1          1          1          1     0.9985          1 
   3   rs75013075     0.2422     0.2422          1          1          1          1     0.9985          1 
   3  rs112231232     0.2422     0.2422          1          1          1          1     0.9985          1 
   3   rs77560082     0.2422     0.2422          1          1          1          1     0.9985          1 
   3    rs7646286     0.2422     0.2422          1          1          1          1     0.9985          1 
   3   rs75459590     0.2422     0.2422          1          1          1          1     0.9985          1 
   3   rs77568390     0.2422     0.2422          1          1          1          1     0.9985          1 
   3  rs201852572     0.2422     0.2422          1          1          1          1     0.9985          1 
   3   rs74381677     0.2422     0.2422          1          1          1          1     0.9985          1 
   3  rs146767099     0.2422     0.2422          1          1          1          1     0.9985          1 
   3   rs79340911     0.2422     0.2422          1          1          1          1     0.9985          1 
   3  rs148996042     0.2422     0.2422          1          1          1          1     0.9985          1 
   3  rs538227161     0.2422     0.2422          1          1          1          1     0.9985          1 
   3   rs79575362     0.2422     0.2422          1          1          1          1     0.9985          1 
   3  rs112623754     0.2422     0.2422          1          1          1          1     0.9985          1 
   3  rs147467287     0.2422     0.2422          1          1          1          1     0.9985          1 
   3  rs115340869     0.2422     0.2422          1          1          1          1     0.9985          1 
   3  rs111642052     0.2422     0.2422          1          1          1          1     0.9985          1 
   3    rs6789422     0.2422     0.2422          1          1          1          1     0.9985          1 
   3    rs6789971     0.2422     0.2422          1          1          1          1     0.9985          1 
   3   rs73858320     0.2422     0.2422          1          1          1          1     0.9985          1 
   3    rs6764177     0.2425     0.2425          1          1          1          1     0.9985          1 
   3    rs9872483     0.2425     0.2425          1          1          1          1     0.9985          1 
   3    rs6798595     0.2425     0.2425          1          1          1          1     0.9985          1 
   3  rs144620304     0.2426     0.2426          1          1          1          1     0.9985          1 
   3   rs13317104     0.2427     0.2427          1          1          1          1     0.9985          1 
   3   rs72966545     0.2428     0.2428          1          1          1          1     0.9985          1 
   3  rs148669994     0.2428     0.2428          1          1          1          1     0.9985          1 
   3  rs149157842     0.2429     0.2429          1          1          1          1     0.9985          1 
   3    rs7616519      0.243      0.243          1          1          1          1     0.9985          1 
   3   rs77952416     0.2431     0.2431          1          1          1          1     0.9985          1 
   3   rs79916774     0.2431     0.2431          1          1          1          1     0.9985          1 
   3   rs57493498     0.2437     0.2437          1          1          1          1     0.9985          1 
   3  rs200626041     0.2444     0.2444          1          1          1          1     0.9985          1 
   3   rs11714064     0.2447     0.2447          1          1          1          1     0.9985          1 
   3  rs146172052      0.245      0.245          1          1          1          1     0.9985          1 
   3  rs148799948      0.245      0.245          1          1          1          1     0.9985          1 
   3    rs1346945     0.2452     0.2452          1          1          1          1     0.9985          1 
   3  rs570074023     0.2454     0.2454          1          1          1          1     0.9985          1 
   3  rs112977093     0.2455     0.2455          1          1          1          1     0.9985          1 
   3     rs898686     0.2456     0.2456          1          1          1          1     0.9985          1 
   3   rs10934553     0.2456     0.2456          1          1          1          1     0.9985          1 
   3   rs11715635     0.2456     0.2456          1          1          1          1     0.9985          1 
   3   rs11715640     0.2456     0.2456          1          1          1          1     0.9985          1 
   3   rs11719547     0.2456     0.2456          1          1          1          1     0.9985          1 
   3    rs7631876     0.2456     0.2456          1          1          1          1     0.9985          1 
   3    rs4676734     0.2456     0.2456          1          1          1          1     0.9985          1 
   3    rs9849849     0.2456     0.2456          1          1          1          1     0.9985          1 
   3    rs6438637     0.2456     0.2456          1          1          1          1     0.9985          1 
   3   rs11719653     0.2456     0.2456          1          1          1          1     0.9985          1 
   3  rs116714717     0.2457     0.2457          1          1          1          1     0.9985          1 
   3   rs72626328      0.246      0.246          1          1          1          1     0.9985          1 
   3    rs6774200     0.2463     0.2463          1          1          1          1     0.9985          1 
   3    rs1806707     0.2469     0.2469          1          1          1          1     0.9985          1 
   3     rs556346     0.2469     0.2469          1          1          1          1     0.9985          1 
   3     rs679016     0.2469     0.2469          1          1          1          1     0.9985          1 
   3    rs2016526     0.2469     0.2469          1          1          1          1     0.9985          1 
   3    rs2016491     0.2469     0.2469          1          1          1          1     0.9985          1 
   3    rs7614840     0.2472     0.2472          1          1          1          1     0.9985          1 
   3     rs660495     0.2476     0.2476          1          1          1          1     0.9985          1 
   3     rs590663     0.2476     0.2476          1          1          1          1     0.9985          1 
   3    rs2686651     0.2476     0.2476          1          1          1          1     0.9985          1 
   3   rs58047229     0.2476     0.2476          1          1          1          1     0.9985          1 
   3   rs61160978     0.2476     0.2476          1          1          1          1     0.9985          1 
   3     rs601567     0.2476     0.2476          1          1          1          1     0.9985          1 
   3     rs619802     0.2476     0.2476          1          1          1          1     0.9985          1 
   3    rs1688675     0.2476     0.2476          1          1          1          1     0.9985          1 
   3  rs150306301     0.2476     0.2476          1          1          1          1     0.9985          1 
   3    rs9866746     0.2476     0.2476          1          1          1          1     0.9985          1 
   3    rs6807604     0.2476     0.2476          1          1          1          1     0.9985          1 
   3    rs7615991     0.2476     0.2476          1          1          1          1     0.9985          1 
   3    rs6438607     0.2476     0.2476          1          1          1          1     0.9985          1 
   3  rs144221104     0.2476     0.2476          1          1          1          1     0.9985          1 
   3  rs139671819     0.2476     0.2476          1          1          1          1     0.9985          1 
   3  rs138522244     0.2476     0.2476          1          1          1          1     0.9985          1 
   3   rs60648200     0.2476     0.2476          1          1          1          1     0.9985          1 
   3  rs113665456     0.2476     0.2476          1          1          1          1     0.9985          1 
   3    rs2701057     0.2476     0.2476          1          1          1          1     0.9985          1 
   3  rs143363675     0.2476     0.2476          1          1          1          1     0.9985          1 
   3     rs338986     0.2476     0.2476          1          1          1          1     0.9985          1 
   3    rs2656048     0.2476     0.2476          1          1          1          1     0.9985          1 
   3    rs6438618     0.2476     0.2476          1          1          1          1     0.9985          1 
   3   rs12492011     0.2476     0.2476          1          1          1          1     0.9985          1 
   3    rs3821688     0.2476     0.2476          1          1          1          1     0.9985          1 
   3   rs55710311     0.2476     0.2476          1          1          1          1     0.9985          1 
   3    rs3732832     0.2476     0.2476          1          1          1          1     0.9985          1 
   3  rs111360808     0.2478     0.2478          1          1          1          1     0.9985          1 
   3   rs74621936     0.2478     0.2478          1          1          1          1     0.9985          1 
   3   rs78070975     0.2478     0.2478          1          1          1          1     0.9985          1 
   3    rs1806656     0.2489     0.2489          1          1          1          1     0.9985          1 
   3   rs73856822      0.249      0.249          1          1          1          1     0.9985          1 
   3   rs59875002      0.249      0.249          1          1          1          1     0.9985          1 
   3    rs9829332     0.2493     0.2493          1          1          1          1     0.9985          1 
   3    rs2668345     0.2493     0.2493          1          1          1          1     0.9985          1 
   3     rs790101     0.2493     0.2493          1          1          1          1     0.9985          1 
   3    rs1262254     0.2493     0.2493          1          1          1          1     0.9985          1 
   3    rs1256210     0.2493     0.2493          1          1          1          1     0.9985          1 
   3    rs1256209     0.2493     0.2493          1          1          1          1     0.9985          1 
   3     rs812047     0.2493     0.2493          1          1          1          1     0.9985          1 
   3     rs790110     0.2493     0.2493          1          1          1          1     0.9985          1 
   3   rs60226894     0.2493     0.2493          1          1          1          1     0.9985          1 
   3    rs2668336     0.2493     0.2493          1          1          1          1     0.9985          1 
   3     rs790130     0.2493     0.2493          1          1          1          1     0.9985          1 
   3     rs796891     0.2493     0.2493          1          1          1          1     0.9985          1 
   3   rs35038753     0.2493     0.2493          1          1          1          1     0.9985          1 
   3     rs836343     0.2493     0.2493          1          1          1          1     0.9985          1 
   3    rs3753090     0.2493     0.2493          1          1          1          1     0.9985          1 
   3    rs6795282     0.2494     0.2494          1          1          1          1     0.9985          1 
   3    rs4676686     0.2495     0.2495          1          1          1          1     0.9985          1 
   3    rs7375038     0.2495     0.2495          1          1          1          1     0.9985          1 
   3    rs1873645     0.2495     0.2495          1          1          1          1     0.9985          1 
   3   rs34798973     0.2495     0.2495          1          1          1          1     0.9985          1 
   3    rs2070179     0.2495     0.2495          1          1          1          1     0.9985          1 
   3    rs6438645     0.2495     0.2495          1          1          1          1     0.9985          1 
   3    rs7620842     0.2495     0.2495          1          1          1          1     0.9985          1 
   3    rs9809114     0.2495     0.2495          1          1          1          1     0.9985          1 
   3    rs9289173     0.2495     0.2495          1          1          1          1     0.9985          1 
   3    rs7429247     0.2495     0.2495          1          1          1          1     0.9985          1 
   3    rs9864907     0.2495     0.2495          1          1          1          1     0.9985          1 
   3    rs1986874     0.2495     0.2495          1          1          1          1     0.9985          1 
   3    rs6791896     0.2495     0.2495          1          1          1          1     0.9985          1 
   3    rs6792659     0.2495     0.2495          1          1          1          1     0.9985          1 
   3   rs13067629     0.2495     0.2495          1          1          1          1     0.9985          1 
   3    rs3804595     0.2495     0.2495          1          1          1          1     0.9985          1 
   3   rs10715840     0.2495     0.2495          1          1          1          1     0.9985          1 
   3   rs78219516     0.2495     0.2495          1          1          1          1     0.9985          1 
   3     rs974000     0.2495     0.2495          1          1          1          1     0.9985          1 
   3    rs9289204     0.2495     0.2495          1          1          1          1     0.9985          1 
   3   rs79338116     0.2495     0.2495          1          1          1          1     0.9985          1 
   3    rs9812646     0.2495     0.2495          1          1          1          1     0.9985          1 
   3     rs869130     0.2495     0.2495          1          1          1          1     0.9985          1 
   3    rs6785639     0.2495     0.2495          1          1          1          1     0.9985          1 
   3    rs6797815     0.2495     0.2495          1          1          1          1     0.9985          1 
   3    rs2681423     0.2499     0.2499          1          1          1          1     0.9985          1 
   3    rs2715267     0.2499     0.2499          1          1          1          1     0.9985          1 
   3   rs55699789     0.2501     0.2501          1          1          1          1     0.9985          1 
   3  rs114739378     0.2504     0.2504          1          1          1          1     0.9985          1 
   3  rs112652227     0.2504     0.2504          1          1          1          1     0.9985          1 
   3   rs77311918     0.2504     0.2504          1          1          1          1     0.9985          1 
   3   rs75188781     0.2504     0.2504          1          1          1          1     0.9985          1 
   3   rs76369516     0.2504     0.2504          1          1          1          1     0.9985          1 
   3  rs114138685     0.2504     0.2504          1          1          1          1     0.9985          1 
   3   rs75847453     0.2504     0.2504          1          1          1          1     0.9985          1 
   3  rs115088649     0.2504     0.2504          1          1          1          1     0.9985          1 
   3   rs79892135     0.2504     0.2504          1          1          1          1     0.9985          1 
   3  rs147431842     0.2504     0.2504          1          1          1          1     0.9985          1 
   3  rs116374753     0.2504     0.2504          1          1          1          1     0.9985          1 
   3  rs115750193     0.2504     0.2504          1          1          1          1     0.9985          1 
   3   rs79256602     0.2504     0.2504          1          1          1          1     0.9985          1 
   3   rs76961813     0.2504     0.2504          1          1          1          1     0.9985          1 
   3   rs75608987     0.2504     0.2504          1          1          1          1     0.9985          1 
   3  rs138881971     0.2504     0.2504          1          1          1          1     0.9985          1 
   3  rs141065104     0.2504     0.2504          1          1          1          1     0.9985          1 
   3  rs139912348     0.2504     0.2504          1          1          1          1     0.9985          1 
   3  rs200262071     0.2504     0.2504          1          1          1          1     0.9985          1 
   3   rs78075553     0.2504     0.2504          1          1          1          1     0.9985          1 
   3   rs78363434     0.2504     0.2504          1          1          1          1     0.9985          1 
   3  rs139012363     0.2504     0.2504          1          1          1          1     0.9985          1 
   3  rs150063810     0.2504     0.2504          1          1          1          1     0.9985          1 
   3  rs116562825     0.2504     0.2504          1          1          1          1     0.9985          1 
   3  rs146971900     0.2504     0.2504          1          1          1          1     0.9985          1 
   3   rs79893670     0.2504     0.2504          1          1          1          1     0.9985          1 
   3   rs79469971     0.2504     0.2504          1          1          1          1     0.9985          1 
   3  rs148702746     0.2504     0.2504          1          1          1          1     0.9985          1 
   3   rs80103726     0.2504     0.2504          1          1          1          1     0.9985          1 
   3  rs143884214     0.2504     0.2504          1          1          1          1     0.9985          1 
   3    rs4678067     0.2509     0.2509          1          1          1          1     0.9985          1 
   3    rs4678068     0.2509     0.2509          1          1          1          1     0.9985          1 
   3   rs74967590     0.2509     0.2509          1          1          1          1     0.9985          1 
   3    rs4678069     0.2509     0.2509          1          1          1          1     0.9985          1 
   3   rs12634475     0.2509     0.2509          1          1          1          1     0.9985          1 
   3   rs78929015     0.2509     0.2509          1          1          1          1     0.9985          1 
   3   rs12633270     0.2509     0.2509          1          1          1          1     0.9985          1 
   3    rs6771568     0.2509     0.2509          1          1          1          1     0.9985          1 
   3    rs6771952     0.2509     0.2509          1          1          1          1     0.9985          1 
   3    rs2103353     0.2509     0.2509          1          1          1          1     0.9985          1 
   3    rs2091662     0.2509     0.2509          1          1          1          1     0.9985          1 
   3   rs10934656     0.2509     0.2509          1          1          1          1     0.9985          1 
   3    rs4677908     0.2509     0.2509          1          1          1          1     0.9985          1 
   3   rs78820567     0.2509     0.2509          1          1          1          1     0.9985          1 
   3   rs16834907     0.2509     0.2509          1          1          1          1     0.9985          1 
   3   rs72341994     0.2509     0.2509          1          1          1          1     0.9985          1 
   3    rs2141606     0.2509     0.2509          1          1          1          1     0.9985          1 
   3   rs79324745     0.2509     0.2509          1          1          1          1     0.9985          1 
   3    rs7616132     0.2509     0.2509          1          1          1          1     0.9985          1 
   3    rs7616295     0.2509     0.2509          1          1          1          1     0.9985          1 
   3   rs16834914     0.2509     0.2509          1          1          1          1     0.9985          1 
   3   rs12488035     0.2509     0.2509          1          1          1          1     0.9985          1 
   3    rs2332664     0.2509     0.2509          1          1          1          1     0.9985          1 
   3    rs4678073     0.2509     0.2509          1          1          1          1     0.9985          1 
   3    rs5852376     0.2509     0.2509          1          1          1          1     0.9985          1 
   3    rs2141604     0.2509     0.2509          1          1          1          1     0.9985          1 
   3   rs58785116     0.2509     0.2509          1          1          1          1     0.9985          1 
   3   rs17507717     0.2509     0.2509          1          1          1          1     0.9985          1 
   3  rs113578623     0.2509     0.2509          1          1          1          1     0.9985          1 
   3    rs4677910     0.2509     0.2509          1          1          1          1     0.9985          1 
   3    rs1814975     0.2509     0.2509          1          1          1          1     0.9985          1 
   3    rs2271971     0.2509     0.2509          1          1          1          1     0.9985          1 
   3   rs35882922     0.2509     0.2509          1          1          1          1     0.9985          1 
   3  rs538122071     0.2512     0.2512          1          1          1          1     0.9985          1 
   3   rs10934633     0.2514     0.2514          1          1          1          1     0.9985          1 
   3    rs1444820     0.2514     0.2514          1          1          1          1     0.9985          1 
   3  rs144467700     0.2517     0.2517          1          1          1          1     0.9985          1 
   3  rs113007092     0.2517     0.2517          1          1          1          1     0.9985          1 
   3    rs6799215     0.2518     0.2518          1          1          1          1     0.9985          1 
   3   rs79103007     0.2518     0.2518          1          1          1          1     0.9985          1 
   3  rs557657680      0.252      0.252          1          1          1          1     0.9985          1 
   3   rs75570898      0.252      0.252          1          1          1          1     0.9985          1 
   3    rs4369978      0.252      0.252          1          1          1          1     0.9985          1 
   3   rs35108748      0.252      0.252          1          1          1          1     0.9985          1 
   3   rs28572572      0.252      0.252          1          1          1          1     0.9985          1 
   3    rs9968211      0.252      0.252          1          1          1          1     0.9985          1 
   3   rs72967345      0.252      0.252          1          1          1          1     0.9985          1 
   3    rs3937964      0.252      0.252          1          1          1          1     0.9985          1 
   3   rs17266628     0.2521     0.2521          1          1          1          1     0.9985          1 
   3    rs9817717     0.2522     0.2522          1          1          1          1     0.9985          1 
   3   rs55854851     0.2525     0.2525          1          1          1          1     0.9985          1 
   3   rs35424653     0.2528     0.2528          1          1          1          1     0.9985          1 
   3   rs79019771     0.2528     0.2528          1          1          1          1     0.9985          1 
   3     rs814182     0.2528     0.2528          1          1          1          1     0.9985          1 
   3    rs1085624     0.2528     0.2528          1          1          1          1     0.9985          1 
   3   rs10713751     0.2529     0.2529          1          1          1          1     0.9985          1 
   3     rs836846     0.2529     0.2529          1          1          1          1     0.9985          1 
   3    rs7629421     0.2531     0.2531          1          1          1          1     0.9985          1 
   3   rs59971113     0.2531     0.2531          1          1          1          1     0.9985          1 
   3     rs836344     0.2536     0.2536          1          1          1          1     0.9985          1 
   3     rs488416     0.2536     0.2536          1          1          1          1     0.9985          1 
   3     rs571545     0.2536     0.2536          1          1          1          1     0.9985          1 
   3    rs1683975     0.2536     0.2536          1          1          1          1     0.9985          1 
   3    rs1688685     0.2536     0.2536          1          1          1          1     0.9985          1 
   3    rs1683979     0.2536     0.2536          1          1          1          1     0.9985          1 
   3   rs61797917     0.2536     0.2536          1          1          1          1     0.9985          1 
   3  rs138122404     0.2536     0.2536          1          1          1          1     0.9985          1 
   3    rs2462024     0.2536     0.2536          1          1          1          1     0.9985          1 
   3     rs680233     0.2536     0.2536          1          1          1          1     0.9985          1 
   3     rs617721     0.2536     0.2536          1          1          1          1     0.9985          1 
   3  rs376868071     0.2536     0.2536          1          1          1          1     0.9985          1 
   3    rs6805670     0.2536     0.2536          1          1          1          1     0.9985          1 
   3    rs7643267     0.2536     0.2536          1          1          1          1     0.9985          1 
   3  rs113588918     0.2536     0.2536          1          1          1          1     0.9985          1 
   3    rs9882481     0.2536     0.2536          1          1          1          1     0.9985          1 
   3   rs12487633     0.2536     0.2536          1          1          1          1     0.9985          1 
   3    rs7635903     0.2536     0.2536          1          1          1          1     0.9985          1 
   3    rs9860056     0.2536     0.2536          1          1          1          1     0.9985          1 
   3    rs1191300     0.2536     0.2536          1          1          1          1     0.9985          1 
   3    rs1795387     0.2536     0.2536          1          1          1          1     0.9985          1 
   3  rs139929231     0.2536     0.2536          1          1          1          1     0.9985          1 
   3     rs338983     0.2536     0.2536          1          1          1          1     0.9985          1 
   3     rs338985     0.2536     0.2536          1          1          1          1     0.9985          1 
   3     rs338992     0.2536     0.2536          1          1          1          1     0.9985          1 
   3    rs1397824     0.2536     0.2536          1          1          1          1     0.9985          1 
   3    rs2203078     0.2536     0.2536          1          1          1          1     0.9985          1 
   3    rs4488772     0.2536     0.2536          1          1          1          1     0.9985          1 
   3    rs7647669     0.2536     0.2536          1          1          1          1     0.9985          1 
   3   rs79836710     0.2537     0.2537          1          1          1          1     0.9985          1 
   3  rs111956374     0.2537     0.2537          1          1          1          1     0.9985          1 
   3  rs143952875     0.2537     0.2537          1          1          1          1     0.9985          1 
   3  rs543965823     0.2541     0.2541          1          1          1          1     0.9985          1 
   3   rs16832956     0.2548     0.2548          1          1          1          1     0.9985          1 
   3   rs16833748     0.2549     0.2549          1          1          1          1     0.9985          1 
   3   rs35996139     0.2549     0.2549          1          1          1          1     0.9985          1 
   3    rs2877559     0.2549     0.2549          1          1          1          1     0.9985          1 
   3   rs73855493     0.2552     0.2552          1          1          1          1     0.9985          1 
   3  rs117322422     0.2552     0.2552          1          1          1          1     0.9985          1 
   3    rs4678038     0.2553     0.2553          1          1          1          1     0.9985          1 
   3   rs79681616     0.2555     0.2555          1          1          1          1     0.9985          1 
   3  rs146760050     0.2555     0.2555          1          1          1          1     0.9985          1 
   3  rs115761692     0.2555     0.2555          1          1          1          1     0.9985          1 
   3   rs79818905     0.2555     0.2555          1          1          1          1     0.9985          1 
   3    rs6438599     0.2555     0.2555          1          1          1          1     0.9985          1 
   3   rs76345260     0.2555     0.2555          1          1          1          1     0.9985          1 
   3  rs116330514     0.2555     0.2555          1          1          1          1     0.9985          1 
   3   rs75710055     0.2555     0.2555          1          1          1          1     0.9985          1 
   3   rs74445337     0.2555     0.2555          1          1          1          1     0.9985          1 
   3  rs141362937     0.2555     0.2555          1          1          1          1     0.9985          1 
   3  rs542973348     0.2555     0.2555          1          1          1          1     0.9985          1 
   3      rs33262     0.2559     0.2559          1          1          1          1     0.9985          1 
   3     rs876168      0.256      0.256          1          1          1          1     0.9985          1 
   3    rs9837753     0.2562     0.2562          1          1          1          1     0.9985          1 
   3  rs144841893     0.2567     0.2567          1          1          1          1     0.9985          1 
   3  rs141118618     0.2567     0.2567          1          1          1          1     0.9985          1 
   3    rs2063811     0.2568     0.2568          1          1          1          1     0.9985          1 
   3    rs9864364      0.257      0.257          1          1          1          1     0.9985          1 
   3    rs1875521      0.257      0.257          1          1          1          1     0.9985          1 
   3    rs1818117      0.257      0.257          1          1          1          1     0.9985          1 
   3    rs1910048      0.257      0.257          1          1          1          1     0.9985          1 
   3    rs6795054      0.257      0.257          1          1          1          1     0.9985          1 
   3    rs4678012      0.257      0.257          1          1          1          1     0.9985          1 
   3    rs6789267      0.257      0.257          1          1          1          1     0.9985          1 
   3    rs1501900      0.257      0.257          1          1          1          1     0.9985          1 
   3    rs1553307      0.257      0.257          1          1          1          1     0.9985          1 
   3    rs1553308      0.257      0.257          1          1          1          1     0.9985          1 
   3    rs6767536      0.257      0.257          1          1          1          1     0.9985          1 
   3    rs6438707      0.257      0.257          1          1          1          1     0.9985          1 
   3    rs7617603      0.257      0.257          1          1          1          1     0.9985          1 
   3    rs2010485      0.257      0.257          1          1          1          1     0.9985          1 
   3   rs35415496      0.257      0.257          1          1          1          1     0.9985          1 
   3    rs6438709      0.257      0.257          1          1          1          1     0.9985          1 
   3   rs12496371     0.2574     0.2574          1          1          1          1     0.9985          1 
   3    rs6794019     0.2574     0.2574          1          1          1          1     0.9985          1 
   3    rs7431638     0.2574     0.2574          1          1          1          1     0.9985          1 
   3   rs11385680     0.2575     0.2575          1          1          1          1     0.9985          1 
   3    rs6438805     0.2581     0.2581          1          1          1          1     0.9985          1 
   3   rs73856642     0.2585     0.2585          1          1          1          1     0.9985          1 
   3   rs55635138     0.2585     0.2585          1          1          1          1     0.9985          1 
   3  rs143114694     0.2585     0.2585          1          1          1          1     0.9985          1 
   3   rs73857646     0.2585     0.2585          1          1          1          1     0.9985          1 
   3   rs73857647     0.2585     0.2585          1          1          1          1     0.9985          1 
   3  rs201699440     0.2585     0.2585          1          1          1          1     0.9985          1 
   3  rs116178631     0.2593     0.2593          1          1          1          1     0.9985          1 
   3    rs3215241     0.2598     0.2598          1          1          1          1     0.9985          1 
   3    rs3841639     0.2598     0.2598          1          1          1          1     0.9985          1 
   3    rs2247505     0.2598     0.2598          1          1          1          1     0.9985          1 
   3    rs1574982     0.2598     0.2598          1          1          1          1     0.9985          1 
   3    rs4676738       0.26       0.26          1          1          1          1     0.9985          1 
   3     rs998945     0.2603     0.2603          1          1          1          1     0.9985          1 
   3    rs2332441     0.2606     0.2606          1          1          1          1     0.9985          1 
   3   rs55843800     0.2606     0.2606          1          1          1          1     0.9985          1 
   3   rs75639567     0.2606     0.2606          1          1          1          1     0.9985          1 
   3     rs170939     0.2607     0.2607          1          1          1          1     0.9985          1 
   3     rs338998     0.2607     0.2607          1          1          1          1     0.9985          1 
   3   rs10592946     0.2607     0.2607          1          1          1          1     0.9985          1 
   3    rs6787064     0.2607     0.2607          1          1          1          1     0.9985          1 
   3    rs6438626     0.2607     0.2607          1          1          1          1     0.9985          1 
   3   rs12233510     0.2607     0.2607          1          1          1          1     0.9985          1 
   3    rs6438633     0.2607     0.2607          1          1          1          1     0.9985          1 
   3    rs6806529     0.2608     0.2608          1          1          1          1     0.9985          1 
   3   rs72956424     0.2619     0.2619          1          1          1          1     0.9985          1 
   3  rs550142123     0.2622     0.2622          1          1          1          1     0.9985          1 
   3   rs80347748     0.2622     0.2622          1          1          1          1     0.9985          1 
   3  rs553552500     0.2625     0.2625          1          1          1          1     0.9985          1 
   3  rs115451798     0.2626     0.2626          1          1          1          1     0.9985          1 
   3   rs80197766     0.2626     0.2626          1          1          1          1     0.9985          1 
   3   rs73200074     0.2626     0.2626          1          1          1          1     0.9985          1 
   3   rs57815862     0.2627     0.2627          1          1          1          1     0.9985          1 
   3   rs16833798     0.2627     0.2627          1          1          1          1     0.9985          1 
   3    rs6776754     0.2629     0.2629          1          1          1          1     0.9985          1 
   3   rs76188292      0.263      0.263          1          1          1          1     0.9985          1 
   3   rs79092352      0.263      0.263          1          1          1          1     0.9985          1 
   3  rs543912318      0.263      0.263          1          1          1          1     0.9985          1 
   3  rs141150701      0.263      0.263          1          1          1          1     0.9985          1 
   3  rs144090347      0.263      0.263          1          1          1          1     0.9985          1 
   3  rs139440856      0.263      0.263          1          1          1          1     0.9985          1 
   3  rs192047925      0.263      0.263          1          1          1          1     0.9985          1 
   3  rs141926050      0.263      0.263          1          1          1          1     0.9985          1 
   3  rs575701595      0.263      0.263          1          1          1          1     0.9985          1 
   3  rs138596942      0.263      0.263          1          1          1          1     0.9985          1 
   3   rs75813688      0.263      0.263          1          1          1          1     0.9985          1 
   3  rs529466528      0.263      0.263          1          1          1          1     0.9985          1 
   3  rs114666170      0.263      0.263          1          1          1          1     0.9985          1 
   3  rs138239564      0.263      0.263          1          1          1          1     0.9985          1 
   3  rs537284351      0.263      0.263          1          1          1          1     0.9985          1 
   3  rs373685179      0.263      0.263          1          1          1          1     0.9985          1 
   3   rs75878265      0.263      0.263          1          1          1          1     0.9985          1 
   3  rs115789072      0.263      0.263          1          1          1          1     0.9985          1 
   3   rs76360167      0.263      0.263          1          1          1          1     0.9985          1 
   3  rs148352028      0.263      0.263          1          1          1          1     0.9985          1 
   3  rs115603669      0.263      0.263          1          1          1          1     0.9985          1 
   3   rs78076563      0.263      0.263          1          1          1          1     0.9985          1 
   3  rs543402336      0.263      0.263          1          1          1          1     0.9985          1 
   3    rs2124500     0.2631     0.2631          1          1          1          1     0.9985          1 
   3    rs6799662     0.2632     0.2632          1          1          1          1     0.9985          1 
   3    rs6438792     0.2632     0.2632          1          1          1          1     0.9985          1 
   3    rs6438793     0.2632     0.2632          1          1          1          1     0.9985          1 
   3    rs5852336     0.2632     0.2632          1          1          1          1     0.9985          1 
   3     rs924017     0.2632     0.2632          1          1          1          1     0.9985          1 
   3    rs5852337     0.2632     0.2632          1          1          1          1     0.9985          1 
   3    rs1869861     0.2632     0.2632          1          1          1          1     0.9985          1 
   3    rs1552353     0.2632     0.2632          1          1          1          1     0.9985          1 
   3    rs1869860     0.2632     0.2632          1          1          1          1     0.9985          1 
   3    rs1563425     0.2632     0.2632          1          1          1          1     0.9985          1 
   3   rs10048968     0.2632     0.2632          1          1          1          1     0.9985          1 
   3    rs6793532     0.2632     0.2632          1          1          1          1     0.9985          1 
   3   rs11705774     0.2632     0.2632          1          1          1          1     0.9985          1 
   3     rs255183     0.2632     0.2632          1          1          1          1     0.9985          1 
   3     rs255184     0.2632     0.2632          1          1          1          1     0.9985          1 
   3     rs168845     0.2632     0.2632          1          1          1          1     0.9985          1 
   3    rs1515576     0.2632     0.2632          1          1          1          1     0.9985          1 
   3    rs7622363     0.2632     0.2632          1          1          1          1     0.9985          1 
   3    rs6787089     0.2632     0.2632          1          1          1          1     0.9985          1 
   3   rs12638445     0.2632     0.2632          1          1          1          1     0.9985          1 
   3    rs1147680     0.2632     0.2632          1          1          1          1     0.9985          1 
   3  rs138532128     0.2633     0.2633          1          1          1          1     0.9985          1 
   3   rs34685425     0.2633     0.2633          1          1          1          1     0.9985          1 
   3    rs4677895     0.2641     0.2641          1          1          1          1     0.9985          1 
   3    rs9875800     0.2641     0.2641          1          1          1          1     0.9985          1 
   3    rs4677896     0.2641     0.2641          1          1          1          1     0.9985          1 
   3    rs1444813     0.2642     0.2642          1          1          1          1     0.9985          1 
   3    rs9681049     0.2644     0.2644          1          1          1          1     0.9985          1 
   3  rs546065117     0.2644     0.2644          1          1          1          1     0.9985          1 
   3    rs6776703     0.2644     0.2644          1          1          1          1     0.9985          1 
   3    rs4676751     0.2644     0.2644          1          1          1          1     0.9985          1 
   3  rs138011579     0.2644     0.2644          1          1          1          1     0.9985          1 
   3  rs147345180     0.2644     0.2644          1          1          1          1     0.9985          1 
   3  rs530444651     0.2647     0.2647          1          1          1          1     0.9985          1 
   3  rs201863609     0.2648     0.2648          1          1          1          1     0.9985          1 
   3  rs142951792     0.2648     0.2648          1          1          1          1     0.9985          1 
   3   rs55869122     0.2648     0.2648          1          1          1          1     0.9985          1 
   3  rs201349570      0.265      0.265          1          1          1          1     0.9985          1 
   3    rs1143339     0.2651     0.2651          1          1          1          1     0.9985          1 
   3   rs57981082     0.2651     0.2651          1          1          1          1     0.9985          1 
   3   rs13070118     0.2656     0.2656          1          1          1          1     0.9985          1 
   3    rs1108897     0.2657     0.2657          1          1          1          1     0.9985          1 
   3   rs34693246     0.2657     0.2657          1          1          1          1     0.9985          1 
   3   rs34085626     0.2657     0.2657          1          1          1          1     0.9985          1 
   3    rs1147726     0.2658     0.2658          1          1          1          1     0.9985          1 
   3    rs6803839     0.2661     0.2661          1          1          1          1     0.9985          1 
   3    rs7430165     0.2661     0.2661          1          1          1          1     0.9985          1 
   3    rs9879205     0.2667     0.2667          1          1          1          1     0.9985          1 
   3    rs9828869      0.267      0.267          1          1          1          1     0.9985          1 
   3  rs575376075     0.2674     0.2674          1          1          1          1     0.9985          1 
   3  rs560018303     0.2677     0.2677          1          1          1          1     0.9985          1 
   3  rs565275292     0.2682     0.2682          1          1          1          1     0.9985          1 
   3   rs28790007     0.2683     0.2683          1          1          1          1     0.9985          1 
   3    rs9829512     0.2683     0.2683          1          1          1          1     0.9985          1 
   3   rs28832926     0.2683     0.2683          1          1          1          1     0.9985          1 
   3  rs116551693     0.2683     0.2683          1          1          1          1     0.9985          1 
   3    rs9848874     0.2683     0.2683          1          1          1          1     0.9985          1 
   3    rs7639119     0.2683     0.2683          1          1          1          1     0.9985          1 
   3    rs9810050     0.2685     0.2685          1          1          1          1     0.9985          1 
   3    rs1532646     0.2685     0.2685          1          1          1          1     0.9985          1 
   3   rs11391641     0.2685     0.2685          1          1          1          1     0.9985          1 
   3    rs1909808     0.2685     0.2685          1          1          1          1     0.9985          1 
   3   rs12487712     0.2685     0.2685          1          1          1          1     0.9985          1 
   3   rs60255989     0.2689     0.2689          1          1          1          1     0.9985          1 
   3  rs140306681     0.2689     0.2689          1          1          1          1     0.9985          1 
   3   rs16832541     0.2689     0.2689          1          1          1          1     0.9985          1 
   3    rs9289195     0.2691     0.2691          1          1          1          1     0.9985          1 
   3  rs116543639     0.2693     0.2693          1          1          1          1     0.9985          1 
   3   rs75009595     0.2693     0.2693          1          1          1          1     0.9985          1 
   3   rs74537938     0.2693     0.2693          1          1          1          1     0.9985          1 
   3    rs9813357     0.2693     0.2693          1          1          1          1     0.9985          1 
   3   rs76014591     0.2693     0.2693          1          1          1          1     0.9985          1 
   3    rs7648262     0.2698     0.2698          1          1          1          1     0.9985          1 
   3   rs11392269     0.2698     0.2698          1          1          1          1     0.9985          1 
   3     rs959921     0.2698     0.2698          1          1          1          1     0.9985          1 
   3    rs2163182     0.2698     0.2698          1          1          1          1     0.9985          1 
   3  rs145018027     0.2698     0.2698          1          1          1          1     0.9985          1 
   3    rs6806517     0.2698     0.2698          1          1          1          1     0.9985          1 
   3    rs1367784     0.2698     0.2698          1          1          1          1     0.9985          1 
   3    rs9877888     0.2698     0.2698          1          1          1          1     0.9985          1 
   3    rs9836766     0.2699     0.2699          1          1          1          1     0.9985          1 
   3   rs11925059     0.2699     0.2699          1          1          1          1     0.9985          1 
   3   rs11915825     0.2699     0.2699          1          1          1          1     0.9985          1 
   3    rs9809847     0.2699     0.2699          1          1          1          1     0.9985          1 
   3  rs531775802     0.2701     0.2701          1          1          1          1     0.9985          1 
   3  rs111775571     0.2702     0.2702          1          1          1          1     0.9985          1 
   3  rs114618020     0.2705     0.2705          1          1          1          1     0.9985          1 
   3   rs55797426     0.2705     0.2705          1          1          1          1     0.9985          1 
   3   rs61326391     0.2705     0.2705          1          1          1          1     0.9985          1 
   3   rs73856874     0.2705     0.2705          1          1          1          1     0.9985          1 
   3  rs200140845     0.2707     0.2707          1          1          1          1     0.9985          1 
   3   rs55947827     0.2707     0.2707          1          1          1          1     0.9985          1 
   3   rs59845827     0.2707     0.2707          1          1          1          1     0.9985          1 
   3     rs931574     0.2707     0.2707          1          1          1          1     0.9985          1 
   3    rs9289209     0.2709     0.2709          1          1          1          1     0.9985          1 
   3    rs6764473     0.2712     0.2712          1          1          1          1     0.9985          1 
   3    rs2700387     0.2713     0.2713          1          1          1          1     0.9985          1 
   3   rs13096657     0.2714     0.2714          1          1          1          1     0.9985          1 
   3   rs72225950     0.2716     0.2716          1          1          1          1     0.9985          1 
   3    rs4676827     0.2721     0.2721          1          1          1          1     0.9985          1 
   3    rs6438592     0.2721     0.2721          1          1          1          1     0.9985          1 
   3     rs447978     0.2721     0.2721          1          1          1          1     0.9985          1 
   3   rs11923745     0.2727     0.2727          1          1          1          1     0.9985          1 
   3    rs6438778     0.2733     0.2733          1          1          1          1     0.9985          1 
   3   rs73856469     0.2737     0.2737          1          1          1          1     0.9985          1 
   3   rs61020295     0.2737     0.2737          1          1          1          1     0.9985          1 
   3    rs9839593     0.2741     0.2741          1          1          1          1     0.9985          1 
   3    rs6801416      0.275      0.275          1          1          1          1     0.9985          1 
   3    rs7616807      0.275      0.275          1          1          1          1     0.9985          1 
   3   rs11706641     0.2755     0.2755          1          1          1          1     0.9985          1 
   3   rs13091444     0.2755     0.2755          1          1          1          1     0.9985          1 
   3   rs13068838     0.2755     0.2755          1          1          1          1     0.9985          1 
   3   rs78921165     0.2755     0.2755          1          1          1          1     0.9985          1 
   3   rs13097756     0.2755     0.2755          1          1          1          1     0.9985          1 
   3   rs67818421     0.2757     0.2757          1          1          1          1     0.9985          1 
   3    rs9857972     0.2757     0.2757          1          1          1          1     0.9985          1 
   3   rs17829440     0.2759     0.2759          1          1          1          1     0.9985          1 
   3   rs61799346     0.2759     0.2759          1          1          1          1     0.9985          1 
   3    rs2075505     0.2759     0.2759          1          1          1          1     0.9985          1 
   3   rs10511397     0.2759     0.2759          1          1          1          1     0.9985          1 
   3    rs3216201     0.2759     0.2759          1          1          1          1     0.9985          1 
   3    rs2293735     0.2759     0.2759          1          1          1          1     0.9985          1 
   3   rs34975956     0.2759     0.2759          1          1          1          1     0.9985          1 
   3   rs17239827     0.2759     0.2759          1          1          1          1     0.9985          1 
   3   rs17140342     0.2759     0.2759          1          1          1          1     0.9985          1 
   3   rs61799866     0.2759     0.2759          1          1          1          1     0.9985          1 
   3   rs74965181     0.2759     0.2759          1          1          1          1     0.9985          1 
   3  rs114252800     0.2759     0.2759          1          1          1          1     0.9985          1 
   3   rs75288390     0.2759     0.2759          1          1          1          1     0.9985          1 
   3   rs74921168     0.2759     0.2759          1          1          1          1     0.9985          1 
   3     rs836867     0.2761     0.2761          1          1          1          1     0.9985          1 
   3     rs836869     0.2761     0.2761          1          1          1          1     0.9985          1 
   3   rs56050926     0.2762     0.2762          1          1          1          1     0.9985          1 
   3   rs11427256     0.2764     0.2764          1          1          1          1     0.9985          1 
   3   rs59548121     0.2767     0.2767          1          1          1          1     0.9985          1 
   3   rs57238032     0.2767     0.2767          1          1          1          1     0.9985          1 
   3   rs58980351     0.2767     0.2767          1          1          1          1     0.9985          1 
   3    rs1259476     0.2768     0.2768          1          1          1          1     0.9985          1 
   3    rs1147736     0.2768     0.2768          1          1          1          1     0.9985          1 
   3    rs1259475     0.2768     0.2768          1          1          1          1     0.9985          1 
   3  rs116606017     0.2774     0.2774          1          1          1          1     0.9985          1 
   3   rs11928560     0.2775     0.2775          1          1          1          1     0.9985          1 
   3   rs13324303     0.2779     0.2779          1          1          1          1     0.9985          1 
   3   rs78372344     0.2786     0.2786          1          1          1          1     0.9985          1 
   3   rs34639411      0.279      0.279          1          1          1          1     0.9985          1 
   3  rs145818617     0.2796     0.2796          1          1          1          1     0.9985          1 
   3  rs115546276     0.2796     0.2796          1          1          1          1     0.9985          1 
   3  rs143513322     0.2796     0.2796          1          1          1          1     0.9985          1 
   3    rs9681866     0.2796     0.2796          1          1          1          1     0.9985          1 
   3    rs9683141     0.2796     0.2796          1          1          1          1     0.9985          1 
   3  rs141925831     0.2796     0.2796          1          1          1          1     0.9985          1 
   3  rs147294905     0.2796     0.2796          1          1          1          1     0.9985          1 
   3   rs76463850     0.2796     0.2796          1          1          1          1     0.9985          1 
   3   rs75523783     0.2796     0.2796          1          1          1          1     0.9985          1 
   3  rs539441269     0.2796     0.2796          1          1          1          1     0.9985          1 
   3  rs192307294     0.2796     0.2796          1          1          1          1     0.9985          1 
   3   rs74444664     0.2796     0.2796          1          1          1          1     0.9985          1 
   3  rs149988348     0.2796     0.2796          1          1          1          1     0.9985          1 
   3   rs77413127     0.2796     0.2796          1          1          1          1     0.9985          1 
   3    rs1147720     0.2796     0.2796          1          1          1          1     0.9985          1 
   3    rs1259322     0.2796     0.2796          1          1          1          1     0.9985          1 
   3   rs11929162     0.2801     0.2801          1          1          1          1     0.9985          1 
   3   rs11920570     0.2801     0.2801          1          1          1          1     0.9985          1 
   3   rs73186099     0.2801     0.2801          1          1          1          1     0.9985          1 
   3   rs12633068     0.2801     0.2801          1          1          1          1     0.9985          1 
   3    rs2332176     0.2801     0.2801          1          1          1          1     0.9985          1 
   3    rs2332177     0.2801     0.2801          1          1          1          1     0.9985          1 
   3  rs374401268     0.2802     0.2802          1          1          1          1     0.9985          1 
   3   rs72967358     0.2802     0.2802          1          1          1          1     0.9985          1 
   3   rs11311400     0.2804     0.2804          1          1          1          1     0.9985          1 
   3   rs74916399     0.2804     0.2804          1          1          1          1     0.9985          1 
   3    rs7627264     0.2804     0.2804          1          1          1          1     0.9985          1 
   3   rs16831804     0.2804     0.2804          1          1          1          1     0.9985          1 
   3    rs2220254     0.2804     0.2804          1          1          1          1     0.9985          1 
   3   rs16831855     0.2804     0.2804          1          1          1          1     0.9985          1 
   3   rs67515346     0.2804     0.2804          1          1          1          1     0.9985          1 
   3      rs17171     0.2812     0.2812          1          1          1          1     0.9985          1 
   3  rs148316790     0.2815     0.2815          1          1          1          1     0.9985          1 
   3  rs200177852     0.2818     0.2818          1          1          1          1     0.9985          1 
   3  rs142261370     0.2818     0.2818          1          1          1          1     0.9985          1 
   3  rs201180949     0.2818     0.2818          1          1          1          1     0.9985          1 
   3   rs11720614     0.2818     0.2818          1          1          1          1     0.9985          1 
   3    rs6769985     0.2818     0.2818          1          1          1          1     0.9985          1 
   3   rs17184204     0.2818     0.2818          1          1          1          1     0.9985          1 
   3   rs11719896     0.2818     0.2818          1          1          1          1     0.9985          1 
   3  rs111303747     0.2818     0.2818          1          1          1          1     0.9985          1 
   3   rs73183728     0.2818     0.2818          1          1          1          1     0.9985          1 
   3   rs73183730     0.2818     0.2818          1          1          1          1     0.9985          1 
   3    rs1553309     0.2821     0.2821          1          1          1          1     0.9985          1 
   3    rs1973490     0.2821     0.2821          1          1          1          1     0.9985          1 
   3   rs60223228     0.2823     0.2823          1          1          1          1     0.9985          1 
   3    rs7624381     0.2823     0.2823          1          1          1          1     0.9985          1 
   3    rs2332180     0.2823     0.2823          1          1          1          1     0.9985          1 
   3    rs9881393     0.2823     0.2823          1          1          1          1     0.9985          1 
   3    rs7637324     0.2823     0.2823          1          1          1          1     0.9985          1 
   3    rs6438734     0.2823     0.2823          1          1          1          1     0.9985          1 
   3    rs7623967     0.2823     0.2823          1          1          1          1     0.9985          1 
   3   rs13316042     0.2823     0.2823          1          1          1          1     0.9985          1 
   3    rs6810306     0.2823     0.2823          1          1          1          1     0.9985          1 
   3   rs59248423     0.2824     0.2824          1          1          1          1     0.9985          1 
   3    rs7643599     0.2826     0.2826          1          1          1          1     0.9985          1 
   3    rs9849411     0.2826     0.2826          1          1          1          1     0.9985          1 
   3     rs386748     0.2826     0.2826          1          1          1          1     0.9985          1 
   3     rs386759     0.2826     0.2826          1          1          1          1     0.9985          1 
   3  rs189238087     0.2831     0.2831          1          1          1          1     0.9985          1 
   3  rs182325353     0.2831     0.2831          1          1          1          1     0.9985          1 
   3  rs111664841     0.2831     0.2831          1          1          1          1     0.9985          1 
   3  rs112088059     0.2833     0.2833          1          1          1          1     0.9985          1 
   3   rs58487265     0.2834     0.2834          1          1          1          1     0.9985          1 
   3    rs7612096     0.2836     0.2836          1          1          1          1     0.9985          1 
   3    rs3911406     0.2836     0.2836          1          1          1          1     0.9985          1 
   3    rs7630280     0.2838     0.2838          1          1          1          1     0.9985          1 
   3   rs58573766     0.2838     0.2838          1          1          1          1     0.9985          1 
   3    rs1381057      0.284      0.284          1          1          1          1     0.9985          1 
   3    rs4676677      0.284      0.284          1          1          1          1     0.9985          1 
   3    rs6438630      0.284      0.284          1          1          1          1     0.9985          1 
   3   rs10934550      0.284      0.284          1          1          1          1     0.9985          1 
   3   rs11715085      0.284      0.284          1          1          1          1     0.9985          1 
   3    rs6787904      0.284      0.284          1          1          1          1     0.9985          1 
   3   rs11705939      0.284      0.284          1          1          1          1     0.9985          1 
   3    rs7645027      0.284      0.284          1          1          1          1     0.9985          1 
   3    rs7644962      0.284      0.284          1          1          1          1     0.9985          1 
   3   rs12634017      0.284      0.284          1          1          1          1     0.9985          1 
   3    rs6784324      0.284      0.284          1          1          1          1     0.9985          1 
   3   rs13080007      0.284      0.284          1          1          1          1     0.9985          1 
   3    rs3772124      0.284      0.284          1          1          1          1     0.9985          1 
   3   rs66922316      0.284      0.284          1          1          1          1     0.9985          1 
   3    rs6793252      0.284      0.284          1          1          1          1     0.9985          1 
   3   rs78015182      0.284      0.284          1          1          1          1     0.9985          1 
   3    rs3732406      0.284      0.284          1          1          1          1     0.9985          1 
   3    rs3845860      0.284      0.284          1          1          1          1     0.9985          1 
   3   rs13077305      0.284      0.284          1          1          1          1     0.9985          1 
   3   rs12488196      0.284      0.284          1          1          1          1     0.9985          1 
   3   rs11714746      0.284      0.284          1          1          1          1     0.9985          1 
   3    rs2331962      0.284      0.284          1          1          1          1     0.9985          1 
   3    rs7645050      0.284      0.284          1          1          1          1     0.9985          1 
   3    rs7622867      0.284      0.284          1          1          1          1     0.9985          1 
   3    rs7622881      0.284      0.284          1          1          1          1     0.9985          1 
   3   rs10451895      0.284      0.284          1          1          1          1     0.9985          1 
   3   rs35081424      0.284      0.284          1          1          1          1     0.9985          1 
   3    rs2169301      0.284      0.284          1          1          1          1     0.9985          1 
   3   rs13100579      0.284      0.284          1          1          1          1     0.9985          1 
   3    rs7628081      0.284      0.284          1          1          1          1     0.9985          1 
   3    rs7633930      0.284      0.284          1          1          1          1     0.9985          1 
   3    rs7612018      0.284      0.284          1          1          1          1     0.9985          1 
   3   rs13095550      0.284      0.284          1          1          1          1     0.9985          1 
   3   rs13065220      0.284      0.284          1          1          1          1     0.9985          1 
   3   rs11714774      0.284      0.284          1          1          1          1     0.9985          1 
   3   rs11709378      0.284      0.284          1          1          1          1     0.9985          1 
   3    rs4676680      0.284      0.284          1          1          1          1     0.9985          1 
   3    rs1877968      0.284      0.284          1          1          1          1     0.9985          1 
   3    rs6797682      0.284      0.284          1          1          1          1     0.9985          1 
   3   rs13082118      0.284      0.284          1          1          1          1     0.9985          1 
   3   rs72966542     0.2842     0.2842          1          1          1          1     0.9985          1 
   3     rs820325     0.2842     0.2842          1          1          1          1     0.9985          1 
   3    rs3821367     0.2849     0.2849          1          1          1          1     0.9985          1 
   3   rs77759929     0.2849     0.2849          1          1          1          1     0.9985          1 
   3   rs73856213     0.2849     0.2849          1          1          1          1     0.9985          1 
   3    rs6785180      0.285      0.285          1          1          1          1     0.9985          1 
   3    rs9868486     0.2852     0.2852          1          1          1          1     0.9985          1 
   3    rs9873873     0.2852     0.2852          1          1          1          1     0.9985          1 
   3  rs147912912     0.2852     0.2852          1          1          1          1     0.9985          1 
   3  rs144865819     0.2852     0.2852          1          1          1          1     0.9985          1 
   3   rs72966571     0.2859     0.2859          1          1          1          1     0.9985          1 
   3   rs28363700     0.2861     0.2861          1          1          1          1     0.9985          1 
   3    rs9830323     0.2863     0.2863          1          1          1          1     0.9985          1 
   3   rs11713912     0.2865     0.2865          1          1          1          1     0.9985          1 
   3    rs7651414     0.2866     0.2866          1          1          1          1     0.9985          1 
   3   rs77875935     0.2874     0.2874          1          1          1          1     0.9985          1 
   3    rs6438821     0.2874     0.2874          1          1          1          1     0.9985          1 
   3    rs7621877     0.2874     0.2874          1          1          1          1     0.9985          1 
   3   rs60442485     0.2879     0.2879          1          1          1          1     0.9985          1 
   3   rs11712050     0.2879     0.2879          1          1          1          1     0.9985          1 
   3  rs531040209     0.2882     0.2882          1          1          1          1     0.9985          1 
   3    rs7639110     0.2883     0.2883          1          1          1          1     0.9985          1 
   3    rs6762009     0.2885     0.2885          1          1          1          1     0.9985          1 
   3   rs73854776     0.2891     0.2891          1          1          1          1     0.9985          1 
   3   rs11414720     0.2895     0.2895          1          1          1          1     0.9985          1 
   3   rs36173120     0.2895     0.2895          1          1          1          1     0.9985          1 
   3    rs6769706     0.2895     0.2895          1          1          1          1     0.9985          1 
   3    rs7644390     0.2895     0.2895          1          1          1          1     0.9985          1 
   3   rs73186017     0.2895     0.2895          1          1          1          1     0.9985          1 
   3     rs804996     0.2897     0.2897          1          1          1          1     0.9985          1 
   3   rs72966337       0.29       0.29          1          1          1          1     0.9985          1 
   3    rs9817182     0.2901     0.2901          1          1          1          1     0.9985          1 
   3  rs113575551     0.2908     0.2908          1          1          1          1     0.9985          1 
   3   rs35346806     0.2908     0.2908          1          1          1          1     0.9985          1 
   3    rs5007672     0.2909     0.2909          1          1          1          1     0.9985          1 
   3  rs558830668     0.2911     0.2911          1          1          1          1     0.9985          1 
   3  rs145848740     0.2911     0.2911          1          1          1          1     0.9985          1 
   3  rs138484556     0.2911     0.2911          1          1          1          1     0.9985          1 
   3  rs116829696     0.2911     0.2911          1          1          1          1     0.9985          1 
   3   rs34180927     0.2911     0.2911          1          1          1          1     0.9985          1 
   3   rs76743088     0.2911     0.2911          1          1          1          1     0.9985          1 
   3  rs147674297     0.2911     0.2911          1          1          1          1     0.9985          1 
   3  rs142416115     0.2911     0.2911          1          1          1          1     0.9985          1 
   3   rs34002526     0.2915     0.2915          1          1          1          1     0.9985          1 
   3  rs145156904     0.2921     0.2921          1          1          1          1     0.9985          1 
   3   rs72625411     0.2921     0.2921          1          1          1          1     0.9985          1 
   3   rs72625412     0.2921     0.2921          1          1          1          1     0.9985          1 
   3   rs72625413     0.2921     0.2921          1          1          1          1     0.9985          1 
   3   rs72625414     0.2921     0.2921          1          1          1          1     0.9985          1 
   3   rs79010284     0.2921     0.2921          1          1          1          1     0.9985          1 
   3   rs17140284     0.2921     0.2921          1          1          1          1     0.9985          1 
   3   rs72625415     0.2921     0.2921          1          1          1          1     0.9985          1 
   3   rs12635956     0.2921     0.2921          1          1          1          1     0.9985          1 
   3    rs1583654     0.2921     0.2921          1          1          1          1     0.9985          1 
   3   rs35085316     0.2921     0.2921          1          1          1          1     0.9985          1 
   3   rs72625416     0.2921     0.2921          1          1          1          1     0.9985          1 
   3   rs72625418     0.2921     0.2921          1          1          1          1     0.9985          1 
   3     rs805016     0.2921     0.2921          1          1          1          1     0.9985          1 
   3     rs805015     0.2921     0.2921          1          1          1          1     0.9985          1 
   3    rs6438588     0.2921     0.2921          1          1          1          1     0.9985          1 
   3     rs804976     0.2921     0.2921          1          1          1          1     0.9985          1 
   3    rs1054095     0.2921     0.2921          1          1          1          1     0.9985          1 
   3   rs77605511     0.2924     0.2924          1          1          1          1     0.9985          1 
   3  rs149370931     0.2924     0.2924          1          1          1          1     0.9985          1 
   3   rs13317079     0.2924     0.2924          1          1          1          1     0.9985          1 
   3   rs56140025     0.2924     0.2924          1          1          1          1     0.9985          1 
   3  rs112313720     0.2924     0.2924          1          1          1          1     0.9985          1 
   3   rs56235212     0.2924     0.2924          1          1          1          1     0.9985          1 
   3   rs72962494     0.2924     0.2924          1          1          1          1     0.9985          1 
   3   rs56301263     0.2924     0.2924          1          1          1          1     0.9985          1 
   3   rs72964546     0.2924     0.2924          1          1          1          1     0.9985          1 
   3   rs11708968     0.2926     0.2926          1          1          1          1     0.9985          1 
   3   rs71329296     0.2926     0.2926          1          1          1          1     0.9985          1 
   3   rs13061598     0.2926     0.2926          1          1          1          1     0.9985          1 
   3   rs13066729     0.2926     0.2926          1          1          1          1     0.9985          1 
   3    rs1512052     0.2926     0.2926          1          1          1          1     0.9985          1 
   3   rs78611232      0.293      0.293          1          1          1          1     0.9985          1 
   3   rs56160927     0.2937     0.2937          1          1          1          1     0.9985          1 
   3    rs1824059     0.2943     0.2943          1          1          1          1     0.9985          1 
   3  rs147804649     0.2947     0.2947          1          1          1          1     0.9985          1 
   3   rs10511419     0.2947     0.2947          1          1          1          1     0.9985          1 
   3    rs7634111     0.2948     0.2948          1          1          1          1     0.9985          1 
   3   rs77535127     0.2948     0.2948          1          1          1          1     0.9985          1 
   3   rs76200971     0.2948     0.2948          1          1          1          1     0.9985          1 
   3  rs148227317     0.2948     0.2948          1          1          1          1     0.9985          1 
   3  rs116551578     0.2948     0.2948          1          1          1          1     0.9985          1 
   3   rs77749368     0.2948     0.2948          1          1          1          1     0.9985          1 
   3   rs75957819     0.2948     0.2948          1          1          1          1     0.9985          1 
   3   rs75765696     0.2948     0.2948          1          1          1          1     0.9985          1 
   3   rs35554927     0.2948     0.2948          1          1          1          1     0.9985          1 
   3  rs200459691     0.2948     0.2948          1          1          1          1     0.9985          1 
   3   rs11923762     0.2948     0.2948          1          1          1          1     0.9985          1 
   3   rs34480552     0.2948     0.2948          1          1          1          1     0.9985          1 
   3  rs145412337     0.2949     0.2949          1          1          1          1     0.9985          1 
   3  rs115934022      0.295      0.295          1          1          1          1     0.9985          1 
   3  rs116496113      0.295      0.295          1          1          1          1     0.9985          1 
   3  rs563809209      0.295      0.295          1          1          1          1     0.9985          1 
   3    rs9867255     0.2952     0.2952          1          1          1          1     0.9985          1 
   3   rs35543737     0.2952     0.2952          1          1          1          1     0.9985          1 
   3    rs9810952     0.2955     0.2955          1          1          1          1     0.9985          1 
   3   rs62266274     0.2956     0.2956          1          1          1          1     0.9985          1 
   3   rs58863896     0.2956     0.2956          1          1          1          1     0.9985          1 
   3   rs62266277     0.2956     0.2956          1          1          1          1     0.9985          1 
   3   rs62266281     0.2956     0.2956          1          1          1          1     0.9985          1 
   3   rs60235167     0.2956     0.2956          1          1          1          1     0.9985          1 
   3    rs4688059     0.2956     0.2956          1          1          1          1     0.9985          1 
   3    rs7635136     0.2959     0.2959          1          1          1          1     0.9985          1 
   3    rs4478030     0.2959     0.2959          1          1          1          1     0.9985          1 
   3   rs79169002     0.2962     0.2962          1          1          1          1     0.9985          1 
   3   rs78833162     0.2962     0.2962          1          1          1          1     0.9985          1 
   3    rs7611790     0.2962     0.2962          1          1          1          1     0.9985          1 
   3   rs35861470     0.2962     0.2962          1          1          1          1     0.9985          1 
   3  rs375804372     0.2965     0.2965          1          1          1          1     0.9985          1 
   3  rs199557969     0.2967     0.2967          1          1          1          1     0.9985          1 
   3  rs528085265     0.2968     0.2968          1          1          1          1     0.9985          1 
   3    rs6765072     0.2968     0.2968          1          1          1          1     0.9985          1 
   3   rs12485719     0.2968     0.2968          1          1          1          1     0.9985          1 
   3    rs6771845     0.2968     0.2968          1          1          1          1     0.9985          1 
   3    rs9755075     0.2968     0.2968          1          1          1          1     0.9985          1 
   3   rs71618068     0.2968     0.2968          1          1          1          1     0.9985          1 
   3    rs9836169     0.2968     0.2968          1          1          1          1     0.9985          1 
   3  rs193249998     0.2975     0.2975          1          1          1          1     0.9985          1 
   3  rs114235112     0.2975     0.2975          1          1          1          1     0.9985          1 
   3  rs200186790     0.2975     0.2975          1          1          1          1     0.9985          1 
   3  rs565786072     0.2975     0.2975          1          1          1          1     0.9985          1 
   3  rs528671253     0.2975     0.2975          1          1          1          1     0.9985          1 
   3   rs75890826     0.2975     0.2975          1          1          1          1     0.9985          1 
   3    rs9868257     0.2975     0.2975          1          1          1          1     0.9985          1 
   3     rs804967     0.2976     0.2976          1          1          1          1     0.9985          1 
   3    rs2432696     0.2976     0.2976          1          1          1          1     0.9985          1 
   3   rs13090103     0.2976     0.2976          1          1          1          1     0.9985          1 
   3   rs34652460     0.2976     0.2976          1          1          1          1     0.9985          1 
   3   rs62269247     0.2976     0.2976          1          1          1          1     0.9985          1 
   3    rs3792285     0.2976     0.2976          1          1          1          1     0.9985          1 
   3    rs1699960     0.2981     0.2981          1          1          1          1     0.9985          1 
   3   rs11922983     0.2981     0.2981          1          1          1          1     0.9985          1 
   3    rs6780615     0.2981     0.2981          1          1          1          1     0.9985          1 
   3    rs1431539     0.2981     0.2981          1          1          1          1     0.9985          1 
   3    rs9859230     0.2981     0.2981          1          1          1          1     0.9985          1 
   3   rs56240873     0.2981     0.2981          1          1          1          1     0.9985          1 
   3   rs55985765     0.2981     0.2981          1          1          1          1     0.9985          1 
   3   rs10584934     0.2981     0.2981          1          1          1          1     0.9985          1 
   3    rs1431542     0.2981     0.2981          1          1          1          1     0.9985          1 
   3    rs1431543     0.2981     0.2981          1          1          1          1     0.9985          1 
   3    rs9864868     0.2981     0.2981          1          1          1          1     0.9985          1 
   3    rs3732829     0.2981     0.2981          1          1          1          1     0.9985          1 
   3    rs9855805     0.2981     0.2981          1          1          1          1     0.9985          1 
   3    rs6767409     0.2983     0.2983          1          1          1          1     0.9985          1 
   3    rs7618041     0.2983     0.2983          1          1          1          1     0.9985          1 
   3    rs4296627     0.2983     0.2983          1          1          1          1     0.9985          1 
   3   rs35162657     0.2983     0.2983          1          1          1          1     0.9985          1 
   3    rs4420917     0.2983     0.2983          1          1          1          1     0.9985          1 
   3     rs702032     0.2984     0.2984          1          1          1          1     0.9985          1 
   3      rs42765     0.2984     0.2984          1          1          1          1     0.9985          1 
   3    rs9653895     0.2987     0.2987          1          1          1          1     0.9985          1 
   3   rs59340979     0.2987     0.2987          1          1          1          1     0.9985          1 
   3    rs3047583     0.2988     0.2988          1          1          1          1     0.9985          1 
   3   rs13088036     0.2988     0.2988          1          1          1          1     0.9985          1 
   3  rs146612181     0.2989     0.2989          1          1          1          1     0.9985          1 
   3     rs820376     0.2991     0.2991          1          1          1          1     0.9985          1 
   3    rs7612301     0.2994     0.2994          1          1          1          1     0.9985          1 
   3   rs67946200     0.2995     0.2995          1          1          1          1     0.9985          1 
   3   rs57572875     0.2995     0.2995          1          1          1          1     0.9985          1 
   3  rs188261717     0.2995     0.2995          1          1          1          1     0.9985          1 
   3   rs61661959     0.2995     0.2995          1          1          1          1     0.9985          1 
   3   rs73855375     0.2995     0.2995          1          1          1          1     0.9985          1 
   3   rs73855376     0.2995     0.2995          1          1          1          1     0.9985          1 
   3   rs58466835     0.2995     0.2995          1          1          1          1     0.9985          1 
   3  rs141347291     0.2995     0.2995          1          1          1          1     0.9985          1 
   3   rs79533641     0.2995     0.2995          1          1          1          1     0.9985          1 
   3   rs58922309     0.2995     0.2995          1          1          1          1     0.9985          1 
   3   rs73855392     0.2995     0.2995          1          1          1          1     0.9985          1 
   3  rs565245459     0.2995     0.2995          1          1          1          1     0.9985          1 
   3  rs532051424     0.2995     0.2995          1          1          1          1     0.9985          1 
   3   rs78617158     0.2995     0.2995          1          1          1          1     0.9985          1 
   3   rs74839123     0.2995     0.2995          1          1          1          1     0.9985          1 
   3   rs60108064     0.2995     0.2995          1          1          1          1     0.9985          1 
   3   rs59466652     0.2995     0.2995          1          1          1          1     0.9985          1 
   3   rs73855396     0.2995     0.2995          1          1          1          1     0.9985          1 
   3   rs61040872     0.2995     0.2995          1          1          1          1     0.9985          1 
   3   rs73855397     0.2995     0.2995          1          1          1          1     0.9985          1 
   3  rs141922267     0.2995     0.2995          1          1          1          1     0.9985          1 
   3   rs58881799     0.2995     0.2995          1          1          1          1     0.9985          1 
   3    rs3218652     0.2995     0.2995          1          1          1          1     0.9985          1 
   3   rs73855399     0.2995     0.2995          1          1          1          1     0.9985          1 
   3   rs73855400     0.2995     0.2995          1          1          1          1     0.9985          1 
   3   rs73855402     0.2995     0.2995          1          1          1          1     0.9985          1 
   3   rs73857903     0.2995     0.2995          1          1          1          1     0.9985          1 
   3   rs60204652     0.2995     0.2995          1          1          1          1     0.9985          1 
   3  rs138399197     0.2995     0.2995          1          1          1          1     0.9985          1 
   3   rs73857906     0.2995     0.2995          1          1          1          1     0.9985          1 
   3   rs73857907     0.2995     0.2995          1          1          1          1     0.9985          1 
   3   rs74405190     0.2995     0.2995          1          1          1          1     0.9985          1 
   3   rs73857909     0.2995     0.2995          1          1          1          1     0.9985          1 
   3   rs73857910     0.2995     0.2995          1          1          1          1     0.9985          1 
   3   rs77043805     0.2995     0.2995          1          1          1          1     0.9985          1 
   3    rs7646490     0.2996     0.2996          1          1          1          1     0.9985          1 
   3   rs59595876     0.2996     0.2996          1          1          1          1     0.9985          1 
   3  rs555597837     0.3004     0.3004          1          1          1          1     0.9985          1 
   3   rs78959228     0.3004     0.3004          1          1          1          1     0.9985          1 
   3   rs74744918     0.3004     0.3004          1          1          1          1     0.9985          1 
   3   rs35747924     0.3004     0.3004          1          1          1          1     0.9985          1 
   3  rs200931686     0.3008     0.3008          1          1          1          1     0.9985          1 
   3    rs2682248     0.3009     0.3009          1          1          1          1     0.9985          1 
   3    rs2332713     0.3009     0.3009          1          1          1          1     0.9985          1 
   3    rs2700367     0.3009     0.3009          1          1          1          1     0.9985          1 
   3   rs78679431     0.3009     0.3009          1          1          1          1     0.9985          1 
   3   rs78240821     0.3009     0.3009          1          1          1          1     0.9985          1 
   3  rs115098831     0.3009     0.3009          1          1          1          1     0.9985          1 
   3  rs201141811     0.3009     0.3009          1          1          1          1     0.9985          1 
   3   rs77951501     0.3009     0.3009          1          1          1          1     0.9985          1 
   3   rs56837566     0.3009     0.3009          1          1          1          1     0.9985          1 
   3  rs146711261     0.3009     0.3009          1          1          1          1     0.9985          1 
   3   rs60052198     0.3009     0.3009          1          1          1          1     0.9985          1 
   3  rs145273208     0.3009     0.3009          1          1          1          1     0.9985          1 
   3  rs145155872     0.3009     0.3009          1          1          1          1     0.9985          1 
   3   rs75765740     0.3009     0.3009          1          1          1          1     0.9985          1 
   3   rs57591808     0.3009     0.3009          1          1          1          1     0.9985          1 
   3    rs6801279     0.3009     0.3009          1          1          1          1     0.9985          1 
   3   rs10543672     0.3009     0.3009          1          1          1          1     0.9985          1 
   3    rs7616594     0.3009     0.3009          1          1          1          1     0.9985          1 
   3  rs184421529     0.3009     0.3009          1          1          1          1     0.9985          1 
   3   rs75177696     0.3009     0.3009          1          1          1          1     0.9985          1 
   3  rs114428100     0.3009     0.3009          1          1          1          1     0.9985          1 
   3   rs78480124     0.3009     0.3009          1          1          1          1     0.9985          1 
   3   rs78615195     0.3009     0.3009          1          1          1          1     0.9985          1 
   3  rs201209210     0.3009     0.3009          1          1          1          1     0.9985          1 
   3  rs202088524     0.3009     0.3009          1          1          1          1     0.9985          1 
   3    rs7612749     0.3009     0.3009          1          1          1          1     0.9985          1 
   3   rs78032243     0.3009     0.3009          1          1          1          1     0.9985          1 
   3    rs7652957     0.3009     0.3009          1          1          1          1     0.9985          1 
   3  rs145260443     0.3009     0.3009          1          1          1          1     0.9985          1 
   3   rs80312230     0.3009     0.3009          1          1          1          1     0.9985          1 
   3  rs199927618     0.3009     0.3009          1          1          1          1     0.9985          1 
   3  rs199899444     0.3009     0.3009          1          1          1          1     0.9985          1 
   3   rs75198825     0.3009     0.3009          1          1          1          1     0.9985          1 
   3  rs115274236     0.3009     0.3009          1          1          1          1     0.9985          1 
   3  rs200866772     0.3009     0.3009          1          1          1          1     0.9985          1 
   3    rs2715268     0.3011     0.3011          1          1          1          1     0.9985          1 
   3    rs2715260     0.3011     0.3011          1          1          1          1     0.9985          1 
   3    rs2715261     0.3011     0.3011          1          1          1          1     0.9985          1 
   3    rs2715262     0.3011     0.3011          1          1          1          1     0.9985          1 
   3    rs2681426     0.3011     0.3011          1          1          1          1     0.9985          1 
   3    rs6805035     0.3011     0.3011          1          1          1          1     0.9985          1 
   3    rs2715279     0.3011     0.3011          1          1          1          1     0.9985          1 
   3    rs2715280     0.3011     0.3011          1          1          1          1     0.9985          1 
   3    rs9286699     0.3013     0.3013          1          1          1          1     0.9985          1 
   3   rs56394395     0.3016     0.3016          1          1          1          1     0.9985          1 
   3     rs820354     0.3019     0.3019          1          1          1          1     0.9985          1 
   3    rs7340674     0.3024     0.3024          1          1          1          1     0.9985          1 
   3  rs150071894     0.3024     0.3024          1          1          1          1     0.9985          1 
   3   rs28646022     0.3024     0.3024          1          1          1          1     0.9985          1 
   3   rs28620947     0.3024     0.3024          1          1          1          1     0.9985          1 
   3    rs2141614     0.3024     0.3024          1          1          1          1     0.9985          1 
   3   rs35178434     0.3024     0.3024          1          1          1          1     0.9985          1 
   3   rs28760466     0.3024     0.3024          1          1          1          1     0.9985          1 
   3    rs9845790     0.3024     0.3024          1          1          1          1     0.9985          1 
   3    rs3762821     0.3024     0.3024          1          1          1          1     0.9985          1 
   3   rs59823080     0.3024     0.3024          1          1          1          1     0.9985          1 
   3    rs9856253     0.3024     0.3024          1          1          1          1     0.9985          1 
   3    rs9867460     0.3024     0.3024          1          1          1          1     0.9985          1 
   3  rs201963235     0.3032     0.3032          1          1          1          1     0.9985          1 
   3   rs59081488     0.3032     0.3032          1          1          1          1     0.9985          1 
   3    rs1862935     0.3034     0.3034          1          1          1          1     0.9985          1 
   3  rs188052170     0.3035     0.3035          1          1          1          1     0.9985          1 
   3    rs1123579     0.3035     0.3035          1          1          1          1     0.9985          1 
   3   rs72967309     0.3035     0.3035          1          1          1          1     0.9985          1 
   3   rs72967317     0.3035     0.3035          1          1          1          1     0.9985          1 
   3   rs13086238     0.3036     0.3036          1          1          1          1     0.9985          1 
   3    rs3732487     0.3039     0.3039          1          1          1          1     0.9985          1 
   3   rs68028452      0.304      0.304          1          1          1          1     0.9985          1 
   3  rs114812547     0.3041     0.3041          1          1          1          1     0.9985          1 
   3  rs114000807     0.3041     0.3041          1          1          1          1     0.9985          1 
   3  rs149957494     0.3041     0.3041          1          1          1          1     0.9985          1 
   3  rs114929135     0.3041     0.3041          1          1          1          1     0.9985          1 
   3   rs16831688     0.3041     0.3041          1          1          1          1     0.9985          1 
   3  rs115786877     0.3041     0.3041          1          1          1          1     0.9985          1 
   3  rs142102275     0.3041     0.3041          1          1          1          1     0.9985          1 
   3    rs3914744     0.3043     0.3043          1          1          1          1     0.9985          1 
   3   rs57730652     0.3043     0.3043          1          1          1          1     0.9985          1 
   3    rs2332036     0.3044     0.3044          1          1          1          1     0.9985          1 
   3  rs199635871     0.3052     0.3052          1          1          1          1     0.9985          1 
   3   rs74920592     0.3055     0.3055          1          1          1          1     0.9985          1 
   3  rs145760611     0.3055     0.3055          1          1          1          1     0.9985          1 
   3   rs12634663     0.3057     0.3057          1          1          1          1     0.9985          1 
   3  rs114807878     0.3057     0.3057          1          1          1          1     0.9985          1 
   3   rs55724733     0.3059     0.3059          1          1          1          1     0.9985          1 
   3    rs9968051     0.3059     0.3059          1          1          1          1     0.9985          1 
   3    rs9859702     0.3059     0.3059          1          1          1          1     0.9985          1 
   3   rs59987610     0.3059     0.3059          1          1          1          1     0.9985          1 
   3   rs79258785     0.3059     0.3059          1          1          1          1     0.9985          1 
   3    rs9863007     0.3059     0.3059          1          1          1          1     0.9985          1 
   3    rs9861782     0.3059     0.3059          1          1          1          1     0.9985          1 
   3    rs9837315     0.3059     0.3059          1          1          1          1     0.9985          1 
   3    rs9849087     0.3059     0.3059          1          1          1          1     0.9985          1 
   3    rs2120803     0.3061     0.3061          1          1          1          1     0.9985          1 
   3    rs9713419     0.3065     0.3065          1          1          1          1     0.9985          1 
   3    rs3845913     0.3066     0.3066          1          1          1          1     0.9985          1 
   3   rs11438345     0.3066     0.3066          1          1          1          1     0.9985          1 
   3    rs9872572     0.3066     0.3066          1          1          1          1     0.9985          1 
   3   rs11921499     0.3068     0.3068          1          1          1          1     0.9985          1 
   3    rs1123612     0.3068     0.3068          1          1          1          1     0.9985          1 
   3   rs12107644     0.3068     0.3068          1          1          1          1     0.9985          1 
   3    rs1444812     0.3068     0.3068          1          1          1          1     0.9985          1 
   3    rs2877681     0.3068     0.3068          1          1          1          1     0.9985          1 
   3    rs9809141     0.3068     0.3068          1          1          1          1     0.9985          1 
   3    rs9883794     0.3069     0.3069          1          1          1          1     0.9985          1 
   3  rs201691147     0.3073     0.3073          1          1          1          1     0.9985          1 
   3    rs7617900     0.3074     0.3074          1          1          1          1     0.9985          1 
   3    rs6438710     0.3074     0.3074          1          1          1          1     0.9985          1 
   3    rs6438711     0.3074     0.3074          1          1          1          1     0.9985          1 
   3  rs140670947     0.3074     0.3074          1          1          1          1     0.9985          1 
   3    rs4678042     0.3074     0.3074          1          1          1          1     0.9985          1 
   3    rs7652244     0.3074     0.3074          1          1          1          1     0.9985          1 
   3   rs75028399     0.3077     0.3077          1          1          1          1     0.9985          1 
   3  rs143016108     0.3077     0.3077          1          1          1          1     0.9985          1 
   3   rs72972425     0.3078     0.3078          1          1          1          1     0.9985          1 
   3   rs16833753     0.3078     0.3078          1          1          1          1     0.9985          1 
   3   rs72972429     0.3078     0.3078          1          1          1          1     0.9985          1 
   3    rs2055169     0.3078     0.3078          1          1          1          1     0.9985          1 
   3  rs113399912     0.3079     0.3079          1          1          1          1     0.9985          1 
   3   rs75449957     0.3079     0.3079          1          1          1          1     0.9985          1 
   3   rs35499185     0.3084     0.3084          1          1          1          1     0.9985          1 
   3    rs9832440     0.3085     0.3085          1          1          1          1     0.9985          1 
   3    rs1807957     0.3085     0.3085          1          1          1          1     0.9985          1 
   3    rs3792378     0.3104     0.3104          1          1          1          1     0.9985          1 
   3   rs11711456     0.3104     0.3104          1          1          1          1     0.9985          1 
   3   rs67011815     0.3105     0.3105          1          1          1          1     0.9985          1 
   3    rs6791616     0.3105     0.3105          1          1          1          1     0.9985          1 
   3     rs702030     0.3106     0.3106          1          1          1          1     0.9985          1 
   3     rs702031     0.3106     0.3106          1          1          1          1     0.9985          1 
   3     rs172819     0.3107     0.3107          1          1          1          1     0.9985          1 
   3  rs115883331     0.3108     0.3108          1          1          1          1     0.9985          1 
   3  rs115250768     0.3108     0.3108          1          1          1          1     0.9985          1 
   3    rs9877821     0.3109     0.3109          1          1          1          1     0.9985          1 
   3   rs17281161      0.311      0.311          1          1          1          1     0.9985          1 
   3   rs62269207     0.3112     0.3112          1          1          1          1     0.9985          1 
   3   rs28641820     0.3112     0.3112          1          1          1          1     0.9985          1 
   3   rs11288924     0.3117     0.3117          1          1          1          1     0.9985          1 
   3    rs2173763     0.3121     0.3121          1          1          1          1     0.9985          1 
   3  rs538540410     0.3122     0.3122          1          1          1          1     0.9985          1 
   3   rs73188388     0.3124     0.3124          1          1          1          1     0.9985          1 
   3  rs371655862     0.3124     0.3124          1          1          1          1     0.9985          1 
   3   rs59380577      0.313      0.313          1          1          1          1     0.9985          1 
   3    rs2700366      0.313      0.313          1          1          1          1     0.9985          1
[truncated: 968,351 more chars]
