# Supplementary material for: Cell-to-cell expression dispersion of B-cell surface proteins is linked to genetic variants in humans
Source: Commun Biol. 2020 Jul 3;3:346. doi: 10.1038/s42003-020-1075-1 (PMC7335051; doi:10.1038/s42003-020-1075-1)
Supplement: Supplementary file 4 — Supplementary Data 2 [file 42003_2020_1075_MOESM4_ESM.zip › Supplementary_Data_S2/plink-results-40LCLs/CD86_chr3_cv.loess/CD86_cv.loess_40_LCLs.qassoc.means]

 CHR          SNP  VALUE      G11      G12      G22
   3   rs76083426   GENO      T/T      T/G      G/G
   3   rs76083426 COUNTS        0       12       28
   3   rs76083426   FREQ        0      0.3      0.7
   3   rs76083426   MEAN       NA -0.002528 -0.002323
   3   rs76083426     SD       NA  0.01101  0.01065
   3   rs72969184   GENO      G/G      G/A      A/A
   3   rs72969184 COUNTS        0        4       36
   3   rs72969184   FREQ        0      0.1      0.9
   3   rs72969184   MEAN       NA 0.002129 -0.002886
   3   rs72969184     SD       NA 0.007456  0.01087
   3   rs74637378   GENO      C/C      C/T      T/T
   3   rs74637378 COUNTS        0       12       28
   3   rs74637378   FREQ        0      0.3      0.7
   3   rs74637378   MEAN       NA -0.002528 -0.002323
   3   rs74637378     SD       NA  0.01101  0.01065
   3    rs6779828   GENO      C/C      C/T      T/T
   3    rs6779828 COUNTS        8       19       13
   3    rs6779828   FREQ      0.2    0.475    0.325
   3    rs6779828   MEAN -0.001186 -0.001862 -0.003885
   3    rs6779828     SD  0.01186  0.01163 0.008813
   3  rs571909772   GENO      C/C     C/CA    CA/CA
   3  rs571909772 COUNTS        1        2       37
   3  rs571909772   FREQ    0.025     0.05    0.925
   3  rs571909772   MEAN 0.004098 0.002378 -0.002817
   3  rs571909772     SD        0 0.003417  0.01092
   3    rs4687891   GENO      C/C      C/T      T/T
   3    rs4687891 COUNTS        0        5       35
   3    rs4687891   FREQ        0    0.125    0.875
   3    rs4687891   MEAN       NA -0.005033 -0.002006
   3    rs4687891     SD       NA  0.01917 0.009214
   3  rs150308251   GENO      T/T      T/C      C/C
   3  rs150308251 COUNTS        0        6       34
   3  rs150308251   FREQ        0     0.15     0.85
   3  rs150308251   MEAN       NA -0.006463 -0.001664
   3  rs150308251     SD       NA  0.01035  0.01065
   3   rs78737715   GENO      T/T      T/C      C/C
   3   rs78737715 COUNTS        0       12       28
   3   rs78737715   FREQ        0      0.3      0.7
   3   rs78737715   MEAN       NA -0.002528 -0.002323
   3   rs78737715     SD       NA  0.01101  0.01065
   3  rs112630184   GENO      G/G      G/C      C/C
   3  rs112630184 COUNTS        0       12       28
   3  rs112630184   FREQ        0      0.3      0.7
   3  rs112630184   MEAN       NA -0.002528 -0.002323
   3  rs112630184     SD       NA  0.01101  0.01065
   3  rs115325351   GENO      A/A      A/C      C/C
   3  rs115325351 COUNTS        0       12       28
   3  rs115325351   FREQ        0      0.3      0.7
   3  rs115325351   MEAN       NA -0.002528 -0.002323
   3  rs115325351     SD       NA  0.01101  0.01065
   3   rs78247728   GENO      T/T      T/G      G/G
   3   rs78247728 COUNTS        1        2       37
   3   rs78247728   FREQ    0.025     0.05    0.925
   3   rs78247728   MEAN 0.004098 0.002378 -0.002817
   3   rs78247728     SD        0 0.003417  0.01092
   3  rs114719808   GENO      C/C      C/T      T/T
   3  rs114719808 COUNTS        0        4       36
   3  rs114719808   FREQ        0      0.1      0.9
   3  rs114719808   MEAN       NA -0.003247 -0.002288
   3  rs114719808     SD       NA 0.006089  0.01106
   3   rs79729654   GENO      A/A      A/G      G/G
   3   rs79729654 COUNTS        0       11       29
   3   rs79729654   FREQ        0    0.275    0.725
   3   rs79729654   MEAN       NA -0.00281 -0.002223
   3   rs79729654     SD       NA 0.006617  0.01189
   3  rs200808389   GENO AATTT/AATTT  AATTT/A      A/A
   3  rs200808389 COUNTS        1        2       37
   3  rs200808389   FREQ    0.025     0.05    0.925
   3  rs200808389   MEAN 0.002749 -0.003365 -0.00247
   3  rs200808389     SD        0  0.00858  0.01092
   3   rs62266274   GENO      G/G      G/C      C/C
   3   rs62266274 COUNTS        6       20       14
   3   rs62266274   FREQ     0.15      0.5     0.35
   3   rs62266274   MEAN 0.001578 -0.002351 -0.00413
   3   rs62266274     SD  0.01198  0.01169 0.008517
   3   rs74920469   GENO      G/G      G/T      T/T
   3   rs74920469 COUNTS        0       12       28
   3   rs74920469   FREQ        0      0.3      0.7
   3   rs74920469   MEAN       NA -0.002528 -0.002323
   3   rs74920469     SD       NA  0.01101  0.01065
   3  rs113567496   GENO      A/A      A/T      T/T
   3  rs113567496 COUNTS        0        6       34
   3  rs113567496   FREQ        0     0.15     0.85
   3  rs113567496   MEAN       NA 0.006111 -0.003884
   3  rs113567496     SD       NA 0.009903  0.01014
   3    rs9866536   GENO      T/T      T/C      C/C
   3    rs9866536 COUNTS        1        5       34
   3    rs9866536   FREQ    0.025    0.125     0.85
   3    rs9866536   MEAN 0.004098 -0.002367 -0.002577
   3    rs9866536     SD        0 0.006982  0.01122
   3     rs334560   GENO      A/A      A/G      G/G
   3     rs334560 COUNTS        4       17       19
   3     rs334560   FREQ      0.1    0.425    0.475
   3     rs334560   MEAN  -0.0125 0.0007673 -0.003075
   3     rs334560     SD  0.01026 0.007741  0.01187
   3   rs72969194   GENO      C/C      C/T      T/T
   3   rs72969194 COUNTS        0        4       36
   3   rs72969194   FREQ        0      0.1      0.9
   3   rs72969194   MEAN       NA 0.002129 -0.002886
   3   rs72969194     SD       NA 0.007456  0.01087
   3   rs74778169   GENO      G/G      G/A      A/A
   3   rs74778169 COUNTS        0       12       28
   3   rs74778169   FREQ        0      0.3      0.7
   3   rs74778169   MEAN       NA -0.002528 -0.002323
   3   rs74778169     SD       NA  0.01101  0.01065
   3    rs6805931   GENO      C/C      C/T      T/T
   3    rs6805931 COUNTS        0       12       28
   3    rs6805931   FREQ        0      0.3      0.7
   3    rs6805931   MEAN       NA -0.002734 -0.002234
   3    rs6805931     SD       NA 0.006314   0.0121
   3    rs9840111   GENO      G/G      G/A      A/A
   3    rs9840111 COUNTS        1        2       37
   3    rs9840111   FREQ    0.025     0.05    0.925
   3    rs9840111   MEAN 0.004098 0.002378 -0.002817
   3    rs9840111     SD        0 0.003417  0.01092
   3     rs334561   GENO      A/A      A/C      C/C
   3     rs334561 COUNTS        0       11       29
   3     rs334561   FREQ        0    0.275    0.725
   3     rs334561   MEAN       NA -0.00281 -0.002223
   3     rs334561     SD       NA 0.006617  0.01189
   3   rs78453198   GENO      C/C      C/T      T/T
   3   rs78453198 COUNTS        0       12       28
   3   rs78453198   FREQ        0      0.3      0.7
   3   rs78453198   MEAN       NA -0.002528 -0.002323
   3   rs78453198     SD       NA  0.01101  0.01065
   3   rs77618823   GENO      A/A      A/G      G/G
   3   rs77618823 COUNTS        0       13       27
   3   rs77618823   FREQ        0    0.325    0.675
   3   rs77618823   MEAN       NA -0.0007087 -0.003191
   3   rs77618823     SD       NA  0.01241 0.009793
   3   rs58863896   GENO      A/A      A/C      C/C
   3   rs58863896 COUNTS        6       20       14
   3   rs58863896   FREQ     0.15      0.5     0.35
   3   rs58863896   MEAN 0.001578 -0.002351 -0.00413
   3   rs58863896     SD  0.01198  0.01169 0.008517
   3   rs67515346   GENO    CA/CA     CA/C      C/C
   3   rs67515346 COUNTS        1       11       28
   3   rs67515346   FREQ    0.025    0.275      0.7
   3   rs67515346   MEAN 0.004098 -0.0001025 -0.003512
   3   rs67515346     SD        0 0.009533  0.01114
   3   rs59703574   GENO      C/C      C/A      A/A
   3   rs59703574 COUNTS        0       12       28
   3   rs59703574   FREQ        0      0.3      0.7
   3   rs59703574   MEAN       NA -0.002528 -0.002323
   3   rs59703574     SD       NA  0.01101  0.01065
   3  rs146591776   GENO      G/G      G/C      C/C
   3  rs146591776 COUNTS        1        2       37
   3  rs146591776   FREQ    0.025     0.05    0.925
   3  rs146591776   MEAN 0.004098 0.002378 -0.002817
   3  rs146591776     SD        0 0.003417  0.01092
   3  rs112353629   GENO      G/G      G/A      A/A
   3  rs112353629 COUNTS        0       12       28
   3  rs112353629   FREQ        0      0.3      0.7
   3  rs112353629   MEAN       NA -0.002528 -0.002323
   3  rs112353629     SD       NA  0.01101  0.01065
   3     rs334565   GENO      A/A      A/G      G/G
   3     rs334565 COUNTS        0       11       29
   3     rs334565   FREQ        0    0.275    0.725
   3     rs334565   MEAN       NA -0.00281 -0.002223
   3     rs334565     SD       NA 0.006617  0.01189
   3   rs78001869   GENO      G/G      G/T      T/T
   3   rs78001869 COUNTS        0       12       28
   3   rs78001869   FREQ        0      0.3      0.7
   3   rs78001869   MEAN       NA -0.002528 -0.002323
   3   rs78001869     SD       NA  0.01101  0.01065
   3     rs334566   GENO      C/C      C/T      T/T
   3     rs334566 COUNTS        4       17       19
   3     rs334566   FREQ      0.1    0.425    0.475
   3     rs334566   MEAN  -0.0125 0.0007673 -0.003075
   3     rs334566     SD  0.01026 0.007741  0.01187
   3  rs112446701   GENO      A/A      A/T      T/T
   3  rs112446701 COUNTS        0       12       28
   3  rs112446701   FREQ        0      0.3      0.7
   3  rs112446701   MEAN       NA -0.002528 -0.002323
   3  rs112446701     SD       NA  0.01101  0.01065
   3  rs570238285   GENO      G/G     G/GA    GA/GA
   3  rs570238285 COUNTS        0       20       20
   3  rs570238285   FREQ        0      0.5      0.5
   3  rs570238285   MEAN       NA -0.005717 0.0009484
   3  rs570238285     SD       NA 0.008784  0.01144
   3  rs200679386   GENO      C/C      C/A      A/A
   3  rs200679386 COUNTS        3       13       24
   3  rs200679386   FREQ    0.075    0.325      0.6
   3  rs200679386   MEAN  0.00128 -0.003204 -0.002398
   3  rs200679386     SD 0.002442  0.01118  0.01111
   3  rs576972874   GENO      T/T     T/TA    TA/TA
   3  rs576972874 COUNTS        1        9       30
   3  rs576972874   FREQ    0.025    0.225     0.75
   3  rs576972874   MEAN 0.004098  0.00506 -0.004834
   3  rs576972874     SD        0 0.008093  0.01042
   3  rs115941008   GENO      A/A      A/T      T/T
   3  rs115941008 COUNTS        0        4       36
   3  rs115941008   FREQ        0      0.1      0.9
   3  rs115941008   MEAN       NA -0.003247 -0.002288
   3  rs115941008     SD       NA 0.006089  0.01106
   3   rs76530580   GENO      G/G      G/A      A/A
   3   rs76530580 COUNTS        0       12       28
   3   rs76530580   FREQ        0      0.3      0.7
   3   rs76530580   MEAN       NA -0.002528 -0.002323
   3   rs76530580     SD       NA  0.01101  0.01065
   3  rs116062432   GENO      A/A      A/G      G/G
   3  rs116062432 COUNTS        0        4       36
   3  rs116062432   FREQ        0      0.1      0.9
   3  rs116062432   MEAN       NA -0.003247 -0.002288
   3  rs116062432     SD       NA 0.006089  0.01106
   3   rs72969200   GENO      A/A      A/G      G/G
   3   rs72969200 COUNTS        0        5       35
   3   rs72969200   FREQ        0    0.125    0.875
   3   rs72969200   MEAN       NA -0.001394 -0.002526
   3   rs72969200     SD       NA 0.008246  0.01101
   3     rs182839   GENO      C/C      C/T      T/T
   3     rs182839 COUNTS        0       11       29
   3     rs182839   FREQ        0    0.275    0.725
   3     rs182839   MEAN       NA -0.00281 -0.002223
   3     rs182839     SD       NA 0.006617  0.01189
   3     rs334536   GENO      C/C      C/A      A/A
   3     rs334536 COUNTS        4       17       19
   3     rs334536   FREQ      0.1    0.425    0.475
   3     rs334536   MEAN  -0.0125 0.0007673 -0.003075
   3     rs334536     SD  0.01026 0.007741  0.01187
   3   rs72971006   GENO      A/A      A/G      G/G
   3   rs72971006 COUNTS        0        9       31
   3   rs72971006   FREQ        0    0.225    0.775
   3   rs72971006   MEAN       NA 0.0004303 -0.003201
   3   rs72971006     SD       NA  0.01303  0.00991
   3   rs75300086   GENO      C/C      C/G      G/G
   3   rs75300086 COUNTS        0       12       28
   3   rs75300086   FREQ        0      0.3      0.7
   3   rs75300086   MEAN       NA -0.002528 -0.002323
   3   rs75300086     SD       NA  0.01101  0.01065
   3  rs201701050   GENO      G/G      G/A      A/A
   3  rs201701050 COUNTS        0       12       28
   3  rs201701050   FREQ        0      0.3      0.7
   3  rs201701050   MEAN       NA -0.002528 -0.002323
   3  rs201701050     SD       NA  0.01101  0.01065
   3     rs334535   GENO      C/C      C/T      T/T
   3     rs334535 COUNTS        7       20       13
   3     rs334535   FREQ    0.175      0.5    0.325
   3     rs334535   MEAN -0.0009246 -0.00192 -0.003885
   3     rs334535     SD  0.01279  0.01132 0.008813
   3   rs17205095   GENO      A/A      A/G      G/G
   3   rs17205095 COUNTS        1        8       31
   3   rs17205095   FREQ    0.025      0.2    0.775
   3   rs17205095   MEAN  -0.0199 0.002972 -0.003201
   3   rs17205095     SD        0  0.01129  0.00991
   3   rs77726485   GENO      C/C      C/G      G/G
   3   rs77726485 COUNTS        0       12       28
   3   rs77726485   FREQ        0      0.3      0.7
   3   rs77726485   MEAN       NA -0.002528 -0.002323
   3   rs77726485     SD       NA  0.01101  0.01065
   3     rs334534   GENO      T/T      T/C      C/C
   3     rs334534 COUNTS        0       12       28
   3     rs334534   FREQ        0      0.3      0.7
   3     rs334534   MEAN       NA -0.002734 -0.002234
   3     rs334534     SD       NA 0.006314   0.0121
   3    rs9816864   GENO      A/A      A/C      C/C
   3    rs9816864 COUNTS        1        2       37
   3    rs9816864   FREQ    0.025     0.05    0.925
   3    rs9816864   MEAN 0.004098 0.002378 -0.002817
   3    rs9816864     SD        0 0.003417  0.01092
   3  rs112158126   GENO      T/T      T/C      C/C
   3  rs112158126 COUNTS        0       12       28
   3  rs112158126   FREQ        0      0.3      0.7
   3  rs112158126   MEAN       NA -0.002528 -0.002323
   3  rs112158126     SD       NA  0.01101  0.01065
   3   rs62266277   GENO      A/A      A/T      T/T
   3   rs62266277 COUNTS        6       20       14
   3   rs62266277   FREQ     0.15      0.5     0.35
   3   rs62266277   MEAN 0.001578 -0.002351 -0.00413
   3   rs62266277     SD  0.01198  0.01169 0.008517
   3  rs112912146   GENO      C/C      C/T      T/T
   3  rs112912146 COUNTS        0       12       28
   3  rs112912146   FREQ        0      0.3      0.7
   3  rs112912146   MEAN       NA -0.002528 -0.002323
   3  rs112912146     SD       NA  0.01101  0.01065
   3   rs61588608   GENO      C/C     C/CT    CT/CT
   3   rs61588608 COUNTS        7       22       11
   3   rs61588608   FREQ    0.175     0.55    0.275
   3   rs61588608   MEAN -0.003153 -0.002084 -0.002495
   3   rs61588608     SD  0.01088    0.011  0.01067
   3   rs76375771   GENO      G/G      G/A      A/A
   3   rs76375771 COUNTS        0       12       28
   3   rs76375771   FREQ        0      0.3      0.7
   3   rs76375771   MEAN       NA -0.002528 -0.002323
   3   rs76375771     SD       NA  0.01101  0.01065
   3   rs72971013   GENO      C/C      C/T      T/T
   3   rs72971013 COUNTS        0        6       34
   3   rs72971013   FREQ        0     0.15     0.85
   3   rs72971013   MEAN       NA 0.006111 -0.003884
   3   rs72971013     SD       NA 0.009903  0.01014
   3    rs9842216   GENO      C/C      C/T      T/T
   3    rs9842216 COUNTS        1        2       37
   3    rs9842216   FREQ    0.025     0.05    0.925
   3    rs9842216   MEAN 0.004098 0.002378 -0.002817
   3    rs9842216     SD        0 0.003417  0.01092
   3   rs58959678   GENO      T/T      T/C      C/C
   3   rs58959678 COUNTS        0        4       36
   3   rs58959678   FREQ        0      0.1      0.9
   3   rs58959678   MEAN       NA -0.001898 -0.002438
   3   rs58959678     SD       NA  0.00757  0.01098
   3  rs149997834   GENO      G/G     G/GC    GC/GC
   3  rs149997834 COUNTS        0       12       28
   3  rs149997834   FREQ        0      0.3      0.7
   3  rs149997834   MEAN       NA -0.002528 -0.002323
   3  rs149997834     SD       NA  0.01101  0.01065
   3  rs116455472   GENO      T/T      T/C      C/C
   3  rs116455472 COUNTS        0        4       36
   3  rs116455472   FREQ        0      0.1      0.9
   3  rs116455472   MEAN       NA -0.003247 -0.002288
   3  rs116455472     SD       NA 0.006089  0.01106
   3  rs144880072   GENO      G/G      G/T      T/T
   3  rs144880072 COUNTS        0       12       28
   3  rs144880072   FREQ        0      0.3      0.7
   3  rs144880072   MEAN       NA -0.002528 -0.002323
   3  rs144880072     SD       NA  0.01101  0.01065
   3     rs334551   GENO      A/A      A/G      G/G
   3     rs334551 COUNTS        0       12       28
   3     rs334551   FREQ        0      0.3      0.7
   3     rs334551   MEAN       NA -0.002734 -0.002234
   3     rs334551     SD       NA 0.006314   0.0121
   3   rs76224378   GENO      T/T      T/C      C/C
   3   rs76224378 COUNTS        0       12       28
   3   rs76224378   FREQ        0      0.3      0.7
   3   rs76224378   MEAN       NA -0.002528 -0.002323
   3   rs76224378     SD       NA  0.01101  0.01065
   3     rs334552   GENO      A/A      A/G      G/G
   3     rs334552 COUNTS        0       12       28
   3     rs334552   FREQ        0      0.3      0.7
   3     rs334552   MEAN       NA -0.002734 -0.002234
   3     rs334552     SD       NA 0.006314   0.0121
   3  rs140499519   GENO      C/C    C/CTA  CTA/CTA
   3  rs140499519 COUNTS        0       12       28
   3  rs140499519   FREQ        0      0.3      0.7
   3  rs140499519   MEAN       NA -0.002528 -0.002323
   3  rs140499519     SD       NA  0.01101  0.01065
   3  rs141411516   GENO      T/T T/TCTTCCTTTA TCTTCCTTTA/TCTTCCTTTA
   3  rs141411516 COUNTS        0       12       28
   3  rs141411516   FREQ        0      0.3      0.7
   3  rs141411516   MEAN       NA -0.002528 -0.002323
   3  rs141411516     SD       NA  0.01101  0.01065
   3  rs199806110   GENO      C/C     C/CT    CT/CT
   3  rs199806110 COUNTS        5       21       14
   3  rs199806110   FREQ    0.125    0.525     0.35
   3  rs199806110   MEAN -0.002329 -0.001233 -0.00413
   3  rs199806110     SD 0.008059   0.0125 0.008517
   3  rs112003116   GENO      T/T  T/TACAC TACAC/TACAC
   3  rs112003116 COUNTS        7       21       12
   3  rs112003116   FREQ    0.175    0.525      0.3
   3  rs112003116   MEAN 0.0008148 -0.003003 -0.003167
   3  rs112003116     SD 0.005285  0.01118  0.01221
   3  rs112369966   GENO      C/C      C/T      T/T
   3  rs112369966 COUNTS        0       12       28
   3  rs112369966   FREQ        0      0.3      0.7
   3  rs112369966   MEAN       NA -0.002528 -0.002323
   3  rs112369966     SD       NA  0.01101  0.01065
   3  rs113228536   GENO      T/T      T/C      C/C
   3  rs113228536 COUNTS        0       12       28
   3  rs113228536   FREQ        0      0.3      0.7
   3  rs113228536   MEAN       NA -0.002528 -0.002323
   3  rs113228536     SD       NA  0.01101  0.01065
   3    rs9289139   GENO      A/A      A/C      C/C
   3    rs9289139 COUNTS        1        2       37
   3    rs9289139   FREQ    0.025     0.05    0.925
   3    rs9289139   MEAN 0.004098 0.002378 -0.002817
   3    rs9289139     SD        0 0.003417  0.01092
   3   rs72971017   GENO      T/T      T/C      C/C
   3   rs72971017 COUNTS        0        6       34
   3   rs72971017   FREQ        0     0.15     0.85
   3   rs72971017   MEAN       NA 0.006111 -0.003884
   3   rs72971017     SD       NA 0.009903  0.01014
   3    rs7626888   GENO      A/A      A/G      G/G
   3    rs7626888 COUNTS        0        4       36
   3    rs7626888   FREQ        0      0.1      0.9
   3    rs7626888   MEAN       NA  -0.0145 -0.001038
   3    rs7626888     SD       NA 0.006361  0.01017
   3   rs79100041   GENO      C/C      C/T      T/T
   3   rs79100041 COUNTS        0       12       28
   3   rs79100041   FREQ        0      0.3      0.7
   3   rs79100041   MEAN       NA -0.002528 -0.002323
   3   rs79100041     SD       NA  0.01101  0.01065
   3   rs78106885   GENO      C/C      C/T      T/T
   3   rs78106885 COUNTS        0       12       28
   3   rs78106885   FREQ        0      0.3      0.7
   3   rs78106885   MEAN       NA -0.002528 -0.002323
   3   rs78106885     SD       NA  0.01101  0.01065
   3   rs72971018   GENO      C/C      C/T      T/T
   3   rs72971018 COUNTS        0        6       34
   3   rs72971018   FREQ        0     0.15     0.85
   3   rs72971018   MEAN       NA 0.006111 -0.003884
   3   rs72971018     SD       NA 0.009903  0.01014
   3    rs9836325   GENO      A/A      A/G      G/G
   3    rs9836325 COUNTS        1        2       37
   3    rs9836325   FREQ    0.025     0.05    0.925
   3    rs9836325   MEAN 0.004098 0.002378 -0.002817
   3    rs9836325     SD        0 0.003417  0.01092
   3     rs334554   GENO      C/C      C/T      T/T
   3     rs334554 COUNTS        0       12       28
   3     rs334554   FREQ        0      0.3      0.7
   3     rs334554   MEAN       NA -0.002734 -0.002234
   3     rs334554     SD       NA 0.006314   0.0121
   3   rs55974533   GENO      G/G      G/A      A/A
   3   rs55974533 COUNTS        0        4       36
   3   rs55974533   FREQ        0      0.1      0.9
   3   rs55974533   MEAN       NA  -0.0145 -0.001038
   3   rs55974533     SD       NA 0.006361  0.01017
   3    rs9862099   GENO      C/C      C/T      T/T
   3    rs9862099 COUNTS        1        2       37
   3    rs9862099   FREQ    0.025     0.05    0.925
   3    rs9862099   MEAN 0.004098 0.002378 -0.002817
   3    rs9862099     SD        0 0.003417  0.01092
   3   rs75766927   GENO      T/T      T/C      C/C
   3   rs75766927 COUNTS        0       12       28
   3   rs75766927   FREQ        0      0.3      0.7
   3   rs75766927   MEAN       NA -0.002528 -0.002323
   3   rs75766927     SD       NA  0.01101  0.01065
   3   rs62266281   GENO      T/T      T/C      C/C
   3   rs62266281 COUNTS        6       20       14
   3   rs62266281   FREQ     0.15      0.5     0.35
   3   rs62266281   MEAN 0.001578 -0.002351 -0.00413
   3   rs62266281     SD  0.01198  0.01169 0.008517
   3  rs151266821   GENO      G/G      G/A      A/A
   3  rs151266821 COUNTS        0        4       36
   3  rs151266821   FREQ        0      0.1      0.9
   3  rs151266821   MEAN       NA  -0.0145 -0.001038
   3  rs151266821     SD       NA 0.006361  0.01017
   3   rs78984101   GENO      C/C      C/T      T/T
   3   rs78984101 COUNTS        0       12       28
   3   rs78984101   FREQ        0      0.3      0.7
   3   rs78984101   MEAN       NA -0.002528 -0.002323
   3   rs78984101     SD       NA  0.01101  0.01065
   3  rs111759277   GENO      C/C      C/T      T/T
   3  rs111759277 COUNTS        0       12       28
   3  rs111759277   FREQ        0      0.3      0.7
   3  rs111759277   MEAN       NA -0.002528 -0.002323
   3  rs111759277     SD       NA  0.01101  0.01065
   3   rs76950123   GENO      C/C      C/T      T/T
   3   rs76950123 COUNTS        0       12       28
   3   rs76950123   FREQ        0      0.3      0.7
   3   rs76950123   MEAN       NA -0.002528 -0.002323
   3   rs76950123     SD       NA  0.01101  0.01065
   3  rs112627323   GENO      G/G      G/C      C/C
   3  rs112627323 COUNTS        0       12       28
   3  rs112627323   FREQ        0      0.3      0.7
   3  rs112627323   MEAN       NA -0.002528 -0.002323
   3  rs112627323     SD       NA  0.01101  0.01065
   3  rs113392759   GENO      G/G      G/A      A/A
   3  rs113392759 COUNTS        0       12       28
   3  rs113392759   FREQ        0      0.3      0.7
   3  rs113392759   MEAN       NA -0.002528 -0.002323
   3  rs113392759     SD       NA  0.01101  0.01065
   3   rs71688969   GENO      C/C  C/CTGAG CTGAG/CTGAG
   3   rs71688969 COUNTS        0       12       28
   3   rs71688969   FREQ        0      0.3      0.7
   3   rs71688969   MEAN       NA -0.002734 -0.002234
   3   rs71688969     SD       NA 0.006314   0.0121
   3   rs73854776   GENO      A/A      A/C      C/C
   3   rs73854776 COUNTS        0        5       35
   3   rs73854776   FREQ        0    0.125    0.875
   3   rs73854776   MEAN       NA -0.00715 -0.001704
   3   rs73854776     SD       NA  0.01733 0.009495
   3   rs77026850   GENO      T/T      T/C      C/C
   3   rs77026850 COUNTS        0       12       28
   3   rs77026850   FREQ        0      0.3      0.7
   3   rs77026850   MEAN       NA -0.002528 -0.002323
   3   rs77026850     SD       NA  0.01101  0.01065
   3   rs60235167   GENO      A/A      A/G      G/G
   3   rs60235167 COUNTS        6       20       14
   3   rs60235167   FREQ     0.15      0.5     0.35
   3   rs60235167   MEAN 0.001578 -0.002351 -0.00413
   3   rs60235167     SD  0.01198  0.01169 0.008517
   3  rs115760931   GENO      T/T      T/C      C/C
   3  rs115760931 COUNTS        0        8       32
   3  rs115760931   FREQ        0      0.2      0.8
   3  rs115760931   MEAN       NA -0.002168 -0.002438
   3  rs115760931     SD       NA  0.01319  0.01012
   3   rs72971020   GENO      T/T      T/A      A/A
   3   rs72971020 COUNTS        0        5       35
   3   rs72971020   FREQ        0    0.125    0.875
   3   rs72971020   MEAN       NA -0.001394 -0.002526
   3   rs72971020     SD       NA 0.008246  0.01101
   3  rs114214246   GENO      A/A      A/C      C/C
   3  rs114214246 COUNTS        1        2       37
   3  rs114214246   FREQ    0.025     0.05    0.925
   3  rs114214246   MEAN 0.002749 -0.003365 -0.00247
   3  rs114214246     SD        0  0.00858  0.01092
   3   rs76748801   GENO      G/G      G/C      C/C
   3   rs76748801 COUNTS        0       12       28
   3   rs76748801   FREQ        0      0.3      0.7
   3   rs76748801   MEAN       NA -0.002528 -0.002323
   3   rs76748801     SD       NA  0.01101  0.01065
   3     rs334559   GENO      G/G      G/A      A/A
   3     rs334559 COUNTS        9       18       13
   3     rs334559   FREQ    0.225     0.45    0.325
   3     rs334559   MEAN -0.002776 -0.001105 -0.003885
   3     rs334559     SD  0.01208  0.01147 0.008813
   3  rs112201072   GENO      T/T      T/G      G/G
   3  rs112201072 COUNTS        0       12       28
   3  rs112201072   FREQ        0      0.3      0.7
   3  rs112201072   MEAN       NA -0.002528 -0.002323
   3  rs112201072     SD       NA  0.01101  0.01065
   3   rs60325644   GENO      G/G      G/A      A/A
   3   rs60325644 COUNTS        0       12       28
   3   rs60325644   FREQ        0      0.3      0.7
   3   rs60325644   MEAN       NA -0.002528 -0.002323
   3   rs60325644     SD       NA  0.01101  0.01065
   3  rs373339796   GENO      G/G     G/GA    GA/GA
   3  rs373339796 COUNTS        0       14       26
   3  rs373339796   FREQ        0     0.35     0.65
   3  rs373339796   MEAN       NA -0.002292 -0.002434
   3  rs373339796     SD       NA 0.006062  0.01252
   3    rs4688059   GENO      A/A      A/G      G/G
   3    rs4688059 COUNTS        6       20       14
   3    rs4688059   FREQ     0.15      0.5     0.35
   3    rs4688059   MEAN 0.001578 -0.002351 -0.00413
   3    rs4688059     SD  0.01198  0.01169 0.008517
   3   rs77066685   GENO      C/C      C/T      T/T
   3   rs77066685 COUNTS        1        5       34
   3   rs77066685   FREQ    0.025    0.125     0.85
   3   rs77066685   MEAN 0.004098 -0.002367 -0.002577
   3   rs77066685     SD        0 0.006982  0.01122
   3  rs569442510   GENO      C/C     C/CT    CT/CT
   3  rs569442510 COUNTS        0        4       36
   3  rs569442510   FREQ        0      0.1      0.9
   3  rs569442510   MEAN       NA -0.003247 -0.002288
   3  rs569442510     SD       NA 0.006089  0.01106
   3   rs72971026   GENO      A/A      A/C      C/C
   3   rs72971026 COUNTS        0        6       34
   3   rs72971026   FREQ        0     0.15     0.85
   3   rs72971026   MEAN       NA 0.006111 -0.003884
   3   rs72971026     SD       NA 0.009903  0.01014
   3    rs3755556   GENO      A/A      A/C      C/C
   3    rs3755556 COUNTS        0       13       27
   3    rs3755556   FREQ        0    0.325    0.675
   3    rs3755556   MEAN       NA -0.002016 -0.002561
   3    rs3755556     SD       NA   0.0107  0.01078
   3    rs9846422   GENO      C/C      C/G      G/G
   3    rs9846422 COUNTS        1        2       37
   3    rs9846422   FREQ    0.025     0.05    0.925
   3    rs9846422   MEAN 0.004098 0.002378 -0.002817
   3    rs9846422     SD        0 0.003417  0.01092
   3    rs3755557   GENO      A/A      A/T      T/T
   3    rs3755557 COUNTS        2        5       33
   3    rs3755557   FREQ     0.05    0.125    0.825
   3    rs3755557   MEAN -0.01773 -0.0009867 -0.001666
   3    rs3755557     SD 0.003079 0.006865  0.01075
   3   rs78247451   GENO      G/G      G/A      A/A
   3   rs78247451 COUNTS        1        2       37
   3   rs78247451   FREQ    0.025     0.05    0.925
   3   rs78247451   MEAN 0.004098 0.002378 -0.002817
   3   rs78247451     SD        0 0.003417  0.01092
   3   rs80234913   GENO      G/G      G/A      A/A
   3   rs80234913 COUNTS        0        6       34
   3   rs80234913   FREQ        0     0.15     0.85
   3   rs80234913   MEAN       NA 6.551e-05 -0.002817
   3   rs80234913     SD       NA  0.01202  0.01049
   3   rs80050568   GENO      A/A      A/C      C/C
   3   rs80050568 COUNTS        2        5       33
   3   rs80050568   FREQ     0.05    0.125    0.825
   3   rs80050568   MEAN -0.01773 -0.0009867 -0.001666
   3   rs80050568     SD 0.003079 0.006865  0.01075
   3   rs73177909   GENO      A/A      A/C      C/C
   3   rs73177909 COUNTS        2        5       33
   3   rs73177909   FREQ     0.05    0.125    0.825
   3   rs73177909   MEAN -0.01773 -0.0009867 -0.001666
   3   rs73177909     SD 0.003079 0.006865  0.01075
   3  rs114265738   GENO      G/G      G/C      C/C
   3  rs114265738 COUNTS        0        4       36
   3  rs114265738   FREQ        0      0.1      0.9
   3  rs114265738   MEAN       NA -0.003247 -0.002288
   3  rs114265738     SD       NA 0.006089  0.01106
   3   rs12632325   GENO      C/C      C/G      G/G
   3   rs12632325 COUNTS        4       19       17
   3   rs12632325   FREQ      0.1    0.475    0.425
   3   rs12632325   MEAN 0.002445 -0.002324 -0.003588
   3   rs12632325     SD  0.01497  0.01173 0.008403
   3    rs6806460   GENO      A/A      A/G      G/G
   3    rs6806460 COUNTS        6       19       15
   3    rs6806460   FREQ     0.15    0.475    0.375
   3    rs6806460   MEAN -0.001529 -0.001636 -0.003675
   3    rs6806460     SD  0.01375  0.01135 0.008825
   3   rs80083327   GENO      A/A      A/G      G/G
   3   rs80083327 COUNTS        0       13       27
   3   rs80083327   FREQ        0    0.325    0.675
   3   rs80083327   MEAN       NA -0.002016 -0.002561
   3   rs80083327     SD       NA   0.0107  0.01078
   3   rs72971030   GENO      A/A      A/G      G/G
   3   rs72971030 COUNTS        0        4       36
   3   rs72971030   FREQ        0      0.1      0.9
   3   rs72971030   MEAN       NA 0.002129 -0.002886
   3   rs72971030     SD       NA 0.007456  0.01087
   3   rs17811013   GENO      C/C      C/G      G/G
   3   rs17811013 COUNTS        2        5       33
   3   rs17811013   FREQ     0.05    0.125    0.825
   3   rs17811013   MEAN -0.01773 -0.0009867 -0.001666
   3   rs17811013     SD 0.003079 0.006865  0.01075
   3  rs200931686   GENO      G/G     G/GA    GA/GA
   3  rs200931686 COUNTS        4       15       21
   3  rs200931686   FREQ      0.1    0.375    0.525
   3  rs200931686   MEAN -0.0006636 -0.0001757 -0.00429
   3  rs200931686     SD  0.01591 0.008618  0.01104
   3  rs147396134   GENO GCACT/GCACT  GCACT/G      G/G
   3  rs147396134 COUNTS        0        6       34
   3  rs147396134   FREQ        0     0.15     0.85
   3  rs147396134   MEAN       NA 0.006111 -0.003884
   3  rs147396134     SD       NA 0.009903  0.01014
   3   rs58159117   GENO      C/C      C/T      T/T
   3   rs58159117 COUNTS        4       21       15
   3   rs58159117   FREQ      0.1    0.525    0.375
   3   rs58159117   MEAN 0.002445 -0.00223 -0.003888
   3   rs58159117     SD  0.01497  0.01114 0.008927
   3   rs12635508   GENO      T/T      T/C      C/C
   3   rs12635508 COUNTS        4       21       15
   3   rs12635508   FREQ      0.1    0.525    0.375
   3   rs12635508   MEAN 0.002445 -0.00223 -0.003888
   3   rs12635508     SD  0.01497  0.01114 0.008927
   3   rs17811061   GENO      C/C      C/T      T/T
   3   rs17811061 COUNTS        2        5       33
   3   rs17811061   FREQ     0.05    0.125    0.825
   3   rs17811061   MEAN -0.01773 -0.0009867 -0.001666
   3   rs17811061     SD 0.003079 0.006865  0.01075
   3     rs184576   GENO      G/G      G/A      A/A
   3     rs184576 COUNTS        4       20       16
   3     rs184576   FREQ      0.1      0.5      0.4
   3     rs184576   MEAN 0.0001438 -0.003052 -0.002181
   3     rs184576     SD  0.01628 0.007148  0.01315
   3  rs139172121   GENO AGCAGATATCCACGTGGCT/AGCAGATATCCACGTGGCT AGCAGATATCCACGTGGCT/A      A/A
   3  rs139172121 COUNTS        9       21       10
   3  rs139172121   FREQ    0.225    0.525     0.25
   3  rs139172121   MEAN -0.000966 -0.002622 -0.003161
   3  rs139172121     SD  0.01239  0.01004  0.01118
   3   rs11925868   GENO      A/A      A/C      C/C
   3   rs11925868 COUNTS        2        5       33
   3   rs11925868   FREQ     0.05    0.125    0.825
   3   rs11925868   MEAN -0.01773 -0.0009867 -0.001666
   3   rs11925868     SD 0.003079 0.006865  0.01075
   3   rs11925952   GENO      A/A      A/G      G/G
   3   rs11925952 COUNTS        2        5       33
   3   rs11925952   FREQ     0.05    0.125    0.825
   3   rs11925952   MEAN -0.01773 -0.0009867 -0.001666
   3   rs11925952     SD 0.003079 0.006865  0.01075
   3   rs11925899   GENO      A/A      A/C      C/C
   3   rs11925899 COUNTS        2        5       33
   3   rs11925899   FREQ     0.05    0.125    0.825
   3   rs11925899   MEAN -0.01773 -0.0009867 -0.001666
   3   rs11925899     SD 0.003079 0.006865  0.01075
   3   rs74517115   GENO      T/T      T/C      C/C
   3   rs74517115 COUNTS        0        5       35
   3   rs74517115   FREQ        0    0.125    0.875
   3   rs74517115   MEAN       NA -0.001774 -0.002471
   3   rs74517115     SD       NA 0.006218  0.01117
   3  rs376466699   GENO      C/C     C/CT    CT/CT
   3  rs376466699 COUNTS        2       11       27
   3  rs376466699   FREQ     0.05    0.275    0.675
   3  rs376466699   MEAN -0.01773 -0.003395 -0.0008359
   3  rs376466699     SD 0.003079 0.008067  0.01107
   3   rs62266287   GENO      C/C      C/G      G/G
   3   rs62266287 COUNTS        0        4       36
   3   rs62266287   FREQ        0      0.1      0.9
   3   rs62266287   MEAN       NA -0.01207 -0.001308
   3   rs62266287     SD       NA  0.01004  0.01025
   3  rs113872954   GENO      T/T      T/C      C/C
   3  rs113872954 COUNTS        0        5       35
   3  rs113872954   FREQ        0    0.125    0.875
   3  rs113872954   MEAN       NA -0.001774 -0.002471
   3  rs113872954     SD       NA 0.006218  0.01117
   3     rs334537   GENO      T/T      T/A      A/A
   3     rs334537 COUNTS        0       12       28
   3     rs334537   FREQ        0      0.3      0.7
   3     rs334537   MEAN       NA -0.0008156 -0.003057
   3     rs334537     SD       NA 0.009355  0.01121
   3   rs11927974   GENO      A/A      A/G      G/G
   3   rs11927974 COUNTS        0        4       36
   3   rs11927974   FREQ        0      0.1      0.9
   3   rs11927974   MEAN       NA -0.001898 -0.002438
   3   rs11927974     SD       NA  0.00757  0.01098
   3   rs16830720   GENO      G/G      G/A      A/A
   3   rs16830720 COUNTS        0        6       34
   3   rs16830720   FREQ        0     0.15     0.85
   3   rs16830720   MEAN       NA -0.009708 -0.001092
   3   rs16830720     SD       NA  0.01222 0.009956
   3  rs199498515   GENO      A/A A/AATTTATGT AATTTATGT/AATTTATGT
   3  rs199498515 COUNTS        0        4       36
   3  rs199498515   FREQ        0      0.1      0.9
   3  rs199498515   MEAN       NA -0.001898 -0.002438
   3  rs199498515     SD       NA  0.00757  0.01098
   3  rs111661335   GENO      G/G      G/A      A/A
   3  rs111661335 COUNTS        0        4       36
   3  rs111661335   FREQ        0      0.1      0.9
   3  rs111661335   MEAN       NA -0.001898 -0.002438
   3  rs111661335     SD       NA  0.00757  0.01098
   3     rs334538   GENO      A/A      A/G      G/G
   3     rs334538 COUNTS        1       23       16
   3     rs334538   FREQ    0.025    0.575      0.4
   3     rs334538   MEAN -0.01149 -0.001791 -0.002668
   3     rs334538     SD        0 0.008731  0.01323
   3   rs17205536   GENO      T/T      T/A      A/A
   3   rs17205536 COUNTS        0        4       36
   3   rs17205536   FREQ        0      0.1      0.9
   3   rs17205536   MEAN       NA -0.001898 -0.002438
   3   rs17205536     SD       NA  0.00757  0.01098
   3  rs115836494   GENO      T/T      T/G      G/G
   3  rs115836494 COUNTS        0        4       36
   3  rs115836494   FREQ        0      0.1      0.9
   3  rs115836494   MEAN       NA -0.003247 -0.002288
   3  rs115836494     SD       NA 0.006089  0.01106
   3   rs73177912   GENO      C/C      C/G      G/G
   3   rs73177912 COUNTS        0        4       36
   3   rs73177912   FREQ        0      0.1      0.9
   3   rs73177912   MEAN       NA -0.001898 -0.002438
   3   rs73177912     SD       NA  0.00757  0.01098
   3   rs12053912   GENO      T/T      T/A      A/A
   3   rs12053912 COUNTS        2       17       21
   3   rs12053912   FREQ     0.05    0.425    0.525
   3   rs12053912   MEAN -0.007033 -0.005125 0.0002772
   3   rs12053912     SD  0.01197  0.01157 0.009459
   3  rs113898838   GENO      T/T      T/C      C/C
   3  rs113898838 COUNTS        0        4       36
   3  rs113898838   FREQ        0      0.1      0.9
   3  rs113898838   MEAN       NA -0.003247 -0.002288
   3  rs113898838     SD       NA 0.006089  0.01106
   3     rs334539   GENO      G/G      G/C      C/C
   3     rs334539 COUNTS        0       14       26
   3     rs334539   FREQ        0     0.35     0.65
   3     rs334539   MEAN       NA -0.00105 -0.003103
   3     rs334539     SD       NA 0.008628  0.01164
   3     rs334540   GENO      T/T      T/C      C/C
   3     rs334540 COUNTS        0       14       26
   3     rs334540   FREQ        0     0.35     0.65
   3     rs334540   MEAN       NA -0.00105 -0.003103
   3     rs334540     SD       NA 0.008628  0.01164
   3   rs11359839   GENO    CA/CA     CA/C      C/C
   3   rs11359839 COUNTS        0       21       19
   3   rs11359839   FREQ        0    0.525    0.475
   3   rs11359839   MEAN       NA -0.003363 -0.001302
   3   rs11359839     SD       NA 0.008229  0.01291
   3   rs34639411   GENO      C/C     C/CT    CT/CT
   3   rs34639411 COUNTS       11       17       12
   3   rs34639411   FREQ    0.275    0.425      0.3
   3   rs34639411   MEAN -0.004355 -0.003112 0.0004538
   3   rs34639411     SD  0.01192  0.01049 0.009845
   3  rs112232014   GENO      T/T      T/G      G/G
   3  rs112232014 COUNTS        1        4       35
   3  rs112232014   FREQ    0.025      0.1    0.875
   3  rs112232014   MEAN  0.02166 -0.003386 -0.002957
   3  rs112232014     SD        0  0.00496  0.01047
   3  rs111918115   GENO      A/A      A/G      G/G
   3  rs111918115 COUNTS        0        4       36
   3  rs111918115   FREQ        0      0.1      0.9
   3  rs111918115   MEAN       NA -0.003247 -0.002288
   3  rs111918115     SD       NA 0.006089  0.01106
   3   rs78093713   GENO      A/A      A/G      G/G
   3   rs78093713 COUNTS        2       14       24
   3   rs78093713   FREQ     0.05     0.35      0.6
   3   rs78093713   MEAN -0.002602 -0.00345 -0.001744
   3   rs78093713     SD 0.007567  0.01137   0.0107
   3    rs9868486   GENO      T/T      T/C      C/C
   3    rs9868486 COUNTS        1        3       36
   3    rs9868486   FREQ    0.025    0.075      0.9
   3    rs9868486   MEAN 0.004098 0.002958 -0.00301
   3    rs9868486     SD        0 0.002617  0.01101
   3   rs16830730   GENO      G/G      G/A      A/A
   3   rs16830730 COUNTS        1       18       21
   3   rs16830730   FREQ    0.025     0.45    0.525
   3   rs16830730   MEAN 0.001429 -0.005701 0.0002772
   3   rs16830730     SD        0  0.01149 0.009459
   3    rs9873873   GENO      T/T      T/C      C/C
   3    rs9873873 COUNTS        1        3       36
   3    rs9873873   FREQ    0.025    0.075      0.9
   3    rs9873873   MEAN 0.004098 0.002958 -0.00301
   3    rs9873873     SD        0 0.002617  0.01101
   3    rs4688062   GENO      C/C      C/G      G/G
   3    rs4688062 COUNTS        1        4       35
   3    rs4688062   FREQ    0.025      0.1    0.875
   3    rs4688062   MEAN  0.02166 -0.003386 -0.002957
   3    rs4688062     SD        0  0.00496  0.01047
   3  rs114455334   GENO      G/G      G/T      T/T
   3  rs114455334 COUNTS        1        5       34
   3  rs114455334   FREQ    0.025    0.125     0.85
   3  rs114455334   MEAN 0.002749 -0.006437 -0.001939
   3  rs114455334     SD        0  0.01179  0.01062
   3   rs78850370   GENO      G/G      G/A      A/A
   3   rs78850370 COUNTS        1        2       37
   3   rs78850370   FREQ    0.025     0.05    0.925
   3   rs78850370   MEAN 0.004098 0.002378 -0.002817
   3   rs78850370     SD        0 0.003417  0.01092
   3  rs113236173   GENO      T/T      T/C      C/C
   3  rs113236173 COUNTS        0        4       36
   3  rs113236173   FREQ        0      0.1      0.9
   3  rs113236173   MEAN       NA -0.003247 -0.002288
   3  rs113236173     SD       NA 0.006089  0.01106
   3  rs147912912   GENO      C/C      C/G      G/G
   3  rs147912912 COUNTS        1        3       36
   3  rs147912912   FREQ    0.025    0.075      0.9
   3  rs147912912   MEAN 0.004098 0.002958 -0.00301
   3  rs147912912     SD        0 0.002617  0.01101
   3  rs143681766   GENO      A/A      A/C      C/C
   3  rs143681766 COUNTS        0        6       34
   3  rs143681766   FREQ        0     0.15     0.85
   3  rs143681766   MEAN       NA 6.551e-05 -0.002817
   3  rs143681766     SD       NA  0.01202  0.01049
   3    rs9289141   GENO      C/C      C/T      T/T
   3    rs9289141 COUNTS        1        4       35
   3    rs9289141   FREQ    0.025      0.1    0.875
   3    rs9289141   MEAN  0.02166 -0.003386 -0.002957
   3    rs9289141     SD        0  0.00496  0.01047
   3     rs334542   GENO      A/A      A/G      G/G
   3     rs334542 COUNTS        9       21       10
   3     rs334542   FREQ    0.225    0.525     0.25
   3     rs334542   MEAN 0.001165 -0.006441 0.002942
   3     rs334542     SD   0.0115 0.008835  0.01072
   3  rs112442742   GENO      C/C      C/T      T/T
   3  rs112442742 COUNTS        0        4       36
   3  rs112442742   FREQ        0      0.1      0.9
   3  rs112442742   MEAN       NA -0.003247 -0.002288
   3  rs112442742     SD       NA 0.006089  0.01106
   3     rs334543   GENO      C/C      C/A      A/A
   3     rs334543 COUNTS        0        7       33
   3     rs334543   FREQ        0    0.175    0.825
   3     rs334543   MEAN       NA -0.003004 -0.002253
   3     rs334543     SD       NA  0.01151   0.0106
   3   rs58321096   GENO      C/C      C/G      G/G
   3   rs58321096 COUNTS        0        5       35
   3   rs58321096   FREQ        0    0.125    0.875
   3   rs58321096   MEAN       NA 0.002886 -0.003137
   3   rs58321096     SD       NA 0.006675  0.01093
   3   rs12493535   GENO      G/G      G/A      A/A
   3   rs12493535 COUNTS        1        4       35
   3   rs12493535   FREQ    0.025      0.1    0.875
   3   rs12493535   MEAN  0.02166 -0.003386 -0.002957
   3   rs12493535     SD        0  0.00496  0.01047
   3     rs334544   GENO      T/T      T/C      C/C
   3     rs334544 COUNTS        2       20       18
   3     rs334544   FREQ     0.05      0.5     0.45
   3     rs334544   MEAN  0.01155 -0.002207 -0.00413
   3     rs334544     SD  0.01429 0.007796  0.01235
   3    rs6804929   GENO      A/A      A/G      G/G
   3    rs6804929 COUNTS        1       15       24
   3    rs6804929   FREQ    0.025    0.375      0.6
   3    rs6804929   MEAN 0.001429 -0.004655 -0.001124
   3    rs6804929     SD        0  0.01153  0.01023
   3   rs77709982   GENO      T/T      T/C      C/C
   3   rs77709982 COUNTS        1        5       34
   3   rs77709982   FREQ    0.025    0.125     0.85
   3   rs77709982   MEAN 0.002749 -0.006437 -0.001939
   3   rs77709982     SD        0  0.01179  0.01062
   3    rs1488766   GENO      T/T      T/A      A/A
   3    rs1488766 COUNTS        7       25        8
   3    rs1488766   FREQ    0.175    0.625      0.2
   3    rs1488766   MEAN 0.002555 -0.001387 -0.009822
   3    rs1488766     SD 0.009747  0.01033 0.009446
   3  rs113461270   GENO      C/C   C/CTTG CTTG/CTTG
   3  rs113461270 COUNTS        0        4       36
   3  rs113461270   FREQ        0      0.1      0.9
   3  rs113461270   MEAN       NA -0.003247 -0.002288
   3  rs113461270     SD       NA 0.006089  0.01106
   3     rs334545   GENO      T/T      T/C      C/C
   3     rs334545 COUNTS        0       14       26
   3     rs334545   FREQ        0     0.35     0.65
   3     rs334545   MEAN       NA -0.00105 -0.003103
   3     rs334545     SD       NA 0.008628  0.01164
   3  rs113635897   GENO      C/C      C/G      G/G
   3  rs113635897 COUNTS        0        4       36
   3  rs113635897   FREQ        0      0.1      0.9
   3  rs113635897   MEAN       NA -0.003247 -0.002288
   3  rs113635897     SD       NA 0.006089  0.01106
   3   rs59081488   GENO      G/G      G/A      A/A
   3   rs59081488 COUNTS        1       15       24
   3   rs59081488   FREQ    0.025    0.375      0.6
   3   rs59081488   MEAN 0.002749 -0.005601 -0.0005878
   3   rs59081488     SD        0  0.01194 0.009651
   3  rs144865819   GENO      C/C      C/G      G/G
   3  rs144865819 COUNTS        1        3       36
   3  rs144865819   FREQ    0.025    0.075      0.9
   3  rs144865819   MEAN 0.004098 0.002958 -0.00301
   3  rs144865819     SD        0 0.002617  0.01101
   3  rs112321186   GENO      T/T      T/C      C/C
   3  rs112321186 COUNTS        0        4       36
   3  rs112321186   FREQ        0      0.1      0.9
   3  rs112321186   MEAN       NA -0.001898 -0.002438
   3  rs112321186     SD       NA  0.00757  0.01098
   3   rs62266291   GENO      T/T      T/C      C/C
   3   rs62266291 COUNTS        0       10       30
   3   rs62266291   FREQ        0     0.25     0.75
   3   rs62266291   MEAN       NA -0.005183 -0.001451
   3   rs62266291     SD       NA  0.01262 0.009928
   3  rs149131446   GENO      T/T      T/C      C/C
   3  rs149131446 COUNTS        0       10       30
   3  rs149131446   FREQ        0     0.25     0.75
   3  rs149131446   MEAN       NA -0.005183 -0.001451
   3  rs149131446     SD       NA  0.01262 0.009928
   3   rs59660423   GENO      A/A      A/G      G/G
   3   rs59660423 COUNTS        1        5       34
   3   rs59660423   FREQ    0.025    0.125     0.85
   3   rs59660423   MEAN 0.002749 -0.006437 -0.001939
   3   rs59660423     SD        0  0.01179  0.01062
   3  rs141103461   GENO      A/A      A/C      C/C
   3  rs141103461 COUNTS        0        7       33
   3  rs141103461   FREQ        0    0.175    0.825
   3  rs141103461   MEAN       NA -0.002719 -0.002313
   3  rs141103461     SD       NA  0.01294  0.01029
   3   rs80300251   GENO      A/A      A/G      G/G
   3   rs80300251 COUNTS        0        4       36
   3   rs80300251   FREQ        0      0.1      0.9
   3   rs80300251   MEAN       NA -0.003247 -0.002288
   3   rs80300251     SD       NA 0.006089  0.01106
   3     rs749768   GENO      T/T      T/C      C/C
   3     rs749768 COUNTS        1        6       33
   3     rs749768   FREQ    0.025     0.15    0.825
   3     rs749768   MEAN  0.02166 -0.00181 -0.003217
   3     rs749768     SD        0 0.004874  0.01072
   3  rs115655564   GENO      A/A      A/C      C/C
   3  rs115655564 COUNTS        0        4       36
   3  rs115655564   FREQ        0      0.1      0.9
   3  rs115655564   MEAN       NA -0.003247 -0.002288
   3  rs115655564     SD       NA 0.006089  0.01106
   3   rs59504548   GENO      G/G      G/C      C/C
   3   rs59504548 COUNTS        0        5       35
   3   rs59504548   FREQ        0    0.125    0.875
   3   rs59504548   MEAN       NA -0.006498 -0.001797
   3   rs59504548     SD       NA  0.01691 0.009634
   3    rs9813357   GENO      T/T      T/C      C/C
   3    rs9813357 COUNTS        0        4       36
   3    rs9813357   FREQ        0      0.1      0.9
   3    rs9813357   MEAN       NA 0.003243 -0.00301
   3    rs9813357     SD       NA 0.002211  0.01101
   3    rs3036733   GENO  GGT/GGT    GGT/G      G/G
   3    rs3036733 COUNTS        1       11       28
   3    rs3036733   FREQ    0.025    0.275      0.7
   3    rs3036733   MEAN  0.02166 -0.003577 -0.002774
   3    rs3036733     SD        0 0.006255  0.01123
   3   rs76014591   GENO      A/A      A/G      G/G
   3   rs76014591 COUNTS        0        4       36
   3   rs76014591   FREQ        0      0.1      0.9
   3   rs76014591   MEAN       NA 0.003243 -0.00301
   3   rs76014591     SD       NA 0.002211  0.01101
   3  rs111477984   GENO      A/A      A/C      C/C
   3  rs111477984 COUNTS        0        4       36
   3  rs111477984   FREQ        0      0.1      0.9
   3  rs111477984   MEAN       NA -0.003247 -0.002288
   3  rs111477984     SD       NA 0.006089  0.01106
   3   rs11362154   GENO      G/G     G/GC    GC/GC
   3   rs11362154 COUNTS        1       13       26
   3   rs11362154   FREQ    0.025    0.325     0.65
   3   rs11362154   MEAN -0.01149 0.0002161 -0.003334
   3   rs11362154     SD        0 0.008485  0.01155
   3   rs79106432   GENO      T/T      T/C      C/C
   3   rs79106432 COUNTS        1        9       30
   3   rs79106432   FREQ    0.025    0.225     0.75
   3   rs79106432   MEAN 0.002749 -0.005019 -0.001765
   3   rs79106432     SD        0 0.009287  0.01115
   3   rs34825829   GENO      G/G      G/T      T/T
   3   rs34825829 COUNTS        0        7       33
   3   rs34825829   FREQ        0    0.175    0.825
   3   rs34825829   MEAN       NA -0.0007848 -0.002724
   3   rs34825829     SD       NA   0.0089  0.01104
   3    rs6776878   GENO      C/C      C/G      G/G
   3    rs6776878 COUNTS        1        3       36
   3    rs6776878   FREQ    0.025    0.075      0.9
   3    rs6776878   MEAN  0.02166 -0.005859 -0.002763
   3    rs6776878     SD        0 0.008753  0.01017
   3    rs9861883   GENO      G/G      G/A      A/A
   3    rs9861883 COUNTS        1       10       29
   3    rs9861883   FREQ    0.025     0.25    0.725
   3    rs9861883   MEAN -0.01393 -0.003352 -0.001653
   3    rs9861883     SD        0  0.01172  0.01036
   3     rs334547   GENO      A/A      A/G      G/G
   3     rs334547 COUNTS        1       22       17
   3     rs334547   FREQ    0.025     0.55    0.425
   3     rs334547   MEAN -0.01149 -0.001179 -0.003408
   3     rs334547     SD        0 0.008787  0.01285
   3    rs9849392   GENO      A/A      A/T      T/T
   3    rs9849392 COUNTS        3       20       17
   3    rs9849392   FREQ    0.075      0.5    0.425
   3    rs9849392   MEAN -0.009338 -0.002967 -0.0004719
   3    rs9849392     SD 0.009359   0.0121 0.008758
   3     rs334548   GENO      G/G      G/A      A/A
   3     rs334548 COUNTS        0        5       35
   3     rs334548   FREQ        0    0.125    0.875
   3     rs334548   MEAN       NA -0.002227 -0.002407
   3     rs334548     SD       NA 0.005368  0.01122
   3     rs334549   GENO      T/T      T/A      A/A
   3     rs334549 COUNTS        1       13       26
   3     rs334549   FREQ    0.025    0.325     0.65
   3     rs334549   MEAN -0.01149 0.0002161 -0.003334
   3     rs334549     SD        0 0.008485  0.01155
   3     rs334550   GENO      A/A      A/C      C/C
   3     rs334550 COUNTS        0        5       35
   3     rs334550   FREQ        0    0.125    0.875
   3     rs334550   MEAN       NA -0.002227 -0.002407
   3     rs334550     SD       NA 0.005368  0.01122
   3   rs72971050   GENO      G/G      G/C      C/C
   3   rs72971050 COUNTS        0        5       35
   3   rs72971050   FREQ        0    0.125    0.875
   3   rs72971050   MEAN       NA 0.002886 -0.003137
   3   rs72971050     SD       NA 0.006675  0.01093
   3   rs72971051   GENO      A/A      A/G      G/G
   3   rs72971051 COUNTS        0        5       35
   3   rs72971051   FREQ        0    0.125    0.875
   3   rs72971051   MEAN       NA 0.002886 -0.003137
   3   rs72971051     SD       NA 0.006675  0.01093
   3   rs56808971   GENO      T/T      T/C      C/C
   3   rs56808971 COUNTS        1        9       30
   3   rs56808971   FREQ    0.025    0.225     0.75
   3   rs56808971   MEAN 0.002749 -0.005019 -0.001765
   3   rs56808971     SD        0 0.009287  0.01115
   3    rs6792814   GENO      G/G      G/A      A/A
   3    rs6792814 COUNTS        1        3       36
   3    rs6792814   FREQ    0.025    0.075      0.9
   3    rs6792814   MEAN  0.02166 -0.005859 -0.002763
   3    rs6792814     SD        0 0.008753  0.01017
   3    rs3112282   GENO      T/T      T/C      C/C
   3    rs3112282 COUNTS        1       13       26
   3    rs3112282   FREQ    0.025    0.325     0.65
   3    rs3112282   MEAN -0.01149 0.0002161 -0.003334
   3    rs3112282     SD        0 0.008485  0.01155
   3    rs3112283   GENO      G/G      G/A      A/A
   3    rs3112283 COUNTS        1       13       26
   3    rs3112283   FREQ    0.025    0.325     0.65
   3    rs3112283   MEAN -0.01149 0.0002161 -0.003334
   3    rs3112283     SD        0 0.008485  0.01155
   3   rs62266309   GENO      C/C      C/T      T/T
   3   rs62266309 COUNTS        0        7       33
   3   rs62266309   FREQ        0    0.175    0.825
   3   rs62266309   MEAN       NA -0.004328 -0.001972
   3   rs62266309     SD       NA 0.009451  0.01094
   3  rs373414536   GENO      T/T     T/TC    TC/TC
   3  rs373414536 COUNTS        0        7       33
   3  rs373414536   FREQ        0    0.175    0.825
   3  rs373414536   MEAN       NA -0.004328 -0.001972
   3  rs373414536     SD       NA 0.009451  0.01094
   3   rs62266310   GENO      T/T      T/C      C/C
   3   rs62266310 COUNTS        0        7       33
   3   rs62266310   FREQ        0    0.175    0.825
   3   rs62266310   MEAN       NA -0.004328 -0.001972
   3   rs62266310     SD       NA 0.009451  0.01094
   3   rs62266311   GENO      G/G      G/C      C/C
   3   rs62266311 COUNTS        0        7       33
   3   rs62266311   FREQ        0    0.175    0.825
   3   rs62266311   MEAN       NA -0.004328 -0.001972
   3   rs62266311     SD       NA 0.009451  0.01094
   3   rs13086387   GENO      G/G      G/T      T/T
   3   rs13086387 COUNTS        0        9       31
   3   rs13086387   FREQ        0    0.225    0.775
   3   rs13086387   MEAN       NA -0.002809 -0.002261
   3   rs13086387     SD       NA 0.007117  0.01153
   3    rs7644268   GENO      A/A      A/G      G/G
   3    rs7644268 COUNTS        1       12       27
   3    rs7644268   FREQ    0.025      0.3    0.675
   3    rs7644268   MEAN -0.01149 0.0004852 -0.003322
   3    rs7644268     SD        0 0.008804  0.01133
   3   rs35450153   GENO      A/A      A/G      G/G
   3   rs35450153 COUNTS        0        9       31
   3   rs35450153   FREQ        0    0.225    0.775
   3   rs35450153   MEAN       NA -0.002809 -0.002261
   3   rs35450153     SD       NA 0.007117  0.01153
   3   rs34473571   GENO      T/T     T/TG    TG/TG
   3   rs34473571 COUNTS        0        5       35
   3   rs34473571   FREQ        0    0.125    0.875
   3   rs34473571   MEAN       NA -0.009567 -0.001358
   3   rs34473571     SD       NA 0.009504  0.01049
   3   rs72971057   GENO      T/T      T/C      C/C
   3   rs72971057 COUNTS        0        4       36
   3   rs72971057   FREQ        0      0.1      0.9
   3   rs72971057   MEAN       NA 0.002129 -0.002886
   3   rs72971057     SD       NA 0.007456  0.01087
   3   rs73177923   GENO      C/C      C/T      T/T
   3   rs73177923 COUNTS        0        9       31
   3   rs73177923   FREQ        0    0.225    0.775
   3   rs73177923   MEAN       NA -0.002809 -0.002261
   3   rs73177923     SD       NA 0.007117  0.01153
   3  rs113170394   GENO      G/G      G/A      A/A
   3  rs113170394 COUNTS        1        4       35
   3  rs113170394   FREQ    0.025      0.1    0.875
   3  rs113170394   MEAN -0.01594 -0.002211 -0.002017
   3  rs113170394     SD        0 0.005706  0.01099
   3  rs539276505   GENO      C/C  C/CTTTT CTTTT/CTTTT
   3  rs539276505 COUNTS        0        4       36
   3  rs539276505   FREQ        0      0.1      0.9
   3  rs539276505   MEAN       NA 0.002129 -0.002886
   3  rs539276505     SD       NA 0.007456  0.01087
   3    rs6438558   GENO      C/C      C/T      T/T
   3    rs6438558 COUNTS        3       21       16
   3    rs6438558   FREQ    0.075    0.525      0.4
   3    rs6438558   MEAN -0.001557 -0.003872 -0.0005868
   3    rs6438558     SD 0.008632  0.01007  0.01188
   3   rs75684688   GENO      G/G      G/A      A/A
   3   rs75684688 COUNTS        1        4       35
   3   rs75684688   FREQ    0.025      0.1    0.875
   3   rs75684688   MEAN -0.01594 -0.002211 -0.002017
   3   rs75684688     SD        0 0.005706  0.01099
   3   rs59250491   GENO      G/G      G/A      A/A
   3   rs59250491 COUNTS        0       15       25
   3   rs59250491   FREQ        0    0.375    0.625
   3   rs59250491   MEAN       NA -0.002117 -0.002545
   3   rs59250491     SD       NA  0.01342 0.008836
   3  rs115802497   GENO      G/G      G/A      A/A
   3  rs115802497 COUNTS        0        4       36
   3  rs115802497   FREQ        0      0.1      0.9
   3  rs115802497   MEAN       NA -0.003247 -0.002288
   3  rs115802497     SD       NA 0.006089  0.01106
   3   rs13067539   GENO      A/A      A/C      C/C
   3   rs13067539 COUNTS        4       17       19
   3   rs13067539   FREQ      0.1    0.425    0.475
   3   rs13067539   MEAN 0.001102 0.0004754 -0.005677
   3   rs13067539     SD  0.01488 0.009674  0.01011
   3   rs59669360   GENO      G/G      G/T      T/T
   3   rs59669360 COUNTS        6       24       10
   3   rs59669360   FREQ     0.15      0.6     0.25
   3   rs59669360   MEAN -0.004392 -0.004731 0.004451
   3   rs59669360     SD 0.008435  0.01005  0.01103
   3    rs6781470   GENO      C/C      C/A      A/A
   3    rs6781470 COUNTS        2       13       25
   3    rs6781470   FREQ     0.05    0.325    0.625
   3    rs6781470   MEAN -0.005774 -0.001337 -0.002658
   3    rs6781470     SD 0.008085 0.009747  0.01146
   3  rs111382882   GENO      T/T      T/C      C/C
   3  rs111382882 COUNTS        0        4       36
   3  rs111382882   FREQ        0      0.1      0.9
   3  rs111382882   MEAN       NA 0.002129 -0.002886
   3  rs111382882     SD       NA 0.007456  0.01087
   3    rs8180068   GENO      C/C      C/T      T/T
   3    rs8180068 COUNTS        0        5       35
   3    rs8180068   FREQ        0    0.125    0.875
   3    rs8180068   MEAN       NA -0.009567 -0.001358
   3    rs8180068     SD       NA 0.009504  0.01049
   3   rs57072752   GENO      T/T      T/G      G/G
   3   rs57072752 COUNTS        0       14       26
   3   rs57072752   FREQ        0     0.35     0.65
   3   rs57072752   MEAN       NA -0.002264 -0.002449
   3   rs57072752     SD       NA  0.01391 0.008671
   3   rs11927947   GENO      A/A      A/G      G/G
   3   rs11927947 COUNTS        0        9       31
   3   rs11927947   FREQ        0    0.225    0.775
   3   rs11927947   MEAN       NA -0.002809 -0.002261
   3   rs11927947     SD       NA 0.007117  0.01153
   3   rs57664228   GENO      G/G      G/C      C/C
   3   rs57664228 COUNTS        0        5       35
   3   rs57664228   FREQ        0    0.125    0.875
   3   rs57664228   MEAN       NA -0.009567 -0.001358
   3   rs57664228     SD       NA 0.009504  0.01049
   3   rs57147159   GENO      G/G      G/A      A/A
   3   rs57147159 COUNTS        0        4       36
   3   rs57147159   FREQ        0      0.1      0.9
   3   rs57147159   MEAN       NA 0.002129 -0.002886
   3   rs57147159     SD       NA 0.007456  0.01087
   3   rs28398784   GENO      G/G      G/A      A/A
   3   rs28398784 COUNTS        2       13       25
   3   rs28398784   FREQ     0.05    0.325    0.625
   3   rs28398784   MEAN -0.005774 -0.001337 -0.002658
   3   rs28398784     SD 0.008085 0.009747  0.01146
   3    rs4687895   GENO      G/G      G/A      A/A
   3    rs4687895 COUNTS        7       20       13
   3    rs4687895   FREQ    0.175      0.5    0.325
   3    rs4687895   MEAN 0.005201 -0.002805 -0.005822
   3    rs4687895     SD  0.01321  0.01047 0.007669
   3   rs59328871   GENO      G/G      G/C      C/C
   3   rs59328871 COUNTS        0        5       35
   3   rs59328871   FREQ        0    0.125    0.875
   3   rs59328871   MEAN       NA -0.009567 -0.001358
   3   rs59328871     SD       NA 0.009504  0.01049
   3   rs55903100   GENO      A/A      A/C      C/C
   3   rs55903100 COUNTS        0       14       26
   3   rs55903100   FREQ        0     0.35     0.65
   3   rs55903100   MEAN       NA -0.002264 -0.002449
   3   rs55903100     SD       NA  0.01391 0.008671
   3     rs923380   GENO      T/T      T/C      C/C
   3     rs923380 COUNTS        1       12       27
   3     rs923380   FREQ    0.025      0.3    0.675
   3     rs923380   MEAN -0.01149 0.0004852 -0.003322
   3     rs923380     SD        0 0.008804  0.01133
   3     rs901920   GENO      A/A      A/T      T/T
   3     rs901920 COUNTS        1       14       25
   3     rs901920   FREQ    0.025     0.35    0.625
   3     rs901920   MEAN -0.01149 -0.001246 -0.002658
   3     rs901920     SD        0 0.009371  0.01146
   3   rs72952818   GENO      A/A      A/C      C/C
   3   rs72952818 COUNTS        0        4       36
   3   rs72952818   FREQ        0      0.1      0.9
   3   rs72952818   MEAN       NA 0.002129 -0.002886
   3   rs72952818     SD       NA 0.007456  0.01087
   3   rs67984114   GENO      A/A      A/C      C/C
   3   rs67984114 COUNTS        0        9       31
   3   rs67984114   FREQ        0    0.225    0.775
   3   rs67984114   MEAN       NA -0.002809 -0.002261
   3   rs67984114     SD       NA 0.007117  0.01153
   3  rs111962976   GENO      C/C      C/A      A/A
   3  rs111962976 COUNTS        0        4       36
   3  rs111962976   FREQ        0      0.1      0.9
   3  rs111962976   MEAN       NA 0.002129 -0.002886
   3  rs111962976     SD       NA 0.007456  0.01087
   3  rs144296171   GENO      T/T     T/TC    TC/TC
   3  rs144296171 COUNTS        0        5       35
   3  rs144296171   FREQ        0    0.125    0.875
   3  rs144296171   MEAN       NA -0.009567 -0.001358
   3  rs144296171     SD       NA 0.009504  0.01049
   3   rs60166367   GENO      C/C     C/CA    CA/CA
   3   rs60166367 COUNTS        3       28        9
   3   rs60166367   FREQ    0.075      0.7    0.225
   3   rs60166367   MEAN 0.001769 -0.001625 -0.006132
   3   rs60166367     SD 0.002178  0.01148 0.008917
   3   rs59426062   GENO      T/T      T/A      A/A
   3   rs59426062 COUNTS        0       14       26
   3   rs59426062   FREQ        0     0.35     0.65
   3   rs59426062   MEAN       NA -0.002264 -0.002449
   3   rs59426062     SD       NA  0.01391 0.008671
   3   rs72625409   GENO      C/C      C/T      T/T
   3   rs72625409 COUNTS        0        9       31
   3   rs72625409   FREQ        0    0.225    0.775
   3   rs72625409   MEAN       NA -0.002809 -0.002261
   3   rs72625409     SD       NA 0.007117  0.01153
   3   rs34548229   GENO      G/G     G/GA    GA/GA
   3   rs34548229 COUNTS        9       17       14
   3   rs34548229   FREQ    0.225    0.425     0.35
   3   rs34548229   MEAN  0.00265 -0.004801 -0.002686
   3   rs34548229     SD  0.01352  0.01059 0.007906
   3   rs58075517   GENO      T/T      T/A      A/A
   3   rs58075517 COUNTS        0       14       26
   3   rs58075517   FREQ        0     0.35     0.65
   3   rs58075517   MEAN       NA -0.002264 -0.002449
   3   rs58075517     SD       NA  0.01391 0.008671
   3    rs6781123   GENO      G/G      G/A      A/A
   3    rs6781123 COUNTS        6       17       17
   3    rs6781123   FREQ     0.15    0.425    0.425
   3    rs6781123   MEAN  0.00657 -0.004346 -0.003583
   3    rs6781123     SD  0.01392  0.01076 0.007917
   3   rs12495656   GENO      T/T      T/C      C/C
   3   rs12495656 COUNTS        0        5       35
   3   rs12495656   FREQ        0    0.125    0.875
   3   rs12495656   MEAN       NA -0.009567 -0.001358
   3   rs12495656     SD       NA 0.009504  0.01049
   3    rs2130001   GENO      G/G      G/A      A/A
   3    rs2130001 COUNTS        2       13       25
   3    rs2130001   FREQ     0.05    0.325    0.625
   3    rs2130001   MEAN -0.005774 -0.001337 -0.002658
   3    rs2130001     SD 0.008085 0.009747  0.01146
   3    rs9637384   GENO      A/A      A/G      G/G
   3    rs9637384 COUNTS        0        5       35
   3    rs9637384   FREQ        0    0.125    0.875
   3    rs9637384   MEAN       NA -0.009567 -0.001358
   3    rs9637384     SD       NA 0.009504  0.01049
   3    rs2171599   GENO      C/C      C/T      T/T
   3    rs2171599 COUNTS        1       14       25
   3    rs2171599   FREQ    0.025     0.35    0.625
   3    rs2171599   MEAN -0.01149 -0.001246 -0.002658
   3    rs2171599     SD        0 0.009371  0.01146
   3   rs13095684   GENO      T/T      T/C      C/C
   3   rs13095684 COUNTS        6       18       16
   3   rs13095684   FREQ     0.15     0.45      0.4
   3   rs13095684   MEAN  0.00657 -0.004107 -0.003804
   3   rs13095684     SD  0.01392  0.01049 0.008123
   3   rs11705695   GENO      A/A      A/C      C/C
   3   rs11705695 COUNTS        0        9       31
   3   rs11705695   FREQ        0    0.225    0.775
   3   rs11705695   MEAN       NA -0.002809 -0.002261
   3   rs11705695     SD       NA 0.007117  0.01153
   3   rs10934510   GENO      T/T      T/A      A/A
   3   rs10934510 COUNTS        2       12       26
   3   rs10934510   FREQ     0.05      0.3     0.65
   3   rs10934510   MEAN 0.003865 0.001762 -0.004779
   3   rs10934510     SD  0.02516 0.007854   0.0103
   3   rs11706916   GENO      A/A      A/G      G/G
   3   rs11706916 COUNTS        0        5       35
   3   rs11706916   FREQ        0    0.125    0.875
   3   rs11706916   MEAN       NA -0.009567 -0.001358
   3   rs11706916     SD       NA 0.009504  0.01049
   3   rs57199107   GENO      A/A      A/G      G/G
   3   rs57199107 COUNTS        0       10       30
   3   rs57199107   FREQ        0     0.25     0.75
   3   rs57199107   MEAN       NA -0.00327 -0.002089
   3   rs57199107     SD       NA  0.00921  0.01118
   3    rs2035674   GENO      C/C      C/G      G/G
   3    rs2035674 COUNTS        1       14       25
   3    rs2035674   FREQ    0.025     0.35    0.625
   3    rs2035674   MEAN -0.01149 -0.001246 -0.002658
   3    rs2035674     SD        0 0.009371  0.01146
   3    rs2035673   GENO      T/T      T/G      G/G
   3    rs2035673 COUNTS        1       14       25
   3    rs2035673   FREQ    0.025     0.35    0.625
   3    rs2035673   MEAN -0.01149 -0.001246 -0.002658
   3    rs2035673     SD        0 0.009371  0.01146
   3    rs2035672   GENO      C/C      C/T      T/T
   3    rs2035672 COUNTS        1       14       25
   3    rs2035672   FREQ    0.025     0.35    0.625
   3    rs2035672   MEAN -0.01149 -0.001246 -0.002658
   3    rs2035672     SD        0 0.009371  0.01146
   3    rs6804257   GENO      A/A      A/G      G/G
   3    rs6804257 COUNTS        0       14       26
   3    rs6804257   FREQ        0     0.35     0.65
   3    rs6804257   MEAN       NA -0.002264 -0.002449
   3    rs6804257     SD       NA  0.01391 0.008671
   3   rs58155463   GENO      A/A      A/G      G/G
   3   rs58155463 COUNTS        0        7       33
   3   rs58155463   FREQ        0    0.175    0.825
   3   rs58155463   MEAN       NA -0.0006745 -0.002747
   3   rs58155463     SD       NA 0.005551  0.01144
   3    rs1807075   GENO      T/T      T/C      C/C
   3    rs1807075 COUNTS        8       23        9
   3    rs1807075   FREQ      0.2    0.575    0.225
   3    rs1807075   MEAN -0.004366 -0.002411 -0.0005557
   3    rs1807075     SD 0.007933 0.009088  0.01611
   3    rs2046954   GENO      C/C      C/G      G/G
   3    rs2046954 COUNTS        0       12       28
   3    rs2046954   FREQ        0      0.3      0.7
   3    rs2046954   MEAN       NA -0.001781 -0.002643
   3    rs2046954     SD       NA 0.005907  0.01218
   3    rs2046953   GENO      G/G      G/A      A/A
   3    rs2046953 COUNTS        0        8       32
   3    rs2046953   FREQ        0      0.2      0.8
   3    rs2046953   MEAN       NA -0.0006104 -0.002828
   3    rs2046953     SD       NA 0.003526  0.01175
   3    rs4676703   GENO      A/A      A/G      G/G
   3    rs4676703 COUNTS        2       12       26
   3    rs4676703   FREQ     0.05      0.3     0.65
   3    rs4676703   MEAN 0.003865 0.001762 -0.004779
   3    rs4676703     SD  0.02516 0.007854   0.0103
   3    rs4676811   GENO      A/A      A/T      T/T
   3    rs4676811 COUNTS        2        9       29
   3    rs4676811   FREQ     0.05    0.225    0.725
   3    rs4676811   MEAN 0.003865 0.001254 -0.003944
   3    rs4676811     SD  0.02516 0.008699  0.01016
   3     rs902796   GENO      A/A      A/G      G/G
   3     rs902796 COUNTS        0       10       30
   3     rs902796   FREQ        0     0.25     0.75
   3     rs902796   MEAN       NA 0.0001894 -0.003242
   3     rs902796     SD       NA 0.003554  0.01203
   3   rs13317104   GENO      T/T      T/C      C/C
   3   rs13317104 COUNTS        1        6       33
   3   rs13317104   FREQ    0.025     0.15    0.825
   3   rs13317104   MEAN -0.01719 -0.003504 -0.001732
   3   rs13317104     SD        0  0.01434 0.009886
   3   rs56148233   GENO      A/A      A/G      G/G
   3   rs56148233 COUNTS        0       15       25
   3   rs56148233   FREQ        0    0.375    0.625
   3   rs56148233   MEAN       NA -0.003146 -0.001927
   3   rs56148233     SD       NA  0.01383 0.008423
   3   rs13073885   GENO      C/C      C/T      T/T
   3   rs13073885 COUNTS        2       13       25
   3   rs13073885   FREQ     0.05    0.325    0.625
   3   rs13073885   MEAN 0.003865 0.001523 -0.004916
   3   rs13073885     SD  0.02516 0.008032  0.01031
   3   rs80204461   GENO      T/T      T/C      C/C
   3   rs80204461 COUNTS        0        4       36
   3   rs80204461   FREQ        0      0.1      0.9
   3   rs80204461   MEAN       NA -0.008721 -0.00168
   3   rs80204461     SD       NA  0.01151  0.01045
   3  rs149787510   GENO      C/C      C/T      T/T
   3  rs149787510 COUNTS        0        8       32
   3  rs149787510   FREQ        0      0.2      0.8
   3  rs149787510   MEAN       NA -0.002112 -0.002452
   3  rs149787510     SD       NA  0.01742 0.008557
   3  rs369983951   GENO    CT/CT     CT/C      C/C
   3  rs369983951 COUNTS        0       14       26
   3  rs369983951   FREQ        0     0.35     0.65
   3  rs369983951   MEAN       NA -0.002736 -0.002195
   3  rs369983951     SD       NA 0.006325  0.01245
   3   rs34591954   GENO      C/C      C/T      T/T
   3   rs34591954 COUNTS        0        6       34
   3   rs34591954   FREQ        0     0.15     0.85
   3   rs34591954   MEAN       NA -0.001397 -0.002558
   3   rs34591954     SD       NA 0.005213  0.01135
   3     rs902795   GENO      A/A      A/G      G/G
   3     rs902795 COUNTS        0       10       30
   3     rs902795   FREQ        0     0.25     0.75
   3     rs902795   MEAN       NA 0.0001894 -0.003242
   3     rs902795     SD       NA 0.003554  0.01203
   3    rs5852232   GENO      T/T T/TTTCTC TTTCTC/TTTCTC
   3    rs5852232 COUNTS        1       14       25
   3    rs5852232   FREQ    0.025     0.35    0.625
   3    rs5852232   MEAN 0.002702 -0.003914 -0.001731
   3    rs5852232     SD        0 0.008204  0.01199
   3  rs115217221   GENO      A/A      A/G      G/G
   3  rs115217221 COUNTS        0        4       36
   3  rs115217221   FREQ        0      0.1      0.9
   3  rs115217221   MEAN       NA -0.003247 -0.002288
   3  rs115217221     SD       NA 0.006089  0.01106
   3    rs6438559   GENO      A/A      A/G      G/G
   3    rs6438559 COUNTS        1       12       27
   3    rs6438559   FREQ    0.025      0.3    0.675
   3    rs6438559   MEAN 0.002702 -0.002628 -0.002464
   3    rs6438559     SD        0 0.007971  0.01188
   3    rs6438560   GENO      T/T      T/A      A/A
   3    rs6438560 COUNTS        4       17       19
   3    rs6438560   FREQ      0.1    0.425    0.475
   3    rs6438560   MEAN 0.001663 -0.004866 -0.001016
   3    rs6438560     SD 0.002782 0.008462  0.01296
   3    rs6782570   GENO      T/T      T/C      C/C
   3    rs6782570 COUNTS        1       12       27
   3    rs6782570   FREQ    0.025      0.3    0.675
   3    rs6782570   MEAN 0.002702 -0.002628 -0.002464
   3    rs6782570     SD        0 0.007971  0.01188
   3    rs6769988   GENO      G/G      G/A      A/A
   3    rs6769988 COUNTS        1       12       27
   3    rs6769988   FREQ    0.025      0.3    0.675
   3    rs6769988   MEAN 0.002702 -0.002628 -0.002464
   3    rs6769988     SD        0 0.007971  0.01188
   3    rs6794478   GENO      A/A      A/G      G/G
   3    rs6794478 COUNTS        1       12       27
   3    rs6794478   FREQ    0.025      0.3    0.675
   3    rs6794478   MEAN 0.002702 -0.002628 -0.002464
   3    rs6794478     SD        0 0.007971  0.01188
   3   rs10934511   GENO      T/T      T/C      C/C
   3   rs10934511 COUNTS        6       19       15
   3   rs10934511   FREQ     0.15    0.475    0.375
   3   rs10934511   MEAN -0.002393 -0.003452 -0.001028
   3   rs10934511     SD 0.008279 0.006932  0.01497
   3    rs7641727   GENO      G/G      G/A      A/A
   3    rs7641727 COUNTS        8       22       10
   3    rs7641727   FREQ      0.2     0.55     0.25
   3    rs7641727   MEAN -0.001472 -0.001578 -0.004889
   3    rs7641727     SD  0.01421  0.01049 0.008078
   3   rs34291253   GENO      A/A     A/AT    AT/AT
   3   rs34291253 COUNTS        1        9       30
   3   rs34291253   FREQ    0.025    0.225     0.75
   3   rs34291253   MEAN -0.01719 -0.0004213 -0.00248
   3   rs34291253     SD        0  0.01405 0.009399
   3    rs4488869   GENO      A/A      A/G      G/G
   3    rs4488869 COUNTS        1       12       27
   3    rs4488869   FREQ    0.025      0.3    0.675
   3    rs4488869   MEAN 0.002702 -0.002628 -0.002464
   3    rs4488869     SD        0 0.007971  0.01188
   3    rs4563433   GENO      C/C      C/T      T/T
   3    rs4563433 COUNTS        8       19       13
   3    rs4563433   FREQ      0.2    0.475    0.325
   3    rs4563433   MEAN -0.001472 -0.002293 -0.003079
   3    rs4563433     SD  0.01421  0.01112 0.007867
   3   rs13075809   GENO      G/G      G/A      A/A
   3   rs13075809 COUNTS        0        6       34
   3   rs13075809   FREQ        0     0.15     0.85
   3   rs13075809   MEAN       NA -0.001397 -0.002558
   3   rs13075809     SD       NA 0.005213  0.01135
   3   rs79068333   GENO      A/A    A/ATT  ATT/ATT
   3   rs79068333 COUNTS       11       15       14
   3   rs79068333   FREQ    0.275    0.375     0.35
   3   rs79068333   MEAN -0.008259 -0.000911 0.0006528
   3   rs79068333     SD 0.008189   0.0122 0.009197
   3    rs6438561   GENO      A/A      A/G      G/G
   3    rs6438561 COUNTS        1       12       27
   3    rs6438561   FREQ    0.025      0.3    0.675
   3    rs6438561   MEAN 0.002702 -0.002628 -0.002464
   3    rs6438561     SD        0 0.007971  0.01188
   3    rs6438562   GENO      C/C      C/T      T/T
   3    rs6438562 COUNTS        1       15       24
   3    rs6438562   FREQ    0.025    0.375      0.6
   3    rs6438562   MEAN 0.002702 -0.004823 -0.001072
   3    rs6438562     SD        0 0.008862  0.01168
   3   rs35605064   GENO      G/G      G/A      A/A
   3   rs35605064 COUNTS        0       10       30
   3   rs35605064   FREQ        0     0.25     0.75
   3   rs35605064   MEAN       NA -0.003189 -0.002116
   3   rs35605064     SD       NA  0.01142  0.01053
   3    rs6438564   GENO      A/A      A/T      T/T
   3    rs6438564 COUNTS        1       12       27
   3    rs6438564   FREQ    0.025      0.3    0.675
   3    rs6438564   MEAN 0.002702 -0.002628 -0.002464
   3    rs6438564     SD        0 0.007971  0.01188
   3    rs6438565   GENO      T/T      T/C      C/C
   3    rs6438565 COUNTS       11       17       12
   3    rs6438565   FREQ    0.275    0.425      0.3
   3    rs6438565   MEAN -0.002248 -0.001803 -0.003333
   3    rs6438565     SD  0.01237   0.0115 0.008162
   3   rs72952850   GENO      A/A      A/G      G/G
   3   rs72952850 COUNTS        0        4       36
   3   rs72952850   FREQ        0      0.1      0.9
   3   rs72952850   MEAN       NA 0.002129 -0.002886
   3   rs72952850     SD       NA 0.007456  0.01087
   3    rs6438566   GENO      T/T      T/C      C/C
   3    rs6438566 COUNTS        1       12       27
   3    rs6438566   FREQ    0.025      0.3    0.675
   3    rs6438566   MEAN 0.002702 -0.002628 -0.002464
   3    rs6438566     SD        0 0.007971  0.01188
   3   rs58043269   GENO      A/A      A/G      G/G
   3   rs58043269 COUNTS        4       16       20
   3   rs58043269   FREQ      0.1      0.4      0.5
   3   rs58043269   MEAN 0.004862 -0.005979 -0.0009574
   3   rs58043269     SD  0.01264  0.01148 0.008837
   3  rs543965823   GENO    GT/GT     GT/G      G/G
   3  rs543965823 COUNTS        0       11       29
   3  rs543965823   FREQ        0    0.275    0.725
   3  rs543965823   MEAN       NA -0.005527 -0.001192
   3  rs543965823     SD       NA   0.0112  0.01034
   3    rs9877813   GENO      G/G      G/A      A/A
   3    rs9877813 COUNTS        0        6       34
   3    rs9877813   FREQ        0     0.15     0.85
   3    rs9877813   MEAN       NA -0.003036 -0.002269
   3    rs9877813     SD       NA   0.0136  0.01025
   3   rs10804550   GENO      A/A      A/C      C/C
   3   rs10804550 COUNTS        0        6       34
   3   rs10804550   FREQ        0     0.15     0.85
   3   rs10804550   MEAN       NA -0.003036 -0.002269
   3   rs10804550     SD       NA   0.0136  0.01025
   3    rs9851098   GENO      C/C      C/T      T/T
   3    rs9851098 COUNTS       11       17       12
   3    rs9851098   FREQ    0.275    0.425      0.3
   3    rs9851098   MEAN -0.002475 -0.002552 -0.002064
   3    rs9851098     SD  0.01108   0.0101  0.01181
   3   rs71327212   GENO      T/T      T/C      C/C
   3   rs71327212 COUNTS        0       12       28
   3   rs71327212   FREQ        0      0.3      0.7
   3   rs71327212   MEAN       NA -0.001222 -0.002883
   3   rs71327212     SD       NA   0.0126 0.009864
   3   rs71327213   GENO      A/A      A/G      G/G
   3   rs71327213 COUNTS        1       10       29
   3   rs71327213   FREQ    0.025     0.25    0.725
   3   rs71327213   MEAN -0.01719  0.00277 -0.003651
   3   rs71327213     SD        0  0.01126 0.009863
   3    rs5852233   GENO      C/C     C/CA    CA/CA
   3    rs5852233 COUNTS        5       16       19
   3    rs5852233   FREQ    0.125      0.4    0.475
   3    rs5852233   MEAN 0.004025 -0.0007207 -0.005472
   3    rs5852233     SD  0.01042  0.01218 0.008521
   3    rs2035671   GENO      C/C      C/T      T/T
   3    rs2035671 COUNTS        1       14       25
   3    rs2035671   FREQ    0.025     0.35    0.625
   3    rs2035671   MEAN 0.002702 -0.003914 -0.001731
   3    rs2035671     SD        0 0.008204  0.01199
   3   rs68123844   GENO      G/G  G/GGTGA GGTGA/GGTGA
   3   rs68123844 COUNTS        0       12       28
   3   rs68123844   FREQ        0      0.3      0.7
   3   rs68123844   MEAN       NA -0.001222 -0.002883
   3   rs68123844     SD       NA   0.0126 0.009864
   3   rs12489527   GENO      A/A      A/G      G/G
   3   rs12489527 COUNTS        0        5       35
   3   rs12489527   FREQ        0    0.125    0.875
   3   rs12489527   MEAN       NA -0.003041 -0.002291
   3   rs12489527     SD       NA  0.01521   0.0101
   3   rs72952852   GENO      C/C      C/T      T/T
   3   rs72952852 COUNTS        0        4       36
   3   rs72952852   FREQ        0      0.1      0.9
   3   rs72952852   MEAN       NA 0.002129 -0.002886
   3   rs72952852     SD       NA 0.007456  0.01087
   3   rs11712811   GENO      A/A      A/G      G/G
   3   rs11712811 COUNTS        2       13       25
   3   rs11712811   FREQ     0.05    0.325    0.625
   3   rs11712811   MEAN -0.01434 0.002088 -0.003753
   3   rs11712811     SD 0.004029  0.01056   0.0101
   3   rs60845666   GENO      A/A      A/G      G/G
   3   rs60845666 COUNTS       11       16       13
   3   rs60845666   FREQ    0.275      0.4    0.325
   3   rs60845666   MEAN -0.002248 -0.003269 -0.00141
   3   rs60845666     SD  0.01237  0.01011  0.01045
   3    rs9844063   GENO      C/C      C/T      T/T
   3    rs9844063 COUNTS       11       17       12
   3    rs9844063   FREQ    0.275    0.425      0.3
   3    rs9844063   MEAN -0.002475 -0.002552 -0.002064
   3    rs9844063     SD  0.01108   0.0101  0.01181
   3    rs9881717   GENO      A/A      A/G      G/G
   3    rs9881717 COUNTS        1       12       27
   3    rs9881717   FREQ    0.025      0.3    0.675
   3    rs9881717   MEAN 0.002702 -0.002628 -0.002464
   3    rs9881717     SD        0 0.007971  0.01188
   3   rs12152218   GENO      A/A      A/G      G/G
   3   rs12152218 COUNTS        1       12       27
   3   rs12152218   FREQ    0.025      0.3    0.675
   3   rs12152218   MEAN 0.002702 -0.002628 -0.002464
   3   rs12152218     SD        0 0.007971  0.01188
   3   rs10523022   GENO    AT/AT     AT/A      A/A
   3   rs10523022 COUNTS        0        8       32
   3   rs10523022   FREQ        0      0.2      0.8
   3   rs10523022   MEAN       NA -0.0006104 -0.002828
   3   rs10523022     SD       NA 0.003526  0.01175
   3  rs141681040   GENO      C/C C/CATAATATTTCT CATAATATTTCT/CATAATATTTCT
   3  rs141681040 COUNTS        0        9       31
   3  rs141681040   FREQ        0    0.225    0.775
   3  rs141681040   MEAN       NA -0.001116 -0.002752
   3  rs141681040     SD       NA 0.007627  0.01142
   3    rs4676767   GENO      G/G      G/A      A/A
   3    rs4676767 COUNTS        0       10       30
   3    rs4676767   FREQ        0     0.25     0.75
   3    rs4676767   MEAN       NA 0.0001894 -0.003242
   3    rs4676767     SD       NA 0.003554  0.01203
   3  rs140706014   GENO ATTGAT/ATTGAT ATTGAT/A      A/A
   3  rs140706014 COUNTS        1       14       25
   3  rs140706014   FREQ    0.025     0.35    0.625
   3  rs140706014   MEAN 0.002702 -0.003914 -0.001731
   3  rs140706014     SD        0 0.008204  0.01199
   3   rs77557687   GENO      C/C      C/T      T/T
   3   rs77557687 COUNTS        0        5       35
   3   rs77557687   FREQ        0    0.125    0.875
   3   rs77557687   MEAN       NA -0.001296 -0.00254
   3   rs77557687     SD       NA 0.005822  0.01119
   3  rs200601614   GENO      C/C C/CCTCTTT CCTCTTT/CCTCTTT
   3  rs200601614 COUNTS        0        7       33
   3  rs200601614   FREQ        0    0.175    0.825
   3  rs200601614   MEAN       NA -0.004422 -0.001952
   3  rs200601614     SD       NA 0.008881  0.01102
   3   rs58361974   GENO      C/C      C/G      G/G
   3   rs58361974 COUNTS        1       11       28
   3   rs58361974   FREQ    0.025    0.275      0.7
   3   rs58361974   MEAN  0.02224 -0.00527 -0.00213
   3   rs58361974     SD        0  0.01257 0.008853
   3   rs13079094   GENO      T/T      T/C      C/C
   3   rs13079094 COUNTS        0        7       33
   3   rs13079094   FREQ        0    0.175    0.825
   3   rs13079094   MEAN       NA -0.004422 -0.001952
   3   rs13079094     SD       NA 0.008881  0.01102
   3   rs72952863   GENO      T/T      T/C      C/C
   3   rs72952863 COUNTS        0        4       36
   3   rs72952863   FREQ        0      0.1      0.9
   3   rs72952863   MEAN       NA 0.002129 -0.002886
   3   rs72952863     SD       NA 0.007456  0.01087
   3   rs10514764   GENO      T/T      T/C      C/C
   3   rs10514764 COUNTS        8       17       15
   3   rs10514764   FREQ      0.2    0.425    0.375
   3   rs10514764   MEAN -0.002062 -0.002953 -0.001911
   3   rs10514764     SD  0.01374  0.01037 0.009794
   3    rs7633395   GENO      T/T      T/C      C/C
   3    rs7633395 COUNTS        0        5       35
   3    rs7633395   FREQ        0    0.125    0.875
   3    rs7633395   MEAN       NA -0.003713 -0.002195
   3    rs7633395     SD       NA 0.007462  0.01107
   3    rs3732362   GENO      T/T      T/A      A/A
   3    rs3732362 COUNTS        9       18       13
   3    rs3732362   FREQ    0.225     0.45    0.325
   3    rs3732362   MEAN -0.001837 -0.002293 -0.002889
   3    rs3732362     SD  0.01287  0.01033   0.0102
   3    rs3732363   GENO      T/T      T/C      C/C
   3    rs3732363 COUNTS        0        6       34
   3    rs3732363   FREQ        0     0.15     0.85
   3    rs3732363   MEAN       NA -0.003036 -0.002269
   3    rs3732363     SD       NA   0.0136  0.01025
   3   rs13092071   GENO      A/A      A/G      G/G
   3   rs13092071 COUNTS        1       10       29
   3   rs13092071   FREQ    0.025     0.25    0.725
   3   rs13092071   MEAN -0.01149 -0.0006849 -0.002656
   3   rs13092071     SD        0  0.01465 0.009162
   3    rs1488763   GENO      T/T      T/G      G/G
   3    rs1488763 COUNTS        4       17       19
   3    rs1488763   FREQ      0.1    0.425    0.475
   3    rs1488763   MEAN -0.01299 0.0004582 -0.002696
   3    rs1488763     SD 0.004501  0.01105 0.009983
   3   rs60464555   GENO      T/T      T/G      G/G
   3   rs60464555 COUNTS        8       17       15
   3   rs60464555   FREQ      0.2    0.425    0.375
   3   rs60464555   MEAN -0.002062 -0.002953 -0.001911
   3   rs60464555     SD  0.01374  0.01037 0.009794
   3   rs60112606   GENO  CAA/CAA    CAA/C      C/C
   3   rs60112606 COUNTS        3       11       26
   3   rs60112606   FREQ    0.075    0.275     0.65
   3   rs60112606   MEAN -0.001679 0.0008649 -0.00384
   3   rs60112606     SD 0.006392  0.01192  0.01043
   3    rs9853082   GENO      G/G      G/C      C/C
   3    rs9853082 COUNTS        1       11       28
   3    rs9853082   FREQ    0.025    0.275      0.7
   3    rs9853082   MEAN 0.002702 -0.000681 -0.003235
   3    rs9853082     SD        0 0.004452  0.01235
   3    rs1873070   GENO      A/A      A/C      C/C
   3    rs1873070 COUNTS        0        5       35
   3    rs1873070   FREQ        0    0.125    0.875
   3    rs1873070   MEAN       NA -0.003041 -0.002291
   3    rs1873070     SD       NA  0.01521   0.0101
   3    rs9858566   GENO      G/G      G/C      C/C
   3    rs9858566 COUNTS        1       12       27
   3    rs9858566   FREQ    0.025      0.3    0.675
   3    rs9858566   MEAN 0.002702 -0.002628 -0.002464
   3    rs9858566     SD        0 0.007971  0.01188
   3     rs902790   GENO      T/T      T/A      A/A
   3     rs902790 COUNTS        1       12       27
   3     rs902790   FREQ    0.025      0.3    0.675
   3     rs902790   MEAN 0.002702 -0.002628 -0.002464
   3     rs902790     SD        0 0.007971  0.01188
   3   rs10934512   GENO      C/C      C/A      A/A
   3   rs10934512 COUNTS        1       12       27
   3   rs10934512   FREQ    0.025      0.3    0.675
   3   rs10934512   MEAN 0.002702 -0.002628 -0.002464
   3   rs10934512     SD        0 0.007971  0.01188
   3    rs9868058   GENO      C/C      C/T      T/T
   3    rs9868058 COUNTS        1       12       27
   3    rs9868058   FREQ    0.025      0.3    0.675
   3    rs9868058   MEAN 0.002702 -0.002628 -0.002464
   3    rs9868058     SD        0 0.007971  0.01188
   3    rs9868312   GENO      G/G      G/A      A/A
   3    rs9868312 COUNTS        1       12       27
   3    rs9868312   FREQ    0.025      0.3    0.675
   3    rs9868312   MEAN 0.002702 -0.002628 -0.002464
   3    rs9868312     SD        0 0.007971  0.01188
   3    rs6805050   GENO      C/C      C/T      T/T
   3    rs6805050 COUNTS        1       12       27
   3    rs6805050   FREQ    0.025      0.3    0.675
   3    rs6805050   MEAN 0.002702 -0.002628 -0.002464
   3    rs6805050     SD        0 0.007971  0.01188
   3   rs11719262   GENO      G/G      G/A      A/A
   3   rs11719262 COUNTS        9       20       11
   3   rs11719262   FREQ    0.225      0.5    0.275
   3   rs11719262   MEAN 0.0001276 -0.004695 -0.0002389
   3   rs11719262     SD  0.01034 0.008867  0.01354
   3    rs9841122   GENO      A/A      A/G      G/G
   3    rs9841122 COUNTS        1       12       27
   3    rs9841122   FREQ    0.025      0.3    0.675
   3    rs9841122   MEAN 0.002702 -0.002628 -0.002464
   3    rs9841122     SD        0 0.007971  0.01188
   3    rs9841303   GENO      A/A      A/G      G/G
   3    rs9841303 COUNTS        1       12       27
   3    rs9841303   FREQ    0.025      0.3    0.675
   3    rs9841303   MEAN 0.002702 -0.002628 -0.002464
   3    rs9841303     SD        0 0.007971  0.01188
   3   rs34720062   GENO      G/G      G/A      A/A
   3   rs34720062 COUNTS        0        5       35
   3   rs34720062   FREQ        0    0.125    0.875
   3   rs34720062   MEAN       NA -0.003713 -0.002195
   3   rs34720062     SD       NA 0.007462  0.01107
   3   rs10629335   GENO      T/T    T/TAA  TAA/TAA
   3   rs10629335 COUNTS        1       12       27
   3   rs10629335   FREQ    0.025      0.3    0.675
   3   rs10629335   MEAN 0.002702 -0.002628 -0.002464
   3   rs10629335     SD        0 0.007971  0.01188
   3    rs7653263   GENO      T/T      T/C      C/C
   3    rs7653263 COUNTS        1       12       27
   3    rs7653263   FREQ    0.025      0.3    0.675
   3    rs7653263   MEAN 0.002702 -0.002628 -0.002464
   3    rs7653263     SD        0 0.007971  0.01188
   3   rs11456826   GENO      G/G     G/GA    GA/GA
   3   rs11456826 COUNTS        1       12       27
   3   rs11456826   FREQ    0.025      0.3    0.675
   3   rs11456826   MEAN 0.002702 -0.002628 -0.002464
   3   rs11456826     SD        0 0.007971  0.01188
   3    rs7653396   GENO      T/T      T/C      C/C
   3    rs7653396 COUNTS        1       12       27
   3    rs7653396   FREQ    0.025      0.3    0.675
   3    rs7653396   MEAN 0.002702 -0.002628 -0.002464
   3    rs7653396     SD        0 0.007971  0.01188
   3    rs7641838   GENO      G/G      G/A      A/A
   3    rs7641838 COUNTS        1       12       27
   3    rs7641838   FREQ    0.025      0.3    0.675
   3    rs7641838   MEAN 0.002702 -0.002628 -0.002464
   3    rs7641838     SD        0 0.007971  0.01188
   3    rs7642171   GENO      C/C      C/T      T/T
   3    rs7642171 COUNTS        1       12       27
   3    rs7642171   FREQ    0.025      0.3    0.675
   3    rs7642171   MEAN 0.002702 -0.002628 -0.002464
   3    rs7642171     SD        0 0.007971  0.01188
   3   rs13064815   GENO      G/G      G/C      C/C
   3   rs13064815 COUNTS        0       10       30
   3   rs13064815   FREQ        0     0.25     0.75
   3   rs13064815   MEAN       NA -0.002967 -0.00219
   3   rs13064815     SD       NA  0.01186  0.01038
   3    rs9289142   GENO      T/T      T/G      G/G
   3    rs9289142 COUNTS        1       12       27
   3    rs9289142   FREQ    0.025      0.3    0.675
   3    rs9289142   MEAN 0.002702 -0.002628 -0.002464
   3    rs9289142     SD        0 0.007971  0.01188
   3    rs9857123   GENO      A/A      A/C      C/C
   3    rs9857123 COUNTS        1       12       27
   3    rs9857123   FREQ    0.025      0.3    0.675
   3    rs9857123   MEAN 0.002702 -0.002628 -0.002464
   3    rs9857123     SD        0 0.007971  0.01188
   3    rs1488762   GENO      G/G      G/A      A/A
   3    rs1488762 COUNTS        1       12       27
   3    rs1488762   FREQ    0.025      0.3    0.675
   3    rs1488762   MEAN 0.002702 -0.002628 -0.002464
   3    rs1488762     SD        0 0.007971  0.01188
   3    rs1488761   GENO      C/C      C/T      T/T
   3    rs1488761 COUNTS        1       12       27
   3    rs1488761   FREQ    0.025      0.3    0.675
   3    rs1488761   MEAN 0.002702 -0.002628 -0.002464
   3    rs1488761     SD        0 0.007971  0.01188
   3    rs1074053   GENO      T/T      T/C      C/C
   3    rs1074053 COUNTS        0       14       26
   3    rs1074053   FREQ        0     0.35     0.65
   3    rs1074053   MEAN       NA -0.000535 -0.00338
   3    rs1074053     SD       NA 0.009616  0.01117
   3    rs1079784   GENO      A/A      A/G      G/G
   3    rs1079784 COUNTS        0        5       35
   3    rs1079784   FREQ        0    0.125    0.875
   3    rs1079784   MEAN       NA -0.003713 -0.002195
   3    rs1079784     SD       NA 0.007462  0.01107
   3    rs2319540   GENO      A/A      A/G      G/G
   3    rs2319540 COUNTS        4       16       20
   3    rs2319540   FREQ      0.1      0.4      0.5
   3    rs2319540   MEAN 0.004862 -0.005979 -0.0009574
   3    rs2319540     SD  0.01264  0.01148 0.008837
   3   esv3597570   GENO      A/A  A/<CN0> <CN0>/<CN0>
   3   esv3597570 COUNTS        2       11       27
   3   esv3597570   FREQ     0.05    0.275    0.675
   3   esv3597570   MEAN  0.00341 -0.003242 -0.002464
   3   esv3597570     SD 0.001001 0.008057  0.01188
   3  rs552597888   GENO      G/G      G/A      A/A
   3  rs552597888 COUNTS        0        9       31
   3  rs552597888   FREQ        0    0.225    0.775
   3  rs552597888   MEAN       NA -0.001772 -0.002562
   3  rs552597888     SD       NA  0.01114  0.01064
   3    rs4134492   GENO      C/C      C/G      G/G
   3    rs4134492 COUNTS        1       12       27
   3    rs4134492   FREQ    0.025      0.3    0.675
   3    rs4134492   MEAN 0.002702 -0.002628 -0.002464
   3    rs4134492     SD        0 0.007971  0.01188
   3  rs116718806   GENO      G/G      G/A      A/A
   3  rs116718806 COUNTS        0        4       36
   3  rs116718806   FREQ        0      0.1      0.9
   3  rs116718806   MEAN       NA -0.007008 -0.001871
   3  rs116718806     SD       NA  0.01273  0.01044
   3   rs10571857   GENO TCTTC/TCTTC  TCTTC/T      T/T
   3   rs10571857 COUNTS        1       12       27
   3   rs10571857   FREQ    0.025      0.3    0.675
   3   rs10571857   MEAN 0.002702 -0.002628 -0.002464
   3   rs10571857     SD        0 0.007971  0.01188
   3  rs543088040   GENO    CT/CT     CT/C      C/C
   3  rs543088040 COUNTS        7       25        8
   3  rs543088040   FREQ    0.175    0.625      0.2
   3  rs543088040   MEAN 0.002478 -0.00452 3.69e-05
   3  rs543088040     SD 0.009599  0.01062  0.01075
   3   rs36107695   GENO      C/C      C/T      T/T
   3   rs36107695 COUNTS        9       18       13
   3   rs36107695   FREQ    0.225     0.45    0.325
   3   rs36107695   MEAN 0.0001276 -0.004528 -0.001155
   3   rs36107695     SD  0.01034 0.008565  0.01334
   3    rs6775625   GENO      T/T      T/G      G/G
   3    rs6775625 COUNTS        1       12       27
   3    rs6775625   FREQ    0.025      0.3    0.675
   3    rs6775625   MEAN 0.002702 -0.002628 -0.002464
   3    rs6775625     SD        0 0.007971  0.01188
   3    rs7634938   GENO      G/G      G/A      A/A
   3    rs7634938 COUNTS        0        5       35
   3    rs7634938   FREQ        0    0.125    0.875
   3    rs7634938   MEAN       NA -0.003713 -0.002195
   3    rs7634938     SD       NA 0.007462  0.01107
   3   rs72952877   GENO      A/A      A/G      G/G
   3   rs72952877 COUNTS        0        4       36
   3   rs72952877   FREQ        0      0.1      0.9
   3   rs72952877   MEAN       NA 0.002129 -0.002886
   3   rs72952877     SD       NA 0.007456  0.01087
   3   rs11709677   GENO      T/T      T/G      G/G
   3   rs11709677 COUNTS        9       20       11
   3   rs11709677   FREQ    0.225      0.5    0.275
   3   rs11709677   MEAN 0.0001276 -0.004695 -0.0002389
   3   rs11709677     SD  0.01034 0.008867  0.01354
   3   rs11721221   GENO      C/C      C/G      G/G
   3   rs11721221 COUNTS        9       20       11
   3   rs11721221   FREQ    0.225      0.5    0.275
   3   rs11721221   MEAN 0.0001276 -0.004695 -0.0002389
   3   rs11721221     SD  0.01034 0.008867  0.01354
   3    rs7635647   GENO      G/G      G/A      A/A
   3    rs7635647 COUNTS        0        6       34
   3    rs7635647   FREQ        0     0.15     0.85
   3    rs7635647   MEAN       NA -0.003036 -0.002269
   3    rs7635647     SD       NA   0.0136  0.01025
   3   rs55871529   GENO      T/T      T/A      A/A
   3   rs55871529 COUNTS        2       11       27
   3   rs55871529   FREQ     0.05    0.275    0.675
   3   rs55871529   MEAN -0.01163 -0.0008702 -0.002316
   3   rs55871529     SD 0.006099  0.01097  0.01067
   3   rs56097401   GENO      C/C      C/T      T/T
   3   rs56097401 COUNTS        6       15       19
   3   rs56097401   FREQ     0.15    0.375    0.475
   3   rs56097401   MEAN -0.002668 -0.003048 -0.001771
   3   rs56097401     SD  0.01529  0.01082 0.009348
   3   rs34032950   GENO      C/C      C/T      T/T
   3   rs34032950 COUNTS        0        5       35
   3   rs34032950   FREQ        0    0.125    0.875
   3   rs34032950   MEAN       NA -0.003713 -0.002195
   3   rs34032950     SD       NA 0.007462  0.01107
   3    rs9813834   GENO      C/C      C/T      T/T
   3    rs9813834 COUNTS        1       12       27
   3    rs9813834   FREQ    0.025      0.3    0.675
   3    rs9813834   MEAN 0.002702 -0.002628 -0.002464
   3    rs9813834     SD        0 0.007971  0.01188
   3   rs11707711   GENO      C/C      C/T      T/T
   3   rs11707711 COUNTS        1       12       27
   3   rs11707711   FREQ    0.025      0.3    0.675
   3   rs11707711   MEAN 0.002702 -0.002628 -0.002464
   3   rs11707711     SD        0 0.007971  0.01188
   3    rs6776122   GENO      G/G      G/C      C/C
   3    rs6776122 COUNTS        1       12       27
   3    rs6776122   FREQ    0.025      0.3    0.675
   3    rs6776122   MEAN 0.002702 -0.002628 -0.002464
   3    rs6776122     SD        0 0.007971  0.01188
   3   rs72952884   GENO      T/T      T/G      G/G
   3   rs72952884 COUNTS        0        4       36
   3   rs72952884   FREQ        0      0.1      0.9
   3   rs72952884   MEAN       NA 0.002129 -0.002886
   3   rs72952884     SD       NA 0.007456  0.01087
   3     rs979682   GENO      C/C      C/T      T/T
   3     rs979682 COUNTS        1       12       27
   3     rs979682   FREQ    0.025      0.3    0.675
   3     rs979682   MEAN 0.002702 -0.002628 -0.002464
   3     rs979682     SD        0 0.007971  0.01188
   3    rs6438567   GENO      G/G      G/T      T/T
   3    rs6438567 COUNTS        1       12       27
   3    rs6438567   FREQ    0.025      0.3    0.675
   3    rs6438567   MEAN 0.002702 -0.002628 -0.002464
   3    rs6438567     SD        0 0.007971  0.01188
   3    rs1488765   GENO      G/G      G/C      C/C
   3    rs1488765 COUNTS        9       20       11
   3    rs1488765   FREQ    0.225      0.5    0.275
   3    rs1488765   MEAN 0.0001276 -0.004695 -0.0002389
   3    rs1488765     SD  0.01034 0.008867  0.01354
   3    rs1488764   GENO      T/T      T/C      C/C
   3    rs1488764 COUNTS        1       12       27
   3    rs1488764   FREQ    0.025      0.3    0.675
   3    rs1488764   MEAN 0.002702 -0.002628 -0.002464
   3    rs1488764     SD        0 0.007971  0.01188
   3   rs11710115   GENO      G/G      G/T      T/T
   3   rs11710115 COUNTS        9       20       11
   3   rs11710115   FREQ    0.225      0.5    0.275
   3   rs11710115   MEAN 0.0001276 -0.004695 -0.0002389
   3   rs11710115     SD  0.01034 0.008867  0.01354
   3    rs9872165   GENO      A/A      A/G      G/G
   3    rs9872165 COUNTS        1       12       27
   3    rs9872165   FREQ    0.025      0.3    0.675
   3    rs9872165   MEAN 0.002702 -0.002628 -0.002464
   3    rs9872165     SD        0 0.007971  0.01188
   3   rs62264969   GENO      T/T      T/C      C/C
   3   rs62264969 COUNTS        4       16       20
   3   rs62264969   FREQ      0.1      0.4      0.5
   3   rs62264969   MEAN 0.004862 -0.005979 -0.0009574
   3   rs62264969     SD  0.01264  0.01148 0.008837
   3    rs9835042   GENO      A/A      A/C      C/C
   3    rs9835042 COUNTS        0        9       31
   3    rs9835042   FREQ        0    0.225    0.775
   3    rs9835042   MEAN       NA -0.00104 -0.002775
   3    rs9835042     SD       NA  0.01124  0.01059
   3   rs13088757   GENO      A/A      A/G      G/G
   3   rs13088757 COUNTS        0       14       26
   3   rs13088757   FREQ        0     0.35     0.65
   3   rs13088757   MEAN       NA -0.000535 -0.00338
   3   rs13088757     SD       NA 0.009616  0.01117
   3   rs73856411   GENO      T/T      T/C      C/C
   3   rs73856411 COUNTS        0        4       36
   3   rs73856411   FREQ        0      0.1      0.9
   3   rs73856411   MEAN       NA -0.008721 -0.00168
   3   rs73856411     SD       NA  0.01151  0.01045
   3    rs9844508   GENO      T/T      T/C      C/C
   3    rs9844508 COUNTS        0        6       34
   3    rs9844508   FREQ        0     0.15     0.85
   3    rs9844508   MEAN       NA -0.003036 -0.002269
   3    rs9844508     SD       NA   0.0136  0.01025
   3   rs11426784   GENO      C/C     C/CT    CT/CT
   3   rs11426784 COUNTS        1       25       14
   3   rs11426784   FREQ    0.025    0.625     0.35
   3   rs11426784   MEAN 0.002702 -0.00272 -0.002148
   3   rs11426784     SD        0   0.0107  0.01115
   3    rs2319541   GENO      A/A      A/C      C/C
   3    rs2319541 COUNTS        1       12       27
   3    rs2319541   FREQ    0.025      0.3    0.675
   3    rs2319541   MEAN 0.002702 -0.002628 -0.002464
   3    rs2319541     SD        0 0.007971  0.01188
   3   rs16830813   GENO      T/T      T/C      C/C
   3   rs16830813 COUNTS        9       20       11
   3   rs16830813   FREQ    0.225      0.5    0.275
   3   rs16830813   MEAN 0.0001276 -0.004695 -0.0002389
   3   rs16830813     SD  0.01034 0.008867  0.01354
   3    rs1907681   GENO      C/C      C/G      G/G
   3    rs1907681 COUNTS        1       12       27
   3    rs1907681   FREQ    0.025      0.3    0.675
   3    rs1907681   MEAN 0.002702 -0.002628 -0.002464
   3    rs1907681     SD        0 0.007971  0.01188
   3     rs902791   GENO      A/A      A/G      G/G
   3     rs902791 COUNTS        1       12       27
   3     rs902791   FREQ    0.025      0.3    0.675
   3     rs902791   MEAN 0.002702 -0.002628 -0.002464
   3     rs902791     SD        0 0.007971  0.01188
   3   rs76885361   GENO      A/A      A/G      G/G
   3   rs76885361 COUNTS        0        4       36
   3   rs76885361   FREQ        0      0.1      0.9
   3   rs76885361   MEAN       NA -0.007008 -0.001871
   3   rs76885361     SD       NA  0.01273  0.01044
   3     rs902792   GENO      G/G      G/C      C/C
   3     rs902792 COUNTS        1       12       27
   3     rs902792   FREQ    0.025      0.3    0.675
   3     rs902792   MEAN 0.002702 -0.002628 -0.002464
   3     rs902792     SD        0 0.007971  0.01188
   3    rs5852234   GENO ACTG/ACTG   ACTG/A      A/A
   3    rs5852234 COUNTS        0        6       34
   3    rs5852234   FREQ        0     0.15     0.85
   3    rs5852234   MEAN       NA -0.003036 -0.002269
   3    rs5852234     SD       NA   0.0136  0.01025
   3   rs34715601   GENO      A/A     A/AT    AT/AT
   3   rs34715601 COUNTS        4       25       11
   3   rs34715601   FREQ      0.1    0.625    0.275
   3   rs34715601   MEAN -0.002104 -0.002199 -0.002908
   3   rs34715601     SD 0.005938  0.01082  0.01215
   3   rs76403762   GENO      G/G      G/A      A/A
   3   rs76403762 COUNTS        0        4       36
   3   rs76403762   FREQ        0      0.1      0.9
   3   rs76403762   MEAN       NA -0.008721 -0.00168
   3   rs76403762     SD       NA  0.01151  0.01045
   3    rs4676804   GENO      A/A      A/G      G/G
   3    rs4676804 COUNTS        1       12       27
   3    rs4676804   FREQ    0.025      0.3    0.675
   3    rs4676804   MEAN 0.002702 -0.002628 -0.002464
   3    rs4676804     SD        0 0.007971  0.01188
   3  rs138406928   GENO      C/C C/CCATACT CCATACT/CCATACT
   3  rs138406928 COUNTS        0       14       26
   3  rs138406928   FREQ        0     0.35     0.65
   3  rs138406928   MEAN       NA -0.000535 -0.00338
   3  rs138406928     SD       NA 0.009616  0.01117
   3   rs72952897   GENO      A/A      A/C      C/C
   3   rs72952897 COUNTS        4       16       20
   3   rs72952897   FREQ      0.1      0.4      0.5
   3   rs72952897   MEAN 0.004862 -0.005979 -0.0009574
   3   rs72952897     SD  0.01264  0.01148 0.008837
   3    rs2319542   GENO      G/G      G/A      A/A
   3    rs2319542 COUNTS        1       12       27
   3    rs2319542   FREQ    0.025      0.3    0.675
   3    rs2319542   MEAN 0.002702 -0.002628 -0.002464
   3    rs2319542     SD        0 0.007971  0.01188
   3    rs2874021   GENO      A/A      A/G      G/G
   3    rs2874021 COUNTS        4       16       20
   3    rs2874021   FREQ      0.1      0.4      0.5
   3    rs2874021   MEAN 0.004862 -0.005979 -0.0009574
   3    rs2874021     SD  0.01264  0.01148 0.008837
   3    rs1352458   GENO      C/C      C/A      A/A
   3    rs1352458 COUNTS        1       12       27
   3    rs1352458   FREQ    0.025      0.3    0.675
   3    rs1352458   MEAN 0.002702 -0.002628 -0.002464
   3    rs1352458     SD        0 0.007971  0.01188
   3    rs4676809   GENO      T/T      T/C      C/C
   3    rs4676809 COUNTS        1       12       27
   3    rs4676809   FREQ    0.025      0.3    0.675
   3    rs4676809   MEAN 0.002702 -0.002628 -0.002464
   3    rs4676809     SD        0 0.007971  0.01188
   3    rs7637828   GENO      A/A      A/G      G/G
   3    rs7637828 COUNTS        1       12       27
   3    rs7637828   FREQ    0.025      0.3    0.675
   3    rs7637828   MEAN 0.002702 -0.002628 -0.002464
   3    rs7637828     SD        0 0.007971  0.01188
   3   rs35942490   GENO      T/T     T/TA    TA/TA
   3   rs35942490 COUNTS        0       11       29
   3   rs35942490   FREQ        0    0.275    0.725
   3   rs35942490   MEAN       NA -0.004884 -0.001436
   3   rs35942490     SD       NA  0.01292 0.009696
   3   rs75049149   GENO      A/A      A/C      C/C
   3   rs75049149 COUNTS        0        4       36
   3   rs75049149   FREQ        0      0.1      0.9
   3   rs75049149   MEAN       NA -0.008721 -0.00168
   3   rs75049149     SD       NA  0.01151  0.01045
   3   rs13090279   GENO      A/A      A/T      T/T
   3   rs13090279 COUNTS        0       14       26
   3   rs13090279   FREQ        0     0.35     0.65
   3   rs13090279   MEAN       NA -0.000535 -0.00338
   3   rs13090279     SD       NA 0.009616  0.01117
   3    rs6772067   GENO      T/T      T/C      C/C
   3    rs6772067 COUNTS        0        6       34
   3    rs6772067   FREQ        0     0.15     0.85
   3    rs6772067   MEAN       NA -0.003036 -0.002269
   3    rs6772067     SD       NA   0.0136  0.01025
   3   rs62264981   GENO      A/A      A/C      C/C
   3   rs62264981 COUNTS        4       16       20
   3   rs62264981   FREQ      0.1      0.4      0.5
   3   rs62264981   MEAN 0.004862 -0.005979 -0.0009574
   3   rs62264981     SD  0.01264  0.01148 0.008837
   3   rs60511075   GENO      T/T      T/A      A/A
   3   rs60511075 COUNTS        4       16       20
   3   rs60511075   FREQ      0.1      0.4      0.5
   3   rs60511075   MEAN 0.004862 -0.005979 -0.0009574
   3   rs60511075     SD  0.01264  0.01148 0.008837
   3   rs73856417   GENO      C/C      C/T      T/T
   3   rs73856417 COUNTS        0        4       36
   3   rs73856417   FREQ        0      0.1      0.9
   3   rs73856417   MEAN       NA -0.008721 -0.00168
   3   rs73856417     SD       NA  0.01151  0.01045
   3   rs71156784   GENO      C/C C/CAAAATTAACTCAAAATG CAAAATTAACTCAAAATG/CAAAATTAACTCAAAATG
   3   rs71156784 COUNTS        1       14       25
   3   rs71156784   FREQ    0.025     0.35    0.625
   3   rs71156784   MEAN 0.002702 -0.003914 -0.001731
   3   rs71156784     SD        0 0.008204  0.01199
   3   rs10934514   GENO      T/T      T/C      C/C
   3   rs10934514 COUNTS        1       14       25
   3   rs10934514   FREQ    0.025     0.35    0.625
   3   rs10934514   MEAN 0.002702 -0.003914 -0.001731
   3   rs10934514     SD        0 0.008204  0.01199
   3   rs10934515   GENO      A/A      A/G      G/G
   3   rs10934515 COUNTS        1       14       25
   3   rs10934515   FREQ    0.025     0.35    0.625
   3   rs10934515   MEAN 0.002702 -0.003914 -0.001731
   3   rs10934515     SD        0 0.008204  0.01199
   3   rs10934516   GENO      C/C      C/T      T/T
   3   rs10934516 COUNTS        1       14       25
   3   rs10934516   FREQ    0.025     0.35    0.625
   3   rs10934516   MEAN 0.002702 -0.003914 -0.001731
   3   rs10934516     SD        0 0.008204  0.01199
   3   rs35977875   GENO      A/A      A/G      G/G
   3   rs35977875 COUNTS        0        5       35
   3   rs35977875   FREQ        0    0.125    0.875
   3   rs35977875   MEAN       NA -0.003713 -0.002195
   3   rs35977875     SD       NA 0.007462  0.01107
   3   rs10934517   GENO      G/G      G/A      A/A
   3   rs10934517 COUNTS        1       14       25
   3   rs10934517   FREQ    0.025     0.35    0.625
   3   rs10934517   MEAN 0.002702 -0.003914 -0.001731
   3   rs10934517     SD        0 0.008204  0.01199
   3    rs2171598   GENO      T/T      T/C      C/C
   3    rs2171598 COUNTS        1       14       25
   3    rs2171598   FREQ    0.025     0.35    0.625
   3    rs2171598   MEAN 0.002702 -0.003914 -0.001731
   3    rs2171598     SD        0 0.008204  0.01199
   3    rs2130000   GENO      G/G      G/A      A/A
   3    rs2130000 COUNTS        1       14       25
   3    rs2130000   FREQ    0.025     0.35    0.625
   3    rs2130000   MEAN 0.002702 -0.003914 -0.001731
   3    rs2130000     SD        0 0.008204  0.01199
   3  rs140612494   GENO      C/C  C/CATAG CATAG/CATAG
   3  rs140612494 COUNTS        0        4       36
   3  rs140612494   FREQ        0      0.1      0.9
   3  rs140612494   MEAN       NA -0.008721 -0.00168
   3  rs140612494     SD       NA  0.01151  0.01045
   3   rs35280462   GENO      T/T      T/A      A/A
   3   rs35280462 COUNTS        0        5       35
   3   rs35280462   FREQ        0    0.125    0.875
   3   rs35280462   MEAN       NA -0.003713 -0.002195
   3   rs35280462     SD       NA 0.007462  0.01107
   3   rs11926867   GENO      A/A      A/G      G/G
   3   rs11926867 COUNTS        9       20       11
   3   rs11926867   FREQ    0.225      0.5    0.275
   3   rs11926867   MEAN 0.0001276 -0.004695 -0.0002389
   3   rs11926867     SD  0.01034 0.008867  0.01354
   3   rs72954705   GENO      A/A      A/G      G/G
   3   rs72954705 COUNTS        0        4       36
   3   rs72954705   FREQ        0      0.1      0.9
   3   rs72954705   MEAN       NA 0.002129 -0.002886
   3   rs72954705     SD       NA 0.007456  0.01087
   3    rs6764549   GENO      C/C      C/T      T/T
   3    rs6764549 COUNTS        1       14       25
   3    rs6764549   FREQ    0.025     0.35    0.625
   3    rs6764549   MEAN 0.002702 -0.003914 -0.001731
   3    rs6764549     SD        0 0.008204  0.01199
   3    rs2319543   GENO      G/G      G/A      A/A
   3    rs2319543 COUNTS        1       14       25
   3    rs2319543   FREQ    0.025     0.35    0.625
   3    rs2319543   MEAN 0.002702 -0.003914 -0.001731
   3    rs2319543     SD        0 0.008204  0.01199
   3     rs902793   GENO      C/C      C/A      A/A
   3     rs902793 COUNTS        9       20       11
   3     rs902793   FREQ    0.225      0.5    0.275
   3     rs902793   MEAN 0.0001276 -0.004695 -0.0002389
   3     rs902793     SD  0.01034 0.008867  0.01354
   3     rs902794   GENO      A/A      A/G      G/G
   3     rs902794 COUNTS        1       12       27
   3     rs902794   FREQ    0.025      0.3    0.675
   3     rs902794   MEAN 0.002702 -0.002628 -0.002464
   3     rs902794     SD        0 0.007971  0.01188
   3  rs115059400   GENO      C/C      C/T      T/T
   3  rs115059400 COUNTS        0        4       36
   3  rs115059400   FREQ        0      0.1      0.9
   3  rs115059400   MEAN       NA -0.003247 -0.002288
   3  rs115059400     SD       NA 0.006089  0.01106
   3   rs10674975   GENO      T/T  T/TAGAA TAGAA/TAGAA
   3   rs10674975 COUNTS        1       16       23
   3   rs10674975   FREQ    0.025      0.4    0.575
   3   rs10674975   MEAN 0.002702 -0.002227 -0.002715
   3   rs10674975     SD        0  0.01056  0.01107
   3   rs10674976   GENO      G/G     G/GT    GT/GT
   3   rs10674976 COUNTS        3       18       19
   3   rs10674976   FREQ    0.075     0.45    0.475
   3   rs10674976   MEAN 0.001459 7.362e-05 -0.00532
   3   rs10674976     SD 0.003453  0.01101  0.01053
   3   rs67430232   GENO    TG/TG     TG/T      T/T
   3   rs67430232 COUNTS        9       20       11
   3   rs67430232   FREQ    0.225      0.5    0.275
   3   rs67430232   MEAN 0.0001276 -0.004695 -0.0002389
   3   rs67430232     SD  0.01034 0.008867  0.01354
   3    rs4676822   GENO      G/G      G/T      T/T
   3    rs4676822 COUNTS        1       12       27
   3    rs4676822   FREQ    0.025      0.3    0.675
   3    rs4676822   MEAN 0.002702 -0.002628 -0.002464
   3    rs4676822     SD        0 0.007971  0.01188
   3    rs2874022   GENO      T/T      T/C      C/C
   3    rs2874022 COUNTS        1       12       27
   3    rs2874022   FREQ    0.025      0.3    0.675
   3    rs2874022   MEAN 0.002702 -0.002628 -0.002464
   3    rs2874022     SD        0 0.007971  0.01188
   3   rs34537735   GENO      T/T      T/C      C/C
   3   rs34537735 COUNTS        0        5       35
   3   rs34537735   FREQ        0    0.125    0.875
   3   rs34537735   MEAN       NA -0.003713 -0.002195
   3   rs34537735     SD       NA 0.007462  0.01107
   3  rs530640778   GENO    CT/CT     CT/C      C/C
   3  rs530640778 COUNTS        0       10       30
   3  rs530640778   FREQ        0     0.25     0.75
   3  rs530640778   MEAN       NA -0.003817 -0.001907
   3  rs530640778     SD       NA  0.01278 0.009998
   3    rs9849023   GENO      G/G      G/A      A/A
   3    rs9849023 COUNTS        1       12       27
   3    rs9849023   FREQ    0.025      0.3    0.675
   3    rs9849023   MEAN 0.002702 -0.002628 -0.002464
   3    rs9849023     SD        0 0.007971  0.01188
   3  rs112676942   GENO    AT/AT     AT/A      A/A
   3  rs112676942 COUNTS        1       15       24
   3  rs112676942   FREQ    0.025    0.375      0.6
   3  rs112676942   MEAN 0.002702 -0.002305 -0.002646
   3  rs112676942     SD        0 0.008866  0.01192
   3    rs2014133   GENO      T/T      T/A      A/A
   3    rs2014133 COUNTS        1       12       27
   3    rs2014133   FREQ    0.025      0.3    0.675
   3    rs2014133   MEAN 0.002702 -0.002628 -0.002464
   3    rs2014133     SD        0 0.007971  0.01188
   3    rs2014142   GENO      G/G      G/A      A/A
   3    rs2014142 COUNTS        0        6       34
   3    rs2014142   FREQ        0     0.15     0.85
   3    rs2014142   MEAN       NA -0.003036 -0.002269
   3    rs2014142     SD       NA   0.0136  0.01025
   3    rs2035669   GENO      C/C      C/T      T/T
   3    rs2035669 COUNTS        0       13       27
   3    rs2035669   FREQ        0    0.325    0.675
   3    rs2035669   MEAN       NA -0.0005717 -0.003257
   3    rs2035669     SD       NA  0.01001  0.01097
   3   rs72954713   GENO      T/T      T/C      C/C
   3   rs72954713 COUNTS        0        6       34
   3   rs72954713   FREQ        0     0.15     0.85
   3   rs72954713   MEAN       NA -0.005013 -0.00192
   3   rs72954713     SD       NA  0.01016  0.01077
   3   rs72954714   GENO      G/G      G/A      A/A
   3   rs72954714 COUNTS        0        6       34
   3   rs72954714   FREQ        0     0.15     0.85
   3   rs72954714   MEAN       NA -0.005013 -0.00192
   3   rs72954714     SD       NA  0.01016  0.01077
   3    rs4549306   GENO      C/C      C/T      T/T
   3    rs4549306 COUNTS        4       16       20
   3    rs4549306   FREQ      0.1      0.4      0.5
   3    rs4549306   MEAN 0.004862 -0.005979 -0.0009574
   3    rs4549306     SD  0.01264  0.01148 0.008837
   3     rs923726   GENO      T/T      T/C      C/C
   3     rs923726 COUNTS        1       14       25
   3     rs923726   FREQ    0.025     0.35    0.625
   3     rs923726   MEAN 0.002702 -0.003914 -0.001731
   3     rs923726     SD        0 0.008204  0.01199
   3     rs923727   GENO      G/G      G/A      A/A
   3     rs923727 COUNTS        1       14       25
   3     rs923727   FREQ    0.025     0.35    0.625
   3     rs923727   MEAN 0.002702 -0.003914 -0.001731
   3     rs923727     SD        0 0.008204  0.01199
   3     rs923728   GENO      T/T      T/C      C/C
   3     rs923728 COUNTS        1       14       25
   3     rs923728   FREQ    0.025     0.35    0.625
   3     rs923728   MEAN 0.002702 -0.003914 -0.001731
   3     rs923728     SD        0 0.008204  0.01199
   3    rs9842302   GENO      C/C      C/T      T/T
   3    rs9842302 COUNTS        1       14       25
   3    rs9842302   FREQ    0.025     0.35    0.625
   3    rs9842302   MEAN 0.002702 -0.003914 -0.001731
   3    rs9842302     SD        0 0.008204  0.01199
   3   rs72954718   GENO      T/T      T/C      C/C
   3   rs72954718 COUNTS        4       16       20
   3   rs72954718   FREQ      0.1      0.4      0.5
   3   rs72954718   MEAN 0.004862 -0.005979 -0.0009574
   3   rs72954718     SD  0.01264  0.01148 0.008837
   3   rs72954719   GENO      C/C      C/T      T/T
   3   rs72954719 COUNTS        4       16       20
   3   rs72954719   FREQ      0.1      0.4      0.5
   3   rs72954719   MEAN 0.004862 -0.005979 -0.0009574
   3   rs72954719     SD  0.01264  0.01148 0.008837
   3    rs9289143   GENO      C/C      C/A      A/A
   3    rs9289143 COUNTS        1       14       25
   3    rs9289143   FREQ    0.025     0.35    0.625
   3    rs9289143   MEAN 0.002702 -0.003914 -0.001731
   3    rs9289143     SD        0 0.008204  0.01199
   3   rs78254349   GENO      T/T      T/A      A/A
   3   rs78254349 COUNTS        0        4       36
   3   rs78254349   FREQ        0      0.1      0.9
   3   rs78254349   MEAN       NA 0.002129 -0.002886
   3   rs78254349     SD       NA 0.007456  0.01087
   3   rs74786218   GENO      A/A      A/T      T/T
   3   rs74786218 COUNTS        0        4       36
   3   rs74786218   FREQ        0      0.1      0.9
   3   rs74786218   MEAN       NA 0.002129 -0.002886
   3   rs74786218     SD       NA 0.007456  0.01087
   3    rs2874023   GENO      T/T      T/C      C/C
   3    rs2874023 COUNTS        1       14       25
   3    rs2874023   FREQ    0.025     0.35    0.625
   3    rs2874023   MEAN 0.002702 -0.003914 -0.001731
   3    rs2874023     SD        0 0.008204  0.01199
   3   rs11915552   GENO      A/A      A/G      G/G
   3   rs11915552 COUNTS        1       14       25
   3   rs11915552   FREQ    0.025     0.35    0.625
   3   rs11915552   MEAN 0.002702 -0.003914 -0.001731
   3   rs11915552     SD        0 0.008204  0.01199
   3   rs10049256   GENO      G/G      G/T      T/T
   3   rs10049256 COUNTS        1       14       25
   3   rs10049256   FREQ    0.025     0.35    0.625
   3   rs10049256   MEAN 0.002702 -0.003914 -0.001731
   3   rs10049256     SD        0 0.008204  0.01199
   3    rs5852236   GENO      G/G     G/GC    GC/GC
   3    rs5852236 COUNTS        1       14       25
   3    rs5852236   FREQ    0.025     0.35    0.625
   3    rs5852236   MEAN 0.002702 -0.003914 -0.001731
   3    rs5852236     SD        0 0.008204  0.01199
   3   rs10049457   GENO      C/C      C/T      T/T
   3   rs10049457 COUNTS        0        9       31
   3   rs10049457   FREQ        0    0.225    0.775
   3   rs10049457   MEAN       NA -0.00104 -0.002775
   3   rs10049457     SD       NA  0.01124  0.01059
   3    rs2131174   GENO      C/C      C/T      T/T
   3    rs2131174 COUNTS        1       14       25
   3    rs2131174   FREQ    0.025     0.35    0.625
   3    rs2131174   MEAN 0.002702 -0.003914 -0.001731
   3    rs2131174     SD        0 0.008204  0.01199
   3   rs72954722   GENO      T/T      T/C      C/C
   3   rs72954722 COUNTS        0        7       33
   3   rs72954722   FREQ        0    0.175    0.825
   3   rs72954722   MEAN       NA -0.004328 -0.001972
   3   rs72954722     SD       NA 0.009451  0.01094
   3    rs2007756   GENO      G/G      G/A      A/A
   3    rs2007756 COUNTS        0       10       30
   3    rs2007756   FREQ        0     0.25     0.75
   3    rs2007756   MEAN       NA 0.0001894 -0.003242
   3    rs2007756     SD       NA 0.003554  0.01203
   3    rs6783970   GENO      C/C      C/T      T/T
   3    rs6783970 COUNTS        4       16       20
   3    rs6783970   FREQ      0.1      0.4      0.5
   3    rs6783970   MEAN 0.0004116 -0.00369 -0.001899
   3    rs6783970     SD 0.004134  0.01094  0.01144
   3   rs10934518   GENO      A/A      A/G      G/G
   3   rs10934518 COUNTS        0        5       35
   3   rs10934518   FREQ        0    0.125    0.875
   3   rs10934518   MEAN       NA -0.003041 -0.002291
   3   rs10934518     SD       NA  0.01521   0.0101
   3   rs10934519   GENO      A/A      A/G      G/G
   3   rs10934519 COUNTS        0        6       34
   3   rs10934519   FREQ        0     0.15     0.85
   3   rs10934519   MEAN       NA -0.003036 -0.002269
   3   rs10934519     SD       NA   0.0136  0.01025
   3   rs72954725   GENO      C/C      C/T      T/T
   3   rs72954725 COUNTS        4       16       20
   3   rs72954725   FREQ      0.1      0.4      0.5
   3   rs72954725   MEAN 0.004862 -0.005979 -0.0009574
   3   rs72954725     SD  0.01264  0.01148 0.008837
   3   rs72954726   GENO      T/T      T/C      C/C
   3   rs72954726 COUNTS        0        6       34
   3   rs72954726   FREQ        0     0.15     0.85
   3   rs72954726   MEAN       NA -0.005013 -0.00192
   3   rs72954726     SD       NA  0.01016  0.01077
   3    rs6803669   GENO      T/T      T/G      G/G
   3    rs6803669 COUNTS        0        8       32
   3    rs6803669   FREQ        0      0.2      0.8
   3    rs6803669   MEAN       NA -0.0006104 -0.002828
   3    rs6803669     SD       NA 0.003526  0.01175
   3  rs142823750   GENO      G/G      G/A      A/A
   3  rs142823750 COUNTS        0        4       36
   3  rs142823750   FREQ        0      0.1      0.9
   3  rs142823750   MEAN       NA -0.007008 -0.001871
   3  rs142823750     SD       NA  0.01273  0.01044
   3   rs35902169   GENO      T/T      T/A      A/A
   3   rs35902169 COUNTS        0        5       35
   3   rs35902169   FREQ        0    0.125    0.875
   3   rs35902169   MEAN       NA -0.003713 -0.002195
   3   rs35902169     SD       NA 0.007462  0.01107
   3  rs112055226   GENO      T/T      T/C      C/C
   3  rs112055226 COUNTS        0        4       36
   3  rs112055226   FREQ        0      0.1      0.9
   3  rs112055226   MEAN       NA -0.008721 -0.00168
   3  rs112055226     SD       NA  0.01151  0.01045
   3   rs10934520   GENO      T/T      T/C      C/C
   3   rs10934520 COUNTS        0        7       33
   3   rs10934520   FREQ        0    0.175    0.825
   3   rs10934520   MEAN       NA -0.004422 -0.001952
   3   rs10934520     SD       NA 0.008881  0.01102
   3    rs6765483   GENO      T/T      T/A      A/A
   3    rs6765483 COUNTS        4       15       21
   3    rs6765483   FREQ      0.1    0.375    0.525
   3    rs6765483   MEAN 0.0004116 -0.002586 -0.002773
   3    rs6765483     SD 0.004134  0.01073  0.01161
   3    rs2029607   GENO      T/T      T/C      C/C
   3    rs2029607 COUNTS        0        5       35
   3    rs2029607   FREQ        0    0.125    0.875
   3    rs2029607   MEAN       NA -0.003713 -0.002195
   3    rs2029607     SD       NA 0.007462  0.01107
   3   rs62264984   GENO      T/T      T/C      C/C
   3   rs62264984 COUNTS        0        6       34
   3   rs62264984   FREQ        0     0.15     0.85
   3   rs62264984   MEAN       NA -0.003036 -0.002269
   3   rs62264984     SD       NA   0.0136  0.01025
   3   rs79936700   GENO      T/T      T/C      C/C
   3   rs79936700 COUNTS        1        3       36
   3   rs79936700   FREQ    0.025    0.075      0.9
   3   rs79936700   MEAN -0.01594 0.003304 -0.002482
   3   rs79936700     SD        0  0.01596  0.01015
   3   rs35791817   GENO      A/A      A/G      G/G
   3   rs35791817 COUNTS        0        7       33
   3   rs35791817   FREQ        0    0.175    0.825
   3   rs35791817   MEAN       NA -0.004422 -0.001952
   3   rs35791817     SD       NA 0.008881  0.01102
   3    rs2029609   GENO      A/A      A/G      G/G
   3    rs2029609 COUNTS        0        6       34
   3    rs2029609   FREQ        0     0.15     0.85
   3    rs2029609   MEAN       NA -0.003036 -0.002269
   3    rs2029609     SD       NA   0.0136  0.01025
   3   rs13087908   GENO      G/G      G/T      T/T
   3   rs13087908 COUNTS        4       15       21
   3   rs13087908   FREQ      0.1    0.375    0.525
   3   rs13087908   MEAN 0.0004116 -0.002586 -0.002773
   3   rs13087908     SD 0.004134  0.01073  0.01161
   3  rs201747814   GENO    TA/TA     TA/T      T/T
   3  rs201747814 COUNTS        1        6       33
   3  rs201747814   FREQ    0.025     0.15    0.825
   3  rs201747814   MEAN -0.007318 -0.003909 -0.001958
   3  rs201747814     SD        0 0.009105  0.01109
   3   rs11348199   GENO      A/A     A/AC    AC/AC
   3   rs11348199 COUNTS        0        5       35
   3   rs11348199   FREQ        0    0.125    0.875
   3   rs11348199   MEAN       NA -0.003713 -0.002195
   3   rs11348199     SD       NA 0.007462  0.01107
   3   rs72954727   GENO      C/C      C/A      A/A
   3   rs72954727 COUNTS        0        4       36
   3   rs72954727   FREQ        0      0.1      0.9
   3   rs72954727   MEAN       NA 0.002129 -0.002886
   3   rs72954727     SD       NA 0.007456  0.01087
   3    rs9878040   GENO      A/A      A/C      C/C
   3    rs9878040 COUNTS        0        9       31
   3    rs9878040   FREQ        0    0.225    0.775
   3    rs9878040   MEAN       NA -0.00104 -0.002775
   3    rs9878040     SD       NA  0.01124  0.01059
   3   rs11928560   GENO      A/A      A/G      G/G
   3   rs11928560 COUNTS        0        8       32
   3   rs11928560   FREQ        0      0.2      0.8
   3   rs11928560   MEAN       NA -0.006073 -0.001462
   3   rs11928560     SD       NA 0.009046  0.01091
   3   rs56259926   GENO      A/A      A/C      C/C
   3   rs56259926 COUNTS        0        9       31
   3   rs56259926   FREQ        0    0.225    0.775
   3   rs56259926   MEAN       NA -0.001567 -0.002622
   3   rs56259926     SD       NA  0.01115  0.01063
   3   rs28735732   GENO      C/C      C/T      T/T
   3   rs28735732 COUNTS        0       15       25
   3   rs28735732   FREQ        0    0.375    0.625
   3   rs28735732   MEAN       NA -0.002629 -0.002237
   3   rs28735732     SD       NA  0.01064  0.01082
   3    rs9883331   GENO      C/C      C/G      G/G
   3    rs9883331 COUNTS        0        7       33
   3    rs9883331   FREQ        0    0.175    0.825
   3    rs9883331   MEAN       NA -0.004663 -0.001901
   3    rs9883331     SD       NA  0.00877  0.01103
   3   rs62264985   GENO      G/G      G/T      T/T
   3   rs62264985 COUNTS        0        9       31
   3   rs62264985   FREQ        0    0.225    0.775
   3   rs62264985   MEAN       NA -0.002702 -0.002292
   3   rs62264985     SD       NA 0.008534  0.01127
   3   rs13068983   GENO      A/A      A/C      C/C
   3   rs13068983 COUNTS        7       16       17
   3   rs13068983   FREQ    0.175      0.4    0.425
   3   rs13068983   MEAN -0.001948 -0.003363 -0.001643
   3   rs13068983     SD 0.006814  0.01135  0.01162
   3   rs16830894   GENO      A/A      A/G      G/G
   3   rs16830894 COUNTS        0       15       25
   3   rs16830894   FREQ        0    0.375    0.625
   3   rs16830894   MEAN       NA -0.002629 -0.002237
   3   rs16830894     SD       NA  0.01064  0.01082
   3   rs12491165   GENO      C/C      C/T      T/T
   3   rs12491165 COUNTS        0       15       25
   3   rs12491165   FREQ        0    0.375    0.625
   3   rs12491165   MEAN       NA -0.002629 -0.002237
   3   rs12491165     SD       NA  0.01064  0.01082
   3    rs4676832   GENO      T/T      T/C      C/C
   3    rs4676832 COUNTS        1       12       27
   3    rs4676832   FREQ    0.025      0.3    0.675
   3    rs4676832   MEAN 0.002702 -0.004149 -0.001788
   3    rs4676832     SD        0 0.008569  0.01163
   3    rs4676833   GENO      T/T      T/A      A/A
   3    rs4676833 COUNTS        7       15       18
   3    rs4676833   FREQ    0.175    0.375     0.45
   3    rs4676833   MEAN -0.001948 -0.00377 -0.001399
   3    rs4676833     SD 0.006814  0.01163  0.01132
   3    rs6777971   GENO      T/T      T/C      C/C
   3    rs6777971 COUNTS        1       12       27
   3    rs6777971   FREQ    0.025      0.3    0.675
   3    rs6777971   MEAN 0.002702 -0.004149 -0.001788
   3    rs6777971     SD        0 0.008569  0.01163
   3    rs6778180   GENO      C/C      C/T      T/T
   3    rs6778180 COUNTS        4       21       15
   3    rs6778180   FREQ      0.1    0.525    0.375
   3    rs6778180   MEAN 0.007515 -0.006011 5.255e-05
   3    rs6778180     SD   0.0164  0.00908 0.009195
   3    rs4676834   GENO      G/G      G/T      T/T
   3    rs4676834 COUNTS        1       12       27
   3    rs4676834   FREQ    0.025      0.3    0.675
   3    rs4676834   MEAN 0.002702 -0.004149 -0.001788
   3    rs4676834     SD        0 0.008569  0.01163
   3    rs9811483   GENO      G/G      G/A      A/A
   3    rs9811483 COUNTS        1       12       27
   3    rs9811483   FREQ    0.025      0.3    0.675
   3    rs9811483   MEAN 0.002702 -0.004149 -0.001788
   3    rs9811483     SD        0 0.008569  0.01163
   3  rs531304770   GENO ATTT/ATTT   ATTT/A      A/A
   3  rs531304770 COUNTS        7       17       16
   3  rs531304770   FREQ    0.175    0.425      0.4
   3  rs531304770   MEAN -0.001948 -0.004695 -0.0001201
   3  rs531304770     SD 0.006814  0.01129  0.01127
   3    rs9821746   GENO      C/C      C/T      T/T
   3    rs9821746 COUNTS        7       15       18
   3    rs9821746   FREQ    0.175    0.375     0.45
   3    rs9821746   MEAN -0.001948 -0.00377 -0.001399
   3    rs9821746     SD 0.006814  0.01163  0.01132
   3   rs35114984   GENO      G/G      G/T      T/T
   3   rs35114984 COUNTS        2       16       22
   3   rs35114984   FREQ     0.05      0.4     0.55
   3   rs35114984   MEAN 0.007143 -0.005036 -0.001322
   3   rs35114984     SD  0.02135  0.01135 0.008966
   3   rs34537560   GENO      T/T     T/TA    TA/TA
   3   rs34537560 COUNTS        0        4       36
   3   rs34537560   FREQ        0      0.1      0.9
   3   rs34537560   MEAN       NA 0.000267 -0.002679
   3   rs34537560     SD       NA  0.01573  0.01017
   3   rs34998142   GENO      C/C      C/T      T/T
   3   rs34998142 COUNTS        1        4       35
   3   rs34998142   FREQ    0.025      0.1    0.875
   3   rs34998142   MEAN -0.01594 0.002423 -0.002546
   3   rs34998142     SD        0  0.01315  0.01029
   3    rs9827384   GENO      A/A      A/C      C/C
   3    rs9827384 COUNTS        0        7       33
   3    rs9827384   FREQ        0    0.175    0.825
   3    rs9827384   MEAN       NA -0.004663 -0.001901
   3    rs9827384     SD       NA  0.00877  0.01103
   3    rs9827647   GENO      A/A      A/G      G/G
   3    rs9827647 COUNTS        1        9       30
   3    rs9827647   FREQ    0.025    0.225     0.75
   3    rs9827647   MEAN 0.005915 -0.004636 -0.001985
   3    rs9827647     SD        0 0.008307  0.01133
   3  rs112084427   GENO      C/C      C/T      T/T
   3  rs112084427 COUNTS        0        4       36
   3  rs112084427   FREQ        0      0.1      0.9
   3  rs112084427   MEAN       NA 0.002129 -0.002886
   3  rs112084427     SD       NA 0.007456  0.01087
   3    rs9833127   GENO      A/A      A/G      G/G
   3    rs9833127 COUNTS        0       15       25
   3    rs9833127   FREQ        0    0.375    0.625
   3    rs9833127   MEAN       NA -0.002629 -0.002237
   3    rs9833127     SD       NA  0.01064  0.01082
   3   rs72954733   GENO      C/C      C/T      T/T
   3   rs72954733 COUNTS        0        4       36
   3   rs72954733   FREQ        0      0.1      0.9
   3   rs72954733   MEAN       NA 0.002129 -0.002886
   3   rs72954733     SD       NA 0.007456  0.01087
   3   rs11927125   GENO      G/G      G/A      A/A
   3   rs11927125 COUNTS        0        9       31
   3   rs11927125   FREQ        0    0.225    0.775
   3   rs11927125   MEAN       NA -0.001567 -0.002622
   3   rs11927125     SD       NA  0.01115  0.01063
   3   rs62264988   GENO      G/G      G/T      T/T
   3   rs62264988 COUNTS        0        9       31
   3   rs62264988   FREQ        0    0.225    0.775
   3   rs62264988   MEAN       NA -0.002702 -0.002292
   3   rs62264988     SD       NA 0.008534  0.01127
   3   rs34964758   GENO      C/C      C/A      A/A
   3   rs34964758 COUNTS        1        4       35
   3   rs34964758   FREQ    0.025      0.1    0.875
   3   rs34964758   MEAN -0.01594 0.002423 -0.002546
   3   rs34964758     SD        0  0.01315  0.01029
   3    rs2319544   GENO      G/G      G/C      C/C
   3    rs2319544 COUNTS        0       15       25
   3    rs2319544   FREQ        0    0.375    0.625
   3    rs2319544   MEAN       NA -0.002629 -0.002237
   3    rs2319544     SD       NA  0.01064  0.01082
   3    rs9858897   GENO      C/C      C/T      T/T
   3    rs9858897 COUNTS        0       15       25
   3    rs9858897   FREQ        0    0.375    0.625
   3    rs9858897   MEAN       NA -0.002629 -0.002237
   3    rs9858897     SD       NA  0.01064  0.01082
   3   rs34355004   GENO      C/C    C/CTT  CTT/CTT
   3   rs34355004 COUNTS        2       13       25
   3   rs34355004   FREQ     0.05    0.325    0.625
   3   rs34355004   MEAN 0.007143 -0.00306 -0.002795
   3   rs34355004     SD  0.02135  0.01137  0.00957
   3   rs34829073   GENO      T/T      T/C      C/C
   3   rs34829073 COUNTS        1        4       35
   3   rs34829073   FREQ    0.025      0.1    0.875
   3   rs34829073   MEAN -0.01594 0.002423 -0.002546
   3   rs34829073     SD        0  0.01315  0.01029
   3   rs11929146   GENO      A/A      A/C      C/C
   3   rs11929146 COUNTS        7       15       18
   3   rs11929146   FREQ    0.175    0.375     0.45
   3   rs11929146   MEAN -0.001948 -0.00377 -0.001399
   3   rs11929146     SD 0.006814  0.01163  0.01132
   3  rs114095275   GENO      A/A      A/G      G/G
   3  rs114095275 COUNTS        0        5       35
   3  rs114095275   FREQ        0    0.125    0.875
   3  rs114095275   MEAN       NA -0.001296 -0.00254
   3  rs114095275     SD       NA 0.005822  0.01119
   3    rs6787458   GENO      T/T      T/C      C/C
   3    rs6787458 COUNTS        1       12       27
   3    rs6787458   FREQ    0.025      0.3    0.675
   3    rs6787458   MEAN 0.002702 -0.004149 -0.001788
   3    rs6787458     SD        0 0.008569  0.01163
   3    rs5852237   GENO  TTA/TTA    TTA/T      T/T
   3    rs5852237 COUNTS        7       15       18
   3    rs5852237   FREQ    0.175    0.375     0.45
   3    rs5852237   MEAN -0.001948 -0.00377 -0.001399
   3    rs5852237     SD 0.006814  0.01163  0.01132
   3  rs147511193   GENO      A/A  A/AAGAG AAGAG/AAGAG
   3  rs147511193 COUNTS        0        9       31
   3  rs147511193   FREQ        0    0.225    0.775
   3  rs147511193   MEAN       NA -0.002702 -0.002292
   3  rs147511193     SD       NA 0.008534  0.01127
   3  rs149185568   GENO      G/G  G/GGACA GGACA/GGACA
   3  rs149185568 COUNTS        1       12       27
   3  rs149185568   FREQ    0.025      0.3    0.675
   3  rs149185568   MEAN 0.002702 -0.004149 -0.001788
   3  rs149185568     SD        0 0.008569  0.01163
   3   rs35577170   GENO      G/G      G/T      T/T
   3   rs35577170 COUNTS        4       21       15
   3   rs35577170   FREQ      0.1    0.525    0.375
   3   rs35577170   MEAN 0.007515 -0.006011 5.255e-05
   3   rs35577170     SD   0.0164  0.00908 0.009195
   3  rs563135683   GENO    CT/CT     CT/C      C/C
   3  rs563135683 COUNTS        4       21       15
   3  rs563135683   FREQ      0.1    0.525    0.375
   3  rs563135683   MEAN 0.007515 -0.006011 5.255e-05
   3  rs563135683     SD   0.0164  0.00908 0.009195
   3    rs7648922   GENO      G/G      G/A      A/A
   3    rs7648922 COUNTS        0        8       32
   3    rs7648922   FREQ        0      0.2      0.8
   3    rs7648922   MEAN       NA -0.001755 -0.002542
   3    rs7648922     SD       NA  0.01191  0.01047
   3   rs34014378   GENO      A/A      A/T      T/T
   3   rs34014378 COUNTS        1        4       35
   3   rs34014378   FREQ    0.025      0.1    0.875
   3   rs34014378   MEAN -0.01594 0.002423 -0.002546
   3   rs34014378     SD        0  0.01315  0.01029
   3    rs6785180   GENO      A/A      A/G      G/G
   3    rs6785180 COUNTS        0        8       32
   3    rs6785180   FREQ        0      0.2      0.8
   3    rs6785180   MEAN       NA -0.006017 -0.001476
   3    rs6785180     SD       NA 0.008978  0.01092
   3    rs1388755   GENO      T/T      T/C      C/C
   3    rs1388755 COUNTS        0       11       29
   3    rs1388755   FREQ        0    0.275    0.725
   3    rs1388755   MEAN       NA -0.001236 -0.00282
   3    rs1388755     SD       NA 0.005808  0.01201
   3    rs7632933   GENO      C/C      C/T      T/T
   3    rs7632933 COUNTS        6       14       20
   3    rs7632933   FREQ     0.15     0.35      0.5
   3    rs7632933   MEAN -0.002723 -0.001455 -0.002933
   3    rs7632933     SD 0.007118  0.01044  0.01194
   3    rs1826376   GENO      A/A      A/T      T/T
   3    rs1826376 COUNTS        0       11       29
   3    rs1826376   FREQ        0    0.275    0.725
   3    rs1826376   MEAN       NA -0.001236 -0.00282
   3    rs1826376     SD       NA 0.005808  0.01201
   3    rs7633690   GENO      T/T      T/C      C/C
   3    rs7633690 COUNTS        0       15       25
   3    rs7633690   FREQ        0    0.375    0.625
   3    rs7633690   MEAN       NA -0.002629 -0.002237
   3    rs7633690     SD       NA  0.01064  0.01082
   3    rs9846992   GENO      C/C      C/G      G/G
   3    rs9846992 COUNTS        0        9       31
   3    rs9846992   FREQ        0    0.225    0.775
   3    rs9846992   MEAN       NA -0.002702 -0.002292
   3    rs9846992     SD       NA 0.008534  0.01127
   3    rs9847014   GENO      T/T      T/G      G/G
   3    rs9847014 COUNTS        0        7       33
   3    rs9847014   FREQ        0    0.175    0.825
   3    rs9847014   MEAN       NA -0.004663 -0.001901
   3    rs9847014     SD       NA  0.00877  0.01103
   3   rs35965564   GENO      A/A      A/G      G/G
   3   rs35965564 COUNTS        2       13       25
   3   rs35965564   FREQ     0.05    0.325    0.625
   3   rs35965564   MEAN 0.007143 -0.00306 -0.002795
   3   rs35965564     SD  0.02135  0.01137  0.00957
   3   rs12635156   GENO      T/T      T/C      C/C
   3   rs12635156 COUNTS        0       15       25
   3   rs12635156   FREQ        0    0.375    0.625
   3   rs12635156   MEAN       NA -0.002629 -0.002237
   3   rs12635156     SD       NA  0.01064  0.01082
   3  rs145586367   GENO    AT/AT     AT/A      A/A
   3  rs145586367 COUNTS        0       15       25
   3  rs145586367   FREQ        0    0.375    0.625
   3  rs145586367   MEAN       NA -0.002629 -0.002237
   3  rs145586367     SD       NA  0.01064  0.01082
   3    rs1907683   GENO      G/G      G/T      T/T
   3    rs1907683 COUNTS        1        4       35
   3    rs1907683   FREQ    0.025      0.1    0.875
   3    rs1907683   MEAN -0.01594 0.002423 -0.002546
   3    rs1907683     SD        0  0.01315  0.01029
   3   rs80047133   GENO      T/T      T/G      G/G
   3   rs80047133 COUNTS        1       11       28
   3   rs80047133   FREQ    0.025    0.275      0.7
   3   rs80047133   MEAN  0.02224 -0.003881 -0.002676
   3   rs80047133     SD        0  0.01217 0.009195
   3   rs57119250   GENO      G/G      G/A      A/A
   3   rs57119250 COUNTS        0        4       36
   3   rs57119250   FREQ        0      0.1      0.9
   3   rs57119250   MEAN       NA 0.002129 -0.002886
   3   rs57119250     SD       NA 0.007456  0.01087
   3  rs141232209   GENO      C/C C/CCCCCAACCTT CCCCCAACCTT/CCCCCAACCTT
   3  rs141232209 COUNTS        0       15       25
   3  rs141232209   FREQ        0    0.375    0.625
   3  rs141232209   MEAN       NA -0.002629 -0.002237
   3  rs141232209     SD       NA  0.01064  0.01082
   3    rs9863909   GENO      A/A      A/G      G/G
   3    rs9863909 COUNTS        1        9       30
   3    rs9863909   FREQ    0.025    0.225     0.75
   3    rs9863909   MEAN 0.005915 -0.004636 -0.001985
   3    rs9863909     SD        0 0.008307  0.01133
   3   rs35049714   GENO      A/A      A/C      C/C
   3   rs35049714 COUNTS        4       21       15
   3   rs35049714   FREQ      0.1    0.525    0.375
   3   rs35049714   MEAN 0.007515 -0.006011 5.255e-05
   3   rs35049714     SD   0.0164  0.00908 0.009195
   3    rs6438569   GENO      C/C      C/T      T/T
   3    rs6438569 COUNTS        1       12       27
   3    rs6438569   FREQ    0.025      0.3    0.675
   3    rs6438569   MEAN 0.002702 -0.004149 -0.001788
   3    rs6438569     SD        0 0.008569  0.01163
   3    rs4321558   GENO      T/T      T/C      C/C
   3    rs4321558 COUNTS        1       12       27
   3    rs4321558   FREQ    0.025      0.3    0.675
   3    rs4321558   MEAN 0.002702 -0.004149 -0.001788
   3    rs4321558     SD        0 0.008569  0.01163
   3    rs4501147   GENO      G/G      G/C      C/C
   3    rs4501147 COUNTS        1       12       27
   3    rs4501147   FREQ    0.025      0.3    0.675
   3    rs4501147   MEAN 0.002702 -0.004149 -0.001788
   3    rs4501147     SD        0 0.008569  0.01163
   3  rs112853410   GENO      C/C      C/G      G/G
   3  rs112853410 COUNTS        0        4       36
   3  rs112853410   FREQ        0      0.1      0.9
   3  rs112853410   MEAN       NA 0.002129 -0.002886
   3  rs112853410     SD       NA 0.007456  0.01087
   3  rs113383224   GENO      C/C      C/T      T/T
   3  rs113383224 COUNTS        0        4       36
   3  rs113383224   FREQ        0      0.1      0.9
   3  rs113383224   MEAN       NA 0.002129 -0.002886
   3  rs113383224     SD       NA 0.007456  0.01087
   3  rs376108162   GENO      C/C     C/CT    CT/CT
   3  rs376108162 COUNTS        0        9       31
   3  rs376108162   FREQ        0    0.225    0.775
   3  rs376108162   MEAN       NA -0.004881 -0.001659
   3  rs376108162     SD       NA 0.009063  0.01106
   3   rs12492422   GENO      T/T      T/C      C/C
   3   rs12492422 COUNTS        0       13       27
   3   rs12492422   FREQ        0    0.325    0.675
   3   rs12492422   MEAN       NA -0.004591 -0.001322
   3   rs12492422     SD       NA 0.008862  0.01137
   3    rs9852150   GENO      A/A      A/G      G/G
   3    rs9852150 COUNTS        0       15       25
   3    rs9852150   FREQ        0    0.375    0.625
   3    rs9852150   MEAN       NA -0.002629 -0.002237
   3    rs9852150     SD       NA  0.01064  0.01082
   3  rs113604998   GENO      C/C      C/T      T/T
   3  rs113604998 COUNTS        0        4       36
   3  rs113604998   FREQ        0      0.1      0.9
   3  rs113604998   MEAN       NA 0.002129 -0.002886
   3  rs113604998     SD       NA 0.007456  0.01087
   3   rs55762220   GENO      C/C      C/T      T/T
   3   rs55762220 COUNTS        1        4       35
   3   rs55762220   FREQ    0.025      0.1    0.875
   3   rs55762220   MEAN -0.01594 0.002423 -0.002546
   3   rs55762220     SD        0  0.01315  0.01029
   3   rs55773752   GENO      G/G      G/T      T/T
   3   rs55773752 COUNTS        1        4       35
   3   rs55773752   FREQ    0.025      0.1    0.875
   3   rs55773752   MEAN -0.01594 0.002423 -0.002546
   3   rs55773752     SD        0  0.01315  0.01029
   3    rs6764990   GENO      T/T      T/C      C/C
   3    rs6764990 COUNTS        7       15       18
   3    rs6764990   FREQ    0.175    0.375     0.45
   3    rs6764990   MEAN -0.001948 -0.00377 -0.001399
   3    rs6764990     SD 0.006814  0.01163  0.01132
   3   rs13314395   GENO      C/C      C/T      T/T
   3   rs13314395 COUNTS        0       15       25
   3   rs13314395   FREQ        0    0.375    0.625
   3   rs13314395   MEAN       NA -0.002629 -0.002237
   3   rs13314395     SD       NA  0.01064  0.01082
   3    rs1602613   GENO      G/G      G/T      T/T
   3    rs1602613 COUNTS        0       15       25
   3    rs1602613   FREQ        0    0.375    0.625
   3    rs1602613   MEAN       NA -0.002629 -0.002237
   3    rs1602613     SD       NA  0.01064  0.01082
   3   rs72954750   GENO      T/T      T/C      C/C
   3   rs72954750 COUNTS        0        4       36
   3   rs72954750   FREQ        0      0.1      0.9
   3   rs72954750   MEAN       NA 0.002129 -0.002886
   3   rs72954750     SD       NA 0.007456  0.01087
   3   rs72954753   GENO      A/A      A/C      C/C
   3   rs72954753 COUNTS        0        4       36
   3   rs72954753   FREQ        0      0.1      0.9
   3   rs72954753   MEAN       NA 0.002129 -0.002886
   3   rs72954753     SD       NA 0.007456  0.01087
   3    rs1492271   GENO      G/G      G/A      A/A
   3    rs1492271 COUNTS        1       12       27
   3    rs1492271   FREQ    0.025      0.3    0.675
   3    rs1492271   MEAN 0.002702 -0.004149 -0.001788
   3    rs1492271     SD        0 0.008569  0.01163
   3    rs1492272   GENO      C/C      C/G      G/G
   3    rs1492272 COUNTS        1        4       35
   3    rs1492272   FREQ    0.025      0.1    0.875
   3    rs1492272   MEAN -0.01594 0.002423 -0.002546
   3    rs1492272     SD        0  0.01315  0.01029
   3  rs199824735   GENO  GTA/GTA    GTA/G      G/G
   3  rs199824735 COUNTS        6       20       14
   3  rs199824735   FREQ     0.15      0.5     0.35
   3  rs199824735   MEAN -0.008316 -0.001712 -0.0008031
   3  rs199824735     SD   0.0103  0.01028   0.0111
   3    rs6803611   GENO      G/G      G/C      C/C
   3    rs6803611 COUNTS        1       12       27
   3    rs6803611   FREQ    0.025      0.3    0.675
   3    rs6803611   MEAN 0.002702 -0.004149 -0.001788
   3    rs6803611     SD        0 0.008569  0.01163
   3   rs10586717   GENO TTATTA/TTATTA TTATTA/T      T/T
   3   rs10586717 COUNTS        9       18       13
   3   rs10586717   FREQ    0.225     0.45    0.325
   3   rs10586717   MEAN -0.0008798 -0.004857 -1.857e-06
   3   rs10586717     SD   0.0113 0.008722  0.01251
   3   rs12638442   GENO      C/C      C/G      G/G
   3   rs12638442 COUNTS        0       13       27
   3   rs12638442   FREQ        0    0.325    0.675
   3   rs12638442   MEAN       NA -0.004591 -0.001322
   3   rs12638442     SD       NA 0.008862  0.01137
   3    rs7612000   GENO      T/T      T/C      C/C
   3    rs7612000 COUNTS        0        4       36
   3    rs7612000   FREQ        0      0.1      0.9
   3    rs7612000   MEAN       NA 0.000267 -0.002679
   3    rs7612000     SD       NA  0.01573  0.01017
   3    rs1388754   GENO      T/T      T/C      C/C
   3    rs1388754 COUNTS        0       15       25
   3    rs1388754   FREQ        0    0.375    0.625
   3    rs1388754   MEAN       NA -0.002629 -0.002237
   3    rs1388754     SD       NA  0.01064  0.01082
   3   rs56805999   GENO      C/C      C/T      T/T
   3   rs56805999 COUNTS        0        9       31
   3   rs56805999   FREQ        0    0.225    0.775
   3   rs56805999   MEAN       NA -0.001567 -0.002622
   3   rs56805999     SD       NA  0.01115  0.01063
   3   rs59807714   GENO      T/T      T/C      C/C
   3   rs59807714 COUNTS        1       10       29
   3   rs59807714   FREQ    0.025     0.25    0.725
   3   rs59807714   MEAN -0.005343 -0.004421 -0.00158
   3   rs59807714     SD        0  0.01261  0.01017
   3    rs1118199   GENO      T/T      T/C      C/C
   3    rs1118199 COUNTS        0       15       25
   3    rs1118199   FREQ        0    0.375    0.625
   3    rs1118199   MEAN       NA -0.002629 -0.002237
   3    rs1118199     SD       NA  0.01064  0.01082
   3   rs62265006   GENO      T/T      T/C      C/C
   3   rs62265006 COUNTS        0        7       33
   3   rs62265006   FREQ        0    0.175    0.825
   3   rs62265006   MEAN       NA -0.004663 -0.001901
   3   rs62265006     SD       NA  0.00877  0.01103
   3  rs555597837   GENO    AT/AT     AT/A      A/A
   3  rs555597837 COUNTS        2       17       21
   3  rs555597837   FREQ     0.05    0.425    0.525
   3  rs555597837   MEAN 0.007143 -0.002178 -0.003459
   3  rs555597837     SD  0.02135  0.01059  0.00985
   3    rs1873651   GENO      A/A      A/T      T/T
   3    rs1873651 COUNTS        0        8       32
   3    rs1873651   FREQ        0      0.2      0.8
   3    rs1873651   MEAN       NA 0.0008636 -0.003196
   3    rs1873651     SD       NA   0.0106  0.01063
   3    rs9811713   GENO      T/T      T/C      C/C
   3    rs9811713 COUNTS        0        7       33
   3    rs9811713   FREQ        0    0.175    0.825
   3    rs9811713   MEAN       NA -0.004663 -0.001901
   3    rs9811713     SD       NA  0.00877  0.01103
   3    rs9811986   GENO      T/T      T/C      C/C
   3    rs9811986 COUNTS        1        9       30
   3    rs9811986   FREQ    0.025    0.225     0.75
   3    rs9811986   MEAN 0.004797 -0.003747 -0.002215
   3    rs9811986     SD        0 0.008848   0.0113
   3    rs9816153   GENO      C/C      C/T      T/T
   3    rs9816153 COUNTS        9       18       13
   3    rs9816153   FREQ    0.225     0.45    0.325
   3    rs9816153   MEAN -0.0008798 -0.004857 -1.857e-06
   3    rs9816153     SD   0.0113 0.008722  0.01251
   3    rs6771865   GENO      A/A      A/C      C/C
   3    rs6771865 COUNTS        0       15       25
   3    rs6771865   FREQ        0    0.375    0.625
   3    rs6771865   MEAN       NA -0.002629 -0.002237
   3    rs6771865     SD       NA  0.01064  0.01082
   3    rs6772226   GENO      G/G      G/A      A/A
   3    rs6772226 COUNTS        1       12       27
   3    rs6772226   FREQ    0.025      0.3    0.675
   3    rs6772226   MEAN 0.002702 -0.004149 -0.001788
   3    rs6772226     SD        0 0.008569  0.01163
   3    rs9854639   GENO      G/G      G/A      A/A
   3    rs9854639 COUNTS        0        7       33
   3    rs9854639   FREQ        0    0.175    0.825
   3    rs9854639   MEAN       NA -0.004663 -0.001901
   3    rs9854639     SD       NA  0.00877  0.01103
   3   rs78959228   GENO      T/T      T/G      G/G
   3   rs78959228 COUNTS        2       17       21
   3   rs78959228   FREQ     0.05    0.425    0.525
   3   rs78959228   MEAN 0.007143 -0.002178 -0.003459
   3   rs78959228     SD  0.02135  0.01059  0.00985
   3   rs74744918   GENO      A/A      A/C      C/C
   3   rs74744918 COUNTS        2       17       21
   3   rs74744918   FREQ     0.05    0.425    0.525
   3   rs74744918   MEAN 0.007143 -0.002178 -0.003459
   3   rs74744918     SD  0.02135  0.01059  0.00985
   3  rs535960478   GENO    GA/GA     GA/G      G/G
   3  rs535960478 COUNTS        1       19       20
   3  rs535960478   FREQ    0.025    0.475      0.5
   3  rs535960478   MEAN -0.007952 -0.001597 -0.002854
   3  rs535960478     SD        0  0.01193 0.009697
   3   rs35055813   GENO      A/A      A/T      T/T
   3   rs35055813 COUNTS        1        4       35
   3   rs35055813   FREQ    0.025      0.1    0.875
   3   rs35055813   MEAN -0.01594 0.002423 -0.002546
   3   rs35055813     SD        0  0.01315  0.01029
   3   rs12695398   GENO      T/T      T/C      C/C
   3   rs12695398 COUNTS        7       15       18
   3   rs12695398   FREQ    0.175    0.375     0.45
   3   rs12695398   MEAN -0.001948 -0.00377 -0.001399
   3   rs12695398     SD 0.006814  0.01163  0.01132
   3  rs147389475   GENO      G/G      G/A      A/A
   3  rs147389475 COUNTS        0        4       36
   3  rs147389475   FREQ        0      0.1      0.9
   3  rs147389475   MEAN       NA  0.00146 -0.002811
   3  rs147389475     SD       NA 0.003666  0.01107
   3  rs147079602   GENO    AT/AT     AT/A      A/A
   3  rs147079602 COUNTS        0        7       33
   3  rs147079602   FREQ        0    0.175    0.825
   3  rs147079602   MEAN       NA -0.004663 -0.001901
   3  rs147079602     SD       NA  0.00877  0.01103
   3   rs61462888   GENO      T/T      T/A      A/A
   3   rs61462888 COUNTS        1       10       29
   3   rs61462888   FREQ    0.025     0.25    0.725
   3   rs61462888   MEAN -0.005343 -0.004421 -0.00158
   3   rs61462888     SD        0  0.01261  0.01017
   3    rs6764177   GENO      C/C      C/G      G/G
   3    rs6764177 COUNTS        2       18       20
   3    rs6764177   FREQ     0.05     0.45      0.5
   3    rs6764177   MEAN 0.007143 -0.001904 -0.003769
   3    rs6764177     SD  0.02135  0.01034 0.009999
   3   rs78137076   GENO      T/T      T/G      G/G
   3   rs78137076 COUNTS        7       15       18
   3   rs78137076   FREQ    0.175    0.375     0.45
   3   rs78137076   MEAN -0.001948 -0.00377 -0.001399
   3   rs78137076     SD 0.006814  0.01163  0.01132
   3  rs138685019   GENO      T/T     T/TC    TC/TC
   3  rs138685019 COUNTS        1       12       27
   3  rs138685019   FREQ    0.025      0.3    0.675
   3  rs138685019   MEAN 0.002702 -0.004149 -0.001788
   3  rs138685019     SD        0 0.008569  0.01163
   3   rs28783818   GENO      C/C      C/A      A/A
   3   rs28783818 COUNTS        0        4       36
   3   rs28783818   FREQ        0      0.1      0.9
   3   rs28783818   MEAN       NA  0.00146 -0.002811
   3   rs28783818     SD       NA 0.003666  0.01107
   3   rs60112789   GENO      G/G      G/A      A/A
   3   rs60112789 COUNTS        1       10       29
   3   rs60112789   FREQ    0.025     0.25    0.725
   3   rs60112789   MEAN -0.005343 -0.004421 -0.00158
   3   rs60112789     SD        0  0.01261  0.01017
   3    rs4583685   GENO      C/C      C/T      T/T
   3    rs4583685 COUNTS        1       12       27
   3    rs4583685   FREQ    0.025      0.3    0.675
   3    rs4583685   MEAN 0.002702 -0.004149 -0.001788
   3    rs4583685     SD        0 0.008569  0.01163
   3   rs35747924   GENO      A/A      A/G      G/G
   3   rs35747924 COUNTS        2       17       21
   3   rs35747924   FREQ     0.05    0.425    0.525
   3   rs35747924   MEAN 0.007143 -0.002178 -0.003459
   3   rs35747924     SD  0.02135  0.01059  0.00985
   3   rs59078250   GENO      C/C      C/G      G/G
   3   rs59078250 COUNTS        1       10       29
   3   rs59078250   FREQ    0.025     0.25    0.725
   3   rs59078250   MEAN -0.005343 -0.004421 -0.00158
   3   rs59078250     SD        0  0.01261  0.01017
   3    rs4431141   GENO      G/G      G/A      A/A
   3    rs4431141 COUNTS        7       15       18
   3    rs4431141   FREQ    0.175    0.375     0.45
   3    rs4431141   MEAN -0.001948 -0.00377 -0.001399
   3    rs4431141     SD 0.006814  0.01163  0.01132
   3   rs13324178   GENO      C/C      C/T      T/T
   3   rs13324178 COUNTS        1        9       30
   3   rs13324178   FREQ    0.025    0.225     0.75
   3   rs13324178   MEAN 0.004797 -0.003747 -0.002215
   3   rs13324178     SD        0 0.008848   0.0113
   3    rs2101656   GENO      A/A      A/T      T/T
   3    rs2101656 COUNTS        0       11       29
   3    rs2101656   FREQ        0    0.275    0.725
   3    rs2101656   MEAN       NA -0.001236 -0.00282
   3    rs2101656     SD       NA 0.005808  0.01201
   3    rs2087746   GENO      G/G      G/C      C/C
   3    rs2087746 COUNTS        2       13       25
   3    rs2087746   FREQ     0.05    0.325    0.625
   3    rs2087746   MEAN 0.007143 -0.00306 -0.002795
   3    rs2087746     SD  0.02135  0.01137  0.00957
   3    rs6801765   GENO      G/G      G/A      A/A
   3    rs6801765 COUNTS        1        9       30
   3    rs6801765   FREQ    0.025    0.225     0.75
   3    rs6801765   MEAN 0.004797 -0.003747 -0.002215
   3    rs6801765     SD        0 0.008848   0.0113
   3    rs1844972   GENO      A/A      A/C      C/C
   3    rs1844972 COUNTS        0       15       25
   3    rs1844972   FREQ        0    0.375    0.625
   3    rs1844972   MEAN       NA -0.002629 -0.002237
   3    rs1844972     SD       NA  0.01064  0.01082
   3    rs9826773   GENO      A/A      A/G      G/G
   3    rs9826773 COUNTS        0       15       25
   3    rs9826773   FREQ        0    0.375    0.625
   3    rs9826773   MEAN       NA -0.002629 -0.002237
   3    rs9826773     SD       NA  0.01064  0.01082
   3    rs1907680   GENO      C/C      C/T      T/T
   3    rs1907680 COUNTS        1       12       27
   3    rs1907680   FREQ    0.025      0.3    0.675
   3    rs1907680   MEAN 0.002702 -0.004149 -0.001788
   3    rs1907680     SD        0 0.008569  0.01163
   3    rs9851018   GENO      G/G      G/T      T/T
   3    rs9851018 COUNTS        0       15       25
   3    rs9851018   FREQ        0    0.375    0.625
   3    rs9851018   MEAN       NA -0.002629 -0.002237
   3    rs9851018     SD       NA  0.01064  0.01082
   3   rs34315935   GENO      G/G     G/GA    GA/GA
   3   rs34315935 COUNTS        1       19       20
   3   rs34315935   FREQ    0.025    0.475      0.5
   3   rs34315935   MEAN -0.003013 -0.002569 -0.002178
   3   rs34315935     SD        0  0.01265 0.008929
   3   rs58693617   GENO      A/A      A/G      G/G
   3   rs58693617 COUNTS        0        9       31
   3   rs58693617   FREQ        0    0.225    0.775
   3   rs58693617   MEAN       NA -0.00728 -0.0009629
   3   rs58693617     SD       NA 0.009291  0.01069
   3   rs28495065   GENO      G/G      G/A      A/A
   3   rs28495065 COUNTS        0        7       33
   3   rs28495065   FREQ        0    0.175    0.825
   3   rs28495065   MEAN       NA -0.004663 -0.001901
   3   rs28495065     SD       NA  0.00877  0.01103
   3    rs4676673   GENO      T/T      T/A      A/A
   3    rs4676673 COUNTS        8       15       17
   3    rs4676673   FREQ      0.2    0.375    0.425
   3    rs4676673   MEAN -0.001189 -0.003764 -0.001729
   3    rs4676673     SD 0.006663  0.01163  0.01158
   3   rs13319879   GENO      T/T      T/C      C/C
   3   rs13319879 COUNTS        0       17       23
   3   rs13319879   FREQ        0    0.425    0.575
   3   rs13319879   MEAN       NA -0.00183 -0.002794
   3   rs13319879     SD       NA   0.0102  0.01112
   3   rs11716696   GENO      C/C      C/T      T/T
   3   rs11716696 COUNTS        0       17       23
   3   rs11716696   FREQ        0    0.425    0.575
   3   rs11716696   MEAN       NA -0.00183 -0.002794
   3   rs11716696     SD       NA   0.0102  0.01112
   3   rs13059080   GENO      G/G      G/A      A/A
   3   rs13059080 COUNTS        2       13       25
   3   rs13059080   FREQ     0.05    0.325    0.625
   3   rs13059080   MEAN 0.007143 -0.00306 -0.002795
   3   rs13059080     SD  0.02135  0.01137  0.00957
   3    rs1352933   GENO      A/A      A/G      G/G
   3    rs1352933 COUNTS        8       16       16
   3    rs1352933   FREQ      0.2      0.4      0.4
   3    rs1352933   MEAN -0.001189 -0.003357 -0.002009
   3    rs1352933     SD 0.006663  0.01136   0.0119
   3    rs1352932   GENO      C/C      C/T      T/T
   3    rs1352932 COUNTS        1       12       27
   3    rs1352932   FREQ    0.025      0.3    0.675
   3    rs1352932   MEAN 0.002702 -0.004149 -0.001788
   3    rs1352932     SD        0 0.008569  0.01163
   3    rs1352931   GENO      C/C      C/T      T/T
   3    rs1352931 COUNTS        1       13       26
   3    rs1352931   FREQ    0.025    0.325     0.65
   3    rs1352931   MEAN 0.002702 -0.003618 -0.001963
   3    rs1352931     SD        0 0.008424  0.01182
   3     rs980839   GENO      T/T      T/A      A/A
   3     rs980839 COUNTS        1       12       27
   3     rs980839   FREQ    0.025      0.3    0.675
   3     rs980839   MEAN 0.002702 -0.004149 -0.001788
   3     rs980839     SD        0 0.008569  0.01163
   3   rs11718951   GENO      C/C      C/T      T/T
   3   rs11718951 COUNTS        1        4       35
   3   rs11718951   FREQ    0.025      0.1    0.875
   3   rs11718951   MEAN -0.01594 0.002423 -0.002546
   3   rs11718951     SD        0  0.01315  0.01029
   3    rs9872922   GENO      C/C      C/T      T/T
   3    rs9872922 COUNTS        0        7       33
   3    rs9872922   FREQ        0    0.175    0.825
   3    rs9872922   MEAN       NA -0.004663 -0.001901
   3    rs9872922     SD       NA  0.00877  0.01103
   3  rs139186147   GENO      A/A A/ACCTCTG ACCTCTG/ACCTCTG
   3  rs139186147 COUNTS        0        4       36
   3  rs139186147   FREQ        0      0.1      0.9
   3  rs139186147   MEAN       NA  0.00146 -0.002811
   3  rs139186147     SD       NA 0.003666  0.01107
   3    rs9637364   GENO      T/T      T/C      C/C
   3    rs9637364 COUNTS        0       11       29
   3    rs9637364   FREQ        0    0.275    0.725
   3    rs9637364   MEAN       NA -0.001236 -0.00282
   3    rs9637364     SD       NA 0.005808  0.01201
   3    rs9878591   GENO      T/T      T/C      C/C
   3    rs9878591 COUNTS        8       16       16
   3    rs9878591   FREQ      0.2      0.4      0.4
   3    rs9878591   MEAN -0.001189 -0.003357 -0.002009
   3    rs9878591     SD 0.006663  0.01136   0.0119
   3    rs4676675   GENO      C/C      C/T      T/T
   3    rs4676675 COUNTS        8       16       16
   3    rs4676675   FREQ      0.2      0.4      0.4
   3    rs4676675   MEAN -0.001189 -0.003357 -0.002009
   3    rs4676675     SD 0.006663  0.01136   0.0119
   3   rs13078387   GENO      A/A      A/G      G/G
   3   rs13078387 COUNTS        2       15       23
   3   rs13078387   FREQ     0.05    0.375    0.575
   3   rs13078387   MEAN 0.007143 -0.003023 -0.002796
   3   rs13078387     SD  0.02135  0.01103 0.009644
   3    rs1873652   GENO      A/A      A/G      G/G
   3    rs1873652 COUNTS        0       17       23
   3    rs1873652   FREQ        0    0.425    0.575
   3    rs1873652   MEAN       NA -0.00183 -0.002794
   3    rs1873652     SD       NA   0.0102  0.01112
   3   rs71619771   GENO      C/C    C/CTA  CTA/CTA
   3   rs71619771 COUNTS        1        4       35
   3   rs71619771   FREQ    0.025      0.1    0.875
   3   rs71619771   MEAN -0.01594 0.002423 -0.002546
   3   rs71619771     SD        0  0.01315  0.01029
   3   rs74347840   GENO      C/C     C/CA    CA/CA
   3   rs74347840 COUNTS       10       18       12
   3   rs74347840   FREQ     0.25     0.45      0.3
   3   rs74347840   MEAN -0.00038 -0.004852 -0.0003526
   3   rs74347840     SD  0.01077 0.008727    0.013
   3   rs60282320   GENO      T/T      T/C      C/C
   3   rs60282320 COUNTS        0        4       36
   3   rs60282320   FREQ        0      0.1      0.9
   3   rs60282320   MEAN       NA 0.002129 -0.002886
   3   rs60282320     SD       NA 0.007456  0.01087
   3    rs4263318   GENO      T/T      T/C      C/C
   3    rs4263318 COUNTS        1       12       27
   3    rs4263318   FREQ    0.025      0.3    0.675
   3    rs4263318   MEAN 0.002702 -0.004149 -0.001788
   3    rs4263318     SD        0 0.008569  0.01163
   3   rs11290372   GENO      T/T     T/TA    TA/TA
   3   rs11290372 COUNTS        0       17       23
   3   rs11290372   FREQ        0    0.425    0.575
   3   rs11290372   MEAN       NA -0.00183 -0.002794
   3   rs11290372     SD       NA   0.0102  0.01112
   3    rs4314205   GENO      C/C      C/T      T/T
   3    rs4314205 COUNTS        1       12       27
   3    rs4314205   FREQ    0.025      0.3    0.675
   3    rs4314205   MEAN 0.002702 -0.004149 -0.001788
   3    rs4314205     SD        0 0.008569  0.01163
   3   rs13091848   GENO      G/G      G/T      T/T
   3   rs13091848 COUNTS        1        4       35
   3   rs13091848   FREQ    0.025      0.1    0.875
   3   rs13091848   MEAN -0.01594 0.002423 -0.002546
   3   rs13091848     SD        0  0.01315  0.01029
   3    rs9856288   GENO      T/T      T/C      C/C
   3    rs9856288 COUNTS        0       17       23
   3    rs9856288   FREQ        0    0.425    0.575
   3    rs9856288   MEAN       NA -0.00183 -0.002794
   3    rs9856288     SD       NA   0.0102  0.01112
   3    rs9856618   GENO      T/T      T/C      C/C
   3    rs9856618 COUNTS        0       17       23
   3    rs9856618   FREQ        0    0.425    0.575
   3    rs9856618   MEAN       NA -0.00183 -0.002794
   3    rs9856618     SD       NA   0.0102  0.01112
   3     rs796824   GENO      C/C      C/G      G/G
   3     rs796824 COUNTS        1       12       27
   3     rs796824   FREQ    0.025      0.3    0.675
   3     rs796824   MEAN 0.002702 -0.004149 -0.001788
   3     rs796824     SD        0 0.008569  0.01163
   3  rs202139517   GENO      G/G     G/GA    GA/GA
   3  rs202139517 COUNTS        0       11       29
   3  rs202139517   FREQ        0    0.275    0.725
   3  rs202139517   MEAN       NA -0.001236 -0.00282
   3  rs202139517     SD       NA 0.005808  0.01201
   3   rs55861253   GENO      G/G      G/A      A/A
   3   rs55861253 COUNTS        1        5       34
   3   rs55861253   FREQ    0.025    0.125     0.85
   3   rs55861253   MEAN -0.01594 0.002488 -0.002702
   3   rs55861253     SD        0  0.01139   0.0104
   3   rs56103727   GENO      A/A      A/G      G/G
   3   rs56103727 COUNTS        1        5       34
   3   rs56103727   FREQ    0.025    0.125     0.85
   3   rs56103727   MEAN -0.01594 0.002488 -0.002702
   3   rs56103727     SD        0  0.01139   0.0104
   3     rs787183   GENO      C/C      C/T      T/T
   3     rs787183 COUNTS        0        9       31
   3     rs787183   FREQ        0    0.225    0.775
   3     rs787183   MEAN       NA -0.001567 -0.002622
   3     rs787183     SD       NA  0.01115  0.01063
   3   rs12494395   GENO      A/A      A/G      G/G
   3   rs12494395 COUNTS        1        4       35
   3   rs12494395   FREQ    0.025      0.1    0.875
   3   rs12494395   MEAN -0.01594 0.002423 -0.002546
   3   rs12494395     SD        0  0.01315  0.01029
   3    rs9824334   GENO      T/T      T/A      A/A
   3    rs9824334 COUNTS        0       17       23
   3    rs9824334   FREQ        0    0.425    0.575
   3    rs9824334   MEAN       NA -0.00183 -0.002794
   3    rs9824334     SD       NA   0.0102  0.01112
   3    rs4676676   GENO      T/T      T/C      C/C
   3    rs4676676 COUNTS        1        5       34
   3    rs4676676   FREQ    0.025    0.125     0.85
   3    rs4676676   MEAN -0.01594 0.002488 -0.002702
   3    rs4676676     SD        0  0.01139   0.0104
   3    rs1085611   GENO      T/T      T/C      C/C
   3    rs1085611 COUNTS       10       18       12
   3    rs1085611   FREQ     0.25     0.45      0.3
   3    rs1085611   MEAN -0.00038 -0.004852 -0.0003526
   3    rs1085611     SD  0.01077 0.008727    0.013
   3   rs72954777   GENO      C/C      C/T      T/T
   3   rs72954777 COUNTS        0        4       36
   3   rs72954777   FREQ        0      0.1      0.9
   3   rs72954777   MEAN       NA 0.002129 -0.002886
   3   rs72954777     SD       NA 0.007456  0.01087
   3     rs787184   GENO      C/C      C/T      T/T
   3     rs787184 COUNTS        1       10       29
   3     rs787184   FREQ    0.025     0.25    0.725
   3     rs787184   MEAN -0.005343 -0.004421 -0.00158
   3     rs787184     SD        0  0.01261  0.01017
   3    rs9829600   GENO      G/G      G/A      A/A
   3    rs9829600 COUNTS        0        7       33
   3    rs9829600   FREQ        0    0.175    0.825
   3    rs9829600   MEAN       NA -0.004663 -0.001901
   3    rs9829600     SD       NA  0.00877  0.01103
   3   rs72954784   GENO      T/T      T/G      G/G
   3   rs72954784 COUNTS        0        4       36
   3   rs72954784   FREQ        0      0.1      0.9
   3   rs72954784   MEAN       NA 0.002129 -0.002886
   3   rs72954784     SD       NA 0.007456  0.01087
   3    rs9816220   GENO      G/G      G/T      T/T
   3    rs9816220 COUNTS        1        9       30
   3    rs9816220   FREQ    0.025    0.225     0.75
   3    rs9816220   MEAN 0.004797 -0.003747 -0.002215
   3    rs9816220     SD        0 0.008848   0.0113
   3     rs813697   GENO      T/T      T/G      G/G
   3     rs813697 COUNTS        1       12       27
   3     rs813697   FREQ    0.025      0.3    0.675
   3     rs813697   MEAN 0.002702 -0.004149 -0.001788
   3     rs813697     SD        0 0.008569  0.01163
   3  rs545743587   GENO    AT/AT     AT/A      A/A
   3  rs545743587 COUNTS        0        9       31
   3  rs545743587   FREQ        0    0.225    0.775
   3  rs545743587   MEAN       NA -0.003737 -0.001991
   3  rs545743587     SD       NA 0.007875  0.01137
   3     rs902797   GENO      C/C      C/T      T/T
   3     rs902797 COUNTS        0        7       33
   3     rs902797   FREQ        0    0.175    0.825
   3     rs902797   MEAN       NA -0.004663 -0.001901
   3     rs902797     SD       NA  0.00877  0.01103
   3  rs138383269   GENO      T/T    T/TTA  TTA/TTA
   3  rs138383269 COUNTS       10       18       12
   3  rs138383269   FREQ     0.25     0.45      0.3
   3  rs138383269   MEAN -0.00038 -0.004852 -0.0003526
   3  rs138383269     SD  0.01077 0.008727    0.013
   3  rs544993123   GENO      T/T     T/TA    TA/TA
   3  rs544993123 COUNTS        3       17       20
   3  rs544993123   FREQ    0.075    0.425      0.5
   3  rs544993123   MEAN -0.007589 -0.002266 -0.001704
   3  rs544993123     SD  0.01204 0.009956  0.01131
   3     rs787185   GENO      C/C      C/T      T/T
   3     rs787185 COUNTS        1       12       27
   3     rs787185   FREQ    0.025      0.3    0.675
   3     rs787185   MEAN 0.002702 -0.004149 -0.001788
   3     rs787185     SD        0 0.008569  0.01163
   3  rs541258615   GENO      C/C     C/CT    CT/CT
   3  rs541258615 COUNTS        0        8       32
   3  rs541258615   FREQ        0      0.2      0.8
   3  rs541258615   MEAN       NA -0.001755 -0.002542
   3  rs541258615     SD       NA  0.01191  0.01047
   3   rs17812613   GENO      C/C      C/T      T/T
   3   rs17812613 COUNTS        0        7       33
   3   rs17812613   FREQ        0    0.175    0.825
   3   rs17812613   MEAN       NA -0.004663 -0.001901
   3   rs17812613     SD       NA  0.00877  0.01103
   3  rs201265685   GENO    CT/CT     CT/C      C/C
   3  rs201265685 COUNTS        0        5       35
   3  rs201265685   FREQ        0    0.125    0.875
   3  rs201265685   MEAN       NA 0.0006812 -0.002822
   3  rs201265685     SD       NA  0.01334  0.01033
   3   rs78307872   GENO      C/C      C/T      T/T
   3   rs78307872 COUNTS        2       13       25
   3   rs78307872   FREQ     0.05    0.325    0.625
   3   rs78307872   MEAN 0.007143 -0.00306 -0.002795
   3   rs78307872     SD  0.02135  0.01137  0.00957
   3  rs115686878   GENO      A/A      A/G      G/G
   3  rs115686878 COUNTS        2       13       25
   3  rs115686878   FREQ     0.05    0.325    0.625
   3  rs115686878   MEAN 0.007143 -0.00306 -0.002795
   3  rs115686878     SD  0.02135  0.01137  0.00957
   3  rs149065512   GENO      A/A      A/G      G/G
   3  rs149065512 COUNTS        2       13       25
   3  rs149065512   FREQ     0.05    0.325    0.625
   3  rs149065512   MEAN 0.007143 -0.00306 -0.002795
   3  rs149065512     SD  0.02135  0.01137  0.00957
   3   rs11707599   GENO      A/A      A/G      G/G
   3   rs11707599 COUNTS        0       18       22
   3   rs11707599   FREQ        0     0.45     0.55
   3   rs11707599   MEAN       NA  -0.0014 -0.00319
   3   rs11707599     SD       NA  0.01006  0.01122
   3   rs61797806   GENO      A/A      A/G      G/G
   3   rs61797806 COUNTS        0        7       33
   3   rs61797806   FREQ        0    0.175    0.825
   3   rs61797806   MEAN       NA -0.004663 -0.001901
   3   rs61797806     SD       NA  0.00877  0.01103
   3    rs9875613   GENO      T/T      T/C      C/C
   3    rs9875613 COUNTS        3       22       15
   3    rs9875613   FREQ    0.075     0.55    0.375
   3    rs9875613   MEAN -0.004599 -0.00324 -0.0006862
   3    rs9875613     SD  0.02284 0.008073  0.01168
   3    rs2319672   GENO      A/A      A/G      G/G
   3    rs2319672 COUNTS        2       20       18
   3    rs2319672   FREQ     0.05      0.5     0.45
   3    rs2319672   MEAN -0.01773 -0.001811 -0.001317
   3    rs2319672     SD 0.003079 0.009574  0.01124
   3    rs2319671   GENO      C/C      C/T      T/T
   3    rs2319671 COUNTS        0       17       23
   3    rs2319671   FREQ        0    0.425    0.575
   3    rs2319671   MEAN       NA -0.00183 -0.002794
   3    rs2319671     SD       NA   0.0102  0.01112
   3   rs72954789   GENO      C/C      C/T      T/T
   3   rs72954789 COUNTS        0       17       23
   3   rs72954789   FREQ        0    0.425    0.575
   3   rs72954789   MEAN       NA -0.00183 -0.002794
   3   rs72954789     SD       NA   0.0102  0.01112
   3    rs4378995   GENO      A/A      A/G      G/G
   3    rs4378995 COUNTS        3       22       15
   3    rs4378995   FREQ    0.075     0.55    0.375
   3    rs4378995   MEAN -0.004599 -0.00324 -0.0006862
   3    rs4378995     SD  0.02284 0.008073  0.01168
   3    rs2319670   GENO      C/C      C/T      T/T
   3    rs2319670 COUNTS        0        4       36
   3    rs2319670   FREQ        0      0.1      0.9
   3    rs2319670   MEAN       NA 0.002061 -0.002878
   3    rs2319670     SD       NA  0.01543  0.01013
   3   rs11914907   GENO      T/T      T/G      G/G
   3   rs11914907 COUNTS        6       16       18
   3   rs11914907   FREQ     0.15      0.4     0.45
   3   rs11914907   MEAN -0.002933 -0.003258 -0.001424
   3   rs11914907     SD  0.01291  0.01148 0.009562
   3   rs11922605   GENO      C/C      C/A      A/A
   3   rs11922605 COUNTS        6       16       18
   3   rs11922605   FREQ     0.15      0.4     0.45
   3   rs11922605   MEAN -0.002933 -0.003258 -0.001424
   3   rs11922605     SD  0.01291  0.01148 0.009562
   3   rs60066493   GENO      C/C      C/A      A/A
   3   rs60066493 COUNTS        0        4       36
   3   rs60066493   FREQ        0      0.1      0.9
   3   rs60066493   MEAN       NA -0.01131 -0.001393
   3   rs60066493     SD       NA 0.007634  0.01051
   3    rs4058357   GENO  TAG/TAG    TAG/T      T/T
   3    rs4058357 COUNTS        0       17       23
   3    rs4058357   FREQ        0    0.425    0.575
   3    rs4058357   MEAN       NA -0.00183 -0.002794
   3    rs4058357     SD       NA   0.0102  0.01112
   3   rs61284032   GENO      G/G      G/A      A/A
   3   rs61284032 COUNTS        0        4       36
   3   rs61284032   FREQ        0      0.1      0.9
   3   rs61284032   MEAN       NA -0.01131 -0.001393
   3   rs61284032     SD       NA 0.007634  0.01051
   3   rs73856447   GENO      G/G      G/C      C/C
   3   rs73856447 COUNTS        0        7       33
   3   rs73856447   FREQ        0    0.175    0.825
   3   rs73856447   MEAN       NA -0.01086 -0.0005868
   3   rs73856447     SD       NA 0.009448  0.01008
   3    rs6774960   GENO      A/A      A/C      C/C
   3    rs6774960 COUNTS        3       22       15
   3    rs6774960   FREQ    0.075     0.55    0.375
   3    rs6774960   MEAN -0.004599 -0.00324 -0.0006862
   3    rs6774960     SD  0.02284 0.008073  0.01168
   3   rs34305348   GENO      C/C      C/A      A/A
   3   rs34305348 COUNTS        2       13       25
   3   rs34305348   FREQ     0.05    0.325    0.625
   3   rs34305348   MEAN 0.007143 -0.00306 -0.002795
   3   rs34305348     SD  0.02135  0.01137  0.00957
   3     rs787202   GENO      T/T      T/G      G/G
   3     rs787202 COUNTS        0       10       30
   3     rs787202   FREQ        0     0.25     0.75
   3     rs787202   MEAN       NA -0.0008184 -0.002906
   3     rs787202     SD       NA  0.01078   0.0107
   3    rs4146299   GENO      T/T      T/C      C/C
   3    rs4146299 COUNTS        0        4       36
   3    rs4146299   FREQ        0      0.1      0.9
   3    rs4146299   MEAN       NA 0.002061 -0.002878
   3    rs4146299     SD       NA  0.01543  0.01013
   3   rs10934526   GENO      A/A      A/G      G/G
   3   rs10934526 COUNTS        0       17       23
   3   rs10934526   FREQ        0    0.425    0.575
   3   rs10934526   MEAN       NA -0.00183 -0.002794
   3   rs10934526     SD       NA   0.0102  0.01112
   3    rs2319669   GENO      C/C      C/T      T/T
   3    rs2319669 COUNTS        0       17       23
   3    rs2319669   FREQ        0    0.425    0.575
   3    rs2319669   MEAN       NA -0.00183 -0.002794
   3    rs2319669     SD       NA   0.0102  0.01112
   3   rs35424653   GENO      T/T     T/TC    TC/TC
   3   rs35424653 COUNTS        0       14       26
   3   rs35424653   FREQ        0     0.35     0.65
   3   rs35424653   MEAN       NA 0.0002604 -0.003808
   3   rs35424653     SD       NA 0.005961   0.0123
   3    rs4146300   GENO      C/C      C/T      T/T
   3    rs4146300 COUNTS        0        4       36
   3    rs4146300   FREQ        0      0.1      0.9
   3    rs4146300   MEAN       NA 0.002061 -0.002878
   3    rs4146300     SD       NA  0.01543  0.01013
   3    rs6795868   GENO      A/A      A/G      G/G
   3    rs6795868 COUNTS        3       22       15
   3    rs6795868   FREQ    0.075     0.55    0.375
   3    rs6795868   MEAN -0.004599 -0.00324 -0.0006862
   3    rs6795868     SD  0.02284 0.008073  0.01168
   3    rs5852239   GENO      G/G     G/GA    GA/GA
   3    rs5852239 COUNTS        3       22       15
   3    rs5852239   FREQ    0.075     0.55    0.375
   3    rs5852239   MEAN -0.004599 -0.00324 -0.0006862
   3    rs5852239     SD  0.02284 0.008073  0.01168
   3    rs5852240   GENO      A/A     A/AT    AT/AT
   3    rs5852240 COUNTS        2       17       21
   3    rs5852240   FREQ     0.05    0.425    0.525
   3    rs5852240   MEAN -0.01773 -0.0003194 -0.002595
   3    rs5852240     SD 0.003079 0.008406  0.01164
   3   rs79019771   GENO      A/A      A/C      C/C
   3   rs79019771 COUNTS        0       14       26
   3   rs79019771   FREQ        0     0.35     0.65
   3   rs79019771   MEAN       NA 0.0002604 -0.003808
   3   rs79019771     SD       NA 0.005961   0.0123
   3    rs1849933   GENO      A/A      A/G      G/G
   3    rs1849933 COUNTS        0        8       32
   3    rs1849933   FREQ        0      0.2      0.8
   3    rs1849933   MEAN       NA -0.001755 -0.002542
   3    rs1849933     SD       NA  0.01191  0.01047
   3    rs9843220   GENO      A/A      A/G      G/G
   3    rs9843220 COUNTS        3       22       15
   3    rs9843220   FREQ    0.075     0.55    0.375
   3    rs9843220   MEAN -0.004599 -0.00324 -0.0006862
   3    rs9843220     SD  0.02284 0.008073  0.01168
   3   rs73856450   GENO      T/T      T/C      C/C
   3   rs73856450 COUNTS        0        4       36
   3   rs73856450   FREQ        0      0.1      0.9
   3   rs73856450   MEAN       NA -0.01131 -0.001393
   3   rs73856450     SD       NA 0.007634  0.01051
   3    rs9848714   GENO      A/A      A/G      G/G
   3    rs9848714 COUNTS        0       17       23
   3    rs9848714   FREQ        0    0.425    0.575
   3    rs9848714   MEAN       NA -0.00183 -0.002794
   3    rs9848714     SD       NA   0.0102  0.01112
   3   rs72954800   GENO      T/T      T/C      C/C
   3   rs72954800 COUNTS        3       15       22
   3   rs72954800   FREQ    0.075    0.375     0.55
   3   rs72954800   MEAN 0.001852 -0.002167 -0.00311
   3   rs72954800     SD  0.01766  0.01074 0.009981
   3    rs2943755   GENO      T/T      T/C      C/C
   3    rs2943755 COUNTS        0       11       29
   3    rs2943755   FREQ        0    0.275    0.725
   3    rs2943755   MEAN       NA -0.001236 -0.00282
   3    rs2943755     SD       NA 0.005808  0.01201
   3     rs814182   GENO      G/G      G/A      A/A
   3     rs814182 COUNTS        0       14       26
   3     rs814182   FREQ        0     0.35     0.65
   3     rs814182   MEAN       NA 0.0002604 -0.003808
   3     rs814182     SD       NA 0.005961   0.0123
   3    rs9849695   GENO      A/A      A/G      G/G
   3    rs9849695 COUNTS        0       17       23
   3    rs9849695   FREQ        0    0.425    0.575
   3    rs9849695   MEAN       NA -0.00183 -0.002794
   3    rs9849695     SD       NA   0.0102  0.01112
   3   rs10934527   GENO      A/A      A/G      G/G
   3   rs10934527 COUNTS        0       18       22
   3   rs10934527   FREQ        0     0.45     0.55
   3   rs10934527   MEAN       NA -0.001732 -0.002918
   3   rs10934527     SD       NA 0.009906  0.01137
   3  rs113203377   GENO      G/G G/GCCATGTTTA GCCATGTTTA/GCCATGTTTA
   3  rs113203377 COUNTS        0        4       36
   3  rs113203377   FREQ        0      0.1      0.9
   3  rs113203377   MEAN       NA -0.01131 -0.001393
   3  rs113203377     SD       NA 0.007634  0.01051
   3     rs787211   GENO      C/C      C/A      A/A
   3     rs787211 COUNTS        0       11       29
   3     rs787211   FREQ        0    0.275    0.725
   3     rs787211   MEAN       NA -0.001236 -0.00282
   3     rs787211     SD       NA 0.005808  0.01201
   3   rs13091943   GENO      A/A      A/G      G/G
   3   rs13091943 COUNTS        3       15       22
   3   rs13091943   FREQ    0.075    0.375     0.55
   3   rs13091943   MEAN 0.001852 -0.002929 -0.00259
   3   rs13091943     SD  0.01766  0.01098  0.00982
   3   rs13096642   GENO      A/A      A/G      G/G
   3   rs13096642 COUNTS        3       14       23
   3   rs13096642   FREQ    0.075     0.35    0.575
   3   rs13096642   MEAN 0.001852 -0.002318 -0.002977
   3   rs13096642     SD  0.01766  0.01113 0.009772
   3    rs2638599   GENO      T/T      T/C      C/C
   3    rs2638599 COUNTS       10       12       18
   3    rs2638599   FREQ     0.25      0.3     0.45
   3    rs2638599   MEAN -0.004832 0.001503 -0.003616
   3    rs2638599     SD 0.008907 0.009046  0.01216
   3    rs2673718   GENO      T/T      T/C      C/C
   3    rs2673718 COUNTS       10       12       18
   3    rs2673718   FREQ     0.25      0.3     0.45
   3    rs2673718   MEAN -0.004832 0.001503 -0.003616
   3    rs2673718     SD 0.008907 0.009046  0.01216
   3   rs11705881   GENO      T/T      T/C      C/C
   3   rs11705881 COUNTS        0       14       26
   3   rs11705881   FREQ        0     0.35     0.65
   3   rs11705881   MEAN       NA -0.002644 -0.002245
   3   rs11705881     SD       NA  0.01101  0.01062
   3    rs1092743   GENO      A/A      A/G      G/G
   3    rs1092743 COUNTS        1       14       25
   3    rs1092743   FREQ    0.025     0.35    0.625
   3    rs1092743   MEAN -0.01719 -0.002018 -0.001997
   3    rs1092743     SD        0 0.009756  0.01106
   3    rs2971213   GENO      A/A      A/G      G/G
   3    rs2971213 COUNTS        0       18       22
   3    rs2971213   FREQ        0     0.45     0.55
   3    rs2971213   MEAN       NA -0.00231 -0.002445
   3    rs2971213     SD       NA  0.00787  0.01262
   3   rs11706014   GENO      A/A      A/G      G/G
   3   rs11706014 COUNTS        0       13       27
   3   rs11706014   FREQ        0    0.325    0.675
   3   rs11706014   MEAN       NA -0.002843 -0.002164
   3   rs11706014     SD       NA  0.01143  0.01042
   3   rs35964791   GENO      T/T      T/A      A/A
   3   rs35964791 COUNTS        0        4       36
   3   rs35964791   FREQ        0      0.1      0.9
   3   rs35964791   MEAN       NA 0.002061 -0.002878
   3   rs35964791     SD       NA  0.01543  0.01013
   3    rs9810674   GENO      T/T      T/C      C/C
   3    rs9810674 COUNTS        5       18       17
   3    rs9810674   FREQ    0.125     0.45    0.425
   3    rs9810674   MEAN -0.003707 -0.00115 -0.003302
   3    rs9810674     SD  0.01691 0.008944  0.01073
   3    rs1085625   GENO      G/G      G/T      T/T
   3    rs1085625 COUNTS        1       14       25
   3    rs1085625   FREQ    0.025     0.35    0.625
   3    rs1085625   MEAN -0.01719 -0.002018 -0.001997
   3    rs1085625     SD        0 0.009756  0.01106
   3    rs9815720   GENO      T/T      T/C      C/C
   3    rs9815720 COUNTS        5       18       17
   3    rs9815720   FREQ    0.125     0.45    0.425
   3    rs9815720   MEAN -0.003707 -0.00115 -0.003302
   3    rs9815720     SD  0.01691 0.008944  0.01073
   3    rs1085624   GENO      A/A      A/G      G/G
   3    rs1085624 COUNTS        0       14       26
   3    rs1085624   FREQ        0     0.35     0.65
   3    rs1085624   MEAN       NA 0.0002604 -0.003808
   3    rs1085624     SD       NA 0.005961   0.0123
   3    rs1085623   GENO      G/G      G/A      A/A
   3    rs1085623 COUNTS       11       14       15
   3    rs1085623   FREQ    0.275     0.35    0.375
   3    rs1085623   MEAN -0.002423 -0.001217 -0.003445
   3    rs1085623     SD  0.01163 0.007334  0.01284
   3    rs1085622   GENO      T/T      T/C      C/C
   3    rs1085622 COUNTS        0       18       22
   3    rs1085622   FREQ        0     0.45     0.55
   3    rs1085622   MEAN       NA -0.00231 -0.002445
   3    rs1085622     SD       NA  0.00787  0.01262
   3    rs2101657   GENO      A/A      A/G      G/G
   3    rs2101657 COUNTS        0       14       26
   3    rs2101657   FREQ        0     0.35     0.65
   3    rs2101657   MEAN       NA -0.002644 -0.002245
   3    rs2101657     SD       NA  0.01101  0.01062
   3    rs1085621   GENO      G/G      G/A      A/A
   3    rs1085621 COUNTS       11       14       15
   3    rs1085621   FREQ    0.275     0.35    0.375
   3    rs1085621   MEAN -0.002423 -0.001217 -0.003445
   3    rs1085621     SD  0.01163 0.007334  0.01284
   3    rs1085620   GENO      A/A      A/G      G/G
   3    rs1085620 COUNTS        0       18       22
   3    rs1085620   FREQ        0     0.45     0.55
   3    rs1085620   MEAN       NA -0.00231 -0.002445
   3    rs1085620     SD       NA  0.00787  0.01262
   3    rs1085619   GENO      G/G      G/A      A/A
   3    rs1085619 COUNTS       11       14       15
   3    rs1085619   FREQ    0.275     0.35    0.375
   3    rs1085619   MEAN -0.002423 -0.001217 -0.003445
   3    rs1085619     SD  0.01163 0.007334  0.01284
   3  rs147179008   GENO      A/A      A/G      G/G
   3  rs147179008 COUNTS        0       14       26
   3  rs147179008   FREQ        0     0.35     0.65
   3  rs147179008   MEAN       NA -0.002644 -0.002245
   3  rs147179008     SD       NA  0.01101  0.01062
   3  rs116647592   GENO      T/T      T/C      C/C
   3  rs116647592 COUNTS        0       14       26
   3  rs116647592   FREQ        0     0.35     0.65
   3  rs116647592   MEAN       NA -0.002644 -0.002245
   3  rs116647592     SD       NA  0.01101  0.01062
   3   rs28781320   GENO      T/T      T/A      A/A
   3   rs28781320 COUNTS        0        4       36
   3   rs28781320   FREQ        0      0.1      0.9
   3   rs28781320   MEAN       NA  0.00146 -0.002811
   3   rs28781320     SD       NA 0.003666  0.01107
   3  rs113662578   GENO      A/A      A/G      G/G
   3  rs113662578 COUNTS        0        7       33
   3  rs113662578   FREQ        0    0.175    0.825
   3  rs113662578   MEAN       NA -0.003997 -0.002042
   3  rs113662578     SD       NA  0.01067  0.01074
   3  rs112378529   GENO      T/T      T/C      C/C
   3  rs112378529 COUNTS        0        7       33
   3  rs112378529   FREQ        0    0.175    0.825
   3  rs112378529   MEAN       NA -0.003997 -0.002042
   3  rs112378529     SD       NA  0.01067  0.01074
   3    rs2874052   GENO      C/C      C/A      A/A
   3    rs2874052 COUNTS        0       13       27
   3    rs2874052   FREQ        0    0.325    0.675
   3    rs2874052   MEAN       NA -0.002843 -0.002164
   3    rs2874052     SD       NA  0.01143  0.01042
   3    rs2319667   GENO      T/T      T/C      C/C
   3    rs2319667 COUNTS        0       14       26
   3    rs2319667   FREQ        0     0.35     0.65
   3    rs2319667   MEAN       NA -0.002644 -0.002245
   3    rs2319667     SD       NA  0.01101  0.01062
   3   rs55668561   GENO      T/T      T/C      C/C
   3   rs55668561 COUNTS        0       14       26
   3   rs55668561   FREQ        0     0.35     0.65
   3   rs55668561   MEAN       NA -0.002644 -0.002245
   3   rs55668561     SD       NA  0.01101  0.01062
   3   rs28838888   GENO      T/T      T/C      C/C
   3   rs28838888 COUNTS        5       19       16
   3   rs28838888   FREQ    0.125    0.475      0.4
   3   rs28838888   MEAN -0.003707 -0.0009495 -0.003675
   3   rs28838888     SD  0.01691 0.008735  0.01097
   3   rs11711504   GENO      A/A      A/G      G/G
   3   rs11711504 COUNTS        0       13       27
   3   rs11711504   FREQ        0    0.325    0.675
   3   rs11711504   MEAN       NA -0.002843 -0.002164
   3   rs11711504     SD       NA  0.01143  0.01042
   3    rs2943756   GENO      T/T      T/C      C/C
   3    rs2943756 COUNTS        0       17       23
   3    rs2943756   FREQ        0    0.425    0.575
   3    rs2943756   MEAN       NA -0.002602 -0.002223
   3    rs2943756     SD       NA 0.008011  0.01237
   3  rs150438062   GENO      G/G      G/C      C/C
   3  rs150438062 COUNTS        1        8       31
   3  rs150438062   FREQ    0.025      0.2    0.775
   3  rs150438062   MEAN  0.02224 -0.002375 -0.003181
   3  rs150438062     SD        0  0.01361 0.009081
   3   rs10460827   GENO      G/G      G/A      A/A
   3   rs10460827 COUNTS        0       14       26
   3   rs10460827   FREQ        0     0.35     0.65
   3   rs10460827   MEAN       NA -0.002644 -0.002245
   3   rs10460827     SD       NA  0.01101  0.01062
   3   rs72956815   GENO      A/A      A/T      T/T
   3   rs72956815 COUNTS        0       14       26
   3   rs72956815   FREQ        0     0.35     0.65
   3   rs72956815   MEAN       NA -0.002644 -0.002245
   3   rs72956815     SD       NA  0.01101  0.01062
   3   rs75888934   GENO      G/G      G/A      A/A
   3   rs75888934 COUNTS        0        4       36
   3   rs75888934   FREQ        0      0.1      0.9
   3   rs75888934   MEAN       NA -0.00703 -0.001868
   3   rs75888934     SD       NA   0.0127  0.01044
   3    rs7642267   GENO      G/G      G/A      A/A
   3    rs7642267 COUNTS        0        5       35
   3    rs7642267   FREQ        0    0.125    0.875
   3    rs7642267   MEAN       NA -0.006248 -0.001832
   3    rs7642267     SD       NA 0.009083  0.01082
   3   rs10460828   GENO      T/T      T/C      C/C
   3   rs10460828 COUNTS        0       13       27
   3   rs10460828   FREQ        0    0.325    0.675
   3   rs10460828   MEAN       NA -0.002843 -0.002164
   3   rs10460828     SD       NA  0.01143  0.01042
   3    rs9823907   GENO      T/T      T/C      C/C
   3    rs9823907 COUNTS        0        5       35
   3    rs9823907   FREQ        0    0.125    0.875
   3    rs9823907   MEAN       NA -0.006248 -0.001832
   3    rs9823907     SD       NA 0.009083  0.01082
   3    rs2673712   GENO      T/T      T/A      A/A
   3    rs2673712 COUNTS       10       15       15
   3    rs2673712   FREQ     0.25    0.375    0.375
   3    rs2673712   MEAN -0.002932 -0.0009581 -0.003445
   3    rs2673712     SD  0.01213 0.007138  0.01284
   3   rs77196366   GENO      A/A      A/T      T/T
   3   rs77196366 COUNTS        1        8       31
   3   rs77196366   FREQ    0.025      0.2    0.775
   3   rs77196366   MEAN  0.02224 -0.002375 -0.003181
   3   rs77196366     SD        0  0.01361 0.009081
   3    rs2673713   GENO      T/T      T/C      C/C
   3    rs2673713 COUNTS        0       17       23
   3    rs2673713   FREQ        0    0.425    0.575
   3    rs2673713   MEAN       NA -0.002602 -0.002223
   3    rs2673713     SD       NA 0.008011  0.01237
   3    rs9849426   GENO      C/C      C/T      T/T
   3    rs9849426 COUNTS        5       19       16
   3    rs9849426   FREQ    0.125    0.475      0.4
   3    rs9849426   MEAN -0.003707 -0.0009495 -0.003675
   3    rs9849426     SD  0.01691 0.008735  0.01097
   3    rs9834585   GENO      T/T      T/C      C/C
   3    rs9834585 COUNTS        4       17       19
   3    rs9834585   FREQ      0.1    0.425    0.475
   3    rs9834585   MEAN 0.001379 -0.002237 -0.003309
   3    rs9834585     SD  0.01445  0.01055  0.01032
   3   rs11273560   GENO      A/A A/AGTTGCTCATGTTTT AGTTGCTCATGTTTT/AGTTGCTCATGTTTT
   3   rs11273560 COUNTS        1       14       25
   3   rs11273560   FREQ    0.025     0.35    0.625
   3   rs11273560   MEAN -0.01719 -0.002018 -0.001997
   3   rs11273560     SD        0 0.009756  0.01106
   3     rs796825   GENO      G/G      G/A      A/A
   3     rs796825 COUNTS        1       12       27
   3     rs796825   FREQ    0.025      0.3    0.675
   3     rs796825   MEAN -0.01719 -0.001112 -0.002401
   3     rs796825     SD        0 0.009258  0.01112
   3     rs787203   GENO      A/A      A/G      G/G
   3     rs787203 COUNTS        3       11       26
   3     rs787203   FREQ    0.075    0.275     0.65
   3     rs787203   MEAN -0.01042 0.002065 -0.00334
   3     rs787203     SD  0.01285  0.00745  0.01109
   3   rs57302710   GENO      T/T      T/A      A/A
   3   rs57302710 COUNTS        0       23       17
   3   rs57302710   FREQ        0    0.575    0.425
   3   rs57302710   MEAN       NA -0.002336 -0.00245
   3   rs57302710     SD       NA 0.009889  0.01184
   3   rs34782816   GENO      T/T      T/C      C/C
   3   rs34782816 COUNTS        5       17       18
   3   rs34782816   FREQ    0.125    0.425     0.45
   3   rs34782816   MEAN 0.006408 -0.006059 -0.001356
   3   rs34782816     SD   0.0157 0.008728 0.009569
   3    rs9846512   GENO      G/G      G/C      C/C
   3    rs9846512 COUNTS        0        8       32
   3    rs9846512   FREQ        0      0.2      0.8
   3    rs9846512   MEAN       NA -0.002001 -0.00248
   3    rs9846512     SD       NA 0.008726  0.01116
   3   rs35402050   GENO    CA/CA     CA/C      C/C
   3   rs35402050 COUNTS        3       24       13
   3   rs35402050   FREQ    0.075      0.6    0.325
   3   rs35402050   MEAN -0.004761 -0.002815 -0.001042
   3   rs35402050     SD 0.008431  0.01046  0.01187
   3    rs1515574   GENO      T/T      T/C      C/C
   3    rs1515574 COUNTS        5       18       17
   3    rs1515574   FREQ    0.125     0.45    0.425
   3    rs1515574   MEAN 0.006408 -0.007048 -3.271e-05
   3    rs1515574     SD   0.0157 0.009115  0.00839
   3    rs9851825   GENO      G/G      G/A      A/A
   3    rs9851825 COUNTS        3       16       21
   3    rs9851825   FREQ    0.075      0.4    0.525
   3    rs9851825   MEAN -0.001071 -0.001589 -0.003178
   3    rs9851825     SD 0.006435  0.00901  0.01238
   3    rs2971211   GENO      G/G      G/A      A/A
   3    rs2971211 COUNTS        3       24       13
   3    rs2971211   FREQ    0.075      0.6    0.325
   3    rs2971211   MEAN -0.004761 -0.002815 -0.001042
   3    rs2971211     SD 0.008431  0.01046  0.01187
   3   rs13314898   GENO      G/G      G/A      A/A
   3   rs13314898 COUNTS        3       24       13
   3   rs13314898   FREQ    0.075      0.6    0.325
   3   rs13314898   MEAN -0.004761 -0.002815 -0.001042
   3   rs13314898     SD 0.008431  0.01046  0.01187
   3   rs71800268   GENO      G/G   G/GAGA GAGA/GAGA
   3   rs71800268 COUNTS        0       13       27
   3   rs71800268   FREQ        0    0.325    0.675
   3   rs71800268   MEAN       NA -0.003735 -0.001734
   3   rs71800268     SD       NA 0.009509  0.01122
   3     rs787201   GENO      A/A      A/C      C/C
   3     rs787201 COUNTS        3       16       21
   3     rs787201   FREQ    0.075      0.4    0.525
   3     rs787201   MEAN -0.001071 -0.001589 -0.003178
   3     rs787201     SD 0.006435  0.00901  0.01238
   3   rs12636534   GENO      A/A      A/G      G/G
   3   rs12636534 COUNTS        4       15       21
   3   rs12636534   FREQ      0.1    0.375    0.525
   3   rs12636534   MEAN  0.01189 -0.005738 -0.002707
   3   rs12636534     SD  0.01133  0.00905 0.009693
   3     rs787200   GENO      T/T      T/A      A/A
   3     rs787200 COUNTS        0       17       23
   3     rs787200   FREQ        0    0.425    0.575
   3     rs787200   MEAN       NA -0.002797 -0.002079
   3     rs787200     SD       NA  0.01039    0.011
   3  rs116096372   GENO      T/T      T/C      C/C
   3  rs116096372 COUNTS        0        4       36
   3  rs116096372   FREQ        0      0.1      0.9
   3  rs116096372   MEAN       NA -0.003247 -0.002288
   3  rs116096372     SD       NA 0.006089  0.01106
   3   rs34143531   GENO      T/T      T/C      C/C
   3   rs34143531 COUNTS        5       18       17
   3   rs34143531   FREQ    0.125     0.45    0.425
   3   rs34143531   MEAN 0.006408 -0.007048 -3.271e-05
   3   rs34143531     SD   0.0157 0.009115  0.00839
   3     rs787199   GENO      T/T      T/G      G/G
   3     rs787199 COUNTS        2       17       21
   3     rs787199   FREQ     0.05    0.425    0.525
   3     rs787199   MEAN -0.001577 -0.001499 -0.003178
   3     rs787199     SD 0.009015 0.008732  0.01238
   3    rs9867399   GENO      T/T      T/C      C/C
   3    rs9867399 COUNTS        3       19       18
   3    rs9867399   FREQ    0.075    0.475     0.45
   3    rs9867399   MEAN -0.001066 -0.002348 -0.002643
   3    rs9867399     SD 0.006435 0.007144  0.01412
   3    rs9829772   GENO      C/C      C/A      A/A
   3    rs9829772 COUNTS        0        8       32
   3    rs9829772   FREQ        0      0.2      0.8
   3    rs9829772   MEAN       NA -0.002001 -0.00248
   3    rs9829772     SD       NA 0.008726  0.01116
   3   rs34577616   GENO      C/C     C/CA    CA/CA
   3   rs34577616 COUNTS        5       15       20
   3   rs34577616   FREQ    0.125    0.375      0.5
   3   rs34577616   MEAN 0.006408 -0.005737 -0.002068
   3   rs34577616     SD   0.0157 0.009048 0.009479
   3    rs9850143   GENO      A/A      A/G      G/G
   3    rs9850143 COUNTS        0        8       32
   3    rs9850143   FREQ        0      0.2      0.8
   3    rs9850143   MEAN       NA -0.002001 -0.00248
   3    rs9850143     SD       NA 0.008726  0.01116
   3  rs187510115   GENO      T/T      T/C      C/C
   3  rs187510115 COUNTS        0        8       32
   3  rs187510115   FREQ        0      0.2      0.8
   3  rs187510115   MEAN       NA -0.006521 -0.00135
   3  rs187510115     SD       NA 0.009761  0.01071
   3   rs79276063   GENO      A/A      A/G      G/G
   3   rs79276063 COUNTS        0       13       27
   3   rs79276063   FREQ        0    0.325    0.675
   3   rs79276063   MEAN       NA -0.003735 -0.001734
   3   rs79276063     SD       NA 0.009509  0.01122
   3   rs77133734   GENO      A/A      A/G      G/G
   3   rs77133734 COUNTS        0        4       36
   3   rs77133734   FREQ        0      0.1      0.9
   3   rs77133734   MEAN       NA -0.00703 -0.001868
   3   rs77133734     SD       NA   0.0127  0.01044
   3     rs787198   GENO      T/T      T/A      A/A
   3     rs787198 COUNTS        4       21       15
   3     rs787198   FREQ      0.1    0.525    0.375
   3     rs787198   MEAN -0.007556 -0.003559 0.0006395
   3     rs787198     SD 0.008868 0.009355  0.01235
   3   rs72956841   GENO      A/A      A/G      G/G
   3   rs72956841 COUNTS        0        9       31
   3   rs72956841   FREQ        0    0.225    0.775
   3   rs72956841   MEAN       NA -0.002909 -0.002232
   3   rs72956841     SD       NA  0.00898  0.01118
   3     rs787196   GENO      A/A      A/G      G/G
   3     rs787196 COUNTS        1       19       20
   3     rs787196   FREQ    0.025    0.475      0.5
   3     rs787196   MEAN 0.004794 -0.003984 -0.001223
   3     rs787196     SD        0 0.007278  0.01321
   3   rs17281780   GENO      C/C      C/T      T/T
   3   rs17281780 COUNTS        2       18       20
   3   rs17281780   FREQ     0.05     0.45      0.5
   3   rs17281780   MEAN 0.003433 -0.003409 -0.002043
   3   rs17281780     SD 0.001095  0.01092  0.01095
   3   rs76762825   GENO      T/T      T/G      G/G
   3   rs76762825 COUNTS        0        4       36
   3   rs76762825   FREQ        0      0.1      0.9
   3   rs76762825   MEAN       NA -0.01419 -0.001073
   3   rs76762825     SD       NA 0.006214  0.01023
   3  rs542870940   GENO      C/C      C/T      T/T
   3  rs542870940 COUNTS        0        4       36
   3  rs542870940   FREQ        0      0.1      0.9
   3  rs542870940   MEAN       NA -0.01021 -0.001514
   3  rs542870940     SD       NA 0.009115  0.01052
   3   rs12494182   GENO      A/A      A/G      G/G
   3   rs12494182 COUNTS        0        6       34
   3   rs12494182   FREQ        0     0.15     0.85
   3   rs12494182   MEAN       NA -0.01151 -0.0007739
   3   rs12494182     SD       NA 0.008486  0.01022
   3  rs574047431   GENO    AT/AT     AT/A      A/A
   3  rs574047431 COUNTS        1       18       21
   3  rs574047431   FREQ    0.025     0.45    0.525
   3  rs574047431   MEAN  0.00266 -0.003647 -0.001542
   3  rs574047431     SD        0  0.01089  0.01075
   3     rs809792   GENO      A/A      A/G      G/G
   3     rs809792 COUNTS        0       19       21
   3     rs809792   FREQ        0    0.475    0.525
   3     rs809792   MEAN       NA -0.003603 -0.001282
   3     rs809792     SD       NA 0.007547  0.01288
   3    rs6771381   GENO      A/A      A/T      T/T
   3    rs6771381 COUNTS        2       18       20
   3    rs6771381   FREQ     0.05     0.45      0.5
   3    rs6771381   MEAN 0.003433 -0.003652 -0.001825
   3    rs6771381     SD 0.001095  0.01089  0.01095
   3   rs55813294   GENO      G/G      G/T      T/T
   3   rs55813294 COUNTS        0        6       34
   3   rs55813294   FREQ        0     0.15     0.85
   3   rs55813294   MEAN       NA -0.01151 -0.0007739
   3   rs55813294     SD       NA 0.008486  0.01022
   3     rs787186   GENO      A/A      A/C      C/C
   3     rs787186 COUNTS        0       19       21
   3     rs787186   FREQ        0    0.475    0.525
   3     rs787186   MEAN       NA -0.003603 -0.001282
   3     rs787186     SD       NA 0.007547  0.01288
   3  rs149454147   GENO      C/C      C/A      A/A
   3  rs149454147 COUNTS        0        6       34
   3  rs149454147   FREQ        0     0.15     0.85
   3  rs149454147   MEAN       NA -0.004817 -0.001955
   3  rs149454147     SD       NA  0.01058  0.01072
   3     rs787188   GENO      A/A      A/G      G/G
   3     rs787188 COUNTS        0       20       20
   3     rs787188   FREQ        0      0.5      0.5
   3     rs787188   MEAN       NA -0.00565 0.0008812
   3     rs787188     SD       NA 0.009131   0.0112
   3     rs787189   GENO      C/C      C/T      T/T
   3     rs787189 COUNTS        3       18       19
   3     rs787189   FREQ    0.075     0.45    0.475
   3     rs787189   MEAN -0.004245 -0.003007 -0.001501
   3     rs787189     SD  0.00913 0.008974  0.01253
   3    rs2638591   GENO      G/G      G/C      C/C
   3    rs2638591 COUNTS        0        9       31
   3    rs2638591   FREQ        0    0.225    0.775
   3    rs2638591   MEAN       NA -0.004433 -0.00179
   3    rs2638591     SD       NA 0.009112  0.01108
   3   rs73856465   GENO      A/A      A/G      G/G
   3   rs73856465 COUNTS        0        6       34
   3   rs73856465   FREQ        0     0.15     0.85
   3   rs73856465   MEAN       NA -0.004817 -0.001955
   3   rs73856465     SD       NA  0.01058  0.01072
   3   rs73856468   GENO      T/T      T/C      C/C
   3   rs73856468 COUNTS        1       13       26
   3   rs73856468   FREQ    0.025    0.325     0.65
   3   rs73856468   MEAN 0.004207 -0.003701 -0.001979
   3   rs73856468     SD        0  0.00875  0.01167
   3     rs787190   GENO      A/A      A/G      G/G
   3     rs787190 COUNTS        0        9       31
   3     rs787190   FREQ        0    0.225    0.775
   3     rs787190   MEAN       NA -0.004433 -0.00179
   3     rs787190     SD       NA 0.009112  0.01108
   3   rs73856469   GENO      C/C      C/A      A/A
   3   rs73856469 COUNTS        0        8       32
   3   rs73856469   FREQ        0      0.2      0.8
   3   rs73856469   MEAN       NA -0.006102 -0.001455
   3   rs73856469     SD       NA  0.01377 0.009722
   3    rs6808344   GENO      A/A      A/T      T/T
   3    rs6808344 COUNTS        2       16       22
   3    rs6808344   FREQ     0.05      0.4     0.55
   3    rs6808344   MEAN -0.01773 -0.0006079 -0.002281
   3    rs6808344     SD 0.003079 0.009065   0.0112
   3     rs787191   GENO      C/C      C/T      T/T
   3     rs787191 COUNTS        7       25        8
   3     rs787191   FREQ    0.175    0.625      0.2
   3     rs787191   MEAN -0.006853 -0.002701 0.002515
   3     rs787191     SD 0.009514  0.00996  0.01275
   3     rs787192   GENO      G/G      G/T      T/T
   3     rs787192 COUNTS        0        9       31
   3     rs787192   FREQ        0    0.225    0.775
   3     rs787192   MEAN       NA -0.004433 -0.00179
   3     rs787192     SD       NA 0.009112  0.01108
   3    rs4676695   GENO      C/C      C/T      T/T
   3    rs4676695 COUNTS        6       25        9
   3    rs4676695   FREQ     0.15    0.625    0.225
   3    rs4676695   MEAN 0.006134 -0.003605 -0.004673
   3    rs4676695     SD  0.01283 0.009937 0.009242
   3   rs34035570   GENO      C/C     C/CG    CG/CG
   3   rs34035570 COUNTS        6       25        9
   3   rs34035570   FREQ     0.15    0.625    0.225
   3   rs34035570   MEAN 0.006134 -0.003516 -0.00492
   3   rs34035570     SD  0.01283 0.009957 0.009137
   3   rs72956850   GENO      A/A      A/G      G/G
   3   rs72956850 COUNTS        4       17       19
   3   rs72956850   FREQ      0.1    0.425    0.475
   3   rs72956850   MEAN -0.008542 -0.001632 -0.001761
   3   rs72956850     SD  0.01105 0.009058   0.0119
   3   rs72956851   GENO      T/T      T/C      C/C
   3   rs72956851 COUNTS        4       17       19
   3   rs72956851   FREQ      0.1    0.425    0.475
   3   rs72956851   MEAN -0.008542 -0.001632 -0.001761
   3   rs72956851     SD  0.01105 0.009058   0.0119
   3   rs72956853   GENO      G/G      G/A      A/A
   3   rs72956853 COUNTS        1       13       26
   3   rs72956853   FREQ    0.025    0.325     0.65
   3   rs72956853   MEAN -0.002444 -0.0007026 -0.003223
   3   rs72956853     SD        0   0.0106  0.01094
   3     rs787194   GENO      T/T      T/C      C/C
   3     rs787194 COUNTS        6       25        9
   3     rs787194   FREQ     0.15    0.625    0.225
   3     rs787194   MEAN 0.006134 -0.003516 -0.00492
   3     rs787194     SD  0.01283 0.009957 0.009137
   3   rs57086352   GENO      T/T      T/C      C/C
   3   rs57086352 COUNTS        0        5       35
   3   rs57086352   FREQ        0    0.125    0.875
   3   rs57086352   MEAN       NA -0.00651 -0.001795
   3   rs57086352     SD       NA  0.01106  0.01058
   3  rs113913744   GENO      G/G      G/A      A/A
   3  rs113913744 COUNTS        0        4       36
   3  rs113913744   FREQ        0      0.1      0.9
   3  rs113913744   MEAN       NA -0.003247 -0.002288
   3  rs113913744     SD       NA 0.006089  0.01106
   3   rs72956859   GENO      A/A      A/C      C/C
   3   rs72956859 COUNTS        0       11       29
   3   rs72956859   FREQ        0    0.275    0.725
   3   rs72956859   MEAN       NA -0.002887 -0.002193
   3   rs72956859     SD       NA 0.008926  0.01133
   3    rs1085614   GENO      T/T      T/C      C/C
   3    rs1085614 COUNTS        0        9       31
   3    rs1085614   FREQ        0    0.225    0.775
   3    rs1085614   MEAN       NA -0.004433 -0.00179
   3    rs1085614     SD       NA 0.009112  0.01108
   3   rs74447656   GENO      C/C      C/T      T/T
   3   rs74447656 COUNTS        0        4       36
   3   rs74447656   FREQ        0      0.1      0.9
   3   rs74447656   MEAN       NA -0.00703 -0.001868
   3   rs74447656     SD       NA   0.0127  0.01044
   3    rs9860337   GENO      C/C      C/A      A/A
   3    rs9860337 COUNTS        0        7       33
   3    rs9860337   FREQ        0    0.175    0.825
   3    rs9860337   MEAN       NA -0.002972 -0.00226
   3    rs9860337     SD       NA 0.008946  0.01106
   3   rs35258094   GENO    TA/TA     TA/T      T/T
   3   rs35258094 COUNTS        0        9       31
   3   rs35258094   FREQ        0    0.225    0.775
   3   rs35258094   MEAN       NA -0.004433 -0.00179
   3   rs35258094     SD       NA 0.009112  0.01108
   3   rs55885326   GENO      T/T      T/C      C/C
   3   rs55885326 COUNTS        0       11       29
   3   rs55885326   FREQ        0    0.275    0.725
   3   rs55885326   MEAN       NA -0.002887 -0.002193
   3   rs55885326     SD       NA 0.008926  0.01133
   3   rs11719424   GENO      T/T      T/C      C/C
   3   rs11719424 COUNTS        6       22       12
   3   rs11719424   FREQ     0.15     0.55      0.3
   3   rs11719424   MEAN 0.006134 -0.005188 -0.001504
   3   rs11719424     SD  0.01283 0.008741  0.01108
   3   rs13075658   GENO      C/C      C/T      T/T
   3   rs13075658 COUNTS        6       24       10
   3   rs13075658   FREQ     0.15      0.6     0.25
   3   rs13075658   MEAN 0.006134 -0.003653 -0.00445
   3   rs13075658     SD  0.01283  0.01015 0.008742
   3    rs1085615   GENO      A/A      A/C      C/C
   3    rs1085615 COUNTS        6       25        9
   3    rs1085615   FREQ     0.15    0.625    0.225
   3    rs1085615   MEAN 0.006134 -0.003516 -0.00492
   3    rs1085615     SD  0.01283 0.009957 0.009137
   3    rs1085616   GENO      A/A      A/G      G/G
   3    rs1085616 COUNTS        0        9       31
   3    rs1085616   FREQ        0    0.225    0.775
   3    rs1085616   MEAN       NA -0.004433 -0.00179
   3    rs1085616     SD       NA 0.009112  0.01108
   3   rs72956861   GENO      T/T      T/C      C/C
   3   rs72956861 COUNTS        0       11       29
   3   rs72956861   FREQ        0    0.275    0.725
   3   rs72956861   MEAN       NA -0.002887 -0.002193
   3   rs72956861     SD       NA 0.008926  0.01133
   3  rs114601811   GENO      G/G      G/C      C/C
   3  rs114601811 COUNTS        0        4       36
   3  rs114601811   FREQ        0      0.1      0.9
   3  rs114601811   MEAN       NA -0.003247 -0.002288
   3  rs114601811     SD       NA 0.006089  0.01106
   3  rs142774004   GENO      G/G   G/GAGA GAGA/GAGA
   3  rs142774004 COUNTS        0        9       31
   3  rs142774004   FREQ        0    0.225    0.775
   3  rs142774004   MEAN       NA -0.004433 -0.00179
   3  rs142774004     SD       NA 0.009112  0.01108
   3  rs114940204   GENO      C/C      C/T      T/T
   3  rs114940204 COUNTS        0        5       35
   3  rs114940204   FREQ        0    0.125    0.875
   3  rs114940204   MEAN       NA -0.001604 -0.002496
   3  rs114940204     SD       NA  0.01538  0.01007
   3    rs1085617   GENO      T/T      T/C      C/C
   3    rs1085617 COUNTS        0        9       31
   3    rs1085617   FREQ        0    0.225    0.775
   3    rs1085617   MEAN       NA -0.004433 -0.00179
   3    rs1085617     SD       NA 0.009112  0.01108
   3   rs78098868   GENO      G/G      G/C      C/C
   3   rs78098868 COUNTS        0        6       34
   3   rs78098868   FREQ        0     0.15     0.85
   3   rs78098868   MEAN       NA 0.002417 -0.003232
   3   rs78098868     SD       NA  0.01055  0.01056
   3   rs58556686   GENO      C/C      C/T      T/T
   3   rs58556686 COUNTS        6       22       12
   3   rs58556686   FREQ     0.15     0.55      0.3
   3   rs58556686   MEAN -0.00455 -0.003725 0.001157
   3   rs58556686     SD  0.01057 0.009632  0.01233
   3    rs9847841   GENO      C/C      C/A      A/A
   3    rs9847841 COUNTS        0        7       33
   3    rs9847841   FREQ        0    0.175    0.825
   3    rs9847841   MEAN       NA -0.002972 -0.00226
   3    rs9847841     SD       NA 0.008946  0.01106
   3  rs141045107   GENO      A/A      A/G      G/G
   3  rs141045107 COUNTS        0        4       36
   3  rs141045107   FREQ        0      0.1      0.9
   3  rs141045107   MEAN       NA -0.00703 -0.001868
   3  rs141045107     SD       NA   0.0127  0.01044
   3  rs114765672   GENO      A/A      A/G      G/G
   3  rs114765672 COUNTS        0        4       36
   3  rs114765672   FREQ        0      0.1      0.9
   3  rs114765672   MEAN       NA -0.001984 -0.002429
   3  rs114765672     SD       NA 0.008719  0.01091
   3  rs115235940   GENO      G/G      G/A      A/A
   3  rs115235940 COUNTS        0        4       36
   3  rs115235940   FREQ        0      0.1      0.9
   3  rs115235940   MEAN       NA -0.003247 -0.002288
   3  rs115235940     SD       NA 0.006089  0.01106
   3     rs787195   GENO      A/A      A/G      G/G
   3     rs787195 COUNTS        6       25        9
   3     rs787195   FREQ     0.15    0.625    0.225
   3     rs787195   MEAN 0.006134 -0.003516 -0.00492
   3     rs787195     SD  0.01283 0.009957 0.009137
   3   rs13318838   GENO      C/C      C/T      T/T
   3   rs13318838 COUNTS        0        9       31
   3   rs13318838   FREQ        0    0.225    0.775
   3   rs13318838   MEAN       NA -0.004433 -0.00179
   3   rs13318838     SD       NA 0.009112  0.01108
   3  rs113153986   GENO      A/A      A/G      G/G
   3  rs113153986 COUNTS        0        4       36
   3  rs113153986   FREQ        0      0.1      0.9
   3  rs113153986   MEAN       NA -0.003247 -0.002288
   3  rs113153986     SD       NA 0.006089  0.01106
   3    rs6784366   GENO      C/C      C/T      T/T
   3    rs6784366 COUNTS        6       22       12
   3    rs6784366   FREQ     0.15     0.55      0.3
   3    rs6784366   MEAN 0.006134 -0.005188 -0.001504
   3    rs6784366     SD  0.01283 0.008741  0.01108
   3  rs536070765   GENO    TA/TA     TA/T      T/T
   3  rs536070765 COUNTS        0        4       36
   3  rs536070765   FREQ        0      0.1      0.9
   3  rs536070765   MEAN       NA -0.003247 -0.002288
   3  rs536070765     SD       NA 0.006089  0.01106
   3   rs16831027   GENO      G/G      G/A      A/A
   3   rs16831027 COUNTS        0        4       36
   3   rs16831027   FREQ        0      0.1      0.9
   3   rs16831027   MEAN       NA -0.003247 -0.002288
   3   rs16831027     SD       NA 0.006089  0.01106
   3    rs7632516   GENO      C/C      C/T      T/T
   3    rs7632516 COUNTS        6       22       12
   3    rs7632516   FREQ     0.15     0.55      0.3
   3    rs7632516   MEAN -0.00455 -0.003725 0.001157
   3    rs7632516     SD  0.01057 0.009632  0.01233
   3    rs5852241   GENO      A/A  A/ATTTC ATTTC/ATTTC
   3    rs5852241 COUNTS        6       25        9
   3    rs5852241   FREQ     0.15    0.625    0.225
   3    rs5852241   MEAN 0.006134 -0.003516 -0.00492
   3    rs5852241     SD  0.01283 0.009957 0.009137
   3     rs787209   GENO      C/C      C/T      T/T
   3     rs787209 COUNTS        6       25        9
   3     rs787209   FREQ     0.15    0.625    0.225
   3     rs787209   MEAN 0.006134 -0.003516 -0.00492
   3     rs787209     SD  0.01283 0.009957 0.009137
   3   rs73856480   GENO      G/G      G/A      A/A
   3   rs73856480 COUNTS        0        6       34
   3   rs73856480   FREQ        0     0.15     0.85
   3   rs73856480   MEAN       NA -0.01151 -0.0007739
   3   rs73856480     SD       NA 0.008486  0.01022
   3   rs77298798   GENO      G/G      G/C      C/C
   3   rs77298798 COUNTS        0        4       36
   3   rs77298798   FREQ        0      0.1      0.9
   3   rs77298798   MEAN       NA -0.003247 -0.002288
   3   rs77298798     SD       NA 0.006089  0.01106
   3   rs72956869   GENO      A/A      A/C      C/C
   3   rs72956869 COUNTS        3       18       19
   3   rs72956869   FREQ    0.075     0.45    0.475
   3   rs72956869   MEAN 0.001474 -0.00352 -0.001918
   3   rs72956869     SD  0.00348  0.01092  0.01124
   3   rs73856482   GENO      A/A      A/G      G/G
   3   rs73856482 COUNTS        0        8       32
   3   rs73856482   FREQ        0      0.2      0.8
   3   rs73856482   MEAN       NA -0.001083 -0.00271
   3   rs73856482     SD       NA  0.01288  0.01019
   3   rs11445102   GENO      T/T     T/TA    TA/TA
   3   rs11445102 COUNTS        6       25        9
   3   rs11445102   FREQ     0.15    0.625    0.225
   3   rs11445102   MEAN 0.006134 -0.003516 -0.00492
   3   rs11445102     SD  0.01283 0.009957 0.009137
   3   rs35658370   GENO  CTT/CTT    CTT/C      C/C
   3   rs35658370 COUNTS        8       19       13
   3   rs35658370   FREQ      0.2    0.475    0.325
   3   rs35658370   MEAN -0.005783 -0.003971 0.002026
   3   rs35658370     SD 0.009217 0.008876  0.01288
   3   rs56824035   GENO      C/C      C/T      T/T
   3   rs56824035 COUNTS        0       11       29
   3   rs56824035   FREQ        0    0.275    0.725
   3   rs56824035   MEAN       NA -0.002887 -0.002193
   3   rs56824035     SD       NA 0.008926  0.01133
   3     rs787208   GENO      T/T      T/G      G/G
   3     rs787208 COUNTS        0        9       31
   3     rs787208   FREQ        0    0.225    0.775
   3     rs787208   MEAN       NA -0.004433 -0.00179
   3     rs787208     SD       NA 0.009112  0.01108
   3   rs16831032   GENO      A/A      A/G      G/G
   3   rs16831032 COUNTS        0        6       34
   3   rs16831032   FREQ        0     0.15     0.85
   3   rs16831032   MEAN       NA -0.01151 -0.0007739
   3   rs16831032     SD       NA 0.008486  0.01022
   3   rs11343116   GENO      T/T     T/TG    TG/TG
   3   rs11343116 COUNTS        0        9       31
   3   rs11343116   FREQ        0    0.225    0.775
   3   rs11343116   MEAN       NA -0.004433 -0.00179
   3   rs11343116     SD       NA 0.009112  0.01108
   3  rs558133547   GENO      G/G     G/GC    GC/GC
   3  rs558133547 COUNTS        0        9       31
   3  rs558133547   FREQ        0    0.225    0.775
   3  rs558133547   MEAN       NA -0.004433 -0.00179
   3  rs558133547     SD       NA 0.009112  0.01108
   3     rs787207   GENO      T/T      T/C      C/C
   3     rs787207 COUNTS        0        9       31
   3     rs787207   FREQ        0    0.225    0.775
   3     rs787207   MEAN       NA -0.004433 -0.00179
   3     rs787207     SD       NA 0.009112  0.01108
   3   rs72956871   GENO      G/G      G/A      A/A
   3   rs72956871 COUNTS        5       19       16
   3   rs72956871   FREQ    0.125    0.475      0.4
   3   rs72956871   MEAN -0.006301 -0.002187 -0.001394
   3   rs72956871     SD   0.0108 0.008743  0.01281
   3  rs114769043   GENO      G/G      G/A      A/A
   3  rs114769043 COUNTS        0        5       35
   3  rs114769043   FREQ        0    0.125    0.875
   3  rs114769043   MEAN       NA -0.002473 -0.002372
   3  rs114769043     SD       NA 0.007629  0.01107
   3   rs16831033   GENO      C/C      C/T      T/T
   3   rs16831033 COUNTS        6       21       13
   3   rs16831033   FREQ     0.15    0.525    0.325
   3   rs16831033   MEAN -0.00455 -0.002757 -0.000782
   3   rs16831033     SD  0.01057 0.008705  0.01372
   3    rs6782613   GENO      C/C      C/T      T/T
   3    rs6782613 COUNTS        0        8       32
   3    rs6782613   FREQ        0      0.2      0.8
   3    rs6782613   MEAN       NA -0.003091 -0.002208
   3    rs6782613     SD       NA 0.006259  0.01152
   3  rs116389131   GENO      G/G      G/A      A/A
   3  rs116389131 COUNTS        0        4       36
   3  rs116389131   FREQ        0      0.1      0.9
   3  rs116389131   MEAN       NA -0.003247 -0.002288
   3  rs116389131     SD       NA 0.006089  0.01106
   3   rs10511400   GENO      T/T      T/C      C/C
   3   rs10511400 COUNTS        6       21       13
   3   rs10511400   FREQ     0.15    0.525    0.325
   3   rs10511400   MEAN -0.00455 -0.002757 -0.000782
   3   rs10511400     SD  0.01057 0.008705  0.01372
   3   rs34220764   GENO      C/C     C/CG    CG/CG
   3   rs34220764 COUNTS        0       10       30
   3   rs34220764   FREQ        0     0.25     0.75
   3   rs34220764   MEAN       NA -0.006395 -0.001047
   3   rs34220764     SD       NA   0.0106  0.01046
   3   rs58174591   GENO      T/T      T/C      C/C
   3   rs58174591 COUNTS        1       11       28
   3   rs58174591   FREQ    0.025    0.275      0.7
   3   rs58174591   MEAN -0.002444 -0.002671 -0.00227
   3   rs58174591     SD        0 0.008966  0.01153
   3  rs138097645   GENO      T/T      T/C      C/C
   3  rs138097645 COUNTS        0        5       35
   3  rs138097645   FREQ        0    0.125    0.875
   3  rs138097645   MEAN       NA -0.002473 -0.002372
   3  rs138097645     SD       NA 0.007629  0.01107
   3  rs115059594   GENO      C/C      C/T      T/T
   3  rs115059594 COUNTS        0        4       36
   3  rs115059594   FREQ        0      0.1      0.9
   3  rs115059594   MEAN       NA -0.003247 -0.002288
   3  rs115059594     SD       NA 0.006089  0.01106
   3   rs11554681   GENO      C/C      C/T      T/T
   3   rs11554681 COUNTS        6       24       10
   3   rs11554681   FREQ     0.15      0.6     0.25
   3   rs11554681   MEAN 0.006134 -0.003653 -0.00445
   3   rs11554681     SD  0.01283  0.01015 0.008742
   3  rs113457089   GENO      C/C      C/T      T/T
   3  rs113457089 COUNTS        0        4       36
   3  rs113457089   FREQ        0      0.1      0.9
   3  rs113457089   MEAN       NA -0.003247 -0.002288
   3  rs113457089     SD       NA 0.006089  0.01106
   3   rs58345296   GENO      T/T  T/TTTTG TTTTG/TTTTG
   3   rs58345296 COUNTS        6       21       13
   3   rs58345296   FREQ     0.15    0.525    0.325
   3   rs58345296   MEAN -0.00455 -0.002757 -0.000782
   3   rs58345296     SD  0.01057 0.008705  0.01372
   3     rs787206   GENO      T/T      T/C      C/C
   3     rs787206 COUNTS        0       10       30
   3     rs787206   FREQ        0     0.25     0.75
   3     rs787206   MEAN       NA -0.006395 -0.001047
   3     rs787206     SD       NA   0.0106  0.01046
   3  rs112676909   GENO      C/C      C/G      G/G
   3  rs112676909 COUNTS        0        4       36
   3  rs112676909   FREQ        0      0.1      0.9
   3  rs112676909   MEAN       NA -0.003247 -0.002288
   3  rs112676909     SD       NA 0.006089  0.01106
   3   rs16831036   GENO      T/T      T/C      C/C
   3   rs16831036 COUNTS        6       21       13
   3   rs16831036   FREQ     0.15    0.525    0.325
   3   rs16831036   MEAN -0.00455 -0.002757 -0.000782
   3   rs16831036     SD  0.01057 0.008705  0.01372
   3    rs6800402   GENO      C/C      C/T      T/T
   3    rs6800402 COUNTS        6       25        9
   3    rs6800402   FREQ     0.15    0.625    0.225
   3    rs6800402   MEAN 0.006134 -0.003516 -0.00492
   3    rs6800402     SD  0.01283 0.009957 0.009137
   3   rs61020295   GENO      A/A      A/G      G/G
   3   rs61020295 COUNTS        0        8       32
   3   rs61020295   FREQ        0      0.2      0.8
   3   rs61020295   MEAN       NA -0.006102 -0.001455
   3   rs61020295     SD       NA  0.01377 0.009722
   3    rs2638597   GENO      G/G      G/A      A/A
   3    rs2638597 COUNTS        0       10       30
   3    rs2638597   FREQ        0     0.25     0.75
   3    rs2638597   MEAN       NA -0.006395 -0.001047
   3    rs2638597     SD       NA   0.0106  0.01046
   3    rs9850986   GENO      G/G      G/C      C/C
   3    rs9850986 COUNTS        0        5       35
   3    rs9850986   FREQ        0    0.125    0.875
   3    rs9850986   MEAN       NA -0.0009278 -0.002592
   3    rs9850986     SD       NA 0.008419  0.01098
   3    rs6803428   GENO      T/T      T/A      A/A
   3    rs6803428 COUNTS        6       21       13
   3    rs6803428   FREQ     0.15    0.525    0.325
   3    rs6803428   MEAN -0.00455 -0.002757 -0.000782
   3    rs6803428     SD  0.01057 0.008705  0.01372
   3  rs553758841   GENO      G/G     G/GT    GT/GT
   3  rs553758841 COUNTS        0        4       36
   3  rs553758841   FREQ        0      0.1      0.9
   3  rs553758841   MEAN       NA -0.001984 -0.002429
   3  rs553758841     SD       NA 0.008719  0.01091
   3   rs16831049   GENO      T/T      T/C      C/C
   3   rs16831049 COUNTS        0        4       36
   3   rs16831049   FREQ        0      0.1      0.9
   3   rs16831049   MEAN       NA -0.003247 -0.002288
   3   rs16831049     SD       NA 0.006089  0.01106
   3    rs9856670   GENO      T/T      T/C      C/C
   3    rs9856670 COUNTS        0       10       30
   3    rs9856670   FREQ        0     0.25     0.75
   3    rs9856670   MEAN       NA -0.006395 -0.001047
   3    rs9856670     SD       NA   0.0106  0.01046
   3    rs9876547   GENO      A/A      A/T      T/T
   3    rs9876547 COUNTS        0       10       30
   3    rs9876547   FREQ        0     0.25     0.75
   3    rs9876547   MEAN       NA -0.006395 -0.001047
   3    rs9876547     SD       NA   0.0106  0.01046
   3  rs555485502   GENO    CT/CT     CT/C      C/C
   3  rs555485502 COUNTS        0       11       29
   3  rs555485502   FREQ        0    0.275    0.725
   3  rs555485502   MEAN       NA -0.002887 -0.002193
   3  rs555485502     SD       NA 0.008926  0.01133
   3    rs6782419   GENO      A/A      A/G      G/G
   3    rs6782419 COUNTS        6       21       13
   3    rs6782419   FREQ     0.15    0.525    0.325
   3    rs6782419   MEAN -0.00455 -0.002757 -0.000782
   3    rs6782419     SD  0.01057 0.008705  0.01372
   3  rs560759949   GENO    CA/CA     CA/C      C/C
   3  rs560759949 COUNTS        2       17       21
   3  rs560759949   FREQ     0.05    0.425    0.525
   3  rs560759949   MEAN -0.008471 -0.005035 0.0003412
   3  rs560759949     SD 0.007718  0.01043   0.0106
   3    rs2943757   GENO      G/G      G/A      A/A
   3    rs2943757 COUNTS        6       25        9
   3    rs2943757   FREQ     0.15    0.625    0.225
   3    rs2943757   MEAN 0.006134 -0.003516 -0.00492
   3    rs2943757     SD  0.01283 0.009957 0.009137
   3     rs787205   GENO      G/G      G/A      A/A
   3     rs787205 COUNTS        0       10       30
   3     rs787205   FREQ        0     0.25     0.75
   3     rs787205   MEAN       NA -0.006395 -0.001047
   3     rs787205     SD       NA   0.0106  0.01046
   3  rs190343305   GENO      G/G      G/T      T/T
   3  rs190343305 COUNTS        0        4       36
   3  rs190343305   FREQ        0      0.1      0.9
   3  rs190343305   MEAN       NA -0.003247 -0.002288
   3  rs190343305     SD       NA 0.006089  0.01106
   3  rs141062687   GENO AAAATAAAT/AAAATAAAT AAAATAAAT/A      A/A
   3  rs141062687 COUNTS        6       25        9
   3  rs141062687   FREQ     0.15    0.625    0.225
   3  rs141062687   MEAN 0.006134 -0.003516 -0.00492
   3  rs141062687     SD  0.01283 0.009957 0.009137
   3    rs6802912   GENO      C/C      C/T      T/T
   3    rs6802912 COUNTS        0        5       35
   3    rs6802912   FREQ        0    0.125    0.875
   3    rs6802912   MEAN       NA -0.002473 -0.002372
   3    rs6802912     SD       NA 0.007629  0.01107
   3     rs701988   GENO      G/G      G/T      T/T
   3     rs701988 COUNTS        6       25        9
   3     rs701988   FREQ     0.15    0.625    0.225
   3     rs701988   MEAN 0.006134 -0.003516 -0.00492
   3     rs701988     SD  0.01283 0.009957 0.009137
   3     rs923729   GENO      A/A      A/T      T/T
   3     rs923729 COUNTS        0       10       30
   3     rs923729   FREQ        0     0.25     0.75
   3     rs923729   MEAN       NA -0.006395 -0.001047
   3     rs923729     SD       NA   0.0106  0.01046
   3   rs10707185   GENO      T/T     T/TA    TA/TA
   3   rs10707185 COUNTS        2       14       24
   3   rs10707185   FREQ     0.05     0.35      0.6
   3   rs10707185   MEAN 0.0008819 -0.003582 -0.001958
   3   rs10707185     SD 0.004703 0.008461  0.01215
   3   rs72317043   GENO      T/T  T/TATAA TATAA/TATAA
   3   rs72317043 COUNTS        0       11       29
   3   rs72317043   FREQ        0    0.275    0.725
   3   rs72317043   MEAN       NA -0.002887 -0.002193
   3   rs72317043     SD       NA 0.008926  0.01133
   3    rs9874631   GENO      T/T      T/C      C/C
   3    rs9874631 COUNTS        6       25        9
   3    rs9874631   FREQ     0.15    0.625    0.225
   3    rs9874631   MEAN 0.006134 -0.003516 -0.00492
   3    rs9874631     SD  0.01283 0.009957 0.009137
   3   rs60136263   GENO      T/T      T/C      C/C
   3   rs60136263 COUNTS        2       14       24
   3   rs60136263   FREQ     0.05     0.35      0.6
   3   rs60136263   MEAN 0.0008819 -0.003582 -0.001958
   3   rs60136263     SD 0.004703 0.008461  0.01215
   3   rs56384860   GENO      C/C      C/T      T/T
   3   rs56384860 COUNTS        0       11       29
   3   rs56384860   FREQ        0    0.275    0.725
   3   rs56384860   MEAN       NA -0.002887 -0.002193
   3   rs56384860     SD       NA 0.008926  0.01133
   3    rs6764516   GENO      C/C      C/T      T/T
   3    rs6764516 COUNTS        0       10       30
   3    rs6764516   FREQ        0     0.25     0.75
   3    rs6764516   MEAN       NA -0.006395 -0.001047
   3    rs6764516     SD       NA   0.0106  0.01046
   3    rs6438577   GENO      C/C      C/T      T/T
   3    rs6438577 COUNTS        6       25        9
   3    rs6438577   FREQ     0.15    0.625    0.225
   3    rs6438577   MEAN 0.006134 -0.003516 -0.00492
   3    rs6438577     SD  0.01283 0.009957 0.009137
   3    rs6803206   GENO      G/G      G/T      T/T
   3    rs6803206 COUNTS        6       25        9
   3    rs6803206   FREQ     0.15    0.625    0.225
   3    rs6803206   MEAN 0.006134 -0.003516 -0.00492
   3    rs6803206     SD  0.01283 0.009957 0.009137
   3     rs951658   GENO      G/G      G/A      A/A
   3     rs951658 COUNTS        0       10       30
   3     rs951658   FREQ        0     0.25     0.75
   3     rs951658   MEAN       NA -0.006395 -0.001047
   3     rs951658     SD       NA   0.0106  0.01046
   3    rs9810784   GENO      A/A      A/T      T/T
   3    rs9810784 COUNTS        0       10       30
   3    rs9810784   FREQ        0     0.25     0.75
   3    rs9810784   MEAN       NA -0.006395 -0.001047
   3    rs9810784     SD       NA   0.0106  0.01046
   3    rs2319674   GENO      T/T      T/C      C/C
   3    rs2319674 COUNTS        6       25        9
   3    rs2319674   FREQ     0.15    0.625    0.225
   3    rs2319674   MEAN 0.006134 -0.003516 -0.00492
   3    rs2319674     SD  0.01283 0.009957 0.009137
   3  rs535042019   GENO    AT/AT     AT/A      A/A
   3  rs535042019 COUNTS        1       10       29
   3  rs535042019   FREQ    0.025     0.25    0.725
   3  rs535042019   MEAN  0.02112 -0.005264 -0.002202
   3  rs535042019     SD        0 0.008423  0.01056
   3   rs34104182   GENO      C/C      C/G      G/G
   3   rs34104182 COUNTS        0       11       29
   3   rs34104182   FREQ        0    0.275    0.725
   3   rs34104182   MEAN       NA -0.004808 -0.001465
   3   rs34104182     SD       NA  0.01215  0.01006
   3    rs6806659   GENO      C/C      C/T      T/T
   3    rs6806659 COUNTS        6       25        9
   3    rs6806659   FREQ     0.15    0.625    0.225
   3    rs6806659   MEAN 0.006134 -0.003516 -0.00492
   3    rs6806659     SD  0.01283 0.009957 0.009137
   3  rs115005374   GENO      T/T      T/G      G/G
   3  rs115005374 COUNTS        0        5       35
   3  rs115005374   FREQ        0    0.125    0.875
   3  rs115005374   MEAN       NA -0.002473 -0.002372
   3  rs115005374     SD       NA 0.007629  0.01107
   3    rs2176093   GENO      A/A      A/C      C/C
   3    rs2176093 COUNTS        6       25        9
   3    rs2176093   FREQ     0.15    0.625    0.225
   3    rs2176093   MEAN 0.006134 -0.003516 -0.00492
   3    rs2176093     SD  0.01283 0.009957 0.009137
   3   rs28826066   GENO      T/T      T/C      C/C
   3   rs28826066 COUNTS        0       10       30
   3   rs28826066   FREQ        0     0.25     0.75
   3   rs28826066   MEAN       NA -0.006395 -0.001047
   3   rs28826066     SD       NA   0.0106  0.01046
   3    rs9849354   GENO      A/A      A/G      G/G
   3    rs9849354 COUNTS        6       25        9
   3    rs9849354   FREQ     0.15    0.625    0.225
   3    rs9849354   MEAN 0.006134 -0.003516 -0.00492
   3    rs9849354     SD  0.01283 0.009957 0.009137
   3   rs59766787   GENO      A/A      A/G      G/G
   3   rs59766787 COUNTS        0        9       31
   3   rs59766787   FREQ        0    0.225    0.775
   3   rs59766787   MEAN       NA -0.002909 -0.002232
   3   rs59766787     SD       NA  0.00898  0.01118
   3   rs56048284   GENO      A/A      A/G      G/G
   3   rs56048284 COUNTS        0       11       29
   3   rs56048284   FREQ        0    0.275    0.725
   3   rs56048284   MEAN       NA -0.002887 -0.002193
   3   rs56048284     SD       NA 0.008926  0.01133
   3  rs111782197   GENO      C/C      C/A      A/A
   3  rs111782197 COUNTS        0        4       36
   3  rs111782197   FREQ        0      0.1      0.9
   3  rs111782197   MEAN       NA -0.003247 -0.002288
   3  rs111782197     SD       NA 0.006089  0.01106
   3    rs9817398   GENO      C/C      C/T      T/T
   3    rs9817398 COUNTS        6       25        9
   3    rs9817398   FREQ     0.15    0.625    0.225
   3    rs9817398   MEAN 0.006134 -0.003516 -0.00492
   3    rs9817398     SD  0.01283 0.009957 0.009137
   3    rs1009248   GENO      T/T      T/C      C/C
   3    rs1009248 COUNTS        0       11       29
   3    rs1009248   FREQ        0    0.275    0.725
   3    rs1009248   MEAN       NA -0.004808 -0.001465
   3    rs1009248     SD       NA  0.01215  0.01006
   3    rs9822269   GENO      C/C      C/T      T/T
   3    rs9822269 COUNTS        6       25        9
   3    rs9822269   FREQ     0.15    0.625    0.225
   3    rs9822269   MEAN 0.006134 -0.003516 -0.00492
   3    rs9822269     SD  0.01283 0.009957 0.009137
   3    rs9822759   GENO      A/A      A/G      G/G
   3    rs9822759 COUNTS        0       10       30
   3    rs9822759   FREQ        0     0.25     0.75
   3    rs9822759   MEAN       NA -0.006395 -0.001047
   3    rs9822759     SD       NA   0.0106  0.01046
   3    rs9822636   GENO      T/T      T/C      C/C
   3    rs9822636 COUNTS        0       10       30
   3    rs9822636   FREQ        0     0.25     0.75
   3    rs9822636   MEAN       NA -0.006395 -0.001047
   3    rs9822636     SD       NA   0.0106  0.01046
   3    rs9822672   GENO      C/C      C/T      T/T
   3    rs9822672 COUNTS        6       25        9
   3    rs9822672   FREQ     0.15    0.625    0.225
   3    rs9822672   MEAN 0.006134 -0.003516 -0.00492
   3    rs9822672     SD  0.01283 0.009957 0.009137
   3  rs113060460   GENO      A/A     A/AC    AC/AC
   3  rs113060460 COUNTS        0       11       29
   3  rs113060460   FREQ        0    0.275    0.725
   3  rs113060460   MEAN       NA -0.004808 -0.001465
   3  rs113060460     SD       NA  0.01215  0.01006
   3    rs6808913   GENO      G/G      G/C      C/C
   3    rs6808913 COUNTS        0       10       30
   3    rs6808913   FREQ        0     0.25     0.75
   3    rs6808913   MEAN       NA -0.006395 -0.001047
   3    rs6808913     SD       NA   0.0106  0.01046
   3   rs60814807   GENO      C/C      C/A      A/A
   3   rs60814807 COUNTS        0       11       29
   3   rs60814807   FREQ        0    0.275    0.725
   3   rs60814807   MEAN       NA -0.002887 -0.002193
   3   rs60814807     SD       NA 0.008926  0.01133
   3  rs115406405   GENO      A/A      A/G      G/G
   3  rs115406405 COUNTS        0        4       36
   3  rs115406405   FREQ        0      0.1      0.9
   3  rs115406405   MEAN       NA -0.003247 -0.002288
   3  rs115406405     SD       NA 0.006089  0.01106
   3   rs11928731   GENO      T/T      T/C      C/C
   3   rs11928731 COUNTS        0       10       30
   3   rs11928731   FREQ        0     0.25     0.75
   3   rs11928731   MEAN       NA -0.006395 -0.001047
   3   rs11928731     SD       NA   0.0106  0.01046
   3   rs28535957   GENO      G/G      G/C      C/C
   3   rs28535957 COUNTS        0       10       30
   3   rs28535957   FREQ        0     0.25     0.75
   3   rs28535957   MEAN       NA -0.006395 -0.001047
   3   rs28535957     SD       NA   0.0106  0.01046
   3   rs13327125   GENO      A/A      A/C      C/C
   3   rs13327125 COUNTS        0       10       30
   3   rs13327125   FREQ        0     0.25     0.75
   3   rs13327125   MEAN       NA -0.006395 -0.001047
   3   rs13327125     SD       NA   0.0106  0.01046
   3    rs6764372   GENO      T/T      T/C      C/C
   3    rs6764372 COUNTS        2       14       24
   3    rs6764372   FREQ     0.05     0.35      0.6
   3    rs6764372   MEAN 0.0008819 -0.003582 -0.001958
   3    rs6764372     SD 0.004703 0.008461  0.01215
   3   rs11914405   GENO      A/A      A/G      G/G
   3   rs11914405 COUNTS        0       10       30
   3   rs11914405   FREQ        0     0.25     0.75
   3   rs11914405   MEAN       NA -0.006395 -0.001047
   3   rs11914405     SD       NA   0.0106  0.01046
   3    rs6767308   GENO      T/T      T/C      C/C
   3    rs6767308 COUNTS        0       10       30
   3    rs6767308   FREQ        0     0.25     0.75
   3    rs6767308   MEAN       NA -0.006395 -0.001047
   3    rs6767308     SD       NA   0.0106  0.01046
   3    rs6791815   GENO      G/G      G/A      A/A
   3    rs6791815 COUNTS        6       21       13
   3    rs6791815   FREQ     0.15    0.525    0.325
   3    rs6791815   MEAN -0.00455 -0.002757 -0.000782
   3    rs6791815     SD  0.01057 0.008705  0.01372
   3   rs12485446   GENO      T/T      T/C      C/C
   3   rs12485446 COUNTS        0        4       36
   3   rs12485446   FREQ        0      0.1      0.9
   3   rs12485446   MEAN       NA -0.002692 -0.00235
   3   rs12485446     SD       NA  0.01754 0.009961
   3   rs72956897   GENO      C/C      C/G      G/G
   3   rs72956897 COUNTS        0       11       29
   3   rs72956897   FREQ        0    0.275    0.725
   3   rs72956897   MEAN       NA -0.002887 -0.002193
   3   rs72956897     SD       NA 0.008926  0.01133
   3    rs6770482   GENO      G/G      G/C      C/C
   3    rs6770482 COUNTS        6       21       13
   3    rs6770482   FREQ     0.15    0.525    0.325
   3    rs6770482   MEAN -0.00455 -0.002757 -0.000782
   3    rs6770482     SD  0.01057 0.008705  0.01372
   3   rs10048964   GENO      C/C      C/G      G/G
   3   rs10048964 COUNTS        0       10       30
   3   rs10048964   FREQ        0     0.25     0.75
   3   rs10048964   MEAN       NA -0.006395 -0.001047
   3   rs10048964     SD       NA   0.0106  0.01046
   3   rs13318758   GENO      C/C      C/T      T/T
   3   rs13318758 COUNTS        0       10       30
   3   rs13318758   FREQ        0     0.25     0.75
   3   rs13318758   MEAN       NA -0.006395 -0.001047
   3   rs13318758     SD       NA   0.0106  0.01046
   3   rs77775034   GENO      A/A      A/G      G/G
   3   rs77775034 COUNTS        0        7       33
   3   rs77775034   FREQ        0    0.175    0.825
   3   rs77775034   MEAN       NA -0.002972 -0.00226
   3   rs77775034     SD       NA 0.008946  0.01106
   3  rs112318008   GENO      T/T      T/A      A/A
   3  rs112318008 COUNTS        0        4       36
   3  rs112318008   FREQ        0      0.1      0.9
   3  rs112318008   MEAN       NA -0.003247 -0.002288
   3  rs112318008     SD       NA 0.006089  0.01106
   3    rs6777979   GENO      T/T      T/C      C/C
   3    rs6777979 COUNTS        0       10       30
   3    rs6777979   FREQ        0     0.25     0.75
   3    rs6777979   MEAN       NA -0.006395 -0.001047
   3    rs6777979     SD       NA   0.0106  0.01046
   3   rs56191134   GENO      G/G      G/C      C/C
   3   rs56191134 COUNTS        6       24       10
   3   rs56191134   FREQ     0.15      0.6     0.25
   3   rs56191134   MEAN 0.006134 -0.003653 -0.00445
   3   rs56191134     SD  0.01283  0.01015 0.008742
   3    rs1515576   GENO      G/G      G/T      T/T
   3    rs1515576 COUNTS        1        9       30
   3    rs1515576   FREQ    0.025    0.225     0.75
   3    rs1515576   MEAN -0.0002189 -0.007081 -0.001047
   3    rs1515576     SD        0    0.011  0.01046
   3    rs7622363   GENO      T/T      T/C      C/C
   3    rs7622363 COUNTS        1        9       30
   3    rs7622363   FREQ    0.025    0.225     0.75
   3    rs7622363   MEAN -0.0002189 -0.007081 -0.001047
   3    rs7622363     SD        0    0.011  0.01046
   3   rs77301043   GENO      T/T      T/A      A/A
   3   rs77301043 COUNTS        0        5       35
   3   rs77301043   FREQ        0    0.125    0.875
   3   rs77301043   MEAN       NA -0.001604 -0.002496
   3   rs77301043     SD       NA  0.01538  0.01007
   3    rs9836095   GENO      A/A      A/G      G/G
   3    rs9836095 COUNTS        0        7       33
   3    rs9836095   FREQ        0    0.175    0.825
   3    rs9836095   MEAN       NA -0.002972 -0.00226
   3    rs9836095     SD       NA 0.008946  0.01106
   3  rs147778109   GENO      A/A A/ATATAT ATATAT/ATATAT
   3  rs147778109 COUNTS        0        4       36
   3  rs147778109   FREQ        0      0.1      0.9
   3  rs147778109   MEAN       NA -0.003247 -0.002288
   3  rs147778109     SD       NA 0.006089  0.01106
   3  rs115452362   GENO      T/T      T/C      C/C
   3  rs115452362 COUNTS        0        4       36
   3  rs115452362   FREQ        0      0.1      0.9
   3  rs115452362   MEAN       NA -0.003247 -0.002288
   3  rs115452362     SD       NA 0.006089  0.01106
   3   rs55640624   GENO      G/G      G/A      A/A
   3   rs55640624 COUNTS        0       11       29
   3   rs55640624   FREQ        0    0.275    0.725
   3   rs55640624   MEAN       NA -0.002887 -0.002193
   3   rs55640624     SD       NA 0.008926  0.01133
   3   rs59522791   GENO      A/A      A/G      G/G
   3   rs59522791 COUNTS        0       11       29
   3   rs59522791   FREQ        0    0.275    0.725
   3   rs59522791   MEAN       NA -0.002887 -0.002193
   3   rs59522791     SD       NA 0.008926  0.01133
   3    rs1515575   GENO      G/G      G/A      A/A
   3    rs1515575 COUNTS        6       24       10
   3    rs1515575   FREQ     0.15      0.6     0.25
   3    rs1515575   MEAN 0.006134 -0.003653 -0.00445
   3    rs1515575     SD  0.01283  0.01015 0.008742
   3    rs1625178   GENO      C/C      C/T      T/T
   3    rs1625178 COUNTS        0       10       30
   3    rs1625178   FREQ        0     0.25     0.75
   3    rs1625178   MEAN       NA -0.006395 -0.001047
   3    rs1625178     SD       NA   0.0106  0.01046
   3   rs13075278   GENO      G/G      G/A      A/A
   3   rs13075278 COUNTS        6       24       10
   3   rs13075278   FREQ     0.15      0.6     0.25
   3   rs13075278   MEAN 0.006134 -0.003653 -0.00445
   3   rs13075278     SD  0.01283  0.01015 0.008742
   3   rs61160321   GENO      G/G      G/A      A/A
   3   rs61160321 COUNTS        0       11       29
   3   rs61160321   FREQ        0    0.275    0.725
   3   rs61160321   MEAN       NA -0.002887 -0.002193
   3   rs61160321     SD       NA 0.008926  0.01133
   3    rs5852244   GENO      A/A     A/AC    AC/AC
   3    rs5852244 COUNTS        6       24       10
   3    rs5852244   FREQ     0.15      0.6     0.25
   3    rs5852244   MEAN 0.006134 -0.003653 -0.00445
   3    rs5852244     SD  0.01283  0.01015 0.008742
   3   rs59779647   GENO      G/G      G/A      A/A
   3   rs59779647 COUNTS        0       11       29
   3   rs59779647   FREQ        0    0.275    0.725
   3   rs59779647   MEAN       NA -0.002887 -0.002193
   3   rs59779647     SD       NA 0.008926  0.01133
   3   rs75099270   GENO      A/A      A/C      C/C
   3   rs75099270 COUNTS        0        4       36
   3   rs75099270   FREQ        0      0.1      0.9
   3   rs75099270   MEAN       NA -0.002692 -0.00235
   3   rs75099270     SD       NA  0.01754 0.009961
   3  rs140096128   GENO      T/T      T/C      C/C
   3  rs140096128 COUNTS        0        7       33
   3  rs140096128   FREQ        0    0.175    0.825
   3  rs140096128   MEAN       NA -0.002124 -0.00244
   3  rs140096128     SD       NA 0.006296   0.0114
   3  rs111812851   GENO      C/C      C/G      G/G
   3  rs111812851 COUNTS        0        4       36
   3  rs111812851   FREQ        0      0.1      0.9
   3  rs111812851   MEAN       NA -0.003247 -0.002288
   3  rs111812851     SD       NA 0.006089  0.01106
   3   rs79839362   GENO      A/A      A/T      T/T
   3   rs79839362 COUNTS        0        4       36
   3   rs79839362   FREQ        0      0.1      0.9
   3   rs79839362   MEAN       NA -0.002692 -0.00235
   3   rs79839362     SD       NA  0.01754 0.009961
   3  rs116317663   GENO      G/G      G/A      A/A
   3  rs116317663 COUNTS        0        4       36
   3  rs116317663   FREQ        0      0.1      0.9
   3  rs116317663   MEAN       NA -0.003247 -0.002288
   3  rs116317663     SD       NA 0.006089  0.01106
   3  rs538540410   GENO    GA/GA     GA/G      G/G
   3  rs538540410 COUNTS        1       11       28
   3  rs538540410   FREQ    0.025    0.275      0.7
   3  rs538540410   MEAN -0.0002189 -0.006021 -0.001033
   3  rs538540410     SD        0  0.01013  0.01083
   3  rs139257696   GENO      T/T      T/C      C/C
   3  rs139257696 COUNTS        0       11       29
   3  rs139257696   FREQ        0    0.275    0.725
   3  rs139257696   MEAN       NA -0.002887 -0.002193
   3  rs139257696     SD       NA 0.008926  0.01133
   3  rs143167018   GENO      T/T      T/C      C/C
   3  rs143167018 COUNTS        2       14       24
   3  rs143167018   FREQ     0.05     0.35      0.6
   3  rs143167018   MEAN 0.0008819 -0.003582 -0.001958
   3  rs143167018     SD 0.004703 0.008461  0.01215
   3    rs6787089   GENO      G/G      G/C      C/C
   3    rs6787089 COUNTS        1        9       30
   3    rs6787089   FREQ    0.025    0.225     0.75
   3    rs6787089   MEAN -0.0002189 -0.007081 -0.001047
   3    rs6787089     SD        0    0.011  0.01046
   3    rs6787618   GENO      A/A      A/G      G/G
   3    rs6787618 COUNTS        6       24       10
   3    rs6787618   FREQ     0.15      0.6     0.25
   3    rs6787618   MEAN 0.006134 -0.003653 -0.00445
   3    rs6787618     SD  0.01283  0.01015 0.008742
   3   rs13100050   GENO      A/A      A/G      G/G
   3   rs13100050 COUNTS        6       24       10
   3   rs13100050   FREQ     0.15      0.6     0.25
   3   rs13100050   MEAN 0.006134 -0.003653 -0.00445
   3   rs13100050     SD  0.01283  0.01015 0.008742
   3  rs111371079   GENO      C/C   C/CCTT CCTT/CCTT
   3  rs111371079 COUNTS        0       11       29
   3  rs111371079   FREQ        0    0.275    0.725
   3  rs111371079   MEAN       NA -0.004808 -0.001465
   3  rs111371079     SD       NA  0.01215  0.01006
   3   rs12495760   GENO      C/C      C/T      T/T
   3   rs12495760 COUNTS        0       11       29
   3   rs12495760   FREQ        0    0.275    0.725
   3   rs12495760   MEAN       NA -0.004808 -0.001465
   3   rs12495760     SD       NA  0.01215  0.01006
   3   rs16831061   GENO      T/T      T/C      C/C
   3   rs16831061 COUNTS        0        5       35
   3   rs16831061   FREQ        0    0.125    0.875
   3   rs16831061   MEAN       NA -0.001604 -0.002496
   3   rs16831061     SD       NA  0.01538  0.01007
   3   rs73855206   GENO      T/T      T/G      G/G
   3   rs73855206 COUNTS        2       14       24
   3   rs73855206   FREQ     0.05     0.35      0.6
   3   rs73855206   MEAN 0.0008819 -0.003582 -0.001958
   3   rs73855206     SD 0.004703 0.008461  0.01215
   3    rs3914498   GENO      T/T      T/C      C/C
   3    rs3914498 COUNTS        6       24       10
   3    rs3914498   FREQ     0.15      0.6     0.25
   3    rs3914498   MEAN 0.006134 -0.003653 -0.00445
   3    rs3914498     SD  0.01283  0.01015 0.008742
   3   rs12638445   GENO      T/T      T/G      G/G
   3   rs12638445 COUNTS        1        9       30
   3   rs12638445   FREQ    0.025    0.225     0.75
   3   rs12638445   MEAN -0.0002189 -0.007081 -0.001047
   3   rs12638445     SD        0    0.011  0.01046
   3    rs1147680   GENO      A/A      A/G      G/G
   3    rs1147680 COUNTS        1        9       30
   3    rs1147680   FREQ    0.025    0.225     0.75
   3    rs1147680   MEAN -0.0002189 -0.007081 -0.001047
   3    rs1147680     SD        0    0.011  0.01046
   3    rs1147681   GENO      C/C      C/T      T/T
   3    rs1147681 COUNTS        0       10       30
   3    rs1147681   FREQ        0     0.25     0.75
   3    rs1147681   MEAN       NA -0.006395 -0.001047
   3    rs1147681     SD       NA   0.0106  0.01046
   3  rs146340990   GENO      G/G  G/GGTGT GGTGT/GGTGT
   3  rs146340990 COUNTS        0       10       30
   3  rs146340990   FREQ        0     0.25     0.75
   3  rs146340990   MEAN       NA -0.006395 -0.001047
   3  rs146340990     SD       NA   0.0106  0.01046
   3    rs2030413   GENO      A/A      A/G      G/G
   3    rs2030413 COUNTS        8       23        9
   3    rs2030413   FREQ      0.2    0.575    0.225
   3    rs2030413   MEAN 0.003759 -0.003404 -0.00524
   3    rs2030413     SD  0.01214   0.0103 0.008886
   3   rs11717787   GENO      G/G      G/A      A/A
   3   rs11717787 COUNTS        3        7       30
   3   rs11717787   FREQ    0.075    0.175     0.75
   3   rs11717787   MEAN -0.00572 -0.006684 -0.001047
   3   rs11717787     SD 0.007245  0.01227  0.01046
   3  rs114211109   GENO      G/G      G/C      C/C
   3  rs114211109 COUNTS        0        4       36
   3  rs114211109   FREQ        0      0.1      0.9
   3  rs114211109   MEAN       NA -0.002692 -0.00235
   3  rs114211109     SD       NA  0.01754 0.009961
   3  rs112768024   GENO      A/A      A/G      G/G
   3  rs112768024 COUNTS        0        4       36
   3  rs112768024   FREQ        0      0.1      0.9
   3  rs112768024   MEAN       NA -0.003247 -0.002288
   3  rs112768024     SD       NA 0.006089  0.01106
   3   rs72958712   GENO      G/G      G/A      A/A
   3   rs72958712 COUNTS        0       10       30
   3   rs72958712   FREQ        0     0.25     0.75
   3   rs72958712   MEAN       NA -0.002344 -0.002398
   3   rs72958712     SD       NA 0.008654  0.01133
   3   rs11718087   GENO      T/T      T/C      C/C
   3   rs11718087 COUNTS        6       25        9
   3   rs11718087   FREQ     0.15    0.625    0.225
   3   rs11718087   MEAN -0.001448 -0.004457 0.002748
   3   rs11718087     SD 0.006619  0.01065  0.01176
   3  rs115073416   GENO      C/C      C/T      T/T
   3  rs115073416 COUNTS        0        4       36
   3  rs115073416   FREQ        0      0.1      0.9
   3  rs115073416   MEAN       NA -0.003247 -0.002288
   3  rs115073416     SD       NA 0.006089  0.01106
   3   rs72958714   GENO      T/T      T/C      C/C
   3   rs72958714 COUNTS        0       10       30
   3   rs72958714   FREQ        0     0.25     0.75
   3   rs72958714   MEAN       NA -0.002344 -0.002398
   3   rs72958714     SD       NA 0.008654  0.01133
   3    rs1147688   GENO      A/A      A/G      G/G
   3    rs1147688 COUNTS        1        9       30
   3    rs1147688   FREQ    0.025    0.225     0.75
   3    rs1147688   MEAN -0.01393 -0.005558 -0.001047
   3    rs1147688     SD        0  0.01088  0.01046
   3   rs73855212   GENO      A/A      A/C      C/C
   3   rs73855212 COUNTS        0        7       33
   3   rs73855212   FREQ        0    0.175    0.825
   3   rs73855212   MEAN       NA -0.00684 -0.001439
   3   rs73855212     SD       NA 0.008674  0.01086
   3    rs1147689   GENO      A/A      A/G      G/G
   3    rs1147689 COUNTS        1        9       30
   3    rs1147689   FREQ    0.025    0.225     0.75
   3    rs1147689   MEAN -0.01393 -0.005558 -0.001047
   3    rs1147689     SD        0  0.01088  0.01046
   3   rs16831067   GENO      A/A      A/T      T/T
   3   rs16831067 COUNTS        7       24        9
   3   rs16831067   FREQ    0.175      0.6    0.225
   3   rs16831067   MEAN -0.0005559 -0.004842 0.002748
   3   rs16831067     SD 0.006487   0.0107  0.01176
   3    rs1147690   GENO      G/G      G/A      A/A
   3    rs1147690 COUNTS        1        9       30
   3    rs1147690   FREQ    0.025    0.225     0.75
   3    rs1147690   MEAN -0.01393 -0.005558 -0.001047
   3    rs1147690     SD        0  0.01088  0.01046
   3    rs4676697   GENO      T/T      T/C      C/C
   3    rs4676697 COUNTS        6       24       10
   3    rs4676697   FREQ     0.15      0.6     0.25
   3    rs4676697   MEAN 0.006134 -0.003653 -0.00445
   3    rs4676697     SD  0.01283  0.01015 0.008742
   3   rs16831072   GENO      T/T      T/C      C/C
   3   rs16831072 COUNTS        0        4       36
   3   rs16831072   FREQ        0      0.1      0.9
   3   rs16831072   MEAN       NA -0.003247 -0.002288
   3   rs16831072     SD       NA 0.006089  0.01106
   3   rs63463466   GENO      G/G     G/GA    GA/GA
   3   rs63463466 COUNTS        1       10       29
   3   rs63463466   FREQ    0.025     0.25    0.725
   3   rs63463466   MEAN -0.01393 -0.00555 -0.0008946
   3   rs63463466     SD        0  0.01026  0.01061
   3   rs16831074   GENO      T/T      T/C      C/C
   3   rs16831074 COUNTS        0       14       26
   3   rs16831074   FREQ        0     0.35     0.65
   3   rs16831074   MEAN       NA -0.002443 -0.002353
   3   rs16831074     SD       NA  0.01108  0.01058
   3   rs79894520   GENO      A/A     A/AG    AG/AG
   3   rs79894520 COUNTS        0        7       33
   3   rs79894520   FREQ        0    0.175    0.825
   3   rs79894520   MEAN       NA -0.00684 -0.001439
   3   rs79894520     SD       NA 0.008674  0.01086
   3    rs1606871   GENO      T/T      T/C      C/C
   3    rs1606871 COUNTS        6       25        9
   3    rs1606871   FREQ     0.15    0.625    0.225
   3    rs1606871   MEAN -0.001448 -0.004457 0.002748
   3    rs1606871     SD 0.006619  0.01065  0.01176
   3   rs73855215   GENO      G/G      G/T      T/T
   3   rs73855215 COUNTS        0        7       33
   3   rs73855215   FREQ        0    0.175    0.825
   3   rs73855215   MEAN       NA -0.00684 -0.001439
   3   rs73855215     SD       NA 0.008674  0.01086
   3   rs35035255   GENO    CT/CT     CT/C      C/C
   3   rs35035255 COUNTS        7       25        8
   3   rs35035255   FREQ    0.175    0.625      0.2
   3   rs35035255   MEAN 0.005462 -0.003513 -0.005723
   3   rs35035255     SD  0.01185 0.009996 0.009288
   3   rs12497721   GENO      T/T      T/C      C/C
   3   rs12497721 COUNTS        0        4       36
   3   rs12497721   FREQ        0      0.1      0.9
   3   rs12497721   MEAN       NA -0.002692 -0.00235
   3   rs12497721     SD       NA  0.01754 0.009961
   3  rs570067651   GENO      A/A      A/G      G/G
   3  rs570067651 COUNTS        0        4       36
   3  rs570067651   FREQ        0      0.1      0.9
   3  rs570067651   MEAN       NA -0.003247 -0.002288
   3  rs570067651     SD       NA 0.006089  0.01106
   3  rs556257523   GENO      G/G      G/T      T/T
   3  rs556257523 COUNTS        0        7       33
   3  rs556257523   FREQ        0    0.175    0.825
   3  rs556257523   MEAN       NA -0.00684 -0.001439
   3  rs556257523     SD       NA 0.008674  0.01086
   3  rs142761241   GENO      C/C      C/T      T/T
   3  rs142761241 COUNTS        6       25        9
   3  rs142761241   FREQ     0.15    0.625    0.225
   3  rs142761241   MEAN -0.001448 -0.004457 0.002748
   3  rs142761241     SD 0.006619  0.01065  0.01176
   3  rs199978028   GENO      G/G      G/A      A/A
   3  rs199978028 COUNTS        6       25        9
   3  rs199978028   FREQ     0.15    0.625    0.225
   3  rs199978028   MEAN -0.001448 -0.004457 0.002748
   3  rs199978028     SD 0.006619  0.01065  0.01176
   3  rs148403956   GENO      G/G      G/A      A/A
   3  rs148403956 COUNTS        6       25        9
   3  rs148403956   FREQ     0.15    0.625    0.225
   3  rs148403956   MEAN -0.001448 -0.004457 0.002748
   3  rs148403956     SD 0.006619  0.01065  0.01176
   3  rs111525538   GENO      C/C      C/G      G/G
   3  rs111525538 COUNTS        3       25       12
   3  rs111525538   FREQ    0.075    0.625      0.3
   3  rs111525538   MEAN -0.004055 -0.003473 0.0003015
   3  rs111525538     SD 0.009175  0.01075    0.011
   3  rs371598772   GENO      G/G      G/A      A/A
   3  rs371598772 COUNTS        0       10       30
   3  rs371598772   FREQ        0     0.25     0.75
   3  rs371598772   MEAN       NA -0.002344 -0.002398
   3  rs371598772     SD       NA 0.008654  0.01133
   3  rs188773446   GENO      A/A      A/T      T/T
   3  rs188773446 COUNTS        0        7       33
   3  rs188773446   FREQ        0    0.175    0.825
   3  rs188773446   MEAN       NA -0.00684 -0.001439
   3  rs188773446     SD       NA 0.008674  0.01086
   3  rs542999874   GENO      T/T      T/C      C/C
   3  rs542999874 COUNTS        0        4       36
   3  rs542999874   FREQ        0      0.1      0.9
   3  rs542999874   MEAN       NA -0.003247 -0.002288
   3  rs542999874     SD       NA 0.006089  0.01106
   3   rs36000147   GENO    CT/CT     CT/C      C/C
   3   rs36000147 COUNTS        0        5       35
   3   rs36000147   FREQ        0    0.125    0.875
   3   rs36000147   MEAN       NA -0.003483 -0.002227
   3   rs36000147     SD       NA   0.0053  0.01122
   3   rs11713799   GENO      A/A      A/C      C/C
   3   rs11713799 COUNTS        6       25        9
   3   rs11713799   FREQ     0.15    0.625    0.225
   3   rs11713799   MEAN -0.001448 -0.004457 0.002748
   3   rs11713799     SD 0.006619  0.01065  0.01176
   3    rs6770455   GENO      T/T      T/G      G/G
   3    rs6770455 COUNTS        0        5       35
   3    rs6770455   FREQ        0    0.125    0.875
   3    rs6770455   MEAN       NA -0.003483 -0.002227
   3    rs6770455     SD       NA   0.0053  0.01122
   3    rs6770270   GENO      T/T      T/C      C/C
   3    rs6770270 COUNTS        0        5       35
   3    rs6770270   FREQ        0    0.125    0.875
   3    rs6770270   MEAN       NA -0.003483 -0.002227
   3    rs6770270     SD       NA   0.0053  0.01122
   3  rs145683115   GENO    TG/TG     TG/T      T/T
   3  rs145683115 COUNTS        3       25       12
   3  rs145683115   FREQ    0.075    0.625      0.3
   3  rs145683115   MEAN -0.004055 -0.003473 0.0003015
   3  rs145683115     SD 0.009175  0.01075    0.011
   3    rs1716856   GENO      A/A      A/G      G/G
   3    rs1716856 COUNTS        1       11       28
   3    rs1716856   FREQ    0.025    0.275      0.7
   3    rs1716856   MEAN -0.01393 -0.005054 -0.0009231
   3    rs1716856     SD        0  0.01054  0.01056
   3   rs73855218   GENO      G/G      G/A      A/A
   3   rs73855218 COUNTS        0        7       33
   3   rs73855218   FREQ        0    0.175    0.825
   3   rs73855218   MEAN       NA -0.00684 -0.001439
   3   rs73855218     SD       NA 0.008674  0.01086
   3  rs115678646   GENO      A/A      A/G      G/G
   3  rs115678646 COUNTS        0        4       36
   3  rs115678646   FREQ        0      0.1      0.9
   3  rs115678646   MEAN       NA -0.003247 -0.002288
   3  rs115678646     SD       NA 0.006089  0.01106
   3   rs11708297   GENO      G/G      G/T      T/T
   3   rs11708297 COUNTS        2       12       26
   3   rs11708297   FREQ     0.05      0.3     0.65
   3   rs11708297   MEAN -0.007074 -0.005048 -0.0007944
   3   rs11708297     SD 0.009694  0.01304 0.009456
   3    rs1716855   GENO      C/C      C/T      T/T
   3    rs1716855 COUNTS        1        9       30
   3    rs1716855   FREQ    0.025    0.225     0.75
   3    rs1716855   MEAN -0.01393 -0.005558 -0.001047
   3    rs1716855     SD        0  0.01088  0.01046
   3   rs75403416   GENO      A/A      A/G      G/G
   3   rs75403416 COUNTS        1        7       32
   3   rs75403416   FREQ    0.025    0.175      0.8
   3   rs75403416   MEAN  0.02112 -0.005042 -0.002537
   3   rs75403416     SD        0 0.008114  0.01047
   3    rs2091727   GENO      A/A      A/G      G/G
   3    rs2091727 COUNTS        2       15       23
   3    rs2091727   FREQ     0.05    0.375    0.575
   3    rs2091727   MEAN 0.0008819 -0.002097 -0.002856
   3    rs2091727     SD 0.004703  0.01074  0.01114
   3   rs13083670   GENO      T/T      T/C      C/C
   3   rs13083670 COUNTS        0        5       35
   3   rs13083670   FREQ        0    0.125    0.875
   3   rs13083670   MEAN       NA -0.003483 -0.002227
   3   rs13083670     SD       NA   0.0053  0.01122
   3    rs2673701   GENO      G/G      G/A      A/A
   3    rs2673701 COUNTS        3       20       17
   3    rs2673701   FREQ    0.075      0.5    0.425
   3    rs2673701   MEAN 0.001832 -0.003095 -0.002292
   3    rs2673701     SD 0.003711 0.009735  0.01251
   3   rs34542139   GENO    GA/GA     GA/G      G/G
   3   rs34542139 COUNTS        3       20       17
   3   rs34542139   FREQ    0.075      0.5    0.425
   3   rs34542139   MEAN 0.001832 -0.003095 -0.002292
   3   rs34542139     SD 0.003711 0.009735  0.01251
   3   rs16831087   GENO      C/C      C/T      T/T
   3   rs16831087 COUNTS        6       25        9
   3   rs16831087   FREQ     0.15    0.625    0.225
   3   rs16831087   MEAN -0.001448 -0.004457 0.002748
   3   rs16831087     SD 0.006619  0.01065  0.01176
   3    rs1733324   GENO      C/C      C/T      T/T
   3    rs1733324 COUNTS        3       20       17
   3    rs1733324   FREQ    0.075      0.5    0.425
   3    rs1733324   MEAN 0.001832 -0.003095 -0.002292
   3    rs1733324     SD 0.003711 0.009735  0.01251
   3    rs1716840   GENO      C/C      C/A      A/A
   3    rs1716840 COUNTS        2       17       21
   3    rs1716840   FREQ     0.05    0.425    0.525
   3    rs1716840   MEAN 0.0008819 -0.002178 -0.002862
   3    rs1716840     SD 0.004703  0.01051  0.01136
   3   rs75375663   GENO      C/C      C/T      T/T
   3   rs75375663 COUNTS        0        4       36
   3   rs75375663   FREQ        0      0.1      0.9
   3   rs75375663   MEAN       NA -0.003247 -0.002288
   3   rs75375663     SD       NA 0.006089  0.01106
   3   rs13096232   GENO      G/G      G/C      C/C
   3   rs13096232 COUNTS        0        5       35
   3   rs13096232   FREQ        0    0.125    0.875
   3   rs13096232   MEAN       NA -0.003483 -0.002227
   3   rs13096232     SD       NA   0.0053  0.01122
   3   rs13096256   GENO      G/G      G/C      C/C
   3   rs13096256 COUNTS        0        5       35
   3   rs13096256   FREQ        0    0.125    0.875
   3   rs13096256   MEAN       NA -0.003483 -0.002227
   3   rs13096256     SD       NA   0.0053  0.01122
   3  rs114887859   GENO      A/A      A/G      G/G
   3  rs114887859 COUNTS        0        6       34
   3  rs114887859   FREQ        0     0.15     0.85
   3  rs114887859   MEAN       NA 0.002417 -0.003232
   3  rs114887859     SD       NA  0.01055  0.01056
   3  rs539396463   GENO    AT/AT     AT/A      A/A
   3  rs539396463 COUNTS        0        4       36
   3  rs539396463   FREQ        0      0.1      0.9
   3  rs539396463   MEAN       NA -0.002692 -0.00235
   3  rs539396463     SD       NA  0.01754 0.009961
   3   rs71327229   GENO      A/A      A/G      G/G
   3   rs71327229 COUNTS        0        5       35
   3   rs71327229   FREQ        0    0.125    0.875
   3   rs71327229   MEAN       NA -0.003483 -0.002227
   3   rs71327229     SD       NA   0.0053  0.01122
   3   rs11308250   GENO    AT/AT     AT/A      A/A
   3   rs11308250 COUNTS        3       20       17
   3   rs11308250   FREQ    0.075      0.5    0.425
   3   rs11308250   MEAN 0.001832 -0.003095 -0.002292
   3   rs11308250     SD 0.003711 0.009735  0.01251
   3    rs1356112   GENO      G/G      G/C      C/C
   3    rs1356112 COUNTS        3       19       18
   3    rs1356112   FREQ    0.075    0.475     0.45
   3    rs1356112   MEAN 0.001832 -0.00284 -0.002606
   3    rs1356112     SD 0.003711 0.009933  0.01221
   3    rs1621291   GENO      T/T      T/C      C/C
   3    rs1621291 COUNTS        2       17       21
   3    rs1621291   FREQ     0.05    0.425    0.525
   3    rs1621291   MEAN 0.0008819 -0.002178 -0.002862
   3    rs1621291     SD 0.004703  0.01051  0.01136
   3    rs1617553   GENO      T/T      T/A      A/A
   3    rs1617553 COUNTS        3       20       17
   3    rs1617553   FREQ    0.075      0.5    0.425
   3    rs1617553   MEAN 0.001832 -0.003095 -0.002292
   3    rs1617553     SD 0.003711 0.009735  0.01251
   3   rs61098351   GENO  CAA/CAA    CAA/C      C/C
   3   rs61098351 COUNTS        3       23       14
   3   rs61098351   FREQ    0.075    0.575     0.35
   3   rs61098351   MEAN -0.007587 -0.003683 0.0008647
   3   rs61098351     SD  0.01459 0.009719  0.01118
   3    rs1733328   GENO      C/C      C/G      G/G
   3    rs1733328 COUNTS        1        9       30
   3    rs1733328   FREQ    0.025    0.225     0.75
   3    rs1733328   MEAN -0.01393 -0.005558 -0.001047
   3    rs1733328     SD        0  0.01088  0.01046
   3    rs1716839   GENO      G/G      G/A      A/A
   3    rs1716839 COUNTS        3       22       15
   3    rs1716839   FREQ    0.075     0.55    0.375
   3    rs1716839   MEAN 0.001832 -0.003533 -0.001543
   3    rs1716839     SD 0.003711  0.01061  0.01168
   3    rs1716838   GENO      A/A      A/G      G/G
   3    rs1716838 COUNTS        3       22       15
   3    rs1716838   FREQ    0.075     0.55    0.375
   3    rs1716838   MEAN 0.001832 -0.003533 -0.001543
   3    rs1716838     SD 0.003711  0.01061  0.01168
   3    rs4676776   GENO      C/C      C/T      T/T
   3    rs4676776 COUNTS        0        7       33
   3    rs4676776   FREQ        0    0.175    0.825
   3    rs4676776   MEAN       NA -0.004747 -0.001883
   3    rs4676776     SD       NA   0.0105  0.01073
   3  rs541872738   GENO      G/G     G/GA    GA/GA
   3  rs541872738 COUNTS        0        6       34
   3  rs541872738   FREQ        0     0.15     0.85
   3  rs541872738   MEAN       NA  -0.0048 -0.001958
   3  rs541872738     SD       NA   0.0115  0.01058
   3  rs141350820   GENO      C/C     C/CA    CA/CA
   3  rs141350820 COUNTS        0        5       35
   3  rs141350820   FREQ        0    0.125    0.875
   3  rs141350820   MEAN       NA -0.01202 -0.001008
   3  rs141350820     SD       NA 0.009467  0.01016
   3   rs11378986   GENO      G/G     G/GT    GT/GT
   3   rs11378986 COUNTS        2       15       23
   3   rs11378986   FREQ     0.05    0.375    0.575
   3   rs11378986   MEAN 0.0008819 -0.002097 -0.002856
   3   rs11378986     SD 0.004703  0.01074  0.01114
   3    rs2702157   GENO      C/C      C/G      G/G
   3    rs2702157 COUNTS        0        5       35
   3    rs2702157   FREQ        0    0.125    0.875
   3    rs2702157   MEAN       NA -0.002198 -0.002411
   3    rs2702157     SD       NA  0.01523   0.0101
   3    rs7616519   GENO      G/G      G/A      A/A
   3    rs7616519 COUNTS        8       23        9
   3    rs7616519   FREQ      0.2    0.575    0.225
   3    rs7616519   MEAN -0.003062 -0.004157 0.002748
   3    rs7616519     SD  0.01071 0.009941  0.01176
   3    rs2702158   GENO      T/T      T/C      C/C
   3    rs2702158 COUNTS        0        5       35
   3    rs2702158   FREQ        0    0.125    0.875
   3    rs2702158   MEAN       NA -0.002198 -0.002411
   3    rs2702158     SD       NA  0.01523   0.0101
   3   rs11296382   GENO    CA/CA     CA/C      C/C
   3   rs11296382 COUNTS        7       14       19
   3   rs11296382   FREQ    0.175     0.35    0.475
   3   rs11296382   MEAN -0.003151 -0.004022 -0.0008954
   3   rs11296382     SD  0.01157  0.01067  0.01062
   3    rs7616807   GENO      C/C      C/A      A/A
   3    rs7616807 COUNTS        8       21       11
   3    rs7616807   FREQ      0.2    0.525    0.275
   3    rs7616807   MEAN -0.003062 -0.004287 0.001741
   3    rs7616807     SD  0.01071  0.01005  0.01144
   3    rs9851711   GENO      G/G      G/A      A/A
   3    rs9851711 COUNTS        1        9       30
   3    rs9851711   FREQ    0.025    0.225     0.75
   3    rs9851711   MEAN -0.01393 -0.005558 -0.001047
   3    rs9851711     SD        0  0.01088  0.01046
   3    rs7617027   GENO      T/T      T/C      C/C
   3    rs7617027 COUNTS        4       10       26
   3    rs7617027   FREQ      0.1     0.25     0.65
   3    rs7617027   MEAN -0.007444 -0.005155 -0.0005402
   3    rs7617027     SD  0.01436 0.007352    0.011
   3    rs7639127   GENO      A/A      A/G      G/G
   3    rs7639127 COUNTS        2       14       24
   3    rs7639127   FREQ     0.05     0.35      0.6
   3    rs7639127   MEAN 0.0008819 -0.002242 -0.002739
   3    rs7639127     SD 0.004703  0.01113  0.01091
   3    rs7639144   GENO      A/A      A/G      G/G
   3    rs7639144 COUNTS        2       14       24
   3    rs7639144   FREQ     0.05     0.35      0.6
   3    rs7639144   MEAN 0.0008819 -0.002242 -0.002739
   3    rs7639144     SD 0.004703  0.01113  0.01091
   3    rs2673696   GENO      C/C      C/T      T/T
   3    rs2673696 COUNTS        2       15       23
   3    rs2673696   FREQ     0.05    0.375    0.575
   3    rs2673696   MEAN 0.0008819 -0.002097 -0.002856
   3    rs2673696     SD 0.004703  0.01074  0.01114
   3   rs59248423   GENO      T/T      T/C      C/C
   3   rs59248423 COUNTS        1        9       30
   3   rs59248423   FREQ    0.025    0.225     0.75
   3   rs59248423   MEAN 0.001429 0.0008208 -0.003473
   3   rs59248423     SD        0 0.009264  0.01109
   3   rs61535593   GENO      T/T      T/C      C/C
   3   rs61535593 COUNTS        0       10       30
   3   rs61535593   FREQ        0     0.25     0.75
   3   rs61535593   MEAN       NA -0.002344 -0.002398
   3   rs61535593     SD       NA 0.008654  0.01133
   3   rs73855223   GENO      G/G      G/C      C/C
   3   rs73855223 COUNTS        0        7       33
   3   rs73855223   FREQ        0    0.175    0.825
   3   rs73855223   MEAN       NA -0.003736 -0.002097
   3   rs73855223     SD       NA  0.01008  0.01086
   3    rs6773612   GENO      T/T      T/C      C/C
   3    rs6773612 COUNTS        6       22       12
   3    rs6773612   FREQ     0.15     0.55      0.3
   3    rs6773612   MEAN 0.006134 -0.003267 -0.005026
   3    rs6773612     SD  0.01283 0.009277  0.01057
   3    rs4676777   GENO      G/G      G/C      C/C
   3    rs4676777 COUNTS        0        7       33
   3    rs4676777   FREQ        0    0.175    0.825
   3    rs4676777   MEAN       NA -0.004747 -0.001883
   3    rs4676777     SD       NA   0.0105  0.01073
   3   rs55893937   GENO      A/A      A/G      G/G
   3   rs55893937 COUNTS        0        6       34
   3   rs55893937   FREQ        0     0.15     0.85
   3   rs55893937   MEAN       NA -0.005013 -0.00192
   3   rs55893937     SD       NA  0.01016  0.01077
   3   rs73855224   GENO      C/C      C/A      A/A
   3   rs73855224 COUNTS        0        7       33
   3   rs73855224   FREQ        0    0.175    0.825
   3   rs73855224   MEAN       NA -0.00684 -0.001439
   3   rs73855224     SD       NA 0.008674  0.01086
   3  rs140742238   GENO      C/C   C/CTGA CTGA/CTGA
   3  rs140742238 COUNTS        0        8       32
   3  rs140742238   FREQ        0      0.2      0.8
   3  rs140742238   MEAN       NA -0.002719 -0.002301
   3  rs140742238     SD       NA 0.009581    0.011
   3   rs33935225   GENO      G/G      G/C      C/C
   3   rs33935225 COUNTS        0        6       34
   3   rs33935225   FREQ        0     0.15     0.85
   3   rs33935225   MEAN       NA -0.004212 -0.002062
   3   rs33935225     SD       NA   0.0114  0.01062
   3    rs4533682   GENO      C/C      C/T      T/T
   3    rs4533682 COUNTS        2       17       21
   3    rs4533682   FREQ     0.05    0.425    0.525
   3    rs4533682   MEAN  0.01352 -0.001553 -0.004571
   3    rs4533682     SD  0.01234 0.007969  0.01142
   3   rs34805176   GENO      T/T      T/C      C/C
   3   rs34805176 COUNTS        0        8       32
   3   rs34805176   FREQ        0      0.2      0.8
   3   rs34805176   MEAN       NA -0.003472 -0.002112
   3   rs34805176     SD       NA 0.009752  0.01095
   3    rs1147693   GENO      G/G      G/C      C/C
   3    rs1147693 COUNTS        6       20       14
   3    rs1147693   FREQ     0.15      0.5     0.35
   3    rs1147693   MEAN -0.004748 -0.004458  0.00159
   3    rs1147693     SD  0.01204  0.01019  0.01021
   3   rs58296615   GENO      T/T      T/C      C/C
   3   rs58296615 COUNTS        0        8       32
   3   rs58296615   FREQ        0      0.2      0.8
   3   rs58296615   MEAN       NA -0.002719 -0.002301
   3   rs58296615     SD       NA 0.009581    0.011
   3    rs1147694   GENO      T/T      T/C      C/C
   3    rs1147694 COUNTS        6       20       14
   3    rs1147694   FREQ     0.15      0.5     0.35
   3    rs1147694   MEAN -0.004748 -0.004458  0.00159
   3    rs1147694     SD  0.01204  0.01019  0.01021
   3       rs2488   GENO      T/T      T/C      C/C
   3       rs2488 COUNTS        6       20       14
   3       rs2488   FREQ     0.15      0.5     0.35
   3       rs2488   MEAN -0.004748 -0.004458  0.00159
   3       rs2488     SD  0.01204  0.01019  0.01021
   3    rs1057231   GENO      G/G      G/T      T/T
   3    rs1057231 COUNTS        6       20       14
   3    rs1057231   FREQ     0.15      0.5     0.35
   3    rs1057231   MEAN -0.004748 -0.004458  0.00159
   3    rs1057231     SD  0.01204  0.01019  0.01021
   3      rs13709   GENO      C/C      C/A      A/A
   3      rs13709 COUNTS        6       20       14
   3      rs13709   FREQ     0.15      0.5     0.35
   3      rs13709   MEAN -0.004748 -0.004458  0.00159
   3      rs13709     SD  0.01204  0.01019  0.01021
   3       rs1700   GENO      T/T      T/C      C/C
   3       rs1700 COUNTS        0        5       35
   3       rs1700   FREQ        0    0.125    0.875
   3       rs1700   MEAN       NA -0.01202 -0.001008
   3       rs1700     SD       NA 0.009467  0.01016
   3    rs1056928   GENO      A/A      A/G      G/G
   3    rs1056928 COUNTS        4       16       20
   3    rs1056928   FREQ      0.1      0.4      0.5
   3    rs1056928   MEAN -0.007444 -0.004051 -3.87e-05
   3    rs1056928     SD  0.01436 0.009824  0.01045
   3    rs1259328   GENO      G/G      G/T      T/T
   3    rs1259328 COUNTS        4       16       20
   3    rs1259328   FREQ      0.1      0.4      0.5
   3    rs1259328   MEAN -0.007444 -0.004051 -3.87e-05
   3    rs1259328     SD  0.01436 0.009824  0.01045
   3   rs11708686   GENO      A/A      A/G      G/G
   3   rs11708686 COUNTS        6       22       12
   3   rs11708686   FREQ     0.15     0.55      0.3
   3   rs11708686   MEAN 0.006134 -0.003267 -0.005026
   3   rs11708686     SD  0.01283 0.009277  0.01057
   3  rs114109084   GENO      C/C      C/T      T/T
   3  rs114109084 COUNTS        0        4       36
   3  rs114109084   FREQ        0      0.1      0.9
   3  rs114109084   MEAN       NA  0.00183 -0.002853
   3  rs114109084     SD       NA 0.004264  0.01104
   3   rs16831134   GENO      C/C      C/T      T/T
   3   rs16831134 COUNTS        0        4       36
   3   rs16831134   FREQ        0      0.1      0.9
   3   rs16831134   MEAN       NA -0.002692 -0.00235
   3   rs16831134     SD       NA  0.01754 0.009961
   3    rs1147696   GENO      C/C      C/T      T/T
   3    rs1147696 COUNTS        4       16       20
   3    rs1147696   FREQ      0.1      0.4      0.5
   3    rs1147696   MEAN -0.007444 -0.004051 -3.87e-05
   3    rs1147696     SD  0.01436 0.009824  0.01045
   3    rs1147697   GENO      A/A      A/G      G/G
   3    rs1147697 COUNTS        4        9       27
   3    rs1147697   FREQ      0.1    0.225    0.675
   3    rs1147697   MEAN -0.007444 -0.005236 -0.0006842
   3    rs1147697     SD  0.01436 0.007793  0.01081
   3    rs1147698   GENO      G/G      G/C      C/C
   3    rs1147698 COUNTS        4       16       20
   3    rs1147698   FREQ      0.1      0.4      0.5
   3    rs1147698   MEAN -0.007444 -0.004051 -3.87e-05
   3    rs1147698     SD  0.01436 0.009824  0.01045
   3   rs11361184   GENO      C/C     C/CT    CT/CT
   3   rs11361184 COUNTS        3       23       14
   3   rs11361184   FREQ    0.075    0.575     0.35
   3   rs11361184   MEAN -0.001908 -0.003737 -0.0002644
   3   rs11361184     SD   0.0112  0.01009  0.01176
   3    rs2319741   GENO      T/T      T/C      C/C
   3    rs2319741 COUNTS        0        4       36
   3    rs2319741   FREQ        0      0.1      0.9
   3    rs2319741   MEAN       NA -0.002692 -0.00235
   3    rs2319741     SD       NA  0.01754 0.009961
   3    rs1147699   GENO      G/G      G/A      A/A
   3    rs1147699 COUNTS        4       16       20
   3    rs1147699   FREQ      0.1      0.4      0.5
   3    rs1147699   MEAN -0.007444 -0.004051 -3.87e-05
   3    rs1147699     SD  0.01436 0.009824  0.01045
   3    rs2030414   GENO      C/C      C/G      G/G
   3    rs2030414 COUNTS        5       15       20
   3    rs2030414   FREQ    0.125    0.375      0.5
   3    rs2030414   MEAN -0.005209 -0.00457 -3.87e-05
   3    rs2030414     SD   0.0134 0.009939  0.01045
   3   rs80249294   GENO      A/A      A/T      T/T
   3   rs80249294 COUNTS        0        5       35
   3   rs80249294   FREQ        0    0.125    0.875
   3   rs80249294   MEAN       NA -0.005592 -0.001926
   3   rs80249294     SD       NA  0.01652 0.009771
   3    rs9860676   GENO      T/T      T/G      G/G
   3    rs9860676 COUNTS        5        7       28
   3    rs9860676   FREQ    0.125    0.175      0.7
   3    rs9860676   MEAN -0.005209 -0.00481 -0.001274
   3    rs9860676     SD   0.0134 0.006599  0.01106
   3    rs9880550   GENO      C/C      C/T      T/T
   3    rs9880550 COUNTS        5       15       20
   3    rs9880550   FREQ    0.125    0.375      0.5
   3    rs9880550   MEAN -0.005209 -0.00457 -3.87e-05
   3    rs9880550     SD   0.0134 0.009939  0.01045
   3    rs5015969   GENO      C/C      C/A      A/A
   3    rs5015969 COUNTS        4       15       21
   3    rs5015969   FREQ      0.1    0.375    0.525
   3    rs5015969   MEAN -0.000498 -0.005028 -0.0008554
   3    rs5015969     SD 0.009572  0.01069  0.01085
   3    rs1533722   GENO      C/C      C/A      A/A
   3    rs1533722 COUNTS        4       16       20
   3    rs1533722   FREQ      0.1      0.4      0.5
   3    rs1533722   MEAN -0.000498 -0.005788 -3.87e-05
   3    rs1533722     SD 0.009572  0.01077  0.01045
   3    rs7433600   GENO      C/C      C/A      A/A
   3    rs7433600 COUNTS        0        4       36
   3    rs7433600   FREQ        0      0.1      0.9
   3    rs7433600   MEAN       NA -0.002209 -0.002404
   3    rs7433600     SD       NA 0.001798  0.01119
   3    rs1969356   GENO      C/C      C/T      T/T
   3    rs1969356 COUNTS        5       15       20
   3    rs1969356   FREQ    0.125    0.375      0.5
   3    rs1969356   MEAN -0.005209 -0.00457 -3.87e-05
   3    rs1969356     SD   0.0134 0.009939  0.01045
   3    rs9810151   GENO      C/C      C/T      T/T
   3    rs9810151 COUNTS        5        7       28
   3    rs9810151   FREQ    0.125    0.175      0.7
   3    rs9810151   MEAN -0.005209 -0.00481 -0.001274
   3    rs9810151     SD   0.0134 0.006599  0.01106
   3    rs1147700   GENO      C/C      C/A      A/A
   3    rs1147700 COUNTS        6       22       12
   3    rs1147700   FREQ     0.15     0.55      0.3
   3    rs1147700   MEAN 0.006134 -0.003267 -0.005026
   3    rs1147700     SD  0.01283 0.009277  0.01057
   3   rs56281929   GENO      G/G      G/T      T/T
   3   rs56281929 COUNTS        0        7       33
   3   rs56281929   FREQ        0    0.175    0.825
   3   rs56281929   MEAN       NA -0.003641 -0.002118
   3   rs56281929     SD       NA 0.009958  0.01088
   3    rs4676778   GENO      G/G      G/A      A/A
   3    rs4676778 COUNTS        6       15       19
   3    rs4676778   FREQ     0.15    0.375    0.475
   3    rs4676778   MEAN -0.004748 -0.004312 -0.000116
   3    rs4676778     SD  0.01204  0.01005  0.01073
   3   rs77341853   GENO      C/C      C/T      T/T
   3   rs77341853 COUNTS        0        4       36
   3   rs77341853   FREQ        0      0.1      0.9
   3   rs77341853   MEAN       NA -0.002692 -0.00235
   3   rs77341853     SD       NA  0.01754 0.009961
   3    rs4676779   GENO      C/C      C/T      T/T
   3    rs4676779 COUNTS        6       15       19
   3    rs4676779   FREQ     0.15    0.375    0.475
   3    rs4676779   MEAN -0.004748 -0.004312 -0.000116
   3    rs4676779     SD  0.01204  0.01005  0.01073
   3    rs1147702   GENO      T/T      T/C      C/C
   3    rs1147702 COUNTS        7       21       12
   3    rs1147702   FREQ    0.175    0.525      0.3
   3    rs1147702   MEAN -0.004101  -0.0045  0.00232
   3    rs1147702     SD  0.01113  0.01028  0.01027
   3    rs1105220   GENO      T/T      T/C      C/C
   3    rs1105220 COUNTS        2       18       20
   3    rs1105220   FREQ     0.05     0.45      0.5
   3    rs1105220   MEAN  0.01352 -0.002329 -0.004024
   3    rs1105220     SD  0.01234 0.008402  0.01143
   3   rs75690795   GENO      A/A      A/G      G/G
   3   rs75690795 COUNTS        0        5       35
   3   rs75690795   FREQ        0    0.125    0.875
   3   rs75690795   MEAN       NA -0.005592 -0.001926
   3   rs75690795     SD       NA  0.01652 0.009771
   3     rs869247   GENO      C/C      C/T      T/T
   3     rs869247 COUNTS        5       15       20
   3     rs869247   FREQ    0.125    0.375      0.5
   3     rs869247   MEAN -0.005209 -0.004471 -0.000113
   3     rs869247     SD   0.0134 0.009994  0.01044
   3    rs6799005   GENO      T/T      T/C      C/C
   3    rs6799005 COUNTS        5        7       28
   3    rs6799005   FREQ    0.125    0.175      0.7
   3    rs6799005   MEAN -0.005209 -0.00481 -0.001274
   3    rs6799005     SD   0.0134 0.006599  0.01106
   3   rs10662375   GENO  CTG/CTG    CTG/C      C/C
   3   rs10662375 COUNTS        4       16       20
   3   rs10662375   FREQ      0.1      0.4      0.5
   3   rs10662375   MEAN -0.007444 -0.003958 -0.000113
   3   rs10662375     SD  0.01436 0.009871  0.01044
   3    rs3830566   GENO      C/C    C/CTT  CTT/CTT
   3    rs3830566 COUNTS        0        7       33
   3    rs3830566   FREQ        0    0.175    0.825
   3    rs3830566   MEAN       NA -0.00684 -0.001439
   3    rs3830566     SD       NA 0.008674  0.01086
   3    rs1515577   GENO      G/G      G/A      A/A
   3    rs1515577 COUNTS        5       15       20
   3    rs1515577   FREQ    0.125    0.375      0.5
   3    rs1515577   MEAN -0.005209 -0.004471 -0.000113
   3    rs1515577     SD   0.0134 0.009994  0.01044
   3    rs1147705   GENO      G/G      G/A      A/A
   3    rs1147705 COUNTS        7       21       12
   3    rs1147705   FREQ    0.175    0.525      0.3
   3    rs1147705   MEAN -0.004101  -0.0045  0.00232
   3    rs1147705     SD  0.01113  0.01028  0.01027
   3   rs41271405   GENO      C/C      C/T      T/T
   3   rs41271405 COUNTS        0        7       33
   3   rs41271405   FREQ        0    0.175    0.825
   3   rs41271405   MEAN       NA -0.003641 -0.002118
   3   rs41271405     SD       NA 0.009958  0.01088
   3   rs13097755   GENO      T/T      T/G      G/G
   3   rs13097755 COUNTS        1       12       27
   3   rs13097755   FREQ    0.025      0.3    0.675
   3   rs13097755   MEAN -0.002444 -0.007118 -0.000278
   3   rs13097755     SD        0 0.009628  0.01072
   3   rs13081694   GENO      C/C      C/T      T/T
   3   rs13081694 COUNTS        1       12       27
   3   rs13081694   FREQ    0.025      0.3    0.675
   3   rs13081694   MEAN -0.002444 -0.007118 -0.000278
   3   rs13081694     SD        0 0.009628  0.01072
   3   rs13088020   GENO      C/C      C/T      T/T
   3   rs13088020 COUNTS        1       12       27
   3   rs13088020   FREQ    0.025      0.3    0.675
   3   rs13088020   MEAN -0.002444 -0.007118 -0.000278
   3   rs13088020     SD        0 0.009628  0.01072
   3  rs544714284   GENO      G/G      G/T      T/T
   3  rs544714284 COUNTS        0        5       35
   3  rs544714284   FREQ        0    0.125    0.875
   3  rs544714284   MEAN       NA -0.002501 -0.002368
   3  rs544714284     SD       NA 0.006351  0.01116
   3   rs36191604   GENO      G/G      G/A      A/A
   3   rs36191604 COUNTS        1       12       27
   3   rs36191604   FREQ    0.025      0.3    0.675
   3   rs36191604   MEAN -0.002444 -0.007487 -0.0001141
   3   rs36191604     SD        0 0.009232  0.01075
   3    rs2700261   GENO      A/A      A/G      G/G
   3    rs2700261 COUNTS        1       13       26
   3    rs2700261   FREQ    0.025    0.325     0.65
   3    rs2700261   MEAN -0.002444 -0.006588 -0.0002803
   3    rs2700261     SD        0 0.009415  0.01093
   3   rs28487977   GENO      C/C      C/T      T/T
   3   rs28487977 COUNTS        5       10       25
   3   rs28487977   FREQ    0.125     0.25    0.625
   3   rs28487977   MEAN -0.005209 -0.0009306 -0.002401
   3   rs28487977     SD   0.0134  0.01001  0.01063
   3   rs36113603   GENO    CA/CA     CA/C      C/C
   3   rs36113603 COUNTS        0       11       29
   3   rs36113603   FREQ        0    0.275    0.725
   3   rs36113603   MEAN       NA -0.008138 -0.000202
   3   rs36113603     SD       NA 0.009224  0.01043
   3    rs3215378   GENO    AG/AG     AG/A      A/A
   3    rs3215378 COUNTS        1       12       27
   3    rs3215378   FREQ    0.025      0.3    0.675
   3    rs3215378   MEAN -0.002444 -0.007118 -0.000278
   3    rs3215378     SD        0 0.009628  0.01072
   3    rs2272515   GENO      C/C      C/T      T/T
   3    rs2272515 COUNTS        1       12       27
   3    rs2272515   FREQ    0.025      0.3    0.675
   3    rs2272515   MEAN -0.002444 -0.007118 -0.000278
   3    rs2272515     SD        0 0.009628  0.01072
   3    rs2272516   GENO      A/A      A/C      C/C
   3    rs2272516 COUNTS        0        7       33
   3    rs2272516   FREQ        0    0.175    0.825
   3    rs2272516   MEAN       NA -0.00684 -0.001439
   3    rs2272516     SD       NA 0.008674  0.01086
   3    rs1259291   GENO      C/C      C/T      T/T
   3    rs1259291 COUNTS        1       13       26
   3    rs1259291   FREQ    0.025    0.325     0.65
   3    rs1259291   MEAN -0.002444 -0.006588 -0.0002803
   3    rs1259291     SD        0 0.009415  0.01093
   3   rs34446218   GENO      A/A      A/G      G/G
   3   rs34446218 COUNTS        1       12       27
   3   rs34446218   FREQ    0.025      0.3    0.675
   3   rs34446218   MEAN -0.002444 -0.007118 -0.000278
   3   rs34446218     SD        0 0.009628  0.01072
   3  rs140674503   GENO      A/A  A/AAAAG AAAAG/AAAAG
   3  rs140674503 COUNTS        1        9       30
   3  rs140674503   FREQ    0.025    0.225     0.75
   3  rs140674503   MEAN -0.002444 -0.004136 -0.001857
   3  rs140674503     SD        0 0.009338  0.01124
   3    rs1259292   GENO      T/T      T/C      C/C
   3    rs1259292 COUNTS        1       13       26
   3    rs1259292   FREQ    0.025    0.325     0.65
   3    rs1259292   MEAN -0.002444 -0.006588 -0.0002803
   3    rs1259292     SD        0 0.009415  0.01093
   3    rs6775963   GENO      C/C      C/T      T/T
   3    rs6775963 COUNTS        1       12       27
   3    rs6775963   FREQ    0.025      0.3    0.675
   3    rs6775963   MEAN -0.002444 -0.007118 -0.000278
   3    rs6775963     SD        0 0.009628  0.01072
   3   rs34970822   GENO  CAT/CAT    CAT/C      C/C
   3   rs34970822 COUNTS        1       13       26
   3   rs34970822   FREQ    0.025    0.325     0.65
   3   rs34970822   MEAN -0.002444 -0.006588 -0.0002803
   3   rs34970822     SD        0 0.009415  0.01093
   3   rs72958778   GENO      C/C      C/G      G/G
   3   rs72958778 COUNTS        1        9       30
   3   rs72958778   FREQ    0.025    0.225     0.75
   3   rs72958778   MEAN -0.002444 -0.004136 -0.001857
   3   rs72958778     SD        0 0.009338  0.01124
   3  rs147056720   GENO      G/G    G/GAC  GAC/GAC
   3  rs147056720 COUNTS        1        6       33
   3  rs147056720   FREQ    0.025     0.15    0.825
   3  rs147056720   MEAN -3.815e-05 -0.005106 -0.00196
   3  rs147056720     SD        0  0.01258  0.01053
   3   rs77693588   GENO      C/C      C/G      G/G
   3   rs77693588 COUNTS        1        7       32
   3   rs77693588   FREQ    0.025    0.175      0.8
   3   rs77693588   MEAN  0.02112 -0.003161 -0.002949
   3   rs77693588     SD        0 0.008446  0.01047
   3   rs78950798   GENO      T/T      T/C      C/C
   3   rs78950798 COUNTS        0        5       35
   3   rs78950798   FREQ        0    0.125    0.875
   3   rs78950798   MEAN       NA -0.002501 -0.002368
   3   rs78950798     SD       NA 0.006351  0.01116
   3   rs58932850   GENO      C/C      C/T      T/T
   3   rs58932850 COUNTS        1        9       30
   3   rs58932850   FREQ    0.025    0.225     0.75
   3   rs58932850   MEAN -0.002444 -0.004136 -0.001857
   3   rs58932850     SD        0 0.009338  0.01124
   3    rs1879434   GENO      A/A      A/T      T/T
   3    rs1879434 COUNTS        1       12       27
   3    rs1879434   FREQ    0.025      0.3    0.675
   3    rs1879434   MEAN -0.002444 -0.007118 -0.000278
   3    rs1879434     SD        0 0.009628  0.01072
   3   rs56239327   GENO      C/C      C/G      G/G
   3   rs56239327 COUNTS        0        6       34
   3   rs56239327   FREQ        0     0.15     0.85
   3   rs56239327   MEAN       NA -0.004934 -0.001934
   3   rs56239327     SD       NA  0.01024  0.01077
   3    rs1259293   GENO      C/C      C/T      T/T
   3    rs1259293 COUNTS        1       13       26
   3    rs1259293   FREQ    0.025    0.325     0.65
   3    rs1259293   MEAN -0.002444 -0.006588 -0.0002803
   3    rs1259293     SD        0 0.009415  0.01093
   3    rs1259294   GENO      G/G      G/C      C/C
   3    rs1259294 COUNTS        1       13       26
   3    rs1259294   FREQ    0.025    0.325     0.65
   3    rs1259294   MEAN -0.002444 -0.006588 -0.0002803
   3    rs1259294     SD        0 0.009415  0.01093
   3   rs28718940   GENO      C/C      C/T      T/T
   3   rs28718940 COUNTS        0        8       32
   3   rs28718940   FREQ        0      0.2      0.8
   3   rs28718940   MEAN       NA -0.001287 -0.002659
   3   rs28718940     SD       NA  0.01377 0.009929
   3    rs1259296   GENO      A/A      A/C      C/C
   3    rs1259296 COUNTS        1       13       26
   3    rs1259296   FREQ    0.025    0.325     0.65
   3    rs1259296   MEAN -0.002444 -0.006588 -0.0002803
   3    rs1259296     SD        0 0.009415  0.01093
   3   rs75855936   GENO      A/A      A/G      G/G
   3   rs75855936 COUNTS        0        5       35
   3   rs75855936   FREQ        0    0.125    0.875
   3   rs75855936   MEAN       NA -0.002501 -0.002368
   3   rs75855936     SD       NA 0.006351  0.01116
   3   rs78782527   GENO      C/C      C/A      A/A
   3   rs78782527 COUNTS        0        5       35
   3   rs78782527   FREQ        0    0.125    0.875
   3   rs78782527   MEAN       NA -0.002501 -0.002368
   3   rs78782527     SD       NA 0.006351  0.01116
   3   rs13324871   GENO      G/G      G/A      A/A
   3   rs13324871 COUNTS        2        8       30
   3   rs13324871   FREQ     0.05      0.2     0.75
   3   rs13324871   MEAN 0.001847 -0.007311 -0.001353
   3   rs13324871     SD 0.002666  0.01085  0.01067
   3   rs72958783   GENO      G/G      G/A      A/A
   3   rs72958783 COUNTS        0        5       35
   3   rs72958783   FREQ        0    0.125    0.875
   3   rs72958783   MEAN       NA -0.006762 -0.001759
   3   rs72958783     SD       NA   0.0103  0.01066
   3   rs76730636   GENO      A/A      A/G      G/G
   3   rs76730636 COUNTS        0        5       35
   3   rs76730636   FREQ        0    0.125    0.875
   3   rs76730636   MEAN       NA -0.002501 -0.002368
   3   rs76730636     SD       NA 0.006351  0.01116
   3  rs574011173   GENO      T/T T/TTGTTAGGTTTGAATA TTGTTAGGTTTGAATA/TTGTTAGGTTTGAATA
   3  rs574011173 COUNTS        0        6       34
   3  rs574011173   FREQ        0     0.15     0.85
   3  rs574011173   MEAN       NA -0.004934 -0.001934
   3  rs574011173     SD       NA  0.01024  0.01077
   3   rs55871500   GENO      G/G      G/T      T/T
   3   rs55871500 COUNTS        0       11       29
   3   rs55871500   FREQ        0    0.275    0.725
   3   rs55871500   MEAN       NA -0.00851 -6.065e-05
   3   rs55871500     SD       NA  0.01139 0.009506
   3   rs61140037   GENO      T/T      T/C      C/C
   3   rs61140037 COUNTS        0        9       31
   3   rs61140037   FREQ        0    0.225    0.775
   3   rs61140037   MEAN       NA -0.008645 -0.0005667
   3   rs61140037     SD       NA  0.00984  0.01027
   3    rs1259307   GENO      A/A      A/G      G/G
   3    rs1259307 COUNTS        7       24        9
   3    rs1259307   FREQ    0.175      0.6    0.225
   3    rs1259307   MEAN -0.004033 -0.003828 0.002748
   3    rs1259307     SD  0.01118 0.009855  0.01176
   3    rs1259306   GENO      T/T      T/C      C/C
   3    rs1259306 COUNTS        2       16       22
   3    rs1259306   FREQ     0.05      0.4     0.55
   3    rs1259306   MEAN  0.01352 -0.001316 -0.004606
   3    rs1259306     SD  0.01234 0.008168  0.01115
   3     rs916510   GENO      T/T      T/C      C/C
   3     rs916510 COUNTS        1       14       25
   3     rs916510   FREQ    0.025     0.35    0.625
   3     rs916510   MEAN -0.002444 -0.006434 -0.0001142
   3     rs916510     SD        0 0.009064  0.01112
   3     rs916511   GENO      A/A      A/G      G/G
   3     rs916511 COUNTS        7       22       11
   3     rs916511   FREQ    0.175     0.55    0.275
   3     rs916511   MEAN -0.004033 -0.005096 0.004088
   3     rs916511     SD  0.01118 0.008572  0.01209
   3    rs5852246   GENO      C/C     C/CA    CA/CA
   3    rs5852246 COUNTS        0       22       18
   3    rs5852246   FREQ        0     0.55     0.45
   3    rs5852246   MEAN       NA -0.003465 -0.001063
   3    rs5852246     SD       NA 0.009781  0.01171
   3   rs57919947   GENO      C/C      C/G      G/G
   3   rs57919947 COUNTS        1        8       31
   3   rs57919947   FREQ    0.025      0.2    0.775
   3   rs57919947   MEAN -0.009432 -0.002851 -0.002036
   3   rs57919947     SD        0  0.01254  0.01039
   3   rs73855241   GENO      T/T      T/C      C/C
   3   rs73855241 COUNTS        0        6       34
   3   rs73855241   FREQ        0     0.15     0.85
   3   rs73855241   MEAN       NA -0.004934 -0.001934
   3   rs73855241     SD       NA  0.01024  0.01077
   3    rs9866288   GENO      G/G      G/A      A/A
   3    rs9866288 COUNTS        2        8       30
   3    rs9866288   FREQ     0.05      0.2     0.75
   3    rs9866288   MEAN 0.001847 -0.007311 -0.001353
   3    rs9866288     SD 0.002666  0.01085  0.01067
   3    rs1259300   GENO      T/T      T/C      C/C
   3    rs1259300 COUNTS        3       16       21
   3    rs1259300   FREQ    0.075      0.4    0.525
   3    rs1259300   MEAN -0.008739 0.001042 -0.004087
   3    rs1259300     SD  0.01172 0.009186  0.01115
   3   rs35521019   GENO      T/T      T/C      C/C
   3   rs35521019 COUNTS        3       17       20
   3   rs35521019   FREQ    0.075    0.425      0.5
   3   rs35521019   MEAN -0.008644 -0.000413 -0.003121
   3   rs35521019     SD  0.01027  0.01175 0.009687
   3   rs61795712   GENO      C/C      C/T      T/T
   3   rs61795712 COUNTS        2       12       26
   3   rs61795712   FREQ     0.05      0.3     0.65
   3   rs61795712   MEAN -0.006222 -0.002165 -0.00219
   3   rs61795712     SD 0.004539  0.01256  0.01022
   3    rs1259299   GENO      G/G      G/A      A/A
   3    rs1259299 COUNTS        1        9       30
   3    rs1259299   FREQ    0.025    0.225     0.75
   3    rs1259299   MEAN -0.009432 0.001377 -0.003278
   3    rs1259299     SD        0 0.009844  0.01086
   3   rs61795714   GENO      G/G      G/C      C/C
   3   rs61795714 COUNTS        0        9       31
   3   rs61795714   FREQ        0    0.225    0.775
   3   rs61795714   MEAN       NA -0.001637 -0.002601
   3   rs61795714     SD       NA  0.01293  0.01009
   3    rs1402372   GENO      A/A      A/C      C/C
   3    rs1402372 COUNTS        4        7       29
   3    rs1402372   FREQ      0.1    0.175    0.725
   3    rs1402372   MEAN -0.005431  0.00511 -0.003773
   3    rs1402372     SD  0.01056 0.007985  0.01068
   3    rs1259298   GENO      T/T      T/A      A/A
   3    rs1259298 COUNTS        1        7       32
   3    rs1259298   FREQ    0.025    0.175      0.8
   3    rs1259298   MEAN -0.009432 0.003383 -0.003426
   3    rs1259298     SD        0 0.008702  0.01081
   3   rs28439929   GENO      C/C      C/T      T/T
   3   rs28439929 COUNTS       10       19       11
   3   rs28439929   FREQ     0.25    0.475    0.275
   3   rs28439929   MEAN -0.006689 -0.002492 0.001716
   3   rs28439929     SD  0.01274  0.00769  0.01225
   3    rs1733296   GENO      C/C      C/T      T/T
   3    rs1733296 COUNTS        2       13       25
   3    rs1733296   FREQ     0.05    0.325    0.625
   3    rs1733296   MEAN -0.004371 -0.001062 -0.002913
   3    rs1733296     SD  0.01007  0.01148  0.01056
   3    rs1733297   GENO      C/C      C/A      A/A
   3    rs1733297 COUNTS        5       17       18
   3    rs1733297   FREQ    0.125    0.425     0.45
   3    rs1733297   MEAN -0.005606 0.0003769 -0.004097
   3    rs1733297     SD  0.01884 0.007365   0.0105
   3    rs9854823   GENO      T/T      T/G      G/G
   3    rs9854823 COUNTS        5       23       12
   3    rs9854823   FREQ    0.125    0.575      0.3
   3    rs9854823   MEAN -0.008471 -0.002173 -0.0002535
   3    rs9854823     SD 0.006846  0.01115   0.0106
   3    rs1716837   GENO      T/T      T/C      C/C
   3    rs1716837 COUNTS        3       12       25
   3    rs1716837   FREQ    0.075      0.3    0.625
   3    rs1716837   MEAN -0.0009424 -0.001643 -0.002913
   3    rs1716837     SD 0.009272  0.01179  0.01056
   3    rs1628541   GENO      T/T      T/A      A/A
   3    rs1628541 COUNTS        4       17       19
   3    rs1628541   FREQ      0.1    0.425    0.475
   3    rs1628541   MEAN -0.0009947 -0.001523 -0.003448
   3    rs1628541     SD  0.01821 0.009156  0.01059
   3    rs9875281   GENO      G/G      G/T      T/T
   3    rs9875281 COUNTS        5       15       20
   3    rs9875281   FREQ    0.125    0.375      0.5
   3    rs9875281   MEAN -0.008471 -0.00389 0.0002668
   3    rs9875281     SD 0.006846  0.01127  0.01044
   3    rs9855400   GENO      A/A      A/C      C/C
   3    rs9855400 COUNTS        5       23       12
   3    rs9855400   FREQ    0.125    0.575      0.3
   3    rs9855400   MEAN -0.008471 -0.002173 -0.0002535
   3    rs9855400     SD 0.006846  0.01115   0.0106
   3    rs1733298   GENO      C/C      C/T      T/T
   3    rs1733298 COUNTS        2       13       25
   3    rs1733298   FREQ     0.05    0.325    0.625
   3    rs1733298   MEAN -0.004371 -0.001062 -0.002913
   3    rs1733298     SD  0.01007  0.01148  0.01056
   3    rs1627473   GENO      C/C      C/T      T/T
   3    rs1627473 COUNTS        4       17       19
   3    rs1627473   FREQ      0.1    0.425    0.475
   3    rs1627473   MEAN -0.0009947 -0.001523 -0.003448
   3    rs1627473     SD  0.01821 0.009156  0.01059
   3    rs9879383   GENO      C/C      C/T      T/T
   3    rs9879383 COUNTS        5       23       12
   3    rs9879383   FREQ    0.125    0.575      0.3
   3    rs9879383   MEAN -0.008471 -0.002173 -0.0002535
   3    rs9879383     SD 0.006846  0.01115   0.0106
   3    rs1733299   GENO      G/G      G/C      C/C
   3    rs1733299 COUNTS        3       14       23
   3    rs1733299   FREQ    0.075     0.35    0.575
   3    rs1733299   MEAN -0.0009424 -0.001587 -0.003058
   3    rs1733299     SD 0.009272  0.01085  0.01101
   3    rs1624195   GENO      C/C      C/T      T/T
   3    rs1624195 COUNTS        4       17       19
   3    rs1624195   FREQ      0.1    0.425    0.475
   3    rs1624195   MEAN -0.0009947 -0.001523 -0.003448
   3    rs1624195     SD  0.01821 0.009156  0.01059
   3    rs1716836   GENO      G/G      G/A      A/A
   3    rs1716836 COUNTS        4       17       19
   3    rs1716836   FREQ      0.1    0.425    0.475
   3    rs1716836   MEAN -0.0009947 -0.001523 -0.003448
   3    rs1716836     SD  0.01821 0.009156  0.01059
   3    rs1716835   GENO      A/A      A/G      G/G
   3    rs1716835 COUNTS        3       13       24
   3    rs1716835   FREQ    0.075    0.325      0.6
   3    rs1716835   MEAN -0.0009424 -0.001705 -0.002933
   3    rs1716835     SD 0.009272  0.01129  0.01079
   3    rs1733301   GENO      C/C      C/T      T/T
   3    rs1733301 COUNTS        2       13       25
   3    rs1733301   FREQ     0.05    0.325    0.625
   3    rs1733301   MEAN -0.004371 -0.001062 -0.002913
   3    rs1733301     SD  0.01007  0.01148  0.01056
   3    rs1733302   GENO      T/T      T/C      C/C
   3    rs1733302 COUNTS        5       17       18
   3    rs1733302   FREQ    0.125    0.425     0.45
   3    rs1733302   MEAN -0.0005059 -0.00136 -0.003873
   3    rs1733302     SD  0.01581 0.009236  0.01073
   3    rs1733303   GENO      T/T      T/C      C/C
   3    rs1733303 COUNTS        2       13       25
   3    rs1733303   FREQ     0.05    0.325    0.625
   3    rs1733303   MEAN -0.004371 -0.001062 -0.002913
   3    rs1733303     SD  0.01007  0.01148  0.01056
   3    rs6764364   GENO      G/G      G/A      A/A
   3    rs6764364 COUNTS        5       22       13
   3    rs6764364   FREQ    0.125     0.55    0.325
   3    rs6764364   MEAN -0.008471 -0.002185 -0.0003806
   3    rs6764364     SD 0.006846  0.01141  0.01016
   3  rs143973150   GENO      T/T     T/TA    TA/TA
   3  rs143973150 COUNTS        1        3       36
   3  rs143973150   FREQ    0.025    0.075      0.9
   3  rs143973150   MEAN -0.009432 0.006936 -0.002965
   3  rs143973150     SD        0  0.01261  0.01036
   3    rs1733304   GENO      G/G      G/C      C/C
   3    rs1733304 COUNTS        3       12       25
   3    rs1733304   FREQ    0.075      0.3    0.625
   3    rs1733304   MEAN -0.0009424 -0.001643 -0.002913
   3    rs1733304     SD 0.009272  0.01179  0.01056
   3  rs142082108   GENO      C/C   C/CTTA CTTA/CTTA
   3  rs142082108 COUNTS        3       17       20
   3  rs142082108   FREQ    0.075    0.425      0.5
   3  rs142082108   MEAN -0.0009424 -0.001086 -0.003704
   3  rs142082108     SD 0.009272 0.009906  0.01166
   3    rs6791913   GENO      A/A      A/G      G/G
   3    rs6791913 COUNTS        5       22       13
   3    rs6791913   FREQ    0.125     0.55    0.325
   3    rs6791913   MEAN -0.008471 -0.002185 -0.0003806
   3    rs6791913     SD 0.006846  0.01141  0.01016
   3    rs1520881   GENO      C/C      C/T      T/T
   3    rs1520881 COUNTS        3       12       25
   3    rs1520881   FREQ    0.075      0.3    0.625
   3    rs1520881   MEAN -0.0009424 -0.001643 -0.002913
   3    rs1520881     SD 0.009272  0.01179  0.01056
   3   rs77278922   GENO      A/A      A/G      G/G
   3   rs77278922 COUNTS        0        4       36
   3   rs77278922   FREQ        0      0.1      0.9
   3   rs77278922   MEAN       NA 0.000789 -0.002737
   3   rs77278922     SD       NA 0.002786  0.01112
   3    rs1733306   GENO      T/T      T/G      G/G
   3    rs1733306 COUNTS        3       12       25
   3    rs1733306   FREQ    0.075      0.3    0.625
   3    rs1733306   MEAN -0.0009424 -0.001643 -0.002913
   3    rs1733306     SD 0.009272  0.01179  0.01056
   3    rs1733307   GENO      C/C      C/T      T/T
   3    rs1733307 COUNTS        3       12       25
   3    rs1733307   FREQ    0.075      0.3    0.625
   3    rs1733307   MEAN -0.0009424 -0.001643 -0.002913
   3    rs1733307     SD 0.009272  0.01179  0.01056
   3    rs1123897   GENO      T/T      T/A      A/A
   3    rs1123897 COUNTS        3       16       21
   3    rs1123897   FREQ    0.075      0.4    0.525
   3    rs1123897   MEAN -0.0009424 -0.001035 -0.003618
   3    rs1123897     SD 0.009272  0.01023  0.01137
   3    rs1123898   GENO      T/T      T/C      C/C
   3    rs1123898 COUNTS        3       17       20
   3    rs1123898   FREQ    0.075    0.425      0.5
   3    rs1123898   MEAN -0.0009424 -0.001086 -0.003704
   3    rs1123898     SD 0.009272 0.009906  0.01166
   3   rs10715632   GENO      C/C     C/CT    CT/CT
   3   rs10715632 COUNTS        3       12       25
   3   rs10715632   FREQ    0.075      0.3    0.625
   3   rs10715632   MEAN -0.0009424 -0.001643 -0.002913
   3   rs10715632     SD 0.009272  0.01179  0.01056
   3     rs874478   GENO      G/G      G/A      A/A
   3     rs874478 COUNTS        0       14       26
   3     rs874478   FREQ        0     0.35     0.65
   3     rs874478   MEAN       NA -0.001904 -0.002643
   3     rs874478     SD       NA  0.01133  0.01044
   3     rs874479   GENO      T/T      T/G      G/G
   3     rs874479 COUNTS        0       15       25
   3     rs874479   FREQ        0    0.375    0.625
   3     rs874479   MEAN       NA -0.001681 -0.002806
   3     rs874479     SD       NA  0.01095  0.01062
   3     rs874480   GENO      T/T      T/C      C/C
   3     rs874480 COUNTS        3       15       22
   3     rs874480   FREQ    0.075    0.375     0.55
   3     rs874480   MEAN -0.0009424 -0.001349 -0.003287
   3     rs874480     SD 0.009272  0.01049  0.01122
   3     rs874477   GENO      C/C      C/G      G/G
   3     rs874477 COUNTS        0       20       20
   3     rs874477   FREQ        0      0.5      0.5
   3     rs874477   MEAN       NA -0.0007027 -0.004066
   3     rs874477     SD       NA 0.009657   0.0115
   3    rs1259329   GENO      G/G      G/C      C/C
   3    rs1259329 COUNTS        0       17       23
   3    rs1259329   FREQ        0    0.425    0.575
   3    rs1259329   MEAN       NA -0.001244 -0.003227
   3    rs1259329     SD       NA  0.01034  0.01097
   3    rs5852249   GENO    AG/AG     AG/A      A/A
   3    rs5852249 COUNTS        0       15       25
   3    rs5852249   FREQ        0    0.375    0.625
   3    rs5852249   MEAN       NA -0.001681 -0.002806
   3    rs5852249     SD       NA  0.01095  0.01062
   3   esv3597573   GENO <CN0>/<CN0>  <CN0>/A      A/A
   3   esv3597573 COUNTS        1       19       20
   3   esv3597573   FREQ    0.025    0.475      0.5
   3   esv3597573   MEAN  -0.0155 0.0005096 -0.004478
   3   esv3597573     SD        0 0.009297  0.01129
   3   rs72958801   GENO      A/A      A/G      G/G
   3   rs72958801 COUNTS       12       12       16
   3   rs72958801   FREQ      0.3      0.3      0.4
   3   rs72958801   MEAN -0.005112 -0.005414 0.001934
   3   rs72958801     SD  0.01039  0.01063 0.009894
   3    rs1259331   GENO      T/T      T/C      C/C
   3    rs1259331 COUNTS        5        9       26
   3    rs1259331   FREQ    0.125    0.225     0.65
   3    rs1259331   MEAN -0.0009147 -0.002454 -0.002643
   3    rs1259331     SD  0.00732  0.01344  0.01044
   3    rs1259332   GENO      A/A      A/G      G/G
   3    rs1259332 COUNTS        5        9       26
   3    rs1259332   FREQ    0.125    0.225     0.65
   3    rs1259332   MEAN -0.0009147 -0.002454 -0.002643
   3    rs1259332     SD  0.00732  0.01344  0.01044
   3    rs6768839   GENO      T/T      T/C      C/C
   3    rs6768839 COUNTS        9       13       18
   3    rs6768839   FREQ    0.225    0.325     0.45
   3    rs6768839   MEAN -0.0001077 -0.004264 -0.002165
   3    rs6768839     SD  0.00549  0.01325  0.01072
   3    rs1267675   GENO      G/G      G/A      A/A
   3    rs1267675 COUNTS        3       15       22
   3    rs1267675   FREQ    0.075    0.375     0.55
   3    rs1267675   MEAN -0.0009424 -0.001349 -0.003287
   3    rs1267675     SD 0.009272  0.01049  0.01122
   3    rs1259334   GENO      T/T      T/C      C/C
   3    rs1259334 COUNTS        3       15       22
   3    rs1259334   FREQ    0.075    0.375     0.55
   3    rs1259334   MEAN -0.0009424 -0.001349 -0.003287
   3    rs1259334     SD 0.009272  0.01049  0.01122
   3    rs4676699   GENO      A/A      A/G      G/G
   3    rs4676699 COUNTS        3       15       22
   3    rs4676699   FREQ    0.075    0.375     0.55
   3    rs4676699   MEAN -0.0009424 -0.001349 -0.003287
   3    rs4676699     SD 0.009272  0.01049  0.01122
   3    rs5000757   GENO      C/C      C/T      T/T
   3    rs5000757 COUNTS        3       11       26
   3    rs5000757   FREQ    0.075    0.275     0.65
   3    rs5000757   MEAN -0.0009424 -0.002167 -0.002643
   3    rs5000757     SD 0.009272  0.01222  0.01044
   3    rs1259335   GENO      C/C      C/G      G/G
   3    rs1259335 COUNTS        3       18       19
   3    rs1259335   FREQ    0.075     0.45    0.475
   3    rs1259335   MEAN -0.008739 -0.0002026 -0.003448
   3    rs1259335     SD  0.01172   0.0105  0.01059
   3    rs1259336   GENO      G/G      G/A      A/A
   3    rs1259336 COUNTS        3       15       22
   3    rs1259336   FREQ    0.075    0.375     0.55
   3    rs1259336   MEAN -0.0009424 -0.001349 -0.003287
   3    rs1259336     SD 0.009272  0.01049  0.01122
   3    rs1259337   GENO      T/T      T/C      C/C
   3    rs1259337 COUNTS        3       15       22
   3    rs1259337   FREQ    0.075    0.375     0.55
   3    rs1259337   MEAN -0.0009424 -0.001349 -0.003287
   3    rs1259337     SD 0.009272  0.01049  0.01122
   3  rs557614522   GENO      C/C     C/CA    CA/CA
   3  rs557614522 COUNTS        5       14       21
   3  rs557614522   FREQ    0.125     0.35    0.525
   3  rs557614522   MEAN -0.008471 -0.003706 -5.375e-05
   3  rs557614522     SD 0.006846  0.01187  0.01013
   3    rs1259338   GENO      A/A      A/G      G/G
   3    rs1259338 COUNTS        3       15       22
   3    rs1259338   FREQ    0.075    0.375     0.55
   3    rs1259338   MEAN -0.0009424 -0.001349 -0.003287
   3    rs1259338     SD 0.009272  0.01049  0.01122
   3   rs13326852   GENO      T/T      T/C      C/C
   3   rs13326852 COUNTS        7       20       13
   3   rs13326852   FREQ    0.175      0.5    0.325
   3   rs13326852   MEAN -0.005799 -0.001513 -0.001887
   3   rs13326852     SD 0.007467  0.01309  0.00767
   3    rs1259339   GENO      C/C      C/T      T/T
   3    rs1259339 COUNTS        3       19       18
   3    rs1259339   FREQ    0.075    0.475     0.45
   3    rs1259339   MEAN -0.008739 -5.194e-05 -0.003787
   3    rs1259339     SD  0.01172  0.01023  0.01079
   3   rs34772410   GENO    CA/CA     CA/C      C/C
   3   rs34772410 COUNTS        0       14       26
   3   rs34772410   FREQ        0     0.35     0.65
   3   rs34772410   MEAN       NA -0.001904 -0.002643
   3   rs34772410     SD       NA  0.01133  0.01044
   3    rs1147706   GENO      T/T      T/A      A/A
   3    rs1147706 COUNTS        0       14       26
   3    rs1147706   FREQ        0     0.35     0.65
   3    rs1147706   MEAN       NA -0.001904 -0.002643
   3    rs1147706     SD       NA  0.01133  0.01044
   3    rs1147707   GENO      T/T      T/C      C/C
   3    rs1147707 COUNTS        0        8       32
   3    rs1147707   FREQ        0      0.2      0.8
   3    rs1147707   MEAN       NA -0.002101 -0.002455
   3    rs1147707     SD       NA  0.01281  0.01023
   3   rs72960807   GENO      C/C      C/T      T/T
   3   rs72960807 COUNTS        0        5       35
   3   rs72960807   FREQ        0    0.125    0.875
   3   rs72960807   MEAN       NA -0.002847 -0.002318
   3   rs72960807     SD       NA 0.005787  0.01119
   3    rs1147708   GENO      T/T      T/C      C/C
   3    rs1147708 COUNTS        3       19       18
   3    rs1147708   FREQ    0.075    0.475     0.45
   3    rs1147708   MEAN -0.008739 -0.0003205 -0.003504
   3    rs1147708     SD  0.01172  0.01022  0.01089
   3  rs113286484   GENO      T/T      T/C      C/C
   3  rs113286484 COUNTS        6       15       19
   3  rs113286484   FREQ     0.15    0.375    0.475
   3  rs113286484   MEAN -0.007466 -0.002696 -0.0005333
   3  rs113286484     SD 0.006599   0.0118  0.01056
   3    rs1147709   GENO      A/A      A/G      G/G
   3    rs1147709 COUNTS        3       10       27
   3    rs1147709   FREQ    0.075     0.25    0.675
   3    rs1147709   MEAN -0.0009424 -0.0006646 -0.003181
   3    rs1147709     SD 0.009272  0.01176  0.01061
   3    rs1147710   GENO      G/G      G/A      A/A
   3    rs1147710 COUNTS        0       13       27
   3    rs1147710   FREQ        0    0.325    0.675
   3    rs1147710   MEAN       NA -0.0007287 -0.003181
   3    rs1147710     SD       NA  0.01086  0.01061
   3   rs66685284   GENO  AAC/AAC    AAC/A      A/A
   3   rs66685284 COUNTS        3       14       23
   3   rs66685284   FREQ    0.075     0.35    0.575
   3   rs66685284   MEAN -0.0009424 -0.0002173 -0.003891
   3   rs66685284     SD 0.009272 0.009885  0.01134
   3    rs1259471   GENO      A/A      A/T      T/T
   3    rs1259471 COUNTS        3       10       27
   3    rs1259471   FREQ    0.075     0.25    0.675
   3    rs1259471   MEAN -0.0009424 -0.0006646 -0.003181
   3    rs1259471     SD 0.009272  0.01176  0.01061
   3    rs1259472   GENO      T/T      T/C      C/C
   3    rs1259472 COUNTS        0       13       27
   3    rs1259472   FREQ        0    0.325    0.675
   3    rs1259472   MEAN       NA -0.0007287 -0.003181
   3    rs1259472     SD       NA  0.01086  0.01061
   3    rs1259473   GENO      C/C      C/T      T/T
   3    rs1259473 COUNTS        0       13       27
   3    rs1259473   FREQ        0    0.325    0.675
   3    rs1259473   MEAN       NA -0.0007287 -0.003181
   3    rs1259473     SD       NA  0.01086  0.01061
   3    rs9289145   GENO      A/A      A/G      G/G
   3    rs9289145 COUNTS        5       14       21
   3    rs9289145   FREQ    0.125     0.35    0.525
   3    rs9289145   MEAN -0.008471 -0.003706 -5.375e-05
   3    rs9289145     SD 0.006846  0.01187  0.01013
   3    rs9631455   GENO      T/T      T/C      C/C
   3    rs9631455 COUNTS        3       14       23
   3    rs9631455   FREQ    0.075     0.35    0.575
   3    rs9631455   MEAN -0.0009424 -0.0002173 -0.003891
   3    rs9631455     SD 0.009272 0.009885  0.01134
   3    rs1733319   GENO      C/C      C/T      T/T
   3    rs1733319 COUNTS        3       14       23
   3    rs1733319   FREQ    0.075     0.35    0.575
   3    rs1733319   MEAN -0.0009424 -0.0002173 -0.003891
   3    rs1733319     SD 0.009272 0.009885  0.01134
   3    rs2702155   GENO      T/T      T/C      C/C
   3    rs2702155 COUNTS        0       13       27
   3    rs2702155   FREQ        0    0.325    0.675
   3    rs2702155   MEAN       NA -0.0007287 -0.003181
   3    rs2702155     SD       NA  0.01086  0.01061
   3    rs1259311   GENO      A/A      A/G      G/G
   3    rs1259311 COUNTS        3       14       23
   3    rs1259311   FREQ    0.075     0.35    0.575
   3    rs1259311   MEAN -0.0009424 -0.0002173 -0.003891
   3    rs1259311     SD 0.009272 0.009885  0.01134
   3    rs1270209   GENO      A/A      A/T      T/T
   3    rs1270209 COUNTS        3       13       24
   3    rs1270209   FREQ    0.075    0.325      0.6
   3    rs1270209   MEAN -0.0009424 -0.0005508 -0.003558
   3    rs1270209     SD 0.009272  0.01021  0.01121
   3    rs1259310   GENO      A/A      A/G      G/G
   3    rs1259310 COUNTS        1       14       25
   3    rs1259310   FREQ    0.025     0.35    0.625
   3    rs1259310   MEAN  0.00266 -0.002896 -0.002299
   3    rs1259310     SD        0  0.01132  0.01061
   3  rs376584530   GENO      T/T  T/TCACA TCACA/TCACA
   3  rs376584530 COUNTS        8       18       14
   3  rs376584530   FREQ      0.2     0.45     0.35
   3  rs376584530   MEAN -0.001024 -0.003053 -0.002302
   3  rs376584530     SD  0.01199  0.01265 0.007052
   3   rs77091848   GENO      C/C      C/A      A/A
   3   rs77091848 COUNTS        1       15       24
   3   rs77091848   FREQ    0.025    0.375      0.6
   3   rs77091848   MEAN -0.002444 -0.003051 -0.001965
   3   rs77091848     SD        0  0.01105  0.01079
   3   rs57460775   GENO      T/T      T/C      C/C
   3   rs57460775 COUNTS        4       12       24
   3   rs57460775   FREQ      0.1      0.3      0.6
   3   rs57460775   MEAN -0.006461 -0.001363 -0.002215
   3   rs57460775     SD 0.006377  0.01189  0.01071
   3    rs9843734   GENO      A/A      A/G      G/G
   3    rs9843734 COUNTS        4       12       24
   3    rs9843734   FREQ      0.1      0.3      0.6
   3    rs9843734   MEAN -0.006461 -0.001363 -0.002215
   3    rs9843734     SD 0.006377  0.01189  0.01071
   3     rs735138   GENO      G/G      G/A      A/A
   3     rs735138 COUNTS        9       22        9
   3     rs735138   FREQ    0.225     0.55    0.225
   3     rs735138   MEAN 0.001479 -0.004893 -0.000114
   3     rs735138     SD  0.01022  0.01065  0.01038
   3   rs11712887   GENO      T/T      T/C      C/C
   3   rs11712887 COUNTS        0       10       30
   3   rs11712887   FREQ        0     0.25     0.75
   3   rs11712887   MEAN       NA -0.002146 -0.002464
   3   rs11712887     SD       NA  0.01021  0.01092
   3    rs1259309   GENO      G/G      G/A      A/A
   3    rs1259309 COUNTS        0       16       24
   3    rs1259309   FREQ        0      0.4      0.6
   3    rs1259309   MEAN       NA -0.001413 -0.003032
   3    rs1259309     SD       NA  0.01066  0.01077
   3    rs1259308   GENO      A/A      A/G      G/G
   3    rs1259308 COUNTS        4       21       15
   3    rs1259308   FREQ      0.1    0.525    0.375
   3    rs1259308   MEAN -0.003464 -0.003009 -0.001221
   3    rs1259308     SD  0.01002  0.01173 0.009681
   3    rs9849292   GENO      T/T      T/C      C/C
   3    rs9849292 COUNTS        4       13       23
   3    rs9849292   FREQ      0.1    0.325    0.575
   3    rs9849292   MEAN -0.006461 -0.002452 -0.001637
   3    rs9849292     SD 0.006377  0.01204  0.01056
   3    rs1147712   GENO      C/C      C/T      T/T
   3    rs1147712 COUNTS        7       24        9
   3    rs1147712   FREQ    0.175      0.6    0.225
   3    rs1147712   MEAN -0.00196 -0.003359 -0.000114
   3    rs1147712     SD 0.007603  0.01164  0.01038
   3    rs7649619   GENO      G/G      G/T      T/T
   3    rs7649619 COUNTS        4       13       23
   3    rs7649619   FREQ      0.1    0.325    0.575
   3    rs7649619   MEAN -0.006461 -0.002452 -0.001637
   3    rs7649619     SD 0.006377  0.01204  0.01056
   3    rs7637904   GENO      T/T      T/C      C/C
   3    rs7637904 COUNTS        4       13       23
   3    rs7637904   FREQ      0.1    0.325    0.575
   3    rs7637904   MEAN -0.006461 -0.002452 -0.001637
   3    rs7637904     SD 0.006377  0.01204  0.01056
   3    rs1147713   GENO      C/C      C/A      A/A
   3    rs1147713 COUNTS        4       21       15
   3    rs1147713   FREQ      0.1    0.525    0.375
   3    rs1147713   MEAN -0.003464 -0.003009 -0.001221
   3    rs1147713     SD  0.01002  0.01173 0.009681
   3    rs9854846   GENO      A/A      A/G      G/G
   3    rs9854846 COUNTS        4       13       23
   3    rs9854846   FREQ      0.1    0.325    0.575
   3    rs9854846   MEAN -0.006461 -0.002452 -0.001637
   3    rs9854846     SD 0.006377  0.01204  0.01056
   3  rs145703075   GENO      T/T    T/TGA  TGA/TGA
   3  rs145703075 COUNTS       10       19       11
   3  rs145703075   FREQ     0.25    0.475    0.275
   3  rs145703075   MEAN 0.003047 -0.001893 -0.00817
   3  rs145703075     SD 0.007471  0.01144 0.009324
   3   rs35547467   GENO      G/G      G/C      C/C
   3   rs35547467 COUNTS        0       10       30
   3   rs35547467   FREQ        0     0.25     0.75
   3   rs35547467   MEAN       NA -0.002146 -0.002464
   3   rs35547467     SD       NA  0.01021  0.01092
   3    rs1259312   GENO      T/T      T/C      C/C
   3    rs1259312 COUNTS        0       14       26
   3    rs1259312   FREQ        0     0.35     0.65
   3    rs1259312   MEAN       NA -0.001904 -0.002643
   3    rs1259312     SD       NA  0.01133  0.01044
   3    rs1520880   GENO      G/G      G/A      A/A
   3    rs1520880 COUNTS        4       13       23
   3    rs1520880   FREQ      0.1    0.325    0.575
   3    rs1520880   MEAN -0.006461 -0.002452 -0.001637
   3    rs1520880     SD 0.006377  0.01204  0.01056
   3    rs1147714   GENO      A/A      A/T      T/T
   3    rs1147714 COUNTS        7       24        9
   3    rs1147714   FREQ    0.175      0.6    0.225
   3    rs1147714   MEAN -0.00196 -0.003359 -0.000114
   3    rs1147714     SD 0.007603  0.01164  0.01038
   3    rs1147715   GENO      T/T      T/A      A/A
   3    rs1147715 COUNTS        7       24        9
   3    rs1147715   FREQ    0.175      0.6    0.225
   3    rs1147715   MEAN -0.00196 -0.003359 -0.000114
   3    rs1147715     SD 0.007603  0.01164  0.01038
   3    rs9868131   GENO      T/T      T/C      C/C
   3    rs9868131 COUNTS        4       12       24
   3    rs9868131   FREQ      0.1      0.3      0.6
   3    rs9868131   MEAN -0.006461 -0.001363 -0.002215
   3    rs9868131     SD 0.006377  0.01189  0.01071
   3  rs529978094   GENO    AT/AT     AT/A      A/A
   3  rs529978094 COUNTS        2       15       23
   3  rs529978094   FREQ     0.05    0.375    0.575
   3  rs529978094   MEAN -0.001241 -0.003682 -0.001637
   3  rs529978094     SD 0.001701  0.01164  0.01056
   3    rs4676700   GENO      T/T      T/C      C/C
   3    rs4676700 COUNTS        5       23       12
   3    rs4676700   FREQ    0.125    0.575      0.3
   3    rs4676700   MEAN -0.005771 -0.0008814 -0.003854
   3    rs4676700     SD 0.005733  0.01215 0.008948
   3    rs1520879   GENO      G/G      G/C      C/C
   3    rs1520879 COUNTS        4       13       23
   3    rs1520879   FREQ      0.1    0.325    0.575
   3    rs1520879   MEAN -0.006461 -0.002452 -0.001637
   3    rs1520879     SD 0.006377  0.01204  0.01056
   3    rs2252084   GENO      T/T      T/G      G/G
   3    rs2252084 COUNTS        4       22       14
   3    rs2252084   FREQ      0.1     0.55     0.35
   3    rs2252084   MEAN -0.003464 -0.002752 -0.001498
   3    rs2252084     SD  0.01002  0.01151 0.009984
   3   rs61797572   GENO      A/A      A/G      G/G
   3   rs61797572 COUNTS        0        9       31
   3   rs61797572   FREQ        0    0.225    0.775
   3   rs61797572   MEAN       NA -0.00179 -0.002557
   3   rs61797572     SD       NA  0.01077  0.01075
   3   rs61797573   GENO      C/C      C/T      T/T
   3   rs61797573 COUNTS        0       10       30
   3   rs61797573   FREQ        0     0.25     0.75
   3   rs61797573   MEAN       NA -0.002146 -0.002464
   3   rs61797573     SD       NA  0.01021  0.01092
   3  rs567627628   GENO    CT/CT     CT/C      C/C
   3  rs567627628 COUNTS        4       12       24
   3  rs567627628   FREQ      0.1      0.3      0.6
   3  rs567627628   MEAN -0.006461 -0.001363 -0.002215
   3  rs567627628     SD 0.006377  0.01189  0.01071
   3    rs4676787   GENO      T/T      T/C      C/C
   3    rs4676787 COUNTS        0       10       30
   3    rs4676787   FREQ        0     0.25     0.75
   3    rs4676787   MEAN       NA -0.002146 -0.002464
   3    rs4676787     SD       NA  0.01021  0.01092
   3    rs1259342   GENO      T/T      T/C      C/C
   3    rs1259342 COUNTS        4       21       15
   3    rs1259342   FREQ      0.1    0.525    0.375
   3    rs1259342   MEAN -0.003464 -0.003009 -0.001221
   3    rs1259342     SD  0.01002  0.01173 0.009681
   3   rs35595604   GENO      T/T     T/TC    TC/TC
   3   rs35595604 COUNTS        0       16       24
   3   rs35595604   FREQ        0      0.4      0.6
   3   rs35595604   MEAN       NA -0.001413 -0.003032
   3   rs35595604     SD       NA  0.01066  0.01077
   3   rs71156801   GENO    AT/AT     AT/A      A/A
   3   rs71156801 COUNTS        3       23       14
   3   rs71156801   FREQ    0.075    0.575     0.35
   3   rs71156801   MEAN -0.004161 -0.002769 -0.001372
   3   rs71156801     SD 0.004801   0.0113  0.01079
   3    rs9872918   GENO      G/G      G/C      C/C
   3    rs9872918 COUNTS        4       12       24
   3    rs9872918   FREQ      0.1      0.3      0.6
   3    rs9872918   MEAN -0.006461 -0.001363 -0.002215
   3    rs9872918     SD 0.006377  0.01189  0.01071
   3    rs7622005   GENO      C/C      C/T      T/T
   3    rs7622005 COUNTS        5       21       14
   3    rs7622005   FREQ    0.125    0.525     0.35
   3    rs7622005   MEAN -0.005771 -0.002253 -0.001372
   3    rs7622005     SD 0.005733  0.01157  0.01079
   3    rs1147716   GENO      A/A      A/C      C/C
   3    rs1147716 COUNTS        2       14       24
   3    rs1147716   FREQ     0.05     0.35      0.6
   3    rs1147716   MEAN  0.01352 -0.003545 -0.003032
   3    rs1147716     SD  0.01075 0.009108  0.01077
   3    rs4676788   GENO      T/T      T/G      G/G
   3    rs4676788 COUNTS        0        6       34
   3    rs4676788   FREQ        0     0.15     0.85
   3    rs4676788   MEAN       NA -3.102e-05  -0.0028
   3    rs4676788     SD       NA  0.01275  0.01036
   3    rs4676789   GENO      G/G      G/A      A/A
   3    rs4676789 COUNTS        5       21       14
   3    rs4676789   FREQ    0.125    0.525     0.35
   3    rs4676789   MEAN -0.005771 -0.002253 -0.001372
   3    rs4676789     SD 0.005733  0.01157  0.01079
   3   rs72960832   GENO      G/G      G/A      A/A
   3   rs72960832 COUNTS        4       12       24
   3   rs72960832   FREQ      0.1      0.3      0.6
   3   rs72960832   MEAN -0.006461 -0.003007 -0.001394
   3   rs72960832     SD 0.006377   0.0124   0.0104
   3    rs1147717   GENO      A/A      A/C      C/C
   3    rs1147717 COUNTS        4       22       14
   3    rs1147717   FREQ      0.1     0.55     0.35
   3    rs1147717   MEAN -0.003464 -0.002752 -0.001498
   3    rs1147717     SD  0.01002  0.01151 0.009984
   3   rs55965049   GENO      A/A      A/G      G/G
   3   rs55965049 COUNTS        3       22       15
   3   rs55965049   FREQ    0.075     0.55    0.375
   3   rs55965049   MEAN -0.006217 -0.002655 -0.001221
   3   rs55965049     SD  0.01026  0.01156 0.009681
   3   rs11710885   GENO      C/C      C/T      T/T
   3   rs11710885 COUNTS        5       21       14
   3   rs11710885   FREQ    0.125    0.525     0.35
   3   rs11710885   MEAN -0.005771 -0.002253 -0.001372
   3   rs11710885     SD 0.005733  0.01157  0.01079
   3    rs1147718   GENO      T/T      T/C      C/C
   3    rs1147718 COUNTS        2       15       23
   3    rs1147718   FREQ     0.05    0.375    0.575
   3    rs1147718   MEAN  0.01352 -0.003436 -0.003081
   3    rs1147718     SD  0.01075 0.008787  0.01101
   3   rs55752646   GENO      T/T      T/C      C/C
   3   rs55752646 COUNTS        0        8       32
   3   rs55752646   FREQ        0      0.2      0.8
   3   rs55752646   MEAN       NA -0.002128 -0.002448
   3   rs55752646     SD       NA  0.01157  0.01056
   3    rs1982186   GENO      A/A      A/G      G/G
   3    rs1982186 COUNTS        4       22       14
   3    rs1982186   FREQ      0.1     0.55     0.35
   3    rs1982186   MEAN -0.003464 -0.002752 -0.001498
   3    rs1982186     SD  0.01002  0.01151 0.009984
   3    rs9838077   GENO      C/C      C/T      T/T
   3    rs9838077 COUNTS        5       21       14
   3    rs9838077   FREQ    0.125    0.525     0.35
   3    rs9838077   MEAN -0.005771 -0.002253 -0.001372
   3    rs9838077     SD 0.005733  0.01157  0.01079
   3    rs1262395   GENO      A/A      A/C      C/C
   3    rs1262395 COUNTS        2       15       23
   3    rs1262395   FREQ     0.05    0.375    0.575
   3    rs1262395   MEAN  0.01352 -0.003436 -0.003081
   3    rs1262395     SD  0.01075 0.008787  0.01101
   3    rs1267693   GENO      T/T      T/C      C/C
   3    rs1267693 COUNTS        5       21       14
   3    rs1267693   FREQ    0.125    0.525     0.35
   3    rs1267693   MEAN -0.00193 -0.003083 -0.001498
   3    rs1267693     SD 0.009333  0.01168 0.009984
   3  rs113452678   GENO      G/G      G/A      A/A
   3  rs113452678 COUNTS        0        6       34
   3  rs113452678   FREQ        0     0.15     0.85
   3  rs113452678   MEAN       NA -0.008003 -0.001393
   3  rs113452678     SD       NA  0.01137  0.01034
   3    rs9823966   GENO      T/T      T/C      C/C
   3    rs9823966 COUNTS        6       17       17
   3    rs9823966   FREQ     0.15    0.425    0.425
   3    rs9823966   MEAN -0.004126 -0.001542 -0.002612
   3    rs9823966     SD 0.006522  0.01249  0.01017
   3  rs112640717   GENO      T/T      T/C      C/C
   3  rs112640717 COUNTS        1       15       24
   3  rs112640717   FREQ    0.025    0.375      0.6
   3  rs112640717   MEAN -0.002444 -0.002457 -0.002336
   3  rs112640717     SD        0 0.009649   0.0116
   3    rs1259458   GENO      C/C      C/T      T/T
   3    rs1259458 COUNTS        5       24       11
   3    rs1259458   FREQ    0.125      0.6    0.275
   3    rs1259458   MEAN -0.002031 -0.0002563 -0.007188
   3    rs1259458     SD  0.01491 0.009837 0.009583
   3    rs6789609   GENO      C/C      C/T      T/T
   3    rs6789609 COUNTS        0        6       34
   3    rs6789609   FREQ        0     0.15     0.85
   3    rs6789609   MEAN       NA -0.001536 -0.002534
   3    rs6789609     SD       NA 0.006061  0.01129
   3   rs13098676   GENO      C/C      C/T      T/T
   3   rs13098676 COUNTS        0       11       29
   3   rs13098676   FREQ        0    0.275    0.725
   3   rs13098676   MEAN       NA -0.001568 -0.002694
   3   rs13098676     SD       NA 0.009878  0.01104
   3    rs1259457   GENO      G/G      G/A      A/A
   3    rs1259457 COUNTS        4       22       14
   3    rs1259457   FREQ      0.1     0.55     0.35
   3    rs1259457   MEAN -0.003464 -0.002752 -0.001498
   3    rs1259457     SD  0.01002  0.01151 0.009984
   3    rs1259456   GENO      A/A      A/G      G/G
   3    rs1259456 COUNTS        2       14       24
   3    rs1259456   FREQ     0.05     0.35      0.6
   3    rs1259456   MEAN  0.01352 -0.003545 -0.003032
   3    rs1259456     SD  0.01075 0.009108  0.01077
   3    rs2700262   GENO      T/T      T/C      C/C
   3    rs2700262 COUNTS        2       15       23
   3    rs2700262   FREQ     0.05    0.375    0.575
   3    rs2700262   MEAN  0.01352 -0.003436 -0.003081
   3    rs2700262     SD  0.01075 0.008787  0.01101
   3  rs145032567   GENO  GCA/GCA    GCA/G      G/G
   3  rs145032567 COUNTS        2       24       14
   3  rs145032567   FREQ     0.05      0.6     0.35
   3  rs145032567   MEAN 0.004796 -0.003499 -0.001498
   3  rs145032567     SD 2.595e-06  0.01134 0.009984
   3   rs13099637   GENO      G/G      G/A      A/A
   3   rs13099637 COUNTS        5       21       14
   3   rs13099637   FREQ    0.125    0.525     0.35
   3   rs13099637   MEAN -0.005771 -0.002253 -0.001372
   3   rs13099637     SD 0.005733  0.01157  0.01079
   3    rs1147719   GENO      T/T      T/C      C/C
   3    rs1147719 COUNTS        3       14       23
   3    rs1147719   FREQ    0.075     0.35    0.575
   3    rs1147719   MEAN 0.006168 -0.008109 -1.544e-05
   3    rs1147719     SD  0.01485  0.01068 0.008702
   3    rs1402371   GENO      C/C      C/T      T/T
   3    rs1402371 COUNTS       10       17       13
   3    rs1402371   FREQ     0.25    0.425    0.325
   3    rs1402371   MEAN -0.001996 -0.002433 -0.002619
   3    rs1402371     SD  0.01001 0.008642  0.01383
   3    rs1147720   GENO      T/T      T/C      C/C
   3    rs1147720 COUNTS        2       10       28
   3    rs1147720   FREQ     0.05     0.25      0.7
   3    rs1147720   MEAN -0.001577 -0.006911 -0.0008253
   3    rs1147720     SD 0.009015  0.01506 0.008606
   3     rs988924   GENO      T/T      T/G      G/G
   3     rs988924 COUNTS        0       11       29
   3     rs988924   FREQ        0    0.275    0.725
   3     rs988924   MEAN       NA -0.002468 -0.002353
   3     rs988924     SD       NA  0.01199  0.01028
   3    rs1259322   GENO      G/G      G/C      C/C
   3    rs1259322 COUNTS        2       10       28
   3    rs1259322   FREQ     0.05     0.25      0.7
   3    rs1259322   MEAN -0.001577 -0.006911 -0.0008253
   3    rs1259322     SD 0.009015  0.01506 0.008606
   3    rs1259321   GENO      T/T      T/C      C/C
   3    rs1259321 COUNTS        3       14       23
   3    rs1259321   FREQ    0.075     0.35    0.575
   3    rs1259321   MEAN 0.006168 -0.008109 -1.544e-05
   3    rs1259321     SD  0.01485  0.01068 0.008702
   3    rs1259320   GENO      G/G      G/A      A/A
   3    rs1259320 COUNTS        3       15       22
   3    rs1259320   FREQ    0.075    0.375     0.55
   3    rs1259320   MEAN 0.006168 -0.008334 0.0005062
   3    rs1259320     SD  0.01485  0.01033 0.008531
   3   rs61674057   GENO      G/G      G/C      C/C
   3   rs61674057 COUNTS        0        6       34
   3   rs61674057   FREQ        0     0.15     0.85
   3   rs61674057   MEAN       NA -0.008003 -0.001393
   3   rs61674057     SD       NA  0.01137  0.01034
   3   rs62855060   GENO      A/A A/ATATTGGC ATATTGGC/ATATTGGC
   3   rs62855060 COUNTS        3       15       22
   3   rs62855060   FREQ    0.075    0.375     0.55
   3   rs62855060   MEAN 0.006168 -0.008334 0.0005062
   3   rs62855060     SD  0.01485  0.01033 0.008531
   3   rs35168877   GENO      T/T     T/TC    TC/TC
   3   rs35168877 COUNTS        1       14       25
   3   rs35168877   FREQ    0.025     0.35    0.625
   3   rs35168877   MEAN 0.002749 -0.002336 -0.002617
   3   rs35168877     SD        0  0.01061    0.011
   3    rs1259318   GENO      C/C      C/T      T/T
   3    rs1259318 COUNTS        4       15       21
   3    rs1259318   FREQ      0.1    0.375    0.525
   3    rs1259318   MEAN 0.004573 -0.003764 -0.002724
   3    rs1259318     SD  0.01338 0.007863  0.01177
   3    rs4676791   GENO      C/C      C/T      T/T
   3    rs4676791 COUNTS        0        5       35
   3    rs4676791   FREQ        0    0.125    0.875
   3    rs4676791   MEAN       NA 0.0008495 -0.002846
   3    rs4676791     SD       NA  0.01405  0.01021
   3    rs8180105   GENO      C/C      C/T      T/T
   3    rs8180105 COUNTS        7       21       12
   3    rs8180105   FREQ    0.175    0.525      0.3
   3    rs8180105   MEAN -0.003748 -0.002228 -0.001862
   3    rs8180105     SD  0.01421   0.0106 0.009145
   3    rs8180108   GENO      C/C      C/G      G/G
   3    rs8180108 COUNTS        7       21       12
   3    rs8180108   FREQ    0.175    0.525      0.3
   3    rs8180108   MEAN -0.002869 -0.002521 -0.001862
   3    rs8180108     SD  0.01384  0.01078 0.009145
   3    rs1259317   GENO      T/T      T/A      A/A
   3    rs1259317 COUNTS        2        9       29
   3    rs1259317   FREQ     0.05    0.225    0.725
   3    rs1259317   MEAN -0.001577 -0.007974 -0.0007052
   3    rs1259317     SD 0.009015  0.01557 0.008476
   3    rs1259316   GENO      A/A      A/G      G/G
   3    rs1259316 COUNTS        2        9       29
   3    rs1259316   FREQ     0.05    0.225    0.725
   3    rs1259316   MEAN -0.001577 -0.007974 -0.0007052
   3    rs1259316     SD 0.009015  0.01557 0.008476
   3    rs9870449   GENO      A/A      A/G      G/G
   3    rs9870449 COUNTS        6       22       12
   3    rs9870449   FREQ     0.15     0.55      0.3
   3    rs9870449   MEAN -0.002457 -0.002649 -0.001862
   3    rs9870449     SD  0.01511  0.01053 0.009145
   3    rs1259315   GENO      G/G      G/A      A/A
   3    rs1259315 COUNTS        0       16       24
   3    rs1259315   FREQ        0      0.4      0.6
   3    rs1259315   MEAN       NA -0.001703 -0.002838
   3    rs1259315     SD       NA  0.01003  0.01118
   3    rs1259314   GENO      A/A      A/G      G/G
   3    rs1259314 COUNTS        2       17       21
   3    rs1259314   FREQ     0.05    0.425    0.525
   3    rs1259314   MEAN  0.01193 -0.003378 -0.002943
   3    rs1259314     SD  0.01299  0.00812   0.0117
   3    rs4676792   GENO      A/A      A/T      T/T
   3    rs4676792 COUNTS        8       20       12
   3    rs4676792   FREQ      0.2      0.5      0.3
   3    rs4676792   MEAN -0.003947 -0.002073 -0.001862
   3    rs4676792     SD  0.01317  0.01085 0.009145
   3   rs34182414   GENO      C/C      C/T      T/T
   3   rs34182414 COUNTS        8       20       12
   3   rs34182414   FREQ      0.2      0.5      0.3
   3   rs34182414   MEAN -0.003947 -0.002073 -0.001862
   3   rs34182414     SD  0.01317  0.01085 0.009145
   3  rs112757586   GENO      T/T      T/C      C/C
   3  rs112757586 COUNTS        9       19       12
   3  rs112757586   FREQ    0.225    0.475      0.3
   3  rs112757586   MEAN -0.002458 -0.00288 -0.001545
   3  rs112757586     SD  0.01048 0.008782  0.01387
   3   rs55854851   GENO      C/C      C/T      T/T
   3   rs55854851 COUNTS        0        7       33
   3   rs55854851   FREQ        0    0.175    0.825
   3   rs55854851   MEAN       NA 0.001832 -0.003279
   3   rs55854851     SD       NA  0.01163  0.01036
   3    rs1259313   GENO      T/T      T/C      C/C
   3    rs1259313 COUNTS        2        9       29
   3    rs1259313   FREQ     0.05    0.225    0.725
   3    rs1259313   MEAN -0.001577 -0.007974 -0.0007052
   3    rs1259313     SD 0.009015  0.01557 0.008476
   3    rs1147721   GENO      T/T      T/C      C/C
   3    rs1147721 COUNTS        4       15       21
   3    rs1147721   FREQ      0.1    0.375    0.525
   3    rs1147721   MEAN 0.0007468 -0.006905 0.0002486
   3    rs1147721     SD  0.01627  0.01073 0.008653
   3    rs1147722   GENO      T/T      T/C      C/C
   3    rs1147722 COUNTS        1       15       24
   3    rs1147722   FREQ    0.025    0.375      0.6
   3    rs1147722   MEAN  0.02112 -0.003225 -0.002838
   3    rs1147722     SD        0 0.008248  0.01118
   3   rs56942711   GENO      A/A      A/G      G/G
   3   rs56942711 COUNTS        2        7       31
   3   rs56942711   FREQ     0.05    0.175    0.775
   3   rs56942711   MEAN -0.001577 -0.01211 -0.0002392
   3   rs56942711     SD 0.009015  0.01524 0.008396
   3    rs1147723   GENO      G/G      G/A      A/A
   3    rs1147723 COUNTS        2        9       29
   3    rs1147723   FREQ     0.05    0.225    0.725
   3    rs1147723   MEAN -0.001577 -0.007974 -0.0007052
   3    rs1147723     SD 0.009015  0.01557 0.008476
   3    rs1147724   GENO      G/G      G/C      C/C
   3    rs1147724 COUNTS        2        9       29
   3    rs1147724   FREQ     0.05    0.225    0.725
   3    rs1147724   MEAN -0.001577 -0.007974 -0.0007052
   3    rs1147724     SD 0.009015  0.01557 0.008476
   3    rs1147725   GENO      G/G      G/T      T/T
   3    rs1147725 COUNTS        2        9       29
   3    rs1147725   FREQ     0.05    0.225    0.725
   3    rs1147725   MEAN -0.001577 -0.007974 -0.0007052
   3    rs1147725     SD 0.009015  0.01557 0.008476
   3    rs1272257   GENO      G/G      G/A      A/A
   3    rs1272257 COUNTS        1       15       24
   3    rs1272257   FREQ    0.025    0.375      0.6
   3    rs1272257   MEAN  0.02112 -0.003225 -0.002838
   3    rs1272257     SD        0 0.008248  0.01118
   3    rs4676793   GENO      G/G      G/A      A/A
   3    rs4676793 COUNTS        0        9       31
   3    rs4676793   FREQ        0    0.225    0.775
   3    rs4676793   MEAN       NA -0.0004459 -0.002947
   3    rs4676793     SD       NA  0.01115  0.01058
   3  rs566289487   GENO      G/G    G/GAA  GAA/GAA
   3  rs566289487 COUNTS        9       19       12
   3  rs566289487   FREQ    0.225    0.475      0.3
   3  rs566289487   MEAN -0.002458 -0.00288 -0.001545
   3  rs566289487     SD  0.01048 0.008782  0.01387
   3    rs1303244   GENO      T/T      T/C      C/C
   3    rs1303244 COUNTS        2       17       21
   3    rs1303244   FREQ     0.05    0.425    0.525
   3    rs1303244   MEAN  0.01193 -0.003378 -0.002943
   3    rs1303244     SD  0.01299  0.00812   0.0117
   3    rs9857229   GENO      T/T      T/A      A/A
   3    rs9857229 COUNTS        6       22       12
   3    rs9857229   FREQ     0.15     0.55      0.3
   3    rs9857229   MEAN -0.002457 -0.002649 -0.001862
   3    rs9857229     SD  0.01511  0.01053 0.009145
   3   rs57513084   GENO      G/G      G/T      T/T
   3   rs57513084 COUNTS        9       19       12
   3   rs57513084   FREQ    0.225    0.475      0.3
   3   rs57513084   MEAN -0.002458 -0.00288 -0.001545
   3   rs57513084     SD  0.01048 0.008782  0.01387
   3    rs1147726   GENO      T/T      T/C      C/C
   3    rs1147726 COUNTS        2       10       28
   3    rs1147726   FREQ     0.05     0.25      0.7
   3    rs1147726   MEAN -0.001577 -0.007032 -0.0007821
   3    rs1147726     SD 0.009015  0.01498 0.008621
   3   rs73855250   GENO      T/T      T/C      C/C
   3   rs73855250 COUNTS        2        7       31
   3   rs73855250   FREQ     0.05    0.175    0.775
   3   rs73855250   MEAN -0.001577 -0.01211 -0.0002392
   3   rs73855250     SD 0.009015  0.01524 0.008396
   3    rs3914889   GENO      G/G      G/C      C/C
   3    rs3914889 COUNTS        6       21       13
   3    rs3914889   FREQ     0.15    0.525    0.325
   3    rs3914889   MEAN -0.002457 -0.003057 -0.001264
   3    rs3914889     SD  0.01511  0.01061 0.009017
   3   rs11713908   GENO      C/C      C/T      T/T
   3   rs11713908 COUNTS        5       22       13
   3   rs11713908   FREQ    0.125     0.55    0.325
   3   rs11713908   MEAN -0.003498 -0.002694 -0.001431
   3   rs11713908     SD  0.01665  0.01051 0.008892
   3   rs34452493   GENO      C/C     C/CT    CT/CT
   3   rs34452493 COUNTS        3       10       27
   3   rs34452493   FREQ    0.075     0.25    0.675
   3   rs34452493   MEAN 0.001696 -0.007862 -0.000809
   3   rs34452493     SD 0.008531  0.01425 0.008784
   3    rs4408894   GENO      A/A      A/G      G/G
   3    rs4408894 COUNTS        7       21       12
   3    rs4408894   FREQ    0.175    0.525      0.3
   3    rs4408894   MEAN -0.003748 -0.002228 -0.001862
   3    rs4408894     SD  0.01421   0.0106 0.009145
   3    rs5029440   GENO      T/T      T/A      A/A
   3    rs5029440 COUNTS        7       21       12
   3    rs5029440   FREQ    0.175    0.525      0.3
   3    rs5029440   MEAN -0.003748 -0.002228 -0.001862
   3    rs5029440     SD  0.01421   0.0106 0.009145
   3    rs6438581   GENO      T/T      T/C      C/C
   3    rs6438581 COUNTS        9       19       12
   3    rs6438581   FREQ    0.225    0.475      0.3
   3    rs6438581   MEAN -0.002458 -0.00288 -0.001545
   3    rs6438581     SD  0.01048 0.008782  0.01387
   3    rs6438582   GENO      T/T      T/C      C/C
   3    rs6438582 COUNTS        7       21       12
   3    rs6438582   FREQ    0.175    0.525      0.3
   3    rs6438582   MEAN -0.003748 -0.002228 -0.001862
   3    rs6438582     SD  0.01421   0.0106 0.009145
   3    rs6438583   GENO      C/C      C/T      T/T
   3    rs6438583 COUNTS        7       21       12
   3    rs6438583   FREQ    0.175    0.525      0.3
   3    rs6438583   MEAN -0.003748 -0.002228 -0.001862
   3    rs6438583     SD  0.01421   0.0106 0.009145
   3    rs1147727   GENO      A/A      A/G      G/G
   3    rs1147727 COUNTS        1       15       24
   3    rs1147727   FREQ    0.025    0.375      0.6
   3    rs1147727   MEAN  0.02112 -0.003225 -0.002838
   3    rs1147727     SD        0 0.008248  0.01118
   3    rs6777371   GENO      C/C      C/G      G/G
   3    rs6777371 COUNTS        7       21       12
   3    rs6777371   FREQ    0.175    0.525      0.3
   3    rs6777371   MEAN -0.003748 -0.002228 -0.001862
   3    rs6777371     SD  0.01421   0.0106 0.009145
   3    rs2319821   GENO      T/T      T/G      G/G
   3    rs2319821 COUNTS        7       21       12
   3    rs2319821   FREQ    0.175    0.525      0.3
   3    rs2319821   MEAN -0.003748 -0.002228 -0.001862
   3    rs2319821     SD  0.01421   0.0106 0.009145
   3   rs55662337   GENO      G/G      G/A      A/A
   3   rs55662337 COUNTS        0        7       33
   3   rs55662337   FREQ        0    0.175    0.825
   3   rs55662337   MEAN       NA 0.0002234 -0.002937
   3   rs55662337     SD       NA  0.01175  0.01047
   3    rs3914890   GENO      T/T      T/C      C/C
   3    rs3914890 COUNTS        9       20       11
   3    rs3914890   FREQ    0.225      0.5    0.275
   3    rs3914890   MEAN -0.002458 -0.00244 -0.002223
   3    rs3914890     SD  0.01048 0.008771  0.01434
   3    rs3914891   GENO      G/G      G/A      A/A
   3    rs3914891 COUNTS        9       20       11
   3    rs3914891   FREQ    0.225      0.5    0.275
   3    rs3914891   MEAN -0.002458 -0.00244 -0.002223
   3    rs3914891     SD  0.01048 0.008771  0.01434
   3   rs61797633   GENO      C/C      C/G      G/G
   3   rs61797633 COUNTS        0        6       34
   3   rs61797633   FREQ        0     0.15     0.85
   3   rs61797633   MEAN       NA 0.001151 -0.003008
   3   rs61797633     SD       NA  0.01259  0.01032
   3    rs4058251   GENO      G/G      G/A      A/A
   3    rs4058251 COUNTS        2        9       29
   3    rs4058251   FREQ     0.05    0.225    0.725
   3    rs4058251   MEAN -0.001577 -0.007974 -0.0007052
   3    rs4058251     SD 0.009015  0.01557 0.008476
   3   rs61797634   GENO      C/C      C/T      T/T
   3   rs61797634 COUNTS        0        4       36
   3   rs61797634   FREQ        0      0.1      0.9
   3   rs61797634   MEAN       NA 0.006777 -0.003402
   3   rs61797634     SD       NA   0.0102   0.0103
   3   rs10543525   GENO      A/A   A/ATAG ATAG/ATAG
   3   rs10543525 COUNTS        0        4       36
   3   rs10543525   FREQ        0      0.1      0.9
   3   rs10543525   MEAN       NA -0.0007026 -0.002571
   3   rs10543525     SD       NA 0.003677  0.01114
   3  rs375578868   GENO      A/A     A/AT    AT/AT
   3  rs375578868 COUNTS        5       21       14
   3  rs375578868   FREQ    0.125    0.525     0.35
   3  rs375578868   MEAN -0.005723 -0.0009077 -0.003407
   3  rs375578868     SD  0.00876  0.01136  0.01035
   3    rs1147728   GENO      C/C      C/T      T/T
   3    rs1147728 COUNTS        8       19       13
   3    rs1147728   FREQ      0.2    0.475    0.325
   3    rs1147728   MEAN -0.003987 -0.001833 -0.002204
   3    rs1147728     SD  0.01399  0.01049 0.009209
   3    rs9846099   GENO      T/T      T/C      C/C
   3    rs9846099 COUNTS        0        6       34
   3    rs9846099   FREQ        0     0.15     0.85
   3    rs9846099   MEAN       NA  0.00449 -0.003597
   3    rs9846099     SD       NA 0.009051  0.01052
   3    rs1259340   GENO      A/A      A/G      G/G
   3    rs1259340 COUNTS        0        5       35
   3    rs1259340   FREQ        0    0.125    0.875
   3    rs1259340   MEAN       NA -0.002048 -0.002432
   3    rs1259340     SD       NA  0.01068  0.01076
   3   rs60023566   GENO      T/T      T/C      C/C
   3   rs60023566 COUNTS       10       18       12
   3   rs60023566   FREQ     0.25     0.45      0.3
   3   rs60023566   MEAN -0.002067 -0.002106 -0.003067
   3   rs60023566     SD 0.009956 0.008509  0.01435
   3    rs1259341   GENO      A/A      A/G      G/G
   3    rs1259341 COUNTS        0        5       35
   3    rs1259341   FREQ        0    0.125    0.875
   3    rs1259341   MEAN       NA -0.002048 -0.002432
   3    rs1259341     SD       NA  0.01068  0.01076
   3    rs1147730   GENO      T/T      T/A      A/A
   3    rs1147730 COUNTS        1       10       29
   3    rs1147730   FREQ    0.025     0.25    0.725
   3    rs1147730   MEAN -0.01149 0.002819 -0.003865
   3    rs1147730     SD        0 0.009408  0.01066
   3   rs58796674   GENO      A/A      A/C      C/C
   3   rs58796674 COUNTS        2       11       27
   3   rs58796674   FREQ     0.05    0.275    0.675
   3   rs58796674   MEAN -0.001577 -0.01004 0.0006737
   3   rs58796674     SD 0.009015  0.01283 0.008254
   3    rs1147731   GENO      C/C      C/A      A/A
   3    rs1147731 COUNTS        1       10       29
   3    rs1147731   FREQ    0.025     0.25    0.725
   3    rs1147731   MEAN -0.01149 0.002819 -0.003865
   3    rs1147731     SD        0 0.009408  0.01066
   3   rs34743861   GENO      A/A     A/AG    AG/AG
   3   rs34743861 COUNTS        0        5       35
   3   rs34743861   FREQ        0    0.125    0.875
   3   rs34743861   MEAN       NA -0.002048 -0.002432
   3   rs34743861     SD       NA  0.01068  0.01076
   3   rs76379107   GENO      T/T      T/C      C/C
   3   rs76379107 COUNTS        2       11       27
   3   rs76379107   FREQ     0.05    0.275    0.675
   3   rs76379107   MEAN -0.001577 -0.01004 0.0006737
   3   rs76379107     SD 0.009015  0.01283 0.008254
   3    rs7615438   GENO      A/A      A/T      T/T
   3    rs7615438 COUNTS       10       18       12
   3    rs7615438   FREQ     0.25     0.45      0.3
   3    rs7615438   MEAN -0.002067 -0.002106 -0.003067
   3    rs7615438     SD 0.009956 0.008509  0.01435
   3   rs12495283   GENO      T/T      T/C      C/C
   3   rs12495283 COUNTS        2       11       27
   3   rs12495283   FREQ     0.05    0.275    0.675
   3   rs12495283   MEAN -0.001577 -0.01004 0.0006737
   3   rs12495283     SD 0.009015  0.01283 0.008254
   3   rs73855253   GENO      T/T      T/C      C/C
   3   rs73855253 COUNTS        2       11       27
   3   rs73855253   FREQ     0.05    0.275    0.675
   3   rs73855253   MEAN -0.001577 -0.01004 0.0006737
   3   rs73855253     SD 0.009015  0.01283 0.008254
   3    rs1147732   GENO      A/A      A/G      G/G
   3    rs1147732 COUNTS        1       10       29
   3    rs1147732   FREQ    0.025     0.25    0.725
   3    rs1147732   MEAN -0.01149 0.002819 -0.003865
   3    rs1147732     SD        0 0.009408  0.01066
   3    rs1147733   GENO      T/T      T/C      C/C
   3    rs1147733 COUNTS        0       11       29
   3    rs1147733   FREQ        0    0.275    0.725
   3    rs1147733   MEAN       NA 0.001518 -0.003865
   3    rs1147733     SD       NA 0.009914  0.01066
   3    rs1259476   GENO      A/A      A/C      C/C
   3    rs1259476 COUNTS        0       15       25
   3    rs1259476   FREQ        0    0.375    0.625
   3    rs1259476   MEAN       NA 3.439e-07 -0.003815
   3    rs1259476     SD       NA  0.01195 0.009702
   3    rs1147735   GENO      G/G      G/A      A/A
   3    rs1147735 COUNTS        1       10       29
   3    rs1147735   FREQ    0.025     0.25    0.725
   3    rs1147735   MEAN -0.01149 0.002819 -0.003865
   3    rs1147735     SD        0 0.009408  0.01066
   3   rs74585670   GENO      A/A      A/G      G/G
   3   rs74585670 COUNTS        0        4       36
   3   rs74585670   FREQ        0      0.1      0.9
   3   rs74585670   MEAN       NA -0.004954 -0.002099
   3   rs74585670     SD       NA   0.0184 0.009785
   3    rs3901452   GENO      A/A      A/G      G/G
   3    rs3901452 COUNTS        2       11       27
   3    rs3901452   FREQ     0.05    0.275    0.675
   3    rs3901452   MEAN -0.001577 -0.01004 0.0006737
   3    rs3901452     SD 0.009015  0.01283 0.008254
   3  rs142838638   GENO      C/C C/CTATATATATATA CTATATATATATA/CTATATATATATA
   3  rs142838638 COUNTS        2       13       25
   3  rs142838638   FREQ     0.05    0.325    0.625
   3  rs142838638   MEAN -0.01173 -0.0002446 -0.002749
   3  rs142838638     SD 0.005348  0.01392 0.008673
   3    rs1147736   GENO      A/A      A/G      G/G
   3    rs1147736 COUNTS        0       15       25
   3    rs1147736   FREQ        0    0.375    0.625
   3    rs1147736   MEAN       NA 3.439e-07 -0.003815
   3    rs1147736     SD       NA  0.01195 0.009702
   3    rs1259475   GENO      T/T      T/C      C/C
   3    rs1259475 COUNTS        0       15       25
   3    rs1259475   FREQ        0    0.375    0.625
   3    rs1259475   MEAN       NA 3.439e-07 -0.003815
   3    rs1259475     SD       NA  0.01195 0.009702
   3    rs1259474   GENO      T/T      T/C      C/C
   3    rs1259474 COUNTS        1       10       29
   3    rs1259474   FREQ    0.025     0.25    0.725
   3    rs1259474   MEAN -0.01149 0.002819 -0.003865
   3    rs1259474     SD        0 0.009408  0.01066
   3    rs3850569   GENO      A/A      A/G      G/G
   3    rs3850569 COUNTS        2       11       27
   3    rs3850569   FREQ     0.05    0.275    0.675
   3    rs3850569   MEAN -0.001577 -0.01004 0.0006737
   3    rs3850569     SD 0.009015  0.01283 0.008254
   3   rs17828015   GENO      A/A      A/G      G/G
   3   rs17828015 COUNTS        2       11       27
   3   rs17828015   FREQ     0.05    0.275    0.675
   3   rs17828015   MEAN -0.001577 -0.01004 0.0006737
   3   rs17828015     SD 0.009015  0.01283 0.008254
   3   rs17231566   GENO      G/G      G/T      T/T
   3   rs17231566 COUNTS        2       11       27
   3   rs17231566   FREQ     0.05    0.275    0.675
   3   rs17231566   MEAN -0.001577 -0.01004 0.0006737
   3   rs17231566     SD 0.009015  0.01283 0.008254
   3    rs9289146   GENO      T/T      T/C      C/C
   3    rs9289146 COUNTS        1        9       30
   3    rs9289146   FREQ    0.025    0.225     0.75
   3    rs9289146   MEAN -0.01149   0.0026 -0.003576
   3    rs9289146     SD        0 0.009952  0.01059
   3    rs3861850   GENO      T/T      T/C      C/C
   3    rs3861850 COUNTS        2       11       27
   3    rs3861850   FREQ     0.05    0.275    0.675
   3    rs3861850   MEAN -0.001577 -0.01004 0.0006737
   3    rs3861850     SD 0.009015  0.01283 0.008254
   3    rs2141768   GENO      A/A      A/G      G/G
   3    rs2141768 COUNTS        1       10       29
   3    rs2141768   FREQ    0.025     0.25    0.725
   3    rs2141768   MEAN -0.01149 0.002819 -0.003865
   3    rs2141768     SD        0 0.009408  0.01066
   3   rs76504958   GENO      C/C      C/T      T/T
   3   rs76504958 COUNTS        0        4       36
   3   rs76504958   FREQ        0      0.1      0.9
   3   rs76504958   MEAN       NA -0.0004242 -0.002602
   3   rs76504958     SD       NA  0.01555  0.01022
   3    rs7634473   GENO      A/A      A/G      G/G
   3    rs7634473 COUNTS        3       20       17
   3    rs7634473   FREQ    0.075      0.5    0.425
   3    rs7634473   MEAN -0.0009723 -0.0008561 -0.004431
   3    rs7634473     SD 0.009254  0.01082  0.01083
   3    rs1259496   GENO      T/T      T/C      C/C
   3    rs1259496 COUNTS        0       14       26
   3    rs1259496   FREQ        0     0.35     0.65
   3    rs1259496   MEAN       NA -0.002629 -0.002252
   3    rs1259496     SD       NA    0.011  0.01063
   3    rs9882314   GENO      C/C      C/G      G/G
   3    rs9882314 COUNTS       10       19       11
   3    rs9882314   FREQ     0.25    0.475    0.275
   3    rs9882314   MEAN -0.002067 -0.0008834 -0.005265
   3    rs9882314     SD 0.009956 0.009837  0.01276
   3    rs1259495   GENO      C/C      C/T      T/T
   3    rs1259495 COUNTS        0        5       35
   3    rs1259495   FREQ        0    0.125    0.875
   3    rs1259495   MEAN       NA -0.003708 -0.002195
   3    rs1259495     SD       NA 0.009233  0.01091
   3  rs145340703   GENO    TG/TG     TG/T      T/T
   3  rs145340703 COUNTS        4       22       14
   3  rs145340703   FREQ      0.1     0.55     0.35
   3  rs145340703   MEAN -0.00134 -6.308e-05 -0.00633
   3  rs145340703     SD 0.007591  0.01213 0.007811
   3    rs1259494   GENO      T/T      T/C      C/C
   3    rs1259494 COUNTS        1        9       30
   3    rs1259494   FREQ    0.025    0.225     0.75
   3    rs1259494   MEAN -0.01149 -0.0001362 -0.002755
   3    rs1259494     SD        0 0.006728   0.0116
   3    rs2319822   GENO      G/G      G/T      T/T
   3    rs2319822 COUNTS        8       18       14
   3    rs2319822   FREQ      0.2     0.45     0.35
   3    rs2319822   MEAN -0.004185 -0.0002231 -0.004134
   3    rs2319822     SD 0.005492   0.0117  0.01146
   3    rs2319823   GENO      C/C      C/G      G/G
   3    rs2319823 COUNTS        8       18       14
   3    rs2319823   FREQ      0.2     0.45     0.35
   3    rs2319823   MEAN -0.004185 -0.0002231 -0.004134
   3    rs2319823     SD 0.005492   0.0117  0.01146
   3    rs2319824   GENO      C/C      C/T      T/T
   3    rs2319824 COUNTS        5       21       14
   3    rs2319824   FREQ    0.125    0.525     0.35
   3    rs2319824   MEAN -0.001116 -5.566e-05 -0.00633
   3    rs2319824     SD 0.006593  0.01243 0.007811
   3    rs7641178   GENO      A/A      A/G      G/G
   3    rs7641178 COUNTS        5       21       14
   3    rs7641178   FREQ    0.125    0.525     0.35
   3    rs7641178   MEAN -0.001116 -5.566e-05 -0.00633
   3    rs7641178     SD 0.006593  0.01243 0.007811
   3    rs1259493   GENO      G/G      G/A      A/A
   3    rs1259493 COUNTS        1       16       23
   3    rs1259493   FREQ    0.025      0.4    0.575
   3    rs1259493   MEAN -0.0002189 0.0005954 -0.004551
   3    rs1259493     SD        0  0.01366 0.007815
   3    rs1259492   GENO      G/G      G/C      C/C
   3    rs1259492 COUNTS        0       16       24
   3    rs1259492   FREQ        0      0.4      0.6
   3    rs1259492   MEAN       NA 6.66e-05 -0.004018
   3    rs1259492     SD       NA   0.0135 0.008077
   3   rs35476814   GENO      G/G     G/GA    GA/GA
   3   rs35476814 COUNTS        0       17       23
   3   rs35476814   FREQ        0    0.425    0.575
   3   rs35476814   MEAN       NA 0.0003049 -0.004372
   3   rs35476814     SD       NA  0.01311 0.008066
   3    rs1259491   GENO      A/A      A/C      C/C
   3    rs1259491 COUNTS        1        5       34
   3    rs1259491   FREQ    0.025    0.125     0.85
   3    rs1259491   MEAN -0.007952 4.75e-05 -0.002578
   3    rs1259491     SD        0  0.01578  0.01006
   3    rs2319826   GENO      C/C      C/T      T/T
   3    rs2319826 COUNTS        8       21       11
   3    rs2319826   FREQ      0.2    0.525    0.275
   3    rs2319826   MEAN -0.0009237 -0.0008576 -0.006361
   3    rs2319826     SD  0.01163  0.01146 0.007633
   3    rs1259490   GENO      G/G      G/A      A/A
   3    rs1259490 COUNTS        3       13       24
   3    rs1259490   FREQ    0.075    0.325      0.6
   3    rs1259490   MEAN -0.01165 0.002157 -0.003686
   3    rs1259490     SD 0.003784 0.008231   0.0114
   3   rs72960888   GENO      A/A      A/G      G/G
   3   rs72960888 COUNTS        8       17       15
   3   rs72960888   FREQ      0.2    0.425    0.375
   3   rs72960888   MEAN -0.004185 -0.001478 -0.002451
   3   rs72960888     SD 0.005492  0.01073  0.01282
   3   rs72960890   GENO      A/A      A/C      C/C
   3   rs72960890 COUNTS        8       21       11
   3   rs72960890   FREQ      0.2    0.525    0.275
   3   rs72960890   MEAN -0.0009237 -0.0008576 -0.006361
   3   rs72960890     SD  0.01163  0.01146 0.007633
   3   rs16831397   GENO      A/A      A/G      G/G
   3   rs16831397 COUNTS        5       21       14
   3   rs16831397   FREQ    0.125    0.525     0.35
   3   rs16831397   MEAN -0.001116 -5.566e-05 -0.00633
   3   rs16831397     SD 0.006593  0.01243 0.007811
   3    rs6771372   GENO      T/T      T/C      C/C
   3    rs6771372 COUNTS        0        5       35
   3    rs6771372   FREQ        0    0.125    0.875
   3    rs6771372   MEAN       NA -0.002773 -0.002329
   3    rs6771372     SD       NA 0.006248  0.01117
   3   rs75688540   GENO      A/A      A/G      G/G
   3   rs75688540 COUNTS        0        4       36
   3   rs75688540   FREQ        0      0.1      0.9
   3   rs75688540   MEAN       NA 0.002732 -0.002953
   3   rs75688540     SD       NA  0.00199  0.01104
   3     rs893461   GENO      G/G      G/A      A/A
   3     rs893461 COUNTS        2       12       26
   3     rs893461   FREQ     0.05      0.3     0.65
   3     rs893461   MEAN -0.001577 -0.006668 -0.0004692
   3     rs893461     SD 0.009015   0.0151  0.00772
   3    rs1259489   GENO      A/A      A/C      C/C
   3    rs1259489 COUNTS        3       12       25
   3    rs1259489   FREQ    0.075      0.3    0.625
   3    rs1259489   MEAN -0.01165 0.001986 -0.00337
   3    rs1259489     SD 0.003784 0.008573  0.01127
   3   rs16831404   GENO      T/T      T/G      G/G
   3   rs16831404 COUNTS        8       21       11
   3   rs16831404   FREQ      0.2    0.525    0.275
   3   rs16831404   MEAN -0.0009237 -0.0008576 -0.006361
   3   rs16831404     SD  0.01163  0.01146 0.007633
   3    rs1259488   GENO      A/A      A/T      T/T
   3    rs1259488 COUNTS        3       13       24
   3    rs1259488   FREQ    0.075    0.325      0.6
   3    rs1259488   MEAN -0.01165 0.002157 -0.003686
   3    rs1259488     SD 0.003784 0.008231   0.0114
   3    rs1259487   GENO      G/G      G/A      A/A
   3    rs1259487 COUNTS        2        7       31
   3    rs1259487   FREQ     0.05    0.175    0.775
   3    rs1259487   MEAN -0.01173 0.0003788 -0.002405
   3    rs1259487     SD 0.005348  0.01244  0.01035
   3    rs2700266   GENO      A/A      A/G      G/G
   3    rs2700266 COUNTS        1        5       34
   3    rs2700266   FREQ    0.025    0.125     0.85
   3    rs2700266   MEAN -0.007952 4.75e-05 -0.002578
   3    rs2700266     SD        0  0.01578  0.01006
   3    rs2577884   GENO      T/T      T/C      C/C
   3    rs2577884 COUNTS        3       13       24
   3    rs2577884   FREQ    0.075    0.325      0.6
   3    rs2577884   MEAN -0.01165 0.002157 -0.003686
   3    rs2577884     SD 0.003784 0.008231   0.0114
   3    rs7646555   GENO      A/A      A/G      G/G
   3    rs7646555 COUNTS        8       21       11
   3    rs7646555   FREQ      0.2    0.525    0.275
   3    rs7646555   MEAN -0.0009237 -0.0008576 -0.006361
   3    rs7646555     SD  0.01163  0.01146 0.007633
   3    rs1272777   GENO      T/T      T/A      A/A
   3    rs1272777 COUNTS        0       14       26
   3    rs1272777   FREQ        0     0.35     0.65
   3    rs1272777   MEAN       NA -0.0002935 -0.00351
   3    rs1272777     SD       NA  0.01251 0.009524
   3    rs1259486   GENO      G/G      G/A      A/A
   3    rs1259486 COUNTS        0       16       24
   3    rs1259486   FREQ        0      0.4      0.6
   3    rs1259486   MEAN       NA 6.66e-05 -0.004018
   3    rs1259486     SD       NA   0.0135 0.008077
   3   rs59609571   GENO      T/T      T/C      C/C
   3   rs59609571 COUNTS        0       10       30
   3   rs59609571   FREQ        0     0.25     0.75
   3   rs59609571   MEAN       NA -0.006587 -0.0009835
   3   rs59609571     SD       NA  0.01367 0.009247
   3    rs1259485   GENO      G/G      G/A      A/A
   3    rs1259485 COUNTS        2        6       32
   3    rs1259485   FREQ     0.05     0.15      0.8
   3    rs1259485   MEAN -0.01173 0.001332 -0.002497
   3    rs1259485     SD 0.005348  0.01335  0.01019
   3    rs9837079   GENO      T/T      T/C      C/C
   3    rs9837079 COUNTS        8       17       15
   3    rs9837079   FREQ      0.2    0.425    0.375
   3    rs9837079   MEAN -0.004185 -0.001478 -0.002451
   3    rs9837079     SD 0.005492  0.01073  0.01282
   3    rs1259484   GENO      C/C      C/T      T/T
   3    rs1259484 COUNTS        0       16       24
   3    rs1259484   FREQ        0      0.4      0.6
   3    rs1259484   MEAN       NA 6.66e-05 -0.004018
   3    rs1259484     SD       NA   0.0135 0.008077
   3    rs1259482   GENO      T/T      T/C      C/C
   3    rs1259482 COUNTS        0       16       24
   3    rs1259482   FREQ        0      0.4      0.6
   3    rs1259482   MEAN       NA 6.66e-05 -0.004018
   3    rs1259482     SD       NA   0.0135 0.008077
   3    rs1259481   GENO      T/T      T/G      G/G
   3    rs1259481 COUNTS        0       16       24
   3    rs1259481   FREQ        0      0.4      0.6
   3    rs1259481   MEAN       NA 6.66e-05 -0.004018
   3    rs1259481     SD       NA   0.0135 0.008077
   3    rs6788734   GENO      A/A      A/C      C/C
   3    rs6788734 COUNTS        8       17       15
   3    rs6788734   FREQ      0.2    0.425    0.375
   3    rs6788734   MEAN -0.004185 -0.001478 -0.002451
   3    rs6788734     SD 0.005492  0.01073  0.01282
   3    rs6788928   GENO      A/A      A/G      G/G
   3    rs6788928 COUNTS        8       17       15
   3    rs6788928   FREQ      0.2    0.425    0.375
   3    rs6788928   MEAN -0.004185 -0.001478 -0.002451
   3    rs6788928     SD 0.005492  0.01073  0.01282
   3    rs6788749   GENO      T/T      T/C      C/C
   3    rs6788749 COUNTS        8       17       15
   3    rs6788749   FREQ      0.2    0.425    0.375
   3    rs6788749   MEAN -0.004185 -0.001478 -0.002451
   3    rs6788749     SD 0.005492  0.01073  0.01282
   3    rs1259480   GENO      A/A      A/G      G/G
   3    rs1259480 COUNTS        0       13       27
   3    rs1259480   FREQ        0    0.325    0.675
   3    rs1259480   MEAN       NA -0.001982 -0.002578
   3    rs1259480     SD       NA  0.01124  0.01052
   3    rs4286452   GENO      T/T      T/C      C/C
   3    rs4286452 COUNTS        0        4       36
   3    rs4286452   FREQ        0      0.1      0.9
   3    rs4286452   MEAN       NA 0.002732 -0.002953
   3    rs4286452     SD       NA  0.00199  0.01104
   3    rs1595481   GENO      T/T      T/C      C/C
   3    rs1595481 COUNTS        7       21       12
   3    rs1595481   FREQ    0.175    0.525      0.3
   3    rs1595481   MEAN -0.001024 -0.00126 -0.005144
   3    rs1595481     SD  0.01256  0.01127  0.00841
   3    rs1595480   GENO      G/G      G/A      A/A
   3    rs1595480 COUNTS        8       21       11
   3    rs1595480   FREQ      0.2    0.525    0.275
   3    rs1595480   MEAN -0.0009237 -0.0008576 -0.006361
   3    rs1595480     SD  0.01163  0.01146 0.007633
   3    rs1595479   GENO      A/A      A/G      G/G
   3    rs1595479 COUNTS       11       15       14
   3    rs1595479   FREQ    0.275    0.375     0.35
   3    rs1595479   MEAN -0.002292 -0.00205 -0.002816
   3    rs1595479     SD 0.005728  0.01131  0.01322
   3    rs6789943   GENO      T/T      T/C      C/C
   3    rs6789943 COUNTS        0       16       24
   3    rs6789943   FREQ        0      0.4      0.6
   3    rs6789943   MEAN       NA 6.66e-05 -0.004018
   3    rs6789943     SD       NA   0.0135 0.008077
   3   rs73855265   GENO      T/T      T/C      C/C
   3   rs73855265 COUNTS        0       10       30
   3   rs73855265   FREQ        0     0.25     0.75
   3   rs73855265   MEAN       NA -0.006587 -0.0009835
   3   rs73855265     SD       NA  0.01367 0.009247
   3    rs4676794   GENO      A/A      A/T      T/T
   3    rs4676794 COUNTS        1        7       32
   3    rs4676794   FREQ    0.025    0.175      0.8
   3    rs4676794   MEAN -0.007952  0.00118 -0.00299
   3    rs4676794     SD        0  0.01325  0.01018
   3  rs149554271   GENO    CT/CT     CT/C      C/C
   3  rs149554271 COUNTS        0        4       36
   3  rs149554271   FREQ        0      0.1      0.9
   3  rs149554271   MEAN       NA 0.002732 -0.002953
   3  rs149554271     SD       NA  0.00199  0.01104
   3    rs1370743   GENO      C/C      C/T      T/T
   3    rs1370743 COUNTS        7       21       12
   3    rs1370743   FREQ    0.175    0.525      0.3
   3    rs1370743   MEAN -0.001024 -0.00126 -0.005144
   3    rs1370743     SD  0.01256  0.01127  0.00841
   3   rs79495193   GENO      A/A      A/G      G/G
   3   rs79495193 COUNTS        3       13       24
   3   rs79495193   FREQ    0.075    0.325      0.6
   3   rs79495193   MEAN -0.01165 0.002157 -0.003686
   3   rs79495193     SD 0.003784 0.008231   0.0114
   3  rs151158561   GENO      T/T T/TAGGTAGC TAGGTAGC/TAGGTAGC
   3  rs151158561 COUNTS        0        4       36
   3  rs151158561   FREQ        0      0.1      0.9
   3  rs151158561   MEAN       NA 0.002732 -0.002953
   3  rs151158561     SD       NA  0.00199  0.01104
   3   rs74321940   GENO      G/G      G/A      A/A
   3   rs74321940 COUNTS        3       13       24
   3   rs74321940   FREQ    0.075    0.325      0.6
   3   rs74321940   MEAN -0.01165 0.002157 -0.003686
   3   rs74321940     SD 0.003784 0.008231   0.0114
   3  rs115241399   GENO      A/A      A/G      G/G
   3  rs115241399 COUNTS        1        5       34
   3  rs115241399   FREQ    0.025    0.125     0.85
   3  rs115241399   MEAN -0.007952 4.75e-05 -0.002578
   3  rs115241399     SD        0  0.01578  0.01006
   3    rs1595478   GENO      T/T      T/C      C/C
   3    rs1595478 COUNTS        7       21       12
   3    rs1595478   FREQ    0.175    0.525      0.3
   3    rs1595478   MEAN -0.001024 -0.00126 -0.005144
   3    rs1595478     SD  0.01256  0.01127  0.00841
   3  rs138532128   GENO  CCA/CCA    CCA/C      C/C
   3  rs138532128 COUNTS        7       22       11
   3  rs138532128   FREQ    0.175     0.55    0.275
   3  rs138532128   MEAN -0.001436 -0.0006977 -0.006361
   3  rs138532128     SD  0.01246  0.01121 0.007633
   3    rs6787337   GENO      G/G      G/T      T/T
   3    rs6787337 COUNTS        8       21       11
   3    rs6787337   FREQ      0.2    0.525    0.275
   3    rs6787337   MEAN -0.0009237 -0.0008576 -0.006361
   3    rs6787337     SD  0.01163  0.01146 0.007633
   3   rs58348225   GENO      C/C      C/T      T/T
   3   rs58348225 COUNTS        7       21       12
   3   rs58348225   FREQ    0.175    0.525      0.3
   3   rs58348225   MEAN -0.001024 -0.00126 -0.005144
   3   rs58348225     SD  0.01256  0.01127  0.00841
   3    rs9831815   GENO      A/A      A/C      C/C
   3    rs9831815 COUNTS        7       21       12
   3    rs9831815   FREQ    0.175    0.525      0.3
   3    rs9831815   MEAN -0.001024 -0.00126 -0.005144
   3    rs9831815     SD  0.01256  0.01127  0.00841
   3   rs11921946   GENO      T/T      T/C      C/C
   3   rs11921946 COUNTS        3       18       19
   3   rs11921946   FREQ    0.075     0.45    0.475
   3   rs11921946   MEAN -0.006224 -0.002061 -0.002084
   3   rs11921946     SD  0.01027  0.01249 0.009089
   3   rs79102584   GENO      C/C      C/G      G/G
   3   rs79102584 COUNTS        0        4       36
   3   rs79102584   FREQ        0      0.1      0.9
   3   rs79102584   MEAN       NA 0.002732 -0.002953
   3   rs79102584     SD       NA  0.00199  0.01104
   3    rs1837192   GENO      G/G      G/A      A/A
   3    rs1837192 COUNTS        8       17       15
   3    rs1837192   FREQ      0.2    0.425    0.375
   3    rs1837192   MEAN -0.004185 -0.001478 -0.002451
   3    rs1837192     SD 0.005492  0.01073  0.01282
   3  rs143652203   GENO      T/T      T/G      G/G
   3  rs143652203 COUNTS        0        4       36
   3  rs143652203   FREQ        0      0.1      0.9
   3  rs143652203   MEAN       NA 0.002732 -0.002953
   3  rs143652203     SD       NA  0.00199  0.01104
   3  rs111352518   GENO      G/G      G/A      A/A
   3  rs111352518 COUNTS        0        5       35
   3  rs111352518   FREQ        0    0.125    0.875
   3  rs111352518   MEAN       NA -0.002773 -0.002329
   3  rs111352518     SD       NA 0.006248  0.01117
   3   rs78856450   GENO      T/T      T/C      C/C
   3   rs78856450 COUNTS        0        4       36
   3   rs78856450   FREQ        0      0.1      0.9
   3   rs78856450   MEAN       NA 0.002732 -0.002953
   3   rs78856450     SD       NA  0.00199  0.01104
   3    rs6797659   GENO      A/A      A/C      C/C
   3    rs6797659 COUNTS       10       17       13
   3    rs6797659   FREQ     0.25    0.425    0.325
   3    rs6797659   MEAN -0.002825 -0.002864 -0.001418
   3    rs6797659     SD 0.006222  0.01109   0.0131
   3   rs57382635   GENO      T/T      T/G      G/G
   3   rs57382635 COUNTS        0        8       32
   3   rs57382635   FREQ        0      0.2      0.8
   3   rs57382635   MEAN       NA -0.00698 -0.001235
   3   rs57382635     SD       NA  0.01527 0.009074
   3    rs4676795   GENO      A/A      A/G      G/G
   3    rs4676795 COUNTS        2       10       28
   3    rs4676795   FREQ     0.05     0.25      0.7
   3    rs4676795   MEAN -0.001577 -0.004968 -0.001519
   3    rs4676795     SD 0.009015  0.01662  0.00803
   3   rs57777808   GENO      A/A      A/T      T/T
   3   rs57777808 COUNTS        9       17       14
   3   rs57777808   FREQ    0.225    0.425     0.35
   3   rs57777808   MEAN -0.004054 -0.002366 -0.001333
   3   rs57777808     SD 0.005152   0.0114  0.01259
   3  rs112101565   GENO      C/C      C/A      A/A
   3  rs112101565 COUNTS        0        4       36
   3  rs112101565   FREQ        0      0.1      0.9
   3  rs112101565   MEAN       NA 0.002732 -0.002953
   3  rs112101565     SD       NA  0.00199  0.01104
   3  rs541189041   GENO GTTTATTTTATTTTATTTTATTTTAT/GTTTATTTTATTTTATTTTATTTTAT GTTTATTTTATTTTATTTTATTTTAT/G      G/G
   3  rs541189041 COUNTS        3       17       20
   3  rs541189041   FREQ    0.075    0.425      0.5
   3  rs541189041   MEAN -0.007835 -0.001112 -0.002648
   3  rs541189041     SD  0.00774  0.01238 0.009476
   3  rs111227672   GENO      C/C      C/T      T/T
   3  rs111227672 COUNTS        0        5       35
   3  rs111227672   FREQ        0    0.125    0.875
   3  rs111227672   MEAN       NA -0.002773 -0.002329
   3  rs111227672     SD       NA 0.006248  0.01117
   3    rs7648326   GENO      T/T      T/G      G/G
   3    rs7648326 COUNTS        8       16       16
   3    rs7648326   FREQ      0.2      0.4      0.4
   3    rs7648326   MEAN -0.004185 -0.001294 -0.002574
   3    rs7648326     SD 0.005492  0.01106   0.0124
   3  rs151194998   GENO    GT/GT     GT/G      G/G
   3  rs151194998 COUNTS        8       16       16
   3  rs151194998   FREQ      0.2      0.4      0.4
   3  rs151194998   MEAN -0.004185 -0.001294 -0.002574
   3  rs151194998     SD 0.005492  0.01106   0.0124
   3    rs9817367   GENO      C/C      C/T      T/T
   3    rs9817367 COUNTS       10       17       13
   3    rs9817367   FREQ     0.25    0.425    0.325
   3    rs9817367   MEAN -0.002825 -0.002864 -0.001418
   3    rs9817367     SD 0.006222  0.01109   0.0131
   3  rs114744831   GENO      A/A      A/G      G/G
   3  rs114744831 COUNTS        1        5       34
   3  rs114744831   FREQ    0.025    0.125     0.85
   3  rs114744831   MEAN -0.007952 4.75e-05 -0.002578
   3  rs114744831     SD        0  0.01578  0.01006
   3  rs560014018   GENO      C/C     C/CT    CT/CT
   3  rs560014018 COUNTS       10       18       12
   3  rs560014018   FREQ     0.25     0.45      0.3
   3  rs560014018   MEAN -0.002825 -0.003577 -0.0002281
   3  rs560014018     SD 0.006222  0.01093  0.01326
   3   rs28769344   GENO      C/C      C/T      T/T
   3   rs28769344 COUNTS       10       17       13
   3   rs28769344   FREQ     0.25    0.425    0.325
   3   rs28769344   MEAN -0.002825 -0.002864 -0.001418
   3   rs28769344     SD 0.006222  0.01109   0.0131
   3   rs28882727   GENO      T/T      T/C      C/C
   3   rs28882727 COUNTS        9       17       14
   3   rs28882727   FREQ    0.225    0.425     0.35
   3   rs28882727   MEAN -0.004054 -0.002366 -0.001333
   3   rs28882727     SD 0.005152   0.0114  0.01259
   3   rs77315730   GENO      A/A      A/G      G/G
   3   rs77315730 COUNTS        1        5       34
   3   rs77315730   FREQ    0.025    0.125     0.85
   3   rs77315730   MEAN -0.007952 4.75e-05 -0.002578
   3   rs77315730     SD        0  0.01578  0.01006
   3   rs72962614   GENO      C/C      C/G      G/G
   3   rs72962614 COUNTS        0       19       21
   3   rs72962614   FREQ        0    0.475    0.525
   3   rs72962614   MEAN       NA -0.0005853 -0.004012
   3   rs72962614     SD       NA  0.01268  0.00832
   3    rs2319827   GENO      T/T      T/C      C/C
   3    rs2319827 COUNTS        9       17       14
   3    rs2319827   FREQ    0.225    0.425     0.35
   3    rs2319827   MEAN -0.004054 -0.002366 -0.001333
   3    rs2319827     SD 0.005152   0.0114  0.01259
   3   rs60626065   GENO      G/G      G/A      A/A
   3   rs60626065 COUNTS        0        8       32
   3   rs60626065   FREQ        0      0.2      0.8
   3   rs60626065   MEAN       NA -0.00698 -0.001235
   3   rs60626065     SD       NA  0.01527 0.009074
   3   rs72962617   GENO      G/G      G/A      A/A
   3   rs72962617 COUNTS        4       19       17
   3   rs72962617   FREQ      0.1    0.475    0.425
   3   rs72962617   MEAN -0.004132 -0.002127 -0.002261
   3   rs72962617     SD 0.004732   0.0105  0.01207
   3   rs11321388   GENO      C/C     C/CT    CT/CT
   3   rs11321388 COUNTS       10       17       13
   3   rs11321388   FREQ     0.25    0.425    0.325
   3   rs11321388   MEAN -0.002825 -0.002864 -0.001418
   3   rs11321388     SD 0.006222  0.01109   0.0131
   3    rs7647795   GENO      A/A      A/G      G/G
   3    rs7647795 COUNTS       10       17       13
   3    rs7647795   FREQ     0.25    0.425    0.325
   3    rs7647795   MEAN -0.002825 -0.002864 -0.001418
   3    rs7647795     SD 0.006222  0.01109   0.0131
   3    rs7647672   GENO      T/T      T/C      C/C
   3    rs7647672 COUNTS       10       17       13
   3    rs7647672   FREQ     0.25    0.425    0.325
   3    rs7647672   MEAN -0.002825 -0.002864 -0.001418
   3    rs7647672     SD 0.006222  0.01109   0.0131
   3    rs7627833   GENO      G/G      G/A      A/A
   3    rs7627833 COUNTS       10       17       13
   3    rs7627833   FREQ     0.25    0.425    0.325
   3    rs7627833   MEAN -0.002825 -0.002864 -0.001418
   3    rs7627833     SD 0.006222  0.01109   0.0131
   3    rs1370740   GENO      C/C      C/T      T/T
   3    rs1370740 COUNTS       10       17       13
   3    rs1370740   FREQ     0.25    0.425    0.325
   3    rs1370740   MEAN -0.002825 -0.002864 -0.001418
   3    rs1370740     SD 0.006222  0.01109   0.0131
   3    rs1370741   GENO      A/A      A/G      G/G
   3    rs1370741 COUNTS        0       14       26
   3    rs1370741   FREQ        0     0.35     0.65
   3    rs1370741   MEAN       NA -0.002157 -0.002507
   3    rs1370741     SD       NA  0.01082  0.01072
   3   rs58949299   GENO      C/C      C/T      T/T
   3   rs58949299 COUNTS        3        9       28
   3   rs58949299   FREQ    0.075    0.225      0.7
   3   rs58949299   MEAN -0.006224 -0.003796 -0.001519
   3   rs58949299     SD  0.01027  0.01718  0.00803
   3   rs28748088   GENO      C/C      C/A      A/A
   3   rs28748088 COUNTS        1        5       34
   3   rs28748088   FREQ    0.025    0.125     0.85
   3   rs28748088   MEAN -0.007952 4.75e-05 -0.002578
   3   rs28748088     SD        0  0.01578  0.01006
   3    rs9881574   GENO      T/T      T/C      C/C
   3    rs9881574 COUNTS        9       17       14
   3    rs9881574   FREQ    0.225    0.425     0.35
   3    rs9881574   MEAN -0.004054 -0.002366 -0.001333
   3    rs9881574     SD 0.005152   0.0114  0.01259
   3   rs72962627   GENO      T/T      T/G      G/G
   3   rs72962627 COUNTS       10       17       13
   3   rs72962627   FREQ     0.25    0.425    0.325
   3   rs72962627   MEAN -0.002825 -0.002864 -0.001418
   3   rs72962627     SD 0.006222  0.01109   0.0131
   3   rs72962629   GENO      G/G      G/A      A/A
   3   rs72962629 COUNTS       10       17       13
   3   rs72962629   FREQ     0.25    0.425    0.325
   3   rs72962629   MEAN -0.002825 -0.002864 -0.001418
   3   rs72962629     SD 0.006222  0.01109   0.0131
   3    rs9849759   GENO      G/G      G/A      A/A
   3    rs9849759 COUNTS        8       16       16
   3    rs9849759   FREQ      0.2      0.4      0.4
   3    rs9849759   MEAN -0.004185 -0.001294 -0.002574
   3    rs9849759     SD 0.005492  0.01106   0.0124
   3    rs4464490   GENO      C/C      C/T      T/T
   3    rs4464490 COUNTS       10       17       13
   3    rs4464490   FREQ     0.25    0.425    0.325
   3    rs4464490   MEAN -0.002825 -0.002864 -0.001418
   3    rs4464490     SD 0.006222  0.01109   0.0131
   3   rs77613516   GENO      A/A      A/G      G/G
   3   rs77613516 COUNTS        0        4       36
   3   rs77613516   FREQ        0      0.1      0.9
   3   rs77613516   MEAN       NA 0.002732 -0.002953
   3   rs77613516     SD       NA  0.00199  0.01104
   3    rs4676799   GENO      T/T      T/C      C/C
   3    rs4676799 COUNTS        0       19       21
   3    rs4676799   FREQ        0    0.475    0.525
   3    rs4676799   MEAN       NA -0.0005853 -0.004012
   3    rs4676799     SD       NA  0.01268  0.00832
   3   rs11456849   GENO    AT/AT     AT/A      A/A
   3   rs11456849 COUNTS       10       17       13
   3   rs11456849   FREQ     0.25    0.425    0.325
   3   rs11456849   MEAN -0.002825 -0.002864 -0.001418
   3   rs11456849     SD 0.006222  0.01109   0.0131
   3  rs200292983   GENO    TA/TA     TA/T      T/T
   3  rs200292983 COUNTS       10       17       13
   3  rs200292983   FREQ     0.25    0.425    0.325
   3  rs200292983   MEAN -0.002825 -0.002864 -0.001418
   3  rs200292983     SD 0.006222  0.01109   0.0131
   3    rs7633287   GENO      C/C      C/T      T/T
   3    rs7633287 COUNTS        9       17       14
   3    rs7633287   FREQ    0.225    0.425     0.35
   3    rs7633287   MEAN -0.004054 -0.002366 -0.001333
   3    rs7633287     SD 0.005152   0.0114  0.01259
   3  rs147825334   GENO      T/T      T/A      A/A
   3  rs147825334 COUNTS        0        4       36
   3  rs147825334   FREQ        0      0.1      0.9
   3  rs147825334   MEAN       NA  0.00128 -0.002791
   3  rs147825334     SD       NA  0.00386  0.01107
   3    rs9822782   GENO      A/A      A/G      G/G
   3    rs9822782 COUNTS        8       16       16
   3    rs9822782   FREQ      0.2      0.4      0.4
   3    rs9822782   MEAN -0.004185 -0.001294 -0.002574
   3    rs9822782     SD 0.005492  0.01106   0.0124
   3    rs7621985   GENO      T/T      T/C      C/C
   3    rs7621985 COUNTS        1        5       34
   3    rs7621985   FREQ    0.025    0.125     0.85
   3    rs7621985   MEAN -0.007952 4.75e-05 -0.002578
   3    rs7621985     SD        0  0.01578  0.01006
   3   rs34706826   GENO      A/A     A/AG    AG/AG
   3   rs34706826 COUNTS        1        5       34
   3   rs34706826   FREQ    0.025    0.125     0.85
   3   rs34706826   MEAN -0.007952 4.75e-05 -0.002578
   3   rs34706826     SD        0  0.01578  0.01006
   3   rs17232163   GENO      T/T      T/C      C/C
   3   rs17232163 COUNTS        0        8       32
   3   rs17232163   FREQ        0      0.2      0.8
   3   rs17232163   MEAN       NA -0.00698 -0.001235
   3   rs17232163     SD       NA  0.01527 0.009074
   3    rs9853121   GENO      C/C      C/T      T/T
   3    rs9853121 COUNTS       10       17       13
   3    rs9853121   FREQ     0.25    0.425    0.325
   3    rs9853121   MEAN -0.002825 -0.002864 -0.001418
   3    rs9853121     SD 0.006222  0.01109   0.0131
   3   rs74384429   GENO      A/A      A/G      G/G
   3   rs74384429 COUNTS        0        5       35
   3   rs74384429   FREQ        0    0.125    0.875
   3   rs74384429   MEAN       NA -0.002773 -0.002329
   3   rs74384429     SD       NA 0.006248  0.01117
   3  rs146254954   GENO      G/G     G/GT    GT/GT
   3  rs146254954 COUNTS        0        8       32
   3  rs146254954   FREQ        0      0.2      0.8
   3  rs146254954   MEAN       NA -0.00698 -0.001235
   3  rs146254954     SD       NA  0.01527 0.009074
   3    rs6770836   GENO      A/A      A/G      G/G
   3    rs6770836 COUNTS        9       17       14
   3    rs6770836   FREQ    0.225    0.425     0.35
   3    rs6770836   MEAN -0.004054 -0.002366 -0.001333
   3    rs6770836     SD 0.005152   0.0114  0.01259
   3   rs79269946   GENO      G/G      G/C      C/C
   3   rs79269946 COUNTS        0        5       35
   3   rs79269946   FREQ        0    0.125    0.875
   3   rs79269946   MEAN       NA -0.002773 -0.002329
   3   rs79269946     SD       NA 0.006248  0.01117
   3   rs10511399   GENO      C/C      C/T      T/T
   3   rs10511399 COUNTS        0        4       36
   3   rs10511399   FREQ        0      0.1      0.9
   3   rs10511399   MEAN       NA 0.002732 -0.002953
   3   rs10511399     SD       NA  0.00199  0.01104
   3  rs113146365   GENO      T/T   T/TAAC TAAC/TAAC
   3  rs113146365 COUNTS        1       19       20
   3  rs113146365   FREQ    0.025    0.475      0.5
   3  rs113146365   MEAN -0.0002189 -0.00014 -0.004625
   3  rs113146365     SD        0  0.01284 0.008035
   3  rs563809209   GENO CTTTTTTTTTTT/CTTTTTTTTTTT CTTTTTTTTTTT/C      C/C
   3  rs563809209 COUNTS        1       10       29
   3  rs563809209   FREQ    0.025     0.25    0.725
   3  rs563809209   MEAN -0.0002189 0.0008121 -0.003561
   3  rs563809209     SD        0  0.01082  0.01068
   3     rs805014   GENO      G/G      G/C      C/C
   3     rs805014 COUNTS        1        9       30
   3     rs805014   FREQ    0.025    0.225     0.75
   3     rs805014   MEAN -0.007952 -0.0002372 -0.002843
   3     rs805014     SD        0   0.0115   0.0106
   3     rs805013   GENO      G/G      G/C      C/C
   3     rs805013 COUNTS        1        5       34
   3     rs805013   FREQ    0.025    0.125     0.85
   3     rs805013   MEAN -0.007952 4.75e-05 -0.002578
   3     rs805013     SD        0  0.01578  0.01006
   3     rs701989   GENO      G/G      G/A      A/A
   3     rs701989 COUNTS        4       17       19
   3     rs701989   FREQ      0.1    0.425    0.475
   3     rs701989   MEAN 0.0007468 -0.003456 -0.002084
   3     rs701989     SD  0.01627  0.01133 0.009089
   3  rs146207773   GENO      C/C      C/A      A/A
   3  rs146207773 COUNTS        0        8       32
   3  rs146207773   FREQ        0      0.2      0.8
   3  rs146207773   MEAN       NA -0.002238 -0.002421
   3  rs146207773     SD       NA  0.01309  0.01016
   3     rs805011   GENO      A/A      A/G      G/G
   3     rs805011 COUNTS        1       18       21
   3     rs805011   FREQ    0.025     0.45    0.525
   3     rs805011   MEAN -0.0002189 -0.001351 -0.003373
   3     rs805011     SD        0  0.01205 0.009707
   3   rs11357792   GENO      T/T     T/TC    TC/TC
   3   rs11357792 COUNTS        4       19       17
   3   rs11357792   FREQ      0.1    0.475    0.425
   3   rs11357792   MEAN 0.0007468 -0.004577 -0.0006704
   3   rs11357792     SD  0.01627  0.01102 0.008788
   3   rs11454750   GENO    CT/CT     CT/C      C/C
   3   rs11454750 COUNTS        4       16       20
   3   rs11454750   FREQ      0.1      0.4      0.5
   3   rs11454750   MEAN 0.0007468 -0.003839 -0.001847
   3   rs11454750     SD  0.01627  0.01159 0.008909
   3  rs570924478   GENO GCCCC/GCCCC  GCCCC/G      G/G
   3  rs570924478 COUNTS        5       23       12
   3  rs570924478   FREQ    0.125    0.575      0.3
   3  rs570924478   MEAN 0.000466 -0.003575 -0.001289
   3  rs570924478     SD  0.01256 0.009151  0.01292
   3     rs805010   GENO      C/C      C/T      T/T
   3     rs805010 COUNTS        0        5       35
   3     rs805010   FREQ        0    0.125    0.875
   3     rs805010   MEAN       NA -0.01027 -0.001257
   3     rs805010     SD       NA 0.009151  0.01044
   3  rs146234409   GENO      G/G      G/A      A/A
   3  rs146234409 COUNTS        0        5       35
   3  rs146234409   FREQ        0    0.125    0.875
   3  rs146234409   MEAN       NA -0.003444 -0.002233
   3  rs146234409     SD       NA 0.008782  0.01096
   3   rs16831500   GENO      C/C      C/T      T/T
   3   rs16831500 COUNTS        0        5       35
   3   rs16831500   FREQ        0    0.125    0.875
   3   rs16831500   MEAN       NA -0.003444 -0.002233
   3   rs16831500     SD       NA 0.008782  0.01096
   3     rs805009   GENO      T/T      T/C      C/C
   3     rs805009 COUNTS        5       19       16
   3     rs805009   FREQ    0.125    0.475      0.4
   3     rs805009   MEAN 0.001138 -0.004016 -0.001548
   3     rs805009     SD  0.01411  0.01129 0.008875
   3     rs805008   GENO      T/T      T/C      C/C
   3     rs805008 COUNTS        5       19       16
   3     rs805008   FREQ    0.125    0.475      0.4
   3     rs805008   MEAN 0.001138 -0.004016 -0.001548
   3     rs805008     SD  0.01411  0.01129 0.008875
   3     rs805007   GENO      G/G      G/A      A/A
   3     rs805007 COUNTS        5       19       16
   3     rs805007   FREQ    0.125    0.475      0.4
   3     rs805007   MEAN 0.001138 -0.004016 -0.001548
   3     rs805007     SD  0.01411  0.01129 0.008875
   3     rs805006   GENO      G/G      G/A      A/A
   3     rs805006 COUNTS        5       14       21
   3     rs805006   FREQ    0.125     0.35    0.525
   3     rs805006   MEAN 0.001138 -0.00422 -0.001999
   3     rs805006     SD  0.01411  0.01235 0.008671
   3     rs805005   GENO      A/A      A/G      G/G
   3     rs805005 COUNTS        5       14       21
   3     rs805005   FREQ    0.125     0.35    0.525
   3     rs805005   MEAN 0.001138 -0.00422 -0.001999
   3     rs805005     SD  0.01411  0.01235 0.008671
   3     rs805004   GENO      G/G      G/A      A/A
   3     rs805004 COUNTS        5       19       16
   3     rs805004   FREQ    0.125    0.475      0.4
   3     rs805004   MEAN 0.001138 -0.004016 -0.001548
   3     rs805004     SD  0.01411  0.01129 0.008875
   3  rs187309645   GENO      A/A      A/G      G/G
   3  rs187309645 COUNTS        0        5       35
   3  rs187309645   FREQ        0    0.125    0.875
   3  rs187309645   MEAN       NA -0.003444 -0.002233
   3  rs187309645     SD       NA 0.008782  0.01096
   3  rs191713389   GENO      G/G      G/C      C/C
   3  rs191713389 COUNTS        0        7       33
   3  rs191713389   FREQ        0    0.175    0.825
   3  rs191713389   MEAN       NA 0.0007015 -0.003039
   3  rs191713389     SD       NA  0.01149  0.01049
   3     rs805003   GENO      T/T      T/C      C/C
   3     rs805003 COUNTS        2       22       16
   3     rs805003   FREQ     0.05     0.55      0.4
   3     rs805003   MEAN -0.006407 -0.002627 -0.001548
   3     rs805003     SD  0.01288  0.01196 0.008875
   3     rs805002   GENO      A/A      A/G      G/G
   3     rs805002 COUNTS        2       11       27
   3     rs805002   FREQ     0.05    0.275    0.675
   3     rs805002   MEAN 0.003071 -0.006406 -0.00115
   3     rs805002     SD  0.02629  0.01337 0.007937
   3     rs805001   GENO      T/T      T/G      G/G
   3     rs805001 COUNTS        1       16       23
   3     rs805001   FREQ    0.025      0.4    0.575
   3     rs805001   MEAN -0.002444 -0.002066 -0.002603
   3     rs805001     SD        0  0.01264 0.009528
   3     rs805000   GENO      G/G      G/A      A/A
   3     rs805000 COUNTS        1       16       23
   3     rs805000   FREQ    0.025      0.4    0.575
   3     rs805000   MEAN -0.002444 -0.002066 -0.002603
   3     rs805000     SD        0  0.01264 0.009528
   3     rs804999   GENO      A/A      A/G      G/G
   3     rs804999 COUNTS        1       16       23
   3     rs804999   FREQ    0.025      0.4    0.575
   3     rs804999   MEAN -0.002444 -0.002066 -0.002603
   3     rs804999     SD        0  0.01264 0.009528
   3  rs147345180   GENO      A/A      A/G      G/G
   3  rs147345180 COUNTS        0        4       36
   3  rs147345180   FREQ        0      0.1      0.9
   3  rs147345180   MEAN       NA 0.003299 -0.003016
   3  rs147345180     SD       NA  0.01554  0.01004
   3  rs112037275   GENO      C/C      C/A      A/A
   3  rs112037275 COUNTS        0        8       32
   3  rs112037275   FREQ        0      0.2      0.8
   3  rs112037275   MEAN       NA -0.00698 -0.001235
   3  rs112037275     SD       NA  0.01527 0.009074
   3  rs112194717   GENO      G/G      G/A      A/A
   3  rs112194717 COUNTS        5       22       13
   3  rs112194717   FREQ    0.125     0.55    0.325
   3  rs112194717   MEAN -0.003015 -0.001931 -0.002909
   3  rs112194717     SD 0.004799  0.00995  0.01359
   3   rs17140276   GENO      T/T      T/C      C/C
   3   rs17140276 COUNTS        0        7       33
   3   rs17140276   FREQ        0    0.175    0.825
   3   rs17140276   MEAN       NA  -0.0007 -0.002742
   3   rs17140276     SD       NA  0.01255  0.01035
   3     rs804998   GENO      C/C      C/T      T/T
   3     rs804998 COUNTS        1       15       24
   3     rs804998   FREQ    0.025    0.375      0.6
   3     rs804998   MEAN -0.002444 -0.001058 -0.003211
   3     rs804998     SD        0   0.0124 0.009783
   3  rs140481958   GENO      T/T      T/A      A/A
   3  rs140481958 COUNTS        0        5       35
   3  rs140481958   FREQ        0    0.125    0.875
   3  rs140481958   MEAN       NA -0.002015 -0.002437
   3  rs140481958     SD       NA  0.00755  0.01107
   3     rs804997   GENO      T/T      T/C      C/C
   3     rs804997 COUNTS        0       10       30
   3     rs804997   FREQ        0     0.25     0.75
   3     rs804997   MEAN       NA -0.002567 -0.002324
   3     rs804997     SD       NA  0.01211   0.0103
   3  rs140411179   GENO      T/T      T/G      G/G
   3  rs140411179 COUNTS        0        5       35
   3  rs140411179   FREQ        0    0.125    0.875
   3  rs140411179   MEAN       NA -0.002015 -0.002437
   3  rs140411179     SD       NA  0.00755  0.01107
   3  rs202238480   GENO    AT/AT     AT/A      A/A
   3  rs202238480 COUNTS        0        5       35
   3  rs202238480   FREQ        0    0.125    0.875
   3  rs202238480   MEAN       NA -0.002015 -0.002437
   3  rs202238480     SD       NA  0.00755  0.01107
   3     rs810867   GENO      C/C      C/T      T/T
   3     rs810867 COUNTS        1       15       24
   3     rs810867   FREQ    0.025    0.375      0.6
   3     rs810867   MEAN -0.002444 -0.001058 -0.003211
   3     rs810867     SD        0   0.0124 0.009783
   3  rs149506357   GENO      G/G      G/T      T/T
   3  rs149506357 COUNTS        0        5       35
   3  rs149506357   FREQ        0    0.125    0.875
   3  rs149506357   MEAN       NA -0.004589 -0.002069
   3  rs149506357     SD       NA 0.007663  0.01103
   3  rs200349105   GENO    TA/TA     TA/T      T/T
   3  rs200349105 COUNTS        0        5       35
   3  rs200349105   FREQ        0    0.125    0.875
   3  rs200349105   MEAN       NA -0.002015 -0.002437
   3  rs200349105     SD       NA  0.00755  0.01107
   3  rs201691147   GENO      A/A  A/AAAAG AAAAG/AAAAG
   3  rs201691147 COUNTS        0        5       35
   3  rs201691147   FREQ        0    0.125    0.875
   3  rs201691147   MEAN       NA 0.002207 -0.00304
   3  rs201691147     SD       NA 0.003933  0.01113
   3  rs201196220   GENO      A/A    A/AAG  AAG/AAG
   3  rs201196220 COUNTS        0       14       26
   3  rs201196220   FREQ        0     0.35     0.65
   3  rs201196220   MEAN       NA -0.002488 -0.002329
   3  rs201196220     SD       NA 0.009898  0.01118
   3     rs804996   GENO      C/C      C/G      G/G
   3     rs804996 COUNTS        0       11       29
   3     rs804996   FREQ        0    0.275    0.725
   3     rs804996   MEAN       NA -0.005305 -0.001276
   3     rs804996     SD       NA  0.01238 0.009881
   3     rs804995   GENO      T/T      T/C      C/C
   3     rs804995 COUNTS        6       26        8
   3     rs804995   FREQ     0.15     0.65      0.2
   3     rs804995   MEAN 0.004939 -0.005016 0.000677
   3     rs804995     SD  0.01451 0.009152 0.009801
   3     rs804994   GENO      A/A      A/G      G/G
   3     rs804994 COUNTS        1       12       27
   3     rs804994   FREQ    0.025      0.3    0.675
   3     rs804994   MEAN -0.01552 -0.002768 -0.001727
   3     rs804994     SD        0  0.01508 0.008106
   3  rs139908444   GENO      T/T      T/G      G/G
   3  rs139908444 COUNTS        0        4       36
   3  rs139908444   FREQ        0      0.1      0.9
   3  rs139908444   MEAN       NA  0.00128 -0.002791
   3  rs139908444     SD       NA  0.00386  0.01107
   3   rs16831503   GENO      C/C      C/T      T/T
   3   rs16831503 COUNTS        0        5       35
   3   rs16831503   FREQ        0    0.125    0.875
   3   rs16831503   MEAN       NA -0.002015 -0.002437
   3   rs16831503     SD       NA  0.00755  0.01107
   3  rs113751644   GENO      T/T      T/C      C/C
   3  rs113751644 COUNTS        4       21       15
   3  rs113751644   FREQ      0.1    0.525    0.375
   3  rs113751644   MEAN -0.00194 -0.001807 -0.003311
   3  rs113751644     SD 0.004795 0.009683  0.01318
   3    rs1007068   GENO      G/G      G/C      C/C
   3    rs1007068 COUNTS        0       12       28
   3    rs1007068   FREQ        0      0.3      0.7
   3    rs1007068   MEAN       NA -0.0003237 -0.003267
   3    rs1007068     SD       NA 0.006696  0.01191
   3     rs804993   GENO      T/T      T/C      C/C
   3     rs804993 COUNTS        0        4       36
   3     rs804993   FREQ        0      0.1      0.9
   3     rs804993   MEAN       NA 0.005649 -0.003277
   3     rs804993     SD       NA  0.01217  0.01023
   3   rs16831512   GENO      T/T      T/G      G/G
   3   rs16831512 COUNTS        0        5       35
   3   rs16831512   FREQ        0    0.125    0.875
   3   rs16831512   MEAN       NA -0.003209 -0.002266
   3   rs16831512     SD       NA 0.005524  0.01121
   3  rs143394292   GENO      T/T      T/G      G/G
   3  rs143394292 COUNTS        0        5       35
   3  rs143394292   FREQ        0    0.125    0.875
   3  rs143394292   MEAN       NA -0.002015 -0.002437
   3  rs143394292     SD       NA  0.00755  0.01107
   3  rs147132030   GENO      G/G      G/C      C/C
   3  rs147132030 COUNTS        0        5       35
   3  rs147132030   FREQ        0    0.125    0.875
   3  rs147132030   MEAN       NA -0.002015 -0.002437
   3  rs147132030     SD       NA  0.00755  0.01107
   3   rs17140280   GENO      G/G      G/T      T/T
   3   rs17140280 COUNTS        0        5       35
   3   rs17140280   FREQ        0    0.125    0.875
   3   rs17140280   MEAN       NA -0.002015 -0.002437
   3   rs17140280     SD       NA  0.00755  0.01107
   3    rs1465837   GENO      G/G      G/A      A/A
   3    rs1465837 COUNTS        0        7       33
   3    rs1465837   FREQ        0    0.175    0.825
   3    rs1465837   MEAN       NA -0.005615 -0.001699
   3    rs1465837     SD       NA  0.00659  0.01125
   3    rs7626272   GENO      G/G      G/A      A/A
   3    rs7626272 COUNTS        0        7       33
   3    rs7626272   FREQ        0    0.175    0.825
   3    rs7626272   MEAN       NA -0.005615 -0.001699
   3    rs7626272     SD       NA  0.00659  0.01125
   3  rs140086460   GENO      G/G      G/C      C/C
   3  rs140086460 COUNTS        0        5       35
   3  rs140086460   FREQ        0    0.125    0.875
   3  rs140086460   MEAN       NA -0.002447 -0.002375
   3  rs140086460     SD       NA 0.009255  0.01092
   3   rs34438738   GENO      A/A      A/G      G/G
   3   rs34438738 COUNTS        0        8       32
   3   rs34438738   FREQ        0      0.2      0.8
   3   rs34438738   MEAN       NA -0.003237 -0.002171
   3   rs34438738     SD       NA 0.007756  0.01131
   3   rs34924588   GENO      T/T      T/A      A/A
   3   rs34924588 COUNTS        0        8       32
   3   rs34924588   FREQ        0      0.2      0.8
   3   rs34924588   MEAN       NA -0.003237 -0.002171
   3   rs34924588     SD       NA 0.007756  0.01131
   3  rs142064830   GENO      A/A      A/G      G/G
   3  rs142064830 COUNTS        0        4       36
   3  rs142064830   FREQ        0      0.1      0.9
   3  rs142064830   MEAN       NA  0.00128 -0.002791
   3  rs142064830     SD       NA  0.00386  0.01107
   3   rs78101778   GENO      A/A      A/G      G/G
   3   rs78101778 COUNTS        0        7       33
   3   rs78101778   FREQ        0    0.175    0.825
   3   rs78101778   MEAN       NA -0.005615 -0.001699
   3   rs78101778     SD       NA  0.00659  0.01125
   3  rs147684163   GENO      C/C    C/CAA  CAA/CAA
   3  rs147684163 COUNTS        1       22       17
   3  rs147684163   FREQ    0.025     0.55    0.425
   3  rs147684163   MEAN -0.004428 -0.001119 -0.003902
   3  rs147684163     SD        0  0.01025  0.01148
   3  rs148515293   GENO      G/G      G/T      T/T
   3  rs148515293 COUNTS        0        4       36
   3  rs148515293   FREQ        0      0.1      0.9
   3  rs148515293   MEAN       NA  0.00128 -0.002791
   3  rs148515293     SD       NA  0.00386  0.01107
   3  rs147235624   GENO      A/A      A/G      G/G
   3  rs147235624 COUNTS        0        8       32
   3  rs147235624   FREQ        0      0.2      0.8
   3  rs147235624   MEAN       NA -0.001167 -0.002689
   3  rs147235624     SD       NA  0.01151  0.01056
   3  rs183554847   GENO      C/C      C/T      T/T
   3  rs183554847 COUNTS        0        4       36
   3  rs183554847   FREQ        0      0.1      0.9
   3  rs183554847   MEAN       NA  0.00128 -0.002791
   3  rs183554847     SD       NA  0.00386  0.01107
   3   rs13317378   GENO      C/C      C/T      T/T
   3   rs13317378 COUNTS        1        9       30
   3   rs13317378   FREQ    0.025    0.225     0.75
   3   rs13317378   MEAN -0.004428 -0.002814 -0.002187
   3   rs13317378     SD        0 0.007263   0.0117
   3   rs13317412   GENO      C/C      C/T      T/T
   3   rs13317412 COUNTS        1        9       30
   3   rs13317412   FREQ    0.025    0.225     0.75
   3   rs13317412   MEAN -0.004428 -0.002814 -0.002187
   3   rs13317412     SD        0 0.007263   0.0117
   3   rs13327807   GENO      A/A      A/G      G/G
   3   rs13327807 COUNTS        1        9       30
   3   rs13327807   FREQ    0.025    0.225     0.75
   3   rs13327807   MEAN -0.004428 -0.002814 -0.002187
   3   rs13327807     SD        0 0.007263   0.0117
   3   rs13327784   GENO      T/T      T/C      C/C
   3   rs13327784 COUNTS        1        9       30
   3   rs13327784   FREQ    0.025    0.225     0.75
   3   rs13327784   MEAN -0.004428 -0.002814 -0.002187
   3   rs13327784     SD        0 0.007263   0.0117
   3   rs13317479   GENO      G/G      G/T      T/T
   3   rs13317479 COUNTS        1        9       30
   3   rs13317479   FREQ    0.025    0.225     0.75
   3   rs13317479   MEAN -0.004428 -0.002814 -0.002187
   3   rs13317479     SD        0 0.007263   0.0117
   3    rs6796980   GENO      T/T      T/C      C/C
   3    rs6796980 COUNTS        0        8       32
   3    rs6796980   FREQ        0      0.2      0.8
   3    rs6796980   MEAN       NA -0.003237 -0.002171
[truncated: 2,956,970 more chars]
