# Supplementary material for: Cell-to-cell expression dispersion of B-cell surface proteins is linked to genetic variants in humans
Source: Commun Biol. 2020 Jul 3;3:346. doi: 10.1038/s42003-020-1075-1 (PMC7335051; doi:10.1038/s42003-020-1075-1)
Supplement: Supplementary file 4 — Supplementary Data 2 [file 42003_2020_1075_MOESM4_ESM.zip › Supplementary_Data_S2/plink-results-40LCLs/CD86_chr3_cv.loess/CD86_cv.loess_40_LCLs.qassoc.mperm]

 CHR          SNP         EMP1         EMP2 
   3   rs76083426       0.9556            1 
   3   rs72969184       0.3672            1 
   3   rs74637378       0.9556            1 
   3    rs6779828       0.5452            1 
   3  rs571909772       0.3594            1 
   3    rs4687891       0.5567            1 
   3  rs150308251       0.3108            1 
   3   rs78737715       0.9556            1 
   3  rs112630184       0.9556            1 
   3  rs115325351       0.9556            1 
   3   rs78247728       0.3594            1 
   3  rs114719808       0.8614            1 
   3   rs79729654       0.8833            1 
   3  rs200808389       0.7189            1 
   3   rs62266274       0.2922            1 
   3   rs74920469       0.9556            1 
   3  rs113567496        0.032            1 
   3    rs9866536       0.6615            1 
   3     rs334560       0.5381            1 
   3   rs72969194       0.3672            1 
   3   rs74778169       0.9556            1 
   3    rs6805931       0.8962            1 
   3    rs9840111       0.3594            1 
   3     rs334561       0.8833            1 
   3   rs78453198       0.9556            1 
   3   rs77618823       0.5001            1 
   3   rs58863896       0.2922            1 
   3   rs67515346       0.2839            1 
   3   rs59703574       0.9556            1 
   3  rs146591776       0.3594            1 
   3  rs112353629       0.9556            1 
   3     rs334565       0.8833            1 
   3   rs78001869       0.9556            1 
   3     rs334566       0.5381            1 
   3  rs112446701       0.9556            1 
   3  rs570238285        0.046            1 
   3  rs200679386       0.7947            1 
   3  rs576972874       0.0164            1 
   3  rs115941008       0.8614            1 
   3   rs76530580       0.9556            1 
   3  rs116062432       0.8614            1 
   3   rs72969200       0.8334            1 
   3     rs182839       0.8833            1 
   3     rs334536       0.5381            1 
   3   rs72971006         0.38            1 
   3   rs75300086       0.9556            1 
   3  rs201701050       0.9556            1 
   3     rs334535       0.5223            1 
   3   rs17205095       0.8108            1 
   3   rs77726485       0.9556            1 
   3     rs334534       0.8962            1 
   3    rs9816864       0.3594            1 
   3  rs112158126       0.9556            1 
   3   rs62266277       0.2922            1 
   3  rs112912146       0.9556            1 
   3   rs61588608       0.9266            1 
   3   rs76375771       0.9556            1 
   3   rs72971013        0.032            1 
   3    rs9842216       0.3594            1 
   3   rs58959678       0.9212            1 
   3  rs149997834       0.9556            1 
   3  rs116455472       0.8614            1 
   3  rs144880072       0.9556            1 
   3     rs334551       0.8962            1 
   3   rs76224378       0.9556            1 
   3     rs334552       0.8962            1 
   3  rs140499519       0.9556            1 
   3  rs141411516       0.9556            1 
   3  rs199806110       0.5735            1 
   3  rs112003116       0.4906            1 
   3  rs112369966       0.9556            1 
   3  rs113228536       0.9556            1 
   3    rs9289139       0.3594            1 
   3   rs72971017        0.032            1 
   3    rs7626888       0.0139            1 
   3   rs79100041       0.9556            1 
   3   rs78106885       0.9556            1 
   3   rs72971018        0.032            1 
   3    rs9836325       0.3594            1 
   3     rs334554       0.8962            1 
   3   rs55974533       0.0139            1 
   3    rs9862099       0.3594            1 
   3   rs75766927       0.9556            1 
   3   rs62266281       0.2922            1 
   3  rs151266821       0.0139            1 
   3   rs78984101       0.9556            1 
   3  rs111759277       0.9556            1 
   3   rs76950123       0.9556            1 
   3  rs112627323       0.9556            1 
   3  rs113392759       0.9556            1 
   3   rs71688969       0.8962            1 
   3   rs73854776       0.2775            1 
   3   rs77026850       0.9556            1 
   3   rs60235167       0.2922            1 
   3  rs115760931         0.95            1 
   3   rs72971020       0.8334            1 
   3  rs114214246       0.7189            1 
   3   rs76748801       0.9556            1 
   3     rs334559       0.7458            1 
   3  rs112201072       0.9556            1 
   3   rs60325644       0.9556            1 
   3  rs373339796       0.9697            1 
   3    rs4688059       0.2922            1 
   3   rs77066685       0.6615            1 
   3  rs569442510       0.8614            1 
   3   rs72971026        0.032            1 
   3    rs3755556       0.8839            1 
   3    rs9846422       0.3594            1 
   3    rs3755557       0.1197            1 
   3   rs78247451       0.3594            1 
   3   rs80234913       0.5446            1 
   3   rs80050568       0.1197            1 
   3   rs73177909       0.1197            1 
   3  rs114265738       0.8614            1 
   3   rs12632325       0.3697            1 
   3    rs6806460       0.6011            1 
   3   rs80083327       0.8839            1 
   3   rs72971030       0.3672            1 
   3   rs17811013       0.1197            1 
   3  rs200931686       0.2974            1 
   3  rs147396134        0.032            1 
   3   rs58159117       0.3314            1 
   3   rs12635508       0.3314            1 
   3   rs17811061       0.1197            1 
   3     rs184576        0.876            1 
   3  rs139172121       0.6647            1 
   3   rs11925868       0.1197            1 
   3   rs11925952       0.1197            1 
   3   rs11925899       0.1197            1 
   3   rs74517115       0.8942            1 
   3  rs376466699      0.06029            1 
   3   rs62266287      0.05549            1 
   3  rs113872954       0.8942            1 
   3     rs334537       0.5548            1 
   3   rs11927974       0.9212            1 
   3   rs16830720      0.06559            1 
   3  rs199498515       0.9212            1 
   3  rs111661335       0.9212            1 
   3     rs334538       0.8965            1 
   3   rs17205536       0.9212            1 
   3  rs115836494       0.8614            1 
   3   rs73177912       0.9212            1 
   3   rs12053912      0.09929            1 
   3  rs113898838       0.8614            1 
   3     rs334539       0.5684            1 
   3     rs334540       0.5684            1 
   3   rs11359839       0.5531            1 
   3   rs34639411        0.275            1 
   3  rs112232014       0.1195            1 
   3  rs111918115       0.8614            1 
   3   rs78093713       0.6963            1 
   3    rs9868486       0.2744            1 
   3   rs16830730       0.1558            1 
   3    rs9873873       0.2744            1 
   3    rs4688062       0.1195            1 
   3  rs114455334       0.7345            1 
   3   rs78850370       0.3594            1 
   3  rs113236173       0.8614            1 
   3  rs147912912       0.2744            1 
   3  rs143681766       0.5446            1 
   3    rs9289141       0.1195            1 
   3     rs334542       0.6538            1 
   3  rs112442742       0.8614            1 
   3     rs334543       0.8686            1 
   3   rs58321096       0.2419            1 
   3   rs12493535       0.1195            1 
   3     rs334544       0.1334            1 
   3    rs6804929       0.4732            1 
   3   rs77709982       0.7345            1 
   3    rs1488766       0.0202            1 
   3  rs113461270       0.8614            1 
   3     rs334545       0.5684            1 
   3  rs113635897       0.8614            1 
   3   rs59081488       0.3047            1 
   3  rs144865819       0.2744            1 
   3  rs112321186       0.9212            1 
   3   rs62266291       0.3374            1 
   3  rs149131446       0.3374            1 
   3   rs59660423       0.7345            1 
   3  rs141103461       0.9263            1 
   3   rs80300251       0.8614            1 
   3     rs749768      0.09139            1 
   3  rs115655564       0.8614            1 
   3   rs59504548       0.3488            1 
   3    rs9813357       0.2699            1 
   3    rs3036733       0.3098            1 
   3   rs76014591       0.2699            1 
   3  rs111477984       0.8614            1 
   3   rs11362154       0.6688            1 
   3   rs79106432       0.7018            1 
   3   rs34825829        0.672            1 
   3    rs6776878       0.1657            1 
   3    rs9861883        0.341            1 
   3     rs334547       0.8229            1 
   3    rs9849392       0.2006            1 
   3     rs334548       0.9692            1 
   3     rs334549       0.6688            1 
   3     rs334550       0.9692            1 
   3   rs72971050       0.2419            1 
   3   rs72971051       0.2419            1 
   3   rs56808971       0.7018            1 
   3    rs6792814       0.1657            1 
   3    rs3112282       0.6688            1 
   3    rs3112283       0.6688            1 
   3   rs62266309       0.5936            1 
   3  rs373414536       0.5936            1 
   3   rs62266310       0.5936            1 
   3   rs62266311       0.5936            1 
   3   rs13086387       0.8915            1 
   3    rs7644268       0.6528            1 
   3   rs35450153       0.8915            1 
   3   rs34473571        0.111            1 
   3   rs72971057       0.3672            1 
   3   rs73177923       0.8915            1 
   3  rs113170394       0.3487            1 
   3  rs539276505       0.3672            1 
   3    rs6438558       0.5261            1 
   3   rs75684688       0.3487            1 
   3   rs59250491       0.8988            1 
   3  rs115802497       0.8614            1 
   3   rs13067539      0.08429            1 
   3   rs59669360      0.05439            1 
   3    rs6781470       0.9987            1 
   3  rs111382882       0.3672            1 
   3    rs8180068        0.111            1 
   3   rs57072752       0.9582            1 
   3   rs11927947       0.8915            1 
   3   rs57664228        0.111            1 
   3   rs57147159       0.3672            1 
   3   rs28398784       0.9987            1 
   3    rs4687895       0.0303            1 
   3   rs59328871        0.111            1 
   3   rs55903100       0.9582            1 
   3     rs923380       0.6528            1 
   3     rs901920       0.9535            1 
   3   rs72952818       0.3672            1 
   3   rs67984114       0.8915            1 
   3  rs111962976       0.3672            1 
   3  rs144296171        0.111            1 
   3   rs60166367       0.1857            1 
   3   rs59426062       0.9582            1 
   3   rs72625409       0.8915            1 
   3   rs34548229       0.3305            1 
   3   rs58075517       0.9582            1 
   3    rs6781123       0.1171            1 
   3   rs12495656        0.111            1 
   3    rs2130001       0.9987            1 
   3    rs9637384        0.111            1 
   3    rs2171599       0.9535            1 
   3   rs13095684      0.09999            1 
   3   rs11705695       0.8915            1 
   3   rs10934510      0.05279            1 
   3   rs11706916        0.111            1 
   3   rs57199107       0.7615            1 
   3    rs2035674       0.9535            1 
   3    rs2035673       0.9535            1 
   3    rs2035672       0.9535            1 
   3    rs6804257       0.9582            1 
   3   rs58155463       0.6384            1 
   3    rs1807075       0.4621            1 
   3    rs2046954       0.8197            1 
   3    rs2046953       0.6032            1 
   3    rs4676703      0.05279            1 
   3    rs4676811       0.1292            1 
   3     rs902796       0.3883            1 
   3   rs13317104       0.2413            1 
   3   rs56148233       0.7307            1 
   3   rs13073885      0.05369            1 
   3   rs80204461       0.1976            1 
   3  rs149787510        0.939            1 
   3  rs369983951       0.8798            1 
   3   rs34591954       0.8111            1 
   3     rs902795       0.3883            1 
   3    rs5852232       0.7621            1 
   3  rs115217221       0.8614            1 
   3    rs6438559       0.8364            1 
   3    rs6438560       0.8332            1 
   3    rs6782570       0.8364            1 
   3    rs6769988       0.8364            1 
   3    rs6794478       0.8364            1 
   3   rs10934511       0.6718            1 
   3    rs7641727       0.4739            1 
   3   rs34291253       0.7355            1 
   3    rs4488869       0.8364            1 
   3    rs4563433       0.7392            1 
   3   rs13075809       0.8111            1 
   3   rs79068333       0.0389            1 
   3    rs6438561       0.8364            1 
   3    rs6438562       0.4759            1 
   3   rs35605064       0.7875            1 
   3    rs6438564       0.8364            1 
   3    rs6438565       0.8027            1 
   3   rs72952850       0.3672            1 
   3    rs6438566       0.8364            1 
   3   rs58043269       0.9919            1 
   3  rs543965823       0.2567            1 
   3    rs9877813       0.8695            1 
   3   rs10804550       0.8695            1 
   3    rs9851098       0.9264            1 
   3   rs71327212       0.6642            1 
   3   rs71327213       0.5285            1 
   3    rs5852233        0.049            1 
   3    rs2035671       0.7621            1 
   3   rs68123844       0.6642            1 
   3   rs12489527       0.8826            1 
   3   rs72952852       0.3672            1 
   3   rs11712811       0.7991            1 
   3   rs60845666       0.8258            1 
   3    rs9844063       0.9264            1 
   3    rs9881717       0.8364            1 
   3   rs12152218       0.8364            1 
   3   rs10523022       0.6032            1 
   3  rs141681040       0.6916            1 
   3    rs4676767       0.3883            1 
   3  rs140706014       0.7621            1 
   3   rs77557687       0.8031            1 
   3  rs200601614       0.5885            1 
   3   rs58361974       0.6211            1 
   3   rs13079094       0.5885            1 
   3   rs72952863       0.3672            1 
   3   rs10514764       0.9218            1 
   3    rs7633395        0.774            1 
   3    rs3732362       0.8172            1 
   3    rs3732363       0.8695            1 
   3   rs13092071       0.9731            1 
   3    rs1488763       0.4158            1 
   3   rs60464555       0.9218            1 
   3   rs60112606       0.3421            1 
   3    rs9853082       0.4203            1 
   3    rs1873070       0.8826            1 
   3    rs9858566       0.8364            1 
   3     rs902790       0.8364            1 
   3   rs10934512       0.8364            1 
   3    rs9868058       0.8364            1 
   3    rs9868312       0.8364            1 
   3    rs6805050       0.8364            1 
   3   rs11719262        0.982            1 
   3    rs9841122       0.8364            1 
   3    rs9841303       0.8364            1 
   3   rs34720062        0.774            1 
   3   rs10629335       0.8364            1 
   3    rs7653263       0.8364            1 
   3   rs11456826       0.8364            1 
   3    rs7653396       0.8364            1 
   3    rs7641838       0.8364            1 
   3    rs7642171       0.8364            1 
   3   rs13064815       0.8418            1 
   3    rs9289142       0.8364            1 
   3    rs9857123       0.8364            1 
   3    rs1488762       0.8364            1 
   3    rs1488761       0.8364            1 
   3    rs1074053       0.4201            1 
   3    rs1079784        0.774            1 
   3    rs2319540       0.9919            1 
   3   esv3597570       0.7323            1 
   3  rs552597888       0.8456            1 
   3    rs4134492       0.8364            1 
   3  rs116718806       0.3671            1 
   3   rs10571857       0.8364            1 
   3  rs543088040       0.7206            1 
   3   rs36107695       0.8915            1 
   3    rs6775625       0.8364            1 
   3    rs7634938        0.774            1 
   3   rs72952877       0.3672            1 
   3   rs11709677        0.982            1 
   3   rs11721221        0.982            1 
   3    rs7635647       0.8695            1 
   3   rs55871529       0.6041            1 
   3   rs56097401        0.785            1 
   3   rs34032950        0.774            1 
   3    rs9813834       0.8364            1 
   3   rs11707711       0.8364            1 
   3    rs6776122       0.8364            1 
   3   rs72952884       0.3672            1 
   3     rs979682       0.8364            1 
   3    rs6438567       0.8364            1 
   3    rs1488765        0.982            1 
   3    rs1488764       0.8364            1 
   3   rs11710115        0.982            1 
   3    rs9872165       0.8364            1 
   3   rs62264969       0.9919            1 
   3    rs9835042       0.6763            1 
   3   rs13088757       0.4201            1 
   3   rs73856411       0.1976            1 
   3    rs9844508       0.8695            1 
   3   rs11426784       0.9601            1 
   3    rs2319541       0.8364            1 
   3   rs16830813        0.982            1 
   3    rs1907681       0.8364            1 
   3     rs902791       0.8364            1 
   3   rs76885361       0.3671            1 
   3     rs902792       0.8364            1 
   3    rs5852234       0.8695            1 
   3   rs34715601       0.8657            1 
   3   rs76403762       0.1976            1 
   3    rs4676804       0.8364            1 
   3  rs138406928       0.4201            1 
   3   rs72952897       0.9919            1 
   3    rs2319542       0.8364            1 
   3    rs2874021       0.9919            1 
   3    rs1352458       0.8364            1 
   3    rs4676809       0.8364            1 
   3    rs7637828       0.8364            1 
   3   rs35942490       0.3685            1 
   3   rs75049149       0.1976            1 
   3   rs13090279       0.4201            1 
   3    rs6772067       0.8695            1 
   3   rs62264981       0.9919            1 
   3   rs60511075       0.9919            1 
   3   rs73856417       0.1976            1 
   3   rs71156784       0.7621            1 
   3   rs10934514       0.7621            1 
   3   rs10934515       0.7621            1 
   3   rs10934516       0.7621            1 
   3   rs35977875        0.774            1 
   3   rs10934517       0.7621            1 
   3    rs2171598       0.7621            1 
   3    rs2130000       0.7621            1 
   3  rs140612494       0.1976            1 
   3   rs35280462        0.774            1 
   3   rs11926867        0.982            1 
   3   rs72954705       0.3672            1 
   3    rs6764549       0.7621            1 
   3    rs2319543       0.7621            1 
   3     rs902793        0.982            1 
   3     rs902794       0.8364            1 
   3  rs115059400       0.8614            1 
   3   rs10674975       0.7338            1 
   3   rs10674976       0.1102            1 
   3   rs67430232        0.982            1 
   3    rs4676822       0.8364            1 
   3    rs2874022       0.8364            1 
   3   rs34537735        0.774            1 
   3  rs530640778       0.6325            1 
   3    rs9849023       0.8364            1 
   3  rs112676942       0.7618            1 
   3    rs2014133       0.8364            1 
   3    rs2014142       0.8695            1 
   3    rs2035669       0.4596            1 
   3   rs72954713       0.5189            1 
   3   rs72954714       0.5189            1 
   3    rs4549306       0.9919            1 
   3     rs923726       0.7621            1 
   3     rs923727       0.7621            1 
   3     rs923728       0.7621            1 
   3    rs9842302       0.7621            1 
   3   rs72954718       0.9919            1 
   3   rs72954719       0.9919            1 
   3    rs9289143       0.7621            1 
   3   rs78254349       0.3672            1 
   3   rs74786218       0.3672            1 
   3    rs2874023       0.7621            1 
   3   rs11915552       0.7621            1 
   3   rs10049256       0.7621            1 
   3    rs5852236       0.7621            1 
   3   rs10049457       0.6763            1 
   3    rs2131174       0.7621            1 
   3   rs72954722       0.5936            1 
   3    rs2007756       0.3883            1 
   3    rs6783970       0.9754            1 
   3   rs10934518       0.8826            1 
   3   rs10934519       0.8695            1 
   3   rs72954725       0.9919            1 
   3   rs72954726       0.5189            1 
   3    rs6803669       0.6032            1 
   3  rs142823750       0.3671            1 
   3   rs35902169        0.774            1 
   3  rs112055226       0.1976            1 
   3   rs10934520       0.5885            1 
   3    rs6765483       0.6738            1 
   3    rs2029607        0.774            1 
   3   rs62264984       0.8695            1 
   3   rs79936700       0.6957            1 
   3   rs35791817       0.5885            1 
   3    rs2029609       0.8695            1 
   3   rs13087908       0.6738            1 
   3  rs201747814       0.5451            1 
   3   rs11348199        0.774            1 
   3   rs72954727       0.3672            1 
   3    rs9878040       0.6763            1 
   3   rs11928560       0.2754            1 
   3   rs56259926       0.7939            1 
   3   rs28735732       0.9109            1 
   3    rs9883331       0.5394            1 
   3   rs62264985        0.924            1 
   3   rs13068983       0.8469            1 
   3   rs16830894       0.9109            1 
   3   rs12491165       0.9109            1 
   3    rs4676832       0.7545            1 
   3    rs4676833       0.7702            1 
   3    rs6777971       0.7545            1 
   3    rs6778180       0.9458            1 
   3    rs4676834       0.7545            1 
   3    rs9811483       0.7545            1 
   3  rs531304770       0.5001            1 
   3    rs9821746       0.7702            1 
   3   rs35114984       0.9165            1 
   3   rs34537560       0.6033            1 
   3   rs34998142       0.7744            1 
   3    rs9827384       0.5394            1 
   3    rs9827647       0.9139            1 
   3  rs112084427       0.3672            1 
   3    rs9833127       0.9109            1 
   3   rs72954733       0.3672            1 
   3   rs11927125       0.7939            1 
   3   rs62264988        0.924            1 
   3   rs34964758       0.7744            1 
   3    rs2319544       0.9109            1 
   3    rs9858897       0.9109            1 
   3   rs34355004       0.4634            1 
   3   rs34829073       0.7744            1 
   3   rs11929146       0.7702            1 
   3  rs114095275       0.8031            1 
   3    rs6787458       0.7545            1 
   3    rs5852237       0.7702            1 
   3  rs147511193        0.924            1 
   3  rs149185568       0.7545            1 
   3   rs35577170       0.9458            1 
   3  rs563135683       0.9458            1 
   3    rs7648922       0.8571            1 
   3   rs34014378       0.7744            1 
   3    rs6785180        0.289            1 
   3    rs1388755        0.679            1 
   3    rs7632933       0.8538            1 
   3    rs1826376        0.679            1 
   3    rs7633690       0.9109            1 
   3    rs9846992        0.924            1 
   3    rs9847014       0.5394            1 
   3   rs35965564       0.4634            1 
   3   rs12635156       0.9109            1 
   3  rs145586367       0.9109            1 
   3    rs1907683       0.7744            1 
   3   rs80047133       0.3518            1 
   3   rs57119250       0.3672            1 
   3  rs141232209       0.9109            1 
   3    rs9863909       0.9139            1 
   3   rs35049714       0.9458            1 
   3    rs6438569       0.7545            1 
   3    rs4321558       0.7545            1 
   3    rs4501147       0.7545            1 
   3  rs112853410       0.3672            1 
   3  rs113383224       0.3672            1 
   3  rs376108162       0.4355            1 
   3   rs12492422       0.3616            1 
   3    rs9852150       0.9109            1 
   3  rs113604998       0.3672            1 
   3   rs55762220       0.7744            1 
   3   rs55773752       0.7744            1 
   3    rs6764990       0.7702            1 
   3   rs13314395       0.9109            1 
   3    rs1602613       0.9109            1 
   3   rs72954750       0.3672            1 
   3   rs72954753       0.3672            1 
   3    rs1492271       0.7545            1 
   3    rs1492272       0.7744            1 
   3  rs199824735       0.2061            1 
   3    rs6803611       0.7545            1 
   3   rs10586717       0.7344            1 
   3   rs12638442       0.3616            1 
   3    rs7612000       0.6033            1 
   3    rs1388754       0.9109            1 
   3   rs56805999       0.7939            1 
   3   rs59807714       0.4453            1 
   3    rs1118199       0.9109            1 
   3   rs62265006       0.5394            1 
   3  rs555597837       0.3035            1 
   3    rs1873651       0.3424            1 
   3    rs9811713       0.5394            1 
   3    rs9811986       0.9518            1 
   3    rs9816153       0.7344            1 
   3    rs6771865       0.9109            1 
   3    rs6772226       0.7545            1 
   3    rs9854639       0.5394            1 
   3   rs78959228       0.3035            1 
   3   rs74744918       0.3035            1 
   3  rs535960478       0.9174            1 
   3   rs35055813       0.7744            1 
   3   rs12695398       0.7702            1 
   3  rs147389475       0.4464            1 
   3  rs147079602       0.5394            1 
   3   rs61462888       0.4453            1 
   3    rs6764177       0.2476            1 
   3   rs78137076       0.7702            1 
   3  rs138685019       0.7545            1 
   3   rs28783818       0.4464            1 
   3   rs60112789       0.4453            1 
   3    rs4583685       0.7545            1 
   3   rs35747924       0.3035            1 
   3   rs59078250       0.4453            1 
   3    rs4431141       0.7702            1 
   3   rs13324178       0.9518            1 
   3    rs2101656        0.679            1 
   3    rs2087746       0.4634            1 
   3    rs6801765       0.9518            1 
   3    rs1844972       0.9109            1 
   3    rs9826773       0.9109            1 
   3    rs1907680       0.7545            1 
   3    rs9851018       0.9109            1 
   3   rs34315935       0.8968            1 
   3   rs58693617       0.1197            1 
   3   rs28495065       0.5394            1 
   3    rs4676673       0.9766            1 
   3   rs13319879       0.7859            1 
   3   rs11716696       0.7859            1 
   3   rs13059080       0.4634            1 
   3    rs1352933       0.9467            1 
   3    rs1352932       0.7545            1 
   3    rs1352931       0.8669            1 
   3     rs980839       0.7545            1 
   3   rs11718951       0.7744            1 
   3    rs9872922       0.5394            1 
   3  rs139186147       0.4464            1 
   3    rs9637364        0.679            1 
   3    rs9878591       0.9467            1 
   3    rs4676675       0.9467            1 
   3   rs13078387        0.488            1 
   3    rs1873652       0.7859            1 
   3   rs71619771       0.7744            1 
   3   rs74347840       0.9311            1 
   3   rs60282320       0.3672            1 
   3    rs4263318       0.7545            1 
   3   rs11290372       0.7859            1 
   3    rs4314205       0.7545            1 
   3   rs13091848       0.7744            1 
   3    rs9856288       0.7859            1 
   3    rs9856618       0.7859            1 
   3     rs796824       0.7545            1 
   3  rs202139517        0.679            1 
   3   rs55861253       0.9263            1 
   3   rs56103727       0.9263            1 
   3     rs787183       0.7939            1 
   3   rs12494395       0.7744            1 
   3    rs9824334       0.7859            1 
   3    rs4676676       0.9263            1 
   3    rs1085611       0.9311            1 
   3   rs72954777       0.3672            1 
   3     rs787184       0.4453            1 
   3    rs9829600       0.5394            1 
   3   rs72954784       0.3672            1 
   3    rs9816220       0.9518            1 
   3     rs813697       0.7545            1 
   3  rs545743587       0.6726            1 
   3     rs902797       0.5394            1 
   3  rs138383269       0.9311            1 
   3  rs544993123       0.4957            1 
   3     rs787185       0.7545            1 
   3  rs541258615       0.8571            1 
   3   rs17812613       0.5394            1 
   3  rs201265685       0.4969            1 
   3   rs78307872       0.4634            1 
   3  rs115686878       0.4634            1 
   3  rs149065512       0.4634            1 
   3   rs11707599       0.6047            1 
   3   rs61797806       0.5394            1 
   3    rs9875613       0.4327            1 
   3    rs2319672       0.2056            1 
   3    rs2319671       0.7859            1 
   3   rs72954789       0.7859            1 
   3    rs4378995       0.4327            1 
   3    rs2319670       0.3733            1 
   3   rs11914907       0.6733            1 
   3   rs11922605       0.6733            1 
   3   rs60066493      0.07369            1 
   3    rs4058357       0.7859            1 
   3   rs61284032      0.07369            1 
   3   rs73856447       0.0183            1 
   3    rs6774960       0.4327            1 
   3   rs34305348       0.4634            1 
   3     rs787202       0.5942            1 
   3    rs4146299       0.3733            1 
   3   rs10934526       0.7859            1 
   3    rs2319669       0.7859            1 
   3   rs35424653       0.2568            1 
   3    rs4146300       0.3733            1 
   3    rs6795868       0.4327            1 
   3    rs5852239       0.4327            1 
   3    rs5852240       0.5134            1 
   3   rs79019771       0.2568            1 
   3    rs1849933       0.8571            1 
   3    rs9843220       0.4327            1 
   3   rs73856450      0.07369            1 
   3    rs9848714       0.7859            1 
   3   rs72954800       0.5114            1 
   3    rs2943755        0.679            1 
   3     rs814182       0.2568            1 
   3    rs9849695       0.7859            1 
   3   rs10934527       0.7329            1 
   3  rs113203377      0.07369            1 
   3     rs787211        0.679            1 
   3   rs13091943       0.6937            1 
   3   rs13096642       0.5441            1 
   3    rs2638599       0.9689            1 
   3    rs2673718       0.9689            1 
   3   rs11705881       0.9116            1 
   3    rs1092743       0.4974            1 
   3    rs2971213       0.9709            1 
   3   rs11706014       0.8568            1 
   3   rs35964791       0.3733            1 
   3    rs9810674       0.8508            1 
   3    rs1085625       0.4974            1 
   3    rs9815720       0.8508            1 
   3    rs1085624       0.2568            1 
   3    rs1085623       0.7754            1 
   3    rs1085622       0.9709            1 
   3    rs2101657       0.9116            1 
   3    rs1085621       0.7754            1 
   3    rs1085620       0.9709            1 
   3    rs1085619       0.7754            1 
   3  rs147179008       0.9116            1 
   3  rs116647592       0.9116            1 
   3   rs28781320       0.4464            1 
   3  rs113662578       0.6624            1 
   3  rs112378529       0.6624            1 
   3    rs2874052       0.8568            1 
   3    rs2319667       0.9116            1 
   3   rs55668561       0.9116            1 
   3   rs28838888       0.7626            1 
   3   rs11711504       0.8568            1 
   3    rs2943756       0.9123            1 
   3  rs150438062       0.1321            1 
   3   rs10460827       0.9116            1 
   3   rs72956815       0.9116            1 
   3   rs75888934       0.3634            1 
   3    rs7642267       0.3893            1 
   3   rs10460828       0.8568            1 
   3    rs9823907       0.3893            1 
   3    rs2673712       0.8446            1 
   3   rs77196366       0.1321            1 
   3    rs2673713       0.9123            1 
   3    rs9849426       0.7626            1 
   3    rs9834585       0.4765            1 
   3   rs11273560       0.4974            1 
   3     rs796825       0.6908            1 
   3     rs787203       0.9872            1 
   3   rs57302710       0.9727            1 
   3   rs34782816       0.5862            1 
   3    rs9846512        0.911            1 
   3   rs35402050       0.5341            1 
   3    rs1515574       0.9297            1 
   3    rs9851825        0.629            1 
   3    rs2971211       0.5341            1 
   3   rs13314898       0.5341            1 
   3   rs71800268       0.5866            1 
   3     rs787201        0.629            1 
   3   rs12636534       0.1524            1 
   3     rs787200       0.8284            1 
   3  rs116096372       0.8614            1 
   3   rs34143531       0.9297            1 
   3     rs787199       0.6437            1 
   3    rs9867399       0.8426            1 
   3    rs9829772        0.911            1 
   3   rs34577616       0.4303            1 
   3    rs9850143        0.911            1 
   3  rs187510115       0.2208            1 
   3   rs79276063       0.5866            1 
   3   rs77133734       0.3634            1 
   3     rs787198       0.1201            1 
   3   rs72956841       0.8696            1 
   3     rs787196       0.6642            1 
   3   rs17281780       0.9101            1 
   3   rs76762825       0.0173            1 
   3  rs542870940       0.1208            1 
   3   rs12494182       0.0204            1 
   3  rs574047431       0.7349            1 
   3     rs809792       0.4963            1 
   3    rs6771381       0.9927            1 
   3   rs55813294       0.0204            1 
   3     rs787186       0.4963            1 
   3  rs149454147       0.5472            1 
   3     rs787188       0.0484            1 
   3     rs787189       0.6056            1 
   3    rs2638591        0.528            1 
   3   rs73856465       0.5472            1 
   3   rs73856468       0.9127            1 
   3     rs787190        0.528            1 
   3   rs73856469       0.2722            1 
   3    rs6808344       0.4109            1 
   3     rs787191      0.08949            1 
   3     rs787192        0.528            1 
   3    rs4676695      0.07739            1 
   3   rs34035570      0.06939            1 
   3   rs72956850       0.4149            1 
   3   rs72956851       0.4149            1 
   3   rs72956853        0.557            1 
   3     rs787194      0.06939            1 
   3   rs57086352        0.356            1 
   3  rs113913744       0.8614            1 
   3   rs72956859       0.8582            1 
   3    rs1085614        0.528            1 
   3   rs74447656       0.3634            1 
   3    rs9860337       0.8702            1 
   3   rs35258094        0.528            1 
   3   rs55885326       0.8582            1 
   3   rs11719424       0.3656            1 
   3   rs13075658      0.08829            1 
   3    rs1085615      0.06939            1 
   3    rs1085616        0.528            1 
   3   rs72956861       0.8582            1 
   3  rs114601811       0.8614            1 
   3  rs142774004        0.528            1 
   3  rs114940204       0.8587            1 
   3    rs1085617        0.528            1 
   3   rs78098868       0.2221            1 
   3   rs58556686       0.2128            1 
   3    rs9847841       0.8702            1 
   3  rs141045107       0.3634            1 
   3  rs114765672       0.9397            1 
   3  rs115235940       0.8614            1 
   3     rs787195      0.06939            1 
   3   rs13318838        0.528            1 
   3  rs113153986       0.8614            1 
   3    rs6784366       0.3656            1 
   3  rs536070765       0.8614            1 
   3   rs16831027       0.8614            1 
   3    rs7632516       0.2128            1 
   3    rs5852241      0.06939            1 
   3     rs787209      0.06939            1 
   3   rs73856480       0.0204            1 
   3   rs77298798       0.8614            1 
   3   rs72956869       0.9515            1 
   3   rs73856482       0.7025            1 
   3   rs11445102      0.06939            1 
   3   rs35658370      0.07819            1 
   3   rs56824035       0.8582            1 
   3     rs787208        0.528            1 
   3   rs16831032       0.0204            1 
   3   rs11343116        0.528            1 
   3  rs558133547        0.528            1 
   3     rs787207        0.528            1 
   3   rs72956871       0.4381            1 
   3  rs114769043       0.9842            1 
   3   rs16831033       0.4592            1 
   3    rs6782613         0.84            1 
   3  rs116389131       0.8614            1 
   3   rs10511400       0.4592            1 
   3   rs34220764       0.1747            1 
   3   rs58174591       0.9261            1 
   3  rs138097645       0.9842            1 
   3  rs115059594       0.8614            1 
   3   rs11554681      0.08829            1 
   3  rs113457089       0.8614            1 
   3   rs58345296       0.4592            1 
   3     rs787206       0.1747            1 
   3  rs112676909       0.8614            1 
   3   rs16831036       0.4592            1 
   3    rs6800402      0.06939            1 
   3   rs61020295       0.2722            1 
   3    rs2638597       0.1747            1 
   3    rs9850986       0.7403            1 
   3    rs6803428       0.4592            1 
   3  rs553758841       0.9397            1 
   3   rs16831049       0.8614            1 
   3    rs9856670       0.1747            1 
   3    rs9876547       0.1747            1 
   3  rs555485502       0.8582            1 
   3    rs6782419       0.4592            1 
   3  rs560759949      0.07659            1 
   3    rs2943757      0.06939            1 
   3     rs787205       0.1747            1 
   3  rs190343305       0.8614            1 
   3  rs141062687      0.06939            1 
   3    rs6802912       0.9842            1 
   3     rs701988      0.06939            1 
   3     rs923729       0.1747            1 
   3   rs10707185       0.9248            1 
   3   rs72317043       0.8582            1 
   3    rs9874631      0.06939            1 
   3   rs60136263       0.9248            1 
   3   rs56384860       0.8582            1 
   3    rs6764516       0.1747            1 
   3    rs6438577      0.06939            1 
   3    rs6803206      0.06939            1 
   3     rs951658       0.1747            1 
   3    rs9810784       0.1747            1 
   3    rs2319674      0.06939            1 
   3  rs535042019       0.5932            1 
   3   rs34104182       0.3803            1 
   3    rs6806659      0.06939            1 
   3  rs115005374       0.9842            1 
   3    rs2176093      0.06939            1 
   3   rs28826066       0.1747            1 
   3    rs9849354      0.06939            1 
   3   rs59766787       0.8696            1 
   3   rs56048284       0.8582            1 
   3  rs111782197       0.8614            1 
   3    rs9817398      0.06939            1 
   3    rs1009248       0.3803            1 
   3    rs9822269      0.06939            1 
   3    rs9822759       0.1747            1 
   3    rs9822636       0.1747            1 
   3    rs9822672      0.06939            1 
   3  rs113060460       0.3803            1 
   3    rs6808913       0.1747            1 
   3   rs60814807       0.8582            1 
   3  rs115406405       0.8614            1 
   3   rs11928731       0.1747            1 
   3   rs28535957       0.1747            1 
   3   rs13327125       0.1747            1 
   3    rs6764372       0.9248            1 
   3   rs11914405       0.1747            1 
   3    rs6767308       0.1747            1 
   3    rs6791815       0.4592            1 
   3   rs12485446       0.9507            1 
   3   rs72956897       0.8582            1 
   3    rs6770482       0.4592            1 
   3   rs10048964       0.1747            1 
   3   rs13318758       0.1747            1 
   3   rs77775034       0.8702            1 
   3  rs112318008       0.8614            1 
   3    rs6777979       0.1747            1 
   3   rs56191134      0.08829            1 
   3    rs1515576       0.2696            1 
   3    rs7622363       0.2696            1 
   3   rs77301043       0.8587            1 
   3    rs9836095       0.8702            1 
   3  rs147778109       0.8614            1 
   3  rs115452362       0.8614            1 
   3   rs55640624       0.8582            1 
   3   rs59522791       0.8582            1 
   3    rs1515575      0.08829            1 
   3    rs1625178       0.1747            1 
   3   rs13075278      0.08829            1 
   3   rs61160321       0.8582            1 
   3    rs5852244      0.08829            1 
   3   rs59779647       0.8582            1 
   3   rs75099270       0.9507            1 
   3  rs140096128       0.9421            1 
   3  rs111812851       0.8614            1 
   3   rs79839362       0.9507            1 
   3  rs116317663       0.8614            1 
   3  rs538540410       0.3153            1 
   3  rs139257696       0.8582            1 
   3  rs143167018       0.9248            1 
   3    rs6787089       0.2696            1 
   3    rs6787618      0.08829            1 
   3   rs13100050      0.08829            1 
   3  rs111371079       0.3803            1 
   3   rs12495760       0.3803            1 
   3   rs16831061       0.8587            1 
   3   rs73855206       0.9248            1 
   3    rs3914498      0.08829            1 
   3   rs12638445       0.2696            1 
   3    rs1147680       0.2696            1 
   3    rs1147681       0.1747            1 
   3  rs146340990       0.1747            1 
   3    rs2030413      0.08109            1 
   3   rs11717787       0.2261            1 
   3  rs114211109       0.9507            1 
   3  rs112768024       0.8614            1 
   3   rs72958712       0.9896            1 
   3   rs11718087        0.327            1 
   3  rs115073416       0.8614            1 
   3   rs72958714       0.9896            1 
   3    rs1147688       0.1223            1 
   3   rs73855212       0.2171            1 
   3    rs1147689       0.1223            1 
   3   rs16831067       0.4392            1 
   3    rs1147690       0.1223            1 
   3    rs4676697      0.08829            1 
   3   rs16831072       0.8614            1 
   3   rs63463466       0.1104            1 
   3   rs16831074       0.9803            1 
   3   rs79894520       0.2171            1 
   3    rs1606871        0.327            1 
   3   rs73855215       0.2171            1 
   3   rs35035255       0.0479            1 
   3   rs12497721       0.9507            1 
   3  rs570067651       0.8614            1 
   3  rs556257523       0.2171            1 
   3  rs142761241        0.327            1 
   3  rs199978028        0.327            1 
   3  rs148403956        0.327            1 
   3  rs111525538       0.3386            1 
   3  rs371598772       0.9896            1 
   3  rs188773446       0.2171            1 
   3  rs542999874       0.8614            1 
   3   rs36000147       0.8027            1 
   3   rs11713799        0.327            1 
   3    rs6770455       0.8027            1 
   3    rs6770270       0.8027            1 
   3  rs145683115       0.3386            1 
   3    rs1716856       0.1342            1 
   3   rs73855218       0.2171            1 
   3  rs115678646       0.8614            1 
   3   rs11708297       0.1984            1 
   3    rs1716855       0.1223            1 
   3   rs75403416       0.3739            1 
   3    rs2091727       0.6672            1 
   3   rs13083670       0.8027            1 
   3    rs2673701       0.7911            1 
   3   rs34542139       0.7911            1 
   3   rs16831087        0.327            1 
   3    rs1733324       0.7911            1 
   3    rs1716840       0.6856            1 
   3   rs75375663       0.8614            1 
   3   rs13096232       0.8027            1 
   3   rs13096256       0.8027            1 
   3  rs114887859       0.2221            1 
   3  rs539396463       0.9507            1 
   3   rs71327229       0.8027            1 
   3   rs11308250       0.7911            1 
   3    rs1356112       0.6944            1 
   3    rs1621291       0.6856            1 
   3    rs1617553       0.7911            1 
   3   rs61098351       0.1254            1 
   3    rs1733328       0.1223            1 
   3    rs1716839       0.9991            1 
   3    rs1716838       0.9991            1 
   3    rs4676776       0.5212            1 
   3  rs541872738       0.5532            1 
   3  rs141350820       0.0278            1 
   3   rs11378986       0.6672            1 
   3    rs2702157       0.9658            1 
   3    rs7616519       0.2423            1 
   3    rs2702158       0.9658            1 
   3   rs11296382       0.5056            1 
   3    rs7616807       0.2681            1 
   3    rs9851711       0.1223            1 
   3    rs7617027       0.1311            1 
   3    rs7639127       0.7163            1 
   3    rs7639144       0.7163            1 
   3    rs2673696       0.6672            1 
   3   rs59248423       0.2788            1 
   3   rs61535593       0.9896            1 
   3   rs73855223       0.7134            1 
   3    rs6773612      0.05689            1 
   3    rs4676777       0.5212            1 
   3   rs55893937       0.5189            1 
   3   rs73855224       0.2171            1 
   3  rs140742238       0.9254            1 
   3   rs33935225       0.6493            1 
   3    rs4533682       0.0499            1 
   3   rs34805176       0.7442            1 
   3    rs1147693       0.1212            1 
   3   rs58296615       0.9254            1 
   3    rs1147694       0.1212            1 
   3       rs2488       0.1212            1 
   3    rs1057231       0.1212            1 
   3      rs13709       0.1212            1 
   3       rs1700       0.0278            1 
   3    rs1056928       0.1291            1 
   3    rs1259328       0.1291            1 
   3   rs11708686      0.05689            1 
   3  rs114109084       0.4082            1 
   3   rs16831134       0.9507            1 
   3    rs1147696       0.1291            1 
   3    rs1147697       0.1399            1 
   3    rs1147698       0.1291            1 
   3   rs11361184       0.4725            1 
   3    rs2319741       0.9507            1 
   3    rs1147699       0.1291            1 
   3    rs2030414       0.1899            1 
   3   rs80249294       0.4697            1 
   3    rs9860676       0.3407            1 
   3    rs9880550       0.1899            1 
   3    rs5015969       0.5744            1 
   3    rs1533722       0.3746            1 
   3    rs7433600       0.9748            1 
   3    rs1969356       0.1899            1 
   3    rs9810151       0.3407            1 
   3    rs1147700      0.05689            1 
   3   rs56281929       0.7377            1 
   3    rs4676778       0.2325            1 
   3   rs77341853       0.9507            1 
   3    rs4676779       0.2325            1 
   3    rs1147702       0.1295            1 
   3    rs1105220       0.1022            1 
   3   rs75690795       0.4697            1 
   3     rs869247       0.1981            1 
   3    rs6799005       0.3407            1 
   3   rs10662375       0.1408            1 
   3    rs3830566       0.2171            1 
   3    rs1515577       0.1981            1 
   3    rs1147705       0.1295            1 
   3   rs41271405       0.7377            1 
   3   rs13097755       0.1089            1 
   3   rs13081694       0.1089            1 
   3   rs13088020       0.1089            1 
   3  rs544714284        0.981            1 
   3   rs36191604      0.08049            1 
   3    rs2700261       0.1269            1 
   3   rs28487977       0.7712            1 
   3   rs36113603        0.034            1 
   3    rs3215378       0.1089            1 
   3    rs2272515       0.1089            1 
   3    rs2272516       0.2171            1 
   3    rs1259291       0.1269            1 
   3   rs34446218       0.1089            1 
   3  rs140674503       0.6415            1 
   3    rs1259292       0.1269            1 
   3    rs6775963       0.1089            1 
   3   rs34970822       0.1269            1 
   3   rs72958778       0.6415            1 
   3  rs147056720       0.7004            1 
   3   rs77693588       0.1984            1 
   3   rs78950798        0.981            1 
   3   rs58932850       0.6415            1 
   3    rs1879434       0.1089            1 
   3   rs56239327       0.5307            1 
   3    rs1259293       0.1269            1 
   3    rs1259294       0.1269            1 
   3   rs28718940       0.7502            1 
   3    rs1259296       0.1269            1 
   3   rs75855936        0.981            1 
   3   rs78782527        0.981            1 
   3   rs13324871       0.5469            1 
   3   rs72958783       0.3251            1 
   3   rs76730636        0.981            1 
   3  rs574011173       0.5307            1 
   3   rs55871500       0.0221            1 
   3   rs61140037        0.043            1 
   3    rs1259307       0.1756            1 
   3    rs1259306       0.0418            1 
   3     rs916510        0.119            1 
   3     rs916511      0.06389            1 
   3    rs5852246       0.4862            1 
   3   rs57919947       0.5881            1 
   3   rs73855241       0.5307            1 
   3    rs9866288       0.5469            1 
   3    rs1259300       0.7082            1 
   3   rs35521019       0.9243            1 
   3   rs61795712       0.7503            1 
   3    rs1259299       0.5541            1 
   3   rs61795714       0.8156            1 
   3    rs1402372       0.5344            1 
   3    rs1259298       0.4131            1 
   3   rs28439929      0.06379            1 
   3    rs1733296       0.8215            1 
   3    rs1733297       0.7611            1 
   3    rs9854823       0.1942            1 
   3    rs1716837       0.6861            1 
   3    rs1628541       0.5675            1 
   3    rs9875281      0.07609            1 
   3    rs9855400       0.1942            1 
   3    rs1733298       0.8215            1 
   3    rs1627473       0.5675            1 
   3    rs9879383       0.1942            1 
   3    rs1733299       0.6539            1 
   3    rs1624195       0.5675            1 
   3    rs1716836       0.5675            1 
   3    rs1716835       0.6953            1 
   3    rs1733301       0.8215            1 
   3    rs1733302        0.435            1 
   3    rs1733303       0.8215            1 
   3    rs6764364       0.1962            1 
   3  rs143973150       0.5955            1 
   3    rs1733304       0.6861            1 
   3  rs142082108       0.4739            1 
   3    rs6791913       0.1962            1 
   3    rs1520881       0.6861            1 
   3   rs77278922       0.5358            1 
   3    rs1733306       0.6861            1 
   3    rs1733307       0.6861            1 
   3    rs1123897        0.481            1 
   3    rs1123898       0.4739            1 
   3   rs10715632       0.6861            1 
   3     rs874478       0.8413            1 
   3     rs874479       0.7557            1 
   3     rs874480       0.5809            1 
   3     rs874477       0.3224            1 
   3    rs1259329        0.575            1 
   3    rs5852249       0.7557            1 
   3   esv3597573       0.4325            1 
   3   rs72958801      0.06589            1 
   3    rs1259331       0.7712            1 
   3    rs1259332       0.7712            1 
   3    rs6768839       0.7592            1 
   3    rs1267675       0.5809            1 
   3    rs1259334       0.5809            1 
   3    rs4676699       0.5809            1 
   3    rs5000757       0.8032            1 
   3    rs1259335       0.9813            1 
   3    rs1259336       0.5809            1 
   3    rs1259337       0.5809            1 
   3  rs557614522      0.09479            1 
   3    rs1259338       0.5809            1 
   3   rs13326852       0.5233            1 
   3    rs1259339        0.887            1 
   3   rs34772410       0.8413            1 
   3    rs1147706       0.8413            1 
   3    rs1147707       0.9337            1 
   3   rs72960807       0.9198            1 
   3    rs1147708       0.9804            1 
   3  rs113286484       0.1833            1 
   3    rs1147709       0.5485            1 
   3    rs1147710       0.5041            1 
   3   rs66685284       0.3685            1 
   3    rs1259471       0.5485            1 
   3    rs1259472       0.5041            1 
   3    rs1259473       0.5041            1 
   3    rs9289145      0.09479            1 
   3    rs9631455       0.3685            1 
   3    rs1733319       0.3685            1 
   3    rs2702155       0.5041            1 
   3    rs1259311       0.3685            1 
   3    rs1270209       0.4516            1 
   3    rs1259310       0.9348            1 
   3  rs376584530       0.8446            1 
   3   rs77091848        0.792            1 
   3   rs57460775       0.6643            1 
   3    rs9843734       0.6643            1 
   3     rs735138       0.7523            1 
   3   rs11712887        0.936            1 
   3    rs1259309       0.6511            1 
   3    rs1259308       0.6126            1 
   3    rs9849292       0.4783            1 
   3    rs1147712       0.6826            1 
   3    rs7649619       0.4783            1 
   3    rs7637904       0.4783            1 
   3    rs1147713       0.6126            1 
   3    rs9854846       0.4783            1 
   3  rs145703075       0.0143            1 
   3   rs35547467        0.936            1 
   3    rs1259312       0.8413            1 
   3    rs1520880       0.4783            1 
   3    rs1147714       0.6826            1 
   3    rs1147715       0.6826            1 
   3    rs9868131       0.6643            1 
   3  rs529978094       0.7184            1 
   3    rs4676700       0.9853            1 
   3    rs1520879       0.4783            1 
   3    rs2252084       0.6917            1 
   3   rs61797572       0.8549            1 
   3   rs61797573        0.936            1 
   3  rs567627628       0.6643            1 
   3    rs4676787        0.936            1 
   3    rs1259342       0.6126            1 
   3   rs35595604       0.6511            1 
   3   rs71156801       0.6244            1 
   3    rs9872918       0.6643            1 
   3    rs7622005       0.4908            1 
   3    rs1147716       0.2385            1 
   3    rs4676788        0.564            1 
   3    rs4676789       0.4908            1 
   3   rs72960832       0.3908            1 
   3    rs1147717       0.6917            1 
   3   rs55965049       0.4763            1 
   3   rs11710885       0.4908            1 
   3    rs1147718       0.2331            1 
   3   rs55752646       0.9385            1 
   3    rs1982186       0.6917            1 
   3    rs9838077       0.4908            1 
   3    rs1262395       0.2331            1 
   3    rs1267693       0.8192            1 
   3  rs113452678       0.1646            1 
   3    rs9823966       0.8876            1 
   3  rs112640717       0.9734            1 
   3    rs1259458       0.1964            1 
   3    rs6789609        0.837            1 
   3   rs13098676       0.7685            1 
   3    rs1259457       0.6917            1 
   3    rs1259456       0.2385            1 
   3    rs2700262       0.2331            1 
   3  rs145032567       0.9573            1 
   3   rs13099637       0.4908            1 
   3    rs1147719       0.4943            1 
   3    rs1402371       0.8915            1 
   3    rs1147720        0.273            1 
   3     rs988924       0.9765            1 
   3    rs1259322        0.273            1 
   3    rs1259321       0.4943            1 
   3    rs1259320       0.3692            1 
   3   rs61674057       0.1646            1 
   3   rs62855060       0.3692            1 
   3   rs35168877       0.7696            1 
   3    rs1259318       0.4414            1 
   3    rs4676791       0.4686            1 
   3    rs8180105       0.7208            1 
   3    rs8180108        0.831            1 
   3    rs1259317       0.2112            1 
   3    rs1259316       0.2112            1 
   3    rs9870449       0.8782            1 
   3    rs1259315       0.7443            1 
   3    rs1259314       0.3153            1 
   3    rs4676792       0.6897            1 
   3   rs34182414       0.6897            1 
   3  rs112757586       0.8286            1 
   3   rs55854851       0.2548            1 
   3    rs1259313       0.2112            1 
   3    rs1147721       0.3431            1 
   3    rs1147722       0.3474            1 
   3   rs56942711      0.07689            1 
   3    rs1147723       0.2112            1 
   3    rs1147724       0.2112            1 
   3    rs1147725       0.2112            1 
   3    rs1272257       0.3474            1 
   3    rs4676793       0.5418            1 
   3  rs566289487       0.8286            1 
   3    rs1303244       0.3153            1 
   3    rs9857229       0.8782            1 
   3   rs57513084       0.8286            1 
   3    rs1147726        0.256            1 
   3   rs73855250      0.07689            1 
   3    rs3914889       0.7405            1 
   3   rs11713908       0.6674            1 
   3   rs34452493       0.4756            1 
   3    rs4408894       0.7208            1 
   3    rs5029440       0.7208            1 
   3    rs6438581       0.8286            1 
   3    rs6438582       0.7208            1 
   3    rs6438583       0.7208            1 
   3    rs1147727       0.3474            1 
   3    rs6777371       0.7208            1 
   3    rs2319821       0.7208            1 
   3   rs55662337       0.4778            1 
   3    rs3914890       0.9571            1 
   3    rs3914891       0.9571            1 
   3   rs61797633       0.3853            1 
   3    rs4058251       0.2112            1 
   3   rs61797634      0.07299            1 
   3   rs10543525       0.7407            1 
   3  rs375578868       0.9588            1 
   3    rs1147728       0.7519            1 
   3    rs9846099      0.08359            1 
   3    rs1259340       0.9414            1 
   3   rs60023566       0.8181            1 
   3    rs1259341       0.9414            1 
   3    rs1147730       0.3276            1 
   3   rs58796674       0.0371            1 
   3    rs1147731       0.3276            1 
   3   rs34743861       0.9414            1 
   3   rs76379107       0.0371            1 
   3    rs7615438       0.8181            1 
   3   rs12495283       0.0371            1 
   3   rs73855253       0.0371            1 
   3    rs1147732       0.3276            1 
   3    rs1147733       0.1507            1 
   3    rs1259476       0.2836            1 
   3    rs1147735       0.3276            1 
   3   rs74585670       0.6141            1 
   3    rs3901452       0.0371            1 
   3  rs142838638       0.8113            1 
   3    rs1147736       0.2836            1 
   3    rs1259475       0.2836            1 
   3    rs1259474       0.3276            1 
   3    rs3850569       0.0371            1 
   3   rs17828015       0.0371            1 
   3   rs17231566       0.0371            1 
   3    rs9289146       0.4299            1 
   3    rs3861850       0.0371            1 
   3    rs2141768       0.3276            1 
   3   rs76504958       0.6978            1 
   3    rs7634473        0.351            1 
   3    rs1259496       0.9182            1 
   3    rs9882314       0.4734            1 
   3    rs1259495       0.7645            1 
   3  rs145340703       0.1638            1 
   3    rs1259494       0.9543            1 
   3    rs2319822       0.8358            1 
   3    rs2319823       0.8358            1 
   3    rs2319824       0.1656            1 
   3    rs7641178       0.1656            1 
   3    rs1259493       0.1608            1 
   3    rs1259492       0.2405            1 
   3   rs35476814       0.1731            1 
   3    rs1259491       0.9749            1 
   3    rs2319826       0.2382            1 
   3    rs1259490       0.9366            1 
   3   rs72960888       0.7899            1 
   3   rs72960890       0.2382            1 
   3   rs16831397       0.1656            1 
   3    rs6771372       0.9291            1 
   3   rs75688540        0.312            1 
   3     rs893461       0.2129            1 
   3    rs1259489       0.9405            1 
   3   rs16831404       0.2382            1 
   3    rs1259488       0.9366            1 
   3    rs1259487       0.6247            1 
   3    rs2700266       0.9749            1 
   3    rs2577884       0.9366            1 
   3    rs7646555       0.2382            1 
   3    rs1272777       0.3673            1 
   3    rs1259486       0.2405            1 
   3   rs59609571       0.1438            1 
   3    rs1259485       0.6773            1 
   3    rs9837079       0.7899            1 
   3    rs1259484       0.2405            1 
   3    rs1259482       0.2405            1 
   3    rs1259481       0.2405            1 
   3    rs6788734       0.7899            1 
   3    rs6788928       0.7899            1 
   3    rs6788749       0.7899            1 
   3    rs1259480       0.8674            1 
   3    rs4286452        0.312            1 
   3    rs1595481       0.3563            1 
   3    rs1595480       0.2382            1 
   3    rs1595479       0.8947            1 
   3    rs6789943       0.2405            1 
   3   rs73855265       0.1438            1 
   3    rs4676794       0.6598            1 
   3  rs149554271        0.312            1 
   3    rs1370743       0.3563            1 
   3   rs79495193       0.9366            1 
   3  rs151158561        0.312            1 
   3   rs74321940       0.9366            1 
   3  rs115241399       0.9749            1 
   3    rs1595478       0.3563            1 
   3  rs138532128       0.2704            1 
   3    rs6787337       0.2382            1 
   3   rs58348225       0.3563            1 
   3    rs9831815       0.3563            1 
   3   rs11921946       0.6909            1 
   3   rs79102584        0.312            1 
   3    rs1837192       0.7899            1 
   3  rs143652203        0.312            1 
   3  rs111352518       0.9291            1 
   3   rs78856450        0.312            1 
   3    rs6797659       0.7384            1 
   3   rs57382635       0.1671            1 
   3    rs4676795        0.555            1 
   3   rs57777808       0.5545            1 
   3  rs112101565        0.312            1 
   3  rs541189041       0.7936            1 
   3  rs111227672       0.9291            1 
   3    rs7648326       0.8197            1 
   3  rs151194998       0.8197            1 
   3    rs9817367       0.7384            1 
   3  rs114744831       0.9749            1 
   3  rs560014018       0.5447            1 
   3   rs28769344       0.7384            1 
   3   rs28882727       0.5545            1 
   3   rs77315730       0.9749            1 
   3   rs72962614       0.3133            1 
   3    rs2319827       0.5545            1 
   3   rs60626065       0.1671            1 
   3   rs72962617       0.8375            1 
   3   rs11321388       0.7384            1 
   3    rs7647795       0.7384            1 
   3    rs7647672       0.7384            1 
   3    rs7627833       0.7384            1 
   3    rs1370740       0.7384            1 
   3    rs1370741       0.9198            1 
   3   rs58949299       0.3922            1 
   3   rs28748088       0.9749            1 
   3    rs9881574       0.5545            1 
   3   rs72962627       0.7384            1 
   3   rs72962629       0.7384            1 
   3    rs9849759       0.8197            1 
   3    rs4464490       0.7384            1 
   3   rs77613516        0.312            1 
   3    rs4676799       0.3133            1 
   3   rs11456849       0.7384            1 
   3  rs200292983       0.7384            1 
   3    rs7633287       0.5545            1 
   3  rs147825334       0.4791            1 
   3    rs9822782       0.8197            1 
   3    rs7621985       0.9749            1 
   3   rs34706826       0.9749            1 
   3   rs17232163       0.1671            1 
   3    rs9853121       0.7384            1 
   3   rs74384429       0.9291            1 
   3  rs146254954       0.1671            1 
   3    rs6770836       0.5545            1 
   3   rs79269946       0.9291            1 
   3   rs10511399        0.312            1 
   3  rs113146365       0.2071            1 
   3  rs563809209       0.2925            1 
   3     rs805014       0.8096            1 
   3     rs805013       0.9749            1 
   3     rs701989       0.8788            1 
   3  rs146207773       0.9663            1 
   3     rs805011       0.5371            1 
   3   rs11357792       0.7089            1 
   3   rs11454750       0.9687            1 
   3  rs570924478        0.982            1 
   3     rs805010      0.07599            1 
   3  rs146234409       0.8131            1 
   3   rs16831500       0.8131            1 
   3     rs805009        0.928            1 
   3     rs805008        0.928            1 
   3     rs805007        0.928            1 
   3     rs805006       0.8451            1 
   3     rs805005       0.8451            1 
   3     rs805004        0.928            1 
   3  rs187309645       0.8131            1 
   3  rs191713389       0.4058            1 
   3     rs805003       0.5832            1 
   3     rs805002       0.5696            1 
   3     rs805001       0.8932            1 
   3     rs805000       0.8932            1 
   3     rs804999       0.8932            1 
   3  rs147345180        0.256            1 
   3  rs112037275       0.1671            1 
   3  rs112194717       0.9377            1 
   3   rs17140276       0.6376            1 
   3     rs804998       0.5982            1 
   3  rs140481958       0.9323            1 
   3     rs804997       0.9491            1 
   3  rs140411179       0.9323            1 
   3  rs202238480       0.9323            1 
   3     rs810867       0.5982            1 
   3  rs149506357       0.6311            1 
   3  rs200349105       0.9323            1 
   3  rs201691147       0.3079            1 
   3  rs201196220       0.9637            1 
   3     rs804996       0.2867            1 
   3     rs804995       0.6305            1 
   3     rs804994       0.3897            1 
   3  rs139908444       0.4791            1 
   3   rs16831503       0.9323            1 
   3  rs113751644       0.7183            1 
   3    rs1007068       0.4296            1 
   3     rs804993       0.1104            1 
   3   rs16831512        0.852            1 
   3  rs143394292       0.9323            1 
   3  rs147132030       0.9323            1 
   3   rs17140280       0.9323            1 
   3    rs1465837       0.3758            1 
   3    rs7626272       0.3758            1 
   3  rs140086460       0.9896            1 
   3   rs34438738       0.8078            1 
   3   rs34924588       0.8078            1 
   3  rs142064830       0.4791            1 
   3   rs78101778       0.3758            1 
   3  rs147684163       0.5223            1 
   3  rs148515293       0.4791            1 
   3  rs147235624       0.7264            1 
   3  rs183554847       0.4791            1 
   3   rs13317378       0.8233            1 
   3   rs13317412       0.8233            1 
   3   rs13327807       0.8233            1 
   3   rs13327784       0.8233            1 
   3   rs13317479       0.8233            1 
   3    rs6796980       0.8078            1 
   3  rs113426744       0.8233            1 
   3  rs544477467       0.4791            1 
   3  rs192912135       0.4791            1 
   3  rs528313561       0.4791            1 
   3    rs7621888       0.5748            1 
   3  rs575400975       0.4791            1 
   3  rs145156904       0.2839            1 
   3  rs138980014       0.4791            1 
   3  rs141509844       0.8233            1 
   3  rs538045403      0.07459            1 
   3  rs554880955      0.07459            1 
   3  rs531554479      0.07459            1 
   3  rs575059757      0.07459            1 
   3  rs551562698       0.4864            1 
   3  rs138226349       0.9139            1 
   3   rs28654501       0.7554            1 
   3  rs550458225       0.4791            1 
   3    rs1090434       0.9915            1 
   3  rs148672516       0.4791            1 
   3   rs75094780       0.9932            1 
   3    rs1090432       0.7348            1 
   3  rs564571940       0.4791            1 
   3  rs543905528       0.4791            1 
   3  rs542953336       0.3705            1 
   3  rs374990348       0.3705            1 
   3  rs190815196       0.3705            1 
   3    rs9875173       0.6898            1 
   3  rs535042222       0.4791            1 
   3     rs811497       0.7348            1 
   3  rs145196435       0.9994            1 
   3  rs145099886       0.8233            1 
   3  rs143766992       0.4791            1 
   3  rs141014514       0.4791            1 
   3    rs6438585        0.778            1 
   3  rs373800189       0.1071            1 
   3  rs150060367       0.4791            1 
   3   rs72625411       0.2839            1 
   3  rs149187907       0.4791            1 
   3  rs150374169       0.4791            1 
   3  rs145989486       0.4791            1 
   3  rs139870560       0.4791            1 
   3  rs144465609       0.9663            1 
   3   rs71327238       0.4791            1 
   3  rs111940914        0.778            1 
   3  rs140996602       0.4791            1 
   3   rs72625412       0.2839            1 
   3  rs141650354       0.4791            1 
   3  rs145217490       0.4791            1 
   3     rs804989       0.9108            1 
   3  rs150740464       0.9591            1 
   3   rs72625413       0.2839            1 
   3  rs144879662       0.4791            1 
   3  rs147942791       0.4791            1 
   3     rs804988       0.9108            1 
   3  rs140971362       0.9323            1 
   3  rs538049788       0.9646            1 
   3   rs72625414       0.2839            1 
   3  rs138705010       0.4791            1 
   3  rs148012372       0.4791            1 
   3  rs147532546       0.4791            1 
   3  rs148744492       0.4791            1 
   3  rs147518712       0.4791            1 
   3  rs142338704       0.4791            1 
   3  rs569348265       0.9591            1 
   3   rs79010284       0.2839            1 
   3  rs140367918       0.4791            1 
   3  rs150353096       0.4791            1 
   3  rs138009635       0.4791            1 
   3   rs17140284       0.2839            1 
   3  rs141973133       0.4791            1 
   3  rs144211467       0.4791            1 
   3   rs72625415       0.2839            1 
   3     rs804987       0.9737            1 
   3   rs12635956       0.2839            1 
   3     rs804986       0.3945            1 
   3  rs145897517       0.4791            1 
   3   rs16831523       0.8078            1 
   3  rs141185781       0.4791            1 
   3  rs147745504       0.4791            1 
   3   rs61797654       0.8847            1 
   3  rs143386022       0.4791            1 
   3  rs146352694       0.4791            1 
   3     rs804985       0.4266            1 
   3  rs139689412       0.4791            1 
   3  rs149966946       0.4791            1 
   3  rs140682207       0.4791            1 
   3   rs61797656       0.9915            1 
   3    rs1583654       0.2839            1 
   3  rs145801024       0.4791            1 
   3  rs150813339       0.4791            1 
   3   rs35085316       0.2839            1 
   3  rs201306485       0.4791            1 
   3    rs6438586       0.7107            1 
   3     rs701991       0.3945            1 
   3  rs535359141       0.8799            1 
   3  rs151130923       0.4791            1 
   3   rs72625416       0.2839            1 
   3     rs804970       0.3945            1 
   3  rs202115745       0.4791            1 
   3  rs145250470       0.4791            1 
   3  rs140226431       0.8654            1 
   3  rs144541143       0.4791            1 
   3  rs141394130       0.4791            1 
   3     rs701992       0.9737            1 
   3  rs200420239       0.4791            1 
   3  rs144087582       0.4791            1 
   3   rs72625418       0.2839            1 
   3     rs804968       0.9323            1 
   3  rs111870271       0.4413            1 
   3    rs6789801       0.3914            1 
   3  rs139392614       0.4791            1 
   3  rs145562656       0.9663            1 
   3  rs147707153       0.3548            1 
   3   rs11294832       0.4651            1 
   3   rs34043338       0.9701            1 
   3  rs143642302       0.4791            1 
   3  rs141306989       0.4791            1 
   3  rs113435780       0.7716            1 
   3  rs112206891       0.7716            1 
   3     rs809262       0.6589            1 
   3   rs35949864       0.3628            1 
   3  rs540456691       0.6467            1 
   3     rs809261       0.8942            1 
   3  rs144841893       0.2502            1 
   3  rs139361298       0.4773            1 
   3   rs35444585       0.6794            1 
   3  rs142023776       0.4791            1 
   3  rs150656017       0.4791            1 
   3     rs805016       0.2839            1 
   3  rs142621915       0.4791            1 
   3     rs805015       0.2839            1 
   3  rs147781179       0.9506            1 
   3  rs577579013       0.3864            1 
   3  rs145133344       0.7716            1 
   3  rs138958463       0.7716            1 
   3  rs113763048      0.07969            1 
   3   rs61799329        0.956            1 
   3    rs1090438       0.5467            1 
   3  rs141118618       0.2502            1 
   3  rs145153920       0.4791            1 
   3    rs4676808       0.9323            1 
   3  rs138225282       0.2111            1 
   3    rs1090437       0.8217            1 
   3  rs144417472       0.6784            1 
   3  rs147391994       0.4773            1 
   3    rs1090436       0.8942            1 
   3  rs200381120       0.5228            1 
   3  rs201684946       0.5228            1 
   3  rs540116638       0.8654            1 
   3    rs6438588       0.2839            1 
   3   rs61799333       0.5712            1 
   3    rs7633020       0.8942            1 
   3  rs111261884       0.7716            1 
   3  rs113237687       0.7716            1 
   3    rs1862943       0.9799            1 
   3   rs10575424       0.6165            1 
   3  rs375257641       0.6857            1 
   3  rs546244642       0.9414            1 
   3     rs804980       0.9799            1 
   3  rs111263313       0.7716            1 
   3   rs10711090       0.9799            1 
   3    rs6797727       0.9499            1 
   3  rs201819385       0.8572            1 
   3     rs804978       0.9786            1 
   3     rs804977       0.9786            1 
   3     rs804976       0.2839            1 
   3  rs112232901        0.978            1 
   3  rs112784449        0.184            1 
   3    rs7613732       0.9663            1 
   3  rs200164360       0.9663            1 
   3     rs804974       0.9786            1 
   3  rs112229599       0.6786            1 
   3  rs148212469       0.4791            1 
   3     rs991912       0.3099            1 
   3  rs146920250       0.4791            1 
   3     rs384136       0.8032            1 
   3     rs388554       0.1985            1 
   3   rs34434001       0.4655            1 
   3  rs144140050       0.8572            1 
   3  rs375659825       0.5913            1 
   3     rs804973       0.6589            1 
   3     rs804972       0.8032            1 
   3  rs138944292       0.4791            1 
   3  rs143791396       0.3499            1 
   3   rs17829440       0.2746            1 
   3   rs61799346       0.2746            1 
   3    rs3755561       0.9107            1 
   3    rs2075505       0.2746            1 
   3  rs149687715       0.3499            1 
   3  rs141386185       0.3499            1 
   3  rs146271952       0.9767            1 
   3   rs10511397       0.2746            1 
   3     rs804967        0.299            1 
   3    rs3216201       0.2746            1 
   3   rs10511396       0.7408            1 
   3     rs909078       0.3025            1 
   3    rs1862942       0.6805            1 
   3  rs143769491       0.3499            1 
   3    rs2293735       0.2746            1 
   3   rs34975956       0.2746            1 
   3    rs6777149       0.3499            1 
   3  rs142493787       0.9663            1 
   3    rs2551617       0.1938            1 
   3    rs2432696        0.299            1 
   3  rs113514515       0.6267            1 
   3    rs2551614       0.4764            1 
   3  rs141624157       0.3499            1 
   3    rs3817627       0.4764            1 
   3   rs17829608       0.3025            1 
   3   rs17239827       0.2746            1 
   3    rs1054095       0.2839            1 
   3    rs2551607       0.6805            1 
   3    rs3732367       0.6947            1 
   3    rs2551605        0.533            1 
   3  rs143459574       0.3499            1 
   3  rs112151640       0.5354            1 
   3    rs7610838       0.4042            1 
   3   rs17140342       0.2746            1 
   3    rs3753090       0.2473            1 
   3  rs139496192       0.3499            1 
   3   rs35447032       0.6805            1 
   3   rs17140347       0.6805            1 
   3   rs35002954       0.6805            1 
   3  rs143365897       0.4791            1 
   3    rs1862941       0.8994            1 
   3    rs1862940       0.6805            1 
   3    rs1862939       0.8994            1 
   3    rs1862938       0.6805            1 
   3   rs61799866       0.2746            1 
   3     rs726267       0.8994            1 
   3    rs2194423       0.2065            1 
   3  rs540184739       0.7429            1 
   3   rs61799868       0.3938            1 
   3    rs2551598       0.2065            1 
   3   rs71983105       0.2065            1 
   3  rs145756258       0.5354            1 
   3    rs2081312       0.1984            1 
   3    rs2081311       0.2065            1 
   3  rs111226618       0.1475            1 
   3    rs2098781       0.8994            1 
   3    rs1013765       0.8209            1 
   3   rs80347748       0.2656            1 
   3    rs2113470       0.2065            1 
   3    rs6796584       0.0442            1 
   3    rs6783720       0.0442            1 
   3    rs2015444       0.2065            1 
   3  rs575949160       0.8121            1 
   3    rs2320007       0.8994            1 
   3  rs112486708       0.5354            1 
   3   rs67711778       0.0442            1 
   3    rs2551583       0.8994            1 
   3  rs113612658       0.8209            1 
   3    rs3819375       0.8209            1 
   3    rs2551575       0.2145            1 
   3  rs113657571       0.8994            1 
   3    rs2551573       0.2216            1 
   3    rs3821356       0.8994            1 
   3  rs112089657       0.9012            1 
   3    rs2551570      0.05199            1 
   3    rs2551569      0.05199            1 
   3    rs2733795       0.2145            1 
   3   rs35360713       0.8209            1 
   3  rs113888182       0.6605            1 
   3   rs34807255       0.7343            1 
   3  rs111286424       0.6605            1 
   3  rs137911778       0.3499            1 
   3   rs71133512       0.2145            1 
   3  rs201678455       0.1674            1 
   3    rs3841757       0.2393            1 
   3  rs113027316       0.6066            1 
   3    rs2059332       0.4451            1 
   3    rs2733786        0.953            1 
   3  rs112615156       0.8166            1 
   3   rs34002526       0.2881            1 
   3    rs2236994       0.7908            1 
   3  rs148900835       0.8852            1 
   3  rs141150701       0.2636            1 
   3  rs150285872       0.8852            1 
   3    rs2298958       0.5064            1 
   3  rs144090347       0.2636            1 
   3    rs2298957       0.8572            1 
   3  rs112788906       0.5927            1 
   3  rs200933700       0.7216            1 
   3    rs2298956       0.9479            1 
   3    rs3831501       0.9479            1 
   3  rs112660333       0.7216            1 
   3  rs139440856       0.2636            1 
   3  rs541407522       0.5927            1 
   3   rs61795572       0.5064            1 
   3   rs61795573       0.8913            1 
   3    rs3819373       0.8913            1 
   3    rs3819372       0.5064            1 
   3  rs144251325       0.9968            1 
   3    rs3819371       0.5064            1 
   3   rs61795577       0.8304            1 
   3    rs2255543       0.8696            1 
   3   rs17140269       0.6322            1 
   3  rs148136439       0.9515            1 
   3  rs138841441       0.9266            1 
   3  rs146298503       0.9968            1 
   3  rs148221793       0.6703            1 
   3  rs192047925       0.2636            1 
   3  rs111294844       0.6322            1 
   3    rs4676815       0.5064            1 
   3   rs61795582       0.8304            1 
   3    rs4676816       0.5064            1 
   3   rs17140364       0.8304            1 
   3   rs17140367        0.866            1 
   3   rs74356584        0.399            1 
   3   rs79072367       0.7838            1 
   3   rs10575916       0.8174            1 
   3    rs4676817       0.8304            1 
   3    rs4676818       0.8304            1 
   3    rs4676819       0.8304            1 
   3    rs2236992       0.6322            1 
   3  rs141091610       0.9968            1 
   3  rs112331122       0.5927            1 
   3  rs138846036       0.8852            1 
   3    rs2042482       0.8696            1 
   3    rs2733828       0.6578            1 
   3   rs72035804       0.9108            1 
   3   rs61795590       0.8304            1 
   3    rs2551557       0.6322            1 
   3    rs2733827       0.6322            1 
   3   rs17140396       0.8304            1 
   3    rs2733825        0.399            1 
   3   rs17140398       0.6322            1 
   3   rs67927044       0.6322            1 
   3   rs17140404        0.589            1 
   3    rs4143446       0.6322            1 
   3    rs2733817        0.399            1 
   3   rs61795596       0.5347            1 
   3   rs61795597       0.3906            1 
   3  rs111837276       0.7511            1 
   3  rs112788514       0.7216            1 
   3   rs17140408       0.9968            1 
   3    rs2141991       0.7664            1 
   3    rs3755563       0.7511            1 
   3  rs150684685       0.9968            1 
   3    rs4676821        0.399            1 
   3    rs4676704       0.8291            1 
   3  rs144393595       0.9266            1 
   3    rs2251584       0.6322            1 
   3    rs2733806       0.8291            1 
   3   rs35345272       0.9266            1 
   3  rs145373557       0.5347            1 
   3   rs61795599       0.5347            1 
   3    rs2236991        0.399            1 
   3    rs1862937       0.6322            1 
   3    rs1105765        0.399            1 
   3  rs146465506       0.8726            1 
   3    rs1108897       0.2685            1 
   3    rs2113469        0.811            1 
   3  rs535426573       0.2043            1 
   3    rs2320008       0.5659            1 
   3   rs34693246       0.2685            1 
   3   rs34085626       0.2685            1 
   3  rs144120584       0.3355            1 
   3    rs2320009       0.5659            1 
   3    rs6801384       0.5246            1 
   3    rs6801736       0.3289            1 
   3    rs6801568       0.8893            1 
   3  rs148354990        0.524            1 
   3   rs34381219       0.7463            1 
   3   rs80144057       0.5246            1 
   3    rs6802241       0.8893            1 
   3    rs1862936       0.7839            1 
   3  rs148669994       0.2349            1 
   3   rs78420696       0.4246            1 
   3    rs6769159       0.2178            1 
   3    rs1862935        0.303            1 
   3  rs111733596       0.9508            1 
   3  rs141926050       0.2636            1 
   3  rs113238208       0.8136            1 
   3    rs4676823       0.8496            1 
   3    rs2059331       0.1108            1 
   3  rs113447066       0.8136            1 
   3  rs145064889       0.0441            1 
   3   rs41374647       0.9591            1 
   3  rs111462248       0.9843            1 
   3  rs112000808       0.8136            1 
   3  rs200177852       0.2805            1 
   3  rs574140751       0.6761            1 
   3  rs575701595       0.2636            1 
   3  rs142261370       0.2805            1 
   3  rs111569489       0.3355            1 
   3    rs7612975       0.6111            1 
   3   rs35490764        0.585            1 
   3  rs141196535       0.3355            1 
   3   rs34319994        0.614            1 
   3   rs34565470       0.1108            1 
   3  rs111452149       0.5114            1 
   3  rs111765070       0.9843            1 
   3  rs111371474       0.5147            1 
   3  rs138596942       0.2636            1 
   3  rs113964754       0.6761            1 
   3  rs112122509       0.5147            1 
   3  rs145938673       0.9843            1 
   3  rs140303555       0.5706            1 
   3  rs113440678       0.6761            1 
   3  rs191390481       0.9843            1 
   3  rs111467306       0.8302            1 
   3   rs76219488       0.1108            1 
   3   rs72962641       0.6761            1 
   3   rs10934532       0.5755            1 
   3    rs9850589       0.2332            1 
   3   rs75813688       0.2636            1 
   3   rs73855267       0.6124            1 
   3    rs4676824       0.2332            1 
   3    rs4676825       0.3605            1 
   3   rs77135757       0.8136            1 
   3    rs7429748       0.5755            1 
   3  rs563450660       0.3355            1 
   3    rs6785511       0.2332            1 
   3  rs112156569       0.3355            1 
   3   rs13077101       0.8054            1 
   3    rs7430785       0.5755            1 
   3    rs7430753       0.2332            1 
   3   rs59214663       0.8189            1 
   3    rs7433439       0.8136            1 
   3   rs75746203       0.8136            1 
   3    rs3070642        0.608            1 
   3  rs541057049       0.3355            1 
   3   rs73855268       0.8189            1 
   3  rs111603672       0.8302            1 
   3   rs11720353        0.614            1 
   3   rs55724059       0.6124            1 
   3  rs188052716       0.3355            1 
   3  rs552462064       0.3355            1 
   3  rs529466528       0.2636            1 
   3   rs11713594        0.614            1 
   3   rs58338157       0.9843            1 
   3  rs114539531       0.3355            1 
   3    rs6801062       0.2332            1 
   3    rs6438590       0.1108            1 
   3  rs114666170       0.2636            1 
   3   rs75799377       0.2332            1 
   3    rs2008682       0.3355            1 
   3   rs11349554       0.7577            1 
   3  rs112331110       0.8136            1 
   3  rs111826922       0.8136            1 
   3    rs6808375       0.8189            1 
   3   rs11708525        0.614            1 
   3    rs6775819       0.8189            1 
   3    rs6787364       0.8147            1 
   3    rs7610707       0.4773            1 
   3  rs146042874       0.9843            1 
   3   rs61795615       0.2332            1 
   3    rs6779005        0.614            1 
   3   rs79284045       0.6124            1 
   3  rs149034815       0.5147            1 
   3  rs111743240       0.8136            1 
   3  rs116001197       0.1108            1 
   3   rs79799194       0.1108            1 
   3  rs113329132       0.3355            1 
   3    rs9857158       0.8147            1 
   3  rs112873515       0.8136            1 
   3  rs201180949       0.2805            1 
   3    rs9829072       0.3988            1 
   3  rs576703140       0.9843            1 
   3  rs548253803       0.9843            1 
   3  rs145674128       0.5706            1 
   3   rs60825970       0.9843            1 
   3  rs138239564       0.2636            1 
   3   rs58032847       0.8136            1 
   3   rs56267829       0.1108            1 
   3  rs572479673       0.3355            1 
   3  rs370122110       0.3355            1 
   3  rs139458050       0.8189            1 
   3   rs11711282       0.8147            1 
   3   rs61795617       0.9843            1 
   3  rs549443427       0.7408            1 
   3  rs145698789        0.614            1 
   3  rs572021740       0.9843            1 
   3  rs144981536       0.7091            1 
   3   rs80354067       0.6124            1 
   3  rs112150462       0.8136            1 
   3   rs56140323       0.1108            1 
   3   rs78482969       0.8136            1 
   3    rs9985346       0.5755            1 
   3   rs79020588       0.9843            1 
   3  rs112713323       0.9843            1 
   3   rs60518978       0.8136            1 
   3  rs111652733       0.7408            1 
   3  rs149233680       0.3355            1 
   3   rs16831579       0.8136            1 
   3    rs7643599       0.2867            1 
   3  rs142362911       0.8156            1 
   3  rs537284351       0.2636            1 
   3  rs138328557       0.9809            1 
   3  rs577796437       0.9809            1 
   3  rs543682328       0.9809            1 
   3  rs563334437       0.9809            1 
   3  rs140451223       0.9809            1 
   3  rs112815848       0.9843            1 
   3  rs113388581       0.8136            1 
   3   rs28811681        0.614            1 
   3  rs141421907       0.3355            1 
   3  rs147000753       0.3355            1 
   3    rs4676827        0.269            1 
   3   rs11720614       0.2805            1 
   3   rs11708642        0.614            1 
   3  rs199758031       0.1108            1 
   3    rs6785380       0.8147            1 
   3   rs28829058       0.8147            1 
   3    rs6438592        0.269            1 
   3  rs527450769       0.3355            1 
   3    rs6764408       0.8147            1 
   3   rs61796373       0.1651            1 
   3    rs7637037       0.1827            1 
   3  rs114326717       0.9843            1 
   3  rs111670619      0.08769            1 
   3    rs6799109       0.7091            1 
   3   rs13326886       0.8156            1 
   3   rs76392912       0.8136            1 
   3  rs201696390       0.3355            1 
   3   rs78025686       0.5114            1 
   3   rs60932097       0.8136            1 
   3   rs59166075       0.8136            1 
   3    rs6438593       0.8189            1 
   3   rs16831587       0.3355            1 
   3   rs78575011       0.9843            1 
   3   rs73855270       0.1902            1 
   3  rs530444651         0.26            1 
   3    rs7647895        0.614            1 
   3   rs74335002       0.9843            1 
   3   rs78415172       0.9843            1 
   3     rs883537       0.1986            1 
   3   rs16831595       0.3355            1 
   3   rs57378115       0.5147            1 
   3   rs16831597       0.7091            1 
   3    rs9822247       0.8591            1 
   3  rs185060198       0.5755            1 
   3  rs138321755       0.9843            1 
   3  rs569877268       0.3355            1 
   3   rs13316584       0.5755            1 
   3  rs146713866       0.8136            1 
   3  rs373685179       0.2636            1 
   3   rs72962654       0.5147            1 
   3   rs75878265       0.2636            1 
   3   rs61796376       0.2332            1 
   3    rs6770934       0.7415            1 
   3   rs74800432       0.1108            1 
   3   rs11709002       0.8147            1 
   3   rs76632778       0.9843            1 
   3    rs9849411       0.2867            1 
   3  rs115789072       0.2636            1 
   3   rs16831603       0.3823            1 
   3    rs2331541       0.8147            1 
   3   rs17243218       0.1108            1 
   3   rs17183618        0.614            1 
   3  rs112179398       0.8136            1 
   3  rs112803614       0.9843            1 
   3  rs116606779       0.3355            1 
   3   rs77431777       0.7091            1 
   3   rs11709661       0.8147            1 
   3   rs35042167       0.8147            1 
   3  rs149304692       0.3355            1 
   3  rs111579154       0.1108            1 
   3  rs111921505       0.5114            1 
   3  rs148445689       0.3355            1 
   3   rs58392012       0.9843            1 
   3  rs150044763       0.3355            1 
   3  rs145361544       0.5147            1 
   3     rs537922       0.2332            1 
   3  rs112012863       0.3355            1 
   3  rs141361314       0.5706            1 
   3  rs185673653       0.9843            1 
   3  rs114665063       0.3355            1 
   3   rs41367044       0.3355            1 
   3   rs77756602       0.1108            1 
   3   rs56406902       0.5755            1 
   3   rs41365345        0.614            1 
   3   rs73855271       0.1902            1 
   3   rs78996631       0.8136            1 
   3  rs149126558       0.3355            1 
   3  rs145923216       0.3355            1 
   3     rs378759       0.1986            1 
   3  rs113535152       0.9843            1 
   3   rs59971766       0.9843            1 
   3  rs113995335       0.3355            1 
   3   rs76360167       0.2636            1 
   3  rs115028147       0.3355            1 
   3   rs77165005       0.9843            1 
   3    rs9864341       0.8591            1 
   3  rs142495803       0.3355            1 
   3    rs2877413       0.8302            1 
   3  rs116506314       0.3355            1 
   3   rs11719207       0.1108            1 
   3  rs112346056       0.9843            1 
   3     rs447978        0.269            1 
   3   rs78507697       0.5706            1 
   3   rs78702292       0.5706            1 
   3  rs115461386       0.3355            1 
   3    rs6769985       0.2805            1 
   3    rs1505701       0.8147            1 
   3    rs1505700       0.8147            1 
   3   rs55741444       0.9402            1 
   3     rs378561       0.2332            1 
   3    rs9847433       0.8156            1 
   3    rs5852253        0.667            1 
   3  rs111927133       0.9843            1 
   3  rs111969021       0.9843            1 
   3   rs16831653       0.3355            1 
   3   rs11706997       0.8147            1 
   3   rs77130611        0.543            1 
   3    rs2292170       0.6813            1 
   3   rs55866013       0.7091            1 
   3  rs376218296        0.543            1 
   3   rs75941200       0.4773            1 
   3  rs146605739       0.1902            1 
   3    rs2229308       0.6813            1 
   3   rs73855273       0.5796            1 
   3  rs113990838       0.7321            1 
   3   rs55697401       0.6813            1 
   3  rs114812547       0.2949            1 
   3   rs75057159       0.7321            1 
   3   rs16845446       0.8189            1 
   3   rs72962660       0.5147            1 
   3  rs114000807       0.2949            1 
   3  rs202064064       0.3355            1 
   3  rs574887164       0.3355            1 
   3   rs80181469        0.543            1 
   3   rs17184204       0.2805            1 
   3    rs9835212       0.8591            1 
   3   rs11719896       0.2805            1 
   3  rs559433331       0.3888            1 
   3  rs149644626       0.3355            1 
   3  rs148352028       0.2636            1 
   3  rs111303747       0.2805            1 
   3   rs16831660       0.7091            1 
   3  rs149957494       0.2949            1 
   3     rs624496       0.2332            1 
   3   rs73183728       0.2805            1 
   3  rs145456169       0.1108            1 
   3   rs17243933       0.1108            1 
   3   rs73183730       0.2805            1 
   3  rs114929135       0.2949            1 
   3   rs16831688       0.2949            1 
   3   rs16831690       0.1651            1 
   3  rs114136441       0.3355            1 
   3  rs201863609       0.2641            1 
   3  rs142951792       0.2641            1 
   3   rs75292691        0.543            1 
   3   rs55869122       0.2641            1 
   3   rs55663109       0.1108            1 
   3     rs836215       0.2332            1 
   3   rs78740153        0.543            1 
   3     rs373188       0.7553            1 
   3     rs386748       0.2867            1 
   3     rs386759       0.2867            1 
   3    rs9864210       0.8156            1 
   3     rs417061       0.6181            1 
   3    rs1566988       0.6744            1 
   3   rs72962662       0.5147            1 
   3   rs28733227       0.8156            1 
   3   rs11718363       0.1108            1 
   3   rs75473871       0.9843            1 
   3     rs607953       0.7553            1 
   3   rs16831695       0.7091            1 
   3   rs76978104        0.867            1 
   3  rs115786877       0.2949            1 
   3  rs115075261       0.9612            1 
   3     rs178725       0.6534            1 
   3     rs172819       0.3136            1 
   3     rs322456        0.118            1 
   3     rs167722       0.6534            1 
   3  rs142102275       0.2949            1 
   3   rs79508572       0.2043            1 
   3     rs424413       0.1986            1 
   3   rs16831700       0.4225            1 
   3  rs139506687       0.4225            1 
   3  rs115637660       0.9843            1 
   3    rs5852254       0.4222            1 
   3     rs428008       0.3944            1 
   3     rs519336       0.4914            1 
   3     rs618642       0.4222            1 
   3     rs424045       0.4222            1 
   3     rs424044       0.4222            1 
   3     rs489271       0.8034            1 
   3     rs487414       0.5859            1 
   3     rs487267       0.6372            1 
   3     rs648583       0.8453            1 
   3     rs492301       0.4523            1 
   3    rs6438594       0.2043            1 
   3  rs149598200       0.4359            1 
   3   rs12629908       0.3973            1 
   3   rs11376654       0.4117            1 
   3     rs662402        0.719            1 
   3     rs426056       0.8964            1 
   3     rs373024        0.923            1 
   3     rs401075        0.923            1 
   3     rs401385        0.923            1 
   3     rs434559       0.9243            1 
   3     rs509890       0.9243            1 
   3  rs115180847       0.5663            1 
   3    rs6787351       0.9315            1 
   3  rs139454444       0.4368            1 
   3     rs322459       0.4235            1 
   3     rs611967       0.4235            1 
   3     rs184427        0.923            1 
   3     rs172820        0.923            1 
   3    rs1847737       0.9315            1 
   3    rs7647298        0.804            1 
   3     rs186522        0.923            1 
   3  rs150035250       0.9364            1 
   3  rs201877234       0.6518            1 
   3   rs36050956       0.9639            1 
   3     rs322460       0.9243            1 
   3     rs322461        0.923            1 
   3   rs57646192        0.923            1 
   3     rs322462        0.923            1 
   3   rs13322497       0.5595            1 
   3  rs116605529       0.5663            1 
   3   rs74429509       0.9133            1 
   3     rs322463        0.923            1 
   3   rs58994172        0.923            1 
   3     rs322464        0.923            1 
   3   rs61450884       0.9315            1 
   3     rs413163       0.8839            1 
   3    rs2675549        0.327            1 
   3     rs630743       0.6184            1 
   3    rs7429476       0.9705            1 
   3     rs553011       0.6156            1 
   3     rs399491       0.6156            1 
   3     rs391361       0.7334            1 
   3     rs701997       0.6156            1 
   3   rs11311400       0.2887            1 
   3     rs563089       0.6156            1 
   3    rs7652708       0.5215            1 
   3  rs112025671       0.4098            1 
   3   rs34920119       0.5357            1 
   3    rs2456273       0.6156            1 
   3   rs74916399       0.2887            1 
   3     rs559461       0.4667            1 
   3     rs558376       0.6156            1 
   3     rs412962       0.5357            1 
   3     rs531876        0.823            1 
   3     rs530979        0.823            1 
   3    rs1806707       0.2483            1 
   3     rs556346       0.2483            1 
   3     rs679016       0.2483            1 
   3    rs2016526       0.2483            1 
   3    rs2016491       0.2483            1 
   3     rs386107       0.8438            1 
   3     rs444107       0.6597            1 
   3    rs2675548       0.6597            1 
   3   rs77668076       0.4098            1 
   3  rs115934022       0.2965            1 
   3  rs116188219       0.5663            1 
   3  rs145409849       0.4098            1 
   3     rs616353       0.5938            1 
   3     rs617769       0.5938            1 
   3  rs540585601       0.3931            1 
   3     rs701999       0.6844            1 
   3   rs72962690       0.7187            1 
   3     rs410498       0.8003            1 
   3   rs16831748      0.08359            1 
   3   rs11373517       0.7187            1 
   3    rs1850293       0.7187            1 
   3  rs115603669       0.2636            1 
   3   rs75353568       0.4098            1 
   3    rs7627264       0.2887            1 
   3    rs6438595       0.7187            1 
   3     rs505191       0.5938            1 
   3  rs538539778       0.5938            1 
   3   rs72962694       0.7187            1 
   3     rs688424       0.5938            1 
   3    rs2971384       0.5938            1 
   3   rs78076563       0.2636            1 
   3     rs864458       0.6597            1 
   3  rs115208639       0.8035            1 
   3     rs408561       0.5938            1 
   3     rs420103       0.9009            1 
   3   rs58363431       0.7187            1 
   3   rs67327396        0.627            1 
   3     rs446065       0.8904            1 
   3    rs9851861       0.4098            1 
   3   rs73855277       0.8312            1 
   3   rs74357790       0.4098            1 
   3     rs836343       0.2487            1 
   3  rs542733814       0.4098            1 
   3   rs12107541       0.7187            1 
   3     rs415044       0.5178            1 
   3     rs431241       0.9002            1 
   3  rs144938117       0.9002            1 
   3     rs374128       0.9002            1 
   3     rs702004       0.9002            1 
   3    rs9289147       0.7885            1 
   3   rs10049328       0.7885            1 
   3  rs116661174       0.9749            1 
   3   rs16831788       0.7885            1 
   3     rs836341       0.9009            1 
   3     rs836340       0.9002            1 
   3   rs16831804       0.2887            1 
   3     rs564024       0.9009            1 
   3     rs560420       0.9002            1 
   3     rs836339       0.9009            1 
   3     rs856895       0.9002            1 
   3   rs13327874       0.4098            1 
   3     rs646244       0.8003            1 
   3  rs201116911       0.8003            1 
   3     rs836338       0.9002            1 
   3    rs2948182       0.9002            1 
   3    rs2931069       0.9002            1 
   3     rs553479       0.9002            1 
   3     rs587015       0.8904            1 
   3     rs401023       0.8904            1 
   3    rs9856896       0.7885            1 
   3     rs401613       0.9002            1 
   3    rs9819809       0.7885            1 
   3   rs10573161       0.8003            1 
   3    rs2971381       0.9002            1 
   3  rs114069011       0.7885            1 
   3     rs383218       0.9002            1 
   3     rs396521       0.6699            1 
   3   rs13324018       0.7885            1 
   3    rs2220254       0.2887            1 
   3   rs17245198       0.8716            1 
   3   rs17185597       0.7187            1 
   3     rs538488       0.6892            1 
   3   rs57187956       0.8716            1 
   3  rs111265857       0.8716            1 
   3  rs113430176       0.8716            1 
   3  rs111815830       0.8716            1 
   3  rs543402336       0.2636            1 
   3     rs388112       0.7836            1 
   3     rs409119       0.7836            1 
   3  rs113789770       0.8716            1 
   3    rs9968109       0.9975            1 
   3  rs112653103       0.8716            1 
   3   rs10548211       0.8716            1 
   3    rs7619694       0.9975            1 
   3   rs59011025       0.9975            1 
   3  rs111594402       0.6817            1 
   3     rs527734       0.6892            1 
   3     rs668038       0.6892            1 
   3   rs17185716       0.7187            1 
   3   rs11710917        0.374            1 
   3    rs7612901       0.4624            1 
   3  rs550142123       0.2514            1 
   3  rs112161460       0.4624            1 
   3    rs6438596       0.4624            1 
   3   rs57040003       0.4624            1 
   3  rs111543967       0.7002            1 
   3   rs72964728       0.7187            1 
   3  rs113022545        0.702            1 
   3   rs73855281       0.4624            1 
   3     rs440385       0.7836            1 
   3   rs11709397       0.9975            1 
   3  rs116513130       0.6946            1 
   3  rs113511045       0.6892            1 
   3    rs5852255       0.8865            1 
   3    rs1032897       0.7187            1 
   3     rs380245       0.9021            1 
   3    rs4676831       0.4624            1 
   3    rs9842325       0.4098            1 
   3   rs56138252        0.374            1 
   3     rs413401       0.6892            1 
   3   rs76535922       0.5663            1 
   3   rs11706251       0.7187            1 
   3  rs116496113       0.2965            1 
   3  rs115935059       0.3604            1 
   3     rs586820       0.6892            1 
   3   rs75270745       0.5663            1 
   3   rs16831855       0.2887            1 
   3   rs74873876       0.4098            1 
   3    rs2171168       0.4066            1 
   3   rs67970498       0.9144            1 
   3   rs13324303       0.2722            1 
   3  rs553337206       0.5616            1 
   3   rs13324279       0.3286            1 
   3  rs114115704       0.5337            1 
   3   rs78711567       0.2172            1 
   3     rs371768       0.7376            1 
   3  rs138192677       0.3644            1 
   3     rs408378        0.841            1 
   3   rs12490201        0.645            1 
   3    rs1829893        0.884            1 
   3    rs9852152       0.5349            1 
   3     rs603847       0.7934            1 
   3     rs697011       0.6251            1 
   3    rs1394960       0.5349            1 
   3     rs380210       0.6152            1 
   3     rs377374       0.7597            1 
   3  rs140898295       0.8703            1 
   3    rs3856572       0.9782            1 
   3  rs200816131       0.8961            1 
   3  rs200764229       0.8961            1 
   3  rs145282245       0.7487            1 
   3     rs451182       0.6871            1 
   3     rs454835       0.6871            1 
   3     rs392255       0.6871            1 
   3    rs6776922        0.645            1 
   3   rs79095501       0.6332            1 
   3    rs6777238        0.645            1 
   3    rs1403718       0.1559            1 
   3     rs390950       0.8961            1 
   3    rs9824369        0.645            1 
   3     rs322458       0.8961            1 
   3     rs178726       0.8961            1 
   3   rs10593035        0.876            1 
   3     rs189784       0.6835            1 
   3   rs28735884       0.5927            1 
   3    rs9812927       0.6273            1 
   3     rs697012       0.6758            1 
   3     rs322457       0.6265            1 
   3     rs225178       0.6758            1 
   3    rs9833787       0.1559            1 
   3  rs199842627       0.8106            1 
   3  rs150417591       0.6332            1 
   3     rs417631       0.9486            1 
   3     rs395288       0.6758            1 
   3     rs441023       0.6758            1 
   3     rs440865       0.3896            1 
   3     rs450614       0.4168            1 
   3   rs76642180        0.645            1 
   3     rs376076       0.4168            1 
   3    rs9289149       0.5881            1 
   3   rs73855284        0.178            1 
   3    rs2971383       0.6835            1 
   3     rs420621       0.3261            1 
   3   rs73855285        0.228            1 
   3    rs9856996       0.5386            1 
   3   rs59307239       0.7532            1 
   3   rs73855293        0.146            1 
   3  rs200645692       0.9815            1 
   3  rs112059528       0.5163            1 
   3   rs75972235        0.987            1 
   3    rs9289150       0.1691            1 
   3    rs9843476       0.1691            1 
   3   rs76286395        0.146            1 
   3   rs11914607       0.5163            1 
   3   rs11922388       0.5163            1 
   3   rs12637475       0.1691            1 
   3  rs147561067       0.5386            1 
   3    rs9854070        0.387            1 
   3    rs2200487       0.1691            1 
   3    rs2220256       0.5386            1 
   3   rs73855296        0.228            1 
   3   rs74375771       0.1691            1 
   3   rs67100945       0.5386            1 
   3  rs111569609        0.987            1 
   3    rs6770952       0.1691            1 
   3   rs12489273       0.1691            1 
   3   rs78992444       0.7415            1 
   3   rs11916531       0.5163            1 
   3   rs11927953        0.987            1 
   3    rs9875347       0.5386            1 
   3    rs9825436       0.1691            1 
   3  rs148387798       0.3831            1 
   3   rs72964767       0.6422            1 
   3  rs146108219       0.5163            1 
   3   rs11918750        0.987            1 
   3    rs4544547       0.1691            1 
   3   rs10451893       0.5386            1 
   3   rs10451894       0.5163            1 
   3    rs2135244       0.1691            1 
   3    rs5852256       0.5386            1 
   3    rs1523506       0.5386            1 
   3    rs2135245       0.1691            1 
   3    rs9878416       0.1691            1 
   3   rs16831922       0.5163            1 
   3  rs111788380       0.9696            1 
   3  rs144464587       0.7415            1 
   3    rs9847406       0.1691            1 
   3    rs9851797       0.1691            1 
   3  rs113055076       0.5386            1 
   3  rs112119349       0.9696            1 
   3   rs59844095       0.5163            1 
   3   rs16831929       0.5163            1 
   3  rs116508503       0.0477            1 
   3    rs9824653      0.06199            1 
   3   rs12497855       0.1697            1 
   3   rs35585774       0.5386            1 
   3   rs17246655       0.4006            1 
   3    rs9289151       0.1691            1 
   3     rs470738       0.7003            1 
   3   rs10934533       0.1691            1 
   3   rs79681616       0.2558            1 
   3    rs1814869       0.1231            1 
   3    rs9836112       0.1231            1 
   3   rs13326084       0.1231            1 
   3  rs143863800       0.3425            1 
   3   rs10575897       0.3363            1 
   3     rs511841       0.7003            1 
   3    rs9851135       0.1231            1 
   3    rs9813519       0.1231            1 
   3     rs836345       0.7821            1 
   3     rs836344       0.2498            1 
   3  rs138440002       0.9696            1 
   3    rs6800520       0.1231            1 
   3    rs1097453       0.3363            1 
   3  rs111320924       0.3363            1 
   3  rs149684712       0.1231            1 
   3    rs1070365       0.3363            1 
   3    rs1070366       0.7003            1 
   3    rs9834559       0.1231            1 
   3    rs9872686       0.1231            1 
   3  rs139427032       0.9714            1 
   3  rs150847135       0.7849            1 
   3  rs147441615       0.1231            1 
   3  rs149944739       0.1231            1 
   3  rs113607479       0.7849            1 
   3  rs142130677       0.7849            1 
   3  rs139736744       0.5781            1 
   3  rs114499337        0.178            1 
   3  rs185626827       0.7275            1 
   3     rs470812       0.7003            1 
   3    rs6762819       0.1231            1 
   3     rs628600       0.9488            1 
   3     rs576521       0.5781            1 
   3    rs9882282       0.1231            1 
   3     rs629510       0.7821            1 
   3     rs660495       0.2408            1 
   3    rs9883378       0.1231            1 
   3    rs9845674       0.1231            1 
   3    rs2220255       0.1231            1 
   3   rs74882103       0.9815            1 
   3     rs470990       0.7821            1 
   3     rs470623       0.5781            1 
   3   rs79901592       0.8853            1 
   3    rs9842537       0.1231            1 
   3     rs470805       0.7821            1 
   3     rs470484       0.7821            1 
   3   rs73858204        0.146            1 
   3     rs470931       0.7821            1 
   3    rs9826042       0.1231            1 
   3   rs73858210       0.5275            1 
   3     rs470647       0.3363            1 
   3     rs682394       0.7003            1 
   3   rs16831962       0.1231            1 
   3   rs13323408       0.1231            1 
   3     rs488416       0.2498            1 
   3     rs470537       0.7775            1 
   3     rs470887       0.4083            1 
   3   rs10511406       0.7415            1 
   3   rs12632316       0.1231            1 
   3     rs590663       0.2408            1 
   3  rs113735580       0.9815            1 
   3     rs588620       0.3363            1 
   3   rs76192551       0.9696            1 
   3   rs16831974       0.1231            1 
   3     rs590436       0.7003            1 
   3   rs77355692       0.1231            1 
   3   rs16831976       0.1231            1 
   3  rs114475489       0.9815            1 
   3   rs78489581       0.1231            1 
   3    rs9862685       0.1231            1 
   3   rs77968648       0.7849            1 
   3  rs111699750       0.9815            1 
   3     rs662110       0.7003            1 
   3    rs9831352       0.1231            1 
   3     rs702008       0.7003            1 
   3    rs9855929       0.1231            1 
   3     rs648570       0.4083            1 
   3   rs12498064       0.1231            1 
   3   rs35147415       0.1231            1 
   3  rs147220384       0.1231            1 
   3     rs487657       0.5781            1 
   3   rs12635124       0.1231            1 
   3     rs571545       0.2498            1 
   3    rs9818910       0.1231            1 
   3    rs9819192       0.1231            1 
   3   rs78058474       0.7849            1 
   3     rs470412       0.5781            1 
   3  rs112572833       0.5275            1 
   3  rs542411187       0.9696            1 
   3     rs470502       0.7003            1 
   3   rs71971193       0.1231            1 
   3   rs11318577       0.7821            1 
   3     rs470699       0.3363            1 
   3     rs471031       0.5781            1 
   3  rs141965447       0.5014            1 
   3    rs9881138       0.1231            1 
   3    rs7648074       0.1231            1 
   3  rs138697911       0.1231            1 
   3    rs3966088       0.9696            1 
   3  rs113614960       0.9815            1 
   3  rs116104824       0.9815            1 
   3   rs34387523       0.7849            1 
   3    rs1403717       0.1231            1 
   3  rs113064766       0.9696            1 
   3   rs10645031       0.4083            1 
   3    rs7652758       0.1231            1 
   3   rs77825219       0.7849            1 
   3  rs557814119       0.8736            1 
   3    rs9855953       0.1231            1 
   3   rs73858218        0.146            1 
   3   rs79017406       0.1231            1 
   3    rs9842745       0.1231            1 
   3   rs76683163       0.3363            1 
   3    rs1683975       0.2498            1 
   3  rs149871182       0.1231            1 
   3     rs612545       0.3363            1 
   3   rs35977814       0.4083            1 
   3   rs13316005       0.1231            1 
   3     rs594838       0.7821            1 
   3     rs661160       0.7003            1 
   3     rs657578       0.7821            1 
   3   rs75329683       0.7849            1 
   3   rs12493977       0.1231            1 
   3    rs6438597       0.1231            1 
   3    rs1688686       0.8753            1 
   3   rs35752782       0.1231            1 
   3  rs112687254       0.9696            1 
   3   rs61669943        0.178            1 
   3     rs617332       0.3363            1 
   3  rs150455653       0.7849            1 
   3    rs1683984       0.4083            1 
   3    rs9880854       0.1231            1 
   3    rs9867756       0.1231            1 
   3    rs1615325       0.7003            1 
   3    rs1683982       0.7003            1 
   3    rs1614611       0.7821            1 
   3   rs75087365       0.9815            1 
   3   rs28578135       0.1231            1 
   3   rs67364533       0.1055            1 
   3   rs13320578       0.1231            1 
   3   rs16831988       0.1231            1 
   3    rs1688685       0.2498            1 
   3     rs591122       0.8753            1 
   3     rs608249       0.5781            1 
   3    rs7431221       0.7821            1 
   3  rs113303032       0.7003            1 
   3   rs61797905       0.3363            1 
   3   rs12635816       0.4006            1 
   3   rs28609295       0.1231            1 
   3   rs16831995       0.1231            1 
   3    rs1357527       0.5781            1 
   3    rs2877382       0.7821            1 
   3   rs16831996       0.7849            1 
   3  rs527370099        0.779            1 
   3    rs1683979       0.2498            1 
   3    rs1683978       0.7003            1 
   3  rs114536882       0.1231            1 
   3   rs76351985       0.3871            1 
   3     rs589056       0.7821            1 
   3  rs142292885       0.6535            1 
   3     rs662467       0.1231            1 
   3   rs11916300       0.7849            1 
   3    rs1683976       0.1231            1 
   3   rs11922756       0.7849            1 
   3    rs1688687       0.7003            1 
   3   rs12635664       0.1231            1 
   3   rs12635708       0.1231            1 
   3   rs75189958       0.7849            1 
   3    rs9818673       0.1231            1 
   3    rs9860626       0.1231            1 
   3    rs9718007       0.7003            1 
   3  rs145495838       0.1231            1 
   3  rs147691022       0.0012       0.9245 
   3  rs200792679       0.8753            1 
   3   rs61797907       0.3363            1 
   3  rs138691553       0.7275            1 
   3  rs563917409       0.9696            1 
   3   rs55833699       0.1481            1 
   3   rs12495187       0.1231            1 
   3  rs147242708       0.2309            1 
   3   rs12495212       0.1231            1 
   3  rs571723985        0.178            1 
   3  rs150513881       0.1231            1 
   3  rs139455553       0.1231            1 
   3  rs149859605       0.1231            1 
   3  rs530897372       0.7849            1 
   3  rs550704132       0.7849            1 
   3  rs567318498       0.7849            1 
   3  rs201675537       0.1231            1 
   3  rs182917762       0.9696            1 
   3  rs147707277       0.1231            1 
   3    rs9833801       0.3363            1 
   3  rs146760050       0.2558            1 
   3    rs9872110       0.7003            1 
   3  rs201421189       0.7849            1 
   3  rs138016472       0.9696            1 
   3   rs61797910       0.7821            1 
   3   rs77806511       0.8826            1 
   3  rs114503917       0.1231            1 
   3   rs61077473       0.5925            1 
   3   rs77045017       0.7849            1 
   3  rs112785642       0.7821            1 
   3   rs76995572       0.1231            1 
   3   rs78619588       0.1165            1 
   3   rs78126765       0.1165            1 
   3   rs80345370       0.1165            1 
   3  rs370534936       0.1165            1 
   3    rs9844059       0.1231            1 
   3    rs9844215       0.1231            1 
   3    rs9826889       0.7821            1 
   3    rs9882540       0.5781            1 
   3    rs9844699       0.4441            1 
   3    rs9882707       0.4441            1 
   3  rs146936599       0.4985            1 
   3   rs77547172       0.7849            1 
   3     rs632018       0.7003            1 
   3  rs149100954       0.7415            1 
   3     rs659980       0.4083            1 
   3    rs4561765       0.9696            1 
   3    rs1720662       0.3363            1 
   3    rs9822403       0.1231            1 
   3    rs2933327       0.7821            1 
   3    rs9843217       0.1231            1 
   3   rs56950485       0.5275            1 
   3  rs113062192       0.7415            1 
   3  rs150811937       0.9815            1 
   3  rs113772318       0.7849            1 
   3   rs72966749       0.5275            1 
   3  rs115761692       0.2558            1 
   3    rs1960320       0.1231            1 
   3   rs80115122       0.7849            1 
   3    rs7634353       0.1231            1 
   3  rs112325195       0.9696            1 
   3    rs9811698       0.7003            1 
   3   rs57093267       0.2107            1 
   3   rs75832447       0.1231            1 
   3     rs681827       0.5781            1 
   3   rs73858233        0.178            1 
   3  rs113615145       0.9696            1 
   3    rs9822141       0.1231            1 
   3    rs9859729       0.1231            1 
   3     rs589682       0.7003            1 
   3    rs7624337       0.1231            1 
   3   rs11293812       0.1231            1 
   3     rs663363       0.7003            1 
   3    rs7624461       0.1231            1 
   3   rs79102111       0.7849            1 
   3   rs61797911        0.528            1 
   3    rs7624738       0.1231            1 
   3    rs7646815       0.1231            1 
   3   rs57695248        0.146            1 
   3     rs603635       0.7003            1 
   3    rs9868798       0.1231            1 
   3    rs9831814       0.1231            1 
   3    rs2686651       0.2408            1 
   3    rs9856855       0.7821            1 
   3    rs9836727       0.1231            1 
   3   rs61797913       0.7003            1 
   3   rs58047229       0.2408            1 
   3   rs61160978       0.2408            1 
   3    rs9880221       0.3164            1 
   3    rs9842660       0.3164            1 
   3    rs9842661       0.3164            1 
   3  rs199893923       0.2309            1 
   3  rs188307333       0.2309            1 
   3   rs28820921       0.7003            1 
   3   rs12634397       0.1231            1 
   3   rs78629016       0.3363            1 
   3  rs146413940       0.1231            1 
   3    rs2948184       0.7003            1 
   3  rs112500220       0.7849            1 
   3   rs75727207       0.7003            1 
   3   rs76001899       0.7003            1 
   3  rs560371247       0.1231            1 
   3  rs141878373       0.9815            1 
   3   rs61797917       0.2498            1 
   3    rs9826081       0.1231            1 
   3  rs143980901       0.3197            1 
   3    rs9845975       0.1231            1 
   3    rs9849763       0.1231            1 
   3    rs9850284       0.1231            1 
   3    rs2638581       0.7003            1 
   3    rs2638580       0.7003            1 
   3    rs2638579       0.7003            1 
   3    rs2686648       0.7821            1 
   3    rs7431561       0.5781            1 
   3  rs139833876       0.7003            1 
   3  rs112488613       0.3363            1 
   3    rs9836123       0.1231            1 
   3    rs9873593       0.1231            1 
   3  rs141104720       0.3363            1 
   3    rs1795415       0.7821            1 
   3    rs9836161       0.1231            1 
   3    rs9836297       0.1231            1 
   3  rs190737600       0.7849            1 
   3  rs111984858       0.7003            1 
   3  rs138122404       0.2498            1 
   3  rs188261717       0.2932            1 
   3  rs143590702       0.9696            1 
   3   rs78330161       0.1231            1 
   3   rs35037881       0.8307            1 
   3    rs9809411       0.1231            1 
   3   rs35511349       0.2309            1 
   3    rs9871403        0.164            1 
   3     rs954569       0.7821            1 
   3    rs4311161       0.1231            1 
   3     rs954568       0.1231            1 
   3    rs4444652       0.1231            1 
   3    rs9857987       0.1231            1 
   3     rs638589       0.5781            1 
   3    rs9862407       0.1231            1 
   3   rs79691825       0.9815            1 
   3   rs75364554       0.7849            1 
   3    rs9863475       0.1231            1 
   3     rs638724       0.3363            1 
   3    rs1624360       0.7821            1 
   3    rs1625047       0.7821            1 
   3    rs7619589       0.8826            1 
   3    rs9817971       0.1231            1 
   3     rs623175       0.7003            1 
   3   rs76747568       0.7849            1 
   3    rs9818311       0.1231            1 
   3     rs594724       0.8753            1 
   3   rs12330501       0.1231            1 
   3   rs12330506       0.1231            1 
   3   rs78451137       0.7415            1 
   3   rs80028304       0.1231            1 
   3    rs1795416       0.7003            1 
   3    rs1688672       0.7821            1 
   3    rs2701068       0.7821            1 
   3   rs75821838       0.7849            1 
   3   rs17282993       0.1231            1 
   3   rs77194761       0.1231            1 
   3   rs79770822       0.1231            1 
   3  rs113871138       0.9696            1 
   3   rs77226484        0.146            1 
   3    rs9839272       0.1231            1 
   3    rs9877038       0.1231            1 
   3   rs56172124        0.178            1 
   3    rs2462024       0.2498            1 
   3    rs2462023       0.7821            1 
   3  rs147799696       0.9696            1 
   3  rs193141053       0.1231            1 
   3    rs9865589       0.1231            1 
   3  rs374503723       0.9696            1 
   3  rs111253926       0.7849            1 
   3  rs200686157       0.7849            1 
   3  rs545890395        0.146            1 
   3  rs112624446       0.7849            1 
   3   rs34928795        0.867            1 
   3   rs61798589       0.3362            1 
   3   rs61798590       0.4504            1 
   3  rs554784290       0.9696            1 
   3   rs11915201       0.7849            1 
   3    rs9813251       0.1231            1 
   3    rs9851456       0.1231            1 
   3    rs9813591       0.1231            1 
   3    rs9871279       0.1231            1 
   3    rs9817640       0.1231            1 
   3    rs9875423       0.1231            1 
   3    rs9875603       0.1024            1 
   3   rs74280554       0.7415            1 
   3  rs113564421       0.9696            1 
   3  rs138519638       0.8826            1 
   3   rs75015421       0.7415            1 
   3   rs75391660        0.178            1 
   3    rs9862272       0.1231            1 
   3    rs9828133       0.1231            1 
   3    rs9866558       0.1231            1 
   3   rs79655669       0.7849            1 
   3     rs583955       0.7003            1 
   3   rs76814916       0.7849            1 
   3    rs9811686       0.1231            1 
   3   rs77163407       0.9696            1 
   3     rs638343       0.3521            1 
   3  rs533428175       0.9815            1 
   3    rs9871852       0.1231            1 
   3   rs60638537        0.178            1 
   3    rs9850079       0.1231            1 
   3  rs150877540       0.1231            1 
   3  rs544339059       0.9696            1 
   3   rs77875320        0.146            1 
   3  rs112048684       0.9696            1 
   3     rs645514       0.4083            1 
   3     rs645045       0.3363            1 
   3     rs644628       0.7821            1 
   3  rs540563825       0.1231            1 
   3     rs689022       0.4083            1 
   3  rs140737583        0.178            1 
   3    rs9860535       0.1231            1 
   3     rs685914       0.7821            1 
   3     rs601567       0.2408            1 
   3   rs74376028        0.178            1 
   3  rs143340525       0.4006            1 
   3   rs80191378       0.7849            1 
   3   rs76391756        0.146            1 
   3   rs75448171       0.7415            1 
   3   rs77686995       0.1231            1 
   3     rs597415       0.7003            1 
   3    rs1523509       0.7003            1 
   3    rs1523508       0.7003            1 
   3    rs1523507       0.7003            1 
   3   rs28797282       0.1231            1 
   3   rs73858239        0.146            1 
   3   rs77940077       0.1024            1 
   3   rs34977942       0.7849            1 
   3   rs75533524       0.1231            1 
   3     rs664770       0.7821            1 
   3    rs3108752       0.7003            1 
   3    rs4048826       0.8907            1 
   3  rs372853560       0.1231            1 
   3  rs146211309        0.146            1 
   3   rs13314307       0.1231            1 
   3  rs145930901       0.7415            1 
   3   rs78472766       0.3363            1 
   3   rs13321309       0.1655            1 
   3  rs546850015       0.1655            1 
   3  rs371806682       0.1655            1 
   3  rs113491110       0.7849            1 
   3    rs7643210       0.3151            1 
   3    rs7645721       0.8382            1 
   3    rs7646033       0.7821            1 
   3   rs12635363       0.1231            1 
   3  rs139046715       0.7003            1 
   3   rs12630151       0.1231            1 
   3   rs13319102       0.1231            1 
   3  rs149446827       0.7821            1 
   3    rs9841029       0.1231            1 
   3    rs9821483       0.1231            1 
   3  rs187551852       0.7849            1 
   3    rs4306806       0.3363            1 
   3  rs112681073       0.3363            1 
   3  rs145468052       0.1231            1 
   3  rs181237573       0.2234            1 
   3  rs141155545       0.7415            1 
   3  rs148522585        0.146            1 
   3   rs10934538       0.1231            1 
   3  rs151026941        0.146            1 
   3   rs74322251        0.146            1 
   3     rs636571       0.7821            1 
   3     rs651485       0.7849            1 
   3   rs35810303       0.2309            1 
   3   rs79405314       0.7849            1 
   3     rs619802       0.2408            1 
   3   rs76952740       0.7415            1 
   3   rs16832021       0.9815            1 
   3    rs7617881       0.1231            1 
   3    rs7642063       0.1231            1 
   3     rs591475       0.3363            1 
   3   rs79179138       0.9815            1 
   3   rs77194738       0.1231            1 
   3    rs1688684       0.7003            1 
   3   rs12494552       0.1231            1 
   3   rs11921863       0.1621            1 
   3  rs111346209       0.9696            1 
   3   rs28751972       0.1231            1 
   3  rs113397032       0.9815            1 
   3   rs12492453       0.1231            1 
   3    rs7613240       0.1231            1 
   3   rs12496360       0.1024            1 
   3  rs144805989       0.9696            1 
   3    rs9879469       0.1231            1 
   3    rs9842097       0.1231            1 
   3  rs143423745       0.7275            1 
   3    rs9884037       0.1231            1 
   3   rs74697069       0.7849            1 
   3   rs77066608       0.0012       0.9245 
   3    rs9861282       0.1231            1 
   3    rs1403722       0.1231            1 
   3    rs9828540       0.1231            1 
   3    rs9849187       0.1231            1 
   3     rs628329       0.7821            1 
   3    rs9833950       0.1231            1 
   3   rs73855304        0.178            1 
   3    rs9839106       0.1231            1 
   3     rs680233       0.2498            1 
   3    rs9859511       0.1231            1 
   3   rs79818905       0.2558            1 
   3   rs75242887       0.7849            1 
   3  rs140973295       0.9696            1 
   3  rs112151699       0.9696            1 
   3  rs201470665       0.7849            1 
   3    rs9845928       0.1192            1 
   3  rs139264460       0.1192            1 
   3   rs60950175        0.178            1 
   3  rs112310672       0.9815            1 
   3    rs9850634       0.1231            1 
   3     rs647607       0.7821            1 
   3    rs2020454       0.7821            1 
   3    rs9653918       0.1231            1 
   3  rs112368361       0.7849            1 
   3    rs9822576       0.1231            1 
   3  rs112725492       0.9815            1 
   3   rs34550471       0.1682            1 
   3  rs115160238       0.1231            1 
   3     rs618133       0.7003            1 
   3     rs617721       0.2498            1 
   3   rs78849893       0.7849            1 
   3   rs79491930       0.7849            1 
   3  rs182139565       0.9815            1 
   3  rs187250160       0.9815            1 
   3    rs1795413       0.3363            1 
   3    rs9871427       0.1231            1 
   3   rs78939593        0.365            1 
   3    rs9289154       0.1231            1 
   3  rs553527927      0.09339            1 
   3  rs566657265      0.09339            1 
   3  rs202044440       0.7849            1 
   3    rs1688688        0.481            1 
   3    rs5852258       0.7003            1 
   3  rs146172052       0.2352            1 
   3   rs79451113       0.1231            1 
   3  rs142720443       0.1231            1 
   3    rs1920546       0.1231            1 
   3    rs1795412       0.7821            1 
   3    rs9860063       0.1231            1 
   3    rs9860106       0.1231            1 
   3  rs150132722       0.7849            1 
   3    rs9827426       0.1231            1 
   3  rs111997340       0.7849            1 
   3  rs113879625       0.7849            1 
   3    rs9831771       0.1231            1 
   3    rs7650148       0.1231            1 
   3    rs6809201       0.5275            1 
   3   rs57293521        0.146            1 
   3    rs9819822       0.1231            1 
   3    rs9875544       0.1231            1 
   3   rs74280556       0.7849            1 
   3  rs369780643       0.1231            1 
   3  rs542755967       0.2319            1 
   3  rs545281568        0.569            1 
   3  rs565539193        0.569            1 
   3  rs528993851        0.178            1 
   3    rs9289155        0.633            1 
   3  rs573697647       0.3838            1 
   3    rs9811402       0.1231            1 
   3   rs72968819       0.5275            1 
   3  rs201153917       0.1231            1 
   3   rs74873059       0.7849            1 
   3    rs9820638       0.1231            1 
   3   rs74758050        0.146            1 
   3    rs1688674       0.3744            1 
   3    rs1688675       0.2408            1 
   3   rs80064895       0.4006            1 
   3    rs4048792       0.7849            1 
   3    rs1795421       0.7003            1 
   3  rs531825201       0.9696            1 
   3    rs1688676       0.5781            1 
   3    rs1795417       0.3363            1 
   3    rs7636463       0.1231            1 
   3    rs7616820       0.1231            1 
   3    rs7617067       0.1231            1 
   3   rs73855311        0.146            1 
   3   rs35559176       0.1231            1 
   3   rs73855312        0.146            1 
   3    rs1688677       0.7003            1 
   3    rs9815133       0.1231            1 
   3    rs1617800       0.3363            1 
   3  rs148186520       0.1231            1 
   3  rs150306301       0.2408            1 
   3   rs79545868       0.9696            1 
   3    rs1795418       0.4083            1 
   3    rs1688679       0.7003            1 
   3    rs1688680       0.7003            1 
   3    rs9830057       0.1231            1 
   3   rs78238921       0.7849            1 
   3   rs76435792       0.7849            1 
   3     rs724495       0.1231            1 
   3    rs9831480       0.1231            1 
   3   rs80137580       0.7849            1 
   3    rs9835107       0.1231            1 
   3    rs1688681       0.5781            1 
   3    rs2638582       0.7821            1 
   3    rs9840595       0.1231            1 
   3   rs67659681       0.1231            1 
   3    rs9841743       0.1231            1 
   3   rs79431794       0.7415            1 
   3   rs74723081       0.9696            1 
   3   rs75256160        0.178            1 
   3    rs1688683       0.7003            1 
   3   rs75160187       0.9696            1 
   3    rs7628419       0.1231            1 
   3   rs11444329       0.5432            1 
   3    rs6438599       0.2558            1 
   3    rs9834680       0.1231            1 
   3    rs9877402       0.1231            1 
   3    rs2331521       0.7003            1 
   3   rs76299121       0.3363            1 
   3   rs35345840       0.7003            1 
   3    rs4630876       0.7003            1 
   3  rs145084288       0.9815            1 
   3    rs4524222       0.5781            1 
   3  rs149334354       0.9696            1 
   3    rs7646709       0.1231            1 
   3   rs28852138       0.1231            1 
   3   rs28850644       0.1231            1 
   3    rs9856143       0.5781            1 
   3    rs9855911       0.5781            1 
   3   rs11715413       0.5781            1 
   3    rs9856303       0.5781            1 
   3  rs369919557       0.5781            1 
   3  rs371886735       0.5781            1 
   3  rs150731303       0.7849            1 
   3  rs139028454       0.7849            1 
   3  rs143961857       0.1231            1 
   3  rs376868071       0.2498            1 
   3  rs183317912       0.9815            1 
   3   rs55989794       0.3363            1 
   3    rs9866746       0.2408            1 
   3   rs36026316       0.5781            1 
   3   rs68094067       0.1231            1 
   3   rs78629447       0.7849            1 
   3  rs143740506       0.1231            1 
   3    rs5852260       0.4169            1 
   3  rs116804680       0.7415            1 
   3    rs1920550       0.9696            1 
   3    rs1920549       0.1231            1 
   3   rs78708341       0.7849            1 
   3  rs150342889        0.146            1 
   3  rs199801251       0.1231            1 
   3  rs148578105       0.7415            1 
   3  rs112645728       0.2309            1 
   3  rs144719639       0.1231            1 
   3   rs56906034        0.178            1 
   3  rs111334921       0.9815            1 
   3   rs12637054       0.1231            1 
   3   rs12330178       0.1231            1 
   3   rs10212556       0.1231            1 
   3    rs6785751       0.1231            1 
   3  rs138823000       0.1231            1 
   3  rs116174647       0.1231            1 
   3    rs6807604       0.2408            1 
   3   rs11720685       0.2309            1 
   3    rs6438601       0.8753            1 
   3    rs1920547       0.7821            1 
   3    rs6798684       0.1231            1 
   3  rs150627137       0.1231            1 
   3    rs6799012       0.1231            1 
   3    rs9815281       0.1231            1 
   3  rs116086956       0.1231            1 
   3  rs114656572       0.1231            1 
   3  rs114124720       0.1231            1 
   3    rs2331514       0.1231            1 
   3   rs75872421       0.7849            1 
   3    rs5852261       0.1231            1 
   3    rs9859088       0.1231            1 
   3   rs74354512       0.7415            1 
   3    rs6805670       0.2498            1 
   3  rs528940498       0.9815            1 
   3    rs2331539       0.5781            1 
   3    rs6808418       0.1231            1 
   3    rs6773281       0.7821            1 
   3   rs78808712       0.1231            1 
   3   rs28790007       0.2674            1 
   3    rs6776790       0.8753            1 
   3  rs112791019       0.9696            1 
   3   rs11918518       0.3363            1 
   3   rs76188008       0.9696            1 
   3   rs13314093       0.1231            1 
   3  rs115732312       0.7275            1 
   3    rs4048825       0.7821            1 
   3    rs9815058       0.7821            1 
   3    rs3845849       0.7003            1 
   3    rs3845850       0.5781            1 
   3    rs7642185       0.1231            1 
   3  rs112391203       0.9696            1 
   3    rs3845851       0.5275            1 
   3   rs56217411        0.178            1 
   3    rs9844667       0.7003            1 
   3   rs77691480       0.7849            1 
   3   rs74573025       0.9696            1 
   3    rs2331526       0.4083            1 
   3    rs9825058       0.1231            1 
   3    rs2331527       0.7003            1 
   3   rs76345260       0.2558            1 
   3    rs9855455       0.1231            1 
   3    rs7615991       0.2408            1 
   3    rs7627802       0.1231            1 
   3    rs4676841       0.4006            1 
   3    rs7616617       0.1231            1 
   3    rs7616466       0.7003            1 
   3   rs12634158       0.1231            1 
   3   rs73855320        0.146            1 
   3  rs111249675       0.9696            1 
   3  rs113085769       0.9696            1 
   3    rs4642056       0.1231            1 
   3    rs2877405       0.1231            1 
   3    rs2877406       0.1231            1 
   3    rs2331528       0.7821            1 
   3    rs9823442       0.1231            1 
   3    rs9843421       0.1231            1 
   3    rs9823877       0.1231            1 
   3  rs116330514       0.2558            1 
   3   rs75754730       0.9815            1 
   3    rs7625603       0.1231            1 
   3    rs7637229       0.1231            1 
   3  rs111954245       0.9696            1 
   3    rs6438603       0.1231            1 
   3  rs138899251       0.7275            1 
   3  rs147400009        0.146            1 
   3    rs6780119       0.1231            1 
   3    rs9853679       0.8753            1 
   3    rs9833700       0.1231            1 
   3    rs6783166       0.1231            1 
   3    rs6438604       0.1231            1 
   3    rs6438605       0.1231            1 
   3  rs181917627        0.178            1 
   3    rs6438606       0.1231            1 
   3   rs12639266       0.1231            1 
   3  rs111492852       0.9815            1 
   3   rs57353999       0.4985            1 
   3    rs3914745       0.7003            1 
   3  rs114067282       0.2234            1 
   3    rs6438607       0.2408            1 
   3    rs6794230       0.1231            1 
   3   rs61645503       0.8826            1 
   3   rs74679947       0.1231            1 
   3    rs6810159       0.1231            1 
   3    rs9875808       0.7003            1 
   3  rs112031509       0.7415            1 
   3   rs13327223       0.7821            1 
   3  rs112536161       0.7849            1 
   3   rs13323586       0.1231            1 
   3  rs112268479       0.7849            1 
   3   rs13314083       0.1231            1 
   3  rs201589890       0.7905            1 
   3   rs78062975       0.1231            1 
   3    rs9810761       0.1231            1 
   3    rs9810811       0.1231            1 
   3    rs9828852       0.1231            1 
   3  rs138992281       0.1231            1 
   3   rs76771339       0.7003            1 
   3    rs9833180       0.7821            1 
   3    rs6799358       0.1231            1 
   3   rs16832074       0.1231            1 
   3  rs148126293       0.1231            1 
   3    rs9822863       0.1231            1 
   3    rs6775842       0.7003            1 
   3   rs12488442       0.3363            1 
   3    rs9847337       0.1231            1 
   3    rs9827891       0.1231            1 
   3    rs3906000       0.7821            1 
   3    rs9848328       0.3363            1 
   3   rs61795510       0.5984            1 
   3    rs9852787       0.1231            1 
   3   rs55640616       0.3744            1 
   3   rs57990346       0.5781            1 
   3   rs10713184       0.1231            1 
   3    rs6785984       0.1231            1 
   3   rs74370757       0.1231            1 
   3    rs7643267       0.2498            1 
   3    rs9862838       0.1231            1 
   3    rs7645582       0.7003            1 
   3   rs56048195       0.5781            1 
   3   rs59778278       0.7003            1 
   3  rs551335690       0.1674            1 
   3  rs565275292       0.2706            1 
   3   rs74843729       0.3137            1 
   3   rs75011862       0.7003            1 
   3   rs75027403        0.443            1 
   3  rs147295121       0.7849            1 
   3  rs148511067       0.7849            1 
   3   rs78552675       0.8835            1 
   3    rs7646234      0.06219            1 
   3  rs146863353       0.1231            1 
   3  rs141501569       0.1231            1 
   3  rs150852679       0.7849            1 
   3  rs113588918       0.2498            1 
   3  rs144221104       0.2408            1 
   3   rs12497286       0.1231            1 
   3   rs58144930        0.146            1 
   3  rs535228264       0.9696            1 
   3  rs140180931       0.1231            1 
   3   rs12494809       0.1231            1 
   3  rs528975999        0.146            1 
   3  rs139671819       0.2408            1 
   3   rs75561156       0.7821            1 
   3    rs9827020       0.1231            1 
   3    rs9809684       0.1231            1 
   3   rs11925873       0.7849            1 
   3    rs9865199       0.1231            1 
   3  rs113779305       0.9696            1 
   3    rs9869549       0.1231            1 
   3    rs7633404       0.4006            1 
   3  rs113394017       0.9696            1 
   3   rs35783902       0.1231            1 
   3    rs7636387       0.7821            1 
   3    rs7648200       0.7821            1 
   3    rs7648217       0.1231            1 
   3    rs7648612       0.7821            1 
   3    rs7637100       0.7821            1 
   3    rs3856575       0.7003            1 
   3    rs9872673       0.1231            1 
   3    rs9853078       0.7003            1 
   3   rs78930035       0.1231            1 
   3    rs2331522       0.4083            1 
   3   rs10212452       0.7821            1 
   3   rs10212188       0.1231            1 
   3   rs77910769       0.7849            1 
   3   rs79000053       0.7849            1 
   3  rs113030664       0.9696            1 
   3    rs9289158       0.1231            1 
   3    rs9289159       0.1231            1 
   3    rs9289160       0.1231            1 
   3   rs77009327       0.7849            1 
   3  rs113284057       0.9696            1 
   3  rs150007162       0.7415            1 
   3  rs142123357       0.1231            1 
   3    rs9873688        0.164            1 
   3    rs9873947       0.5781            1 
   3    rs9835852       0.1231            1 
   3  rs149537256       0.7003            1 
   3  rs145654694        0.146            1 
   3   rs77300839       0.1231            1 
   3   rs74220950       0.7849            1 
   3    rs4048822       0.1231            1 
   3   rs56106401       0.7003            1 
   3    rs3914739       0.5781            1 
   3   rs35649963       0.4006            1 
   3   rs75259175       0.9815            1 
   3    rs4282008       0.7821            1 
   3    rs6810337       0.1231            1 
   3   rs60705137        0.146            1 
   3  rs114611789       0.9696            1 
   3    rs6780326       0.1231            1 
   3    rs6807328       0.1231            1 
   3  rs112542170       0.9696            1 
   3    rs9877406       0.7821            1 
   3  rs112123873       0.7415            1 
   3    rs9877593       0.1231            1 
   3  rs551217068       0.1231            1 
   3  rs149654510       0.1231            1 
   3   rs12638767       0.1231            1 
   3    rs9882481       0.2498            1 
   3    rs4381881       0.7003            1 
   3    rs9812835       0.1231            1 
   3    rs9855194       0.1231            1 
   3    rs6796937       0.1231            1 
   3   rs13434156       0.7003            1 
   3   rs75447330       0.1231            1 
   3    rs9829512       0.2674            1 
   3    rs3845852       0.7696            1 
   3  rs111945860       0.8826            1 
   3    rs4089688       0.1231            1 
   3    rs4109044       0.1231            1 
   3  rs538954537        0.146            1 
   3    rs3914738       0.1231            1 
   3    rs3914737       0.7696            1 
   3   rs17195196       0.7003            1 
   3   rs16832111       0.7415            1 
   3   rs17195251       0.4006            1 
   3   rs78549943       0.7415            1 
   3  rs111329542       0.9815            1 
   3    rs3845853       0.4083            1 
   3   rs12487633       0.2498            1 
   3    rs4048756       0.3363            1 
   3   rs16832118       0.1231            1 
   3   rs28485580       0.1231            1 
   3   rs56152560        0.146            1 
   3    rs9832737       0.1231            1 
   3    rs2222226       0.7415            1 
   3    rs2331525       0.7821            1 
   3    rs9838136       0.1231            1 
   3   rs16845478       0.1231            1 
   3   rs61661959       0.2932            1 
   3   rs75367092       0.1231            1 
   3   rs12486546       0.1231            1 
   3   rs76115117       0.7849            1 
   3    rs7635903       0.2498            1 
   3   rs74502689       0.1231            1 
   3   rs60103718        0.178            1 
   3  rs144622679       0.7849            1 
   3   rs73855330        0.178            1 
   3  rs115534955       0.1231            1 
   3   rs75710055       0.2558            1 
   3  rs116390019       0.1231            1 
   3   rs78393338       0.9696            1 
   3    rs3914741       0.1231            1 
   3    rs3914742       0.1231            1 
   3    rs9289161       0.1231            1 
   3    rs3856576       0.7849            1 
   3   rs16832121       0.1231            1 
   3   rs73855332        0.178            1 
   3    rs3934093       0.5781            1 
   3    rs9289162       0.1231            1 
   3    rs9289163       0.1231            1 
   3   rs79408274       0.9696            1 
   3    rs3905998       0.1231            1 
   3   rs76362092       0.7849            1 
   3   rs16832125       0.7821            1 
   3    rs3914743       0.3363            1 
   3    rs3914744       0.3038            1 
   3    rs9841572       0.1231            1 
   3   rs75750546       0.7415            1 
   3   rs76851442       0.7849            1 
   3   rs77260954       0.9696            1 
   3    rs3856577       0.1231            1 
   3  rs111622969       0.7849            1 
   3  rs376095041       0.1231            1 
   3  rs200972256       0.1231            1 
   3  rs141781275       0.1231            1 
   3  rs113777996       0.9696            1 
   3  rs116635069       0.9696            1 
   3   rs12632599       0.1231            1 
   3   rs12630798       0.1231            1 
   3   rs28832926       0.2674            1 
   3    rs9882608       0.5781            1 
   3   rs76954107       0.9696            1 
   3    rs9827836       0.3363            1 
   3  rs138096578       0.1231            1 
   3   rs13318249       0.5781            1 
   3  rs138522244       0.2408            1 
   3    rs3908117       0.5781            1 
   3   rs76711830       0.1231            1 
   3   rs79489952       0.7849            1 
   3   rs59489729        0.178            1 
   3  rs112298675       0.9815            1 
   3  rs529193187       0.3276            1 
   3    rs7634173       0.1231            1 
   3   rs60648200       0.2408            1 
   3   rs34548235       0.2309            1 
   3  rs531040209       0.2881            1 
   3  rs397838289       0.9517            1 
   3    rs9860056       0.2498            1 
   3    rs2877412       0.1231            1 
   3    rs2331538       0.7821            1 
   3   rs60935823       0.3363            1 
   3   rs78822220       0.7849            1 
   3   rs58503530       0.7821            1 
   3    rs1518597       0.7821            1 
   3    rs9858962       0.1231            1 
   3   rs16832140       0.7849            1 
   3   rs34698443       0.2309            1 
   3    rs6775508       0.7003            1 
   3    rs9289164       0.1231            1 
   3    rs9826818       0.1231            1 
   3   rs74280559       0.7849            1 
   3   rs76338161       0.5985            1 
   3  rs112620462       0.9815            1 
   3  rs111326024       0.9696            1 
   3   rs74652873       0.9696            1 
   3   rs75338033       0.7849            1 
   3   rs34629030       0.7003            1 
   3   rs10530756       0.7003            1 
   3    rs1875867       0.9876            1 
   3    rs2331641       0.8753            1 
   3    rs9289165       0.1231            1 
   3    rs6781645       0.1231            1 
   3    rs9870664       0.1231            1 
   3   rs12330662       0.1231            1 
   3    rs1401194       0.1231            1 
   3    rs9863707       0.3363            1 
   3  rs527511504       0.1231            1 
   3    rs7616074       0.1231            1 
   3   rs77532651       0.1231            1 
   3  rs578015760       0.1656            1 
   3   rs76361748       0.9696            1 
   3   rs73855344        0.178            1 
   3   rs58222742       0.3363            1 
   3   rs77594201        0.178            1 
   3  rs192090136       0.9696            1 
   3    rs4676710       0.7821            1 
   3    rs4676711       0.4006            1 
   3  rs113531363       0.9696            1 
   3  rs143432778       0.1231            1 
   3   rs28635737       0.1231            1 
   3    rs7641749       0.3363            1 
   3   rs72966163       0.8091            1 
   3    rs9834448       0.1231            1 
   3    rs2331642       0.7821            1 
   3    rs1504538       0.7821            1 
   3    rs7648360       0.7003            1 
   3    rs7615712       0.7003            1 
   3  rs111226007       0.7849            1 
   3    rs6782749       0.7821            1 
   3   rs12638006       0.1231            1 
   3   rs74280560       0.7849            1 
   3    rs5852262       0.1231            1 
   3  rs201204142       0.1231            1 
   3   rs73855347        0.146            1 
   3   rs10049483       0.1231            1 
   3    rs9827406       0.7821            1 
   3  rs146909084       0.9696            1 
   3  rs147949653       0.1231            1 
   3   rs74929886        0.178            1 
   3  rs199848759       0.1231            1 
   3   rs13319262       0.7003            1 
   3    rs2203797       0.7821            1 
   3  rs111903623       0.7849            1 
   3  rs113573326       0.7849            1 
   3    rs9818754       0.1231            1 
   3  rs137892628       0.1231            1 
   3    rs9828240       0.1231            1 
   3    rs2331610       0.1231            1 
   3    rs7620938       0.7003            1 
   3  rs113305606       0.9696            1 
   3    rs7653810       0.7003            1 
   3  rs115296320       0.7849            1 
   3   rs12495905       0.1231            1 
   3  rs112298317       0.9815            1 
   3    rs2048981       0.7849            1 
   3  rs140015617       0.1231            1 
   3    rs1914743       0.7821            1 
   3    rs9876935       0.7003            1 
   3   rs73855348        0.146            1 
   3  rs543432878       0.8293            1 
   3   rs76951640       0.9815            1 
   3   rs74441970       0.1231            1 
   3    rs1818660       0.7821            1 
   3    rs1818659       0.7415            1 
   3   rs77722806       0.4006            1 
   3    rs7643780       0.7003            1 
   3   rs11445232       0.1231            1 
   3    rs9864860       0.1231            1 
   3    rs1191311       0.7821            1 
   3    rs1191310       0.7003            1 
   3    rs1191309       0.7003            1 
   3   rs75540087       0.1231            1 
   3   rs80148302       0.4006            1 
   3  rs116755351       0.1231            1 
   3  rs146378003       0.1231            1 
   3   rs76900191       0.1231            1 
   3  rs115373109       0.1231            1 
   3   rs57251480       0.7821            1 
   3  rs112630693       0.9696            1 
   3    rs1211857       0.5781            1 
   3    rs1191308       0.7821            1 
   3    rs1191307       0.7821            1 
   3   rs74927086        0.146            1 
   3    rs9878635       0.1231            1 
   3    rs1191306       0.3363            1 
   3  rs572943776       0.1165            1 
   3   rs75524658        0.146            1 
   3    rs7633823       0.1231            1 
   3   rs56781134       0.3363            1 
   3  rs112243644       0.7849            1 
   3    rs9831505       0.1231            1 
   3    rs1191300       0.2498            1 
   3  rs147539076       0.1231            1 
   3    rs1191301       0.7003            1 
   3    rs9681088       0.1231            1 
   3  rs139834085       0.1231            1 
   3    rs1191302       0.7821            1 
   3    rs1211513       0.7003            1 
   3   rs71618039       0.3363            1 
   3  rs141249450       0.3363            1 
   3  rs139694321       0.3363            1 
   3    rs1191303       0.7821            1 
   3    rs7428465       0.1231            1 
   3    rs7428468       0.1231            1 
   3   rs13434008       0.1231            1 
   3    rs1795393       0.7821            1 
   3  rs145300750      0.09619            1 
   3  rs149093807       0.1231            1 
   3    rs4048751       0.7003            1 
   3   rs12496406       0.1231            1 
   3    rs7652353       0.1231            1 
   3    rs2679286       0.7821            1 
   3    rs2701052       0.5781            1 
   3    rs7644591       0.1231            1 
   3    rs1795392       0.7003            1 
   3    rs7610835       0.1231            1 
   3   rs35983445       0.1231            1 
   3    rs1699960       0.2965            1 
   3    rs1795391       0.7675            1 
   3  rs144050849       0.1231            1 
   3    rs1699958       0.7821            1 
   3  rs573125516       0.1386            1 
   3  rs112506982       0.8644            1 
   3  rs186401120        0.178            1 
   3  rs141057925       0.7003            1 
   3   rs12637208       0.1231            1 
   3   rs57745805        0.146            1 
   3    rs1795387       0.2498            1 
   3  rs112069743       0.7415            1 
   3  rs144084966       0.1231            1 
   3  rs141015187       0.5117            1 
   3  rs113665456       0.2408            1 
   3  rs539638939       0.8411            1 
   3  rs549661474       0.8411            1 
   3  rs570142275       0.8411            1 
   3  rs183287873       0.6739            1 
   3  rs373423704       0.6739            1 
   3  rs527304307       0.1447            1 
   3  rs201342492       0.1447            1 
   3  rs199635871       0.3117            1 
   3  rs144408060       0.9007            1 
   3    rs2679284       0.7821            1 
   3   rs76021051       0.1231            1 
   3   rs11276376       0.7003            1 
   3   rs76029257       0.9696            1 
   3   rs74618410       0.7849            1 
   3   rs79135852       0.7849            1 
   3   rs76755557       0.7849            1 
   3    rs6765868       0.1386            1 
   3  rs141857719       0.9815            1 
   3  rs142667541       0.1231            1 
   3   rs77672636       0.7415            1 
   3  rs113661388       0.9696            1 
   3    rs9870466       0.1231            1 
   3  rs147949412       0.9423            1 
   3   rs59634035        0.146            1 
   3    rs9855730       0.1231            1 
   3  rs147509592       0.1231            1 
   3    rs6797170       0.1231            1 
   3   rs56190943     0.007099       0.9999 
   3    rs9857034       0.1231            1 
   3    rs1191294       0.7821            1 
   3    rs9881524       0.1231            1 
   3    rs1191292       0.5781            1 
   3  rs141021874       0.7849            1 
   3  rs111733968       0.7849            1 
   3    rs1191291       0.7821            1 
   3    rs1191290       0.7003            1 
   3   rs13317817       0.1231            1 
   3    rs1191289       0.7821            1 
   3   rs12637989       0.4006            1 
   3    rs1191288       0.7003            1 
   3   rs76893553       0.9696            1 
   3    rs6796736       0.1231            1 
   3    rs1191299       0.7821            1 
   3    rs1191298       0.7821            1 
   3    rs9883937       0.1231            1 
   3    rs1191297       0.7003            1 
   3    rs9850714       0.1231            1 
   3  rs111660894       0.9696            1 
   3  rs115293351       0.1386            1 
   3    rs1191296       0.7003            1 
   3   rs74730846       0.7849            1 
   3  rs201606770       0.1231            1 
   3  rs142273117       0.7849            1 
   3    rs6768385       0.1231            1 
   3  rs139929231       0.2498            1 
   3    rs4676715       0.7675            1 
   3  rs550192931       0.9815            1 
   3  rs536175362       0.9815            1 
   3    rs6781737       0.7675            1 
   3   rs28778369       0.1231            1 
   3    rs9816430       0.3363            1 
   3    rs9836406       0.1231            1 
   3    rs7621325       0.5781            1 
   3    rs1795404       0.7003            1 
   3    rs9822539       0.1231            1 
   3    rs9842668       0.1231            1 
   3    rs9826599       0.1231            1 
   3   rs75809312        0.146            1 
   3    rs2331611       0.7849            1 
   3  rs144336801       0.9696            1 
   3  rs200467410       0.9815            1 
   3    rs7636777       0.1231            1 
   3  rs150260187       0.9696            1 
   3    rs9863505       0.1231            1 
   3     rs170939       0.2619            1 
   3     rs338960       0.6274            1 
   3  rs115307794       0.9696            1 
   3  rs139585578       0.9815            1 
   3     rs787851       0.7003            1 
   3     rs173087       0.7003            1 
   3     rs338975       0.5781            1 
   3  rs147317488       0.9696            1 
   3     rs338974       0.8251            1 
   3  rs116057233       0.7275            1 
   3     rs338973       0.7003            1 
   3    rs5852264       0.1231            1 
   3     rs338971       0.4294            1 
   3    rs4085716       0.1231            1 
   3    rs9862691       0.1231            1 
   3     rs338970       0.5781            1 
   3     rs338969       0.7003            1 
   3     rs234996       0.4294            1 
   3    rs9846563       0.1231            1 
   3  rs111309810       0.9696            1 
   3   rs28860789       0.1231            1 
   3     rs338978       0.7821            1 
   3  rs143499339       0.9696            1 
   3     rs338979       0.5189            1 
   3    rs1912747       0.7849            1 
   3    rs1912748       0.7849            1 
   3     rs191438       0.7821            1 
   3   rs61059986        0.146            1 
   3    rs2877445       0.3432            1 
   3  rs199805468       0.0233            1 
   3  rs114936550       0.1231            1 
   3     rs338980       0.5781            1 
   3   rs74445337       0.2558            1 
   3   rs10611108       0.1231            1 
   3  rs116705142       0.9815            1 
   3    rs2701057       0.2408            1 
   3  rs113937576       0.9696            1 
   3  rs144317807       0.5117            1 
   3    rs2656043       0.7003            1 
   3   rs74391143       0.9696            1 
   3    rs1504535       0.7849            1 
   3   rs77269486       0.9696            1 
   3    rs7630139       0.1231            1 
   3  rs114050365       0.1386            1 
   3  rs111402182       0.9815            1 
   3     rs338957       0.7821            1 
   3    rs9837611       0.1231            1 
   3     rs338958       0.7003            1 
   3     rs338959       0.7003            1 
   3  rs116551693       0.2674            1 
   3  rs149885921       0.9696            1 
   3  rs115883331       0.3136            1 
   3     rs339002       0.5781            1 
   3     rs339000       0.7003            1 
   3   rs76702930       0.9696            1 
   3  rs111492181       0.9815            1 
   3     rs338999       0.7821            1 
   3  rs145261326       0.7821            1 
   3   rs75405916       0.9696            1 
   3     rs338998       0.2619            1 
   3  rs142120017       0.7522            1 
   3  rs150180466       0.7415            1 
   3  rs114748242       0.4751            1 
   3    rs7645186       0.1231            1 
   3    rs1795384       0.7821            1 
   3  rs113066749       0.7849            1 
   3    rs9850244       0.1231            1 
   3   rs60150188        0.353            1 
   3  rs116701739       0.1231            1 
   3     rs339004       0.5781            1 
   3     rs339003       0.3363            1 
   3    rs9814324       0.1231            1 
   3  rs112357849       0.9696            1 
   3  rs141362937       0.2558            1 
   3  rs113991732       0.9696            1 
   3   rs28773515       0.1231            1 
   3    rs6764570       0.1231            1 
   3     rs339011       0.5366            1 
   3   rs11921531        0.839            1 
   3  rs201336720       0.9696            1 
   3  rs538385793        0.661            1 
   3  rs112970082       0.9696            1 
   3     rs339009       0.7821            1 
   3   rs74280562       0.7849            1 
   3     rs339008       0.7821            1 
   3   rs77331674       0.9696            1 
   3     rs339007       0.5781            1 
   3     rs339006       0.5366            1 
   3    rs9832024       0.1231            1 
   3   rs74381899       0.7849            1 
   3    rs1511432       0.7003            1 
   3    rs2141658       0.7003            1 
   3   rs73855356        0.178            1 
   3  rs143363675       0.2408            1 
   3  rs199632944       0.9696            1 
   3    rs9820697       0.1231            1 
   3   rs16832211       0.7849            1 
   3     rs338981       0.7003            1 
   3    rs3821366       0.1231            1 
   3     rs180293       0.5117            1 
   3    rs9840658       0.1231            1 
   3  rs150499478       0.7415            1 
   3     rs338982       0.3363            1 
   3  rs143933403       0.9815            1 
   3     rs234997       0.7003            1 
   3     rs338983       0.2498            1 
   3   rs11286814       0.1231            1 
   3     rs338984       0.7821            1 
   3   rs73855360        0.146            1 
   3     rs338985       0.2498            1 
   3     rs338986       0.2408            1 
   3     rs338987       0.7821            1 
   3     rs338988       0.7821            1 
   3     rs338989       0.7821            1 
   3    rs9818116       0.1231            1 
   3     rs338990       0.5781            1 
   3   rs73855361        0.146            1 
   3   rs34265316       0.7204            1 
   3    rs7622640       0.1231            1 
   3    rs7634186       0.1231            1 
   3     rs338991       0.3363            1 
   3    rs7634380       0.1231            1 
   3    rs7622859       0.1231            1 
   3   rs11441545       0.3363            1 
   3   rs12491389       0.1024            1 
   3     rs338992       0.2498            1 
   3   rs78067683       0.9696            1 
   3     rs338993       0.5781            1 
   3     rs338994       0.7003            1 
   3     rs338995       0.4294            1 
   3  rs141621785       0.1231            1 
   3     rs338996       0.7003            1 
   3   rs78715334       0.7415            1 
   3     rs338997       0.3363            1 
   3  rs112679125       0.9815            1 
   3   rs78286542       0.7003            1 
   3    rs1920534       0.1231            1 
   3  rs138892454        0.146            1 
   3    rs1546348       0.1231            1 
   3    rs1699956       0.3363            1 
   3    rs1546347       0.7821            1 
   3    rs2656048       0.2408            1 
   3  rs112506153       0.9696            1 
   3   rs13324223       0.1231            1 
   3   rs13324292       0.1231            1 
   3    rs1699966       0.7003            1 
   3  rs534728205       0.2374            1 
   3    rs9849608       0.1231            1 
   3    rs1604882       0.1231            1 
   3    rs1604881       0.1231            1 
   3    rs1604880       0.1231            1 
   3    rs7652247       0.3871            1 
   3    rs1795403       0.5781            1 
   3  rs116390443       0.7275            1 
   3     rs234995       0.7003            1 
   3     rs168117       0.5781            1 
   3    rs9289166       0.1231            1 
   3    rs9870873       0.1231            1 
   3     rs338968       0.5366            1 
   3    rs9833416       0.1231            1 
   3     rs338967       0.4294            1 
   3     rs338966       0.3363            1 
   3  rs150457240       0.9696            1 
   3     rs338965       0.7821            1 
   3     rs338963       0.4334            1 
   3     rs338962       0.7821            1 
   3  rs113849024       0.9815            1 
   3  rs113254197       0.9696            1 
   3     rs338961       0.7821            1 
   3  rs140602499        0.178            1 
   3   rs56268790        0.178            1 
   3    rs2102559       0.1231            1 
   3   rs77334204       0.9696            1 
   3   rs79247157       0.7849            1 
   3   rs74893743       0.2234            1 
   3   rs56860492        0.146            1 
   3   rs34741102       0.3606            1 
   3   rs11928988       0.7849            1 
   3   rs73855368        0.834            1 
   3   rs75094577       0.4006            1 
   3    rs9289167       0.1231            1 
   3    rs9289168       0.7003            1 
   3  rs139009402        0.146            1 
   3   rs76120042       0.7849            1 
   3    rs2331708       0.7003            1 
   3  rs553399010       0.9696            1 
   3  rs201902476       0.1024            1 
   3  rs184398755       0.9696            1 
   3    rs9879734       0.1231            1 
   3   rs75985576       0.6262            1 
   3   rs10592946       0.2619            1 
   3    rs9332451       0.7821            1 
   3   rs16832236       0.9696            1 
   3  rs114240662       0.1386            1 
   3    rs2175453       0.5781            1 
   3   rs28759116       0.1231            1 
   3    rs9834891       0.1231            1 
   3    rs6784156       0.7003            1 
   3   rs79491961       0.7849            1 
   3    rs6787064       0.2619            1 
   3    rs6787282       0.3743            1 
   3  rs533248342       0.1126            1 
   3    rs1108170       0.5781            1 
   3   rs77013030       0.9696            1 
   3    rs9850379       0.1231            1 
   3    rs1920535       0.1024            1 
   3  rs111377050       0.7849            1 
   3  rs529105739       0.6325            1 
   3    rs2331709       0.3606            1 
   3    rs2331710       0.7821            1 
   3    rs5852267       0.7821            1 
   3  rs145943191       0.9815            1 
   3    rs1355454       0.7849            1 
   3    rs1355453       0.7849            1 
   3   rs76958336       0.7849            1 
   3    rs1397824       0.2498            1 
   3   rs10934544       0.1231            1 
   3  rs553855742        0.908            1 
   3    rs1355452        0.164            1 
   3    rs6793427       0.5781            1 
   3   rs58491112       0.7203            1 
   3   rs16832258       0.9696            1 
   3    rs6800080       0.4294            1 
   3   rs76314130       0.3978            1 
   3    rs1397823       0.1876            1 
   3   rs74863753       0.9815            1 
   3    rs1588538       0.7003            1 
   3   rs74757648       0.7849            1 
   3    rs7636533       0.7821            1 
   3  rs201605873       0.1942            1 
   3  rs113763656       0.9815            1 
   3  rs142938207      0.08949            1 
   3   rs79339788       0.7415            1 
   3  rs142638758       0.7415            1 
   3  rs143924791       0.0372            1 
   3    rs1588536       0.7849            1 
   3    rs7432332       0.1506            1 
   3  rs370485535       0.8167            1 
   3    rs2331711       0.7003            1 
   3    rs2103357       0.1231            1 
   3    rs9848874       0.2674            1 
   3    rs2203078       0.2498            1 
   3    rs2203079       0.7003            1 
   3  rs111467200       0.9696            1 
   3    rs9853185       0.1024            1 
   3   rs13067941       0.7003            1 
   3  rs140747080       0.1231            1 
   3  rs201838863       0.8853            1 
   3  rs200431505       0.8853            1 
   3    rs9879037      0.09369            1 
   3   rs12108107       0.4294            1 
   3   rs12638972       0.5366            1 
   3    rs9842440       0.1231            1 
   3   rs11713725       0.7289            1 
   3   rs28885767        0.164            1 
   3   rs10804553       0.4006            1 
   3   rs12487210        0.443            1 
   3   rs56232364       0.7675            1 
   3    rs7632593       0.7675            1 
   3    rs9845254       0.1231            1 
   3    rs2203076       0.7003            1 
   3    rs9845742       0.1231            1 
   3    rs9845877       0.7003            1 
   3  rs550583159       0.9815            1 
   3    rs6808325       0.1231            1 
   3   rs78921254       0.7577            1 
   3    rs4488772       0.2498            1 
   3  rs139555864       0.7522            1 
   3    rs6775302       0.1231            1 
   3  rs111475652       0.5083            1 
   3    rs9713419       0.3084            1 
   3  rs139138673       0.5083            1 
   3  rs144869148       0.9815            1 
   3    rs4561764       0.7003            1 
   3  rs148799948       0.2352            1 
   3    rs4586750       0.7003            1 
   3   rs11718981        0.704            1 
   3  rs147072624       0.9696            1 
   3   rs76292449       0.1231            1 
   3   rs13433974       0.1231            1 
   3   rs35239790       0.3744            1 
   3  rs139451306       0.8983            1 
   3  rs111878539       0.5083            1 
   3    rs2331713       0.7193            1 
   3   rs60434285       0.8983            1 
   3   rs57212948       0.8983            1 
   3  rs142447887       0.4006            1 
   3   rs13070710       0.7821            1 
   3  rs137987998       0.1231            1 
   3   rs78481670       0.3764            1 
   3  rs111950707       0.7849            1 
   3    rs7625766       0.7003            1 
   3    rs7647669       0.2498            1 
   3  rs111462914       0.7905            1 
   3  rs113815423       0.7849            1 
   3    rs7637526       0.6814            1 
   3  rs112347437       0.7849            1 
   3  rs111619532       0.6632            1 
   3    rs4627703       0.7905            1 
   3  rs150126460       0.9815            1 
   3   rs13087300       0.6814            1 
   3  rs144448990        0.178            1 
   3  rs537536115       0.1231            1 
   3  rs565992910       0.1231            1 
   3  rs534636284       0.1231            1 
   3    rs9859933       0.1231            1 
   3    rs9877821       0.3065            1 
   3  rs146950966        0.178            1 
   3  rs144155718       0.6632            1 
   3   rs11717342       0.8655            1 
   3  rs112314420       0.7415            1 
   3  rs111484309       0.7849            1 
   3  rs193093876       0.1386            1 
   3   rs77337028       0.7003            1 
   3  rs189921707       0.3905            1 
   3   rs80200936       0.5221            1 
   3  rs139630323        0.146            1 
   3  rs142017756       0.9696            1 
   3  rs149613577        0.146            1 
   3  rs140081770       0.9696            1 
   3  rs146308614       0.9815            1 
   3  rs147604810       0.9815            1 
   3    rs6438618       0.2408            1 
   3    rs9862165       0.1231            1 
   3    rs9862193       0.1231            1 
   3    rs6809661       0.5781            1 
   3  rs113463218       0.9815            1 
   3   rs11926117       0.7849            1 
   3  rs111845906       0.9696            1 
   3   rs35335914       0.5781            1 
   3   rs78107700        0.178            1 
   3    rs6789414       0.1231            1 
   3    rs3845855       0.7003            1 
   3    rs3845856       0.3606            1 
   3   rs73183155      0.07729            1 
   3   rs75828456       0.7003            1 
   3  rs115250768       0.3136            1 
   3   rs11720417       0.3744            1 
   3   rs11716257       0.7003            1 
   3   rs78786040       0.9696            1 
   3  rs371364647       0.9438            1 
   3   rs74823071       0.9356            1 
   3    rs7617178       0.3606            1 
   3    rs7649908       0.9017            1 
   3    rs7617366       0.7003            1 
   3   rs76264251       0.9356            1 
   3   rs73855375       0.2932            1 
   3   rs73183162        0.164            1 
   3    rs9631456       0.1231            1 
   3  rs534579583       0.4343            1 
   3    rs3914165       0.1231            1 
   3   rs12489855       0.1231            1 
   3   rs34860613       0.7003            1 
   3  rs113871850       0.9696            1 
   3   rs11707293       0.4778            1 
   3   rs11923679       0.7849            1 
   3  rs140688338       0.1231            1 
   3  rs200992044       0.4236            1 
   3   rs77559916       0.7849            1 
   3   rs78093886       0.7849            1 
   3   rs73855376       0.2932            1 
   3   rs34663246       0.3819            1 
   3  rs149272171       0.1231            1 
   3   rs11706766       0.5781            1 
   3  rs149101624       0.9696            1 
   3   rs77570857       0.7849            1 
   3   rs12633406       0.4006            1 
   3  rs113129509       0.9696            1 
   3  rs114667917       0.7275            1 
   3  rs112419478       0.8013            1 
   3  rs141411321       0.8917            1 
   3   rs12494335       0.7432            1 
   3   rs79987651       0.7415            1 
   3   rs75365014       0.8983            1 
   3  rs143528801       0.9696            1 
   3  rs143556642        0.418            1 
   3  rs112921259       0.9815            1 
   3    rs6775865       0.7414            1 
   3  rs112655471       0.9696            1 
   3    rs9824168       0.1112            1 
   3    rs9828736       0.1112            1 
   3    rs4346498       0.7414            1 
   3   rs73855380       0.8983            1 
   3   rs17740072       0.8459            1 
   3   rs74466045       0.7415            1 
   3  rs113180957       0.9815            1 
   3   rs79047065       0.7415            1 
   3  rs112014038       0.9696            1 
   3   rs77026010       0.7415            1 
   3   rs12107515       0.2434            1 
   3    rs3914164       0.7924            1 
   3    rs3898452       0.7415            1 
   3    rs3898024       0.1112            1 
   3   rs76483735       0.7415            1 
   3    rs6793029       0.7414            1 
   3  rs139427163       0.7275            1 
   3  rs112730231       0.7415            1 
   3  rs116110191        0.418            1 
   3  rs148694643       0.7415            1 
   3  rs147412655       0.7415            1 
   3   rs73183172       0.1112            1 
   3   rs58466835       0.2932            1 
   3  rs139847324       0.7203            1 
   3  rs113138204       0.7432            1 
   3   rs76257882       0.7462            1 
   3  rs140182665       0.4006            1 
   3  rs141347291       0.2932            1 
   3   rs79533641       0.2932            1 
   3  rs111442251       0.9696            1 
   3  rs141449761       0.9696            1 
   3    rs6438621       0.5781            1 
   3  rs113142692       0.7415            1 
   3    rs7650439       0.7414            1 
   3    rs6785733       0.4006            1 
   3    rs6786171       0.4006            1 
   3    rs4327326       0.7415            1 
   3  rs113704428       0.9696            1 
   3  rs111943540       0.7415            1 
   3    rs4358243       0.7414            1 
   3    rs4676719       0.7414            1 
   3  rs112971962       0.9815            1 
   3    rs6438624       0.1332            1 
   3    rs7645849       0.7414            1 
   3   rs35499185       0.2931            1 
   3  rs112419791       0.7415            1 
   3    rs4398369       0.9815            1 
   3   rs35932511       0.4106            1 
   3  rs542973348       0.2558            1 
   3    rs9860047      0.05549            1 
   3   rs80276685       0.4006            1 
   3   rs79569129       0.7415            1 
   3    rs4080279       0.5781            1 
   3  rs148258414        0.418            1 
   3    rs4369975       0.7203            1 
   3    rs4107753       0.2434            1 
   3    rs4107754       0.7414            1 
   3   rs58922309       0.2932            1 
   3   rs12635241       0.7203            1 
   3   rs12629927       0.7203            1 
   3    rs6796068       0.3403            1 
   3  rs114899187      0.05549            1 
   3  rs150708314       0.7275            1 
   3  rs140907437       0.3607            1 
   3    rs6766105       0.3399            1 
   3   rs12495471       0.7414            1 
   3    rs4525804       0.7414            1 
   3   rs71133532       0.3762            1 
   3  rs140972730       0.4006            1 
   3  rs116107174       0.7415            1 
   3    rs9878946       0.1112            1 
   3    rs1986730       0.4396            1 
   3   rs77245252       0.7415            1 
   3   rs11914436       0.1691            1 
   3   rs78748966       0.4006            1 
   3    rs7644928       0.5781            1 
   3    rs1987097       0.4396            1 
   3    rs4440066       0.1112            1 
   3    rs1987098       0.8417            1 
   3  rs112946427       0.9696            1 
   3    rs9828910       0.1112            1 
   3  rs114190278        0.418            1 
   3    rs2331921       0.3403            1 
   3   rs61996327       0.7275            1 
   3   rs11708438       0.3403            1 
   3    rs6438625       0.5781            1 
   3    rs2127024       0.6254            1 
   3   rs73191762       0.1112            1 
   3   rs74762164       0.4006            1 
   3  rs111261526       0.9815            1 
   3  rs200527183       0.9815            1 
   3  rs532878217       0.9815            1 
   3  rs552611258       0.9815            1 
   3  rs111764625       0.7414            1 
   3    rs7627978       0.7414            1 
   3    rs7650658       0.4643            1 
   3    rs9849118       0.7414            1 
   3   rs13081748       0.4396            1 
   3    rs9829579        0.151            1 
   3    rs7609781       0.9177            1 
   3   rs13086811       0.4396            1 
   3   rs80025985       0.1921            1 
   3    rs7634611       0.7414            1 
   3    rs6438626       0.2619            1 
   3   rs74477332       0.9696            1 
   3   rs73191769       0.1112            1 
   3   rs61004683       0.8983            1 
   3  rs147451433       0.9696            1 
   3  rs139835278       0.7415            1 
   3    rs3732404       0.7414            1 
   3   rs71133533       0.8417            1 
   3    rs3732405       0.1332            1 
   3   rs11276449       0.1112            1 
   3  rs146311312       0.7415            1 
   3   rs79368514       0.9778            1 
   3  rs147268054       0.4006            1 
   3    rs2169300       0.5781            1 
   3  rs112487887       0.9815            1 
   3   rs79315861       0.9815            1 
   3  rs139389576       0.1332            1 
   3   rs11709797       0.7203            1 
   3    rs6782025       0.8001            1 
   3    rs6782033       0.8001            1 
   3   rs76798196       0.9696            1 
   3  rs139271391       0.7415            1 
   3  rs146501201       0.9696            1 
   3   rs10212489       0.1112            1 
   3    rs6787048       0.7548            1 
   3    rs6798699       0.4235            1 
   3    rs7632907       0.4643            1 
   3    rs1381055       0.7256            1 
   3   rs13095841       0.3403            1 
   3  rs139266226       0.7415            1 
   3   rs72587260       0.7203            1 
   3   rs12186062       0.1332            1 
   3   rs10713138       0.1112            1 
   3    rs9289170       0.1112            1 
   3   rs73855389       0.8983            1 
   3    rs2126140       0.1935            1 
   3  rs113897299       0.9815            1 
   3    rs2126139       0.7414            1 
   3   rs73191775       0.6892            1 
   3    rs2126138       0.5727            1 
   3    rs2169302       0.4006            1 
   3  rs111763341       0.9815            1 
   3  rs111909014       0.9696            1 
   3    rs2127025       0.7414            1 
   3   rs56402221       0.1112            1 
   3    rs9862879       0.3552            1 
   3   rs76464818       0.4734            1 
   3     rs716688       0.1112            1 
   3   rs76739738       0.4399            1 
   3   rs77393026       0.9696            1 
   3    rs9868609       0.1112            1 
   3    rs3218634       0.1112            1 
   3   rs74614941       0.9815            1 
   3  rs139139566        0.496            1 
   3    rs6800901       0.8459            1 
   3   rs73855392       0.2932            1 
   3    rs1381057       0.2901            1 
   3    rs2030531       0.5935            1 
   3    rs1522357       0.4366            1 
   3  rs113679172       0.9696            1 
   3  rs114870287     0.009899            1 
   3    rs5852268       0.4018            1 
   3    rs9883968       0.1112            1 
   3    rs6769377       0.5781            1 
   3   rs79146548       0.4734            1 
   3    rs4676677       0.2901            1 
   3    rs6806191       0.7414            1 
   3  rs116558467       0.4734            1 
   3  rs116119136       0.4734            1 
   3  rs201482412       0.8983            1 
   3   rs13076688       0.5935            1 
   3   rs60569441       0.3509            1 
   3    rs7621376       0.5935            1 
   3   rs74931922       0.9696            1 
   3   rs71133534       0.5935            1 
   3    rs6765310       0.5935            1 
   3  rs148241661       0.4734            1 
   3  rs116780189       0.7415            1 
   3    rs7618570       0.4805            1 
   3   rs34578610       0.5781            1 
   3  rs140775250       0.7415            1 
   3  rs112723887       0.9696            1 
   3  rs565245459       0.2932            1 
   3    rs6438630       0.2901            1 
   3   rs11709726       0.5781            1 
   3  rs565207453       0.8903            1 
   3  rs140141093       0.8983            1 
   3  rs200826943       0.8983            1 
   3    rs6438631       0.5935            1 
   3     rs630138       0.1112            1 
   3   rs10934550       0.2901            1 
   3  rs190843913       0.8983            1 
   3   rs12233510       0.2619            1 
   3  rs150111900       0.7415            1 
   3   rs56099335       0.1016            1 
   3   rs56155272       0.8924            1 
   3    rs7645544       0.5235            1 
   3     rs552404       0.1112            1 
   3   rs11707252       0.5935            1 
   3     rs546930       0.1112            1 
   3   rs11715085       0.2901            1 
   3   rs11707354       0.7432            1 
   3  rs139438816       0.4734            1 
   3  rs112647530       0.9696            1 
   3  rs186364610       0.4734            1 
   3  rs186738791       0.7415            1 
   3   rs78170294       0.4437            1 
   3  rs201603578          0.4            1 
   3  rs532051424       0.2932            1 
   3    rs6787904       0.2901            1 
   3     rs526550       0.7414            1 
   3    rs1087308       0.8957            1 
   3  rs541296863       0.4734            1 
   3  rs533329009       0.9696            1 
   3    rs6438632       0.4805            1 
   3  rs547695563       0.4734            1 
   3    rs7614639       0.7432            1 
   3  rs574702472       0.7905            1 
   3   rs76472521       0.4734            1 
   3    rs3843345       0.5935            1 
   3     rs650469       0.1112            1 
   3   rs73855394       0.8983            1 
   3    rs3856578       0.5935            1 
   3    rs6798595       0.2453            1 
   3  rs113143351       0.9815            1 
   3   rs78769857       0.9696            1 
   3    rs7645869       0.4035            1 
   3     rs669277       0.1112            1 
   3    rs7613752       0.5781            1 
   3  rs113840121       0.9815            1 
   3  rs201801751         0.36            1 
   3  rs113537300       0.9815            1 
   3  rs199605604       0.9815            1 
   3    rs6438633       0.2619            1 
   3    rs4676722       0.4805            1 
   3    rs6797376       0.5935            1 
   3   rs11705939       0.2901            1 
   3   rs11713643       0.7432            1 
   3   rs11713696       0.2434            1 
   3   rs78617158       0.2932            1 
   3    rs7645027       0.2901            1 
   3    rs7644962       0.2901            1 
   3     rs524026       0.7414            1 
   3   rs34780330       0.5935            1 
   3   rs74892526       0.4734            1 
   3     rs532411       0.1112            1 
   3    rs1381058       0.6025            1 
   3   rs73193612       0.2434            1 
   3   rs74839123       0.2932            1 
   3     rs541818       0.9887            1 
   3   rs12634017       0.2901            1 
   3  rs139152166       0.4734            1 
   3    rs3772120       0.4006            1 
   3  rs116538284       0.7415            1 
   3    rs3218648       0.4734            1 
   3   rs60108064       0.2932            1 
   3    rs3218628       0.4734            1 
   3   rs41545720       0.4006            1 
   3  rs538023330       0.2363            1 
   3   rs59466652       0.2932            1 
   3   rs73855396       0.2932            1 
   3   rs12496163       0.7432            1 
   3  rs111659170       0.9815            1 
   3   rs79012504       0.7415            1 
   3    rs7615529       0.5935            1 
   3   rs61040872       0.2932            1 
   3  rs146081074       0.4734            1 
   3    rs6784324       0.2901            1 
   3  rs113644705       0.9815            1 
   3   rs73855397       0.2932            1 
   3    rs1381059       0.7432            1 
   3    rs3772122       0.5935            1 
   3   rs73855398       0.3607            1 
   3    rs6778684       0.5781            1 
   3  rs540125579       0.4523            1 
   3   rs13080007       0.2901            1 
   3   rs12632308       0.6025            1 
   3  rs141922267       0.2932            1 
   3   rs12635218       0.5935            1 
   3   rs75990068       0.7415            1 
   3   rs16832333       0.9696            1 
   3   rs34216699       0.5835            1 
   3   rs34808945       0.7414            1 
   3    rs3218637       0.4734            1 
   3     rs575913       0.7414            1 
   3    rs3772124       0.2901            1 
   3    rs3821367       0.2849            1 
   3  rs142138752       0.4006            1 
   3  rs112075554       0.9696            1 
   3    rs3845859       0.4734            1 
   3   rs58881799       0.2932            1 
   3   rs61734794       0.9696            1 
   3    rs3218652       0.2932            1 
   3    rs3218640       0.4734            1 
   3    rs3218651       0.4437            1 
   3   rs34778629       0.9696            1 
   3    rs3218649       0.5935            1 
   3    rs3218641       0.9696            1 
   3    rs3218646       0.9815            1 
   3     rs507353       0.1112            1 
   3   rs11711667       0.5781            1 
   3    rs4555467       0.5935            1 
   3   rs13097659       0.5935            1 
   3  rs146118942       0.3381            1 
   3    rs7622897       0.5935            1 
   3   rs11351457       0.5935            1 
   3   rs75303134       0.9815            1 
   3   rs73855399       0.2932            1 
   3  rs114581215       0.4734            1 
   3  rs534622384       0.7409            1 
   3   rs16832352       0.9696            1 
   3   rs76053145       0.4734            1 
   3   rs11719937       0.4437            1 
   3  rs140512968       0.1112            1 
   3  rs368600181       0.4142            1 
   3   rs35362700       0.5935            1 
   3   rs78282350       0.9815            1 
   3  rs199771980       0.4734            1 
   3   rs66922316       0.2901            1 
   3  rs141174148       0.9696            1 
   3  rs148760895       0.7275            1 
   3   rs28406368       0.5935            1 
   3  rs112510938       0.1112            1 
   3   rs11718918       0.7432            1 
   3   rs10934551       0.5781            1 
   3    rs6793252       0.2901            1 
   3    rs3911713       0.5935            1 
   3  rs147926944       0.9815            1 
   3   rs71133542       0.9078            1 
   3  rs111885038       0.7414            1 
   3   rs35211251       0.5781            1 
   3   rs73855400       0.2932            1 
   3    rs3856579       0.4734            1 
   3  rs151156255       0.4734            1 
   3  rs142586869       0.7275            1 
   3     rs693403       0.7414            1 
   3   rs78015182       0.2901            1 
   3    rs3732406       0.2901            1 
   3     rs487848       0.1112            1 
   3   rs61736317       0.9696            1 
   3   rs63110162     0.006199       0.9999 
   3    rs3845860       0.2901            1 
   3    rs7618539       0.2434            1 
   3  rs116779658       0.4734            1 
   3     rs513380       0.7414            1 
   3   rs13085365       0.7432            1 
   3   rs79002684       0.4734            1 
   3     rs604231       0.1112            1 
   3   rs80295613       0.4734            1 
   3    rs2877516       0.4006            1 
   3     rs488636       0.7414            1 
   3     rs488888       0.7414            1 
   3     rs488891       0.7414            1 
   3   rs73179904       0.4399            1 
   3    rs3886541       0.2434            1 
   3   rs73855402       0.2932            1 
   3  rs141604626       0.9696            1 
   3   rs73857903       0.2932            1 
   3   rs13077305       0.2901            1 
   3   rs76749251       0.9696            1 
   3   rs12488196       0.2901            1 
   3  rs543270132       0.7461            1 
   3  rs114847325       0.9696            1 
   3  rs111328376       0.9815            1 
   3  rs139001951       0.4399            1 
   3   rs35766343       0.4399            1 
   3     rs702019       0.7414            1 
   3   rs76119778       0.4734            1 
   3  rs116468246       0.4734            1 
   3   rs13059229       0.5935            1 
   3  rs199664430       0.5935            1 
   3  rs116186120       0.4734            1 
   3   rs11714746       0.2901            1 
   3  rs116681735       0.1435            1 
   3     rs494140       0.1112            1 
   3   rs13077237       0.7432            1 
   3   rs71133545       0.9688            1 
   3   rs60204652       0.2932            1 
   3     rs502643       0.7414            1 
   3  rs144360614       0.6139            1 
   3   rs75991132       0.6139            1 
   3  rs542001955       0.3784            1 
   3  rs111694082       0.9779            1 
   3  rs116368762       0.4734            1 
   3   rs79782769       0.4734            1 
   3   rs11717597       0.4437            1 
   3    rs2331962       0.2901            1 
   3   rs71133546       0.5935            1 
   3   rs56021853       0.7432            1 
   3  rs114122920       0.4734            1 
   3    rs7645050       0.2901            1 
   3    rs7622867       0.2901            1 
   3    rs7622881       0.2901            1 
   3  rs150454784       0.4734            1 
   3   rs78513687       0.4734            1 
   3     rs697019       0.1112            1 
   3   rs10451895       0.2901            1 
   3   rs35081424       0.2901            1 
   3   rs41390550       0.4962            1 
   3    rs2169301       0.2901            1 
   3     rs794323       0.1112            1 
   3  rs148428899       0.4399            1 
   3    rs3845863       0.5781            1 
   3  rs144487834       0.4734            1 
   3  rs199603964       0.4399            1 
   3   rs13100579       0.2901            1 
   3     rs501099       0.1112            1 
   3   rs11706583       0.5904            1 
   3  rs138399197       0.2932            1 
   3  rs560105763      0.07709            1 
   3   rs73857906       0.2932            1 
   3   rs73857907       0.2932            1 
   3   rs74405190       0.2932            1 
   3    rs7628081       0.2901            1 
   3    rs7617748       0.5935            1 
   3     rs482256       0.1112            1 
   3    rs7633930       0.2901            1 
   3    rs7612018       0.2901            1 
   3   rs73857909       0.2932            1 
   3   rs59706476       0.3934            1 
   3   rs13095550       0.2901            1 
   3   rs73857910       0.2932            1 
   3  rs141296032       0.4734            1 
   3   rs16832372       0.4399            1 
   3   rs13065220       0.2901            1 
   3    rs3806614       0.5935            1 
   3   rs16832375       0.9696            1 
   3   rs11714774       0.2901            1 
   3  rs560018303        0.264            1 
   3     rs587553       0.7414            1 
   3  rs201512310       0.3571            1 
   3   rs77043805       0.2932            1 
   3  rs565094850       0.3535            1 
   3  rs544525839       0.3535            1 
   3  rs560837317       0.3535            1 
   3   rs11709378       0.2901            1 
   3   rs35068713       0.3112            1 
   3   rs11276450       0.7414            1 
   3    rs7639119       0.2674            1 
   3  rs140007980       0.9696            1 
   3    rs4676680       0.2901            1 
   3    rs4676728       0.5796            1 
   3   rs11405139       0.7326            1 
   3  rs185525125       0.4751            1 
   3    rs1877968       0.2901            1 
   3    rs1877969        0.357            1 
   3    rs6797682       0.2901            1 
   3   rs13082118       0.2901            1 
   3     rs555890       0.1112            1 
   3  rs112939460       0.8068            1 
   3   rs34349559       0.6137            1 
   3  rs112481667       0.7905            1 
   3  rs536904868       0.3967            1 
   3   rs78964201      0.05499            1 
   3     rs500103       0.7414            1 
   3     rs500100       0.7414            1 
   3    rs9858395       0.4737            1 
   3  rs200566299      0.07809            1 
   3  rs558698602       0.5147            1 
   3  rs548400498       0.5147            1 
   3  rs377337722       0.5147            1 
   3  rs147719226       0.5147            1 
   3   rs34651464      0.05609            1 
   3     rs492798       0.4927            1 
   3  rs187044231       0.9423            1 
   3     rs557138       0.3541            1 
   3   rs11719994       0.7327            1 
   3   rs71619798       0.4323            1 
   3     rs550074       0.7229            1 
   3     rs549220       0.8389            1 
   3  rs372260124       0.7994            1 
   3   rs11714417       0.8521            1 
   3  rs150174864       0.8521            1 
   3     rs571217       0.8389            1 
   3    rs4676681       0.4608            1 
   3   rs58525071       0.8842            1 
   3  rs571982175        0.871            1 
   3     rs499355       0.8389            1 
   3     rs616966       0.8389            1 
   3   rs72971952       0.6452            1 
   3    rs2061806       0.8389            1 
   3   rs72971955       0.8842            1 
   3    rs2638447       0.7229            1 
   3    rs9839733       0.8389            1 
   3    rs4676682       0.3541            1 
   3   rs61609348       0.8521            1 
   3   rs68024618       0.8521            1 
   3   rs63189560       0.7018            1 
   3     rs479108       0.8389            1 
   3   rs10575254        0.592            1 
   3   rs13086238       0.3034            1 
   3  rs138484292       0.1974            1 
   3    rs6764410        0.976            1 
   3    rs3101345       0.5344            1 
   3   rs76735180       0.9423            1 
   3    rs3103734       0.7441            1 
   3    rs2686563       0.5993            1 
   3   rs61427766       0.3376            1 
   3     rs656656      0.06189            1 
   3    rs6810344       0.0286            1 
   3    rs6786208       0.0286            1 
   3     rs669984       0.8132            1 
   3    rs6765072        0.291            1 
   3    rs9810670      0.08499            1 
   3   rs61796954       0.4722            1 
   3   rs12485719        0.291            1 
   3    rs9812322       0.0402            1 
   3   rs78685351       0.9594            1 
   3    rs6771845        0.291            1 
   3  rs536150743       0.1134            1 
   3  rs376594680       0.1134            1 
   3    rs9755075        0.291            1 
   3     rs485275      0.08129            1 
   3   rs76810818       0.4722            1 
   3   rs71618068        0.291            1 
   3  rs113685765       0.1134            1 
   3   rs61796956       0.4722            1 
   3   rs61271105       0.1134            1 
   3    rs4485657       0.0286            1 
   3  rs372853710       0.9594            1 
   3     rs552401       0.9954            1 
   3   rs66641441       0.1134            1 
   3   rs67247313       0.1134            1 
   3   rs66483754       0.1134            1 
   3   rs66494182       0.1134            1 
   3   rs59877871       0.1134            1 
   3  rs549291588      0.07439            1 
   3    rs4437078      0.07379            1 
   3   rs66978552       0.1134            1 
   3   rs12492695       0.2295            1 
   3   rs66926711       0.1134            1 
   3   rs12486334       0.2295            1 
   3  rs142658650       0.2167            1 
   3   rs79724292       0.1134            1 
   3  rs200520122        0.049            1 
   3  rs113947841       0.8934            1 
   3   rs67439929       0.1134            1 
   3   rs61796958       0.4722            1 
   3  rs369272407       0.3603            1 
   3  rs112753958       0.9594            1 
   3   rs11709159       0.1134            1 
   3   rs72626321       0.1134            1 
   3   rs34085338       0.1214            1 
   3    rs9846142       0.0402            1 
   3    rs1709881       0.9954            1 
   3   rs61187404       0.1134            1 
   3   rs34909264       0.5646            1 
   3   rs60184004       0.1134            1 
   3   rs36018635       0.1134            1 
   3   rs58817659       0.1134            1 
   3     rs483713       0.8229            1 
   3  rs112606350       0.9594            1 
   3    rs9836169        0.291            1 
   3     rs793975       0.8229            1 
   3   rs72626322       0.1134            1 
   3    rs9861720       0.4269            1 
   3   rs13096657       0.2666            1 
   3    rs6769187       0.1134            1 
   3    rs6769198       0.1134            1 
   3   rs60442485       0.2917            1 
   3  rs141979781        0.735            1 
   3   rs35823830       0.8298            1 
   3    rs4234144       0.1863            1 
   3   rs34981496       0.4722            1 
   3   rs11714662       0.1134            1 
   3   rs11706902       0.1134            1 
   3   rs11714812       0.1134            1 
   3   rs11707840       0.1134            1 
   3   rs59181464       0.3434            1 
   3   rs74448939       0.9594            1 
   3   rs66854056       0.1134            1 
   3    rs4676730       0.1134            1 
   3     rs486813      0.06189            1 
   3   rs77121203       0.0012       0.8838 
   3   rs75641184       0.9594            1 
   3    rs9813391       0.0402            1 
   3   rs61750878       0.9594            1 
   3   rs11711973       0.1134            1 
   3  rs114502094       0.0035       0.9902 
   3   rs11712050       0.2917            1 
   3    rs3044706       0.6414            1 
   3  rs144196638       0.9594            1 
   3  rs565384323       0.3456            1 
   3   rs80017115       0.9594            1 
   3    rs6783657       0.1134            1 
   3   rs59757905       0.3999            1 
   3    rs1809300      0.07669            1 
   3   rs35554927       0.2927            1 
   3     rs898686       0.2479            1 
   3   rs10934553       0.2479            1 
   3  rs200459691       0.2927            1 
   3   rs11715635       0.2479            1 
   3   rs11715640       0.2479            1 
   3   rs77321783       0.9594            1 
   3    rs4676732       0.3999            1 
   3   rs11719547       0.2479            1 
   3    rs9858923       0.3999            1 
   3    rs7631876       0.2479            1 
   3    rs4676734       0.2479            1 
   3    rs4676735       0.3999            1 
   3    rs9849849       0.2479            1 
   3  rs111686446       0.9594            1 
   3   rs11923762       0.2927            1 
   3   rs72955320       0.1134            1 
   3   rs34480552       0.2927            1 
   3  rs113663416       0.1134            1 
   3  rs561550195       0.0347            1 
   3  rs147120869       0.1638            1 
   3    rs6438637       0.2479            1 
   3    rs4402866      0.09639            1 
   3   rs80187623       0.9594            1 
   3    rs9861169       0.1476            1 
   3    rs6775899       0.1476            1 
   3    rs4676736      0.05019            1 
   3   rs16832418       0.6514            1 
   3   rs72955326       0.6514            1 
   3   rs11719653       0.2479            1 
   3    rs7636922       0.4461            1 
   3  rs112287507       0.6514            1 
   3    rs9289171       0.1476            1 
   3    rs3845865       0.8805            1 
   3    rs3845864      0.09639            1 
   3  rs112926002       0.6877            1 
   3    rs9843772       0.1476            1 
   3    rs6808258       0.4461            1 
   3   rs34749653       0.6308            1 
   3  rs114268157       0.5282            1 
   3  rs114822622       0.5282            1 
   3  rs115596730       0.5282            1 
   3  rs114537844       0.5282            1 
   3   rs34231164       0.6308            1 
   3   rs10222346       0.1134            1 
   3    rs1464099       0.8805            1 
   3    rs1464100       0.1134            1 
   3    rs1464101       0.1134            1 
   3    rs1464102      0.07759            1 
   3   rs77357569       0.9739            1 
   3  rs150555906       0.6948            1 
   3  rs199884317       0.6873            1 
   3  rs555162944        0.873            1 
   3    rs6781825        0.035            1 
   3    rs6808727       0.8805            1 
   3    rs6773252        0.035            1 
   3   rs79390407       0.0219            1 
   3    rs7611277       0.0352            1 
   3    rs4676737       0.6308            1 
   3    rs4676738       0.2482            1 
   3   rs12491882       0.1134            1 
   3   rs61798093       0.6308            1 
   3    rs6783545       0.6717            1 
   3  rs113180859       0.5745            1 
   3    rs9815247        0.776            1 
   3   rs56343977       0.9639            1 
   3    rs6795370       0.7611            1 
   3    rs6779865       0.8598            1 
   3    rs2331816       0.3546            1 
   3    rs2331815       0.5375            1 
   3    rs2331814       0.8708            1 
   3    rs2331813       0.5375            1 
   3   rs66893059       0.5459            1 
   3    rs6772153       0.1366            1 
   3    rs3845862       0.9381            1 
   3    rs3845861       0.8708            1 
   3    rs3930132       0.8708            1 
   3   rs72955343       0.9863            1 
   3    rs6772887        0.964            1 
   3  rs546464668       0.6175            1 
   3  rs560310654       0.6175            1 
   3    rs7426531       0.5275            1 
   3  rs116520754       0.6175            1 
   3    rs9831872       0.8708            1 
   3   rs77891003       0.5411            1 
   3  rs561518388       0.7696            1 
   3    rs7635790        0.651            1 
   3   rs74957665       0.3868            1 
   3    rs2877499       0.8766            1 
   3    rs4444653       0.8766            1 
   3    rs4286380       0.7495            1 
   3     rs938391       0.7495            1 
   3    rs1567990       0.8766            1 
   3  rs115891136       0.6175            1 
   3  rs143656891       0.5411            1 
   3    rs6438641       0.9558            1 
   3   rs28827296       0.4161            1 
   3  rs182209338       0.9558            1 
   3    rs9856781       0.5495            1 
   3   rs12630499       0.9558            1 
   3   rs58697675       0.7258            1 
   3   rs10049063       0.9381            1 
   3   rs56229920       0.8703            1 
   3  rs566486479       0.7495            1 
   3  rs534690312       0.7495            1 
   3    rs4676683       0.5316            1 
   3   rs11923745       0.2676            1 
   3    rs7640859        0.453            1 
   3   rs35295338       0.1912            1 
   3   rs78281948       0.1119            1 
   3    rs2131142       0.0141            1 
   3    rs7631939       0.0296            1 
   3    rs4676684       0.8661            1 
   3   rs34740909       0.1119            1 
   3   rs11455375       0.0358            1 
   3  rs142042546       0.1165            1 
   3    rs2331812       0.2367            1 
   3    rs4478028      0.08479            1 
   3  rs575376075       0.2648            1 
   3    rs6438643       0.0296            1 
   3    rs7625066       0.5833            1 
   3   rs79538120       0.1119            1 
   3    rs1492178       0.2367            1 
   3    rs1492177      0.08479            1 
   3    rs3772130      0.06879            1 
   3    rs3772129       0.2367            1 
   3    rs3772128      0.06879            1 
   3    rs2840143      0.08479            1 
   3    rs6789527       0.1119            1 
   3    rs9844563       0.6755            1 
   3    rs3832183       0.3894            1 
   3    rs2141488       0.2367            1 
   3    rs9810952       0.2997            1 
   3  rs547251674       0.1575            1 
   3   rs34748057       0.8234            1 
   3    rs4676685       0.8661            1 
   3   rs35731622       0.8234            1 
   3    rs4676686       0.2524            1 
   3  rs115934821       0.8703            1 
   3    rs7375038       0.2524            1 
   3  rs114993514       0.8703            1 
   3    rs1873645       0.2524            1 
   3    rs6438644       0.2367            1 
   3   rs34798973       0.2524            1 
   3   rs77060751       0.6755            1 
   3   rs41271407       0.5309            1 
   3    rs1128163       0.2178            1 
   3    rs1128159       0.9121            1 
   3    rs1128158       0.2367            1 
   3    rs1128154       0.2367            1 
   3  rs150627065       0.2178            1 
   3    rs2070180      0.06879            1 
   3    rs9815500       0.8369            1 
   3    rs7611913      0.09669            1 
   3  rs114157000        0.339            1 
   3   rs72955370       0.6755            1 
   3   rs34086988       0.0319            1 
   3  rs186412205       0.6858            1 
   3    rs2070179       0.2524            1 
   3   rs34667636      0.06879            1 
   3    rs6770842       0.2367            1 
   3   rs73179962       0.2367            1 
   3  rs112043027       0.7379            1 
   3    rs6438645       0.2524            1 
   3   rs78907191       0.3627            1 
   3  rs531119590       0.8929            1 
   3    rs7620842       0.2524            1 
   3    rs3772127      0.09669            1 
   3    rs6802033      0.09669            1 
   3    rs9809114       0.2524            1 
   3    rs9289172      0.09669            1 
   3   rs63029362       0.5309            1 
   3   rs56314138      0.06879            1 
   3   rs74746356       0.2367            1 
   3  rs112102372       0.2367            1 
   3   rs17691170      0.06879            1 
   3   rs56054727      0.09669            1 
   3   rs77952416       0.2388            1 
   3   rs34089682       0.6575            1 
   3  rs544180214       0.4117            1 
   3   rs77378626       0.0454            1 
   3   rs10049060       0.2178            1 
   3  rs534248229        0.339            1 
   3    rs9289173       0.2524            1 
   3  rs557668199       0.2178            1 
   3  rs145703341        0.339            1 
   3  rs150134739       0.6755            1 
   3   rs10934555       0.2367            1 
   3  rs112834269       0.7371            1 
   3   rs12629986       0.8234            1 
   3   rs12635865       0.0479            1 
   3   rs73179967       0.2367            1 
   3  rs368633246       0.9569            1 
   3  rs142411170       0.2007            1 
   3    rs9820511       0.2178            1 
   3    rs7648708        0.339            1 
   3   rs12487377       0.2367            1 
   3    rs2070178       0.2367            1 
   3   rs11716984      0.06879            1 
   3    rs9846174       0.2367            1 
   3   rs79916774       0.2388            1 
   3    rs9873644       0.2367            1 
   3    rs9873648       0.2367            1 
   3    rs7429247       0.2524            1 
   3    rs7427165      0.06879            1 
   3   rs13090660      0.06879            1 
   3   rs10677529       0.3895            1 
   3  rs188960129       0.1977            1 
   3  rs376961306       0.5309            1 
   3    rs9289174       0.6822            1 
   3  rs139715069       0.6822            1 
   3    rs9289175       0.3321            1 
   3    rs9818073       0.2178            1 
   3   rs11707716      0.06879            1 
   3    rs9818402       0.2367            1 
   3    rs7356043       0.2367            1 
   3    rs6804322       0.2367            1 
   3  rs202222919        0.339            1 
   3   rs79788081       0.2007            1 
   3  rs201700737       0.2116            1 
   3  rs114950876       0.7681            1 
   3  rs115532770        0.339            1 
   3   rs62268732      0.06879            1 
   3    rs9864907       0.2524            1 
   3    rs9883663       0.2367            1 
   3   rs11714406      0.06879            1 
   3    rs3966068       0.2367            1 
   3    rs1986874       0.2524            1 
   3    rs6791896       0.2524            1 
   3    rs9818194       0.2367            1 
   3  rs116067712        0.339            1 
   3  rs377475481       0.8987            1 
   3    rs9838301       0.2178            1 
   3  rs111338398       0.2367            1 
   3    rs9859243       0.2367            1 
   3   rs11720859      0.06879            1 
   3    rs9844611       0.4788            1 
   3    rs6792659       0.2524            1 
   3   rs34065758        0.339            1 
   3  rs141271409       0.0035       0.9902 
   3   rs13067629       0.2524            1 
   3   rs66527345       0.5309            1 
   3   rs12493927       0.5309            1 
   3    rs1814668       0.9707            1 
   3   rs11719458      0.08029            1 
   3    rs2055034       0.9707            1 
   3       rs1169       0.4082            1 
   3   rs55724733       0.3073            1 
   3       rs7153       0.2178            1 
   3    rs9968051       0.3073            1 
   3   rs73855410       0.0304            1 
   3   rs56109033       0.9707            1 
   3   rs36142735      0.08029            1 
   3    rs9874722       0.2178            1 
   3   rs10934556       0.9707            1 
   3    rs9819530      0.05769            1 
   3   rs79720186       0.9707            1 
   3    rs9809935       0.6755            1 
   3    rs9852845       0.2178            1 
   3   rs36089691       0.1802            1 
   3   rs13072618      0.08029            1 
   3   rs13316897       0.6755            1 
   3   rs13077135      0.08029            1 
   3  rs147520289       0.2007            1 
   3  rs143212732       0.9707            1 
   3    rs6783463       0.1252            1 
   3  rs201557002       0.7418            1 
   3   rs12491671       0.5309            1 
   3   rs13317179       0.8461            1 
   3    rs9850439       0.2178            1 
   3   rs66653099      0.08029            1 
   3    rs6791046      0.08029            1 
   3    rs6766737       0.9707            1 
   3    rs6793556       0.9707            1 
   3   rs78322216       0.9707            1 
   3  rs138361473       0.8703            1 
   3  rs113459060      0.05329            1 
   3    rs6803839       0.2725            1 
   3   rs12631824       0.7619            1 
   3   rs12695415       0.0385            1 
   3  rs148492326       0.0035       0.9902 
   3    rs1463736       0.2178            1 
   3  rs145970407       0.5451            1 
   3    rs6762362       0.7645            1 
   3    rs6786605       0.7645            1 
   3    rs3966063       0.9707            1 
   3   rs36015517       0.9707            1 
   3   rs35557945      0.09809            1 
   3    rs4048693       0.9707            1 
   3    rs7430165       0.2725            1 
   3    rs9817555       0.0385            1 
   3    rs9859702       0.3073            1 
   3    rs6775634       0.9707            1 
   3   rs59987610       0.3073            1 
   3  rs181673509       0.8703            1 
   3  rs143688062       0.2178            1 
   3  rs147220330      0.05769            1 
   3  rs190210827       0.0304            1 
   3   rs79576405      0.08029            1 
   3    rs9755731       0.9707            1 
   3   rs60317103       0.3455            1 
   3   rs55930520       0.5921            1 
   3   rs35489993       0.3778            1 
   3   rs34492106       0.0385            1 
   3   rs10934557       0.4124            1 
   3   rs11915822       0.7645            1 
   3    rs1127412       0.2178            1 
   3   rs35674179       0.7645            1 
   3   rs33988592      0.08029            1 
   3   rs61746571       0.3973            1 
   3    rs6807711       0.4393            1 
   3   rs11927625       0.7874            1 
   3    rs7610298       0.2178            1 
   3   rs79258785       0.3073            1 
   3   rs60255989       0.2615            1 
   3   rs28373454       0.6755            1 
   3    rs7646585       0.4393            1 
   3    rs3732408      0.06879            1 
   3    rs7647351       0.2178            1 
   3   rs77480518       0.7645            1 
   3   rs79248370       0.7645            1 
   3    rs6794677       0.4393            1 
   3    rs9810055       0.6755            1 
   3  rs145051900       0.7645            1 
   3    rs9863007       0.3073            1 
   3   rs12637265       0.7645            1 
   3  rs554313106       0.3083            1 
   3    rs7648340       0.2178            1 
   3   rs11710169       0.0385            1 
   3  rs140306681       0.2615            1 
   3  rs543802111       0.4748            1 
   3   rs78152554       0.7645            1 
   3   rs79354389       0.9562            1 
   3   rs11721318      0.08029            1 
   3    rs9808981       0.2178            1 
   3   rs35841499       0.0385            1 
   3  rs562553273        0.187            1 
   3  rs138569463       0.5309            1 
   3   rs75524183       0.7645            1 
   3    rs9824235       0.2178            1 
   3    rs9861782       0.3073            1 
   3    rs9861992       0.4393            1 
   3   rs35988617      0.08029            1 
   3   rs34051021      0.05769            1 
   3   rs12631803       0.7645            1 
   3   rs55964762       0.7645            1 
   3    rs9854052       0.4393            1 
   3  rs111835558       0.7645            1 
   3   rs10470410      0.05769            1 
   3   rs12489110       0.5309            1 
   3   rs12489196       0.7645            1 
   3    rs9832267       0.4393            1 
   3    rs9812411       0.4393            1 
   3    rs9837315       0.3073            1 
   3   rs56286202       0.7645            1 
   3   rs72955399       0.5394            1 
   3   rs73855417     0.006499       0.9999 
   3   rs11919421       0.7645            1 
   3   rs75977382       0.7645            1 
   3   rs75275820       0.7645            1 
   3   rs55643643      0.07499            1 
   3    rs9876021       0.4393            1 
   3    rs1919553       0.7645            1 
   3  rs111486167       0.5309            1 
   3  rs532281888       0.8377            1 
   3  rs114147590        0.135            1 
   3    rs1919557       0.6537            1 
   3    rs1919556       0.7645            1 
   3  rs116162056       0.2007            1 
   3    rs9860385       0.8461            1 
   3   rs72955401       0.8461            1 
   3   rs34367194       0.7645            1 
   3  rs114871287       0.7371            1 
   3  rs113512099       0.9166            1 
   3  rs115004053       0.8703            1 
   3    rs1919554       0.7645            1 
   3   rs28497949      0.05769            1 
   3    rs6762575       0.7645            1 
   3    rs6798575       0.7645            1 
   3   rs35597094        0.135            1 
   3    rs7621042       0.5394            1 
   3    rs1574655       0.4393            1 
   3    rs1574654       0.7645            1 
   3    rs1574735       0.4393            1 
   3   rs58367397       0.4077            1 
   3    rs1986351       0.4393            1 
   3   rs56382357      0.05769            1 
   3    rs9841861        0.422            1 
   3  rs116749677        0.135            1 
   3   rs12636562       0.5921            1 
   3   rs72957209       0.7371            1 
   3    rs9824760       0.4077            1 
   3  rs142555128       0.3738            1 
   3   rs55657471      0.08029            1 
   3    rs1971281       0.7645            1 
   3   rs77315442       0.3973            1 
   3  rs114654118        0.135            1 
   3    rs6794341       0.4393            1 
   3   rs35475484      0.05769            1 
   3   rs77146857       0.5921            1 
   3  rs146876568       0.7371            1 
   3  rs140737510       0.7379            1 
   3  rs576770330       0.6755            1 
   3   rs12488717       0.5309            1 
   3    rs9829053       0.4393            1 
   3  rs200070177       0.4805            1 
   3  rs148510736       0.7379            1 
   3   rs77950489       0.8571            1 
   3   rs34818685       0.6755            1 
   3  rs115324279        0.135            1 
   3   rs75360603       0.2007            1 
   3   rs76319988       0.5921            1 
   3    rs9835182       0.4393            1 
   3   rs13083794      0.08029            1 
   3    rs9849087       0.3073            1 
   3   rs16832541       0.2615            1 
   3    rs9854234       0.6755            1 
   3  rs199651103       0.7645            1 
   3  rs146856967       0.8703            1 
   3    rs9817818       0.4077            1 
   3    rs1574133       0.4077            1 
   3    rs2001390       0.4393            1 
   3    rs2001391       0.4393            1 
   3    rs1919551       0.3136            1 
   3    rs1919552       0.3136            1 
   3    rs1573819       0.1012            1 
   3  rs147002975       0.3136            1 
   3   rs35825165       0.7645            1 
   3   rs75172235       0.7645            1 
   3   rs75826206       0.7645            1 
   3   rs35154118       0.7413            1 
   3   rs72626328       0.2438            1 
   3  rs111441656       0.5921            1 
   3  rs566855710       0.5311            1 
   3   rs73179983       0.3226            1 
   3    rs9836062       0.4788            1 
   3    rs4676688       0.9961            1 
   3    rs4676689        0.759            1 
   3    rs4676690       0.3226            1 
   3    rs5852276       0.5266            1 
   3    rs4234145       0.7722            1 
   3    rs9842088       0.6755            1 
   3   rs12497453       0.7722            1 
   3   rs12494523       0.4088            1 
   3    rs4431155       0.7722            1 
   3    rs4472078       0.7722            1 
   3   rs62268784       0.7722            1 
   3   rs13060770       0.7722            1 
   3   rs62268786       0.7722            1 
   3   rs35130075       0.3226            1 
   3    rs6771068       0.5266            1 
   3   rs10804555       0.7722            1 
   3    rs6774539       0.7722            1 
   3    rs6763227       0.7722            1 
   3   rs10934559       0.5572            1 
   3    rs6438651       0.6539            1 
   3    rs6438652       0.3716            1 
   3    rs7645993      0.08149            1 
   3   rs11925647        0.135            1 
   3   rs78738230       0.5309            1 
   3    rs4676743       0.3716            1 
   3    rs4676744       0.3716            1 
   3  rs138292835       0.8703            1 
   3   rs74423459       0.5309            1 
   3   rs71744875       0.5309            1 
   3   rs28660600       0.1841            1 
   3    rs2141487       0.5818            1 
   3   rs13090798       0.1841            1 
   3   rs13434284       0.1841            1 
   3   rs71765552       0.3716            1 
   3   rs74350857       0.3716            1 
   3    rs1574036       0.3716            1 
   3    rs9841595       0.1841            1 
   3    rs9824198       0.3716            1 
   3    rs6797347       0.3716            1 
   3    rs7642303       0.3716            1 
   3   rs13433692       0.1841            1 
   3   rs35679661       0.4167            1 
   3    rs6438655       0.3716            1 
   3   rs79653162       0.5309            1 
   3    rs6438656       0.3716            1 
   3    rs7625529       0.3716            1 
   3    rs4413346       0.1841            1 
   3  rs140414074       0.6539            1 
   3    rs6804757       0.3716            1 
   3  rs113616982       0.3716            1 
   3  rs140291017       0.3973            1 
   3    rs9834471       0.3716            1 
   3    rs9289177       0.1841            1 
   3  rs143603176       0.3716            1 
   3  rs369321057       0.3716            1 
   3   rs11719093       0.4167            1 
   3    rs9878086       0.1841            1 
   3    rs1135750       0.3716            1 
   3  rs111687283       0.5309            1 
   3   rs13062684       0.1841            1 
   3   rs59740137       0.9069            1 
   3  rs143290713        0.135            1 
   3   rs10934560       0.4231            1 
   3    rs9681049        0.257            1 
   3    rs9681209       0.4231            1 
   3  rs141609267       0.5309            1 
   3  rs116094962        0.135            1 
   3   rs35713885       0.4231            1 
   3    rs9843095       0.2369            1 
   3   rs36022362       0.4231            1 
   3    rs9823335       0.5818            1 
   3  rs529640582       0.9581            1 
   3   rs57420306       0.4231            1 
   3    rs9824133       0.3716            1 
   3    rs4676745       0.3716            1 
   3    rs4676746       0.3716            1 
   3    rs4676747       0.3716            1 
   3  rs546065117        0.257            1 
   3    rs6774164       0.4231            1 
   3   rs13061326       0.1841            1 
   3   rs74524179       0.7379            1 
   3    rs7621417       0.2369            1 
   3    rs6438660       0.9069            1 
   3  rs576431450       0.2369            1 
   3    rs4676748       0.3716            1 
   3   rs58487265       0.2823            1 
   3  rs529951843        0.135            1 
   3  rs115347634        0.135            1 
   3  rs113305044       0.3822            1 
   3    rs6781175       0.3716            1 
   3   rs59228534       0.5309            1 
   3    rs9812228       0.1841            1 
   3    rs4676749       0.3716            1 
   3    rs9816844       0.1841            1 
   3    rs4676693       0.3716            1 
   3    rs4676750       0.3716            1 
   3   rs11707518       0.4167            1 
   3   rs58203021       0.2369            1 
   3   rs11707504       0.1841            1 
   3  rs114546796        0.135            1 
   3   rs34279594       0.4433            1 
   3   rs13074133       0.3716            1 
   3    rs6775544       0.3716            1 
   3    rs6775822       0.5818            1 
   3    rs6791510       0.4231            1 
   3    rs6438661       0.4231            1 
   3  rs143427118        0.135            1 
   3    rs6782082       0.3716            1 
   3   rs12492861       0.5309            1 
   3   rs62268807       0.1696            1 
   3   rs78999446       0.5309            1 
   3    rs6798415       0.3716            1 
   3    rs6809737       0.3716            1 
   3   rs17849995       0.9313            1 
   3    rs6766694       0.3716            1 
   3    rs6438662       0.3716            1 
   3    rs6438663       0.3716            1 
   3   rs61611986       0.6554            1 
   3   rs12492973       0.6539            1 
   3    rs9854539       0.3716            1 
   3    rs9854863       0.6338            1 
   3   rs62268808       0.6539            1 
   3   rs11716027       0.3716            1 
   3    rs6776703        0.257            1 
   3   rs13072767       0.1841            1 
   3    rs7623743       0.3716            1 
   3    rs7612211       0.3716            1 
   3   rs11308989       0.6636            1 
   3  rs144657911       0.8703            1 
   3  rs200140845       0.2712            1 
   3  rs200846947      0.08949            1 
   3  rs112588141      0.08949            1 
   3   rs10711478       0.3716            1 
   3    rs7626574       0.3716            1 
   3    rs4676751        0.257            1 
   3  rs115771221        0.135            1 
   3    rs6795182       0.3716            1 
   3    rs6783659       0.3716            1 
   3    rs6783781       0.3716            1 
   3   rs11385480       0.9724            1 
   3    rs6771049       0.3716            1 
   3   rs11385481       0.3716            1 
   3    rs6771158       0.3716            1 
   3   rs34980632       0.4231            1 
   3  rs112120626       0.5309            1 
   3  rs141690316       0.1841            1 
   3    rs4073474       0.3716            1 
   3    rs3934935       0.3716            1 
   3   rs76356879       0.5309            1 
   3    rs6777997       0.9069            1 
   3    rs6802815       0.3716            1 
   3  rs114682342        0.135            1 
   3   rs78915264       0.5309            1 
   3  rs116101704       0.8703            1 
   3   rs11374690       0.3716            1 
   3   rs76905750       0.3716            1 
   3    rs6808500       0.3716            1 
   3    rs6438664       0.3716            1 
   3    rs6782730       0.8703            1 
   3    rs6438665       0.3716            1 
   3   rs11708697       0.3716            1 
   3   rs11712302       0.3716            1 
   3   rs62268831       0.4231            1 
   3   rs13075144       0.3716            1 
   3   rs56685889       0.8657            1 
   3    rs6789860       0.3716            1 
   3   rs12489511       0.3376            1 
   3    rs7623662       0.3716            1 
   3   rs12489686       0.5309            1 
   3    rs4311252       0.1841            1 
   3   rs57981084       0.7371            1 
   3   rs12486456       0.5309            1 
   3    rs6438666       0.3716            1 
   3   rs34526626       0.8172            1 
   3   rs11288085       0.4576            1 
   3    rs9839617       0.1841            1 
   3    rs9877946       0.3716            1 
   3    rs9839822       0.3822            1 
   3    rs9882312       0.6338            1 
   3    rs9882971       0.3716            1 
   3    rs9883467       0.1841            1 
   3   rs12492214       0.5309            1 
   3   rs77787916       0.5309            1 
   3   rs56201969       0.3716            1 
   3    rs7642353       0.3716            1 
   3    rs9856046       0.6338            1 
   3   rs12491109       0.5309            1 
   3  rs115790841       0.5451            1 
   3    rs4259001       0.6539            1 
   3  rs138007704       0.5451            1 
   3  rs115899966        0.135            1 
   3    rs4645167       0.3716            1 
   3   rs77619956       0.5309            1 
   3   rs71133572       0.5818            1 
   3   rs71133573       0.3716            1 
   3    rs4257594       0.3716            1 
   3   rs11715951       0.1841            1 
   3    rs4257595       0.3716            1 
   3   rs60154494       0.6338            1 
   3    rs4676752       0.3716            1 
   3  rs138011579        0.257            1 
   3    rs7619226       0.3716            1 
   3  rs137958213       0.3716            1 
   3    rs4296628       0.6941            1 
   3    rs4298081       0.1841            1 
   3    rs4582090       0.3716            1 
   3    rs4280673       0.1841            1 
   3    rs5852278       0.1841            1 
   3    rs4543051       0.3716            1 
   3  rs115094279        0.135            1 
   3    rs6770719       0.4231            1 
   3    rs7628439       0.3716            1 
   3   rs10934561       0.5309            1 
   3   rs11926958        0.135            1 
   3    rs6438669       0.3716            1 
   3    rs4676753       0.3716            1 
   3   rs11306812       0.6375            1 
   3    rs7623901       0.5818            1 
   3   rs34920680       0.3376            1 
   3   rs28674947       0.1841            1 
   3   rs72959239       0.2369            1 
   3    rs6768621       0.1841            1 
   3    rs6781604       0.3716            1 
   3  rs113535355       0.5309            1 
   3    rs7624494       0.3716            1 
   3   rs59064186       0.5309            1 
   3    rs7649273       0.3716            1 
   3    rs7649402       0.6858            1 
   3   rs58485759       0.5309            1 
   3    rs4676754       0.3376            1 
   3    rs4676755       0.3716            1 
   3    rs4676756       0.3716            1 
   3    rs4676757       0.6539            1 
   3  rs142014594       0.1841            1 
   3    rs4676694       0.3716            1 
   3   rs35354585       0.5309            1 
   3    rs6776596       0.6539            1 
   3   rs34241542       0.5309            1 
   3    rs6438675       0.3716            1 
   3   rs11706783       0.1841            1 
   3   rs36021617       0.9331            1 
   3  rs371994082       0.5309            1 
   3    rs6767945       0.6539            1 
   3   rs28844130       0.5309            1 
   3  rs143006249       0.5309            1 
   3   rs11420801       0.1841            1 
   3    rs4482697       0.6539            1 
   3    rs6771716       0.4231            1 
   3    rs6438677       0.3716            1 
   3   rs34632724       0.1841            1 
   3    rs9862200       0.2369            1 
   3    rs6802715       0.3716            1 
   3    rs9812137       0.1841            1 
   3   rs10716121       0.3716            1 
   3   rs11378349       0.5725            1 
   3   rs11309493       0.3716            1 
   3    rs6784571       0.1841            1 
   3    rs1920293       0.3716            1 
   3    rs1920294       0.6539            1 
   3    rs2222826       0.5309            1 
   3    rs9822949       0.1841            1 
   3    rs9878426       0.3716            1 
   3    rs1881994       0.3716            1 
   3    rs6438678       0.3716            1 
   3    rs3045646       0.5818            1 
   3    rs2331965       0.3716            1 
   3    rs2331964       0.5514            1 
   3  rs115361335        0.135            1 
   3    rs6789736       0.1841            1 
   3    rs6776670       0.1841            1 
   3    rs1920296       0.3716            1 
   3    rs5852280       0.3716            1 
   3  rs149871930       0.4231            1 
   3    rs6793073       0.3716            1 
   3    rs6780302       0.1841            1 
   3    rs6780316       0.3716            1 
   3   rs79488379       0.5309            1 
   3  rs115133919       0.5807            1 
   3    rs4505751       0.6539            1 
   3    rs2331963       0.6539            1 
   3    rs7632786       0.3716            1 
   3    rs1920320       0.1841            1 
   3    rs6438679       0.3716            1 
   3   rs79335749       0.5309            1 
   3    rs7612301       0.2934            1 
   3   rs56750862       0.4167            1 
   3  rs144801543       0.9846            1 
   3    rs9848027       0.1841            1 
   3   rs11717483       0.4167            1 
   3   rs12695416       0.9331            1 
   3    rs7646346       0.4231            1 
   3    rs7646523       0.6539            1 
   3    rs9834039       0.3716            1 
   3  rs139337511       0.3716            1 
   3   rs12490565       0.4231            1 
   3   rs72421117       0.3716            1 
   3    rs3805125       0.4088            1 
   3   rs78552281       0.3973            1 
   3   rs10576040       0.1841            1 
   3    rs9826473       0.1841            1 
   3   rs76627257       0.3973            1 
   3    rs3805126       0.5933            1 
   3    rs3805127       0.4167            1 
   3    rs1318472       0.1841            1 
   3    rs3805129        0.734            1 
   3    rs1920321       0.3716            1 
   3    rs1920322       0.5933            1 
   3  rs116826108       0.7372            1 
   3   rs34244477       0.3716            1 
   3   rs13096164       0.3716            1 
   3  rs114087330        0.734            1 
   3  rs142191523        0.734            1 
   3  rs140726548        0.135            1 
   3   rs17742508       0.1841            1 
   3    rs4642169       0.2025            1 
   3    rs6768806       0.2369            1 
   3    rs6781857       0.1841            1 
   3    rs6769102       0.1841            1 
   3   rs12486310       0.5309            1 
   3    rs6766280       0.3716            1 
   3   rs34865234       0.4167            1 
   3    rs1920323       0.3716            1 
   3   rs12496318       0.5818            1 
   3   rs59981478       0.7371            1 
   3   rs12486499       0.3716            1 
   3   rs58088236       0.1084            1 
   3   rs79584004        0.734            1 
   3    rs7649092       0.1841            1 
   3    rs7649585       0.1084            1 
   3    rs7649436       0.1084            1 
   3    rs7627354       0.1084            1 
   3  rs143887307        0.135            1 
   3    rs3840259       0.1084            1 
   3  rs116816814        0.135            1 
   3   rs11717089       0.1084            1 
   3   rs11721291       0.1841            1 
   3    rs9884018       0.6338            1 
   3   rs77198814       0.5309            1 
   3  rs532990237       0.1084            1 
   3  rs144235784       0.5309            1 
   3   rs28490957       0.1084            1 
   3   rs36050562       0.3363            1 
   3    rs6767409       0.2977            1 
   3   rs78883614        0.775            1 
   3  rs539857612       0.1613            1 
   3    rs7629369       0.1841            1 
   3   rs74407587       0.7379            1 
   3    rs7618041       0.2977            1 
   3  rs114019501       0.5817            1 
   3   rs13065245       0.4167            1 
   3    rs9856641       0.1841            1 
   3   rs34911559       0.1588            1 
   3    rs4296627       0.2977            1 
   3   rs35162657       0.2977            1 
   3  rs114523300       0.5537            1 
   3    rs4610269        0.775            1 
   3    rs4420917       0.2977            1 
   3    rs9862127       0.6338            1 
   3   rs77117759       0.7379            1 
   3   rs16845505       0.6338            1 
   3   rs10511407       0.7379            1 
   3    rs9825248       0.1841            1 
   3   esv3597600       0.7379            1 
   3    rs9812676       0.3822            1 
   3  rs111740399       0.3822            1 
   3  rs190985284        0.135            1 
   3   rs72959293         0.76            1 
   3    rs7652239       0.8848            1 
   3  rs550979324       0.8856            1 
   3  rs116415334       0.3687            1 
   3  rs148341042       0.4578            1 
   3   rs61567016         0.76            1 
   3   rs57365001         0.76            1 
   3  rs114328773        0.135            1 
   3   rs75365619       0.4578            1 
   3   rs12488692       0.3275            1 
   3   rs12629720       0.4578            1 
   3    rs9834185         0.76            1 
   3    rs7637495       0.7862            1 
   3   rs41271411       0.3275            1 
   3    rs9838590       0.2369            1 
   3    rs9818733         0.76            1 
   3    rs7340674       0.2988            1 
   3  rs540146042       0.1275            1 
   3   rs35692621         0.76            1 
   3  rs142127468       0.3275            1 
   3  rs142085047      0.08149            1 
   3   rs57473053         0.76            1 
   3    rs9882543       0.3822            1 
   3  rs142325706         0.76            1 
   3   rs12489142       0.3275            1 
   3    rs9831798         0.76            1 
   3    rs9831980         0.76            1 
   3  rs116550400         0.76            1 
   3  rs150071894       0.2988            1 
   3    rs9832735         0.76            1 
   3    rs6797411       0.3822            1 
   3  rs113709426       0.2369            1 
   3    rs6797558       0.3822            1 
   3    rs6438681         0.76            1 
   3   rs12493270       0.4578            1 
   3  rs145048650       0.7371            1 
   3    rs9822673       0.3822            1 
   3    rs9822832       0.2369            1 
   3  rs138037148         0.76            1 
   3   rs35723704         0.76            1 
   3  rs113483828         0.76            1 
   3   rs12634458       0.4578            1 
   3   rs28501582       0.3822            1 
   3    rs4676758       0.7862            1 
   3   rs28646022       0.2988            1 
   3  rs140043321       0.4578            1 
   3   rs28667118       0.3822            1 
   3   rs13319575       0.3822            1 
   3    rs2700412         0.76            1 
   3  rs147503729        0.731            1 
   3   rs63267061       0.4578            1 
   3    rs2700413       0.8008            1 
   3    rs2689290       0.7862            1 
   3    rs2700414       0.4578            1 
   3  rs150642544       0.4578            1 
   3   rs12487516       0.3275            1 
   3   rs28620947       0.2988            1 
   3    rs2689286       0.3275            1 
   3    rs2689285       0.7862            1 
   3  rs115610720        0.135            1 
   3   rs79094291       0.4578            1 
   3  rs111323093       0.2369            1 
   3  rs111764746       0.3822            1 
   3  rs116478545       0.4578            1 
   3   rs73181839       0.8848            1 
   3    rs9869891         0.76            1 
   3    rs2689278       0.3275            1 
   3    rs2689279         0.76            1 
   3    rs2689280         0.76            1 
   3    rs6774701       0.3822            1 
   3    rs6762244       0.3822            1 
   3    rs6788932         0.76            1 
   3    rs6764617         0.76            1 
   3   rs79729391       0.4578            1 
   3   rs75820609         0.76            1 
   3   rs28404391       0.2369            1 
   3   rs72961314         0.76            1 
   3  rs150681407         0.76            1 
   3    rs2141614       0.2988            1 
   3   rs11914550        0.135            1 
   3   rs11914593        0.135            1 
   3    rs3840260       0.4578            1 
   3   rs77860459        0.135            1 
   3  rs139363943        0.135            1 
   3  rs115221306       0.6858            1 
   3   rs72961316       0.5166            1 
   3    rs2700419       0.3275            1 
   3  rs139606107       0.8848            1 
   3    rs7619918         0.76            1 
   3    rs1920299       0.7862            1 
   3   rs34083279         0.76            1 
   3    rs9847161       0.4578            1 
   3    rs9847165       0.3822            1 
   3  rs145412337        0.294            1 
   3   rs35178434       0.2988            1 
   3   rs10625020       0.4578            1 
   3   rs12695417         0.76            1 
   3    rs9872161       0.3822            1 
   3    rs7620562       0.4578            1 
   3   rs28886386       0.1493            1 
   3    rs2689274       0.2345            1 
   3  rs114565285        0.135            1 
   3    rs9877591       0.1772            1 
   3    rs1920298       0.7862            1 
   3    rs1920297       0.7862            1 
   3    rs2332056       0.7375            1 
   3    rs4676760       0.3275            1 
   3    rs3047611       0.5772            1 
   3   rs57276792       0.9086            1 
   3  rs113575551       0.2847            1 
   3    rs7627291       0.7271            1 
   3   rs74634920       0.3375            1 
   3    rs4676761       0.3275            1 
   3   rs34893142       0.1089            1 
   3    rs4676762       0.3275            1 
   3   rs28760466       0.2988            1 
   3  rs116540793        0.135            1 
   3    rs9878616       0.1089            1 
   3   rs55645396       0.1645            1 
   3   rs13100245       0.7271            1 
   3    rs7647585       0.7271            1 
   3  rs115513727        0.135            1 
   3   rs73855471       0.0304            1 
   3    rs7625960       0.3275            1 
   3    rs7626052       0.7271            1 
   3   rs35264348       0.1089            1 
   3   rs34595205       0.4952            1 
   3   rs13321798       0.3551            1 
   3   rs11713268       0.7271            1 
   3  rs114914489        0.135            1 
   3    rs7650341       0.3346            1 
   3  rs535002783       0.8702            1 
   3   rs74747493       0.3375            1 
   3   rs11924158        0.135            1 
   3    rs9289180       0.4952            1 
   3    rs9822660       0.1089            1 
   3   rs57791671       0.5321            1 
   3   rs34358795       0.4952            1 
   3    rs4048630       0.7271            1 
   3   rs59308545       0.4952            1 
   3  rs200955669       0.1089            1 
   3    rs9865926       0.1429            1 
   3  rs146901889       0.3375            1 
   3   rs74339923       0.3973            1 
   3    rs6438686       0.1089            1 
   3    rs1920307       0.7271            1 
   3   rs10470411       0.7271            1 
   3  rs186165834       0.3375            1 
   3    rs9877671       0.3275            1 
   3  rs114143153        0.135            1 
   3   rs11720061       0.4952            1 
   3  rs532887703       0.3868            1 
   3   rs34227248       0.9458            1 
   3    rs2091666       0.1089            1 
   3   rs10470412       0.3275            1 
   3    rs4603998       0.3275            1 
   3    rs3805132       0.3275            1 
   3    rs1881998       0.7271            1 
   3    rs1881997       0.7271            1 
   3    rs1881995       0.2379            1 
   3    rs1920303       0.1314            1 
   3    rs1920302       0.4707            1 
   3   rs62271274       0.1314            1 
   3    rs9842387       0.4707            1 
   3   rs77858418      0.05719            1 
   3    rs9843053       0.6424            1 
   3    rs3805134       0.4707            1 
   3  rs539947205       0.1314            1 
   3    rs9830721       0.4707            1 
   3    rs9815756       0.4707            1 
   3   rs60682200       0.1314            1 
   3    rs9815649       0.6424            1 
   3    rs9835875      0.09719            1 
   3   rs57636696       0.3405            1 
   3    rs2332055       0.1314            1 
   3    rs4305455       0.0478            1 
   3    rs1920300       0.1772            1 
   3    rs4465981      0.09719            1 
   3    rs2332054       0.4707            1 
   3    rs2178415       0.4707            1 
   3    rs3047583        0.297            1 
   3    rs2141615       0.4707            1 
   3    rs2877569      0.09719            1 
   3    rs2332053       0.4707            1 
   3   rs79662374       0.4707            1 
   3    rs9827390       0.4707            1 
   3  rs145204362       0.5451            1 
   3    rs9831607       0.6424            1 
   3   rs12489233      0.05309            1 
   3   rs56287664       0.4707            1 
   3   rs59551650       0.4707            1 
   3  rs139612047       0.4707            1 
   3  rs114456051       0.6856            1 
   3    rs6780234       0.4707            1 
   3    rs6791876       0.4707            1 
   3    rs6794360       0.4707            1 
   3    rs6770115       0.6424            1 
   3  rs142015099       0.6973            1 
   3  rs147759408       0.4707            1 
   3  rs138752594       0.4707            1 
   3  rs149345048       0.4707            1 
   3  rs146342875       0.3275            1 
   3  rs113610536       0.4707            1 
   3   rs34900621       0.3275            1 
   3    rs7623754       0.4707            1 
   3    rs7645647       0.4707            1 
   3    rs7635449       0.4707            1 
   3    rs9849724       0.4707            1 
   3    rs6780559       0.7159            1 
   3    rs9850685       0.6613            1 
   3   rs79150448       0.5451            1 
   3    rs9289181       0.4707            1 
   3    rs9289182       0.6613            1 
   3    rs9836339       0.4707            1 
   3   rs35943712       0.4707            1 
   3   rs36045594       0.4707            1 
   3   rs75456300       0.6624            1 
   3    rs3792596       0.4707            1 
   3    rs2332052       0.4707            1 
   3    rs2332051       0.4707            1 
   3   rs77197314      0.05719            1 
   3    rs2877568       0.4707            1 
   3    rs9289183       0.4707            1 
   3    rs6803757       0.4707            1 
   3    rs6438687       0.4707            1 
   3    rs2689273       0.4707            1 
   3    rs1523519      0.05309            1 
   3     rs866926       0.4707            1 
   3     rs866928       0.4707            1 
   3     rs866927       0.4707            1 
   3     rs866929       0.4707            1 
   3     rs953730       0.6424            1 
   3    rs3805138       0.4707            1 
   3   rs73855476       0.0478            1 
   3    rs9862977       0.4707            1 
   3    rs9863155       0.4707            1 
   3  rs112333868       0.1772            1 
   3  rs549123191       0.1522            1 
   3   rs59166686       0.4707            1 
   3    rs3932367       0.4707            1 
   3    rs2049330       0.4707            1 
   3    rs2049331       0.4707            1 
   3  rs575279524       0.4707            1 
   3    rs9812515       0.4707            1 
   3    rs1357531       0.4707            1 
   3  rs116476861       0.7199            1 
   3    rs2700420       0.4707            1 
   3    rs2689289       0.4707            1 
   3    rs6765799       0.4707            1 
   3    rs9845790       0.2988            1 
   3  rs113401870       0.7371            1 
   3    rs2332050       0.4707            1 
   3    rs2332049       0.4707            1 
   3    rs2332047       0.1314            1 
   3    rs2332046       0.4707            1 
   3    rs2877567       0.1314            1 
   3   rs11914993       0.4707            1 
   3   rs55955745       0.3275            1 
   3   rs10934562       0.6613            1 
   3    rs2877566       0.4707            1 
   3    rs2689281       0.4707            1 
   3    rs2700416       0.4707            1 
   3    rs2689282       0.4707            1 
   3    rs9822474       0.5678            1 
   3    rs2689283       0.4707            1 
   3    rs2700421       0.4707            1 
   3    rs2689284       0.4707            1 
   3    rs9810707       0.4707            1 
   3    rs9828753       0.3826            1 
   3    rs9828757       0.5242            1 
   3    rs9811473       0.4707            1 
   3    rs9829070       0.4707            1 
   3    rs9866936       0.5728            1 
   3    rs9871534       0.4707            1 
   3    rs9816071       0.4707            1 
   3   rs12496036       0.1324            1 
   3    rs9816215       0.4707            1 
   3    rs2332044       0.4707            1 
   3   rs34354261       0.4707            1 
   3   rs11920521       0.4707            1 
   3   rs11920547       0.4707            1 
   3    rs7637569       0.4707            1 
   3    rs2293616       0.4707            1 
   3    rs2293615       0.4707            1 
   3    rs3817601       0.4707            1 
   3    rs2293614       0.4707            1 
   3    rs2293613       0.3275            1 
   3    rs2293612       0.4707            1 
   3    rs2689291       0.4707            1 
   3    rs2700426       0.5523            1 
   3    rs2689292       0.5523            1 
   3    rs2293611      0.05309            1 
   3    rs2257109       0.4707            1 
   3    rs2257115       0.4707            1 
   3    rs2257119       0.4707            1 
   3    rs2257120       0.4707            1 
   3    rs2257123       0.4707            1 
   3    rs2257124       0.4707            1 
   3   rs34567530       0.4707            1 
   3    rs2257132       0.4707            1 
   3   rs11922812      0.06049            1 
   3    rs2257212       0.4707            1 
   3    rs2257214       0.4707            1 
   3    rs2250065       0.4707            1 
   3    rs2250067       0.4707            1 
   3    rs2689272       0.4707            1 
   3   rs35032381       0.4707            1 
   3    rs1920319       0.4707            1 
   3   rs11707541       0.4306            1 
   3    rs5852284       0.4707            1 
   3    rs1920318       0.4707            1 
   3    rs1920317       0.4707            1 
   3    rs4583698       0.4707            1 
   3    rs2700425       0.4707            1 
   3    rs2689287       0.4707            1 
   3    rs2689288       0.4707            1 
   3    rs9870245       0.6613            1 
   3    rs2262494       0.4707            1 
   3    rs1882004       0.4707            1 
   3    rs1882003       0.4707            1 
   3    rs1882002       0.4707            1 
   3    rs1143670       0.8972            1 
   3    rs3762819       0.4707            1 
   3    rs3762821       0.2988            1 
   3    rs3762822       0.4707            1 
   3    rs1143671       0.4707            1 
   3    rs1316301       0.4707            1 
   3    rs1882000       0.4707            1 
   3    rs1881999       0.4707            1 
   3    rs1316397       0.4707            1 
   3    rs1143672       0.4707            1 
   3    rs2700424       0.6424            1 
   3    rs2700423       0.1314            1 
   3    rs6775183       0.1314            1 
   3    rs6799626       0.1314            1 
   3    rs3792597       0.6613            1 
   3  rs113707992       0.1314            1 
   3  rs573097460       0.2214            1 
   3   rs75557865       0.6613            1 
   3  rs200518662       0.6613            1 
   3   rs28823352      0.05309            1 
   3    rs7619800       0.1314            1 
   3   rs59823080       0.2988            1 
   3    rs7428886       0.6858            1 
   3  rs201059525       0.6613            1 
   3  rs146282991       0.3275            1 
   3  rs578237211      0.06049            1 
   3  rs190878714       0.1672            1 
   3  rs539855621       0.9803            1 
   3   rs58828437       0.2088            1 
   3  rs182591751       0.1314            1 
   3  rs368070487       0.1314            1 
   3    rs9868185       0.4707            1 
   3    rs2332043       0.1314            1 
   3     rs874742       0.4707            1 
   3     rs874741       0.4707            1 
   3  rs116307792       0.8703            1 
   3    rs1920315       0.1314            1 
   3    rs2689277       0.1314            1 
   3    rs3817599       0.6424            1 
   3    rs1920313       0.1314            1 
   3    rs4285028       0.0478            1 
   3    rs1920312       0.1314            1 
   3    rs9856253       0.2988            1 
   3    rs1920311       0.1314            1 
   3    rs1920310       0.3275            1 
   3    rs2689275       0.1314            1 
   3  rs145668968       0.1314            1 
   3  rs111798900       0.2214            1 
   3   rs13077143       0.3275            1 
   3    rs2700422     0.007299            1 
   3    rs2689276       0.6424            1 
   3    rs9829181      0.08359            1 
   3    rs9867460       0.2988            1 
   3    rs9867765       0.7614            1 
   3   rs63353260       0.6424            1 
   3   rs10934565       0.0478            1 
   3  rs112526620       0.7371            1 
   3    rs9844039       0.3294            1 
   3  rs150724255      0.06049            1 
   3    rs1920309       0.0478            1 
   3   rs76231176       0.2214            1 
   3    rs6790281       0.0478            1 
   3    rs6438689       0.6424            1 
   3    rs7615571       0.0478            1 
   3    rs1920308       0.1314            1 
   3   rs13068522      0.06429            1 
   3   rs11916150      0.06429            1 
   3   rs79103597       0.0478            1 
   3   rs13074085       0.3294            1 
   3  rs201349570       0.2687            1 
   3   rs35415993       0.0478            1 
   3    rs9871743       0.3294            1 
   3   rs10643688       0.5404            1 
   3    rs7651226       0.0478            1 
   3  rs116583913       0.6346            1 
   3    rs1920289       0.3294            1 
   3   rs34696871       0.0478            1 
   3    rs1920290       0.0478            1 
   3    rs1920291       0.0478            1 
   3  rs148828392       0.7199            1 
   3    rs9811389       0.3294            1 
   3  rs137874716      0.09519            1 
   3   rs35101693       0.0478            1 
   3    rs9812869       0.6607            1 
   3   rs13067270       0.0478            1 
   3   rs35181772       0.5807            1 
   3   rs35610897       0.0478            1 
   3    rs1474327      0.06429            1 
   3   rs34543553       0.0478            1 
   3   rs77145809       0.0304            1 
   3   rs73855480       0.0478            1 
   3   rs73855481       0.0478            1 
   3   rs35737776       0.0478            1 
   3  rs115517854       0.1355            1 
   3  rs114462093       0.1355            1 
   3   rs34936401       0.0478            1 
   3   rs34158925       0.0478            1 
   3   rs78643247        0.526            1 
   3  rs147108627       0.6346            1 
   3   rs34566912       0.0478            1 
   3   rs71329246       0.0478            1 
   3  rs112732197       0.2214            1 
   3    rs9859192       0.7189            1 
   3  rs144234950       0.3446            1 
   3   rs77630152       0.0478            1 
   3  rs115847227       0.1355            1 
   3   rs12637573       0.3294            1 
   3  rs140915049       0.5807            1 
   3   rs12695420       0.7159            1 
   3    rs2091664       0.0478            1 
   3    rs2091665      0.06429            1 
   3   rs12630486       0.0478            1 
   3   rs58803655       0.8913            1 
   3    rs4048632       0.1184            1 
   3   rs57786263       0.2214            1 
   3  rs113533774       0.7371            1 
   3  rs114714968       0.7199            1 
   3    rs9825193       0.3294            1 
   3    rs6777407       0.5807            1 
   3   rs12488851       0.0478            1 
   3    rs7638094      0.06429            1 
   3    rs7626740       0.6571            1 
   3   rs13083557       0.0478            1 
   3    rs4602434       0.3275            1 
   3   rs76593525       0.0478            1 
   3   rs73855484       0.0304            1 
   3   rs12493408       0.0478            1 
   3    rs7647751      0.06429            1 
   3    rs7628167       0.7159            1 
   3   rs66523415       0.0478            1 
   3   rs72963373       0.1314            1 
   3   rs78995408       0.3973            1 
   3   rs34478505       0.0478            1 
   3   rs12637351       0.0478            1 
   3   rs55633653       0.0304            1 
   3   rs10934568       0.3294            1 
   3  rs142768987       0.0478            1 
   3  rs140263913       0.9797            1 
   3    rs6793566       0.3294            1 
   3    rs6793858       0.8628            1 
   3   rs56408673       0.3275            1 
   3  rs138295507       0.1491            1 
   3    rs7640872       0.0478            1 
   3   rs59621197        0.111            1 
   3   rs55653962       0.3275            1 
   3    rs2877560       0.0478            1 
   3    rs2332033       0.0478            1 
   3    rs9289184      0.06579            1 
   3    rs1589700       0.0438            1 
   3  rs147173902      0.06129            1 
   3  rs368190260       0.5642            1 
   3  rs112957509       0.1314            1 
   3   rs12488334       0.0478            1 
   3   rs13089878       0.0478            1 
   3  rs201271008       0.3275            1 
   3   rs34181646       0.0478            1 
   3   rs34338756       0.0478            1 
   3    rs9289185       0.0412            1 
   3   rs12491991       0.0478            1 
   3    rs4419417       0.8137            1 
   3   rs12493952       0.0478            1 
   3   rs12497349       0.0478            1 
   3    rs3833583       0.2342            1 
   3   rs11924848      0.06049            1 
   3   rs11718322       0.3177            1 
   3    rs1986368       0.0478            1 
   3   rs71329249      0.06759            1 
   3    rs2877561       0.1899            1 
   3   rs34284625       0.6693            1 
   3   rs34883204       0.6693            1 
   3   rs35906279      0.06759            1 
   3   rs16832645       0.6693            1 
   3   rs35661993       0.9441            1 
   3    rs3915061       0.0464            1 
   3    rs3915060       0.6248            1 
   3   rs80084895      0.06759            1 
   3   rs13088702    0.0005999       0.6515 
   3    rs2332036       0.3056            1 
   3    rs9816720       0.7532            1 
   3    rs9868257        0.298            1 
   3    rs4325959      0.07619            1 
   3    rs6808247       0.3588            1 
   3    rs2332034       0.0442            1 
   3    rs1806656       0.2469            1 
   3    rs1806655        0.002        0.959 
   3   rs72963383       0.9394            1 
   3   rs74920592       0.3083            1 
   3    rs9824120       0.0447            1 
   3   rs11425254      0.07619            1 
   3   rs10934569       0.3808            1 
   3   rs57138192       0.7371            1 
   3   rs10934570       0.0438            1 
   3  rs111508537       0.1203            1 
   3  rs142708456        0.002        0.959 
   3   rs62269207       0.3179            1 
   3  rs369348114       0.9782            1 
   3  rs150572708       0.1924            1 
   3   rs34188827        0.002        0.959 
   3    rs9863154       0.0414            1 
   3    rs2332032       0.3808            1 
   3   rs60155532       0.9782            1 
   3   rs71136546     0.007699            1 
   3   rs12489988       0.0022       0.9579 
   3  rs111865165       0.8799            1 
   3   rs28641820       0.3179            1 
   3   rs12486781       0.0025       0.9666 
   3   rs12486849       0.0353            1 
   3   rs11924058       0.1647            1 
   3  rs193249998       0.2976            1 
   3  rs145760611       0.3083            1 
   3   rs78711715       0.4141            1 
   3  rs114235112       0.2976            1 
   3  rs200186790       0.2976            1 
   3  rs565786072       0.2976            1 
   3  rs528671253       0.2976            1 
   3    rs1523517       0.5524            1 
   3  rs562157677       0.0304            1 
   3   rs75890826       0.2976            1 
   3    rs4974397       0.8803            1 
   3    rs4974396       0.8803            1 
   3    rs4974395       0.8803            1 
   3    rs7650422       0.1924            1 
   3    rs5852288       0.8803            1 
   3    rs2001212       0.8803            1 
   3   rs35996139       0.2529            1 
   3    rs2877559       0.2529            1 
   3   rs13093171       0.6753            1 
   3   rs79111039       0.7199            1 
   3   rs76372959       0.7199            1 
   3   rs11925621       0.2034            1 
   3   rs11929195       0.7225            1 
   3   rs11929235       0.1548            1 
   3   rs73855492       0.4467            1 
   3   rs73855493        0.259            1 
   3   rs72963399     0.009599            1 
   3    rs9812227       0.2379            1 
   3   rs76893952       0.0173            1 
   3   rs75471926       0.4141            1 
   3  rs116051896       0.8457            1 
   3   rs13073767         0.96            1 
   3   rs60489657       0.0022       0.9945 
   3   rs78948167       0.8457            1 
   3  rs141514258       0.7657            1 
   3  rs113066696       0.0022       0.9945 
   3    rs7640335       0.6373            1 
   3   rs72963401       0.4538            1 
   3  rs201258958       0.1313            1 
   3   rs72965403       0.4538            1 
   3   rs72965405       0.0022       0.9945 
   3   rs72965406       0.0022       0.9945 
   3   rs72965407       0.4538            1 
   3  rs111793536       0.8457            1 
   3   rs72965411       0.0022       0.9945 
   3   rs59176623       0.4269            1 
   3   rs12485356         0.96            1 
   3   rs58742173       0.4538            1 
   3    rs7627252       0.8583            1 
   3   rs72965412       0.0022       0.9945 
   3  rs114569003       0.7199            1 
   3    rs9289186       0.4538            1 
   3  rs562324854       0.0146            1 
   3  rs201872983       0.0036       0.9981 
   3   rs57963544       0.0036       0.9981 
   3  rs142301968       0.8457            1 
   3   rs58123484       0.1148            1 
   3   rs34523061       0.9638            1 
   3   rs72965416       0.7371            1 
   3  rs551674173       0.0323            1 
   3    rs6801693       0.1788            1 
   3   rs72965418       0.1383            1 
   3   rs72965420       0.4538            1 
   3    rs4350947        0.674            1 
   3   rs57679333       0.0036       0.9981 
   3  rs374943759       0.9953            1 
   3   rs12497251       0.9638            1 
   3  rs150779990       0.1145            1 
   3   rs76647946       0.7657            1 
   3    rs7633003       0.8583            1 
   3   rs77107693       0.3213            1 
   3   rs72965422       0.0036       0.9981 
   3   rs12498128       0.4538            1 
   3    rs9828869       0.2657            1 
   3   rs72965423       0.0036       0.9981 
   3   rs56160927       0.2954            1 
   3   rs61544758       0.0036       0.9981 
   3   rs72965426       0.0036       0.9981 
   3    rs5852285       0.8983            1 
   3   rs56265145       0.3438            1 
   3   rs55638885       0.8547            1 
   3    rs6797971        0.674            1 
   3   rs72965429       0.0146            1 
   3    rs4525909       0.4269            1 
   3    rs1125303       0.5612            1 
   3    rs1962532       0.8943            1 
   3   rs72965433       0.0146            1 
   3   rs72965435       0.0146            1 
   3    rs6778613       0.8644            1 
   3  rs147681190       0.8644            1 
   3   rs72965436       0.0146            1 
   3  rs112140011       0.0146            1 
   3   rs61420529       0.3798            1 
   3    rs2332095       0.8583            1 
   3  rs116765749       0.6718            1 
   3    rs4974400       0.7888            1 
   3  rs113138979       0.0146            1 
   3  rs111683283       0.0146            1 
   3    rs4974394       0.5922            1 
   3   rs76722812       0.3213            1 
   3   rs78399954       0.6718            1 
   3   rs12488766       0.8943            1 
   3   rs12495209       0.5922            1 
   3   rs75375113       0.7674            1 
   3   rs80252182       0.6718            1 
   3   rs78815974       0.8583            1 
   3   rs72965449       0.0146            1 
   3  rs527769191       0.8964            1 
   3    rs6762289       0.3798            1 
   3   rs75609232       0.6718            1 
   3   rs80221386       0.0146            1 
   3   rs62269210       0.8943            1 
   3   rs62269211       0.8943            1 
   3  rs201963235        0.311            1 
   3  rs141934781       0.3798            1 
   3  rs111987595       0.4096            1 
   3  rs527486188       0.3213            1 
   3  rs558105976       0.0146            1 
   3  rs557596871       0.8583            1 
   3  rs573958870       0.0146            1 
   3   rs28775338       0.8943            1 
   3  rs534740464       0.0146            1 
   3   rs55935815       0.9226            1 
   3  rs150336000       0.3213            1 
   3   rs60438917       0.5854            1 
   3  rs111753425       0.3213            1 
   3   rs57887062       0.5854            1 
   3  rs145580085       0.8583            1 
   3   rs79836710       0.2583            1 
   3   rs12106790       0.8583            1 
   3   rs72965456       0.0146            1 
   3  rs111956374       0.2583            1 
   3   rs80221012       0.3213            1 
   3    rs2681423       0.2458            1 
   3   rs78973523       0.3213            1 
   3   rs74969117       0.6718            1 
   3   rs77731961       0.0146            1 
   3   rs79635235       0.3213            1 
   3   rs78598512       0.3213            1 
   3  rs144636374       0.6718            1 
   3   rs34347275       0.5697            1 
   3   rs75990608       0.8378            1 
   3   rs74470800       0.0165            1 
   3    rs2681424       0.5922            1 
   3   rs59504846       0.8583            1 
   3   rs74657166       0.3213            1 
   3   rs77832668       0.3213            1 
   3    rs2255214       0.8943            1 
   3   rs72965459       0.0146            1 
   3    rs2681425        0.423            1 
   3    rs2715267       0.2458            1 
   3  rs114242768       0.8583            1 
   3   rs56347468       0.7888            1 
   3  rs143952875       0.2583            1 
   3   rs78553579       0.5854            1 
   3   rs11712647       0.3213            1 
   3   rs77734710       0.8657            1 
   3   rs11575855       0.5612            1 
   3   rs72965462       0.0146            1 
   3   rs79111254        0.339            1 
   3   rs72965464       0.0146            1 
   3   rs13082681       0.7888            1 
   3  rs113006438       0.0146            1 
   3  rs144391676       0.0146            1 
   3   rs79777082       0.7888            1 
   3   rs72965465       0.0146            1 
   3    rs2715258       0.8657            1 
   3   rs35891398       0.7888            1 
   3   rs11921048       0.5922            1 
   3   rs34647267       0.6935            1 
   3  rs146421487       0.1462            1 
   3   rs72965467       0.0146            1 
   3    rs2681404       0.2111            1 
   3   rs74810535       0.7688            1 
   3   rs35061302       0.7888            1 
   3  rs115869255       0.7657            1 
   3   rs16832666       0.5066            1 
   3  rs371990172       0.3592            1 
   3    rs2715278       0.3967            1 
   3    rs2715277       0.3967            1 
   3   rs75439175       0.0165            1 
   3    rs2715276       0.3967            1 
   3   rs17203397       0.9959            1 
   3    rs2715275       0.3967            1 
   3    rs2715274       0.9501            1 
   3    rs2681406       0.9501            1 
   3    rs2715273       0.9501            1 
   3  rs115998101       0.5066            1 
   3    rs6786977       0.8019            1 
   3  rs568082048       0.4746            1 
   3    rs9872483       0.2442            1 
   3    rs2715271       0.3967            1 
   3    rs2681408       0.7293            1 
   3    rs2681409      0.07459            1 
   3    rs2715270       0.3967            1 
   3    rs2681410       0.3967            1 
   3   rs13075281       0.9398            1 
   3    rs2715269      0.07459            1 
   3    rs2681411       0.9338            1 
   3   rs13074706       0.7888            1 
   3    rs2715268       0.2954            1 
   3   rs35736887       0.0484            1 
   3   rs16832682       0.5066            1 
   3    rs2681413      0.07459            1 
   3  rs116154252       0.5861            1 
   3    rs7612850       0.8657            1 
   3  rs568283457       0.3541            1 
   3  rs200930884        0.796            1 
   3  rs377487640       0.9848            1 
   3   rs57720977       0.1083            1 
   3   rs78162525       0.5066            1 
   3    rs4678186       0.7888            1 
   3    rs2715260       0.2954            1 
   3    rs6808869       0.5066            1 
   3   rs35187120       0.7307            1 
   3   rs78074583       0.7888            1 
   3  rs145118090       0.7526            1 
   3   rs77789040       0.7888            1 
   3    rs2715261       0.2954            1 
   3   rs75393828       0.5066            1 
   3  rs115103764       0.9657            1 
   3    rs2681422       0.4065            1 
   3   rs75121555       0.7688            1 
   3    rs2715262       0.2954            1 
   3    rs2681426       0.2954            1 
   3   rs78672460       0.4141            1 
   3   rs75032946       0.7888            1 
   3  rs143021986       0.5066            1 
   3    rs6805035       0.2954            1 
   3    rs6780894       0.9098            1 
   3   rs79274370       0.5066            1 
   3  rs114578625       0.8989            1 
   3  rs115461934       0.5066            1 
   3    rs2681405      0.07459            1 
   3  rs116365397       0.7199            1 
   3   rs11717893        0.611            1 
   3    rs2715279       0.2954            1 
   3    rs2715280       0.2954            1 
   3   rs74918147       0.5066            1 
   3  rs532894606       0.5066            1 
   3   rs78726365       0.5861            1 
   3   rs75960932       0.5066            1 
   3   rs74710707       0.6666            1 
   3   rs13090103        0.301            1 
   3    rs9836399       0.9381            1 
   3   rs76330915       0.5066            1 
   3    rs2681414      0.07459            1 
   3    rs2001791        0.392            1 
   3   rs11375248      0.07889            1 
   3   rs13064913       0.1712            1 
   3   rs60421375       0.1813            1 
   3   rs12106776       0.5066            1 
   3    rs9289187       0.7193            1 
   3    rs2681415        0.392            1 
   3   rs34652460        0.301            1 
   3   rs79838847       0.5066            1 
   3   rs75479699       0.5066            1 
   3   rs80232308       0.2382            1 
   3    rs2681416        0.221            1 
   3   rs62269247        0.301            1 
   3  rs180903562       0.7688            1 
   3   rs35084274       0.1712            1 
   3    rs3792285        0.301            1 
   3  rs200502024       0.8955            1 
   3  rs145647440       0.9139            1 
   3    rs2332096       0.7617            1 
   3   rs76396661       0.5066            1 
   3   esv3597602       0.7629            1 
   3  rs150001129       0.9329            1 
   3    rs1915092       0.8675            1 
   3    rs2715256      0.07459            1 
   3    rs2715257      0.07459            1 
   3   rs56227115       0.4492            1 
   3   rs59331099       0.4429            1 
   3    rs2681417       0.1282            1 
   3    rs2001750      0.07459            1 
   3    rs2715259      0.07459            1 
   3   rs73858127       0.4429            1 
   3   rs58952062       0.4429            1 
   3    rs2254909      0.07459            1 
   3    rs2254911      0.07459            1 
   3    rs2255017      0.07459            1 
   3   rs73858130       0.8632            1 
   3   rs57026482       0.8632            1 
   3    rs9848900       0.1115            1 
   3    rs1915091       0.7294            1 
   3   rs72965476       0.7371            1 
   3  rs149504282       0.7526            1 
   3  rs542750574       0.4429            1 
   3    rs6804964       0.7294            1 
   3   rs60662459       0.6666            1 
   3    rs2681420       0.7294            1 
   3    rs2681421       0.7294            1 
   3  rs143455691       0.3131            1 
   3   rs78553644       0.6488            1 
   3    rs2681399       0.7294            1 
   3    rs4315642       0.6716            1 
   3   rs58336014       0.8632            1 
   3   rs73858134       0.8632            1 
   3    rs2681400       0.7294            1 
   3    rs1129055       0.9847            1 
   3    rs5852291       0.6117            1 
   3    rs1915087       0.6117            1 
   3   rs17281995       0.6274            1 
   3    rs2262495       0.9295            1 
   3    rs2681401       0.9295            1 
   3   rs79343820        0.184            1 
   3  rs148704231       0.2058            1 
   3   rs79656993       0.1798            1 
   3    rs2681402       0.3733            1 
   3  rs143337569       0.1543            1 
   3  rs541954717       0.1543            1 
   3   rs74992731       0.7181            1 
   3    rs2946792       0.6755            1 
   3    rs2715266       0.1679            1 
   3    rs2715265       0.1679            1 
   3    rs2715264       0.1679            1 
   3  rs556322233       0.1301            1 
   3    rs2681403       0.6755            1 
   3   rs73184027       0.1716            1 
   3    rs6778550       0.1679            1 
   3    rs6765945        0.737            1 
   3    rs6438696        0.737            1 
   3    rs7637947       0.1679            1 
   3    rs2332097        0.737            1 
   3   rs11456310       0.3771            1 
   3    rs9817292       0.1679            1 
   3    rs6438697        0.737            1 
   3    rs9818482       0.9662            1 
   3    rs7619546       0.0112            1 
   3    rs9818228       0.9662            1 
   3   rs72587280       0.6755            1 
   3   rs58794674       0.3771            1 
   3   rs11922411       0.5448            1 
   3    rs9798958       0.5448            1 
   3   rs73184030       0.1716            1 
   3    rs9839875       0.3771            1 
   3    rs7618747       0.5473            1 
   3   rs12490915       0.5448            1 
   3   rs12487537       0.5448            1 
   3  rs567406180       0.6371            1 
   3  rs536333777       0.0112            1 
   3  rs151122835        0.104            1 
   3  rs111754946       0.6816            1 
   3  rs149724233       0.5448            1 
   3  rs143926957       0.9233            1 
   3  rs150346512       0.5448            1 
   3  rs147469188       0.6755            1 
   3   rs76621414        0.104            1 
   3  rs149028001       0.5448            1 
   3  rs558830668       0.2898            1 
   3  rs188052170       0.3015            1 
   3  rs142027099       0.0112            1 
   3    rs7611323       0.5448            1 
   3  rs113826133       0.1716            1 
   3    rs6438698       0.3771            1 
   3    rs4677873       0.6301            1 
   3  rs141142098       0.6858            1 
   3   rs66918787       0.5448            1 
   3    rs4677988       0.6755            1 
   3    rs9848219        0.104            1 
   3  rs145599574       0.0112            1 
   3   rs34309248       0.3771            1 
   3    rs7623445       0.5448            1 
   3    rs7635275       0.5448            1 
   3   rs76585511       0.1003            1 
   3    rs7638377       0.3771            1 
   3    rs7651938       0.5448            1 
   3  rs138711548       0.1716            1 
   3     rs937629       0.5448            1 
   3     rs937630       0.5448            1 
   3   rs73184032       0.1716            1 
   3   rs75497876       0.2251            1 
   3    rs7639056       0.0112            1 
   3   rs56387854       0.1716            1 
   3    rs1123579       0.3015            1 
   3   rs73184035       0.1716            1 
   3    rs1123580       0.3771            1 
   3    rs1969081       0.5448            1 
   3    rs1532692       0.7566            1 
   3    rs6777502        0.104            1 
   3  rs149105631       0.1567            1 
   3   rs72967309       0.3015            1 
   3   rs57339232       0.7566            1 
   3  rs139612271       0.1059            1 
   3    rs2090760       0.5448            1 
   3    rs6793450       0.5448            1 
   3    rs6438699       0.5448            1 
   3    rs6438700       0.6816            1 
   3   rs11721321        0.104            1 
   3    rs6800130       0.7566            1 
   3   rs72967317       0.3015            1 
   3    rs9813983       0.6755            1 
   3   rs72967318       0.7566            1 
   3   rs76644556       0.1003            1 
   3    rs7650960       0.5448            1 
   3  rs116620656       0.0112            1 
   3  rs527442300       0.0226            1 
   3    rs3048740       0.3771            1 
   3    rs2173959       0.5448            1 
   3  rs141561856       0.0112            1 
   3    rs4677878       0.3771            1 
   3   rs76213617       0.0112            1 
   3   rs12186049       0.1895            1 
   3    rs2877584       0.5448            1 
   3    rs2332098        0.104            1 
   3   rs79345687       0.1003            1 
   3   rs76314195       0.0112            1 
   3   rs13075323        0.104            1 
   3   rs78611232       0.2917            1 
   3    rs6438703       0.3771            1 
   3  rs557657680       0.2482            1 
   3   rs62271382       0.3545            1 
   3  rs528095726       0.5448            1 
   3  rs544475680       0.0112            1 
   3  rs112909877       0.5448            1 
   3  rs551554588       0.1527            1 
   3  rs571437061       0.1527            1 
   3   rs71136555       0.1098            1 
   3    rs6438704       0.0112            1 
   3   rs73184039       0.1895            1 
   3   rs73858152       0.1895            1 
   3  rs145848740       0.2898            1 
   3  rs138484556       0.2898            1 
   3   rs73858153       0.9651            1 
   3  rs140100157       0.2269            1 
   3   rs71136556       0.9198            1 
   3    rs9864364       0.2591            1 
   3   rs79896224       0.1003            1 
   3  rs116829696       0.2898            1 
   3    rs1875521       0.2591            1 
   3    rs7652589       0.2326            1 
   3    rs7630625       0.9895            1 
   3   rs75570898       0.2482            1 
   3    rs4116065       0.2326            1 
   3    rs9862010       0.9052            1 
   3    rs1818117       0.2591            1 
   3    rs4116064       0.3191            1 
   3    rs4678000       0.3191            1 
   3   rs62271386      0.09729            1 
   3    rs1501895       0.6755            1 
   3  rs116715544       0.0112            1 
   3   rs11708150       0.6755            1 
   3    rs1501894        0.158            1 
   3    rs4369978       0.2482            1 
   3    rs9826813       0.3191            1 
   3  rs114616447       0.0112            1 
   3    rs1910049       0.3191            1 
   3    rs1910048       0.2591            1 
   3  rs113371517       0.4629            1 
   3    rs6795054       0.2591            1 
   3   rs11714681      0.09729            1 
   3    rs1501897       0.2326            1 
   3  rs116326541       0.6371            1 
   3   rs56027687      0.09729            1 
   3  rs111239254       0.2031            1 
   3  rs113733537       0.5919            1 
   3    rs7648041      0.09729            1 
   3    rs7648044        0.158            1 
   3    rs7615600       0.5668            1 
   3    rs4678012       0.2591            1 
   3    rs4678013       0.5668            1 
   3   rs11706570      0.09729            1 
   3    rs6776158       0.3191            1 
   3   rs10648831       0.7127            1 
   3   rs34028592        0.158            1 
   3    rs6789267       0.2591            1 
   3  rs150748528       0.3191            1 
   3  rs557448133      0.05729            1 
   3    rs9883099       0.3191            1 
   3   rs34180927       0.2898            1 
   3    rs7638059        0.158            1 
   3    rs6780443      0.09729            1 
   3    rs7650687        0.158            1 
   3   rs35108748       0.2482            1 
   3    rs7628990       0.2269            1 
   3   rs10674556       0.7712            1 
   3   rs34968500        0.158            1 
   3    rs6762782       0.3191            1 
   3    rs9840904       0.9052            1 
   3   rs28572572       0.2482            1 
   3    rs7635606        0.158            1 
   3    rs6438705        0.158            1 
   3    rs6803623       0.3191            1 
   3    rs9968211       0.2482            1 
   3    rs1501899       0.3191            1 
   3   rs35443049        0.158            1 
   3    rs1847029       0.3191            1 
   3    rs4678031        0.158            1 
   3   rs76743088       0.2898            1 
   3   rs73858156       0.9651            1 
   3   rs17282008      0.09729            1 
   3   rs73858157       0.7028            1 
   3   rs73858160       0.7028            1 
   3    rs7625331        0.158            1 
   3    rs1501900       0.2591            1 
   3    rs1553307       0.2591            1 
   3    rs1553308       0.2591            1 
   3    rs1553309       0.2798            1 
   3    rs1973490       0.2798            1 
   3    rs4678035        0.158            1 
   3   rs77709711        0.158            1 
   3   rs72967345       0.2482            1 
   3    rs6792504        0.158            1 
   3  rs138617095       0.9651            1 
   3    rs3937964       0.2482            1 
   3    rs4678038       0.2548            1 
   3   rs17282015      0.08099            1 
   3  rs111507015       0.9039            1 
   3   rs34765993       0.7028            1 
   3    rs6764205       0.3856            1 
   3    rs6802749       0.2372            1 
   3    rs6802834       0.2372            1 
   3   rs17282022      0.07379            1 
   3  rs147674297       0.2898            1 
   3  rs142416115       0.2898            1 
   3    rs6767536       0.2591            1 
   3    rs6438706       0.2372            1 
   3    rs6438707       0.2591            1 
   3    rs7617603       0.2591            1 
   3   rs11708053      0.08099            1 
   3   rs72967358       0.2794            1 
   3   rs11711698      0.08099            1 
   3   rs34139095       0.2372            1 
   3  rs146221040       0.9161            1 
   3    rs6764691       0.2372            1 
   3    rs2010485       0.2591            1 
   3    rs1814740      0.07379            1 
   3   rs35415496       0.2591            1 
   3   rs57493498       0.2369            1 
   3    rs7617900       0.2968            1 
   3    rs6438709       0.2591            1 
   3    rs6438710       0.2968            1 
   3   rs58265088       0.7916            1 
   3    rs6438711       0.2968            1 
   3   rs60388563       0.3559            1 
   3   rs62271399       0.2189            1 
   3  rs144020044        0.458            1 
   3  rs148668166       0.9651            1 
   3  rs144486035       0.3559            1 
   3  rs140670947       0.2968            1 
   3   rs13072670       0.4141            1 
   3  rs532170914       0.1734            1 
   3  rs144481840       0.1986            1 
   3    rs4678042       0.2968            1 
   3    rs4678043       0.2047            1 
   3    rs7652244       0.2968            1 
   3    rs4678044       0.7062            1 
   3    rs4678045       0.5273            1 
   3    rs2221265       0.9143            1 
   3   rs76026161       0.6613            1 
   3   rs62271400       0.7053            1 
   3    rs9836990       0.4417            1 
   3   rs77707655       0.4238            1 
   3    rs7614103       0.4021            1 
   3    rs7614486       0.6096            1 
   3    rs7626176       0.7784            1 
   3   rs55639113       0.4021            1 
   3   rs56820651       0.7784            1 
   3   rs59321546       0.7784            1 
   3   rs56368292       0.4021            1 
   3   rs58529372       0.4021            1 
   3   rs35554151       0.7784            1 
   3   rs17203502       0.4021            1 
   3    rs6780593       0.8349            1 
   3   rs34351313       0.7829            1 
   3    rs6780699       0.6565            1 
   3   rs33988695       0.4021            1 
   3   rs35586355       0.7916            1 
   3    rs7638770       0.4309            1 
   3  rs112854403       0.7784            1 
   3    rs4678119       0.7784            1 
   3   rs12489909       0.4309            1 
   3   rs12489943       0.4309            1 
   3    rs4678120       0.6565            1 
   3   rs12496336       0.4309            1 
   3   rs12490055       0.4309            1 
   3    rs7652342       0.7784            1 
   3    rs6763316       0.4309            1 
   3   rs75473459       0.5578            1 
   3    rs6763513       0.6565            1 
   3    rs6787967       0.4309            1 
   3   rs35685520       0.4309            1 
   3    rs9879479       0.7829            1 
   3    rs6788470       0.4309            1 
   3    rs6763821       0.4309            1 
   3    rs6788304       0.4309            1 
   3    rs4678122       0.6565            1 
   3    rs4678123       0.4309            1 
   3    rs9884029       0.4309            1 
   3  rs111866966       0.7784            1 
   3    rs4678124       0.4309            1 
   3   rs35139115       0.6196            1 
   3   rs11922155       0.7829            1 
   3  rs113404989       0.4088            1 
   3   rs11914420       0.4309            1 
   3    rs6776280       0.4309            1 
   3    rs6776376       0.4309            1 
   3   rs62269066       0.4552            1 
   3   rs17203516       0.7784            1 
   3    rs9814524       0.4309            1 
   3   rs16832795       0.9469            1 
   3    rs9814686       0.4309            1 
   3    rs6776929       0.7784            1 
   3    rs9856914       0.4309            1 
   3    rs7647612       0.4309            1 
   3   rs16832804       0.4088            1 
   3    rs6438712       0.4309            1 
   3    rs6438713       0.4309            1 
   3   rs72969313       0.4088            1 
   3   rs34169507       0.4309            1 
   3   rs73855703       0.7293            1 
   3    rs9820206       0.4309            1 
   3   rs10602692       0.4309            1 
   3    rs4678126       0.7784            1 
   3    rs6783368       0.4309            1 
   3    rs6783556       0.4309            1 
   3    rs6799828       0.4021            1 
   3   rs72969322       0.4278            1 
   3    rs3845917       0.4309            1 
   3    rs3845918       0.7829            1 
   3   rs34569113       0.8793            1 
   3   rs11720986       0.4309            1 
   3   rs11713180       0.4309            1 
   3   rs11713215       0.4309            1 
   3   rs11721042       0.4309            1 
   3   rs11717321       0.4309            1 
   3   rs13320637       0.7829            1 
   3   rs13327652       0.7829            1 
   3    rs7613238       0.4021            1 
   3   rs74693150       0.1567            1 
   3   rs75017267       0.7784            1 
   3   rs34757877       0.6371            1 
   3    rs9850411        0.595            1 
   3   rs35274320       0.8349            1 
   3    rs3941358       0.6565            1 
   3    rs1501893       0.6565            1 
   3    rs1501892       0.4309            1 
   3   rs17203523       0.7784            1 
   3   rs34572168       0.6371            1 
   3   rs36004543       0.4238            1 
   3    rs1971332        0.595            1 
   3    rs4303826       0.4309            1 
   3   rs35855416       0.6371            1 
   3    rs9828311       0.4904            1 
   3    rs9866419        0.595            1 
   3    rs1354160       0.8835            1 
   3    rs1354159       0.4309            1 
   3    rs1354158        0.595            1 
   3  rs112303274       0.6371            1 
   3   rs75762745       0.6371            1 
   3    rs9821555       0.4309            1 
   3   rs34172859       0.4309            1 
   3    rs2202126       0.4309            1 
   3   rs61203229       0.4309            1 
   3   rs79634289       0.7293            1 
   3  rs140457735       0.7784            1 
   3    rs2332237       0.4309            1 
   3  rs372377748       0.3256            1 
   3  rs116595952       0.9161            1 
   3  rs113862301       0.7784            1 
   3  rs112430304       0.7784            1 
   3    rs6767061       0.4309            1 
   3    rs6778462       0.6565            1 
   3  rs144403557       0.6371            1 
   3   rs62269069       0.9987            1 
   3    rs6767350       0.6096            1 
   3  rs150726534      0.06409            1 
   3   rs10934576       0.6565            1 
   3   rs11918240       0.6096            1 
   3    rs7627468       0.6096            1 
   3    rs7627484       0.8835            1 
   3   rs11926904       0.6371            1 
   3  rs113071991       0.7784            1 
   3  rs112606730       0.7784            1 
   3    rs4678188       0.4309            1 
   3    rs4678187       0.4309            1 
   3   rs55708281       0.4309            1 
   3   rs56242285       0.4309            1 
   3   rs57517313       0.5291            1 
   3   rs55766528       0.4309            1 
   3    rs9875636       0.4309            1 
   3    rs4678172       0.4309            1 
   3    rs6764544        0.595            1 
   3    rs4247192       0.7784            1 
   3   rs34049878      0.08419            1 
   3    rs9811123        0.595            1 
   3   rs34543270       0.6371            1 
   3   rs12485702       0.7784            1 
   3    rs7639847       0.4309            1 
   3    rs7629603       0.4309            1 
   3    rs7617898       0.4309            1 
   3    rs7618100        0.595            1 
   3    rs4300957       0.7784            1 
   3    rs4336054       0.6565            1 
   3   rs56777297       0.7784            1 
   3   rs34973610       0.7784            1 
   3    rs4677900       0.7784            1 
   3    rs9874845        0.595            1 
   3   rs34079990       0.7784            1 
   3   rs59408184      0.06289            1 
   3    rs6774080       0.7784            1 
   3    rs2134223       0.9281            1 
   3   rs11918758       0.6371            1 
   3   rs62269089       0.6007            1 
   3    rs7629281       0.7784            1 
   3   rs72969350       0.9469            1 
   3   rs60987349       0.9469            1 
   3    rs1910050       0.7784            1 
   3  rs141707305     0.005799       0.9995 
   3    rs2877614       0.9281            1 
   3   rs72969352       0.9469            1 
   3   rs12491868       0.7784            1 
   3    rs2877615       0.9281            1 
   3    rs2173960       0.9281            1 
   3    rs1818118       0.6371            1 
   3    rs2134221       0.7757            1 
   3    rs4045771       0.8519            1 
   3   rs12493480       0.5824            1 
   3    rs4678059       0.9281            1 
   3    rs1979869       0.5824            1 
   3   rs33998636       0.5824            1 
   3    rs6438714       0.6461            1 
   3    rs6438715       0.6461            1 
   3   rs61304318       0.7784            1 
   3    rs3863977       0.5824            1 
   3    rs3851982       0.6461            1 
   3   rs77254509       0.7784            1 
   3  rs150850588       0.9161            1 
   3    rs9859381       0.9281            1 
   3   rs13326577       0.5824            1 
   3   rs12490557       0.7784            1 
   3    rs7631959       0.7311            1 
   3    rs7632399       0.6381            1 
   3   rs77764867       0.6371            1 
   3    rs7635112       0.6461            1 
   3    rs7635128       0.9281            1 
   3   rs58191316       0.5413            1 
   3    rs4677907       0.5413            1 
   3    rs7635354       0.5824            1 
   3   rs34056182       0.5413            1 
   3    rs7637874       0.2203            1 
   3   rs11354270       0.5909            1 
   3    rs4678065       0.9281            1 
   3   rs35045048       0.1003            1 
   3    rs9875101       0.5824            1 
   3   rs34345120       0.6371            1 
   3    rs1965357       0.9281            1 
   3    rs2173961       0.5824            1 
   3   rs34242060       0.5413            1 
   3   rs34689923       0.5413            1 
   3    rs7644981       0.9281            1 
   3    rs1463890       0.9281            1 
   3    rs7647446       0.5413            1 
   3    rs1463891       0.5824            1 
   3    rs7625243       0.5413            1 
   3    rs1965358       0.5824            1 
   3    rs1463892       0.5824            1 
   3   rs79983922      0.06409            1 
   3   rs78699500      0.08419            1 
   3   rs75752240       0.5413            1 
   3    rs9815813       0.9281            1 
   3    rs6438717       0.4043            1 
   3   rs77199337       0.5413            1 
   3     rs937625       0.4665            1 
   3     rs937626       0.5824            1 
   3   rs34557876       0.9469            1 
   3   rs34721736       0.5413            1 
   3   rs34178491       0.5413            1 
   3   rs35760717       0.9469            1 
   3  rs111574426      0.09579            1 
   3    rs4247193      0.09579            1 
   3  rs141259107       0.4592            1 
   3    rs4247194       0.4477            1 
   3   rs35581333      0.09279            1 
   3    rs9865150       0.1822            1 
   3    rs9869985      0.09579            1 
   3    rs3749203      0.06929            1 
   3    rs3749204       0.0468            1 
   3    rs3749205      0.06929            1 
   3    rs3749206      0.06929            1 
   3   rs10222633      0.06929            1 
   3   rs10222469       0.0461            1 
   3    rs4678071      0.09579            1 
   3    rs4678072      0.09579            1 
   3   rs11414720       0.2871            1 
   3   rs36173120       0.2871            1 
   3   rs11414721       0.6469            1 
   3    rs3804592       0.5608            1 
   3   rs72288862      0.06329            1 
   3  rs115334608      0.06329            1 
   3   rs35881570       0.6871            1 
   3   rs12485716       0.7118            1 
   3    rs6768471       0.4477            1 
   3    rs3749207       0.1119            1 
   3    rs6769706       0.2871            1 
   3    rs3828359      0.09579            1 
   3    rs6805773       0.4477            1 
   3    rs7652243      0.09579            1 
   3    rs1553306      0.09579            1 
   3    rs2036399       0.9372            1 
   3   rs36060529       0.4477            1 
   3    rs3804593       0.1822            1 
   3  rs112653973       0.4758            1 
   3   rs17197671       0.5608            1 
   3   rs16832877       0.6871            1 
   3  rs142159075       0.3704            1 
   3   rs13087519       0.1119            1 
   3   rs12635116       0.1119            1 
   3   rs13088036       0.2946            1 
   3   rs28703675       0.6871            1 
   3   rs11711910       0.4477            1 
   3    rs7642186      0.09579            1 
   3   rs56103318       0.1822            1 
   3   rs28520185       0.7006            1 
   3   rs11716910       0.4477            1 
   3   rs11713272       0.1119            1 
   3    rs1393199       0.1119            1 
   3   rs13324814       0.1822            1 
   3    rs2202127       0.1119            1 
   3   rs13321634      0.08789            1 
   3   rs60992117       0.1822            1 
   3    rs6783855       0.5608            1 
   3   rs13089000      0.09579            1 
   3    rs9877886      0.09579            1 
   3    rs7644390       0.2871            1 
   3    rs1604446       0.3704            1 
   3    rs1604447        0.412            1 
   3    rs4678173       0.4477            1 
   3   rs73186017       0.2871            1 
   3   rs61290340       0.6871            1 
   3    rs9813387      0.09579            1 
   3    rs3792288       0.7006            1 
   3   rs35780274       0.4477            1 
   3    rs3792290       0.1822            1 
   3  rs542868168       0.6609            1 
   3   rs34464400       0.1822            1 
   3    rs2221266       0.1119            1 
   3    rs1393200       0.1119            1 
   3  rs145672431       0.1822            1 
   3    rs5852294        0.368            1 
   3   rs11922857       0.4477            1 
   3    rs3845919       0.3196            1 
   3    rs3845920       0.3196            1 
   3    rs7652858       0.1839            1 
   3  rs146414363       0.4107            1 
   3   rs60268541       0.7809            1 
   3    rs3804595       0.2563            1 
   3    rs9861533       0.1839            1 
   3    rs9827519       0.3196            1 
   3   rs35416160       0.4477            1 
   3    rs7647405       0.4107            1 
   3   rs34346613       0.1822            1 
   3    rs4678174       0.1119            1 
   3    rs2270916       0.7006            1 
   3    rs2270917       0.1119            1 
   3    rs7618852       0.6871            1 
   3    rs7630451       0.6871            1 
   3    rs2134224       0.4045            1 
   3    rs2134225       0.1839            1 
   3   rs35370701       0.0172            1 
   3    rs2036400       0.3196            1 
   3  rs531434947        0.125            1 
   3  rs547957679       0.0333            1 
   3    rs1801726       0.1839            1 
   3    rs4677948       0.1839            1 
   3    rs6438718       0.3196            1 
   3       rs9740       0.4477            1 
   3    rs1802757      0.06469            1 
   3      rs10190       0.1119            1 
   3    rs6438719       0.1839            1 
   3    rs7646147       0.4477            1 
   3   rs16832935       0.6871            1 
   3    rs9844040       0.9705            1 
   3    rs3966037       0.1839            1 
   3   rs12493036       0.9705            1 
   3   rs16832942       0.6871            1 
   3   rs12486623       0.9705            1 
   3   rs10737945       0.1839            1 
   3    rs7621124       0.9705            1 
   3   rs13073563       0.1119            1 
   3    rs7646363       0.1839            1 
   3    rs7646629       0.5309            1 
   3    rs7646468       0.5309            1 
   3   rs12233553       0.6003            1 
   3   rs62269112       0.4107            1 
   3   rs56046913      0.08789            1 
   3    rs7614328       0.1119            1 
   3    rs9985291      0.06469            1 
   3    rs9985440      0.06469            1 
   3    rs9985306       0.1839            1 
   3   rs10934581       0.5797            1 
   3    rs9870489      0.06469            1 
   3    rs7633800       0.5797            1 
   3    rs7633667       0.5797            1 
   3    rs4638910       0.2413            1 
   3    rs1472620       0.1839            1 
   3   rs11355377        0.465            1 
   3   rs11720638        0.387            1 
   3    rs9881387       0.1679            1 
   3    rs9848154        0.211            1 
   3    rs9810716        0.211            1 
   3   rs72057880       0.5797            1 
   3  rs112138211       0.5797            1 
   3  rs377143711       0.5797            1 
   3  rs369901543       0.5797            1 
   3    rs9810742        0.211            1 
   3    rs9810749        0.211            1 
   3   rs13083990        0.137            1 
   3   rs28579343        0.211            1 
   3   rs13061521        0.137            1 
   3   rs58230490        0.211            1 
   3   rs12185943       0.9217            1 
   3   rs10934584       0.5797            1 
   3   rs13317856        0.211            1 
   3   rs17199211        0.026            1 
   3    rs1847026       0.1839            1 
   3   rs58239422       0.8279            1 
   3   rs28597756       0.0314            1 
   3    rs6772557       0.5742            1 
   3  rs113801223        0.568            1 
   3    rs6808422       0.7488            1 
   3    rs6438720       0.9889            1 
   3   rs16832956       0.2542            1 
   3   rs74659240       0.5129            1 
   3   rs13315743       0.7006            1 
   3  rs148435862       0.7006            1 
   3  rs150640260       0.8716            1 
   3   rs78734519       0.0381            1 
   3   rs72971273        0.812            1 
   3  rs199677897        0.812            1 
   3  rs141202955       0.5339            1 
   3   rs11918519       0.4561            1 
   3  rs568043204       0.8541            1 
   3   rs72971277        0.812            1 
   3    rs9851884       0.9837            1 
   3   rs73186039        0.585            1 
   3   rs17252533       0.9717            1 
   3    rs1402200       0.9837            1 
   3  rs139088083       0.0381            1 
   3    rs9647331       0.4561            1 
   3   rs13063434       0.9085            1 
   3   rs59956786       0.5339            1 
   3   rs79106748       0.0381            1 
   3    rs1402199       0.9717            1 
   3   rs13063953       0.5406            1 
   3  rs539803153       0.9246            1 
   3   rs79382296       0.7972            1 
   3   rs55982078       0.7006            1 
   3    rs7612969       0.9489            1 
   3   rs77357300       0.0381            1 
   3    rs3845921       0.9489            1 
   3   rs55888778       0.9717            1 
   3     rs884095       0.7006            1 
   3   rs78924820      0.05479            1 
   3    rs6804159       0.6598            1 
   3    rs6804349       0.6598            1 
   3   rs36021258       0.1587            1 
   3    rs6438721       0.5406            1 
   3  rs116683412       0.6484            1 
   3  rs111922648        0.566            1 
   3    rs7609673       0.6288            1 
   3   rs74693745        0.812            1 
   3    rs1393201       0.4325            1 
   3    rs1393202       0.6598            1 
   3    rs4359760       0.4325            1 
   3   rs11399389       0.4936            1 
   3  rs111922553        0.812            1 
   3    rs4678177       0.7324            1 
   3  rs149452236        0.566            1 
   3   rs11929485       0.5523            1 
   3    rs4264673       0.5523            1 
   3   rs11718426       0.6288            1 
   3    rs2001547        0.585            1 
   3   rs72971282       0.8506            1 
   3   rs75813308       0.5523            1 
   3  rs116682115      0.05479            1 
   3    rs4678178       0.5406            1 
   3    rs4678179        0.635            1 
   3    rs9857507       0.5339            1 
   3   rs10934585       0.8516            1 
   3  rs113686831        0.585            1 
   3   rs12330145       0.9713            1 
   3   rs61391664         0.62            1 
   3   rs13321435       0.9713            1 
   3    rs4678180        0.593            1 
   3   rs72971287        0.812            1 
   3    rs2049101       0.4341            1 
   3   rs77238533       0.9713            1 
   3    rs1568412       0.5406            1 
   3    rs1568411       0.4182            1 
   3   rs80075502       0.6484            1 
   3   rs75203044       0.6484            1 
   3    rs9864290        0.593            1 
   3    rs1356898       0.4325            1 
   3    rs9864835       0.7006            1 
   3    rs6803098        0.593            1 
   3   rs79059736       0.6781            1 
   3   rs11926972       0.9713            1 
   3   rs11927055       0.9713            1 
   3   rs59336402       0.7006            1 
   3  rs562918125       0.2064            1 
   3    rs2332183       0.4182            1 
   3    rs9917671       0.4182            1 
   3    rs9880915       0.9713            1 
   3    rs9881125       0.4325            1 
   3    rs9847850      0.05479            1 
   3    rs9811434       0.9713            1 
   3    rs9811343       0.9713            1 
   3    rs4443111       0.5406            1 
   3   rs34569363       0.7006            1 
   3    rs6801854       0.4325            1 
   3  rs111585996       0.8506            1 
   3   rs59503001        0.812            1 
   3  rs189163759       0.5523            1 
   3    rs4678184       0.4325            1 
   3    rs7648977        0.585            1 
   3  rs139493434       0.7006            1 
   3   rs35350263       0.4341            1 
   3   rs74575004        0.812            1 
   3   rs35835531       0.4182            1 
   3  rs567179085       0.1265            1 
   3   rs62269140       0.4182            1 
   3  rs146375625       0.9713            1 
   3  rs113057153        0.812            1 
   3   rs62269141       0.7313            1 
   3  rs112987743       0.6781            1 
   3   rs72971295        0.812            1 
   3   rs10575257       0.9469            1 
   3    rs9814414       0.9713            1 
   3   rs56139997       0.7006            1 
   3   rs72971298       0.6781            1 
   3    rs9289190       0.4325            1 
   3  rs112983192        0.812            1 
   3   rs75498128       0.5523            1 
   3    rs9825704       0.7006            1 
   3   rs56050926       0.2811            1 
   3   rs78491174       0.9713            1 
   3    rs6807958       0.4341            1 
   3    rs9289191       0.4182            1 
   3   rs72972703        0.812            1 
   3    rs9831039       0.7006            1 
   3   rs75932939       0.5523            1 
   3    rs6438722       0.6122            1 
   3   rs72972705        0.812            1 
   3  rs571738497       0.0381            1 
   3    rs4380359       0.4182            1 
   3  rs139944862       0.4439            1 
   3  rs147743547       0.1222            1 
   3    rs9832098       0.7006            1 
   3    rs7628094       0.5922            1 
   3    rs9817571       0.7006            1 
   3   rs78032804         0.62            1 
   3      rs17589       0.7313            1 
   3    rs9842752       0.7006            1 
   3   rs74872011       0.9713            1 
   3    rs9823459       0.7006            1 
   3   rs72378481       0.6237            1 
   3    rs9784373       0.8572            1 
   3    rs7631500        0.995            1 
   3  rs112596751        0.812            1 
   3    rs9839253       0.7006            1 
   3    rs6762112       0.5121            1 
   3   rs35225251       0.4487            1 
   3  rs149692729       0.8572            1 
   3    rs9864079       0.8905            1 
   3   rs58030037       0.8905            1 
   3   rs56098325       0.6484            1 
   3   rs72972713       0.9304            1 
   3  rs116385126       0.8905            1 
   3    rs9856248       0.6389            1 
   3   rs76068759       0.7694            1 
   3   rs12054451       0.5019            1 
   3  rs113019013        0.812            1 
   3  rs112769274       0.6389            1 
   3    rs9858016       0.7694            1 
   3    rs9838198       0.4372            1 
   3  rs142558783       0.7694            1 
   3  rs115406768       0.7694            1 
   3   rs10934586       0.8283            1 
   3   rs57223716        0.812            1 
   3   rs72972726       0.8287            1 
   3    rs9811298       0.5427            1 
   3    rs9811446       0.5427            1 
   3   rs72972733        0.969            1 
   3    rs4315641       0.7336            1 
   3   rs58106932       0.8346            1 
   3  rs532173373       0.7489            1 
   3  rs143701483       0.8927            1 
   3    rs9859774       0.7694            1 
   3    rs9821819       0.7336            1 
   3   rs72972738        0.812            1 
   3  rs565721854       0.7982            1 
   3  rs111602473       0.8346            1 
   3  rs111358949       0.8346            1 
   3  rs112416040        0.812            1 
   3  rs377526306       0.8457            1 
   3   rs55636509       0.8346            1 
   3   rs28432937       0.7694            1 
   3   rs11388967       0.7667            1 
   3    rs7616785       0.7667            1 
   3    rs9879850        0.975            1 
   3   rs10633796       0.6579            1 
   3   rs75344200       0.6536            1 
   3  rs113436831        0.812            1 
   3   rs11929162        0.282            1 
   3    rs9810996       0.4745            1 
   3    rs9810999       0.4745            1 
   3  rs114970576       0.0381            1 
   3    rs6798997       0.8448            1 
   3   rs77573648       0.7694            1 
   3  rs367972586       0.9607            1 
   3   rs12386397       0.7694            1 
   3    rs9289192       0.6536            1 
   3   rs72972751        0.812            1 
   3   rs72972754        0.812            1 
   3   rs10588871       0.8601            1 
   3    rs4678189       0.8601            1 
   3  rs527562300       0.5527            1 
   3  rs142656061       0.7694            1 
   3   rs62271965       0.9541            1 
   3   rs13081171        0.482            1 
   3    rs2332179       0.8844            1 
   3    rs4491840       0.9662            1 
   3    rs6804347       0.4745            1 
   3    rs9857710       0.9302            1 
   3   rs72972760       0.9153            1 
   3   esv3597607       0.0381            1 
   3    rs6807375       0.3275            1 
   3   rs12488155       0.6961            1 
   3   rs72972764       0.9153            1 
   3   rs74467988       0.4745            1 
   3    rs6438724       0.8448            1 
   3   rs66508963       0.9662            1 
   3   rs60874922       0.9153            1 
   3  rs111289055       0.9662            1 
   3    rs9812341       0.8844            1 
   3  rs139237017       0.6985            1 
   3   rs72972773        0.812            1 
   3   rs61041036       0.8981            1 
   3   rs79398636       0.9541            1 
   3    rs9818537       0.4745            1 
   3    rs9818863       0.5422            1 
   3    rs3749212       0.9302            1 
   3    rs9843441       0.7694            1 
   3   rs55744726       0.9662            1 
   3    rs6438725       0.8844            1 
   3    rs6806852       0.9302            1 
   3    rs9834317       0.8844            1 
   3   rs78372344       0.2771            1 
   3   rs11920570        0.282            1 
   3  rs147046219       0.6536            1 
   3   rs73186095       0.9662            1 
   3   rs13327689       0.7694            1 
   3   rs11328387       0.7373            1 
   3    rs7646227       0.9302            1 
   3  rs369902989       0.4241            1 
   3   rs56138051       0.4241            1 
   3    rs9856011       0.6536            1 
   3    rs9881201       0.8844            1 
   3   rs78188475       0.7117            1 
   3   rs73186099        0.282            1 
   3   rs12633068        0.282            1 
   3    rs9858348       0.6961            1 
   3   rs28539887       0.7694            1 
   3    rs9876015       0.9302            1 
   3   rs28644171       0.7694            1 
   3   rs72956509       0.7916            1 
   3   rs67446552       0.9662            1 
   3   rs67706840       0.9662            1 
   3   rs56236741       0.8844            1 
   3   rs16833066       0.8745            1 
   3   rs16833078       0.9662            1 
   3    rs9859816       0.7694            1 
   3    rs9863712       0.4745            1 
   3    rs9863881       0.8448            1 
   3   rs12152287       0.9302            1 
   3   rs28679619       0.4745            1 
   3   rs12152463       0.8448            1 
   3   rs16833080       0.9662            1 
   3    rs2332176        0.282            1 
   3    rs2332177        0.282            1 
   3   rs58758998       0.7694            1 
   3    rs6771201       0.8448            1 
   3   rs79944799       0.5791            1 
   3   rs72956528       0.9153            1 
   3  rs147988016       0.9153            1 
   3    rs1961957       0.8983            1 
   3   rs72956533       0.9153            1 
   3    rs9873684       0.8448            1 
   3  rs371860244       0.6664            1 
   3    rs9874163       0.8448            1 
   3   rs28630628       0.9917            1 
   3   rs67931976       0.9255            1 
   3    rs6788377       0.1601            1 
   3    rs6788318       0.6102            1 
   3    rs6788746       0.6536            1 
   3    rs6791616       0.3008            1 
   3    rs6767140       0.9153            1 
   3   rs55780469       0.9255            1 
   3    rs9809945       0.6102            1 
   3  rs138873264       0.9334            1 
   3   rs76376329       0.6102            1 
   3   rs61598244       0.9153            1 
   3   rs67818421       0.2715            1 
   3   rs12493592       0.4423            1 
   3   rs35018313       0.9781            1 
   3    rs9857972       0.2715            1 
   3   rs79493664       0.6536            1 
   3   rs55857899       0.9255            1 
   3    rs9882772       0.6102            1 
   3   rs73188320       0.9255            1 
   3    rs7646110       0.9781            1 
   3    rs6438726       0.9781            1 
   3    rs6787230       0.6102            1 
   3    rs2002594       0.0312            1 
   3   rs72228582      0.08239            1 
   3    rs4494873       0.1601            1 
   3  rs554960856       0.4969            1 
   3    rs9818363       0.6102            1 
   3    rs7647266       0.1601            1 
   3    rs7635930       0.9781            1 
   3    rs9878861       0.6102            1 
   3    rs9841311       0.6102            1 
   3   rs73188327       0.9255            1 
   3    rs7642136       0.7311            1 
   3    rs2332181       0.1601            1 
   3  rs370176192       0.1601            1 
   3   rs58808497       0.2043            1 
   3    rs1986617       0.9808            1 
   3   rs68138624       0.6536            1 
   3    rs4678190       0.2414            1 
   3   rs13325755       0.7694            1 
   3   rs12374168       0.9781            1 
   3    rs2877601       0.2414            1 
   3    rs9834975       0.9866            1 
   3   rs73188388        0.318            1 
   3    rs6786512       0.2414            1 
   3   rs28879689       0.5422            1 
   3   rs28864113       0.7694            1 
   3  rs371655862        0.318            1 
   3   rs77847601      0.08239            1 
   3    rs4678191       0.9218            1 
   3    rs9823467       0.8709            1 
   3   rs72956565        0.812            1 
   3   rs12107092       0.4366            1 
   3   rs76599189       0.6536            1 
   3    rs6768280       0.8709            1 
   3   rs62271975       0.6815            1 
   3    rs7615673       0.8504            1 
   3    rs7615930       0.8377            1 
   3    rs4678192       0.6852            1 
   3   rs10511409       0.7815            1 
   3   rs13320117       0.6691            1 
   3   rs17266628        0.252            1 
   3    rs1127343       0.4811            1 
   3    rs4306808       0.3979            1 
   3  rs115441638       0.5752            1 
   3   rs10511410       0.6897            1 
   3   rs60461408       0.5178            1 
   3   rs75822538      0.05159            1 
   3  rs112398630        0.812            1 
   3    rs5852296       0.2238            1 
   3   rs11553085       0.9967            1 
   3    rs9843165       0.8248            1 
   3    rs3828362       0.9703            1 
   3   rs75561539       0.1011            1 
   3    rs6777596       0.4678            1 
   3    rs3749213       0.9781            1 
   3  rs116247500       0.6815            1 
   3    rs9289193       0.8178            1 
   3    rs9836309       0.6536            1 
   3   rs10934592       0.9781            1 
   3    rs9873842       0.6536            1 
   3   rs12633461       0.8544            1 
   3   rs73188396       0.9781            1 
   3  rs200080647       0.5454            1 
   3    rs9879508       0.4678            1 
   3   rs34305586      0.05479            1 
   3   rs72108016       0.8248            1 
   3    rs7647874       0.9768            1 
   3  rs200371432       0.8248            1 
   3    rs9682169        0.812            1 
   3   rs13324705       0.4463            1 
   3   rs78898052       0.6484            1 
   3   rs12635147       0.8248            1 
   3   rs55963415       0.7355            1 
   3  rs139319352        0.812            1 
   3   rs12630576       0.8248            1 
   3  rs201231825       0.3707            1 
   3    rs9858558       0.6536            1 
   3    rs9820556       0.8248            1 
   3    rs9820557       0.8248            1 
   3    rs9862634       0.4678            1 
   3   rs78476452       0.5225            1 
   3   rs59280051       0.6536            1 
   3   rs55853677       0.8248            1 
   3      rs11932       0.9806            1 
   3   rs72956601        0.812            1 
   3    rs1962046       0.9233            1 
   3   rs16845530       0.9806            1 
   3   rs16833132       0.6815            1 
   3   rs72958406        0.812            1 
   3   rs76736876       0.6484            1 
   3   rs79273148       0.6484            1 
   3  rs115319351      0.05479            1 
   3    rs3762637       0.8248            1 
   3    rs3834790       0.6536            1 
   3    rs4677950       0.5738            1 
   3   rs57966074       0.5843            1 
   3   rs10662409       0.0161            1 
   3    rs6438727       0.9967            1 
   3    rs7638172       0.9233            1 
   3    rs7638180       0.9959            1 
   3    rs7624381       0.2815            1 
   3  rs111241807        0.812            1 
   3    rs4234223       0.9781            1 
   3    rs6438728       0.8248            1 
   3    rs7615057       0.8248            1 
   3    rs7626861       0.4678            1 
   3   rs10576461       0.8248            1 
   3  rs201723678       0.8248            1 
   3  rs143792176       0.7855            1 
   3    rs9827179       0.7855            1 
   3    rs2332180       0.2815            1 
   3  rs115195606       0.4452            1 
   3    rs4677951       0.9781            1 
   3    rs9833415       0.8248            1 
   3    rs3840192       0.6536            1 
   3   rs72958418       0.9806            1 
   3    rs2002271       0.9781            1 
   3    rs9842736       0.6536            1 
   3  rs112554448       0.9781            1 
   3    rs9881393       0.2815            1 
   3   rs13321097       0.6536            1 
   3   rs76170335       0.9781            1 
   3    rs7642518       0.9959            1 
   3   rs11922454       0.7255            1 
   3    rs7620827       0.8248            1 
   3   rs72958428        0.812            1 
   3    rs4677952       0.9703            1 
   3    rs4413264       0.9967            1 
   3  rs188445633       0.4452            1 
   3   rs12636106       0.9806            1 
   3  rs141366330        0.812            1 
   3    rs9856490       0.9967            1 
   3    rs7630379       0.8248            1 
   3   rs10934594       0.9781            1 
   3  rs142485233      0.05479            1 
   3    rs7648255       0.9781            1 
   3    rs7639260       0.9781            1 
   3    rs3749209       0.9967            1 
   3  rs112768052       0.6536            1 
   3    rs6438730       0.9781            1 
   3    rs9882100       0.7371            1 
   3  rs140094237       0.6536            1 
   3  rs113779707       0.9781            1 
   3    rs6803240       0.1917            1 
   3    rs9818362       0.9967            1 
   3    rs9846687       0.9967            1 
   3   rs12488797       0.9781            1 
   3    rs9968189       0.8248            1 
   3  rs148823349       0.9967            1 
   3   rs72285796       0.7609            1 
   3   rs34857537       0.9781            1 
   3   rs77439893      0.05159            1 
   3   rs12487598       0.9959            1 
   3  rs113587428        0.812            1 
   3  rs199736294       0.4678            1 
   3   rs59704142       0.9828            1 
   3   rs77599736       0.6536            1 
   3   rs60222267       0.8248            1 
   3   rs56074178       0.8248            1 
   3    rs6438731       0.3575            1 
   3  rs114672660       0.6815            1 
   3  rs141588187       0.5903            1 
   3   rs28376407       0.8248            1 
   3  rs112060906       0.9781            1 
   3  rs113574798        0.812            1 
   3  rs201074473       0.1574            1 
   3  rs116714717       0.2348            1 
   3  rs111360808       0.2508            1 
   3    rs7612067       0.4463            1 
   3  rs114825551        0.307            1 
   3   rs11927245       0.9781            1 
   3   rs72958455        0.812            1 
   3  rs140036887       0.9781            1 
   3   rs72958458       0.8248            1 
   3   rs71136571       0.3363            1 
   3    rs4678193       0.7311            1 
   3   rs56147252       0.6536            1 
   3   rs79080137       0.6484            1 
   3   rs10439995       0.4678            1 
   3    rs4677954       0.9959            1 
   3  rs201023215      0.05479            1 
   3    rs6798113       0.9233            1 
   3    rs7630833       0.4678            1 
   3    rs7642869       0.8248            1 
   3  rs116047190       0.4452            1 
   3    rs7617042       0.8248            1 
   3  rs141116442       0.9959            1 
   3    rs6771095       0.9959            1 
   3    rs6773720       0.9781            1 
   3    rs4434100       0.7311            1 
   3   rs73190134       0.9781            1 
   3    rs6790051       0.8248            1 
   3    rs9878699       0.8248            1 
   3   rs12638866       0.8248            1 
   3   rs78336281      0.05479            1 
   3   rs12496410       0.4423            1 
   3  rs541465626       0.0047       0.9999 
   3  rs555623198       0.0047       0.9999 
   3   rs10934599       0.9967            1 
   3   rs10934600       0.9959            1 
   3   rs75917970       0.9781            1 
   3   rs35446717       0.4273            1 
   3  rs113559338       0.7943            1 
   3    rs9866447       0.8248            1 
   3  rs111327385       0.9967            1 
   3  rs111284430       0.8248            1 
   3    rs6769837       0.9781            1 
   3    rs6438732       0.5738            1 
   3   rs55988125       0.9967            1 
   3    rs7642161       0.9959            1 
   3  rs570074023       0.2429            1 
   3    rs7609972       0.9806            1 
   3  rs151152687       0.5225            1 
   3    rs6793824       0.9967            1 
   3    rs6769593       0.9967            1 
   3   rs73855777       0.7855            1 
   3   rs10049131       0.8248            1 
   3   rs10049133       0.9967            1 
   3   rs73855778       0.5225            1 
   3    rs6789756       0.9959            1 
   3  rs140862329       0.7855            1 
   3    rs7637324       0.2815            1 
   3   rs11336137       0.9823            1 
   3   rs76114426       0.6484            1 
   3   rs61254912       0.7117            1 
   3  rs547981754       0.4678            1 
   3  rs182783166       0.6484            1 
   3   rs77888247      0.05479            1 
   3  rs201104568       0.9959            1 
   3    rs7638128       0.7514            1 
   3   rs10934601       0.9967            1 
   3    rs6769765       0.3965            1 
   3    rs6807059       0.3965            1 
   3    rs7644540       0.6536            1 
   3  rs141837328       0.9967            1 
   3    rs9862542       0.3965            1 
   3    rs4677956       0.9781            1 
   3   rs57608034       0.8248            1 
   3    rs7631799       0.9967            1 
   3  rs139877783       0.6484            1 
   3    rs6805271       0.9781            1 
   3   rs72960411        0.812            1 
   3    rs9883175       0.7855            1 
   3  rs568924099       0.1488            1 
   3   rs74621936       0.2508            1 
   3   rs72960415        0.812            1 
   3    rs9827044       0.1754            1 
   3    rs9809886       0.9967            1 
   3   rs57674423      0.05479            1 
   3    rs7650187       0.5738            1 
   3  rs113480563       0.9959            1 
   3   rs56131302       0.9959            1 
   3   rs56118558       0.9959            1 
   3    rs7653592       0.9806            1 
   3    rs6438733       0.5738            1 
   3   rs73190162       0.4423            1 
   3   rs72960421        0.812            1 
   3  rs140362841      0.05479            1 
   3    rs6438734       0.2815            1 
   3    rs6438735       0.9959            1 
   3  rs112073834       0.6859            1 
   3    rs7645862       0.6536            1 
   3    rs7623967       0.2815            1 
   3   rs73190168       0.9781            1 
   3   rs72960428        0.812            1 
   3   rs78381804       0.6536            1 
   3  rs111425918       0.6536            1 
   3   rs10934602       0.8248            1 
   3  rs115974066       0.6484            1 
   3   rs73190173       0.9781            1 
   3    rs5852302       0.9781            1 
   3   rs79266096      0.05479            1 
   3   rs11406672       0.5622            1 
   3   rs73190177       0.9781            1 
   3   rs13316042       0.2815            1 
   3  rs554151432       0.9542            1 
   3    rs4470444       0.9967            1 
   3   rs72960431       0.9806            1 
   3    rs6438737       0.9959            1 
   3   rs28434553       0.9806            1 
   3   rs74724823       0.5903            1 
   3    rs7641530       0.9781            1 
   3  rs143422915       0.9806            1 
   3  rs151138421       0.9781            1 
   3    rs9837149       0.9806            1 
   3    rs7638174       0.9781            1 
   3  rs569735871       0.4753            1 
   3  rs141494669       0.9781            1 
   3    rs6794596       0.9142            1 
   3   rs28497203       0.6536            1 
   3   rs72960442        0.812            1 
   3   rs80047419       0.9781            1 
   3   rs73190185       0.9781            1 
   3  rs114813362       0.6484            1 
   3    rs9867429       0.8248            1 
   3  rs116400972       0.6815            1 
   3   rs58976058       0.3965            1 
   3  rs117240474       0.4678            1 
   3    rs5852303       0.9959            1 
   3    rs4485669       0.9967            1 
   3   rs72960447       0.9806            1 
   3    rs6762156       0.9806            1 
   3  rs548109949       0.3262            1 
   3   rs77230052       0.6536            1 
   3  rs555343104       0.6015            1 
   3   rs57542866       0.9967            1 
   3   rs59569049       0.8248            1 
   3    rs9856557       0.8248            1 
   3  rs574626621       0.3961            1 
   3    rs9881068       0.4678            1 
   3  rs140296542       0.5225            1 
   3   rs67454101       0.8179            1 
   3  rs115736994       0.5903            1 
   3  rs115966396        0.812            1 
   3  rs138013751       0.9781            1 
   3  rs146717473       0.8248            1 
   3    rs9867075       0.8248            1 
   3   rs56154902       0.1754            1 
   3    rs9872708       0.9806            1 
   3    rs9822156       0.5225            1 
   3   rs34458801       0.4195            1 
   3    rs9822345       0.6536            1 
   3    rs7628052       0.9781            1 
   3    rs7628259       0.5738            1 
   3    rs7653130       0.5738            1 
   3  rs200146125       0.4678            1 
   3    rs6810306       0.2815            1 
   3   rs75847559       0.6484            1 
   3    rs6780909       0.9781            1 
   3    rs6792726       0.9967            1 
   3    rs9849013       0.8248            1 
   3   rs11420285       0.9781            1 
   3   rs72960472        0.812            1 
   3   rs75711887       0.7311            1 
   3   rs28403550       0.9806            1 
   3   rs11921027       0.9967            1 
   3   rs28719935       0.9967            1 
   3   rs73192103       0.9781            1 
   3   rs78429050       0.4678            1 
   3   rs10716375       0.5451            1 
   3    rs3817040        0.893            1 
   3    rs6780543        0.812            1 
   3   rs78070975       0.2508            1 
   3   rs58585665       0.5225            1 
   3  rs201136420       0.4904            1 
   3  rs539447541       0.4904            1 
   3  rs556233241       0.4904            1 
   3  rs576790020       0.4904            1 
   3  rs536191053       0.9179            1 
   3  rs555965446       0.9179            1 
   3  rs150216381       0.9179            1 
   3   rs73855792       0.5225            1 
   3   rs11290575       0.7243            1 
   3    rs4677957       0.7243            1 
   3    rs9825383       0.4566            1 
   3  rs144389968       0.3348            1 
   3  rs202061395       0.9274            1 
   3  rs201322443       0.7508            1 
   3    rs9851180       0.7243            1 
   3    rs9868934       0.4566            1 
   3  rs112217436       0.5682            1 
   3  rs149127261       0.5682            1 
   3  rs143238715       0.5682            1 
   3   rs13326103       0.5225            1 
   3    rs9841643       0.9076            1 
   3    rs9861517       0.6536            1 
   3  rs143497067       0.5225            1 
   3    rs9847545       0.5225            1 
   3   rs72960484        0.812            1 
   3    rs6780181       0.5719            1 
   3  rs562518850       0.5225            1 
   3    rs7629285       0.9076            1 
   3  rs566225892       0.2311            1 
   3  rs201064847       0.5682            1 
   3    rs4574221       0.5113            1 
   3   rs10222564       0.9076            1 
   3    rs9289195       0.2702            1 
   3   rs34551808       0.7201            1 
   3  rs112173770        0.812            1 
   3    rs9812348       0.5113            1 
   3    rs9289196        0.722            1 
   3   rs78303880       0.5903            1 
   3    rs6438739       0.5682            1 
   3    rs1979853       0.5113            1 
   3  rs114914273       0.6815            1 
   3  rs531775802       0.2675            1 
   3    rs7631465       0.4062            1 
   3    rs7643315       0.4062            1 
   3   rs10804557       0.4632            1 
   3   rs13325690       0.8005            1 
   3   rs12489643       0.4632            1 
   3    rs4678196       0.5682            1 
   3    rs6768740       0.4632            1 
   3   rs73192127       0.5682            1 
   3    rs1500530       0.5682            1 
   3    rs9860281       0.5225            1 
   3    rs2133851       0.4632            1 
   3  rs116346739      0.05479            1 
   3  rs111247631       0.4702            1 
   3    rs9289197       0.4062            1 
   3    rs9289198       0.6536            1 
   3    rs9289199       0.6536            1 
   3   rs78969144       0.5682            1 
   3   rs28583825       0.5225            1 
   3   rs74713202      0.05479            1 
   3  rs139558087       0.8885            1 
   3    rs6438740       0.4062            1 
   3   rs77611825       0.5682            1 
   3   rs73192132       0.5682            1 
   3    rs9811581       0.6645            1 
   3  rs200691705       0.1127            1 
   3    rs4678197       0.5682            1 
   3    rs6438741       0.4809            1 
   3    rs6805448       0.4632            1 
   3    rs9841897       0.6536            1 
   3   rs28372690       0.6536            1 
   3    rs9826499       0.8005            1 
   3   rs56303024        0.191            1 
   3  rs142909370       0.5429            1 
   3   rs12485294      0.08259            1 
   3   rs68028452       0.3014            1 
   3   rs67205013       0.2032            1 
   3    rs9917729      0.08259            1 
   3   rs12486285       0.7537            1 
   3  rs138504768       0.2225            1 
   3    rs9839782       0.6021            1 
   3    rs9917663       0.5225            1 
   3    rs2332285      0.08259            1 
   3    rs9825810       0.5225            1 
   3   rs79847752       0.3622            1 
   3    rs9868175       0.5409            1 
   3   rs34407651       0.7692            1 
   3    rs9289200       0.6729            1 
   3   rs62957662       0.6228            1 
   3   rs73858315      0.08189            1 
   3    rs2036342       0.5948            1 
   3  rs147525595       0.2103            1 
   3    rs4678198      0.09449            1 
   3   rs73858316      0.09859            1 
   3    rs7616403       0.3369            1 
   3   rs76752613      0.09859            1 
   3    rs9883767       0.8658            1 
   3   rs74937187       0.8049            1 
   3    rs1045089       0.3444            1 
   3   rs79442946       0.9429            1 
   3  rs201963582        0.783            1 
   3       rs7071       0.7113            1 
   3   rs16833199        0.783            1 
   3    rs6792907       0.8049            1 
   3   rs35632277       0.3369            1 
   3    rs6796228       0.8049            1 
   3    rs7629421         0.25            1 
   3    rs7651414       0.2865            1 
   3   rs62263868        0.442            1 
   3    rs4147495       0.5838            1 
   3    rs1875272       0.7521            1 
   3    rs7632426       0.4036            1 
   3   rs59971113         0.25            1 
   3  rs141265268       0.9241            1 
   3    rs2332240       0.4801            1 
   3   rs35358934       0.9795            1 
   3    rs2332241       0.4159            1 
   3   rs13079702       0.3289            1 
   3   rs72423100       0.3289            1 
   3    rs1354008       0.8619            1 
   3    rs9289201       0.5011            1 
   3    rs1500533       0.7451            1 
   3   rs13062585       0.3289            1 
   3    rs1500532       0.7064            1 
   3    rs6438743      0.09859            1 
   3    rs1500531       0.7064            1 
   3    rs7638318       0.3289            1 
   3   rs73192148       0.3369            1 
   3    rs6438744       0.7064            1 
   3    rs6438745       0.6603            1 
   3    rs6438746       0.7064            1 
   3    rs6438747       0.7064            1 
   3    rs6438748       0.7064            1 
   3   rs56034027       0.3289            1 
   3    rs4677958       0.7064            1 
   3   rs11923811       0.4166            1 
   3    rs4677959       0.7064            1 
   3    rs4677960       0.7064            1 
   3  rs115099527       0.5147            1 
   3   rs78418324       0.7302            1 
   3   rs79732604       0.5011            1 
   3   rs61216549       0.7451            1 
   3   rs58329276       0.7064            1 
   3    rs7641610       0.7064            1 
   3    rs7644249       0.7064            1 
   3    rs7621904       0.7064            1 
   3   rs79793700      0.09859            1 
   3    rs7612244       0.4899            1 
   3    rs6776137       0.7064            1 
   3    rs6764982       0.7302            1 
   3    rs2877616       0.7064            1 
   3    rs2332239       0.7064            1 
   3    rs2102079       0.7064            1 
   3    rs2088781       0.7064            1 
   3    rs2088780       0.7064            1 
   3    rs6768261       0.7302            1 
   3    rs7615968       0.7064            1 
   3  rs140647974       0.3369            1 
   3    rs4677961       0.7064            1 
   3  rs113273650       0.7302            1 
   3  rs112746526       0.3632            1 
   3   rs11718654       0.3369            1 
   3    rs6772212       0.7064            1 
   3    rs6772322       0.7064            1 
   3   rs13433896       0.7064            1 
   3    rs6785160       0.7064            1 
   3    rs6796740       0.7064            1 
   3    rs6785492       0.7064            1 
   3     rs964852       0.3369            1 
   3     rs964851       0.2014            1 
   3    rs6785609       0.7064            1 
   3   rs67942108        0.897            1 
   3   rs12496958       0.7064            1 
   3    rs6775568       0.7064            1 
   3   rs13073175       0.3369            1 
   3   rs74538884       0.7064            1 
   3   rs13093743       0.3369            1 
   3   rs10602517       0.7064            1 
   3    rs6438751       0.2092            1 
   3    rs6775697       0.7302            1 
   3   rs13093470       0.3369            1 
   3    rs7634028       0.7064            1 
   3    rs7624614       0.7064            1 
   3    rs7636478       0.7064            1 
   3   rs13433828       0.7064            1 
   3    rs6803093       0.9043            1 
   3   rs13099094       0.3369            1 
   3    rs6779188       0.7064            1 
   3    rs6779282       0.7064            1 
   3    rs9827053       0.4899            1 
   3    rs6779388       0.7064            1 
   3    rs6779479       0.7064            1 
   3    rs6779583       0.7064            1 
   3    rs6779511       0.7064            1 
   3    rs4678199       0.7064            1 
   3   rs34360689       0.7064            1 
   3    rs6783025       0.7064            1 
   3  rs114950554       0.4166            1 
   3    rs6809449       0.7064            1 
   3  rs546956702       0.7302            1 
   3   rs36071254       0.9264            1 
   3  rs555034698       0.7302            1 
   3   rs34947083       0.5821            1 
   3  rs145149808        0.713            1 
   3    rs6786185       0.2092            1 
   3   rs35600649       0.3289            1 
   3    rs9876722       0.7064            1 
   3    rs9880647       0.7064            1 
   3    rs9843522       0.2092            1 
   3    rs6438752       0.7064            1 
   3    rs1354007       0.3518            1 
   3   rs75920516       0.5147            1 
   3   rs59866500       0.7572            1 
   3  rs116009358       0.4166            1 
   3   rs11714010      0.08329            1 
   3    rs7615345       0.1201            1 
   3   rs74826422       0.6687            1 
   3    rs7637882      0.09859            1 
   3  rs548969513       0.7772            1 
   3   rs77764567      0.09859            1 
   3   rs36048412       0.9978            1 
   3    rs7618141       0.8994            1 
   3    rs7640447       0.8994            1 
   3    rs7640452       0.8994            1 
   3  rs143695223       0.8681            1 
   3   rs34992033       0.9978            1 
   3    rs7652279       0.8657            1 
   3    rs7640600       0.8994            1 
   3   rs62263884       0.4899            1 
   3    rs7640478       0.8994            1 
   3    rs7618438       0.8994            1 
   3   rs60541901       0.8681            1 
   3   rs80248585       0.7539            1 
   3   rs72279708       0.8994            1 
   3    rs4677962       0.6174            1 
   3    rs9817182       0.2874            1 
   3    rs4677963       0.7526            1 
   3    rs4677964       0.9575            1 
   3    rs4678200       0.7526            1 
   3    rs7643754       0.7526            1 
   3   rs35904157       0.9978            1 
   3    rs4678201       0.7526            1 
   3    rs7643998       0.7526            1 
   3    rs7621661       0.7526            1 
   3    rs7644080       0.9575            1 
   3  rs548504011        0.867            1 
   3    rs7611790       0.2958            1 
   3   rs12494186       0.9575            1 
   3   rs12488306       0.9944            1 
   3    rs7641544       0.7333            1 
   3   rs13079281       0.6187            1 
   3  rs112743035       0.5803            1 
   3   rs12636921       0.9944            1 
   3  rs138030977      0.09859            1 
   3   rs35861470       0.2958            1 
   3   rs56042705       0.9978            1 
   3   rs59791124       0.8433            1 
   3   rs10655847       0.4407            1 
   3   rs28650457       0.4407            1 
   3   rs34720770       0.9978            1 
   3  rs554618564       0.7824            1 
   3   rs28485133       0.4407            1 
   3   rs28692486       0.4407            1 
   3   rs28682959       0.4407            1 
   3   rs12495800       0.8698            1 
   3    rs7611340       0.7333            1 
   3   rs75966540       0.5859            1 
   3    rs1553249       0.5643            1 
   3    rs1553248       0.7333            1 
   3  rs146614423      0.09859            1 
   3    rs1553247       0.4373            1 
   3    rs9825245       0.8698            1 
   3    rs4678202       0.8698            1 
   3    rs4678203       0.8698            1 
   3    rs6762418       0.5643            1 
   3    rs6798402       0.5803            1 
   3    rs6773940       0.5643            1 
   3   rs13094750       0.6915            1 
   3   rs13072646       0.6915            1 
   3    rs9820905       0.5643            1 
   3    rs9882797       0.8698            1 
   3   rs60185867       0.4373            1 
   3   rs74772837       0.5803            1 
   3    rs7646228       0.4373            1 
   3    rs9883921       0.8698            1 
   3    rs9812817       0.5372            1 
   3    rs9813620       0.5643            1 
   3   rs78171293       0.5803            1 
   3    rs9869360       0.9938            1 
   3    rs9818070       0.5643            1 
   3   rs79952349       0.5643            1 
   3    rs9874835       0.0155            1 
   3   rs56403667       0.9373            1 
   3   rs73858320       0.2366            1 
   3    rs6776754       0.2666            1 
   3  rs527288579       0.4799            1 
   3   rs56368534       0.0451            1 
   3    rs9810050       0.2784            1 
   3  rs114663326       0.9571            1 
   3  rs145845190     0.009199            1 
   3    rs1532646       0.2784            1 
   3   rs11391641       0.2784            1 
   3   rs78736780       0.4161            1 
   3   rs75464842       0.0413            1 
   3    rs6804282      0.09949            1 
   3  rs142797778       0.0413            1 
   3  rs148899410       0.9571            1 
   3  rs143625026       0.9571            1 
   3   rs28633287       0.3228            1 
   3    rs7610705       0.0413            1 
   3   rs74695419       0.9571            1 
   3   rs56403245       0.0141            1 
   3    rs1909808       0.2784            1 
   3   rs16833242       0.6144            1 
   3    rs1909807       0.5331            1 
   3    rs1909806       0.5331            1 
   3    rs5852306       0.3865            1 
   3    rs2332286       0.1191            1 
   3    rs9812755       0.5331            1 
   3   rs16833255       0.4727            1 
   3    rs9833545       0.7719            1 
   3   rs34238160       0.1191            1 
   3   rs77550916       0.0413            1 
   3    rs9823535       0.7719            1 
   3   rs61029975       0.3492            1 
   3   rs34604043       0.3345            1 
   3  rs115909453       0.9571            1 
   3    rs2173764       0.4048            1 
   3    rs2173763       0.3165            1 
   3    rs6780312       0.7582            1 
   3   rs78152820       0.9307            1 
   3  rs151002818       0.1064            1 
   3  rs199753703       0.3702            1 
   3  rs146233978       0.3702            1 
   3  rs188187785       0.3702            1 
   3  rs147664704       0.1064            1 
   3  rs142375694       0.3702            1 
   3  rs138813813       0.1064            1 
   3   rs75081324       0.8071            1 
   3  rs374908910       0.1618            1 
   3  rs115067738       0.1618            1 
   3  rs116740755       0.1618            1 
   3  rs200852283       0.4609            1 
   3  rs114583214       0.1618            1 
   3  rs141544368       0.1618            1 
   3  rs111775571       0.2694            1 
   3  rs139105349       0.9571            1 
   3  rs149912476       0.1618            1 
   3  rs144023905       0.1618            1 
   3  rs116534705       0.1618            1 
   3  rs143169785       0.1618            1 
   3   rs77490964       0.1618            1 
   3   rs76332361       0.1618            1 
   3   rs75757385       0.4609            1 
   3   rs74333849       0.4609            1 
   3   rs80085845       0.1618            1 
   3  rs140485869     0.009599            1 
   3  rs141501136       0.4609            1 
   3  rs544018216       0.4609            1 
   3   rs75639567       0.2584            1 
   3    rs6778786       0.8121            1 
   3   rs73858321       0.1269            1 
   3    rs2332242       0.0498            1 
   3  rs113862903       0.1269            1 
   3    rs4456806       0.8299            1 
   3   rs79358181       0.4609            1 
   3   rs73858322       0.1722            1 
   3   rs56122337       0.1722            1 
   3   rs57265705       0.2231            1 
   3   rs73858323       0.4016            1 
   3   rs71329290       0.1007            1 
   3   rs75286535       0.4609            1 
   3   rs73858324       0.4016            1 
   3   rs41354150       0.4609            1 
   3    rs6792882       0.2231            1 
   3    rs6793271       0.2231            1 
   3    rs6793299       0.4054            1 
   3    rs3926227       0.9754            1 
   3    rs6808944       0.2231            1 
   3  rs115672673        0.182            1 
   3    rs6763440       0.4054            1 
   3   rs12636277       0.7016            1 
   3    rs7644100       0.4346            1 
   3    rs7621931       0.1431            1 
   3    rs7629801       0.6164            1 
   3   rs60922815       0.2088            1 
   3    rs9827225       0.7962            1 
   3    rs9865643       0.7962            1 
   3   rs60594492       0.0226            1 
   3   rs60554757       0.3669            1 
   3   rs11919207       0.1839            1 
   3   rs58667377       0.5889            1 
   3    rs6788885       0.5694            1 
   3    rs6788800       0.9774            1 
   3    rs6788961       0.5694            1 
   3  rs114740530       0.2122            1 
   3    rs9837753       0.2458            1 
   3    rs4677965       0.5854            1 
   3   rs73856212       0.4683            1 
   3    rs4677966       0.5263            1 
   3   rs75679969       0.9292            1 
   3  rs113148265       0.6793            1 
   3    rs9825582       0.1687            1 
   3   rs77759929       0.2832            1 
   3   rs73856213       0.2832            1 
   3    rs9857694       0.3314            1 
   3    rs9858004       0.3314            1 
   3   rs58265504       0.1334            1 
   3    rs4677967       0.4149            1 
   3  rs111536755      0.09739            1 
   3   rs13314756       0.3314            1 
   3   rs57157384       0.7496            1 
   3   rs72962329       0.1334            1 
   3   rs72962330       0.1334            1 
   3   rs12632799       0.9425            1 
   3  rs112044204       0.7496            1 
   3   rs12638269       0.3314            1 
   3   rs56768990       0.1334            1 
   3   rs10511412       0.3314            1 
   3   rs12695426       0.3314            1 
   3    rs9880413       0.3314            1 
   3    rs6791085       0.6207            1 
   3    rs6766687       0.3509            1 
   3  rs115896225       0.3314            1 
   3   rs34383355       0.1334            1 
   3    rs7612991       0.6951            1 
   3   rs72962336       0.1334            1 
   3    rs2877628       0.5641            1 
   3   rs11716890       0.3314            1 
   3    rs6807928      0.09569            1 
   3    rs1106346       0.9166            1 
   3    rs1106345       0.8807            1 
   3  rs114432311      0.05059            1 
   3  rs115532761       0.9633            1 
   3   rs12489170       0.3314            1 
   3   rs77585932       0.9633            1 
   3   rs73856214       0.3706            1 
   3    rs2650954       0.5549            1 
   3  rs150072758       0.3706            1 
   3   rs72962341       0.1334            1 
   3   rs35782160       0.7591            1 
   3   rs76776363       0.1297            1 
   3    rs2668332       0.3246            1 
   3  rs542635190       0.3522            1 
   3    rs2668334       0.1581            1 
   3    rs2668335       0.4681            1 
   3   rs56403232       0.3246            1 
   3  rs573739259       0.9934            1 
   3  rs376631471       0.8592            1 
   3  rs547084864       0.8592            1 
   3  rs566885148       0.8592            1 
   3  rs539001507       0.8592            1 
   3  rs372741666       0.8592            1 
   3  rs111581299       0.8592            1 
   3    rs3106357       0.3522            1 
   3    rs1143339       0.2594            1 
   3   rs76582209       0.4209            1 
   3    rs1269060       0.3522            1 
   3    rs9824011       0.8592            1 
   3    rs9844176       0.8592            1 
   3  rs577387940       0.9934            1 
   3   rs73856215       0.9934            1 
   3   rs10514767       0.4209            1 
   3    rs1256196       0.3734            1 
   3    rs1262252       0.3705            1 
   3  rs111323559       0.1911            1 
   3   rs61044307      0.09889            1 
   3   rs79997852       0.9934            1 
   3  rs112529333       0.8592            1 
   3  rs375643419       0.8592            1 
   3  rs116005618       0.5348            1 
   3    rs7637831       0.8263            1 
   3    rs7615974       0.4209            1 
   3    rs9860447       0.8592            1 
   3  rs140007521       0.3705            1 
   3    rs9844986       0.8592            1 
   3   rs59164036       0.4209            1 
   3  rs115060518       0.1674            1 
   3   rs57981082       0.2594            1 
   3    rs9812254       0.8592            1 
   3    rs9812588       0.4209            1 
   3  rs141815039        0.529            1 
   3    rs2259678       0.3705            1 
   3   rs75042395       0.1674            1 
   3   rs55683699       0.8592            1 
   3  rs112134797      0.09889            1 
   3   rs78205586       0.8613            1 
   3    rs9832424       0.8592            1 
   3    rs9832963       0.8592            1 
   3  rs549917218      0.09889            1 
   3  rs534516500       0.8592            1 
   3    rs2063517       0.8202            1 
   3   rs59005457       0.8397            1 
   3   rs13078715        0.932            1 
   3  rs116448018       0.1674            1 
   3    rs2650951      0.08279            1 
   3   rs12485657       0.7135            1 
   3    rs2668345        0.249            1 
   3   rs57815329       0.4307            1 
   3  rs115999205       0.1674            1 
   3    rs1877378       0.7135            1 
   3     rs790101        0.249            1 
   3   rs12630681       0.7135            1 
   3   rs12636150       0.7135            1 
   3     rs790102       0.1956            1 
   3  rs147664334       0.9023            1 
   3  rs145818617       0.2791            1 
   3     rs790103       0.8263            1 
   3  rs113877195       0.7135            1 
   3     rs790104       0.1956            1 
   3  rs115546276       0.2791            1 
   3   rs12485262       0.7135            1 
   3   rs10934608       0.7135            1 
   3    rs1086327       0.4307            1 
   3  rs149255568       0.7135            1 
   3    rs1086328       0.0441            1 
   3  rs143556032       0.1674            1 
   3   rs75055904       0.7135            1 
   3   rs11717445       0.7135            1 
   3  rs141903798       0.7135            1 
   3  rs145805791       0.7135            1 
   3  rs112168026       0.9136            1 
   3  rs115029927       0.1049            1 
   3  rs148528211       0.1674            1 
   3    rs1086329       0.0441            1 
   3    rs7633420       0.7135            1 
   3    rs7645372       0.7135            1 
   3   rs61687737       0.9136            1 
   3    rs7633705       0.7135            1 
   3  rs137946946       0.1756            1 
   3  rs143513322       0.2791            1 
   3  rs577266775       0.0441            1 
   3  rs111879780       0.1674            1 
   3    rs9681866       0.2791            1 
   3    rs9683141       0.2791            1 
   3  rs140113024       0.1674            1 
   3    rs6770209       0.7135            1 
   3    rs6795449       0.7135            1 
   3  rs145830207       0.9136            1 
   3    rs1256211       0.1956            1 
   3   rs12631423       0.7135            1 
   3  rs144148575       0.1756            1 
   3    rs1262254        0.249            1 
   3  rs142779914       0.1674            1 
   3    rs1256210        0.249            1 
   3    rs1256209        0.249            1 
   3  rs140066472       0.9136            1 
   3  rs141925831       0.2791            1 
   3    rs2036341       0.8304            1 
   3  rs141213278       0.1756            1 
   3    rs2036340       0.7135            1 
   3   rs74983416       0.9136            1 
   3    rs9825956       0.1948            1 
   3  rs114185933        0.932            1 
   3   rs13078584       0.7135            1 
   3   rs13078318       0.7135            1 
   3    rs1271034       0.8142            1 
   3  rs149157842       0.2414            1 
   3  rs114183941       0.1674            1 
   3    rs1256208       0.0214            1 
   3   rs16833346       0.4885            1 
   3   rs16833348       0.1686            1 
   3    rs7652006       0.4885            1 
   3    rs7629611       0.4885            1 
   3     rs790119       0.3999            1 
   3    rs7619698       0.3633            1 
   3    rs7630095       0.4885            1 
   3  rs142823798       0.4885            1 
   3   rs58512903       0.4885            1 
   3    rs7611002       0.4885            1 
   3   rs16834903       0.1518            1 
   3   rs73856236       0.8427            1 
   3    rs6767261       0.5708            1 
   3     rs790118       0.8658            1 
   3    rs6438753       0.3395            1 
   3     rs790117       0.5413            1 
   3     rs790116       0.5413            1 
   3     rs790115       0.5413            1 
   3   rs73856238       0.9446            1 
   3     rs810976       0.8648            1 
   3    rs2133850       0.7566            1 
   3   rs10514765       0.1756            1 
   3  rs146612181       0.2938            1 
   3   rs16833367       0.8397            1 
   3    rs2650950       0.5413            1 
   3     rs812047        0.249            1 
   3  rs112907450       0.7305            1 
   3  rs147294905       0.2791            1 
   3    rs6768484       0.4885            1 
   3     rs812596       0.5364            1 
   3   rs16834545       0.1756            1 
   3   rs55814912       0.8427            1 
   3     rs790114       0.5413            1 
   3   rs76463850       0.2791            1 
   3   rs11708968       0.2971            1 
   3    rs7618610       0.4885            1 
   3     rs790113       0.5413            1 
   3     rs790112       0.5364            1 
   3     rs812595       0.5364            1 
   3     rs790110        0.249            1 
   3   rs35749953       0.4885            1 
   3   rs60226894        0.249            1 
   3   rs13083235        0.932            1 
   3   rs59548082       0.4885            1 
   3   rs78892657       0.4307            1 
   3    rs2668336        0.249            1 
   3     rs790130        0.249            1 
   3     rs790129       0.8658            1 
   3     rs796892       0.8658            1 
   3    rs1909809       0.4885            1 
   3  rs140146834       0.3361            1 
   3   rs13063181       0.4885            1 
   3     rs790128       0.5413            1 
   3     rs796891        0.249            1 
   3     rs790127       0.8658            1 
   3    rs9682337       0.4885            1 
   3    rs1086330       0.5413            1 
   3    rs9682481       0.5708            1 
   3   rs12630332       0.4885            1 
   3    rs1092556       0.8648            1 
   3  rs116606017       0.2764            1 
   3     rs790126       0.8658            1 
   3   rs11707832       0.4885            1 
   3    rs1877377       0.4885            1 
   3     rs790125       0.1772            1 
   3   rs35038753        0.249            1 
   3     rs790124       0.8658            1 
   3   rs75523783       0.2791            1 
   3     rs790123       0.1772            1 
   3   rs28666491       0.5912            1 
   3    rs5852308       0.8648            1 
   3     rs790122        0.759            1 
   3     rs790121        0.877            1 
   3     rs790120       0.6224            1 
   3  rs542105285       0.8881            1 
   3  rs533856609       0.8881            1 
   3  rs553946547       0.7995            1 
   3  rs570456781       0.7995            1 
   3  rs539441269       0.2791            1 
   3  rs192307294       0.2791            1 
   3   rs74444664       0.2791            1 
   3    rs9853835       0.3106            1 
   3  rs111532076       0.5344            1 
   3  rs111797671        0.796            1 
   3    rs9289202       0.9279            1 
   3  rs112711387       0.7459            1 
   3    rs4678204       0.8028            1 
   3  rs142810543       0.9253            1 
   3    rs9881748       0.9253            1 
   3   rs56073800       0.8397            1 
   3   rs34059843       0.6452            1 
   3    rs2668340       0.8648            1 
   3   rs71329296       0.2971            1 
   3    rs2668339       0.5413            1 
   3   rs56131514       0.8427            1 
   3    rs1875271       0.6452            1 
   3    rs1398106       0.6452            1 
   3     rs904863       0.8648            1 
   3    rs4678205       0.3106            1 
   3     rs867781       0.6452            1 
   3   rs77219571       0.1756            1 
   3   rs76210610       0.1756            1 
   3     rs867782       0.9253            1 
   3    rs2971372       0.6452            1 
   3    rs2668341       0.6452            1 
   3    rs2650957       0.5413            1 
   3    rs2650958       0.5413            1 
   3  rs140133016       0.9253            1 
   3  rs200504968       0.9253            1 
   3    rs2668346       0.6452            1 
   3    rs4678206       0.3719            1 
   3    rs9875934       0.9253            1 
   3    rs2650961       0.8648            1 
   3    rs1355563       0.6452            1 
   3    rs1355562       0.5413            1 
   3    rs1818438       0.6452            1 
   3   rs60329938        0.529            1 
   3   rs78397885       0.1674            1 
   3    rs2280070        0.529            1 
   3     rs790109       0.6452            1 
   3   rs13061598       0.2971            1 
   3     rs796889       0.5413            1 
   3    rs1512048       0.3106            1 
   3    rs1512047       0.9253            1 
   3   rs34018564       0.4323            1 
   3   rs72962385       0.7305            1 
   3   rs73856251       0.8427            1 
   3   rs13066729       0.2971            1 
   3    rs1512052       0.2971            1 
   3     rs790108       0.8648            1 
   3     rs790107       0.7544            1 
   3     rs790106       0.7356            1 
   3     rs790105       0.8648            1 
   3  rs149988348       0.2791            1 
   3  rs148739062       0.5762            1 
   3  rs148716487        0.918            1 
   3   rs77413127       0.2791            1 
   3   rs55676269       0.3916            1 
   3   rs61660825       0.6977            1 
   3   rs59887682       0.9512            1 
   3    rs4678207        0.976            1 
   3   rs10711299       0.4626            1 
   3   rs13097869       0.8963            1 
   3   rs34110650       0.7537            1 
   3    rs1272161       0.9494            1 
   3  rs141378636        0.932            1 
   3    rs1262253       0.6568            1 
   3   rs17270102       0.6323            1 
   3    rs6438756       0.4733            1 
   3   rs72962396       0.6323            1 
   3   rs17270151       0.6323            1 
   3     rs790131       0.4734            1 
   3   rs16833393       0.5061            1 
   3   rs17270227       0.6323            1 
   3    rs7630280       0.2809            1 
   3   rs11711456       0.3007            1 
   3   rs16833397       0.3449            1 
   3   rs17270350       0.6323            1 
   3   rs17270364       0.6323            1 
   3   rs72964303       0.6323            1 
   3     rs812048       0.6665            1 
   3   rs34597099       0.7344            1 
   3  rs181630799       0.6323            1 
   3   rs17270426       0.6323            1 
   3   rs17270460       0.6323            1 
   3  rs150925528       0.6323            1 
   3   rs72964306       0.6323            1 
   3   rs41341249       0.6323            1 
   3   rs74512490       0.1674            1 
   3   rs75115064       0.1674            1 
   3   rs17210935       0.6323            1 
   3  rs112201632       0.5495            1 
   3   rs79908050       0.5019            1 
   3  rs111570057       0.6323            1 
   3   rs72964310       0.6323            1 
   3   rs72964311       0.6323            1 
   3   rs61416729       0.6323            1 
   3    rs1877374       0.4734            1 
   3    rs1877375       0.4734            1 
   3   rs10934611       0.5061            1 
   3   rs72964316       0.6323            1 
   3   rs35050859       0.5061            1 
   3    rs1256198       0.4734            1 
   3    rs1256199       0.3225            1 
   3  rs146742973       0.6323            1 
   3    rs5852309       0.3225            1 
   3  rs577363847       0.9353            1 
   3    rs1266994       0.4734            1 
   3    rs1256200       0.3225            1 
   3    rs1272719       0.3225            1 
   3  rs112395668       0.5495            1 
   3   rs17211169       0.6323            1 
   3    rs1271033       0.4734            1 
   3     rs790098       0.7259            1 
   3   rs77483042       0.1674            1 
   3   rs16833402        0.608            1 
   3     rs790100       0.6497            1 
   3   rs16833403       0.7464            1 
   3     rs812046        0.622            1 
   3   rs13076828       0.5061            1 
   3   rs73856258       0.7729            1 
   3   rs11719086       0.4154            1 
   3   rs16833413       0.7464            1 
   3   rs13093808       0.7081            1 
   3    rs7632072       0.7729            1 
   3   rs16833421       0.7729            1 
   3  rs146472167       0.5019            1 
   3   rs72966337       0.2871            1 
   3   rs10934612       0.3418            1 
   3    rs2288618       0.7081            1 
   3   rs13081064       0.7081            1 
   3  rs115577001        0.932            1 
   3   rs13062151       0.4154            1 
   3    rs1030530       0.3433            1 
   3    rs7612419       0.3118            1 
   3   rs71329298       0.4154            1 
   3   rs73856261       0.5019            1 
   3    rs6793057       0.4054            1 
   3   rs13095945       0.4054            1 
   3    rs6438757       0.1975            1 
   3   rs12487618       0.7081            1 
   3   rs12494103       0.7081            1 
   3  rs146839683       0.3957            1 
   3   rs78696843       0.7729            1 
   3  rs148134723       0.7464            1 
   3   rs13079941       0.7081            1 
   3   rs34499852       0.7081            1 
   3  rs376991822       0.4398            1 
   3   rs58929398       0.4154            1 
   3   rs58336582       0.4154            1 
   3    rs9832142       0.4898            1 
   3   rs60977163       0.7729            1 
   3   rs74837052       0.7729            1 
   3   rs35422324       0.7081            1 
   3   rs34863113       0.4154            1 
   3    rs6795132       0.7081            1 
   3    rs6770902       0.4154            1 
   3     rs930123       0.4898            1 
   3    rs4677971       0.1975            1 
   3   rs73856262       0.8175            1 
   3  rs201695350        0.747            1 
   3    rs2063516       0.4154            1 
   3    rs2063515       0.4154            1 
   3  rs549579366       0.1616            1 
   3    rs7645033       0.4898            1 
   3    rs3821688       0.2438            1 
   3   rs16833451       0.4121            1 
   3  rs151330692       0.5495            1 
   3   rs73856279       0.8175            1 
   3   rs60507179       0.8175            1 
   3   rs16833452       0.8175            1 
   3   rs12492888       0.4154            1 
   3   rs16833455       0.8175            1 
   3   rs16833457       0.4121            1 
   3   rs13071069       0.4054            1 
   3    rs6438759       0.4898            1 
   3    rs1966593       0.4154            1 
   3    rs1966594       0.5175            1 
   3   rs10639897       0.4154            1 
   3   rs16833463       0.4054            1 
   3   rs74920361       0.1674            1 
   3    rs3732833       0.7081            1 
   3   rs67962718        0.375            1 
   3   rs10934614       0.4054            1 
   3  rs151078054       0.8175            1 
   3   rs28427531       0.8175            1 
   3   rs73856280       0.8175            1 
   3   rs55710311       0.2438            1 
   3   rs34971420       0.4121            1 
   3   rs56400345       0.4154            1 
   3     rs919501       0.4898            1 
   3   rs11720401       0.7081            1 
   3  rs142241268       0.8175            1 
   3   rs16833467       0.8175            1 
   3   rs77251729       0.1674            1 
   3   esv3597616       0.5937            1 
   3    rs3773721       0.7081            1 
   3    rs1560352       0.2339            1 
   3    rs2303883       0.4154            1 
   3    rs3732832       0.2438            1 
   3    rs7648262       0.2739            1 
   3   rs73856281       0.8175            1 
   3   rs11557048       0.4154            1 
   3   rs10934615       0.3418            1 
   3   rs35141145       0.7081            1 
   3   rs35035581       0.6368            1 
   3    rs6774933       0.1975            1 
   3       rs6726       0.1975            1 
   3   rs73856282       0.5696            1 
   3   rs11721143       0.4121            1 
   3  rs138448918       0.5696            1 
   3   rs11706641        0.268            1 
   3   rs11710781       0.7081            1 
   3    rs4678208       0.4898            1 
   3   rs75064472       0.5696            1 
   3  rs142052175       0.5696            1 
   3   rs13091444        0.268            1 
   3   rs13068838        0.268            1 
   3  rs147603522       0.5696            1 
   3    rs9968071       0.6327            1 
   3  rs143973511       0.7081            1 
   3   rs76423746       0.4121            1 
   3   rs78921165        0.268            1 
   3  rs150675649       0.5696            1 
   3   rs13097756        0.268            1 
   3  rs200818913        0.608            1 
   3   rs59461214       0.4054            1 
   3  rs577251555       0.8175            1 
   3  rs560320660       0.5696            1 
   3  rs149067206       0.7028            1 
   3  rs115480170       0.7081            1 
   3  rs368173139       0.8023            1 
   3  rs369828815       0.7108            1 
   3  rs374364232       0.7108            1 
   3  rs562598900       0.8175            1 
   3       rs3115       0.5693            1 
   3      rs16338       0.5693            1 
   3   rs61732313       0.7081            1 
   3   rs35887395       0.5693            1 
   3    rs4678209       0.4898            1 
   3   rs13086236       0.5693            1 
   3   rs13085939       0.7081            1 
   3   rs72966360       0.9949            1 
   3   rs13090966       0.7081            1 
   3  rs148692216       0.5693            1 
   3    rs6438760       0.5693            1 
   3    rs6438761       0.5693            1 
   3   rs78986779       0.1674            1 
   3    rs6438762       0.4898            1 
   3   rs71330908       0.5693            1 
   3   rs68102479       0.5693            1 
   3   rs16833484       0.7081            1 
   3   rs34498501       0.5693            1 
   3   rs35562308       0.5693            1 
   3    rs6798268       0.8175            1 
   3    rs6438763       0.4898            1 
   3    rs6787677        0.899            1 
   3  rs139733165       0.9949            1 
   3   rs66500193       0.7081            1 
   3  rs201826802        0.999            1 
   3   rs11392269       0.2739            1 
   3   rs72966368       0.9949            1 
   3  rs138510249       0.4121            1 
   3  rs112352055       0.5693            1 
   3    rs7639110       0.2929            1 
   3  rs200461143       0.3486            1 
   3  rs139922742       0.4888            1 
   3  rs569940234       0.5604            1 
   3  rs530352998       0.9949            1 
   3  rs184624898       0.8175            1 
   3  rs557910402        0.932            1 
   3  rs574322866       0.7081            1 
   3    rs9836766       0.2661            1 
   3   rs11925059       0.2661            1 
   3  rs147939290       0.5693            1 
   3   rs77435955       0.8086            1 
   3  rs201493890       0.8086            1 
   3   rs13076790       0.5693            1 
   3   rs80073496        0.215            1 
   3    rs6438764       0.5693            1 
   3   rs34694537       0.4121            1 
   3   rs35634278       0.4121            1 
   3   rs34876089       0.5693            1 
   3  rs369371448       0.5716            1 
   3   rs36007695       0.5693            1 
   3   rs34397657       0.7081            1 
   3   rs56719716       0.9934            1 
   3  rs115567313       0.7028            1 
   3   rs35753271       0.7081            1 
   3    rs6783483       0.4054            1 
   3   rs72280610       0.4743            1 
   3    rs4048549        0.332            1 
   3    rs4048550       0.4054            1 
   3    rs7631922       0.8338            1 
   3  rs111747065       0.5381            1 
   3   rs71330909       0.7081            1 
   3   rs11282832        0.899            1 
   3    rs7632312       0.9949            1 
   3   rs72384224       0.8175            1 
   3   rs72966380       0.9949            1 
   3   rs12496363        0.332            1 
   3   rs12496371       0.2587            1 
   3   rs12496372        0.332            1 
   3   rs72966381       0.9949            1 
   3    rs6794019       0.2587            1 
   3    rs7431638       0.2587            1 
   3   rs56169620       0.9949            1 
   3   rs72966384       0.9949            1 
   3  rs111261358       0.9949            1 
   3   rs16833507       0.9949            1 
   3    rs4678210       0.2161            1 
   3   rs10511414       0.9949            1 
   3   rs59881116       0.8175            1 
   3     rs951350       0.4898            1 
   3    rs2137210       0.2161            1 
   3  rs372644874       0.8804            1 
   3   rs73856704       0.9223            1 
   3  rs376204375       0.8804            1 
   3    rs7618995       0.9567            1 
   3   rs10715840       0.2461            1 
   3   rs16833512       0.3545            1 
   3   rs41445046       0.9567            1 
   3    rs1877379       0.2161            1 
   3   rs57705896       0.9567            1 
   3   rs59446963       0.9567            1 
   3  rs572486620       0.6585            1 
   3    rs6766598       0.3386            1 
   3   rs73856706       0.8175            1 
   3    rs7646980       0.9567            1 
   3   rs78219516       0.2461            1 
   3    rs7624803       0.8968            1 
   3   rs58442568       0.9949            1 
   3    rs7630740       0.3386            1 
   3    rs7653264       0.8747            1 
   3  rs113080733        0.942            1 
   3     rs959921       0.2739            1 
   3     rs955982      0.06599            1 
   3     rs974000       0.2461            1 
   3   rs60087488       0.9567            1 
   3  rs112343023       0.1674            1 
   3    rs9811542      0.07039            1 
   3   rs78652269       0.9567            1 
   3    rs7627170       0.2161            1 
   3  rs114518341        0.215            1 
   3   rs11915825       0.2661            1 
   3   rs79346298       0.3418            1 
   3   rs56981436       0.9949            1 
   3   rs75422815       0.3545            1 
   3   rs72966393       0.9949            1 
   3   rs74897425       0.1674            1 
   3   rs35864557       0.2161            1 
   3  rs540316614       0.9194            1 
   3   rs72966394       0.9949            1 
   3  rs113822386       0.9567            1 
   3   rs73856709       0.8175            1 
   3    rs6787077       0.2161            1 
   3   rs72966397       0.9949            1 
   3    rs4678213      0.06599            1 
   3   rs55655344       0.9567            1 
   3   rs72966399       0.9567            1 
   3    rs9289204       0.2461            1 
   3    rs9755979       0.3386            1 
   3   rs16833517       0.9949            1 
   3    rs2163182       0.2739            1 
   3  rs145018027       0.2739            1 
   3    rs5852312       0.9999            1 
   3   rs71330910       0.8747            1 
   3  rs541535211       0.9567            1 
   3  rs201863576       0.0154            1 
   3  rs545682737       0.1674            1 
   3   rs35186596       0.4396            1 
   3   rs11713518       0.3545            1 
   3  rs141510041       0.9567            1 
   3    rs9809847       0.2661            1 
   3  rs528924323       0.9949            1 
   3   rs75250823       0.2161            1 
   3  rs541361111       0.1855            1 
   3   rs34536113       0.7352            1 
   3   rs35729537       0.2161            1 
   3  rs200671601       0.4603            1 
   3   rs11923397       0.3221            1 
   3  rs188140332       0.7302            1 
   3    rs6773687       0.9949            1 
   3   rs34930203       0.3545            1 
   3   rs72968305       0.5604            1 
   3    rs4678214       0.3386            1 
   3    rs6794301       0.3386            1 
   3  rs562985166       0.3545            1 
   3   rs79338116       0.2461            1 
   3  rs138185661       0.9934            1 
   3   rs11712252       0.3386            1 
   3   rs35460182       0.3386            1 
   3   rs73856713       0.9949            1 
   3   rs60645455       0.9949            1 
   3   rs13095775       0.7352            1 
   3   rs16833518       0.7998            1 
   3   rs13086404       0.8747            1 
   3    rs6438765       0.4898            1 
   3   rs71330911       0.4888            1 
   3   rs59894875       0.9949            1 
   3   rs13093464       0.3386            1 
   3  rs115163975       0.7028            1 
   3    rs4678215       0.2161            1 
   3  rs368711372       0.3765            1 
   3   rs11444214       0.3085            1 
   3   rs72968307       0.5604            1 
   3    rs6806517       0.2739            1 
   3   rs58540278       0.8175            1 
   3   rs72968310       0.9567            1 
   3    rs9812646       0.2461            1 
   3   rs72968314       0.9949            1 
   3   rs72968316       0.9949            1 
   3    rs9855669        0.942            1 
   3     rs869130       0.2461            1 
   3    rs1864382       0.5069            1 
   3   rs11708766       0.3545            1 
   3    rs3806643       0.3386            1 
   3  rs117322422       0.2445            1 
   3   rs72121422      0.06599            1 
   3   rs62261683      0.06599            1 
   3   rs28617276       0.3386            1 
   3   rs34388079       0.8747            1 
   3    rs6807250       0.3386            1 
   3    rs6785639       0.2461            1 
   3    rs6785814       0.3386            1 
   3   rs12632948       0.3545            1 
   3  rs148470341       0.9949            1 
   3  rs143252228       0.9949            1 
   3  rs145867722       0.9934            1 
   3    rs6774610      0.07789            1 
   3    rs6438766        0.234            1 
   3   rs11714820       0.8747            1 
   3     rs735728      0.06599            1 
   3   rs16833532       0.9949            1 
   3   rs16833535       0.4888            1 
   3    rs5852315        0.234            1 
   3    rs1995993       0.3545            1 
   3   rs72968331       0.9949            1 
   3  rs150337080      0.07819            1 
   3   rs11712294       0.7352            1 
   3    rs9866242      0.06599            1 
   3   rs13059112       0.7352            1 
   3    rs9847119        0.234            1 
   3    rs9847240      0.07789            1 
   3    rs4678216      0.07789            1 
   3   rs16833546       0.7998            1 
   3    rs7620746        0.234            1 
   3    rs6774661        0.234            1 
   3   rs10511415       0.7352            1 
   3    rs4678217       0.4898            1 
   3   rs73856720       0.9949            1 
   3    rs9830096       0.3386            1 
   3   rs71330912       0.7352            1 
   3    rs9872909        0.234            1 
   3   rs13094281       0.8747            1 
   3   rs71621692       0.3898            1 
   3    rs9841111        0.942            1 
   3   rs56072928       0.9949            1 
   3  rs114985661       0.1674            1 
   3    rs6797815       0.2461            1 
   3    rs2175536        0.234            1 
   3    rs1036110       0.9919            1 
   3  rs114105153        0.932            1 
   3   rs13314128        0.234            1 
   3   rs72968341       0.9949            1 
   3  rs562964605       0.8175            1 
   3    rs3898025       0.4888            1 
   3     rs728298       0.2015            1 
   3  rs148417236       0.1674            1 
   3   rs13086824       0.8747            1 
   3  rs541329205       0.6213            1 
   3   rs59167074       0.9949            1 
   3   rs59743926       0.8847            1 
   3   rs16833564       0.8847            1 
   3   rs71621694       0.8747            1 
   3   rs34626848       0.3897            1 
   3    rs9835184        0.942            1 
   3   rs10804558       0.5242            1 
   3    rs9853452       0.1888            1 
   3    rs1367784       0.2739            1 
   3    rs2877665       0.5242            1 
   3   rs57929082       0.8847            1 
   3    rs1318840       0.8747            1 
   3    rs9861904       0.2015            1 
   3   rs58507255       0.8175            1 
   3   rs72968345       0.5604            1 
   3   rs16833581       0.8747            1 
   3   rs73856722       0.9949            1 
   3    rs1135431       0.8747            1 
   3   rs11721137       0.8747            1 
   3   rs10934616       0.2015            1 
   3  rs116785522       0.1674            1 
   3    rs9877888       0.2739            1 
   3  rs113892683       0.5604            1 
   3  rs143603567       0.8747            1 
   3  rs551230543       0.8175            1 
   3   rs71330913       0.8747            1 
   3   rs12186023       0.3755            1 
   3    rs4491841       0.8747            1 
   3   rs79837630       0.9934            1 
   3   rs74827844       0.2015            1 
   3  rs200017358       0.8175            1 
   3   rs71330914       0.4678            1 
   3   rs56343603       0.2015            1 
   3   rs59879184       0.5604            1 
   3   rs11449712       0.3897            1 
   3   rs56318711       0.9934            1 
   3   rs73856724       0.8175            1 
   3    rs6438767        0.899            1 
   3    rs9828317       0.3897            1 
   3   rs72437008       0.3218            1 
   3   rs10934618       0.8443            1 
   3   rs71330916       0.8747            1 
   3  rs371133878       0.7529            1 
   3  rs143824283       0.5408            1 
   3    rs6784004       0.8747            1 
   3     rs725404       0.1099            1 
   3   rs10934619       0.6595            1 
   3   rs11711857       0.6595            1 
   3   rs57029202       0.2231            1 
   3   rs59214810       0.2015            1 
   3    rs7632515       0.7319            1 
   3   rs61089749       0.8175            1 
   3   rs71330976       0.8747            1 
   3    rs7635316       0.6595            1 
   3   rs76926456       0.1674            1 
   3    rs2082272       0.6595            1 
   3  rs200828653       0.5604            1 
   3   rs78786592       0.5729            1 
   3  rs559930253       0.5727            1 
   3  rs200481135       0.3573            1 
   3   rs11707405       0.8747            1 
   3   rs72968352       0.5604            1 
   3    rs4678218       0.2231            1 
   3    rs4678219       0.5872            1 
   3    rs7650313        0.899            1 
   3   rs56261565       0.2231            1 
   3    rs7637860       0.2231            1 
   3  rs200178140       0.9934            1 
   3  rs372498299       0.9676            1 
   3   rs16833588       0.4451            1 
   3    rs7647458       0.8747            1 
   3    rs6806333       0.2231            1 
   3   rs78811287       0.1674            1 
   3    rs1881963       0.4451            1 
   3    rs9810499       0.2231            1 
   3  rs199747057       0.9574            1 
   3   rs35399710        0.591            1 
   3    rs6763727       0.8736            1 
   3   rs12494271       0.5914            1 
   3   rs11922983       0.2958            1 
   3   rs16833607       0.7464            1 
   3    rs1560484       0.7152            1 
   3    rs5852316       0.4691            1 
   3   rs10637145       0.5439            1 
   3   rs75429201       0.9574            1 
   3    rs2116321       0.6122            1 
   3  rs201728326       0.9312            1 
   3   rs76601920        0.389            1 
   3   rs12107825       0.9934            1 
   3   rs75441976       0.9312            1 
   3   rs73856735       0.9574            1 
   3   rs73856736       0.9574            1 
   3   rs16833623       0.9574            1 
   3   rs11297324       0.6217            1 
   3    rs6794016       0.2193            1 
   3    rs6794427       0.8015            1 
   3   rs79169002       0.2952            1 
   3    rs1971774       0.4794            1 
   3   rs78021267        0.389            1 
   3  rs113414827       0.9312            1 
   3   rs77937427       0.9312            1 
   3   rs16833631       0.9574            1 
   3    rs6780615       0.2958            1 
   3   rs78833162       0.2952            1 
   3   rs72968365       0.7459            1 
   3    rs7629139       0.4794            1 
   3   rs10680465       0.8015            1 
   3   rs12106901       0.9934            1 
   3    rs2288677       0.7545            1 
   3    rs1431539       0.2958            1 
   3    rs9859230       0.2958            1 
   3    rs9859701       0.7833            1 
   3     rs964845       0.5914            1 
   3  rs144620304       0.2493            1 
   3    rs7614958       0.5914            1 
   3    rs7637112       0.8747            1 
   3    rs6768390       0.5914            1 
   3    rs7651747       0.1888            1 
   3   rs73856738       0.9574            1 
   3   rs73856739       0.9574            1 
   3   rs59318054       0.7833            1 
   3   rs56240873       0.2958            1 
   3   rs55985765       0.2958            1 
   3   rs10584934       0.2958            1 
   3    rs1431540       0.4748            1 
   3    rs1431541       0.4748            1 
   3    rs7618119       0.6143            1 
   3    rs1431542       0.2958            1 
   3    rs1431543       0.2958            1 
   3   rs11721287       0.4451            1 
   3   rs58709849        0.999            1 
   3    rs9864868       0.2958            1 
   3    rs6438769       0.5914            1 
   3   rs12637688       0.5914            1 
   3   rs12632212       0.5914            1 
   3   rs12629869       0.5769            1 
   3   rs28706418       0.7119            1 
   3   rs55889467       0.1888            1 
   3   rs12638324       0.4451            1 
   3   rs13091327       0.5914            1 
   3    rs9875741        0.328            1 
   3   rs28397570       0.7833            1 
   3  rs200100971       0.9574            1 
   3    rs4677974       0.5769            1 
   3    rs9289207       0.1888            1 
   3   rs80159187       0.6199            1 
   3    rs1560485       0.5769            1 
   3   rs77605121       0.4011            1 
   3    rs7629631       0.7833            1 
   3    rs2116320       0.5914            1 
   3    rs7640146       0.7833            1 
   3    rs9289208       0.5769            1 
   3  rs140271872       0.4011            1 
   3  rs147214119       0.5065            1 
   3    rs2332408       0.8747            1 
   3    rs9681491       0.3591            1 
   3    rs2840197       0.6693            1 
   3    rs2332409       0.5065            1 
   3    rs3841951       0.6693            1 
   3    rs3732829       0.2958            1 
   3    rs3732828       0.5065            1 
   3    rs9832440       0.3055            1 
   3   rs74780744       0.4011            1 
   3    rs7617312       0.6693            1 
   3  rs116178631       0.2548            1 
   3    rs7642485       0.6693            1 
   3   rs13323781       0.5947            1 
   3   rs13076885       0.5065            1 
   3    rs7647957       0.3164            1 
   3     rs765165       0.7833            1 
   3    rs1821101       0.4819            1 
   3    rs1807957       0.3055            1 
   3     rs960116        0.868            1 
   3   rs56997978       0.1888            1 
   3    rs9873035       0.2197            1 
   3    rs9873221       0.9935            1 
   3    rs9855805       0.2958            1 
   3    rs1920112       0.9935            1 
   3    rs9846889       0.7007            1 
   3    rs9851131       0.6693            1 
   3  rs145293147       0.3418            1 
   3   rs13064481       0.4705            1 
   3   rs72968389       0.6199            1 
   3    rs9819267       0.7393            1 
   3   rs72968390       0.9739            1 
   3    rs6786237       0.6143            1 
   3    rs7631746      0.08129            1 
   3  rs573753990       0.9833            1 
   3   rs73856742       0.9833            1 
   3  rs527417147       0.7754            1 
   3  rs148029625       0.1758            1 
   3   rs58578486       0.9833            1 
   3   rs10524993       0.9833            1 
   3   rs74952975       0.4011            1 
   3   rs61996304       0.6199            1 
   3    rs9289209       0.2721            1 
   3    rs7622250      0.09889            1 
   3  rs112930406       0.6199            1 
   3    rs7647110       0.6199            1 
   3    rs2303982      0.09889            1 
   3    rs2303983      0.09889            1 
   3    rs7647602       0.6199            1 
   3  rs150722244       0.0411            1 
   3    rs2276782       0.1058            1 
   3    rs7636822       0.8803            1 
   3    rs7614877        0.578            1 
   3    rs2276781       0.4011            1 
   3   rs72968396       0.9451            1 
   3   rs78916819       0.4011            1 
   3    rs6762864        0.578            1 
   3    rs6762975       0.8291            1 
   3   rs34037493       0.9574            1 
   3    rs9812408       0.8027            1 
   3   rs58184682       0.2242            1 
   3   rs11718194       0.8747            1 
   3    rs9813853       0.6881            1 
   3    rs9869982       0.6881            1 
   3    rs9869877       0.6881            1 
   3   rs73856745       0.8919            1 
   3    rs9870199        0.212            1 
   3  rs368979776       0.9574            1 
   3    rs9875236       0.6797            1 
   3   rs76949786       0.4011            1 
   3  rs144638629       0.6093            1 
   3    rs1011151       0.0247            1 
   3    rs2116322       0.6881            1 
   3    rs4378918       0.2242            1 
   3  rs144728546       0.6881            1 
   3   rs73856746       0.9574            1 
   3   rs11915592       0.1325            1 
   3   rs13088040       0.0247            1 
   3   rs35850943       0.0247            1 
   3   rs72970506       0.6881            1 
   3   rs11923426      0.09509            1 
   3    rs3755750       0.2242            1 
   3  rs116510064       0.4952            1 
   3   rs13072180       0.8747            1 
   3   rs76798922       0.4011            1 
   3   rs10212232       0.5432            1 
   3   rs73856749        0.999            1 
   3   rs74519465       0.4011            1 
   3    rs7651952       0.5684            1 
   3    rs7619187       0.5684            1 
   3   rs72970509       0.7697            1 
   3    rs2276780       0.1325            1 
   3    rs2276779       0.1325            1 
   3    rs9846967      0.09699            1 
   3   rs34327776       0.3888            1 
   3    rs1431544       0.9574            1 
   3    rs9289210       0.1325            1 
   3   rs11710442       0.8747            1 
   3    rs9289211       0.1325            1 
   3   rs71330977       0.8747            1 
   3   rs71330978       0.8747            1 
   3   rs72970512       0.7697            1 
   3   rs75377252       0.1287            1 
   3   rs58936315       0.7697            1 
   3    rs2276777       0.4011            1 
   3   rs79543585      0.06979            1 
   3  rs115208826       0.6093            1 
   3   rs76685335      0.06979            1 
   3  rs116478691       0.4181            1
[truncated: 175,501 more chars]
