# Supplementary material for: Cell-to-cell expression dispersion of B-cell surface proteins is linked to genetic variants in humans
Source: Commun Biol. 2020 Jul 3;3:346. doi: 10.1038/s42003-020-1075-1 (PMC7335051; doi:10.1038/s42003-020-1075-1)
Supplement: Supplementary file 4 — Supplementary Data 2 [file 42003_2020_1075_MOESM4_ESM.zip › Supplementary_Data_S2/plink-results-40LCLs/CD86_chr3_cv.loess/CD86_cv.loess_40_LCLs.txt]

NA19098 -0.00795231899633796
NA19099 0.00409793333451456
NA19107 0.00479371797623328
NA19108 -0.00190627402189199
NA19141 -0.00547870964891216
NA19204 0.00270197537994397
NA19238 0.00142925025409498
NA19239 -0.00873150105795891
NA18486 0.00591459070490362
NA18488 -5.74091562880269e-05
NA18489 -0.00141576361365578
NA18498 -0.00244363900625209
NA18499 -0.0139282921399245
NA18501 -0.00943202582256637
NA18502 -0.0159431714368502
NA18504 -0.0114910773487089
NA18505 -0.0155159147833637
NA18507 -0.0155502444865668
NA18508 -0.0171895651370109
NA18516 0.00373255724582929
NA18517 -0.0240510655238609
NA18519 -0.0154956552902444
NA18520 0.00479738696231593
NA18522 -0.00301273123848969
NA18523 -0.00442777816231306
NA18853 -0.0053430441061241
NA18856 -0.00731813230886675
NA18858 0.00144972155174116
NA18861 -0.0199049676648797
NA18867 0.0222389189226993
NA18868 0.00274924698345621
NA18870 0.00265950355438437
NA18871 -3.81511534925093e-05
NA18873 -0.00443343780805312
NA18874 0.0211176630707229
NA18912 0.00411827057850707
NA18916 0.00824202839389894
NA18917 0.00420738317376737
NA18933 0.0216580330897027
NA18934 -0.000218860717127358
