# Supplementary material for: Cell-to-cell expression dispersion of B-cell surface proteins is linked to genetic variants in humans
Source: Commun Biol. 2020 Jul 3;3:346. doi: 10.1038/s42003-020-1075-1 (PMC7335051; doi:10.1038/s42003-020-1075-1)
Supplement: Supplementary file 4 — Supplementary Data 2 [file 42003_2020_1075_MOESM4_ESM.zip › Supplementary_Data_S2/plink-results-40LCLs/CD86_chr3_mean/CD86_mean_40_LCLs.qassoc]

 CHR          SNP         BP    NMISS       BETA         SE         R2        T            P 
   3   rs76083426  119774699       40    -0.1367     0.1564    0.01969  -0.8736       0.3878 
   3   rs72969184  119774920       40     0.3543     0.2344    0.05673    1.512       0.1389 
   3   rs74637378  119775009       40    -0.1367     0.1564    0.01969  -0.8736       0.3878 
   3    rs6779828  119775147       40    0.06032      0.101   0.009305   0.5974       0.5538 
   3  rs571909772  119775168       40    -0.3237     0.1862    0.07367   -1.738      0.09024 
   3    rs4687891  119775177       40    -0.2863     0.2139      0.045   -1.338       0.1888 
   3  rs150308251  119775906       40   -0.01254     0.2028  0.0001006 -0.06183        0.951 
   3   rs78737715  119776891       40    -0.1367     0.1564    0.01969  -0.8736       0.3878 
   3  rs112630184  119777792       40    -0.1367     0.1564    0.01969  -0.8736       0.3878 
   3  rs115325351  119777879       40    -0.1367     0.1564    0.01969  -0.8736       0.3878 
   3   rs78247728  119778857       40    -0.3237     0.1862    0.07367   -1.738      0.09024 
   3  rs114719808  119779030       40     -0.197     0.2392    0.01754  -0.8238       0.4152 
   3   rs79729654  119779115       40    -0.0508     0.1619   0.002583  -0.3137       0.7554 
   3  rs200808389  119780569       40     0.2359     0.1897    0.03912    1.244       0.2212 
   3   rs62266274  119780828       40    0.07245     0.1061    0.01212   0.6828       0.4989 
   3   rs74920469  119781812       40    -0.1367     0.1564    0.01969  -0.8736       0.3878 
   3  rs113567496  119782291       40     0.3557     0.1944      0.081     1.83      0.07509 
   3    rs9866536  119782348       40    -0.2841     0.1576    0.07876   -1.802      0.07941 
   3     rs334560  119782470       40     0.1474     0.1072    0.04739    1.375       0.1772 
   3   rs72969194  119784421       40     0.3543     0.2344    0.05673    1.512       0.1389 
   3   rs74778169  119784444       40    -0.1367     0.1564    0.01969  -0.8736       0.3878 
   3    rs6805931  119784746       40   -0.03288     0.1579    0.00114  -0.2083       0.8361 
   3    rs9840111  119784774       40    -0.3237     0.1862    0.07367   -1.738      0.09024 
   3     rs334561  119784996       40    -0.0508     0.1619   0.002583  -0.3137       0.7554 
   3   rs78453198  119785137       40    -0.1367     0.1564    0.01969  -0.8736       0.3878 
   3   rs77618823  119785343       40     -0.112     0.1535    0.01381  -0.7295       0.4702 
   3   rs58863896  119785527       40    0.07245     0.1061    0.01212   0.6828       0.4989 
   3   rs67515346  119786083       40   -0.06847     0.1391    0.00634  -0.4924       0.6253 
   3   rs59703574  119786542       40    -0.1367     0.1564    0.01969  -0.8736       0.3878 
   3  rs146591776  119787083       40    -0.3237     0.1862    0.07367   -1.738      0.09024 
   3  rs112353629  119787292       40    -0.1367     0.1564    0.01969  -0.8736       0.3878 
   3     rs334565  119787662       40    -0.0508     0.1619   0.002583  -0.3137       0.7554 
   3   rs78001869  119787832       40    -0.1367     0.1564    0.01969  -0.8736       0.3878 
   3     rs334566  119787993       40     0.1474     0.1072    0.04739    1.375       0.1772 
   3  rs112446701  119788251       40    -0.1367     0.1564    0.01969  -0.8736       0.3878 
   3  rs570238285  119788512       40   -0.02321     0.1448  0.0006759  -0.1603       0.8735 
   3  rs200679386  119789099       40    -0.2101     0.1094    0.08852   -1.921      0.06224 
   3  rs576972874  119789125       40      0.064     0.1446   0.005128   0.4426       0.6606 
   3  rs115941008  119789291       40     -0.197     0.2392    0.01754  -0.8238       0.4152 
   3   rs76530580  119789376       40    -0.1367     0.1564    0.01969  -0.8736       0.3878 
   3  rs116062432  119789650       40     -0.197     0.2392    0.01754  -0.8238       0.4152 
   3   rs72969200  119790158       40    -0.2728     0.2144    0.04088   -1.273       0.2109 
   3     rs182839  119790194       40    -0.0508     0.1619   0.002583  -0.3137       0.7554 
   3     rs334536  119790712       40     0.1474     0.1072    0.04739    1.375       0.1772 
   3   rs72971006  119791243       40     0.3281      0.165    0.09423    1.988      0.05402 
   3   rs75300086  119791743       40    -0.1367     0.1564    0.01969  -0.8736       0.3878 
   3  rs201701050  119792089       40    -0.1367     0.1564    0.01969  -0.8736       0.3878 
   3     rs334535  119792304       40    0.09249     0.1037    0.02051    0.892        0.378 
   3   rs17205095  119792474       40     0.2978     0.1405     0.1057     2.12      0.04063 
   3   rs77726485  119792564       40    -0.1367     0.1564    0.01969  -0.8736       0.3878 
   3     rs334534  119792609       40   -0.03288     0.1579    0.00114  -0.2083       0.8361 
   3    rs9816864  119792687       40    -0.3237     0.1862    0.07367   -1.738      0.09024 
   3  rs112158126  119792917       40    -0.1367     0.1564    0.01969  -0.8736       0.3878 
   3   rs62266277  119793026       40    0.07245     0.1061    0.01212   0.6828       0.4989 
   3  rs112912146  119793094       40    -0.1367     0.1564    0.01969  -0.8736       0.3878 
   3   rs61588608  119793199       40    -0.1006     0.1079    0.02237  -0.9325       0.3569 
   3   rs76375771  119793503       40    -0.1367     0.1564    0.01969  -0.8736       0.3878 
   3   rs72971013  119793602       40     0.3557     0.1944      0.081     1.83      0.07509 
   3    rs9842216  119793721       40    -0.3237     0.1862    0.07367   -1.738      0.09024 
   3   rs58959678  119794284       40     0.5406     0.2248      0.132    2.404      0.02119 
   3  rs149997834  119794858       40    -0.1367     0.1564    0.01969  -0.8736       0.3878 
   3  rs116455472  119794926       40     -0.197     0.2392    0.01754  -0.8238       0.4152 
   3  rs144880072  119795384       40    -0.1367     0.1564    0.01969  -0.8736       0.3878 
   3     rs334551  119795518       40   -0.03288     0.1579    0.00114  -0.2083       0.8361 
   3   rs76224378  119796069       40    -0.1367     0.1564    0.01969  -0.8736       0.3878 
   3     rs334552  119796455       40   -0.03288     0.1579    0.00114  -0.2083       0.8361 
   3  rs140499519  119796522       40    -0.1367     0.1564    0.01969  -0.8736       0.3878 
   3  rs141411516  119796685       40    -0.1367     0.1564    0.01969  -0.8736       0.3878 
   3  rs199806110  119797392       40    0.06879     0.1106    0.01008   0.6221       0.5376 
   3  rs112003116  119797761       40    -0.2062     0.1015    0.09801   -2.032      0.04918 
   3  rs112369966  119798280       40    -0.1367     0.1564    0.01969  -0.8736       0.3878 
   3  rs113228536  119798294       40    -0.1367     0.1564    0.01969  -0.8736       0.3878 
   3    rs9289139  119798879       40    -0.3237     0.1862    0.07367   -1.738      0.09024 
   3   rs72971017  119798906       40     0.3557     0.1944      0.081     1.83      0.07509 
   3    rs7626888  119800309       40     0.1526     0.2401    0.01052   0.6357       0.5288 
   3   rs79100041  119800686       40    -0.1367     0.1564    0.01969  -0.8736       0.3878 
   3   rs78106885  119800822       40    -0.1367     0.1564    0.01969  -0.8736       0.3878 
   3   rs72971018  119800895       40     0.3557     0.1944      0.081     1.83      0.07509 
   3    rs9836325  119801432       40    -0.3237     0.1862    0.07367   -1.738      0.09024 
   3     rs334554  119802373       40   -0.03288     0.1579    0.00114  -0.2083       0.8361 
   3   rs55974533  119802528       40     0.1526     0.2401    0.01052   0.6357       0.5288 
   3    rs9862099  119802797       40    -0.3237     0.1862    0.07367   -1.738      0.09024 
   3   rs75766927  119803417       40    -0.1367     0.1564    0.01969  -0.8736       0.3878 
   3   rs62266281  119804462       40    0.07245     0.1061    0.01212   0.6828       0.4989 
   3  rs151266821  119804520       40     0.1526     0.2401    0.01052   0.6357       0.5288 
   3   rs78984101  119805121       40    -0.1367     0.1564    0.01969  -0.8736       0.3878 
   3  rs111759277  119805883       40    -0.1367     0.1564    0.01969  -0.8736       0.3878 
   3   rs76950123  119806036       40    -0.1367     0.1564    0.01969  -0.8736       0.3878 
   3  rs112627323  119806673       40    -0.1367     0.1564    0.01969  -0.8736       0.3878 
   3  rs113392759  119806763       40    -0.1367     0.1564    0.01969  -0.8736       0.3878 
   3   rs71688969  119807130       40   -0.03288     0.1579    0.00114  -0.2083       0.8361 
   3   rs73854776  119807494       40     0.3556     0.2112    0.06944    1.684       0.1004 
   3   rs77026850  119808022       40    -0.1367     0.1564    0.01969  -0.8736       0.3878 
   3   rs60235167  119808256       40    0.07245     0.1061    0.01212   0.6828       0.4989 
   3  rs115760931  119808980       40   -0.06851     0.1807   0.003771  -0.3792       0.7066 
   3   rs72971020  119809157       40    -0.2728     0.2144    0.04088   -1.273       0.2109 
   3  rs114214246  119809326       40     0.2359     0.1897    0.03912    1.244       0.2212 
   3   rs76748801  119809401       40    -0.1367     0.1564    0.01969  -0.8736       0.3878 
   3     rs334559  119809605       40    0.03682    0.09834   0.003675   0.3744       0.7102 
   3  rs112201072  119810340       40    -0.1367     0.1564    0.01969  -0.8736       0.3878 
   3   rs60325644  119810582       40    -0.1367     0.1564    0.01969  -0.8736       0.3878 
   3  rs373339796  119810671       40    -0.1023     0.1509    0.01196  -0.6781       0.5018 
   3    rs4688059  119811568       40    0.07245     0.1061    0.01212   0.6828       0.4989 
   3   rs77066685  119811799       40    -0.2841     0.1576    0.07876   -1.802      0.07941 
   3  rs569442510  119811840       40     -0.197     0.2392    0.01754  -0.8238       0.4152 
   3   rs72971026  119813377       40     0.3557     0.1944      0.081     1.83      0.07509 
   3    rs3755556  119813484       40    -0.0582     0.1543    0.00373  -0.3772       0.7081 
   3    rs9846422  119813712       40    -0.3237     0.1862    0.07367   -1.738      0.09024 
   3    rs3755557  119814957       40     0.2488     0.1322    0.08527    1.882       0.0675 
   3   rs78247451  119815217       40    -0.3237     0.1862    0.07367   -1.738      0.09024 
   3   rs80234913  119815397       40   0.003461     0.2028  7.669e-06  0.01707       0.9865 
   3   rs80050568  119815458       40     0.2488     0.1322    0.08527    1.882       0.0675 
   3   rs73177909  119815768       40     0.2488     0.1322    0.08527    1.882       0.0675 
   3  rs114265738  119815831       40     -0.197     0.2392    0.01754  -0.8238       0.4152 
   3   rs12632325  119816106       40   -0.07453     0.1111    0.01169  -0.6705       0.5066 
   3    rs6806460  119816159       40   -0.06221     0.1046   0.009216  -0.5945       0.5557 
   3   rs80083327  119816232       40    -0.0582     0.1543    0.00373  -0.3772       0.7081 
   3   rs72971030  119816780       40     0.3543     0.2344    0.05673    1.512       0.1389 
   3   rs17811013  119816986       40     0.2488     0.1322    0.08527    1.882       0.0675 
   3  rs200931686  119817853       40    -0.1191     0.1069    0.03165   -1.114       0.2721 
   3  rs147396134  119818820       40     0.3557     0.1944      0.081     1.83      0.07509 
   3   rs58159117  119819907       40   -0.06025     0.1141   0.007278  -0.5278       0.6007 
   3   rs12635508  119820443       40   -0.06025     0.1141   0.007278  -0.5278       0.6007 
   3   rs17811061  119821242       40     0.2488     0.1322    0.08527    1.882       0.0675 
   3     rs184576  119822006       40   -0.07225     0.1125    0.01074  -0.6424       0.5245 
   3  rs139172121  119822183       40    0.08838     0.1041     0.0186   0.8487       0.4014 
   3   rs11925868  119822335       40     0.2488     0.1322    0.08527    1.882       0.0675 
   3   rs11925952  119822388       40     0.2488     0.1322    0.08527    1.882       0.0675 
   3   rs11925899  119822432       40     0.2488     0.1322    0.08527    1.882       0.0675 
   3   rs74517115  119822467       40    -0.0165     0.2189  0.0001496 -0.07539       0.9403 
   3  rs376466699  119822539       40     0.1325     0.1233    0.02946    1.074       0.2896 
   3   rs62266287  119822736       40    0.01119     0.2413  5.655e-05  0.04636       0.9633 
   3  rs113872954  119823087       40    -0.0165     0.2189  0.0001496 -0.07539       0.9403 
   3     rs334537  119823410       40   -0.02856     0.1579  0.0008598  -0.1808       0.8575 
   3   rs11927974  119824037       40     0.5406     0.2248      0.132    2.404      0.02119 
   3   rs16830720  119824166       40    0.05753     0.2025   0.002118    0.284       0.7779 
   3  rs199498515  119824406       40     0.5406     0.2248      0.132    2.404      0.02119 
   3  rs111661335  119824653       40     0.5406     0.2248      0.132    2.404      0.02119 
   3     rs334538  119825211       40    0.02035     0.1357  0.0005913   0.1499       0.8816 
   3   rs17205536  119825368       40     0.5406     0.2248      0.132    2.404      0.02119 
   3  rs115836494  119825377       40     -0.197     0.2392    0.01754  -0.8238       0.4152 
   3   rs73177912  119825618       40     0.5406     0.2248      0.132    2.404      0.02119 
   3   rs12053912  119826164       40   -0.03528     0.1224   0.002183  -0.2883       0.7747 
   3  rs113898838  119826271       40     -0.197     0.2392    0.01754  -0.8238       0.4152 
   3     rs334539  119826386       40   -0.07126     0.1514   0.005801  -0.4709       0.6404 
   3     rs334540  119826506       40   -0.07126     0.1514   0.005801  -0.4709       0.6404 
   3   rs11359839  119826769       40    -0.1559     0.1428    0.03042   -1.092       0.2818 
   3   rs34639411  119826998       40    0.06267    0.09499    0.01133   0.6598       0.5134 
   3  rs112232014  119827022       40     -0.126     0.1706    0.01415  -0.7384       0.4648 
   3  rs111918115  119827131       40     -0.197     0.2392    0.01754  -0.8238       0.4152 
   3   rs78093713  119827822       40   -0.04043     0.1226   0.002852  -0.3296       0.7435 
   3    rs9868486  119828102       40    -0.1844     0.1789    0.02722   -1.031        0.309 
   3   rs16830730  119828512       40  -0.004933     0.1322  3.665e-05 -0.03732       0.9704 
   3    rs9873873  119829059       40    -0.1844     0.1789    0.02722   -1.031        0.309 
   3    rs4688062  119829323       40     -0.126     0.1706    0.01415  -0.7384       0.4648 
   3  rs114455334  119829427       40     0.1467     0.1625      0.021   0.9028       0.3723 
   3   rs78850370  119830151       40    -0.3237     0.1862    0.07367   -1.738      0.09024 
   3  rs113236173  119830383       40     -0.197     0.2392    0.01754  -0.8238       0.4152 
   3  rs147912912  119831461       40    -0.1844     0.1789    0.02722   -1.031        0.309 
   3  rs143681766  119831555       40   0.003461     0.2028  7.669e-06  0.01707       0.9865 
   3    rs9289141  119831689       40     -0.126     0.1706    0.01415  -0.7384       0.4648 
   3     rs334542  119831726       40    0.08595     0.1042    0.01759   0.8249       0.4146 
   3  rs112442742  119831767       40     -0.197     0.2392    0.01754  -0.8238       0.4152 
   3     rs334543  119832621       40     0.1936     0.1879    0.02718     1.03       0.3094 
   3   rs58321096  119832666       40     0.1846     0.2169    0.01872   0.8514       0.3999 
   3   rs12493535  119832913       40     -0.126     0.1706    0.01415  -0.7384       0.4648 
   3     rs334544  119832958       40    -0.1656     0.1212    0.04682   -1.366       0.1799 
   3    rs6804929  119833578       40   -0.04529     0.1332   0.003032  -0.3399       0.7358 
   3   rs77709982  119834221       40     0.1467     0.1625      0.021   0.9028       0.3723 
   3    rs1488766  119834546       40    -0.1358     0.1163    0.03468   -1.168       0.2499 
   3  rs113461270  119834841       40     -0.197     0.2392    0.01754  -0.8238       0.4152 
   3     rs334545  119834921       40   -0.07126     0.1514   0.005801  -0.4709       0.6404 
   3  rs113635897  119835185       40     -0.197     0.2392    0.01754  -0.8238       0.4152 
   3   rs59081488  119835267       40    0.05278     0.1332   0.004117   0.3964        0.694 
   3  rs144865819  119835470       40    -0.1844     0.1789    0.02722   -1.031        0.309 
   3  rs112321186  119835633       40     0.5406     0.2248      0.132    2.404      0.02119 
   3   rs62266291  119835767       40    -0.0692     0.1668   0.004507  -0.4148       0.6806 
   3  rs149131446  119835810       40    -0.0692     0.1668   0.004507  -0.4148       0.6806 
   3   rs59660423  119835813       40     0.1467     0.1625      0.021   0.9028       0.3723 
   3  rs141103461  119836110       40     -0.172     0.1885    0.02143  -0.9123       0.3674 
   3   rs80300251  119836348       40     -0.197     0.2392    0.01754  -0.8238       0.4152 
   3     rs749768  119836868       40    -0.1623     0.1558    0.02777   -1.042       0.3041 
   3  rs115655564  119836933       40     -0.197     0.2392    0.01754  -0.8238       0.4152 
   3   rs59504548  119837162       40      0.134     0.2178   0.009866   0.6154        0.542 
   3    rs9813357  119837278       40    -0.1766     0.2396    0.01409  -0.7369       0.4657 
   3    rs3036733  119837752       40    -0.2326     0.1343    0.07318   -1.732      0.09134 
   3   rs76014591  119837761       40    -0.1766     0.2396    0.01409  -0.7369       0.4657 
   3  rs111477984  119838021       40     -0.197     0.2392    0.01754  -0.8238       0.4152 
   3   rs11362154  119838214       40   -0.03845     0.1356    0.00211  -0.2835       0.7784 
   3   rs79106432  119839161       40    0.04322     0.1448   0.002339   0.2985        0.767 
   3   rs34825829  119839254       40     0.2109     0.1874    0.03223    1.125       0.2676 
   3    rs6776878  119839521       40    -0.1681     0.1793     0.0226  -0.9374       0.3545 
   3    rs9861883  119839546       40   -0.09069     0.1412    0.01074  -0.6422       0.5246 
   3     rs334547  119839869       40     0.1047     0.1334    0.01595   0.7848       0.4374 
   3    rs9849392  119840359       40     -0.111     0.1165    0.02334  -0.9529       0.3466 
   3     rs334548  119840409       40   -0.06728     0.2186   0.002485  -0.3077         0.76 
   3     rs334549  119840713       40   -0.03845     0.1356    0.00211  -0.2835       0.7784 
   3     rs334550  119840731       40   -0.06728     0.2186   0.002485  -0.3077         0.76 
   3   rs72971050  119840871       40     0.1846     0.2169    0.01872   0.8514       0.3999 
   3   rs72971051  119841649       40     0.1846     0.2169    0.01872   0.8514       0.3999 
   3   rs56808971  119841814       40    0.04322     0.1448   0.002339   0.2985        0.767 
   3    rs6792814  119842143       40    -0.1681     0.1793     0.0226  -0.9374       0.3545 
   3    rs3112282  119842377       40   -0.03845     0.1356    0.00211  -0.2835       0.7784 
   3    rs3112283  119842649       40   -0.03845     0.1356    0.00211  -0.2835       0.7784 
   3   rs62266309  119843122       40   -0.01663     0.1905  0.0002004 -0.08726       0.9309 
   3  rs373414536  119843132       40   -0.01663     0.1905  0.0002004 -0.08726       0.9309 
   3   rs62266310  119843136       40   -0.01663     0.1905  0.0002004 -0.08726       0.9309 
   3   rs62266311  119843139       40   -0.01663     0.1905  0.0002004 -0.08726       0.9309 
   3   rs13086387  119844557       40     0.0198     0.1733  0.0003432   0.1142       0.9097 
   3    rs7644268  119844713       40   0.009032     0.1374  0.0001136  0.06572       0.9479 
   3   rs35450153  119844982       40     0.0198     0.1733  0.0003432   0.1142       0.9097 
   3   rs34473571  119845912       40   -0.06338     0.2187   0.002206  -0.2898       0.7735 
   3   rs72971057  119846331       40     0.3543     0.2344    0.05673    1.512       0.1389 
   3   rs73177923  119846955       40     0.0198     0.1733  0.0003432   0.1142       0.9097 
   3  rs113170394  119847261       40    0.01983     0.1718  0.0003503   0.1154       0.9087 
   3  rs539276505  119847366       40     0.3543     0.2344    0.05673    1.512       0.1389 
   3    rs6438558  119847792       40    0.08986     0.1182    0.01497   0.7601       0.4519 
   3   rs75684688  119848086       40    0.01983     0.1718  0.0003503   0.1154       0.9087 
   3   rs59250491  119848363       40    0.02923     0.1495   0.001005   0.1955        0.846 
   3  rs115802497  119850138       40     -0.197     0.2392    0.01754  -0.8238       0.4152 
   3   rs13067539  119850296       40   -0.07222     0.1092    0.01138  -0.6612       0.5124 
   3   rs59669360  119850315       40     0.1296      0.114    0.03289    1.137       0.2627 
   3    rs6781470  119851394       40    0.01653     0.1233  0.0004724    0.134       0.8941 
   3  rs111382882  119852025       40     0.3543     0.2344    0.05673    1.512       0.1389 
   3    rs8180068  119853557       40   -0.06338     0.2187   0.002206  -0.2898       0.7735 
   3   rs57072752  119853991       40    0.06376     0.1514   0.004643    0.421       0.6761 
   3   rs11927947  119854042       40     0.0198     0.1733  0.0003432   0.1142       0.9097 
   3   rs57664228  119854093       40   -0.06338     0.2187   0.002206  -0.2898       0.7735 
   3   rs57147159  119854408       40     0.3543     0.2344    0.05673    1.512       0.1389 
   3   rs28398784  119854624       40    0.01653     0.1233  0.0004724    0.134       0.8941 
   3    rs4687895  119854776       40    -0.1062     0.1033    0.02704   -1.028       0.3106 
   3   rs59328871  119854785       40   -0.06338     0.2187   0.002206  -0.2898       0.7735 
   3   rs55903100  119855094       40    0.06376     0.1514   0.004643    0.421       0.6761 
   3     rs923380  119855410       40   0.009032     0.1374  0.0001136  0.06572       0.9479 
   3     rs901920  119855676       40    0.04602     0.1342   0.003084   0.3429       0.7336 
   3   rs72952818  119855855       40     0.3543     0.2344    0.05673    1.512       0.1389 
   3   rs67984114  119856810       40     0.0198     0.1733  0.0003432   0.1142       0.9097 
   3  rs111962976  119857237       40     0.3543     0.2344    0.05673    1.512       0.1389 
   3  rs144296171  119857388       40   -0.06338     0.2187   0.002206  -0.2898       0.7735 
   3   rs60166367  119857389       40    -0.1091     0.1363    0.01659  -0.8006       0.4284 
   3   rs59426062  119857416       40    0.06376     0.1514   0.004643    0.421       0.6761 
   3   rs72625409  119857734       40     0.0198     0.1733  0.0003432   0.1142       0.9097 
   3   rs34548229  119858151       40    0.05203    0.09643   0.007602   0.5395       0.5927 
   3   rs58075517  119858225       40    0.06376     0.1514   0.004643    0.421       0.6761 
   3    rs6781123  119858353       40     0.0125     0.1024   0.000392   0.1221       0.9035 
   3   rs12495656  119858817       40   -0.06338     0.2187   0.002206  -0.2898       0.7735 
   3    rs2130001  119859055       40    0.01653     0.1233  0.0004724    0.134       0.8941 
   3    rs9637384  119859266       40   -0.06338     0.2187   0.002206  -0.2898       0.7735 
   3    rs2171599  119859950       40    0.04602     0.1342   0.003084   0.3429       0.7336 
   3   rs13095684  119860093       40  -0.002894     0.1037  2.049e-05 -0.02791       0.9779 
   3   rs11705695  119860865       40     0.0198     0.1733  0.0003432   0.1142       0.9097 
   3   rs10934510  119861005       40   -0.04681     0.1239    0.00374  -0.3777       0.7077 
   3   rs11706916  119862117       40   -0.06338     0.2187   0.002206  -0.2898       0.7735 
   3   rs57199107  119862599       40     0.1285     0.1659    0.01555   0.7747       0.4433 
   3    rs2035674  119862702       40    0.04602     0.1342   0.003084   0.3429       0.7336 
   3    rs2035673  119862805       40    0.04602     0.1342   0.003084   0.3429       0.7336 
   3    rs2035672  119862809       40    0.04602     0.1342   0.003084   0.3429       0.7336 
   3    rs6804257  119862961       40    0.06376     0.1514   0.004643    0.421       0.6761 
   3   rs58155463  119863842       40    0.06641     0.1902   0.003196   0.3491        0.729 
   3    rs1807075  119863871       40    0.01022     0.1111  0.0002224  0.09195       0.9272 
   3    rs2046954  119864101       40    0.08058     0.1574   0.006846   0.5118       0.6117 
   3    rs2046953  119864113       40   -0.08711     0.1804   0.006095  -0.4827        0.632 
   3    rs4676703  119864157       40   -0.04681     0.1239    0.00374  -0.3777       0.7077 
   3    rs4676811  119864342       40    -0.1181     0.1267    0.02237  -0.9324        0.357 
   3     rs902796  119864583       40    0.03243     0.1671  0.0009903   0.1941       0.8471 
   3   rs13317104  119864770       40   -0.01467      0.158  0.0002269 -0.09287       0.9265 
   3   rs56148233  119864897       40    0.01561     0.1495  0.0002868   0.1044       0.9174 
   3   rs13073885  119865160       40   -0.01693     0.1233  0.0004957  -0.1373       0.8915 
   3   rs80204461  119865236       40   -0.05675     0.2412   0.001455  -0.2353       0.8152 
   3  rs149787510  119865265       40    0.03787     0.1809   0.001152   0.2094       0.8353 
   3  rs369983951  119865281       40   -0.05981     0.1515   0.004086  -0.3948       0.6952 
   3   rs34591954  119865436       40    0.09309     0.2022   0.005547   0.4604       0.6478 
   3     rs902795  119865700       40    0.03243     0.1671  0.0009903   0.1941       0.8471 
   3    rs5852232  119865939       40    0.08199     0.1338   0.009788   0.6129       0.5436 
   3  rs115217221  119866371       40     -0.197     0.2392    0.01754  -0.8238       0.4152 
   3    rs6438559  119867015       40    0.04662     0.1372   0.003028   0.3397       0.7359 
   3    rs6438560  119867288       40   -0.01657     0.1098  0.0005988  -0.1509       0.8809 
   3    rs6782570  119867366       40    0.04662     0.1372   0.003028   0.3397       0.7359 
   3    rs6769988  119867624       40    0.04662     0.1372   0.003028   0.3397       0.7359 
   3    rs6794478  119867803       40    0.04662     0.1372   0.003028   0.3397       0.7359 
   3   rs10934511  119867927       40     0.1334     0.1029    0.04238    1.297       0.2025 
   3    rs7641727  119868575       40   -0.07289     0.1076    0.01194  -0.6776       0.5022 
   3   rs34291253  119869117       40    -0.1229     0.1436    0.01892  -0.8561       0.3973 
   3    rs4488869  119869509       40    0.04662     0.1372   0.003028   0.3397       0.7359 
   3    rs4563433  119869525       40  -0.001564     0.1014  6.252e-06 -0.01541       0.9878 
   3   rs13075809  119869551       40    0.09309     0.2022   0.005547   0.4604       0.6478 
   3   rs79068333  119869923       40    -0.1013    0.09051    0.03192   -1.119         0.27 
   3    rs6438561  119870034       40    0.04662     0.1372   0.003028   0.3397       0.7359 
   3    rs6438562  119870132       40    0.06633      0.133   0.006502   0.4987       0.6209 
   3   rs35605064  119870229       40    0.06632     0.1669    0.00414   0.3975       0.6932 
   3    rs6438564  119870476       40    0.04662     0.1372   0.003028   0.3397       0.7359 
   3    rs6438565  119870658       40   -0.03226    0.09539   0.003001  -0.3382       0.7371 
   3   rs72952850  119870728       40     0.3543     0.2344    0.05673    1.512       0.1389 
   3    rs6438566  119870789       40    0.04662     0.1372   0.003028   0.3397       0.7359 
   3   rs58043269  119870828       40 -0.0004426     0.1091  4.328e-07 -0.004055       0.9968 
   3  rs543965823  119871257       40    -0.3906     0.1492     0.1527   -2.617      0.01265 
   3    rs9877813  119872586       40    -0.3413     0.1951    0.07455    -1.75      0.08825 
   3   rs10804550  119873718       40    -0.3413     0.1951    0.07455    -1.75      0.08825 
   3    rs9851098  119874674       40    0.05995    0.09503    0.01036   0.6308       0.5319 
   3   rs71327212  119874696       40    0.08388     0.1574   0.007418   0.5329       0.5972 
   3   rs71327213  119874858       40    0.03386     0.1419   0.001497   0.2387       0.8126 
   3    rs5852233  119875530       40    0.05022     0.1045   0.006045   0.4807       0.6335 
   3    rs2035671  119875948       40    0.08199     0.1338   0.009788   0.6129       0.5436 
   3   rs68123844  119876209       40    0.08388     0.1574   0.007418   0.5329       0.5972 
   3   rs12489527  119876676       40     -0.275     0.2143    0.04151   -1.283       0.2073 
   3   rs72952852  119877787       40     0.3543     0.2344    0.05673    1.512       0.1389 
   3   rs11712811  119877871       40     0.1573     0.1207    0.04278    1.303       0.2004 
   3   rs60845666  119878446       40  -0.004371    0.09366  5.732e-05 -0.04667        0.963 
   3    rs9844063  119878567       40    0.05995    0.09503    0.01036   0.6308       0.5319 
   3    rs9881717  119878678       40    0.04662     0.1372   0.003028   0.3397       0.7359 
   3   rs12152218  119878877       40    0.04662     0.1372   0.003028   0.3397       0.7359 
   3   rs10523022  119879375       40   -0.08711     0.1804   0.006095  -0.4827        0.632 
   3  rs141681040  119879726       40    0.05933     0.1731   0.003081   0.3427       0.7337 
   3    rs4676767  119880266       40    0.03243     0.1671  0.0009903   0.1941       0.8471 
   3  rs140706014  119880525       40    0.08199     0.1338   0.009788   0.6129       0.5436 
   3   rs77557687  119880760       40    0.07905     0.2185   0.003431   0.3617       0.7196 
   3  rs200601614  119880935       40   -0.08686       0.19   0.005469  -0.4571       0.6502 
   3   rs58361974  119881085       40    0.07402      0.139    0.00741   0.5326       0.5974 
   3   rs13079094  119882088       40   -0.08686       0.19   0.005469  -0.4571       0.6502 
   3   rs72952863  119882264       40     0.3543     0.2344    0.05673    1.512       0.1389 
   3   rs10514764  119883131       40    0.03478    0.09796   0.003306    0.355       0.7245 
   3    rs7633395  119883427       40     -0.197     0.2166    0.02131  -0.9095       0.3688 
   3    rs3732362  119883998       40   -0.02387    0.09845   0.001545  -0.2425       0.8097 
   3    rs3732363  119884101       40    -0.3413     0.1951    0.07455    -1.75      0.08825 
   3   rs13092071  119884407       40   -0.05605     0.1417     0.0041  -0.3955       0.6947 
   3    rs1488763  119884663       40    0.08407      0.109    0.01541   0.7713       0.4453 
   3   rs60464555  119884682       40    0.03478    0.09796   0.003306    0.355       0.7245 
   3   rs60112606  119885130       40   -0.06191     0.1148    0.00759  -0.5391        0.593 
   3    rs9853082  119885430       40    0.07382      0.139   0.007369   0.5311       0.5984 
   3    rs1873070  119885693       40     -0.275     0.2143    0.04151   -1.283       0.2073 
   3    rs9858566  119886548       40    0.04662     0.1372   0.003028   0.3397       0.7359 
   3     rs902790  119886776       40    0.04662     0.1372   0.003028   0.3397       0.7359 
   3   rs10934512  119887646       40    0.04662     0.1372   0.003028   0.3397       0.7359 
   3    rs9868058  119887956       40    0.04662     0.1372   0.003028   0.3397       0.7359 
   3    rs9868312  119888013       40    0.04662     0.1372   0.003028   0.3397       0.7359 
   3    rs6805050  119888124       40    0.04662     0.1372   0.003028   0.3397       0.7359 
   3   rs11719262  119889300       40   -0.06965      0.102    0.01212  -0.6827       0.4989 
   3    rs9841122  119890064       40    0.04662     0.1372   0.003028   0.3397       0.7359 
   3    rs9841303  119890181       40    0.04662     0.1372   0.003028   0.3397       0.7359 
   3   rs34720062  119890183       40     -0.197     0.2166    0.02131  -0.9095       0.3688 
   3   rs10629335  119890864       40    0.04662     0.1372   0.003028   0.3397       0.7359 
   3    rs7653263  119890883       40    0.04662     0.1372   0.003028   0.3397       0.7359 
   3   rs11456826  119890917       40    0.04662     0.1372   0.003028   0.3397       0.7359 
   3    rs7653396  119891039       40    0.04662     0.1372   0.003028   0.3397       0.7359 
   3    rs7641838  119891309       40    0.04662     0.1372   0.003028   0.3397       0.7359 
   3    rs7642171  119891781       40    0.04662     0.1372   0.003028   0.3397       0.7359 
   3   rs13064815  119892121       40   -0.05678     0.1669   0.003034  -0.3401       0.7357 
   3    rs9289142  119892779       40    0.04662     0.1372   0.003028   0.3397       0.7359 
   3    rs9857123  119893063       40    0.04662     0.1372   0.003028   0.3397       0.7359 
   3    rs1488762  119893257       40    0.04662     0.1372   0.003028   0.3397       0.7359 
   3    rs1488761  119893503       40    0.04662     0.1372   0.003028   0.3397       0.7359 
   3    rs1074053  119893745       40     0.1756     0.1491    0.03523    1.178       0.2461 
   3    rs1079784  119893803       40     -0.197     0.2166    0.02131  -0.9095       0.3688 
   3    rs2319540  119893904       40 -0.0004426     0.1091  4.328e-07 -0.004055       0.9968 
   3   esv3597570  119893984       40    0.08633     0.1244    0.01251   0.6939        0.492 
   3  rs552597888  119894496       40    0.09015     0.1728   0.007115   0.5218       0.6048 
   3    rs4134492  119894501       40    0.04662     0.1372   0.003028   0.3397       0.7359 
   3  rs116718806  119894617       40    0.07617      0.241   0.002622    0.316       0.7537 
   3   rs10571857  119895066       40    0.04662     0.1372   0.003028   0.3397       0.7359 
   3  rs543088040  119895130       40     0.0407     0.1181   0.003113   0.3445       0.7324 
   3   rs36107695  119895518       40   -0.08085    0.09765    0.01772  -0.8279       0.4129 
   3    rs6775625  119895536       40    0.04662     0.1372   0.003028   0.3397       0.7359 
   3    rs7634938  119895964       40     -0.197     0.2166    0.02131  -0.9095       0.3688 
   3   rs72952877  119896262       40     0.3543     0.2344    0.05673    1.512       0.1389 
   3   rs11709677  119896458       40   -0.06965      0.102    0.01212  -0.6827       0.4989 
   3   rs11721221  119896592       40   -0.06965      0.102    0.01212  -0.6827       0.4989 
   3    rs7635647  119896657       40    -0.3413     0.1951    0.07455    -1.75      0.08825 
   3   rs55871529  119896959       40    0.08298     0.1245    0.01156   0.6666        0.509 
   3   rs56097401  119897049       40     0.0227     0.1004   0.001343   0.2261       0.8224 
   3   rs34032950  119897671       40     -0.197     0.2166    0.02131  -0.9095       0.3688 
   3    rs9813834  119897778       40    0.04662     0.1372   0.003028   0.3397       0.7359 
   3   rs11707711  119898379       40    0.04662     0.1372   0.003028   0.3397       0.7359 
   3    rs6776122  119898985       40    0.04662     0.1372   0.003028   0.3397       0.7359 
   3   rs72952884  119899265       40     0.3543     0.2344    0.05673    1.512       0.1389 
   3     rs979682  119899523       40    0.04662     0.1372   0.003028   0.3397       0.7359 
   3    rs6438567  119899628       40    0.04662     0.1372   0.003028   0.3397       0.7359 
   3    rs1488765  119900212       40   -0.06965      0.102    0.01212  -0.6827       0.4989 
   3    rs1488764  119900260       40    0.04662     0.1372   0.003028   0.3397       0.7359 
   3   rs11710115  119900785       40   -0.06965      0.102    0.01212  -0.6827       0.4989 
   3    rs9872165  119901459       40    0.04662     0.1372   0.003028   0.3397       0.7359 
   3   rs62264969  119901588       40 -0.0004426     0.1091  4.328e-07 -0.004055       0.9968 
   3    rs9835042  119901774       40     -0.432     0.1586     0.1634   -2.724     0.009683 
   3   rs13088757  119901802       40     0.1756     0.1491    0.03523    1.178       0.2461 
   3   rs73856411  119902179       40   -0.05675     0.2412   0.001455  -0.2353       0.8152 
   3    rs9844508  119902960       40    -0.3413     0.1951    0.07455    -1.75      0.08825 
   3   rs11426784  119902996       40   -0.00536     0.1395  3.885e-05 -0.03842       0.9696 
   3    rs2319541  119903369       40    0.04662     0.1372   0.003028   0.3397       0.7359 
   3   rs16830813  119903604       40   -0.06965      0.102    0.01212  -0.6827       0.4989 
   3    rs1907681  119903742       40    0.04662     0.1372   0.003028   0.3397       0.7359 
   3     rs902791  119904125       40    0.04662     0.1372   0.003028   0.3397       0.7359 
   3   rs76885361  119904237       40    0.07617      0.241   0.002622    0.316       0.7537 
   3     rs902792  119904315       40    0.04662     0.1372   0.003028   0.3397       0.7359 
   3    rs5852234  119904366       40    -0.3413     0.1951    0.07455    -1.75      0.08825 
   3   rs34715601  119904657       40     0.1301     0.1216    0.02928    1.071       0.2911 
   3   rs76403762  119904676       40   -0.05675     0.2412   0.001455  -0.2353       0.8152 
   3    rs4676804  119904896       40    0.04662     0.1372   0.003028   0.3397       0.7359 
   3  rs138406928  119904951       40     0.1756     0.1491    0.03523    1.178       0.2461 
   3   rs72952897  119905387       40 -0.0004426     0.1091  4.328e-07 -0.004055       0.9968 
   3    rs2319542  119905641       40    0.04662     0.1372   0.003028   0.3397       0.7359 
   3    rs2874021  119905880       40 -0.0004426     0.1091  4.328e-07 -0.004055       0.9968 
   3    rs1352458  119906510       40    0.04662     0.1372   0.003028   0.3397       0.7359 
   3    rs4676809  119907244       40    0.04662     0.1372   0.003028   0.3397       0.7359 
   3    rs7637828  119907510       40    0.04662     0.1372   0.003028   0.3397       0.7359 
   3   rs35942490  119907917       40   -0.08824     0.1615   0.007794  -0.5463        0.588 
   3   rs75049149  119907928       40   -0.05675     0.2412   0.001455  -0.2353       0.8152 
   3   rs13090279  119908092       40     0.1756     0.1491    0.03523    1.178       0.2461 
   3    rs6772067  119908292       40    -0.3413     0.1951    0.07455    -1.75      0.08825 
   3   rs62264981  119908376       40 -0.0004426     0.1091  4.328e-07 -0.004055       0.9968 
   3   rs60511075  119908681       40 -0.0004426     0.1091  4.328e-07 -0.004055       0.9968 
   3   rs73856417  119909017       40   -0.05675     0.2412   0.001455  -0.2353       0.8152 
   3   rs71156784  119909301       40    0.08199     0.1338   0.009788   0.6129       0.5436 
   3   rs10934514  119909841       40    0.08199     0.1338   0.009788   0.6129       0.5436 
   3   rs10934515  119909846       40    0.08199     0.1338   0.009788   0.6129       0.5436 
   3   rs10934516  119909929       40    0.08199     0.1338   0.009788   0.6129       0.5436 
   3   rs35977875  119910072       40     -0.197     0.2166    0.02131  -0.9095       0.3688 
   3   rs10934517  119910198       40    0.08199     0.1338   0.009788   0.6129       0.5436 
   3    rs2171598  119910380       40    0.08199     0.1338   0.009788   0.6129       0.5436 
   3    rs2130000  119910524       40    0.08199     0.1338   0.009788   0.6129       0.5436 
   3  rs140612494  119910619       40   -0.05675     0.2412   0.001455  -0.2353       0.8152 
   3   rs35280462  119910752       40     -0.197     0.2166    0.02131  -0.9095       0.3688 
   3   rs11926867  119910906       40   -0.06965      0.102    0.01212  -0.6827       0.4989 
   3   rs72954705  119911171       40     0.3543     0.2344    0.05673    1.512       0.1389 
   3    rs6764549  119911603       40    0.08199     0.1338   0.009788   0.6129       0.5436 
   3    rs2319543  119911667       40    0.08199     0.1338   0.009788   0.6129       0.5436 
   3     rs902793  119912297       40   -0.06965      0.102    0.01212  -0.6827       0.4989 
   3     rs902794  119912406       40    0.04662     0.1372   0.003028   0.3397       0.7359 
   3  rs115059400  119912548       40     -0.197     0.2392    0.01754  -0.8238       0.4152 
   3   rs10674975  119912649       40   -0.01537     0.1327  0.0003529  -0.1158       0.9084 
   3   rs10674976  119912654       40    0.09252      0.115    0.01676   0.8048       0.4259 
   3   rs67430232  119912756       40   -0.06965      0.102    0.01212  -0.6827       0.4989 
   3    rs4676822  119913188       40    0.04662     0.1372   0.003028   0.3397       0.7359 
   3    rs2874022  119913520       40    0.04662     0.1372   0.003028   0.3397       0.7359 
   3   rs34537735  119913899       40     -0.197     0.2166    0.02131  -0.9095       0.3688 
   3  rs530640778  119914029       40     -0.232     0.1629    0.05066   -1.424       0.1626 
   3    rs9849023  119914147       40    0.04662     0.1372   0.003028   0.3397       0.7359 
   3  rs112676942  119914296       40    0.07753     0.1328   0.008882   0.5836        0.563 
   3    rs2014133  119914483       40    0.04662     0.1372   0.003028   0.3397       0.7359 
   3    rs2014142  119914609       40    -0.3413     0.1951    0.07455    -1.75      0.08825 
   3    rs2035669  119915437       40      0.217     0.1505    0.05187    1.442       0.1575 
   3   rs72954713  119915537       40   -0.07024     0.2024   0.003158   -0.347       0.7305 
   3   rs72954714  119915679       40   -0.07024     0.2024   0.003158   -0.347       0.7305 
   3    rs4549306  119916615       40 -0.0004426     0.1091  4.328e-07 -0.004055       0.9968 
   3     rs923726  119917879       40    0.08199     0.1338   0.009788   0.6129       0.5436 
   3     rs923727  119918124       40    0.08199     0.1338   0.009788   0.6129       0.5436 
   3     rs923728  119918149       40    0.08199     0.1338   0.009788   0.6129       0.5436 
   3    rs9842302  119918358       40    0.08199     0.1338   0.009788   0.6129       0.5436 
   3   rs72954718  119918507       40 -0.0004426     0.1091  4.328e-07 -0.004055       0.9968 
   3   rs72954719  119918542       40 -0.0004426     0.1091  4.328e-07 -0.004055       0.9968 
   3    rs9289143  119918661       40    0.08199     0.1338   0.009788   0.6129       0.5436 
   3   rs78254349  119918985       40     0.3543     0.2344    0.05673    1.512       0.1389 
   3   rs74786218  119918989       40     0.3543     0.2344    0.05673    1.512       0.1389 
   3    rs2874023  119919544       40    0.08199     0.1338   0.009788   0.6129       0.5436 
   3   rs11915552  119920245       40    0.08199     0.1338   0.009788   0.6129       0.5436 
   3   rs10049256  119920683       40    0.08199     0.1338   0.009788   0.6129       0.5436 
   3    rs5852236  119921154       40    0.08199     0.1338   0.009788   0.6129       0.5436 
   3   rs10049457  119921216       40     -0.432     0.1586     0.1634   -2.724     0.009683 
   3    rs2131174  119921317       40    0.08199     0.1338   0.009788   0.6129       0.5436 
   3   rs72954722  119921953       40   -0.01663     0.1905  0.0002004 -0.08726       0.9309 
   3    rs2007756  119922347       40    0.03243     0.1671  0.0009903   0.1941       0.8471 
   3    rs6783970  119922352       40   -0.08663     0.1082    0.01658  -0.8004       0.4285 
   3   rs10934518  119922782       40     -0.275     0.2143    0.04151   -1.283       0.2073 
   3   rs10934519  119923018       40    -0.3413     0.1951    0.07455    -1.75      0.08825 
   3   rs72954725  119923916       40 -0.0004426     0.1091  4.328e-07 -0.004055       0.9968 
   3   rs72954726  119924298       40   -0.07024     0.2024   0.003158   -0.347       0.7305 
   3    rs6803669  119924378       40   -0.08711     0.1804   0.006095  -0.4827        0.632 
   3  rs142823750  119925615       40    0.07617      0.241   0.002622    0.316       0.7537 
   3   rs35902169  119926380       40     -0.197     0.2166    0.02131  -0.9095       0.3688 
   3  rs112055226  119926679       40   -0.05675     0.2412   0.001455  -0.2353       0.8152 
   3   rs10934520  119926857       40   -0.08686       0.19   0.005469  -0.4571       0.6502 
   3    rs6765483  119927508       40    -0.1404     0.1062    0.04399   -1.322        0.194 
   3    rs2029607  119927857       40     -0.197     0.2166    0.02131  -0.9095       0.3688 
   3   rs62264984  119927925       40    -0.3413     0.1951    0.07455    -1.75      0.08825 
   3   rs79936700  119928225       40    0.07991     0.1809    0.00511   0.4418       0.6612 
   3   rs35791817  119928587       40   -0.08686       0.19   0.005469  -0.4571       0.6502 
   3    rs2029609  119928864       40    -0.3413     0.1951    0.07455    -1.75      0.08825 
   3   rs13087908  119929051       40    -0.1404     0.1062    0.04399   -1.322        0.194 
   3  rs201747814  119929266       40   -0.06493     0.1576   0.004445  -0.4119       0.6827 
   3   rs11348199  119929694       40     -0.197     0.2166    0.02131  -0.9095       0.3688 
   3   rs72954727  119930248       40     0.3543     0.2344    0.05673    1.512       0.1389 
   3    rs9878040  119930433       40     -0.432     0.1586     0.1634   -2.724     0.009683 
   3   rs11928560  119930462       40    -0.1197       0.18    0.01152  -0.6654       0.5098 
   3   rs56259926  119930696       40    0.02777     0.1733  0.0006749   0.1602       0.8736 
   3   rs28735732  119930855       40    -0.3596     0.1377     0.1522   -2.612      0.01283 
   3    rs9883331  119931220       40    -0.1099     0.1897    0.00876  -0.5795       0.5657 
   3   rs62264985  119932739       40     0.1096     0.1725    0.01051   0.6353       0.5291 
   3   rs13068983  119933062       40    -0.1529    0.09559    0.06311     -1.6       0.1179 
   3   rs16830894  119933461       40    -0.3596     0.1377     0.1522   -2.612      0.01283 
   3   rs12491165  119933959       40    -0.3596     0.1377     0.1522   -2.612      0.01283 
   3    rs4676832  119935080       40   -0.06175     0.1371   0.005313  -0.4505       0.6549 
   3    rs4676833  119935949       40    -0.1846    0.09297    0.09401   -1.986      0.05431 
   3    rs6777971  119936272       40   -0.06175     0.1371   0.005313  -0.4505       0.6549 
   3    rs6778180  119936483       40    0.07771     0.1139    0.01211   0.6825       0.4991 
   3    rs4676834  119936850       40   -0.06175     0.1371   0.005313  -0.4505       0.6549 
   3    rs9811483  119936972       40   -0.06175     0.1371   0.005313  -0.4505       0.6549 
   3  rs531304770  119938443       40    -0.1728    0.09597    0.07856     -1.8       0.0798 
   3    rs9821746  119939032       40    -0.1846    0.09297    0.09401   -1.986      0.05431 
   3   rs35114984  119939045       40    0.07484     0.1218   0.009843   0.6146       0.5425 
   3   rs34537560  119939309       40    0.09389     0.2409   0.003983   0.3898       0.6988 
   3   rs34998142  119939802       40     0.1087     0.1709    0.01053   0.6358       0.5287 
   3    rs9827384  119940167       40    -0.1099     0.1897    0.00876  -0.5795       0.5657 
   3    rs9827647  119940214       40 -7.306e-05      0.145  6.682e-09 -0.0005039       0.9996 
   3  rs112084427  119941181       40     0.3543     0.2344    0.05673    1.512       0.1389 
   3    rs9833127  119941321       40    -0.3596     0.1377     0.1522   -2.612      0.01283 
   3   rs72954733  119941726       40     0.3543     0.2344    0.05673    1.512       0.1389 
   3   rs11927125  119941774       40    0.02777     0.1733  0.0006749   0.1602       0.8736 
   3   rs62264988  119941973       40     0.1096     0.1725    0.01051   0.6353       0.5291 
   3   rs34964758  119942440       40     0.1087     0.1709    0.01053   0.6358       0.5287 
   3    rs2319544  119942520       40    -0.3596     0.1377     0.1522   -2.612      0.01283 
   3    rs9858897  119942724       40    -0.3596     0.1377     0.1522   -2.612      0.01283 
   3   rs34355004  119942839       40    0.05693      0.123   0.005604   0.4628       0.6462 
   3   rs34829073  119943371       40     0.1087     0.1709    0.01053   0.6358       0.5287 
   3   rs11929146  119943453       40    -0.1846    0.09297    0.09401   -1.986      0.05431 
   3  rs114095275  119943547       40    0.07905     0.2185   0.003431   0.3617       0.7196 
   3    rs6787458  119944395       40   -0.06175     0.1371   0.005313  -0.4505       0.6549 
   3    rs5852237  119944685       40    -0.1846    0.09297    0.09401   -1.986      0.05431 
   3  rs147511193  119945039       40     0.1096     0.1725    0.01051   0.6353       0.5291 
   3  rs149185568  119945419       40   -0.06175     0.1371   0.005313  -0.4505       0.6549 
   3   rs35577170  119945614       40    0.07771     0.1139    0.01211   0.6825       0.4991 
   3  rs563135683  119945617       40    0.07771     0.1139    0.01211   0.6825       0.4991 
   3    rs7648922  119946098       40     0.0781     0.1806     0.0049   0.4326       0.6678 
   3   rs34014378  119946506       40     0.1087     0.1709    0.01053   0.6358       0.5287 
   3    rs6785180  119947503       40     -0.167      0.179     0.0224  -0.9331       0.3567 
   3    rs1388755  119947711       40    -0.0239     0.1621  0.0005716  -0.1474       0.8836 
   3    rs7632933  119947944       40    -0.1688    0.09585    0.07548   -1.761      0.08622 
   3    rs1826376  119947967       40    -0.0239     0.1621  0.0005716  -0.1474       0.8836 
   3    rs7633690  119948671       40    -0.3596     0.1377     0.1522   -2.612      0.01283 
   3    rs9846992  119948863       40     0.1096     0.1725    0.01051   0.6353       0.5291 
   3    rs9847014  119948923       40    -0.1099     0.1897    0.00876  -0.5795       0.5657 
   3   rs35965564  119949883       40    0.05693      0.123   0.005604   0.4628       0.6462 
   3   rs12635156  119950111       40    -0.3596     0.1377     0.1522   -2.612      0.01283 
   3  rs145586367  119950317       40    -0.3596     0.1377     0.1522   -2.612      0.01283 
   3    rs1907683  119950617       40     0.1087     0.1709    0.01053   0.6358       0.5287 
   3   rs80047133  119951008       40     0.1386     0.1377    0.02599    1.007       0.3204 
   3   rs57119250  119951236       40     0.3543     0.2344    0.05673    1.512       0.1389 
   3  rs141232209  119952165       40    -0.3596     0.1377     0.1522   -2.612      0.01283 
   3    rs9863909  119952511       40 -7.306e-05      0.145  6.682e-09 -0.0005039       0.9996 
   3   rs35049714  119952700       40    0.07771     0.1139    0.01211   0.6825       0.4991 
   3    rs6438569  119953272       40   -0.06175     0.1371   0.005313  -0.4505       0.6549 
   3    rs4321558  119953697       40   -0.06175     0.1371   0.005313  -0.4505       0.6549 
   3    rs4501147  119953764       40   -0.06175     0.1371   0.005313  -0.4505       0.6549 
   3  rs112853410  119953793       40     0.3543     0.2344    0.05673    1.512       0.1389 
   3  rs113383224  119953805       40     0.3543     0.2344    0.05673    1.512       0.1389 
   3  rs376108162  119954775       40   -0.04399     0.1732   0.001694  -0.2539       0.8009 
   3   rs12492422  119955017       40    -0.3198     0.1456     0.1126   -2.196      0.03426 
   3    rs9852150  119955789       40    -0.3596     0.1377     0.1522   -2.612      0.01283 
   3  rs113604998  119956155       40     0.3543     0.2344    0.05673    1.512       0.1389 
   3   rs55762220  119956606       40     0.1087     0.1709    0.01053   0.6358       0.5287 
   3   rs55773752  119956657       40     0.1087     0.1709    0.01053   0.6358       0.5287 
   3    rs6764990  119957107       40    -0.1846    0.09297    0.09401   -1.986      0.05431 
   3   rs13314395  119958338       40    -0.3596     0.1377     0.1522   -2.612      0.01283 
   3    rs1602613  119959127       40    -0.3596     0.1377     0.1522   -2.612      0.01283 
   3   rs72954750  119959871       40     0.3543     0.2344    0.05673    1.512       0.1389 
   3   rs72954753  119961002       40     0.3543     0.2344    0.05673    1.512       0.1389 
   3    rs1492271  119961596       40   -0.06175     0.1371   0.005313  -0.4505       0.6549 
   3    rs1492272  119962322       40     0.1087     0.1709    0.01053   0.6358       0.5287 
   3  rs199824735  119963367       40   -0.04392     0.1065   0.004455  -0.4124       0.6824 
   3    rs6803611  119963432       40   -0.06175     0.1371   0.005313  -0.4505       0.6549 
   3   rs10586717  119964830       40    -0.1165    0.09669    0.03679   -1.205       0.2357 
   3   rs12638442  119964996       40    -0.3198     0.1456     0.1126   -2.196      0.03426 
   3    rs7612000  119965914       40    0.09389     0.2409   0.003983   0.3898       0.6988 
   3    rs1388754  119966363       40    -0.3596     0.1377     0.1522   -2.612      0.01283 
   3   rs56805999  119966563       40    0.02777     0.1733  0.0006749   0.1602       0.8736 
   3   rs59807714  119966659       40    0.04396     0.1418   0.002523     0.31       0.7582 
   3    rs1118199  119966801       40    -0.3596     0.1377     0.1522   -2.612      0.01283 
   3   rs62265006  119966844       40    -0.1099     0.1897    0.00876  -0.5795       0.5657 
   3  rs555597837  119967354       40     0.1015     0.1214    0.01807   0.8362       0.4083 
   3    rs1873651  119967358       40    -0.2301     0.1771    0.04252   -1.299       0.2018 
   3    rs9811713  119967439       40    -0.1099     0.1897    0.00876  -0.5795       0.5657 
   3    rs9811986  119967595       40    0.06423     0.1446   0.005165   0.4442       0.6594 
   3    rs9816153  119967886       40    -0.1165    0.09669    0.03679   -1.205       0.2357 
   3    rs6771865  119968323       40    -0.3596     0.1377     0.1522   -2.612      0.01283 
   3    rs6772226  119968485       40   -0.06175     0.1371   0.005313  -0.4505       0.6549 
   3    rs9854639  119968537       40    -0.1099     0.1897    0.00876  -0.5795       0.5657 
   3   rs78959228  119969796       40     0.1015     0.1214    0.01807   0.8362       0.4083 
   3   rs74744918  119969797       40     0.1015     0.1214    0.01807   0.8362       0.4083 
   3  rs535960478  119969910       40    0.01519     0.1323  0.0003468   0.1148       0.9092 
   3   rs35055813  119970719       40     0.1087     0.1709    0.01053   0.6358       0.5287 
   3   rs12695398  119970804       40    -0.1846    0.09297    0.09401   -1.986      0.05431 
   3  rs147389475  119970886       40    -0.5029     0.2271     0.1143   -2.214      0.03289 
   3  rs147079602  119970933       40    -0.1099     0.1897    0.00876  -0.5795       0.5657 
   3   rs61462888  119971231       40    0.04396     0.1418   0.002523     0.31       0.7582 
   3    rs6764177  119971246       40     0.1574     0.1201    0.04321     1.31       0.1981 
   3   rs78137076  119971969       40    -0.1846    0.09297    0.09401   -1.986      0.05431 
   3  rs138685019  119972224       40   -0.06175     0.1371   0.005313  -0.4505       0.6549 
   3   rs28783818  119972646       40    -0.5029     0.2271     0.1143   -2.214      0.03289 
   3   rs60112789  119972730       40    0.04396     0.1418   0.002523     0.31       0.7582 
   3    rs4583685  119973068       40   -0.06175     0.1371   0.005313  -0.4505       0.6549 
   3   rs35747924  119973083       40     0.1015     0.1214    0.01807   0.8362       0.4083 
   3   rs59078250  119973208       40    0.04396     0.1418   0.002523     0.31       0.7582 
   3    rs4431141  119973681       40    -0.1846    0.09297    0.09401   -1.986      0.05431 
   3   rs13324178  119973735       40    0.06423     0.1446   0.005165   0.4442       0.6594 
   3    rs2101656  119974065       40    -0.0239     0.1621  0.0005716  -0.1474       0.8836 
   3    rs2087746  119974138       40    0.05693      0.123   0.005604   0.4628       0.6462 
   3    rs6801765  119975040       40    0.06423     0.1446   0.005165   0.4442       0.6594 
   3    rs1844972  119975106       40    -0.3596     0.1377     0.1522   -2.612      0.01283 
   3    rs9826773  119975699       40    -0.3596     0.1377     0.1522   -2.612      0.01283 
   3    rs1907680  119976017       40   -0.06175     0.1371   0.005313  -0.4505       0.6549 
   3    rs9851018  119976194       40    -0.3596     0.1377     0.1522   -2.612      0.01283 
   3   rs34315935  119977105       40     -0.195     0.1285    0.05715   -1.518       0.1374 
   3   rs58693617  119977542       40    -0.1427     0.1718    0.01784  -0.8307       0.4113 
   3   rs28495065  119977647       40    -0.1099     0.1897    0.00876  -0.5795       0.5657 
   3    rs4676673  119977925       40    -0.1157    0.09367     0.0386   -1.235       0.2244 
   3   rs13319879  119977933       40    -0.2018     0.1428    0.04996   -1.414       0.1656 
   3   rs11716696  119978321       40    -0.2018     0.1428    0.04996   -1.414       0.1656 
   3   rs13059080  119979093       40    0.05693      0.123   0.005604   0.4628       0.6462 
   3    rs1352933  119979096       40   -0.08433    0.09578    0.01999  -0.8805       0.3841 
   3    rs1352932  119979146       40   -0.06175     0.1371   0.005313  -0.4505       0.6549 
   3    rs1352931  119979305       40   0.007353     0.1358  7.718e-05  0.05416       0.9571 
   3     rs980839  119980196       40   -0.06175     0.1371   0.005313  -0.4505       0.6549 
   3   rs11718951  119980551       40     0.1087     0.1709    0.01053   0.6358       0.5287 
   3    rs9872922  119980554       40    -0.1099     0.1897    0.00876  -0.5795       0.5657 
   3  rs139186147  119980939       40    -0.5029     0.2271     0.1143   -2.214      0.03289 
   3    rs9637364  119981494       40    -0.0239     0.1621  0.0005716  -0.1474       0.8836 
   3    rs9878591  119981798       40   -0.08433    0.09578    0.01999  -0.8805       0.3841 
   3    rs4676675  119982428       40   -0.08433    0.09578    0.01999  -0.8805       0.3841 
   3   rs13078387  119982650       40   0.001385     0.1225  3.367e-06  0.01131        0.991 
   3    rs1873652  119984085       40    -0.2018     0.1428    0.04996   -1.414       0.1656 
   3   rs71619771  119984809       40     0.1087     0.1709    0.01053   0.6358       0.5287 
   3   rs74347840  119985015       40   -0.05102     0.0975   0.007154  -0.5233       0.6038 
   3   rs60282320  119985162       40     0.3543     0.2344    0.05673    1.512       0.1389 
   3    rs4263318  119985678       40   -0.06175     0.1371   0.005313  -0.4505       0.6549 
   3   rs11290372  119985797       40    -0.2018     0.1428    0.04996   -1.414       0.1656 
   3    rs4314205  119985833       40   -0.06175     0.1371   0.005313  -0.4505       0.6549 
   3   rs13091848  119986024       40     0.1087     0.1709    0.01053   0.6358       0.5287 
   3    rs9856288  119986286       40    -0.2018     0.1428    0.04996   -1.414       0.1656 
   3    rs9856618  119986470       40    -0.2018     0.1428    0.04996   -1.414       0.1656 
   3     rs796824  119986776       40   -0.06175     0.1371   0.005313  -0.4505       0.6549 
   3  rs202139517  119986799       40    -0.0239     0.1621  0.0005716  -0.1474       0.8836 
   3   rs55861253  119986807       40     0.1982      0.161    0.03832    1.231       0.2261 
   3   rs56103727  119986843       40     0.1982      0.161    0.03832    1.231       0.2261 
   3     rs787183  119986913       40    0.02777     0.1733  0.0006749   0.1602       0.8736 
   3   rs12494395  119987430       40     0.1087     0.1709    0.01053   0.6358       0.5287 
   3    rs9824334  119987606       40    -0.2018     0.1428    0.04996   -1.414       0.1656 
   3    rs4676676  119987645       40     0.1982      0.161    0.03832    1.231       0.2261 
   3    rs1085611  119987936       40   -0.05102     0.0975   0.007154  -0.5233       0.6038 
   3   rs72954777  119988209       40     0.3543     0.2344    0.05673    1.512       0.1389 
   3     rs787184  119988409       40    0.04396     0.1418   0.002523     0.31       0.7582 
   3    rs9829600  119988640       40    -0.1099     0.1897    0.00876  -0.5795       0.5657 
   3   rs72954784  119988739       40     0.3543     0.2344    0.05673    1.512       0.1389 
   3    rs9816220  119988941       40    0.06423     0.1446   0.005165   0.4442       0.6594 
   3     rs813697  119989611       40   -0.06175     0.1371   0.005313  -0.4505       0.6549 
   3  rs545743587  119989697       40   -0.06246     0.1731   0.003415  -0.3609       0.7202 
   3     rs902797  119990371       40    -0.1099     0.1897    0.00876  -0.5795       0.5657 
   3  rs138383269  119990818       40   -0.05102     0.0975   0.007154  -0.5233       0.6038 
   3  rs544993123  119990819       40    0.01937     0.1152  0.0007432   0.1681       0.8674 
   3     rs787185  119990987       40   -0.06175     0.1371   0.005313  -0.4505       0.6549 
   3  rs541258615  119991066       40     0.0781     0.1806     0.0049   0.4326       0.6678 
   3   rs17812613  119991067       40    -0.1099     0.1897    0.00876  -0.5795       0.5657 
   3  rs201265685  119992134       40     0.1269     0.2179   0.008844   0.5823       0.5638 
   3   rs78307872  119992333       40    0.05693      0.123   0.005604   0.4628       0.6462 
   3  rs115686878  119992611       40    0.05693      0.123   0.005604   0.4628       0.6462 
   3  rs149065512  119992804       40    0.05693      0.123   0.005604   0.4628       0.6462 
   3   rs11707599  119992987       40    -0.2465     0.1399    0.07551   -1.762      0.08617 
   3   rs61797806  119993075       40    -0.1099     0.1897    0.00876  -0.5795       0.5657 
   3    rs9875613  119995092       40   -0.07617       0.12    0.01048  -0.6345       0.5295 
   3    rs2319672  119995423       40   -0.09999     0.1231    0.01707  -0.8123       0.4217 
   3    rs2319671  119995503       40    -0.2018     0.1428    0.04996   -1.414       0.1656 
   3   rs72954789  119995963       40    -0.2018     0.1428    0.04996   -1.414       0.1656 
   3    rs4378995  119996055       40   -0.07617       0.12    0.01048  -0.6345       0.5295 
   3    rs2319670  119996276       40     0.0731      0.241   0.002414   0.3032       0.7634 
   3   rs11914907  119997444       40   0.007248     0.1014  0.0001345   0.0715       0.9434 
   3   rs11922605  119997606       40   0.007248     0.1014  0.0001345   0.0715       0.9434 
   3   rs60066493  119997908       40     0.3076     0.2361    0.04277    1.303       0.2004 
   3    rs4058357  119997919       40    -0.2018     0.1428    0.04996   -1.414       0.1656 
   3   rs61284032  119997930       40     0.3076     0.2361    0.04277    1.303       0.2004 
   3   rs73856447  119998305       40     0.1061     0.1898   0.008157    0.559       0.5794 
   3    rs6774960  119999058       40   -0.07617       0.12    0.01048  -0.6345       0.5295 
   3   rs34305348  119999481       40    0.05693      0.123   0.005604   0.4628       0.6462 
   3     rs787202  119999621       40   -0.03656     0.1671   0.001258  -0.2188        0.828 
   3    rs4146299  119999820       40     0.0731      0.241   0.002414   0.3032       0.7634 
   3   rs10934526  119999834       40    -0.2018     0.1428    0.04996   -1.414       0.1656 
   3    rs2319669  119999954       40    -0.2018     0.1428    0.04996   -1.414       0.1656 
   3   rs35424653  120000082       40     0.1344     0.1502    0.02063   0.8948       0.3765 
   3    rs4146300  120000196       40     0.0731      0.241   0.002414   0.3032       0.7634 
   3    rs6795868  120001235       40   -0.07617       0.12    0.01048  -0.6345       0.5295 
   3    rs5852239  120002007       40   -0.07617       0.12    0.01048  -0.6345       0.5295 
   3    rs5852240  120002112       40    -0.0619     0.1221    0.00672  -0.5071        0.615 
   3   rs79019771  120002287       40     0.1344     0.1502    0.02063   0.8948       0.3765 
   3    rs1849933  120002295       40     0.0781     0.1806     0.0049   0.4326       0.6678 
   3    rs9843220  120003144       40   -0.07617       0.12    0.01048  -0.6345       0.5295 
   3   rs73856450  120003512       40     0.3076     0.2361    0.04277    1.303       0.2004 
   3    rs9848714  120004182       40    -0.2018     0.1428    0.04996   -1.414       0.1656 
   3   rs72954800  120004216       40    0.02736     0.1145   0.001501    0.239       0.8124 
   3    rs2943755  120004384       40    -0.0239     0.1621  0.0005716  -0.1474       0.8836 
   3     rs814182  120004402       40     0.1344     0.1502    0.02063   0.8948       0.3765 
   3    rs9849695  120004825       40    -0.2018     0.1428    0.04996   -1.414       0.1656 
   3   rs10934527  120005199       40    -0.2302     0.1407    0.06583   -1.636         0.11 
   3  rs113203377  120005482       40     0.3076     0.2361    0.04277    1.303       0.2004 
   3     rs787211  120005723       40    -0.0239     0.1621  0.0005716  -0.1474       0.8836 
   3   rs13091943  120005807       40    0.02794     0.1145   0.001565    0.244       0.8085 
   3   rs13096642  120006033       40    0.04646     0.1142   0.004334   0.4067       0.6865 
   3    rs2638599  120006822       40    0.07054    0.08838    0.01649   0.7982       0.4297 
   3    rs2673718  120006823       40    0.07054    0.08838    0.01649   0.7982       0.4297 
   3   rs11705881  120006985       40   -0.05146     0.1516   0.003025  -0.3395       0.7361 
   3    rs1092743  120007075       40   -0.02297     0.1344  0.0007681  -0.1709       0.8652 
   3    rs2971213  120007104       40     0.2354     0.1404    0.06887    1.676       0.1019 
   3   rs11706014  120007197       40   -0.01847     0.1545  0.0003758  -0.1195       0.9055 
   3   rs35964791  120007467       40     0.0731      0.241   0.002414   0.3032       0.7634 
   3    rs9810674  120007562       40     -0.101     0.1055    0.02358  -0.9579       0.3442 
   3    rs1085625  120008050       40   -0.02297     0.1344  0.0007681  -0.1709       0.8652 
   3    rs9815720  120008487       40     -0.101     0.1055    0.02358  -0.9579       0.3442 
   3    rs1085624  120008549       40     0.1344     0.1502    0.02063   0.8948       0.3765 
   3    rs1085623  120008571       40    0.08303    0.08949    0.02215   0.9278       0.3594 
   3    rs1085622  120008607       40     0.2354     0.1404    0.06887    1.676       0.1019 
   3    rs2101657  120008650       40   -0.05146     0.1516   0.003025  -0.3395       0.7361 
   3    rs1085621  120008712       40    0.08303    0.08949    0.02215   0.9278       0.3594 
   3    rs1085620  120008762       40     0.2354     0.1404    0.06887    1.676       0.1019 
   3    rs1085619  120008944       40    0.08303    0.08949    0.02215   0.9278       0.3594 
   3  rs147179008  120009202       40   -0.05146     0.1516   0.003025  -0.3395       0.7361 
   3  rs116647592  120009296       40   -0.05146     0.1516   0.003025  -0.3395       0.7361 
   3   rs28781320  120009970       40    -0.5029     0.2271     0.1143   -2.214      0.03289 
   3  rs113662578  120010078       40     0.4366     0.1769     0.1382    2.468       0.0182 
   3  rs112378529  120010462       40     0.4366     0.1769     0.1382    2.468       0.0182 
   3    rs2874052  120010675       40   -0.01847     0.1545  0.0003758  -0.1195       0.9055 
   3    rs2319667  120010735       40   -0.05146     0.1516   0.003025  -0.3395       0.7361 
   3   rs55668561  120010919       40   -0.05146     0.1516   0.003025  -0.3395       0.7361 
   3   rs28838888  120012083       40   -0.09432     0.1069    0.02007  -0.8823       0.3832 
   3   rs11711504  120012313       40   -0.01847     0.1545  0.0003758  -0.1195       0.9055 
   3    rs2943756  120012342       40     0.2217      0.142     0.0603    1.562       0.1267 
   3  rs150438062  120012357       40     0.1981      0.145     0.0468    1.366         0.18 
   3   rs10460827  120012942       40   -0.05146     0.1516   0.003025  -0.3395       0.7361 
   3   rs72956815  120013686       40   -0.05146     0.1516   0.003025  -0.3395       0.7361 
   3   rs75888934  120014568       40   -0.09203     0.2409   0.003827  -0.3821       0.7045 
   3    rs7642267  120014700       40    -0.1673     0.2172    0.01537  -0.7703       0.4459 
   3   rs10460828  120014745       40   -0.01847     0.1545  0.0003758  -0.1195       0.9055 
   3    rs9823907  120014947       40    -0.1673     0.2172    0.01537  -0.7703       0.4459 
   3    rs2673712  120015214       40    0.08049    0.09182    0.01982   0.8766       0.3862 
   3   rs77196366  120015433       40     0.1981      0.145     0.0468    1.366         0.18 
   3    rs2673713  120015447       40     0.2217      0.142     0.0603    1.562       0.1267 
   3    rs9849426  120016073       40   -0.09432     0.1069    0.02007  -0.8823       0.3832 
   3    rs9834585  120016963       40   -0.07851     0.1091    0.01344  -0.7196       0.4762 
   3   rs11273560  120017360       40   -0.02297     0.1344  0.0007681  -0.1709       0.8652 
   3     rs796825  120017480       40   -0.01862     0.1374   0.000483  -0.1355       0.8929 
   3     rs787203  120018214       40     0.1499     0.1127    0.04451     1.33       0.1913 
   3   rs57302710  120018672       40    -0.1105     0.1454    0.01498  -0.7601       0.4519 
   3   rs34782816  120019326       40    0.08835     0.1047     0.0184   0.8439        0.404 
   3    rs9846512  120019717       40     -0.279     0.1752    0.06254   -1.592       0.1196 
   3   rs35402050  120020105       40    -0.1549     0.1221    0.04066   -1.269       0.2121 
   3    rs1515574  120020489       40     0.1708     0.1031    0.06741    1.657       0.1057 
   3    rs9851825  120020555       40   -0.06618     0.1143    0.00874  -0.5788       0.5661 
   3    rs2971211  120020619       40    -0.1549     0.1221    0.04066   -1.269       0.2121 
   3   rs13314898  120020823       40    -0.1549     0.1221    0.04066   -1.269       0.2121 
   3   rs71800268  120020992       40    -0.1451     0.1528    0.02318  -0.9497       0.3483 
   3     rs787201  120021481       40   -0.06618     0.1143    0.00874  -0.5788       0.5661 
   3   rs12636534  120022162       40     0.2135     0.1029     0.1017    2.074      0.04488 
   3     rs787200  120022213       40    -0.0837     0.1458   0.008596   -0.574       0.5694 
   3  rs116096372  120023055       40     -0.197     0.2392    0.01754  -0.8238       0.4152 
   3   rs34143531  120023242       40     0.1708     0.1031    0.06741    1.657       0.1057 
   3     rs787199  120023270       40   -0.05338     0.1222   0.004999  -0.4369       0.6646 
   3    rs9867399  120023478       40    -0.1563      0.114    0.04714   -1.371       0.1784 
   3    rs9829772  120023612       40     -0.279     0.1752    0.06254   -1.592       0.1196 
   3   rs34577616  120025023       40     0.1486     0.1012    0.05373    1.469       0.1501 
   3    rs9850143  120025459       40     -0.279     0.1752    0.06254   -1.592       0.1196 
   3  rs187510115  120025542       40     0.4038     0.1687      0.131    2.393      0.02173 
   3   rs79276063  120025677       40    -0.1451     0.1528    0.02318  -0.9497       0.3483 
   3   rs77133734  120026025       40   -0.09203     0.2409   0.003827  -0.3821       0.7045 
   3     rs787198  120026579       40    -0.1212     0.1129    0.02945   -1.074       0.2897 
   3   rs72956841  120026759       40     0.1891     0.1706    0.03129    1.108       0.2749 
   3     rs787196  120026928       40    -0.1766     0.1292    0.04689   -1.367       0.1795 
   3   rs17281780  120027202       40    -0.0744     0.1222   0.009657  -0.6087       0.5463 
   3   rs76762825  120027350       40    0.03671     0.2413  0.0006089   0.1522       0.8799 
   3  rs542870940  120027409       40   -0.01184     0.2413  6.337e-05 -0.04907       0.9611 
   3   rs12494182  120027487       40    0.02303     0.2027  0.0003394   0.1136       0.9102 
   3  rs574047431  120027589       40    -0.1069      0.131    0.01722   -0.816       0.4196 
   3     rs809792  120029647       40    -0.1697     0.1423    0.03605   -1.192       0.2406 
   3    rs6771381  120029665       40   0.008344     0.1228  0.0001215  0.06794       0.9462 
   3   rs55813294  120030243       40    0.02303     0.2027  0.0003394   0.1136       0.9102 
   3     rs787186  120030650       40    -0.1697     0.1423    0.03605   -1.192       0.2406 
   3  rs149454147  120030760       40     0.4218     0.1909     0.1139     2.21      0.03323 
   3     rs787188  120030876       40    0.03418     0.1447   0.001466   0.2362       0.8145 
   3     rs787189  120030906       40   -0.04834     0.1157   0.004575  -0.4179       0.6784 
   3    rs2638591  120030938       40    -0.1323      0.172    0.01533  -0.7691       0.4466 
   3   rs73856465  120030979       40     0.4218     0.1909     0.1139     2.21      0.03323 
   3   rs73856468  120031010       40    0.01484     0.1357  0.0003145   0.1093       0.9135 
   3     rs787190  120031011       40    -0.1323      0.172    0.01533  -0.7691       0.4466 
   3   rs73856469  120031409       40   -0.07001     0.1806   0.003938  -0.3876       0.7005 
   3    rs6808344  120031522       40   -0.01432     0.1224  0.0003605  -0.1171       0.9074 
   3     rs787191  120031585       40   -0.06478     0.1179   0.007888  -0.5497       0.5858 
   3     rs787192  120031653       40    -0.1323      0.172    0.01533  -0.7691       0.4466 
   3    rs4676695  120031964       40    0.09765     0.1181    0.01768   0.8271       0.4133 
   3   rs34035570  120032493       40     0.1137     0.1177    0.02396   0.9659       0.3402 
   3   rs72956850  120032807       40    -0.0509     0.1095    0.00565  -0.4647       0.6448 
   3   rs72956851  120032829       40    -0.0509     0.1095    0.00565  -0.4647       0.6448 
   3   rs72956853  120032861       40   -0.02571     0.1357  0.0009437  -0.1895       0.8507 
   3     rs787194  120033258       40     0.1137     0.1177    0.02396   0.9659       0.3402 
   3   rs57086352  120034179       40     0.1172     0.2181    0.00754   0.5373       0.5942 
   3  rs113913744  120034314       40     -0.197     0.2392    0.01754  -0.8238       0.4152 
   3   rs72956859  120034422       40    0.06944     0.1618   0.004826   0.4293       0.6702 
   3    rs1085614  120034552       40    -0.1323      0.172    0.01533  -0.7691       0.4466 
   3   rs74447656  120034563       40   -0.09203     0.2409   0.003827  -0.3821       0.7045 
   3    rs9860337  120034713       40    -0.2316     0.1868    0.03889    -1.24       0.2226 
   3   rs35258094  120034731       40    -0.1323      0.172    0.01533  -0.7691       0.4466 
   3   rs55885326  120035388       40    0.06944     0.1618   0.004826   0.4293       0.6702 
   3   rs11719424  120035600       40     0.1158     0.1091    0.02877    1.061       0.2954 
   3   rs13075658  120035865       40    0.09085      0.115    0.01616   0.7901       0.4344 
   3    rs1085615  120035994       40     0.1137     0.1177    0.02396   0.9659       0.3402 
   3    rs1085616  120036109       40    -0.1323      0.172    0.01533  -0.7691       0.4466 
   3   rs72956861  120036127       40    0.06944     0.1618   0.004826   0.4293       0.6702 
   3  rs114601811  120036230       40     -0.197     0.2392    0.01754  -0.8238       0.4152 
   3  rs142774004  120036232       40    -0.1323      0.172    0.01533  -0.7691       0.4466 
   3  rs114940204  120036564       40    -0.1627     0.2173    0.01453  -0.7485       0.4588 
   3    rs1085617  120036705       40    -0.1323      0.172    0.01533  -0.7691       0.4466 
   3   rs78098868  120036961       40    0.08111     0.2023   0.004211   0.4009       0.6908 
   3   rs58556686  120037512       40   -0.04425     0.1105   0.004202  -0.4004       0.6911 
   3    rs9847841  120037536       40    -0.2316     0.1868    0.03889    -1.24       0.2226 
   3  rs141045107  120037740       40   -0.09203     0.2409   0.003827  -0.3821       0.7045 
   3  rs114765672  120038251       40    -0.1069     0.2407   0.005165  -0.4442       0.6594 
   3  rs115235940  120038295       40     -0.197     0.2392    0.01754  -0.8238       0.4152 
   3     rs787195  120038316       40     0.1137     0.1177    0.02396   0.9659       0.3402 
   3   rs13318838  120038364       40    -0.1323      0.172    0.01533  -0.7691       0.4466 
   3  rs113153986  120038486       40     -0.197     0.2392    0.01754  -0.8238       0.4152 
   3    rs6784366  120038797       40     0.1158     0.1091    0.02877    1.061       0.2954 
   3  rs536070765  120038903       40     -0.197     0.2392    0.01754  -0.8238       0.4152 
   3   rs16831027  120039185       40     -0.197     0.2392    0.01754  -0.8238       0.4152 
   3    rs7632516  120039375       40   -0.04425     0.1105   0.004202  -0.4004       0.6911 
   3    rs5852241  120040327       40     0.1137     0.1177    0.02396   0.9659       0.3402 
   3     rs787209  120040449       40     0.1137     0.1177    0.02396   0.9659       0.3402 
   3   rs73856480  120040545       40    0.02303     0.2027  0.0003394   0.1136       0.9102 
   3   rs77298798  120040546       40     -0.197     0.2392    0.01754  -0.8238       0.4152 
   3   rs72956869  120040606       40   -0.01056     0.1159  0.0002182 -0.09107       0.9279 
   3   rs73856482  120040793       40     0.2477     0.1765     0.0493    1.404       0.1685 
   3   rs11445102  120040873       40     0.1137     0.1177    0.02396   0.9659       0.3402 
   3   rs35658370  120041228       40   -0.03779     0.1013   0.003652  -0.3732       0.7111 
   3   rs56824035  120041244       40    0.06944     0.1618   0.004826   0.4293       0.6702 
   3     rs787208  120041432       40    -0.1323      0.172    0.01533  -0.7691       0.4466 
   3   rs16831032  120041546       40    0.02303     0.2027  0.0003394   0.1136       0.9102 
   3   rs11343116  120041733       40    -0.1323      0.172    0.01533  -0.7691       0.4466 
   3  rs558133547  120041741       40    -0.1323      0.172    0.01533  -0.7691       0.4466 
   3     rs787207  120041759       40    -0.1323      0.172    0.01533  -0.7691       0.4466 
   3   rs72956871  120042138       40  -0.005219      0.108  6.145e-05 -0.04832       0.9617 
   3  rs114769043  120042795       40     0.1049     0.2183   0.006046   0.4808       0.6334 
   3   rs16831033  120043023       40   -0.02693     0.1085   0.001618  -0.2482       0.8053 
   3    rs6782613  120043127       40    -0.1934     0.1783    0.03003   -1.085       0.2849 
   3  rs116389131  120043730       40     -0.197     0.2392    0.01754  -0.8238       0.4152 
   3   rs10511400  120043836       40   -0.02693     0.1085   0.001618  -0.2482       0.8053 
   3   rs34220764  120044146       40    -0.1601     0.1652    0.02413  -0.9693       0.3385 
   3   rs58174591  120044872       40    0.02534     0.1394  0.0008686   0.1818       0.8567 
   3  rs138097645  120045101       40     0.1049     0.2183   0.006046   0.4808       0.6334 
   3  rs115059594  120045463       40     -0.197     0.2392    0.01754  -0.8238       0.4152 
   3   rs11554681  120045966       40    0.09085      0.115    0.01616   0.7901       0.4344 
   3  rs113457089  120045973       40     -0.197     0.2392    0.01754  -0.8238       0.4152 
   3   rs58345296  120046597       40   -0.02693     0.1085   0.001618  -0.2482       0.8053 
   3     rs787206  120047380       40    -0.1601     0.1652    0.02413  -0.9693       0.3385 
   3  rs112676909  120047580       40     -0.197     0.2392    0.01754  -0.8238       0.4152 
   3   rs16831036  120048603       40   -0.02693     0.1085   0.001618  -0.2482       0.8053 
   3    rs6800402  120048615       40     0.1137     0.1177    0.02396   0.9659       0.3402 
   3   rs61020295  120049048       40   -0.07001     0.1806   0.003938  -0.3876       0.7005 
   3    rs2638597  120049292       40    -0.1601     0.1652    0.02413  -0.9693       0.3385 
   3    rs9850986  120050284       40    -0.3356      0.212    0.06186   -1.583       0.1217 
   3    rs6803428  120051323       40   -0.02693     0.1085   0.001618  -0.2482       0.8053 
   3  rs553758841  120051367       40    -0.1069     0.2407   0.005165  -0.4442       0.6594 
   3   rs16831049  120051423       40     -0.197     0.2392    0.01754  -0.8238       0.4152 
   3    rs9856670  120051537       40    -0.1601     0.1652    0.02413  -0.9693       0.3385 
   3    rs9876547  120051541       40    -0.1601     0.1652    0.02413  -0.9693       0.3385 
   3  rs555485502  120051601       40    0.06944     0.1618   0.004826   0.4293       0.6702 
   3    rs6782419  120051871       40   -0.02693     0.1085   0.001618  -0.2482       0.8053 
   3  rs560759949  120051938       40    -0.1394     0.1204     0.0341   -1.158        0.254 
   3    rs2943757  120052276       40     0.1137     0.1177    0.02396   0.9659       0.3402 
   3     rs787205  120053045       40    -0.1601     0.1652    0.02413  -0.9693       0.3385 
   3  rs190343305  120053298       40     -0.197     0.2392    0.01754  -0.8238       0.4152 
   3  rs141062687  120053356       40     0.1137     0.1177    0.02396   0.9659       0.3402 
   3    rs6802912  120054764       40     0.1049     0.2183   0.006046   0.4808       0.6334 
   3     rs701988  120055269       40     0.1137     0.1177    0.02396   0.9659       0.3402 
   3     rs923729  120055291       40    -0.1601     0.1652    0.02413  -0.9693       0.3385 
   3   rs10707185  120055698       40    0.05267     0.1225    0.00484   0.4299       0.6697 
   3   rs72317043  120055727       40    0.06944     0.1618   0.004826   0.4293       0.6702 
   3    rs9874631  120056295       40     0.1137     0.1177    0.02396   0.9659       0.3402 
   3   rs60136263  120057215       40    0.05267     0.1225    0.00484   0.4299       0.6697 
   3   rs56384860  120057382       40    0.06944     0.1618   0.004826   0.4293       0.6702 
   3    rs6764516  120057712       40    -0.1601     0.1652    0.02413  -0.9693       0.3385 
   3    rs6438577  120057782       40     0.1137     0.1177    0.02396   0.9659       0.3402 
   3    rs6803206  120058096       40     0.1137     0.1177    0.02396   0.9659       0.3402 
   3     rs951658  120058455       40    -0.1601     0.1652    0.02413  -0.9693       0.3385 
   3    rs9810784  120058714       40    -0.1601     0.1652    0.02413  -0.9693       0.3385 
   3    rs2319674  120058792       40     0.1137     0.1177    0.02396   0.9659       0.3402 
   3  rs535042019  120058882       40    0.05129     0.1417   0.003434   0.3619       0.7195 
   3   rs34104182  120059237       40   -0.06288     0.1618   0.003958  -0.3886       0.6998 
   3    rs6806659  120059399       40     0.1137     0.1177    0.02396   0.9659       0.3402 
   3  rs115005374  120060762       40     0.1049     0.2183   0.006046   0.4808       0.6334 
   3    rs2176093  120060883       40     0.1137     0.1177    0.02396   0.9659       0.3402 
   3   rs28826066  120061165       40    -0.1601     0.1652    0.02413  -0.9693       0.3385 
   3    rs9849354  120062589       40     0.1137     0.1177    0.02396   0.9659       0.3402 
   3   rs59766787  120062591       40     0.1891     0.1706    0.03129    1.108       0.2749 
   3   rs56048284  120062675       40    0.06944     0.1618   0.004826   0.4293       0.6702 
   3  rs111782197  120062798       40     -0.197     0.2392    0.01754  -0.8238       0.4152 
   3    rs9817398  120063789       40     0.1137     0.1177    0.02396   0.9659       0.3402 
   3    rs1009248  120063949       40   -0.06288     0.1618   0.003958  -0.3886       0.6998 
   3    rs9822269  120064504       40     0.1137     0.1177    0.02396   0.9659       0.3402 
   3    rs9822759  120064615       40    -0.1601     0.1652    0.02413  -0.9693       0.3385 
   3    rs9822636  120064669       40    -0.1601     0.1652    0.02413  -0.9693       0.3385 
   3    rs9822672  120064733       40     0.1137     0.1177    0.02396   0.9659       0.3402 
   3  rs113060460  120065124       40   -0.06288     0.1618   0.003958  -0.3886       0.6998 
   3    rs6808913  120065297       40    -0.1601     0.1652    0.02413  -0.9693       0.3385 
   3   rs60814807  120065519       40    0.06944     0.1618   0.004826   0.4293       0.6702 
   3  rs115406405  120065715       40     -0.197     0.2392    0.01754  -0.8238       0.4152 
   3   rs11928731  120065932       40    -0.1601     0.1652    0.02413  -0.9693       0.3385 
   3   rs28535957  120065960       40    -0.1601     0.1652    0.02413  -0.9693       0.3385 
   3   rs13327125  120066393       40    -0.1601     0.1652    0.02413  -0.9693       0.3385 
   3    rs6764372  120066698       40    0.05267     0.1225    0.00484   0.4299       0.6697 
   3   rs11914405  120066900       40    -0.1601     0.1652    0.02413  -0.9693       0.3385 
   3    rs6767308  120067212       40    -0.1601     0.1652    0.02413  -0.9693       0.3385 
   3    rs6791815  120067316       40   -0.02693     0.1085   0.001618  -0.2482       0.8053 
   3   rs12485446  120067411       40    -0.4113     0.2319    0.07644   -1.774      0.08416 
   3   rs72956897  120067574       40    0.06944     0.1618   0.004826   0.4293       0.6702 
   3    rs6770482  120068022       40   -0.02693     0.1085   0.001618  -0.2482       0.8053 
   3   rs10048964  120068155       40    -0.1601     0.1652    0.02413  -0.9693       0.3385 
   3   rs13318758  120068232       40    -0.1601     0.1652    0.02413  -0.9693       0.3385 
   3   rs77775034  120068628       40    -0.2316     0.1868    0.03889    -1.24       0.2226 
   3  rs112318008  120070086       40     -0.197     0.2392    0.01754  -0.8238       0.4152 
   3    rs6777979  120070643       40    -0.1601     0.1652    0.02413  -0.9693       0.3385 
   3   rs56191134  120070663       40    0.09085      0.115    0.01616   0.7901       0.4344 
   3    rs1515576  120070698       40    -0.0941     0.1442    0.01108  -0.6526       0.5179 
   3    rs7622363  120071567       40    -0.0941     0.1442    0.01108  -0.6526       0.5179 
   3   rs77301043  120071687       40    -0.1627     0.2173    0.01453  -0.7485       0.4588 
   3    rs9836095  120072001       40    -0.2316     0.1868    0.03889    -1.24       0.2226 
   3  rs147778109  120072300       40     -0.197     0.2392    0.01754  -0.8238       0.4152 
   3  rs115452362  120072761       40     -0.197     0.2392    0.01754  -0.8238       0.4152 
   3   rs55640624  120073427       40    0.06944     0.1618   0.004826   0.4293       0.6702 
   3   rs59522791  120074219       40    0.06944     0.1618   0.004826   0.4293       0.6702 
   3    rs1515575  120074423       40    0.09085      0.115    0.01616   0.7901       0.4344 
   3    rs1625178  120074492       40    -0.1601     0.1652    0.02413  -0.9693       0.3385 
   3   rs13075278  120074964       40    0.09085      0.115    0.01616   0.7901       0.4344 
   3   rs61160321  120075713       40    0.06944     0.1618   0.004826   0.4293       0.6702 
   3    rs5852244  120076233       40    0.09085      0.115    0.01616   0.7901       0.4344 
   3   rs59779647  120076327       40    0.06944     0.1618   0.004826   0.4293       0.6702 
   3   rs75099270  120076419       40    -0.4113     0.2319    0.07644   -1.774      0.08416 
   3  rs140096128  120077167       40    0.03089     0.1905  0.0006916   0.1622        0.872 
   3  rs111812851  120077276       40     -0.197     0.2392    0.01754  -0.8238       0.4152 
   3   rs79839362  120077647       40    -0.4113     0.2319    0.07644   -1.774      0.08416 
   3  rs116317663  120077695       40     -0.197     0.2392    0.01754  -0.8238       0.4152 
   3  rs538540410  120077948       40    -0.1132     0.1383    0.01732  -0.8183       0.4183 
   3  rs139257696  120078103       40    0.06944     0.1618   0.004826   0.4293       0.6702 
   3  rs143167018  120078105       40    0.05267     0.1225    0.00484   0.4299       0.6697 
   3    rs6787089  120078208       40    -0.0941     0.1442    0.01108  -0.6526       0.5179 
   3    rs6787618  120078710       40    0.09085      0.115    0.01616   0.7901       0.4344 
   3   rs13100050  120079033       40    0.09085      0.115    0.01616   0.7901       0.4344 
   3  rs111371079  120079244       40   -0.06288     0.1618   0.003958  -0.3886       0.6998 
   3   rs12495760  120079894       40   -0.06288     0.1618   0.003958  -0.3886       0.6998 
   3   rs16831061  120080369       40    -0.1627     0.2173    0.01453  -0.7485       0.4588 
   3   rs73855206  120080375       40    0.05267     0.1225    0.00484   0.4299       0.6697 
   3    rs3914498  120080853       40    0.09085      0.115    0.01616   0.7901       0.4344 
   3   rs12638445  120081245       40    -0.0941     0.1442    0.01108  -0.6526       0.5179 
   3    rs1147680  120081446       40    -0.0941     0.1442    0.01108  -0.6526       0.5179 
   3    rs1147681  120081836       40    -0.1601     0.1652    0.02413  -0.9693       0.3385 
   3  rs146340990  120082075       40    -0.1601     0.1652    0.02413  -0.9693       0.3385 
   3    rs2030413  120082782       40    0.08035     0.1104    0.01375    0.728       0.4711 
   3   rs11717787  120083401       40    -0.1462     0.1167    0.03962   -1.252       0.2182 
   3  rs114211109  120083748       40    -0.4113     0.2319    0.07644   -1.774      0.08416 
   3  rs112768024  120083851       40     -0.197     0.2392    0.01754  -0.8238       0.4152 
   3   rs72958712  120084878       40     0.2784      0.161    0.07294    1.729       0.0919 
   3   rs11718087  120084917       40   -0.07377     0.1185    0.01009  -0.6224       0.5374 
   3  rs115073416  120085777       40     -0.197     0.2392    0.01754  -0.8238       0.4152 
   3   rs72958714  120086188       40     0.2784      0.161    0.07294    1.729       0.0919 
   3    rs1147688  120086290       40    -0.1889     0.1417    0.04468   -1.333       0.1904 
   3   rs73855212  120086525       40   -0.05669     0.1903    0.00233  -0.2979       0.7674 
   3    rs1147689  120086785       40    -0.1889     0.1417    0.04468   -1.333       0.1904 
   3   rs16831067  120087041       40   -0.06387     0.1144   0.008141  -0.5585       0.5798 
   3    rs1147690  120087272       40    -0.1889     0.1417    0.04468   -1.333       0.1904 
   3    rs4676697  120087274       40    0.09085      0.115    0.01616   0.7901       0.4344 
   3   rs16831072  120087561       40     -0.197     0.2392    0.01754  -0.8238       0.4152 
   3   rs63463466  120087748       40    -0.1951     0.1384    0.04967   -1.409       0.1669 
   3   rs16831074  120088002       40     0.0667     0.1514   0.005082   0.4406        0.662 
   3   rs79894520  120088267       40   -0.05669     0.1903    0.00233  -0.2979       0.7674 
   3    rs1606871  120090445       40   -0.07377     0.1185    0.01009  -0.6224       0.5374 
   3   rs73855215  120090458       40   -0.05669     0.1903    0.00233  -0.2979       0.7674 
   3   rs35035255  120091447       40    0.03906     0.1182   0.002868   0.3306       0.7428 
   3   rs12497721  120091566       40    -0.4113     0.2319    0.07644   -1.774      0.08416 
   3  rs570067651  120091910       40     -0.197     0.2392    0.01754  -0.8238       0.4152 
   3  rs556257523  120092367       40   -0.05669     0.1903    0.00233  -0.2979       0.7674 
   3  rs142761241  120095869       40   -0.07377     0.1185    0.01009  -0.6224       0.5374 
   3  rs199978028  120096537       40   -0.07377     0.1185    0.01009  -0.6224       0.5374 
   3  rs148403956  120096804       40   -0.07377     0.1185    0.01009  -0.6224       0.5374 
   3  rs111525538  120096944       40    -0.1146     0.1258    0.02138  -0.9112       0.3679 
   3  rs371598772  120097025       40     0.2784      0.161    0.07294    1.729       0.0919 
   3  rs188773446  120097093       40   -0.05669     0.1903    0.00233  -0.2979       0.7674 
   3  rs542999874  120097307       40     -0.197     0.2392    0.01754  -0.8238       0.4152 
   3   rs36000147  120097494       40    0.03077     0.2189  0.0005197   0.1406        0.889 
   3   rs11713799  120097810       40   -0.07377     0.1185    0.01009  -0.6224       0.5374 
   3    rs6770455  120097925       40    0.03077     0.2189  0.0005197   0.1406        0.889 
   3    rs6770270  120097926       40    0.03077     0.2189  0.0005197   0.1406        0.889 
   3  rs145683115  120098295       40    -0.1146     0.1258    0.02138  -0.9112       0.3679 
   3    rs1716856  120099084       40    -0.2459     0.1337    0.08176   -1.839      0.07368 
   3   rs73855218  120099557       40   -0.05669     0.1903    0.00233  -0.2979       0.7674 
   3  rs115678646  120099618       40     -0.197     0.2392    0.01754  -0.8238       0.4152 
   3   rs11708297  120099799       40    -0.2282     0.1185    0.08886   -1.925      0.06173 
   3    rs1716855  120099932       40    -0.1889     0.1417    0.04468   -1.333       0.1904 
   3   rs75403416  120100851       40    0.06325     0.1525   0.004507   0.4148       0.6807 
   3    rs2091727  120100925       40      0.102     0.1214    0.01823     0.84       0.4061 
   3   rs13083670  120101337       40    0.03077     0.2189  0.0005197   0.1406        0.889 
   3    rs2673701  120101338       40    0.05261     0.1175   0.005246   0.4477       0.6569 
   3   rs34542139  120101658       40    0.05261     0.1175   0.005246   0.4477       0.6569 
   3   rs16831087  120102708       40   -0.07377     0.1185    0.01009  -0.6224       0.5374 
   3    rs1733324  120103009       40    0.05261     0.1175   0.005246   0.4477       0.6569 
   3    rs1716840  120103360       40    0.04722     0.1222   0.003911   0.3863       0.7015 
   3   rs75375663  120103369       40     -0.197     0.2392    0.01754  -0.8238       0.4152 
   3   rs13096232  120103460       40    0.03077     0.2189  0.0005197   0.1406        0.889 
   3   rs13096256  120103511       40    0.03077     0.2189  0.0005197   0.1406        0.889 
   3  rs114887859  120103534       40    0.08111     0.2023   0.004211   0.4009       0.6908 
   3  rs539396463  120103862       40    -0.4113     0.2319    0.07644   -1.774      0.08416 
   3   rs71327229  120103947       40    0.03077     0.2189  0.0005197   0.1406        0.889 
   3   rs11308250  120103953       40    0.05261     0.1175   0.005246   0.4477       0.6569 
   3    rs1356112  120105438       40    0.06269     0.1163   0.007583   0.5388       0.5931 
   3    rs1621291  120105702       40    0.04722     0.1222   0.003911   0.3863       0.7015 
   3    rs1617553  120106039       40    0.05261     0.1175   0.005246   0.4477       0.6569 
   3   rs61098351  120106297       40  -0.004409     0.1225   3.41e-05   -0.036       0.9715 
   3    rs1733328  120106409       40    -0.1889     0.1417    0.04468   -1.333       0.1904 
   3    rs1716839  120106436       40    0.07598       0.12    0.01043   0.6329       0.5306 
   3    rs1716838  120106521       40    0.07598       0.12    0.01043   0.6329       0.5306 
   3    rs4676776  120106539       40    0.07518     0.1902   0.004097   0.3954       0.6948 
   3  rs541872738  120107097       40   -0.08035     0.2023   0.004133  -0.3971       0.6935 
   3  rs141350820  120107238       40    -0.2478     0.2152    0.03373   -1.152       0.2566 
   3   rs11378986  120107518       40      0.102     0.1214    0.01823     0.84       0.4061 
   3    rs2702157  120107803       40    -0.2785     0.2142     0.0426     -1.3       0.2013 
   3    rs7616519  120107943       40   -0.04656     0.1109   0.004619  -0.4199       0.6769 
   3    rs2702158  120108004       40    -0.2785     0.2142     0.0426     -1.3       0.2013 
   3   rs11296382  120108333       40   -0.05523    0.09633   0.008577  -0.5734       0.5698 
   3    rs7616807  120108361       40  -0.001356     0.1057   4.33e-06 -0.01283       0.9898 
   3    rs9851711  120108556       40    -0.1889     0.1417    0.04468   -1.333       0.1904 
   3    rs7617027  120108608       40   -0.08102     0.1074    0.01475  -0.7542       0.4554 
   3    rs7639127  120108652       40     0.1245     0.1211    0.02705    1.028       0.3105 
   3    rs7639144  120108703       40     0.1245     0.1211    0.02705    1.028       0.3105 
   3    rs2673696  120108755       40      0.102     0.1214    0.01823     0.84       0.4061 
   3   rs59248423  120109263       40    0.05604     0.1447   0.003931   0.3873       0.7007 
   3   rs61535593  120109273       40     0.2784      0.161    0.07294    1.729       0.0919 
   3   rs73855223  120109373       40     0.5056      0.172     0.1853     2.94     0.005558 
   3    rs6773612  120109565       40    0.06537     0.1102    0.00917    0.593       0.5567 
   3    rs4676777  120109568       40    0.07518     0.1902   0.004097   0.3954       0.6948 
   3   rs55893937  120110510       40   -0.07024     0.2024   0.003158   -0.347       0.7305 
   3   rs73855224  120111304       40   -0.05669     0.1903    0.00233  -0.2979       0.7674 
   3  rs140742238  120111707       40     0.1626     0.1791    0.02125   0.9082       0.3695 
   3   rs33935225  120111866       40     0.1183     0.2019   0.008962   0.5862       0.5612 
   3    rs4533682  120111971       40    0.07626     0.1219     0.0102   0.6258       0.5352 
   3   rs34805176  120112463       40    0.05044     0.1808   0.002043   0.2789       0.7818 
   3    rs1147693  120112484       40     -0.118      0.105    0.03214   -1.123       0.2683 
   3   rs58296615  120112728       40     0.1626     0.1791    0.02125   0.9082       0.3695 
   3    rs1147694  120113124       40     -0.118      0.105    0.03214   -1.123       0.2683 
   3       rs2488  120113286       40     -0.118      0.105    0.03214   -1.123       0.2683 
   3    rs1057231  120113403       40     -0.118      0.105    0.03214   -1.123       0.2683 
   3      rs13709  120114128       40     -0.118      0.105    0.03214   -1.123       0.2683 
   3       rs1700  120114637       40    -0.2478     0.2152    0.03373   -1.152       0.2566 
   3    rs1056928  120114914       40    -0.1825     0.1051    0.07356   -1.737      0.09049 
   3    rs1259328  120115286       40    -0.1825     0.1051    0.07356   -1.737      0.09049 
   3   rs11708686  120115385       40    0.06537     0.1102    0.00917    0.593       0.5567 
   3  rs114109084  120115864       40     0.5231     0.2259     0.1236    2.315      0.02609 
   3   rs16831134  120116162       40    -0.4113     0.2319    0.07644   -1.774      0.08416 
   3    rs1147696  120119479       40    -0.1825     0.1051    0.07356   -1.737      0.09049 
   3    rs1147697  120119799       40    -0.1291     0.1066    0.03716   -1.211       0.2333 
   3    rs1147698  120120288       40    -0.1825     0.1051    0.07356   -1.737      0.09049 
   3   rs11361184  120120432       40    -0.1483     0.1201    0.03858   -1.235       0.2245 
   3    rs2319741  120120625       40    -0.4113     0.2319    0.07644   -1.774      0.08416 
   3    rs1147699  120121411       40    -0.1825     0.1051    0.07356   -1.737      0.09049 
   3    rs2030414  120122332       40    -0.1718     0.1002    0.07179   -1.714      0.09462 
   3   rs80249294  120122439       40    -0.2731     0.2144    0.04096   -1.274       0.2104 
   3    rs9860676  120122495       40    -0.1364     0.1006    0.04618   -1.356        0.183 
   3    rs9880550  120122624       40    -0.1718     0.1002    0.07179   -1.714      0.09462 
   3    rs5015969  120122811       40    -0.1877     0.1043    0.07862   -1.801      0.07969 
   3    rs1533722  120122817       40    -0.1734     0.1055    0.06638   -1.644       0.1085 
   3    rs7433600  120122827       40     0.1923     0.2393    0.01671   0.8035       0.4267 
   3    rs1969356  120122930       40    -0.1718     0.1002    0.07179   -1.714      0.09462 
   3    rs9810151  120123349       40    -0.1364     0.1006    0.04618   -1.356        0.183 
   3    rs1147700  120123556       40    0.06537     0.1102    0.00917    0.593       0.5567 
   3   rs56281929  120123572       40     0.2005     0.1877    0.02915    1.068       0.2922 
   3    rs4676778  120124733       40    -0.1947    0.09537     0.0988   -2.041      0.04823 
   3   rs77341853  120125362       40    -0.4113     0.2319    0.07644   -1.774      0.08416 
   3    rs4676779  120125475       40    -0.1947    0.09537     0.0988   -2.041      0.04823 
   3    rs1147702  120126377       40    -0.1455     0.1042    0.04882   -1.397       0.1706 
   3    rs1105220  120126736       40    0.04204     0.1226   0.003083   0.3428       0.7336 
   3   rs75690795  120127113       40    -0.2731     0.2144    0.04096   -1.274       0.2104 
   3     rs869247  120127236       40    -0.1942    0.09914    0.09174   -1.959      0.05746 
   3    rs6799005  120127340       40    -0.1364     0.1006    0.04618   -1.356        0.183 
   3   rs10662375  120127663       40    -0.2072     0.1038     0.0948   -1.995      0.05326 
   3    rs3830566  120128841       40   -0.05669     0.1903    0.00233  -0.2979       0.7674 
   3    rs1515577  120128940       40    -0.1942    0.09914    0.09174   -1.959      0.05746 
   3    rs1147705  120129178       40    -0.1455     0.1042    0.04882   -1.397       0.1706 
   3   rs41271405  120129860       40     0.2005     0.1877    0.02915    1.068       0.2922 
   3   rs13097755  120131762       40   -0.02794     0.1374   0.001087  -0.2034       0.8399 
   3   rs13081694  120131950       40   -0.02794     0.1374   0.001087  -0.2034       0.8399 
   3   rs13088020  120133152       40   -0.02794     0.1374   0.001087  -0.2034       0.8399 
   3  rs544714284  120133165       40   -0.04608     0.2188   0.001166  -0.2106       0.8343 
   3   rs36191604  120133564       40   -0.07295     0.1369   0.007415  -0.5328       0.5973 
   3    rs2700261  120133857       40   -0.00421     0.1358   2.53e-05 -0.03101       0.9754 
   3   rs28487977  120133929       40    -0.1313     0.1001    0.04326   -1.311       0.1978 
   3   rs36113603  120133969       40   -0.01797     0.1621  0.0003233  -0.1109       0.9123 
   3    rs3215378  120134720       40   -0.02794     0.1374   0.001087  -0.2034       0.8399 
   3    rs2272515  120134883       40   -0.02794     0.1374   0.001087  -0.2034       0.8399 
   3    rs2272516  120134901       40   -0.05669     0.1903    0.00233  -0.2979       0.7674 
   3    rs1259291  120135534       40   -0.00421     0.1358   2.53e-05 -0.03101       0.9754 
   3   rs34446218  120135845       40   -0.02794     0.1374   0.001087  -0.2034       0.8399 
   3  rs140674503  120136144       40    0.03201     0.1449   0.001283    0.221       0.8263 
   3    rs1259292  120136417       40   -0.00421     0.1358   2.53e-05 -0.03101       0.9754 
   3    rs6775963  120136518       40   -0.02794     0.1374   0.001087  -0.2034       0.8399 
   3   rs34970822  120137596       40   -0.00421     0.1358   2.53e-05 -0.03101       0.9754 
   3   rs72958778  120137857       40    0.03201     0.1449   0.001283    0.221       0.8263 
   3  rs147056720  120137915       40    -0.2082     0.1543     0.0457   -1.349       0.1853 
   3   rs77693588  120138102       40     0.0513     0.1526   0.002964   0.3361       0.7386 
   3   rs78950798  120138272       40   -0.04608     0.2188   0.001166  -0.2106       0.8343 
   3   rs58932850  120138710       40    0.03201     0.1449   0.001283    0.221       0.8263 
   3    rs1879434  120138865       40   -0.02794     0.1374   0.001087  -0.2034       0.8399 
   3   rs56239327  120138873       40     0.1021     0.2021   0.006679   0.5055       0.6162 
   3    rs1259293  120139861       40   -0.00421     0.1358   2.53e-05 -0.03101       0.9754 
   3    rs1259294  120140701       40   -0.00421     0.1358   2.53e-05 -0.03101       0.9754 
   3   rs28718940  120140763       40    -0.1127     0.1801    0.01019  -0.6256       0.5353 
   3    rs1259296  120140985       40   -0.00421     0.1358   2.53e-05 -0.03101       0.9754 
   3   rs75855936  120141103       40   -0.04608     0.2188   0.001166  -0.2106       0.8343 
   3   rs78782527  120141479       40   -0.04608     0.2188   0.001166  -0.2106       0.8343 
   3   rs13324871  120141825       40    -0.1536     0.1276    0.03672   -1.204       0.2362 
   3   rs72958783  120141928       40   -0.05507     0.2187   0.001666  -0.2518       0.8026 
   3   rs76730636  120142739       40   -0.04608     0.2188   0.001166  -0.2106       0.8343 
   3  rs574011173  120142764       40     0.1021     0.2021   0.006679   0.5055       0.6162 
   3   rs55871500  120143222       40    0.02396     0.1621  0.0005746   0.1478       0.8833 
   3   rs61140037  120143490       40   -0.01555     0.1734  0.0002118 -0.08972        0.929 
   3    rs1259307  120143532       40   -0.04233     0.1146   0.003576  -0.3693        0.714 
   3    rs1259306  120143661       40    0.07948     0.1217     0.0111   0.6531       0.5177 
   3     rs916510  120143857       40    0.01982     0.1344   0.000572   0.1475       0.8835 
   3     rs916511  120143909       40  -0.006111     0.1091  8.249e-05 -0.05599       0.9556 
   3    rs5852246  120144211       40    0.03311     0.1454   0.001362   0.2277       0.8211 
   3   rs57919947  120144395       40   -0.03332     0.1485   0.001324  -0.2244       0.8236 
   3   rs73855241  120145547       40     0.1021     0.2021   0.006679   0.5055       0.6162 
   3    rs9866288  120146790       40    -0.1536     0.1276    0.03672   -1.204       0.2362 
   3    rs1259300  120147317       40   -0.08116     0.1141    0.01314  -0.7114       0.4812 
   3   rs35521019  120147336       40    0.04266     0.1151   0.003604   0.3707       0.7129 
   3   rs61795712  120147354       40    0.02072     0.1241  0.0007332    0.167       0.8683 
   3    rs1259299  120147864       40   -0.04588     0.1448   0.002636  -0.3169       0.7531 
   3   rs61795714  120148138       40   -0.06354     0.1731   0.003535  -0.3671       0.7156 
   3    rs1402372  120148298       40     0.1313     0.1078    0.03757    1.218       0.2307 
   3    rs1259298  120148805       40   -0.08755     0.1522   0.008634  -0.5753       0.5685 
   3   rs28439929  120149572       40     0.0234    0.09991   0.001442   0.2342       0.8161 
   3    rs1733296  120151004       40     0.1473      0.121    0.03753    1.217        0.231 
   3    rs1733297  120151022       40   -0.02022     0.1056   0.000963  -0.1914       0.8492 
   3    rs9854823  120151284       40   -0.09747     0.1142    0.01881  -0.8535       0.3987 
   3    rs1716837  120151418       40    0.09822     0.1137    0.01925   0.8637       0.3932 
   3    rs1628541  120151707       40   -0.03909     0.1097   0.003332  -0.3564       0.7235 
   3    rs9875281  120151767       40    -0.1375     0.1016    0.04599   -1.353       0.1839 
   3    rs9855400  120151769       40   -0.09747     0.1142    0.01881  -0.8535       0.3987 
   3    rs1733298  120151811       40     0.1473      0.121    0.03753    1.217        0.231 
   3    rs1627473  120151890       40   -0.03909     0.1097   0.003332  -0.3564       0.7235 
   3    rs9879383  120151997       40   -0.09747     0.1142    0.01881  -0.8535       0.3987 
   3    rs1733299  120152050       40    0.08007     0.1137    0.01287    0.704       0.4857 
   3    rs1624195  120152222       40   -0.03909     0.1097   0.003332  -0.3564       0.7235 
   3    rs1716836  120152861       40   -0.03909     0.1097   0.003332  -0.3564       0.7235 
   3    rs1716835  120153464       40    0.09936     0.1134    0.01979    0.876       0.3865 
   3    rs1733301  120153979       40     0.1473      0.121    0.03753    1.217        0.231 
   3    rs1733302  120154181       40    0.01366     0.1057  0.0004398   0.1293       0.8978 
   3    rs1733303  120154619       40     0.1473      0.121    0.03753    1.217        0.231 
   3    rs6764364  120154643       40    -0.1016     0.1119    0.02125  -0.9084       0.3694 
   3  rs143973150  120154650       40     -0.094     0.1807    0.00707  -0.5202        0.606 
   3    rs1733304  120154833       40    0.09822     0.1137    0.01925   0.8637       0.3932 
   3  rs142082108  120154971       40     0.1487     0.1127    0.04377    1.319       0.1951 
   3    rs6791913  120155043       40    -0.1016     0.1119    0.02125  -0.9084       0.3694 
   3    rs1520881  120155200       40    0.09822     0.1137    0.01925   0.8637       0.3932 
   3   rs77278922  120155592       40     0.1819     0.2395    0.01495   0.7596       0.4522 
   3    rs1733306  120155834       40    0.09822     0.1137    0.01925   0.8637       0.3932 
   3    rs1733307  120156003       40    0.09822     0.1137    0.01925   0.8637       0.3932 
   3    rs1123897  120157034       40     0.1394     0.1126    0.03879    1.238       0.2232 
   3    rs1123898  120157082       40     0.1487     0.1127    0.04377    1.319       0.1951 
   3   rs10715632  120157112       40    0.09822     0.1137    0.01925   0.8637       0.3932 
   3     rs874478  120158211       40     0.1011     0.1509    0.01168   0.6702       0.5068 
   3     rs874479  120158349       40     0.1167     0.1483    0.01603   0.7867       0.4363 
   3     rs874480  120158371       40    0.09754     0.1135    0.01908   0.8596       0.3954 
   3     rs874477  120158982       40      0.239     0.1395    0.07171    1.713      0.09481 
   3    rs1259329  120159877       40     0.1458     0.1445    0.02608    1.009       0.3195 
   3    rs5852249  120161242       40     0.1167     0.1483    0.01603   0.7867       0.4363 
   3   esv3597573  120161647       40   -0.03993     0.1322   0.002396  -0.3021       0.7642 
   3   rs72958801  120163208       40   -0.04795    0.08681   0.007964  -0.5523        0.584 
   3    rs1259331  120163606       40    0.03319     0.1023   0.002761   0.3244       0.7474 
   3    rs1259332  120163932       40    0.03319     0.1023   0.002761   0.3244       0.7474 
   3    rs6768839  120164314       40 -0.0007157    0.09163  1.605e-06 -0.007811       0.9938 
   3    rs1267675  120165097       40    0.09754     0.1135    0.01908   0.8596       0.3954 
   3    rs1259334  120165235       40    0.09754     0.1135    0.01908   0.8596       0.3954 
   3    rs4676699  120165290       40    0.09754     0.1135    0.01908   0.8596       0.3954 
   3    rs5000757  120165292       40    0.05861     0.1149   0.006801   0.5101       0.6129 
   3    rs1259335  120165305       40    -0.1081     0.1146    0.02286  -0.9429       0.3517 
   3    rs1259336  120165370       40    0.09754     0.1135    0.01908   0.8596       0.3954 
   3    rs1259337  120165394       40    0.09754     0.1135    0.01908   0.8596       0.3954 
   3  rs557614522  120165416       40   -0.09062     0.1024     0.0202  -0.8852       0.3816 
   3    rs1259338  120165614       40    0.09754     0.1135    0.01908   0.8596       0.3954 
   3   rs13326852  120166480       40  -0.001895     0.1048  8.608e-06 -0.01809       0.9857 
   3    rs1259339  120167006       40   -0.09899     0.1157    0.01891  -0.8558       0.3975 
   3   rs34772410  120168879       40     0.1011     0.1509    0.01168   0.6702       0.5068 
   3    rs1147706  120169009       40     0.1011     0.1509    0.01168   0.6702       0.5068 
   3    rs1147707  120169248       40    0.03787     0.1809   0.001152   0.2093       0.8353 
   3   rs72960807  120169383       40     0.2278     0.2158    0.02849    1.056       0.2978 
   3    rs1147708  120169641       40     -0.108     0.1155     0.0225  -0.9352       0.3556 
   3  rs113286484  120170327       40   -0.04402     0.1002   0.005052  -0.4393        0.663 
   3    rs1147709  120171720       40    0.04095     0.1157   0.003283   0.3538       0.7255 
   3    rs1147710  120172439       40    0.07231     0.1541   0.005759   0.4692       0.6416 
   3   rs66685284  120172964       40    0.07953     0.1137     0.0127   0.6992       0.4887 
   3    rs1259471  120173163       40    0.04095     0.1157   0.003283   0.3538       0.7255 
   3    rs1259472  120173536       40    0.07231     0.1541   0.005759   0.4692       0.6416 
   3    rs1259473  120173854       40    0.07231     0.1541   0.005759   0.4692       0.6416 
   3    rs9289145  120174306       40   -0.09062     0.1024     0.0202  -0.8852       0.3816 
   3    rs9631455  120174450       40    0.07953     0.1137     0.0127   0.6992       0.4887 
   3    rs1733319  120174761       40    0.07953     0.1137     0.0127   0.6992       0.4887 
   3    rs2702155  120175917       40    0.07231     0.1541   0.005759   0.4692       0.6416 
   3    rs1259311  120176818       40    0.07953     0.1137     0.0127   0.6992       0.4887 
   3    rs1270209  120177100       40    0.03976     0.1144    0.00317   0.3476         0.73 
   3    rs1259310  120177510       40     0.1878     0.1309    0.05137    1.435       0.1596 
   3  rs376584530  120177998       40   -0.02542     0.0996   0.001711  -0.2552          0.8 
   3   rs77091848  120178042       40    0.02906     0.1334   0.001248   0.2179       0.8286 
   3   rs57460775  120178124       40    -0.0725     0.1073    0.01188  -0.6758       0.5033 
   3    rs9843734  120179076       40    -0.0725     0.1073    0.01188  -0.6758       0.5033 
   3     rs735138  120179080       40   -0.03937     0.1077   0.003503  -0.3655       0.7168 
   3   rs11712887  120179191       40     0.1204     0.1661    0.01365   0.7253       0.4727 
   3    rs1259309  120179752       40     0.1303     0.1463    0.02047   0.8912       0.3784 
   3    rs1259308  120179828       40   -0.02242     0.1145   0.001008  -0.1958       0.8458 
   3    rs9849292  120180425       40   -0.09938     0.1068    0.02228  -0.9306       0.3579 
   3    rs1147712  120180650       40   -0.02554     0.1148   0.001302  -0.2226        0.825 
   3    rs7649619  120180654       40   -0.09938     0.1068    0.02228  -0.9306       0.3579 
   3    rs7637904  120180672       40   -0.09938     0.1068    0.02228  -0.9306       0.3579 
   3    rs1147713  120180971       40   -0.02242     0.1145   0.001008  -0.1958       0.8458 
   3    rs9854846  120181419       40   -0.09938     0.1068    0.02228  -0.9306       0.3579 
   3  rs145703075  120182648       40      0.108    0.09843    0.03071    1.097       0.2794 
   3   rs35547467  120184343       40     0.1204     0.1661    0.01365   0.7253       0.4727 
   3    rs1259312  120186012       40     0.1011     0.1509    0.01168   0.6702       0.5068 
   3    rs1520880  120186544       40   -0.09938     0.1068    0.02228  -0.9306       0.3579 
   3    rs1147714  120187785       40   -0.02554     0.1148   0.001302  -0.2226        0.825 
   3    rs1147715  120188028       40   -0.02554     0.1148   0.001302  -0.2226        0.825 
   3    rs9868131  120188879       40    -0.0725     0.1073    0.01188  -0.6758       0.5033 
   3  rs529978094  120189573       40    -0.0782     0.1218    0.01073  -0.6419       0.5248 
   3    rs4676700  120189574       40   -0.07516     0.1146    0.01119  -0.6556        0.516 
   3    rs1520879  120190220       40   -0.09938     0.1068    0.02228  -0.9306       0.3579 
   3    rs2252084  120191274       40   -0.01255     0.1163  0.0003065  -0.1079       0.9146 
   3   rs61797572  120191881       40     0.1362      0.172    0.01625   0.7922       0.4331 
   3   rs61797573  120191895       40     0.1204     0.1661    0.01365   0.7253       0.4727 
   3  rs567627628  120192920       40    -0.0725     0.1073    0.01188  -0.6758       0.5033 
   3    rs4676787  120194175       40     0.1204     0.1661    0.01365   0.7253       0.4727 
   3    rs1259342  120194615       40   -0.02242     0.1145   0.001008  -0.1958       0.8458 
   3   rs35595604  120195258       40     0.1303     0.1463    0.02047   0.8912       0.3784 
   3   rs71156801  120195438       40    -0.0161     0.1225  0.0004548  -0.1315       0.8961 
   3    rs9872918  120195491       40    -0.0725     0.1073    0.01188  -0.6758       0.5033 
   3    rs7622005  120196393       40   -0.05202     0.1108   0.005766  -0.4695       0.6414 
   3    rs1147716  120196458       40    0.06825     0.1223   0.008127    0.558       0.5801 
   3    rs4676788  120196987       40    0.04361     0.2026   0.001217   0.2152       0.8308 
   3    rs4676789  120197000       40   -0.05202     0.1108   0.005766  -0.4695       0.6414 
   3   rs72960832  120197151       40    -0.1416     0.1055    0.04528   -1.342       0.1874 
   3    rs1147717  120198142       40   -0.01255     0.1163  0.0003065  -0.1079       0.9146 
   3   rs55965049  120198437       40    0.00625     0.1207  7.061e-05   0.0518        0.959 
   3   rs11710885  120198693       40   -0.05202     0.1108   0.005766  -0.4695       0.6414 
   3    rs1147718  120198740       40    0.07711     0.1218    0.01043   0.6329       0.5306 
   3   rs55752646  120198954       40     -0.019      0.181    0.00029   -0.105       0.9169 
   3    rs1982186  120199086       40   -0.01255     0.1163  0.0003065  -0.1079       0.9146 
   3    rs9838077  120199097       40   -0.05202     0.1108   0.005766  -0.4695       0.6414 
   3    rs1262395  120199413       40    0.07711     0.1218    0.01043   0.6329       0.5306 
   3    rs1267693  120199467       40    0.03342      0.111    0.00238   0.3011        0.765 
   3  rs113452678  120200062       40     0.1681     0.2009    0.01809   0.8366        0.408 
   3    rs9823966  120200342       40   -0.08677     0.1015    0.01888  -0.8551       0.3979 
   3  rs112640717  120200344       40   -0.00662     0.1334  6.478e-05 -0.04962       0.9607 
   3    rs1259458  120200378       40     0.2631     0.1098     0.1311    2.395      0.02166 
   3    rs6789609  120200380       40     0.1316     0.2016    0.01108   0.6524        0.518 
   3   rs13098676  120200392       40     0.2088     0.1586    0.04364    1.317       0.1958 
   3    rs1259457  120200667       40   -0.01255     0.1163  0.0003065  -0.1079       0.9146 
   3    rs1259456  120200933       40    0.06825     0.1223   0.008127    0.558       0.5801 
   3    rs2700262  120201569       40    0.07711     0.1218    0.01043   0.6329       0.5306 
   3  rs145032567  120203686       40    0.03295     0.1299    0.00169   0.2536       0.8012 
   3   rs13099637  120204169       40   -0.05202     0.1108   0.005766  -0.4695       0.6414 
   3    rs1147719  120205490       40    -0.1031     0.1132    0.02136  -0.9107       0.3682 
   3    rs1402371  120205878       40   0.006215    0.09594  0.0001104  0.06478       0.9487 
   3    rs1147720  120206372       40    -0.1182     0.1251    0.02295  -0.9448       0.3507 
   3     rs988924  120206843       40    0.09495     0.1614   0.009023   0.5882       0.5599 
   3    rs1259322  120208244       40    -0.1182     0.1251    0.02295  -0.9448       0.3507 
   3    rs1259321  120208332       40    -0.1031     0.1132    0.02136  -0.9107       0.3682 
   3    rs1259320  120208442       40    -0.1219     0.1128    0.02979    -1.08       0.2869 
   3   rs61674057  120209598       40     0.1681     0.2009    0.01809   0.8366        0.408 
   3   rs62855060  120209946       40    -0.1219     0.1128    0.02979    -1.08       0.2869 
   3   rs35168877  120209986       40     0.2351     0.1289    0.08045    1.823      0.07613 
   3    rs1259318  120210229       40     0.1134      0.107    0.02868    1.059       0.2961 
   3    rs4676791  120210509       40   -0.01267     0.2189  8.808e-05 -0.05786       0.9542 
   3    rs8180105  120211435       40    0.02373     0.1068   0.001299   0.2223       0.8253 
   3    rs8180108  120211600       40    0.03734     0.1066   0.003216   0.3501       0.7282 
   3    rs1259317  120211990       40     -0.134     0.1263    0.02877   -1.061       0.2954 
   3    rs1259316  120212036       40     -0.134     0.1263    0.02877   -1.061       0.2954 
   3    rs9870449  120212065       40    0.04287     0.1105   0.003945   0.3879       0.7002 
   3    rs1259315  120212100       40     0.1824     0.1448    0.04007    1.259       0.2156 
   3    rs1259314  120212198       40     0.1749     0.1192    0.05367    1.468       0.1503 
   3    rs4676792  120212889       40    0.01985     0.1034  0.0009695    0.192       0.8487 
   3   rs34182414  120212967       40    0.01985     0.1034  0.0009695    0.192       0.8487 
   3  rs112757586  120213402       40  -0.001416     0.1005  5.226e-06 -0.01409       0.9888 
   3   rs55854851  120213470       40   -0.06228     0.1903   0.002812  -0.3273       0.7452 
   3    rs1259313  120214132       40     -0.134     0.1263    0.02877   -1.061       0.2954 
   3    rs1147721  120214270       40    -0.1629     0.1053    0.05924   -1.547       0.1302 
   3    rs1147722  120214385       40     0.1627     0.1308    0.03913    1.244       0.2211 
   3   rs56942711  120214580       40    -0.1537       0.13    0.03551   -1.183       0.2442 
   3    rs1147723  120215050       40     -0.134     0.1263    0.02877   -1.061       0.2954 
   3    rs1147724  120215187       40     -0.134     0.1263    0.02877   -1.061       0.2954 
   3    rs1147725  120215890       40     -0.134     0.1263    0.02877   -1.061       0.2954 
   3    rs1272257  120216892       40     0.1627     0.1308    0.03913    1.244       0.2211 
   3    rs4676793  120216974       40    -0.1009     0.1726    0.00891  -0.5845       0.5623 
   3  rs566289487  120217032       40  -0.001416     0.1005  5.226e-06 -0.01409       0.9888 
   3    rs1303244  120218209       40     0.1749     0.1192    0.05367    1.468       0.1503 
   3    rs9857229  120218421       40    0.04287     0.1105   0.003945   0.3879       0.7002 
   3   rs57513084  120218787       40  -0.001416     0.1005  5.226e-06 -0.01409       0.9888 
   3    rs1147726  120219331       40    -0.1174     0.1251    0.02265  -0.9385       0.3539 
   3   rs73855250  120219428       40    -0.1537       0.13    0.03551   -1.183       0.2442 
   3    rs3914889  120219620       40    0.06756     0.1081    0.01018   0.6253       0.5355 
   3   rs11713908  120220775       40   0.004954     0.1131  5.052e-05  0.04382       0.9653 
   3   rs34452493  120221136       40   -0.08118     0.1152     0.0129  -0.7048       0.4852 
   3    rs4408894  120221226       40    0.02373     0.1068   0.001299   0.2223       0.8253 
   3    rs5029440  120221285       40    0.02373     0.1068   0.001299   0.2223       0.8253 
   3    rs6438581  120221380       40  -0.001416     0.1005  5.226e-06 -0.01409       0.9888 
   3    rs6438582  120221427       40    0.02373     0.1068   0.001299   0.2223       0.8253 
   3    rs6438583  120221453       40    0.02373     0.1068   0.001299   0.2223       0.8253 
   3    rs1147727  120221458       40     0.1627     0.1308    0.03913    1.244       0.2211 
   3    rs6777371  120221576       40    0.02373     0.1068   0.001299   0.2223       0.8253 
   3    rs2319821  120222418       40    0.02373     0.1068   0.001299   0.2223       0.8253 
   3   rs55662337  120222769       40     0.0106     0.1905  8.147e-05  0.05564       0.9559 
   3    rs3914890  120222785       40   -0.02499     0.1026    0.00156  -0.2436       0.8088 
   3    rs3914891  120222834       40   -0.02499     0.1026    0.00156  -0.2436       0.8088 
   3   rs61797633  120223381       40    0.02121     0.2027   0.000288   0.1046       0.9172 
   3    rs4058251  120223477       40     -0.134     0.1263    0.02877   -1.061       0.2954 
   3   rs61797634  120223562       40    0.09999     0.2408   0.004517   0.4153       0.6803 
   3   rs10543525  120223759       40     0.3335     0.2352    0.05024    1.418       0.1644 
   3  rs375578868  120223915       40    0.05081     0.1108   0.005501   0.4585       0.6492 
   3    rs1147728  120224172       40   -0.07658     0.1007      0.015  -0.7606       0.4516 
   3    rs9846099  120225226       40     0.2682      0.198    0.04603    1.354       0.1837 
   3    rs1259340  120225355       40    -0.1752     0.2171    0.01685   -0.807       0.4247 
   3   rs60023566  120225802       40    0.06369     0.0973    0.01115   0.6546       0.5167 
   3    rs1259341  120225861       40    -0.1752     0.2171    0.01685   -0.807       0.4247 
   3    rs1147730  120227625       40    0.02925     0.1419   0.001117   0.2061       0.8378 
   3   rs58796674  120227934       40    -0.1828     0.1216    0.05612   -1.503       0.1411 
   3    rs1147731  120227940       40    0.02925     0.1419   0.001117   0.2061       0.8378 
   3   rs34743861  120228103       40    -0.1752     0.2171    0.01685   -0.807       0.4247 
   3   rs76379107  120228825       40    -0.1828     0.1216    0.05612   -1.503       0.1411 
   3    rs7615438  120228909       40    0.06369     0.0973    0.01115   0.6546       0.5167 
   3   rs12495283  120229174       40    -0.1828     0.1216    0.05612   -1.503       0.1411 
   3   rs73855253  120229939       40    -0.1828     0.1216    0.05612   -1.503       0.1411 
   3    rs1147732  120230117       40    0.02925     0.1419   0.001117   0.2061       0.8378 
   3    rs1147733  120230210       40     0.0754     0.1617    0.00569   0.4663       0.6436 
   3    rs1259476  120230287       40    0.07963      0.149   0.007461   0.5345       0.5961 
   3    rs1147735  120230512       40    0.02925     0.1419   0.001117   0.2061       0.8378 
   3   rs74585670  120232369       40    0.09205     0.2409   0.003828   0.3821       0.7045 
   3    rs3901452  120232831       40    -0.1828     0.1216    0.05612   -1.503       0.1411 
   3  rs142838638  120233383       40    -0.1061     0.1222    0.01944  -0.8681       0.3908 
   3    rs1147736  120233724       40    0.07963      0.149   0.007461   0.5345       0.5961 
   3    rs1259475  120234219       40    0.07963      0.149   0.007461   0.5345       0.5961 
   3    rs1259474  120234541       40    0.02925     0.1419   0.001117   0.2061       0.8378 
   3    rs3850569  120235017       40    -0.1828     0.1216    0.05612   -1.503       0.1411 
   3   rs17828015  120235204       40    -0.1828     0.1216    0.05612   -1.503       0.1411 
   3   rs17231566  120235277       40    -0.1828     0.1216    0.05612   -1.503       0.1411 
   3    rs9289146  120236329       40    0.07543     0.1445   0.007123   0.5221       0.6046 
   3    rs3861850  120236490       40    -0.1828     0.1216    0.05612   -1.503       0.1411 
   3    rs2141768  120236726       40    0.02925     0.1419   0.001117   0.2061       0.8378 
   3   rs76504958  120237122       40     0.2509     0.2379    0.02845    1.055       0.2981 
   3    rs7634473  120237228       40   -0.02751     0.1178   0.001434  -0.2336       0.8166 
   3    rs1259496  120237381       40   -0.05249     0.1516   0.003147  -0.3463        0.731 
   3    rs9882314  120237449       40    0.07438    0.09925    0.01456   0.7494       0.4582 
   3    rs1259495  120237730       40    -0.3772     0.2102    0.07811   -1.794      0.08072 
   3  rs145340703  120237871       40    0.09548     0.1153    0.01773   0.8283       0.4127 
   3    rs1259494  120238431       40   -0.07466     0.1445   0.006978  -0.5167       0.6083 
   3    rs2319822  120239317       40    0.02288    0.09962   0.001387   0.2297       0.8195 
   3    rs2319823  120239344       40    0.02288    0.09962   0.001387   0.2297       0.8195 
   3    rs2319824  120239580       40     0.1026     0.1099    0.02244    0.934       0.3562 
   3    rs7641178  120239827       40     0.1026     0.1099    0.02244    0.934       0.3562 
   3    rs1259493  120240321       40      0.139     0.1308    0.02884    1.062       0.2948 
   3    rs1259492  120241954       40    0.08479     0.1471   0.008663   0.5763       0.5678 
   3   rs35476814  120242309       40     0.1485     0.1445    0.02704    1.028       0.3106 
   3    rs1259491  120242866       40    -0.2912     0.1573    0.08277   -1.852      0.07183 
   3    rs2319826  120243196       40  -0.003947     0.1057  3.672e-05 -0.03735       0.9704 
   3    rs1259490  120243465       40    -0.1082     0.1132    0.02345  -0.9553       0.3454 
   3   rs72960888  120243589       40    0.01458     0.0981  0.0005813   0.1487       0.8826 
   3   rs72960890  120243640       40  -0.003947     0.1057  3.672e-05 -0.03735       0.9704 
   3   rs16831397  120244109       40     0.1026     0.1099    0.02244    0.934       0.3562 
   3    rs6771372  120244564       40    0.04019     0.2188  0.0008868   0.1837       0.8553 
   3   rs75688540  120244760       40      0.349     0.2346    0.05504    1.488       0.1451 
   3     rs893461  120245515       40    -0.1514     0.1217    0.03915   -1.244        0.221 
   3    rs1259489  120245825       40    -0.1566      0.112    0.04893   -1.398       0.1702 
   3   rs16831404  120245847       40  -0.003947     0.1057  3.672e-05 -0.03735       0.9704 
   3    rs1259488  120246568       40    -0.1082     0.1132    0.02345  -0.9553       0.3454 
   3    rs1259487  120246636       40    -0.2678      0.125     0.1078   -2.143       0.0386 
   3    rs2700266  120246656       40    -0.2912     0.1573    0.08277   -1.852      0.07183 
   3    rs2577884  120246657       40    -0.1082     0.1132    0.02345  -0.9553       0.3454 
   3    rs7646555  120246705       40  -0.003947     0.1057  3.672e-05 -0.03735       0.9704 
   3    rs1272777  120247278       40    0.08573     0.1512   0.008395   0.5672       0.5739 
   3    rs1259486  120247815       40    0.08479     0.1471   0.008663   0.5763       0.5678 
   3   rs59609571  120247858       40   -0.03246     0.1671   0.000992  -0.1943        0.847 
   3    rs1259485  120248448       40    -0.2748     0.1275      0.109   -2.156      0.03748 
   3    rs9837079  120248455       40    0.01458     0.0981  0.0005813   0.1487       0.8826 
   3    rs1259484  120248521       40    0.08479     0.1471   0.008663   0.5763       0.5678 
   3    rs1259482  120249160       40    0.08479     0.1471   0.008663   0.5763       0.5678 
   3    rs1259481  120249554       40    0.08479     0.1471   0.008663   0.5763       0.5678 
   3    rs6788734  120249587       40    0.01458     0.0981  0.0005813   0.1487       0.8826 
   3    rs6788928  120249594       40    0.01458     0.0981  0.0005813   0.1487       0.8826 
   3    rs6788749  120249621       40    0.01458     0.0981  0.0005813   0.1487       0.8826 
   3    rs1259480  120250207       40     0.1615     0.1523    0.02872     1.06       0.2959 
   3    rs4286452  120250343       40      0.349     0.2346    0.05504    1.488       0.1451 
   3    rs1595481  120250723       40   -0.04973     0.1065   0.005703  -0.4669       0.6433 
   3    rs1595480  120250761       40  -0.003947     0.1057  3.672e-05 -0.03735       0.9704 
   3    rs1595479  120250819       40    0.06353    0.09142    0.01255    0.695       0.4913 
   3    rs6789943  120251167       40    0.08479     0.1471   0.008663   0.5763       0.5678 
   3   rs73855265  120251320       40   -0.03246     0.1671   0.000992  -0.1943        0.847 
   3    rs4676794  120251710       40    -0.1587     0.1507    0.02839   -1.054       0.2987 
   3  rs149554271  120252063       40      0.349     0.2346    0.05504    1.488       0.1451 
   3    rs1370743  120252105       40   -0.04973     0.1065   0.005703  -0.4669       0.6433 
   3   rs79495193  120252354       40    -0.1082     0.1132    0.02345  -0.9553       0.3454 
   3  rs151158561  120252702       40      0.349     0.2346    0.05504    1.488       0.1451 
   3   rs74321940  120252956       40    -0.1082     0.1132    0.02345  -0.9553       0.3454 
   3  rs115241399  120253027       40    -0.2912     0.1573    0.08277   -1.852      0.07183 
   3    rs1595478  120253170       40   -0.04973     0.1065   0.005703  -0.4669       0.6433 
   3  rs138532128  120253203       40   -0.01351     0.1091  0.0004029  -0.1238       0.9022 
   3    rs6787337  120254145       40  -0.003947     0.1057  3.672e-05 -0.03735       0.9704 
   3   rs58348225  120254379       40   -0.04973     0.1065   0.005703  -0.4669       0.6433 
   3    rs9831815  120254765       40   -0.04973     0.1065   0.005703  -0.4669       0.6433 
   3   rs11921946  120255261       40   -0.08066     0.1152    0.01274  -0.7002       0.4881 
   3   rs79102584  120255458       40      0.349     0.2346    0.05504    1.488       0.1451 
   3    rs1837192  120256288       40    0.01458     0.0981  0.0005813   0.1487       0.8826 
   3  rs143652203  120256419       40      0.349     0.2346    0.05504    1.488       0.1451 
   3  rs111352518  120256513       40    0.04019     0.2188  0.0008868   0.1837       0.8553 
   3   rs78856450  120256726       40      0.349     0.2346    0.05504    1.488       0.1451 
   3    rs6797659  120257216       40  0.0006388    0.09595  1.166e-06 0.006658       0.9947 
   3   rs57382635  120257494       40   -0.06658     0.1807   0.003561  -0.3685       0.7145 
   3    rs4676795  120257747       40    -0.1686     0.1235    0.04676   -1.365       0.1802 
   3   rs57777808  120257868       40   -0.03688    0.09662   0.003819  -0.3817       0.7048 
   3  rs112101565  120258040       40      0.349     0.2346    0.05504    1.488       0.1451 
   3  rs541189041  120258842       40    -0.2451     0.1082     0.1189   -2.265      0.02932 
   3  rs111227672  120259040       40    0.04019     0.2188  0.0008868   0.1837       0.8553 
   3    rs7648326  120259252       40    -0.0235    0.09667   0.001553  -0.2431       0.8092 
   3  rs151194998  120259321       40    -0.0235    0.09667   0.001553  -0.2431       0.8092 
   3    rs9817367  120260420       40  0.0006388    0.09595  1.166e-06 0.006658       0.9947 
   3  rs114744831  120260842       40    -0.2912     0.1573    0.08277   -1.852      0.07183 
   3  rs560014018  120260897       40    0.01367    0.09782  0.0005133   0.1397       0.8896 
   3   rs28769344  120262091       40  0.0006388    0.09595  1.166e-06 0.006658       0.9947 
   3   rs28882727  120262315       40   -0.03688    0.09662   0.003819  -0.3817       0.7048 
   3   rs77315730  120262588       40    -0.2912     0.1573    0.08277   -1.852      0.07183 
   3   rs72962614  120262627       40     0.1247     0.1436    0.01946   0.8685       0.3906 
   3    rs2319827  120263186       40   -0.03688    0.09662   0.003819  -0.3817       0.7048 
   3   rs60626065  120263220       40   -0.06658     0.1807   0.003561  -0.3685       0.7145 
   3   rs72962617  120264081       40   -0.04642     0.1115   0.004537  -0.4162       0.6796 
   3   rs11321388  120264547       40  0.0006388    0.09595  1.166e-06 0.006658       0.9947 
   3    rs7647795  120264657       40  0.0006388    0.09595  1.166e-06 0.006658       0.9947 
   3    rs7647672  120264679       40  0.0006388    0.09595  1.166e-06 0.006658       0.9947 
   3    rs7627833  120264931       40  0.0006388    0.09595  1.166e-06 0.006658       0.9947 
   3    rs1370740  120265420       40  0.0006388    0.09595  1.166e-06 0.006658       0.9947 
   3    rs1370741  120265486       40     0.2484     0.1463     0.0705    1.698      0.09774 
   3   rs58949299  120266552       40     -0.175     0.1133    0.05909   -1.545       0.1307 
   3   rs28748088  120267110       40    -0.2912     0.1573    0.08277   -1.852      0.07183 
   3    rs9881574  120267235       40   -0.03688    0.09662   0.003819  -0.3817       0.7048 
   3   rs72962627  120267810       40  0.0006388    0.09595  1.166e-06 0.006658       0.9947 
   3   rs72962629  120267841       40  0.0006388    0.09595  1.166e-06 0.006658       0.9947 
   3    rs9849759  120268625       40    -0.0235    0.09667   0.001553  -0.2431       0.8092 
   3    rs4464490  120269279       40  0.0006388    0.09595  1.166e-06 0.006658       0.9947 
   3   rs77613516  120269326       40      0.349     0.2346    0.05504    1.488       0.1451 
   3    rs4676799  120269643       40     0.1247     0.1436    0.01946   0.8685       0.3906 
   3   rs11456849  120269919       40  0.0006388    0.09595  1.166e-06 0.006658       0.9947 
   3  rs200292983  120269941       40  0.0006388    0.09595  1.166e-06 0.006658       0.9947 
   3    rs7633287  120270106       40   -0.03688    0.09662   0.003819  -0.3817       0.7048 
   3  rs147825334  120270276       40     0.2406     0.2382    0.02615     1.01       0.3188 
   3    rs9822782  120270359       40    -0.0235    0.09667   0.001553  -0.2431       0.8092 
   3    rs7621985  120270503       40    -0.2912     0.1573    0.08277   -1.852      0.07183 
   3   rs34706826  120271549       40    -0.2912     0.1573    0.08277   -1.852      0.07183 
   3   rs17232163  120272027       40   -0.06658     0.1807   0.003561  -0.3685       0.7145 
   3    rs9853121  120272358       40  0.0006388    0.09595  1.166e-06 0.006658       0.9947 
   3   rs74384429  120273717       40    0.04019     0.2188  0.0008868   0.1837       0.8553 
   3  rs146254954  120273901       40   -0.06658     0.1807   0.003561  -0.3685       0.7145 
   3    rs6770836  120273968       40   -0.03688    0.09662   0.003819  -0.3817       0.7048 
   3   rs79269946  120274220       40    0.04019     0.2188  0.0008868   0.1837       0.8553 
   3   rs10511399  120274668       40      0.349     0.2346    0.05504    1.488       0.1451 
   3  rs113146365  120275796       40      0.174     0.1293    0.04549    1.346       0.1864 
   3  rs563809209  120276042       40     0.2179     0.1375    0.06196    1.584       0.1214 
   3     rs805014  120276430       40    -0.1796      0.142    0.04039   -1.265       0.2137 
   3     rs805013  120277321       40    -0.2912     0.1573    0.08277   -1.852      0.07183 
   3     rs701989  120277583       40    -0.1091     0.1084    0.02594   -1.006       0.3208 
   3  rs146207773  120277602       40     0.1323     0.1797    0.01407   0.7363       0.4661 
   3     rs805011  120277718       40     0.2267      0.127    0.07739    1.785      0.08219 
   3   rs11357792  120278046       40    -0.1405     0.1095    0.04158   -1.284       0.2069 
   3   rs11454750  120278179       40     -0.117     0.1075    0.03022   -1.088       0.2834 
   3  rs570924478  120278912       40     0.1541     0.1125      0.047    1.369        0.179 
   3     rs805010  120280160       40     -0.285      0.214     0.0446   -1.332       0.1908 
   3  rs146234409  120280217       40     0.2515     0.2151    0.03473    1.169       0.2495 
   3   rs16831500  120280374       40     0.2515     0.2151    0.03473    1.169       0.2495 
   3     rs805009  120280776       40    -0.1262      0.106    0.03593    -1.19       0.2414 
   3     rs805008  120280965       40    -0.1262      0.106    0.03593    -1.19       0.2414 
   3     rs805007  120281300       40    -0.1262      0.106    0.03593    -1.19       0.2414 
   3     rs805006  120281348       40    -0.1719     0.0996    0.07267   -1.726      0.09253 
   3     rs805005  120281467       40    -0.1719     0.0996    0.07267   -1.726      0.09253 
   3     rs805004  120281716       40    -0.1262      0.106    0.03593    -1.19       0.2414 
   3  rs187309645  120281746       40     0.2515     0.2151    0.03473    1.169       0.2495 
   3  rs191713389  120281757       40     0.3142     0.1836    0.07154    1.711      0.09522 
   3     rs805003  120281932       40    -0.1173     0.1251    0.02263  -0.9379       0.3542 
   3     rs805002  120282250       40    -0.2639     0.1177     0.1169   -2.243      0.03083 
   3     rs805001  120283121       40     0.2128     0.1282    0.06765    1.661        0.105 
   3     rs805000  120283439       40     0.2128     0.1282    0.06765    1.661        0.105 
   3     rs804999  120283516       40     0.2128     0.1282    0.06765    1.661        0.105 
   3  rs147345180  120283577       40     0.2426     0.2381     0.0266    1.019       0.3146 
   3  rs112037275  120283592       40   -0.06658     0.1807   0.003561  -0.3685       0.7145 
   3  rs112194717  120283732       40     0.0202      0.113  0.0008402   0.1788       0.8591 
   3   rs17140276  120283825       40     0.1286     0.1894    0.01198   0.6788       0.5014 
   3     rs804998  120283945       40     0.1908     0.1298    0.05381     1.47       0.1498 
   3  rs140481958  120284216       40      0.162     0.2173     0.0144   0.7452       0.4607 
   3     rs804997  120284546       40    0.05768     0.1669   0.003131   0.3455       0.7316 
   3  rs140411179  120284572       40      0.162     0.2173     0.0144   0.7452       0.4607 
   3  rs202238480  120284679       40      0.162     0.2173     0.0144   0.7452       0.4607 
   3     rs810867  120284782       40     0.1908     0.1298    0.05381     1.47       0.1498 
   3  rs149506357  120284806       40    -0.1009     0.2183   0.005588  -0.4621       0.6467 
   3  rs200349105  120284959       40      0.162     0.2173     0.0144   0.7452       0.4607 
   3  rs201691147  120285263       40    0.09101     0.2184   0.004548   0.4167       0.6793 
   3  rs201196220  120285273       40     0.1744     0.1491    0.03473    1.169       0.2495 
   3     rs804996  120285772       40     0.1964      0.159    0.03861    1.235       0.2243 
   3     rs804995  120285934       40    -0.1144     0.1214    0.02282   -0.942       0.3521 
   3     rs804994  120286030       40    -0.2825     0.1296     0.1112    -2.18      0.03551 
   3  rs139908444  120286237       40     0.2406     0.2382    0.02615     1.01       0.3188 
   3   rs16831503  120286574       40      0.162     0.2173     0.0144   0.7452       0.4607 
   3  rs113751644  120286655       40     0.0274     0.1145   0.001506   0.2394       0.8121 
   3    rs1007068  120287104       40    0.09482     0.1572   0.009479    0.603       0.5501 
   3     rs804993  120287641       40    -0.4984     0.2274     0.1122   -2.192      0.03458 
   3   rs16831512  120287683       40     0.1203      0.218    0.00795   0.5518       0.5843 
   3  rs143394292  120287753       40      0.162     0.2173     0.0144   0.7452       0.4607 
   3  rs147132030  120287775       40      0.162     0.2173     0.0144   0.7452       0.4607 
   3   rs17140280  120288107       40      0.162     0.2173     0.0144   0.7452       0.4607 
   3    rs1465837  120288868       40     0.1662     0.1886    0.02003   0.8813       0.3837 
   3    rs7626272  120289656       40     0.1662     0.1886    0.02003   0.8813       0.3837 
   3  rs140086460  120290076       40    0.06439     0.2187   0.002277   0.2945         0.77 
   3   rs34438738  120290413       40     0.1383     0.1796    0.01537   0.7702       0.4459 
   3   rs34924588  120290442       40     0.1383     0.1796    0.01537   0.7702       0.4459 
   3  rs142064830  120290865       40     0.2406     0.2382    0.02615     1.01       0.3188 
   3   rs78101778  120291428       40     0.1662     0.1886    0.02003   0.8813       0.3837 
   3  rs147684163  120291674       40     0.2797     0.1266     0.1139     2.21      0.03317 
   3  rs148515293  120291965       40     0.2406     0.2382    0.02615     1.01       0.3188 
   3  rs147235624  120292023       40   -0.03675     0.1809   0.001085  -0.2031       0.8401 
   3  rs183554847  120292043       40     0.2406     0.2382    0.02615     1.01       0.3188 
   3   rs13317378  120292156       40     0.1831     0.1419    0.04196     1.29       0.2048 
   3   rs13317412  120292281       40     0.1831     0.1419    0.04196     1.29       0.2048 
   3   rs13327807  120292395       40     0.1831     0.1419    0.04196     1.29       0.2048 
   3   rs13327784  120292457       40     0.1831     0.1419    0.04196     1.29       0.2048 
   3   rs13317479  120292458       40     0.1831     0.1419    0.04196     1.29       0.2048 
   3    rs6796980  120292577       40     0.1383     0.1796    0.01537   0.7702       0.4459 
   3  rs113426744  120292993       40     0.1831     0.1419    0.04196     1.29       0.2048 
   3  rs544477467  120293054       40     0.2406     0.2382    0.02615     1.01       0.3188 
   3  rs192912135  120293056       40     0.2406     0.2382    0.02615     1.01       0.3188 
   3  rs528313561  120293198       40     0.2406     0.2382    0.02615     1.01       0.3188 
   3    rs7621888  120293335       40     0.1367     0.1281    0.02907    1.067       0.2929 
   3  rs575400975  120293418       40     0.2406     0.2382    0.02615     1.01       0.3188 
   3  rs145156904  120293747       40   0.005371     0.2413  1.303e-05  0.02225       0.9824 
   3  rs138980014  120293874       40     0.2406     0.2382    0.02615     1.01       0.3188 
   3  rs141509844  120293920       40     0.1831     0.1419    0.04196     1.29       0.2048 
   3  rs538045403  120296814       40     0.4415     0.1897     0.1248    2.327      0.02537 
   3  rs554880955  120296816       40     0.4415     0.1897     0.1248    2.327      0.02537 
   3  rs531554479  120296818       40     0.4415     0.1897     0.1248    2.327      0.02537 
   3  rs575059757  120296820       40     0.4415     0.1897     0.1248    2.327      0.02537 
   3  rs551562698  120297894       40      0.236     0.2155    0.03059    1.095       0.2804 
   3  rs138226349  120299593       40  -0.000688     0.1118  9.966e-07 -0.006154       0.9951 
   3   rs28654501  120299998       40      0.124     0.1343    0.02196   0.9238       0.3614 
   3  rs550458225  120301040       40     0.2406     0.2382    0.02615     1.01       0.3188 
   3    rs1090434  120301189       40     0.1118     0.1475     0.0149   0.7582        0.453 
   3  rs148672516  120301288       40     0.2406     0.2382    0.02615     1.01       0.3188 
   3   rs75094780  120301547       40     0.1306     0.1404    0.02226   0.9302       0.3581 
   3    rs1090432  120302069       40     0.1495     0.1064    0.04934    1.404       0.1683 
   3  rs564571940  120302225       40     0.2406     0.2382    0.02615     1.01       0.3188 
   3  rs543905528  120302782       40     0.2406     0.2382    0.02615     1.01       0.3188 
   3  rs542953336  120302999       40  -0.002815     0.1224  1.393e-05 -0.02301       0.9818 
   3  rs374990348  120303001       40  -0.002815     0.1224  1.393e-05 -0.02301       0.9818 
   3  rs190815196  120303004       40  -0.002815     0.1224  1.393e-05 -0.02301       0.9818 
   3    rs9875173  120303052       40  0.0007826     0.1178  1.161e-06 0.006642       0.9947 
   3  rs535042222  120303254       40     0.2406     0.2382    0.02615     1.01       0.3188 
   3     rs811497  120303345       40     0.1495     0.1064    0.04934    1.404       0.1683 
   3  rs145196435  120303361       40     0.1393     0.1315    0.02867    1.059       0.2963 
   3  rs145099886  120303394       40     0.1831     0.1419    0.04196     1.29       0.2048 
   3  rs143766992  120303693       40     0.2406     0.2382    0.02615     1.01       0.3188 
   3  rs141014514  120303831       40     0.2406     0.2382    0.02615     1.01       0.3188 
   3    rs6438585  120305500       40 -0.0005995     0.2028  2.301e-07 -0.002957       0.9977 
   3  rs373800189  120305606       40   -0.05094     0.1516   0.002963  -0.3361       0.7387 
   3  rs150060367  120305826       40     0.2406     0.2382    0.02615     1.01       0.3188 
   3   rs72625411  120305998       40   0.005371     0.2413  1.303e-05  0.02225       0.9824 
   3  rs149187907  120306045       40     0.2406     0.2382    0.02615     1.01       0.3188 
   3  rs150374169  120307157       40     0.2406     0.2382    0.02615     1.01       0.3188 
   3  rs145989486  120307218       40     0.2406     0.2382    0.02615     1.01       0.3188 
   3  rs139870560  120307353       40     0.2406     0.2382    0.02615     1.01       0.3188 
   3  rs144465609  120307652       40     0.1323     0.1797    0.01407   0.7363       0.4661 
   3   rs71327238  120307661       40     0.2406     0.2382    0.02615     1.01       0.3188 
   3  rs111940914  120307784       40 -0.0005995     0.2028  2.301e-07 -0.002957       0.9977 
   3  rs140996602  120307876       40     0.2406     0.2382    0.02615     1.01       0.3188 
   3   rs72625412  120307899       40   0.005371     0.2413  1.303e-05  0.02225       0.9824 
   3  rs141650354  120307990       40     0.2406     0.2382    0.02615     1.01       0.3188 
   3  rs145217490  120308075       40     0.2406     0.2382    0.02615     1.01       0.3188 
   3     rs804989  120308273       40      0.159     0.1714    0.02213   0.9274       0.3596 
   3  rs150740464  120308476       40      0.132     0.1658    0.01641   0.7963       0.4308 
   3   rs72625413  120308507       40   0.005371     0.2413  1.303e-05  0.02225       0.9824 
   3  rs144879662  120308890       40     0.2406     0.2382    0.02615     1.01       0.3188 
   3  rs147942791  120308906       40     0.2406     0.2382    0.02615     1.01       0.3188 
   3     rs804988  120309142       40      0.159     0.1714    0.02213   0.9274       0.3596 
   3  rs140971362  120309337       40      0.162     0.2173     0.0144   0.7452       0.4607 
   3  rs538049788  120309763       40     0.1679     0.2172    0.01548    0.773       0.4443 
   3   rs72625414  120309791       40   0.005371     0.2413  1.303e-05  0.02225       0.9824 
   3  rs138705010  120310377       40     0.2406     0.2382    0.02615     1.01       0.3188 
   3  rs148012372  120310512       40     0.2406     0.2382    0.02615     1.01       0.3188 
   3  rs147532546  120311597       40     0.2406     0.2382    0.02615     1.01       0.3188 
   3  rs148744492  120312562       40     0.2406     0.2382    0.02615     1.01       0.3188 
   3  rs147518712  120312653       40     0.2406     0.2382    0.02615     1.01       0.3188 
   3  rs142338704  120312742       40     0.2406     0.2382    0.02615     1.01       0.3188 
   3  rs569348265  120313176       40      0.132     0.1658    0.01641   0.7963       0.4308 
   3   rs79010284  120313218       40   0.005371     0.2413  1.303e-05  0.02225       0.9824 
   3  rs140367918  120313407       40     0.2406     0.2382    0.02615     1.01       0.3188 
   3  rs150353096  120313671       40     0.2406     0.2382    0.02615     1.01       0.3188 
   3  rs138009635  120313919       40     0.2406     0.2382    0.02615     1.01       0.3188 
   3   rs17140284  120314391       40   0.005371     0.2413  1.303e-05  0.02225       0.9824 
   3  rs141973133  120314439       40     0.2406     0.2382    0.02615     1.01       0.3188 
   3  rs144211467  120314961       40     0.2406     0.2382    0.02615     1.01       0.3188 
   3   rs72625415  120315001       40   0.005371     0.2413  1.303e-05  0.02225       0.9824 
   3     rs804987  120315044       40     0.1331     0.1034    0.04175    1.287        0.206 
   3   rs12635956  120315852       40   0.005371     0.2413  1.303e-05  0.02225       0.9824 
   3     rs804986  120316150       40    0.04433      0.162   0.001967   0.2737       0.7858 
   3  rs145897517  120316160       40     0.2406     0.2382    0.02615     1.01       0.3188 
   3   rs16831523  120316203       40     0.1383     0.1796    0.01537   0.7702       0.4459 
   3  rs141185781  120316276       40     0.2406     0.2382    0.02615     1.01       0.3188 
   3  rs147745504  120316308       40     0.2406     0.2382    0.02615     1.01       0.3188 
   3   rs61797654  120316415       40     0.1024     0.1313    0.01575   0.7797       0.4404 
   3  rs143386022  120316420       40     0.2406     0.2382    0.02615     1.01       0.3188 
   3  rs146352694  120316744       40     0.2406     0.2382    0.02615     1.01       0.3188 
   3     rs804985  120316962       40     0.0771     0.1443   0.007461   0.5345       0.5961 
   3  rs139689412  120316969       40     0.2406     0.2382    0.02615     1.01       0.3188 
   3  rs149966946  120317007       40     0.2406     0.2382    0.02615     1.01       0.3188 
   3  rs140682207  120317232       40     0.2406     0.2382    0.02615     1.01       0.3188 
   3   rs61797656  120317324       40     0.1118     0.1475     0.0149   0.7582        0.453 
   3    rs1583654  120317469       40   0.005371     0.2413  1.303e-05  0.02225       0.9824 
   3  rs145801024  120317579       40     0.2406     0.2382    0.02615     1.01       0.3188 
   3  rs150813339  120317893       40     0.2406     0.2382    0.02615     1.01       0.3188 
   3   rs35085316  120318273       40   0.005371     0.2413  1.303e-05  0.02225       0.9824 
   3  rs201306485  120318645       40     0.2406     0.2382    0.02615     1.01       0.3188 
   3    rs6438586  120318802       40   -0.01469     0.1131  0.0004437  -0.1299       0.8974 
   3     rs701991  120318938       40    0.04433      0.162   0.001967   0.2737       0.7858 
   3  rs535359141  120318968       40    0.07575     0.1806   0.004609   0.4195       0.6772 
   3  rs151130923  120319260       40     0.2406     0.2382    0.02615     1.01       0.3188 
   3   rs72625416  120319702       40   0.005371     0.2413  1.303e-05  0.02225       0.9824 
   3     rs804970  120320757       40    0.04433      0.162   0.001967   0.2737       0.7858 
   3  rs202115745  120321041       40     0.2406     0.2382    0.02615     1.01       0.3188 
   3  rs145250470  120321252       40     0.2406     0.2382    0.02615     1.01       0.3188 
   3  rs140226431  120321684       40      0.267     0.1981    0.04563    1.348       0.1857 
   3  rs144541143  120321806       40     0.2406     0.2382    0.02615     1.01       0.3188 
   3  rs141394130  120322130       40     0.2406     0.2382    0.02615     1.01       0.3188 
   3     rs701992  120322399       40     0.1331     0.1034    0.04175    1.287        0.206 
   3  rs200420239  120322583       40     0.2406     0.2382    0.02615     1.01       0.3188 
   3  rs144087582  120322675       40     0.2406     0.2382    0.02615     1.01       0.3188 
   3   rs72625418  120323950       40   0.005371     0.2413  1.303e-05  0.02225       0.9824 
   3     rs804968  120323968       40      0.162     0.2173     0.0144   0.7452       0.4607 
   3  rs111870271  120325029       40     0.1448     0.2177    0.01152   0.6655       0.5098 
   3    rs6789801  120325167       40    0.06435     0.2187   0.002274   0.2943       0.7701 
   3  rs139392614  120325904       40     0.2406     0.2382    0.02615     1.01       0.3188 
   3  rs145562656  120326154       40     0.1323     0.1797    0.01407   0.7363       0.4661 
   3  rs147707153  120326342       40   0.009568     0.1905  6.636e-05  0.05022       0.9602 
   3   rs11294832  120326729       40     0.2527      0.127    0.09437     1.99      0.05383 
   3   rs34043338  120326830       40     0.1455      0.123    0.03556    1.184       0.2439 
   3  rs143642302  120326857       40     0.2406     0.2382    0.02615     1.01       0.3188 
   3  rs141306989  120326890       40     0.2406     0.2382    0.02615     1.01       0.3188 
   3  rs113435780  120327930       40    0.09796     0.1664   0.009033   0.5885       0.5596 
   3  rs112206891  120328466       40    0.09796     0.1664   0.009033   0.5885       0.5596 
   3     rs809262  120328893       40   -0.09944     0.1271    0.01585  -0.7824       0.4388 
   3   rs35949864  120329134       40   -0.01983     0.1733  0.0003441  -0.1144       0.9095 
   3  rs540456691  120329611       40     0.2254     0.1632    0.04782    1.381       0.1752 
   3     rs809261  120329852       40   -0.01356     0.1546  0.0002024  -0.0877       0.9306 
   3  rs144841893  120330284       40    0.03837     0.2188  0.0008085   0.1754       0.8617 
   3  rs139361298  120332185       40    0.05495     0.1483     0.0036   0.3705        0.713 
   3   rs35444585  120333913       40   -0.03252     0.1495   0.001245  -0.2176       0.8289 
   3  rs142023776  120334097       40     0.2406     0.2382    0.02615     1.01       0.3188 
   3  rs150656017  120334630       40     0.2406     0.2382    0.02615     1.01       0.3188 
   3     rs805016  120335064       40   0.005371     0.2413  1.303e-05  0.02225       0.9824 
   3  rs142621915  120335539       40     0.2406     0.2382    0.02615     1.01       0.3188 
   3     rs805015  120335957       40   0.005371     0.2413  1.303e-05  0.02225       0.9824 
   3  rs147781179  120336215       40    0.08913     0.1522   0.008948   0.5858       0.5615 
   3  rs577579013  120336495       40      0.135     0.1893    0.01321   0.7131       0.4801 
   3  rs145133344  120336725       40    0.09796     0.1664   0.009033   0.5885       0.5596 
   3  rs138958463  120336750       40    0.09796     0.1664   0.009033   0.5885       0.5596 
   3  rs113763048  120337025       40   -0.08964     0.2409   0.003631  -0.3721       0.7119 
   3   rs61799329  120337428       40     0.3341     0.2352    0.05045    1.421       0.1635 
   3    rs1090438  120337924       40   -0.08604     0.1413   0.009664  -0.6089       0.5462 
   3  rs141118618  120337939       40    0.03837     0.2188  0.0008085   0.1754       0.8617 
   3  rs145153920  120338463       40     0.2406     0.2382    0.02615     1.01       0.3188 
   3    rs4676808  120338500       40      0.162     0.2173     0.0144   0.7452       0.4607 
   3  rs138225282  120338975       40    0.08058     0.2023   0.004156   0.3982       0.6927 
   3    rs1090437  120339059       40     0.1191     0.1128    0.02847    1.055        0.298 
   3  rs144417472  120339506       40   0.004523     0.1323  3.075e-05  0.03418       0.9729 
   3  rs147391994  120339637       40    0.05495     0.1483     0.0036   0.3705        0.713 
   3    rs1090436  120339673       40   -0.01356     0.1546  0.0002024  -0.0877       0.9306 
   3  rs200381120  120339904       40    -0.2062     0.1608     0.0415   -1.283       0.2074 
   3  rs201684946  120339907       40    -0.2062     0.1608     0.0415   -1.283       0.2074 
   3  rs540116638  120340085       40      0.267     0.1981    0.04563    1.348       0.1857 
   3    rs6438588  120340165       40   0.005371     0.2413  1.303e-05  0.02225       0.9824 
   3   rs61799333  120340315       40     0.2449     0.2153    0.03294    1.138       0.2624 
   3    rs7633020  120340751       40   -0.01356     0.1546  0.0002024  -0.0877       0.9306 
   3  rs111261884  120341151       40    0.09796     0.1664   0.009033   0.5885       0.5596 
   3  rs113237687  120342689       40    0.09796     0.1664   0.009033   0.5885       0.5596 
   3    rs1862943  120342873       40     0.1258      0.106    0.03575    1.187       0.2426 
   3   rs10575424  120343442       40    0.02772     0.1477  0.0009255   0.1876       0.8522 
   3  rs375257641  120343495       40   -0.06971     0.1236   0.008294  -0.5637       0.5762 
   3  rs546244642  120343559       40     0.0546     0.1104   0.006398   0.4947       0.6237 
   3     rs804980  120343766       40     0.1258      0.106    0.03575    1.187       0.2426 
   3  rs111263313  120344291       40    0.09796     0.1664   0.009033   0.5885       0.5596 
   3   rs10711090  120344519       40     0.1258      0.106    0.03575    1.187       0.2426 
   3    rs6797727  120345196       40    0.05707     0.1903    0.00236   0.2998       0.7659 
   3  rs201819385  120345692       40    0.02887     0.1349   0.001203    0.214       0.8317 
   3     rs804978  120346260       40    -0.1043     0.1037    0.02592   -1.006       0.3209 
   3     rs804977  120346869       40    -0.1043     0.1037    0.02592   -1.006       0.3209 
   3     rs804976  120349555       40   0.005371     0.2413  1.303e-05  0.02225       0.9824 
   3  rs112232901  120349784       40     0.1422     0.1891    0.01466   0.7518       0.4568 
   3  rs112784449  120349787       40    -0.1855     0.2394    0.01555  -0.7748       0.4433 
   3    rs7613732  120350505       40     0.1323     0.1797    0.01407   0.7363       0.4661 
   3  rs200164360  120351196       40     0.1323     0.1797    0.01407   0.7363       0.4661 
   3     rs804974  120351791       40    -0.1043     0.1037    0.02592   -1.006       0.3209 
   3  rs112229599  120351943       40    0.03796     0.1671   0.001357   0.2272       0.8215 
   3  rs148212469  120352643       40     0.2406     0.2382    0.02615     1.01       0.3188 
   3     rs991912  120352900       40    -0.0705     0.1668   0.004678  -0.4226        0.675 
   3  rs146920250  120352976       40     0.2406     0.2382    0.02615     1.01       0.3188 
   3     rs384136  120353215       40   -0.05598     0.1515   0.003579  -0.3694       0.7139 
   3     rs388554  120353541       40    -0.1861     0.2005    0.02216   -0.928       0.3593 
   3   rs34434001  120354963       40    0.01029     0.1234  0.0001832  0.08344       0.9339 
   3  rs144140050  120354986       40    0.02887     0.1349   0.001203    0.214       0.8317 
   3  rs375659825  120356154       40   -0.04033     0.1046   0.003899  -0.3857       0.7019 
   3     rs804973  120356614       40   -0.09944     0.1271    0.01585  -0.7824       0.4388 
   3     rs804972  120356989       40   -0.05598     0.1515   0.003579  -0.3694       0.7139 
   3  rs138944292  120358863       40     0.2406     0.2382    0.02615     1.01       0.3188 
   3  rs143791396  120358968       40     0.3436     0.2117    0.06482    1.623       0.1129 
   3   rs17829440  120359252       40   -0.09272     0.2184   0.004721  -0.4246       0.6736 
   3   rs61799346  120359421       40   -0.09272     0.2184   0.004721  -0.4246       0.6736 
   3    rs3755561  120359876       40     0.1463     0.1655    0.02016   0.8842       0.3822 
   3    rs2075505  120360011       40   -0.09272     0.2184   0.004721  -0.4246       0.6736 
   3  rs149687715  120361611       40     0.3436     0.2117    0.06482    1.623       0.1129 
   3  rs141386185  120361904       40     0.3436     0.2117    0.06482    1.623       0.1129 
   3  rs146271952  120362422       40     0.1612     0.1714    0.02276   0.9408       0.3528 
   3   rs10511397  120362861       40   -0.09272     0.2184   0.004721  -0.4246       0.6736 
   3     rs804967  120362963       40     0.1416     0.1067     0.0443    1.327       0.1924 
   3    rs3216201  120363740       40   -0.09272     0.2184   0.004721  -0.4246       0.6736 
   3   rs10511396  120363773       40    0.06851     0.1319   0.007055   0.5196       0.6064 
   3     rs909078  120364307       40     0.5232     0.2259     0.1237    2.316      0.02606 
   3    rs1862942  120365010       40    -0.2069     0.1002     0.1008   -2.064      0.04585 
   3  rs143769491  120365029       40     0.3436     0.2117    0.06482    1.623       0.1129 
   3    rs2293735  120365631       40   -0.09272     0.2184   0.004721  -0.4246       0.6736 
   3   rs34975956  120367402       40   -0.09272     0.2184   0.004721  -0.4246       0.6736 
   3    rs6777149  120367513       40     0.3436     0.2117    0.06482    1.623       0.1129 
   3  rs142493787  120367646       40     0.1323     0.1797    0.01407   0.7363       0.4661 
   3    rs2551617  120367819       40     0.1501     0.2013    0.01442   0.7455       0.4605 
   3    rs2432696  120368200       40     0.1416     0.1067     0.0443    1.327       0.1924 
   3  rs113514515  120368285       40    -0.1078     0.1015    0.02886   -1.063       0.2947 
   3    rs2551614  120368585       40    0.09728     0.1071    0.02126   0.9085       0.3693 
   3  rs141624157  120368861       40     0.3436     0.2117    0.06482    1.623       0.1129 
   3    rs3817627  120369575       40    0.09728     0.1071    0.02126   0.9085       0.3693 
   3   rs17829608  120370392       40     0.5232     0.2259     0.1237    2.316      0.02606 
   3   rs17239827  120370648       40   -0.09272     0.2184   0.004721  -0.4246       0.6736 
   3    rs1054095  120371369       40   0.005371     0.2413  1.303e-05  0.02225       0.9824 
   3    rs2551607  120371414       40    -0.2069     0.1002     0.1008   -2.064      0.04585 
   3    rs3732367  120371643       40    0.05983     0.1903   0.002595   0.3144       0.7549 
   3    rs2551605  120371789       40     0.1805     0.0992    0.08017     1.82      0.07665 
   3  rs143459574  120372248       40     0.3436     0.2117    0.06482    1.623       0.1129 
   3  rs112151640  120372321       40     0.1757     0.2007    0.01975   0.8751        0.387 
   3    rs7610838  120372351       40     0.1169     0.1133    0.02729    1.033       0.3084 
   3   rs17140342  120372540       40   -0.09272     0.2184   0.004721  -0.4246       0.6736 
   3    rs3753090  120373038       40    0.07664     0.1575   0.006192   0.4866       0.6293 
   3  rs139496192  120373460       40     0.3436     0.2117    0.06482    1.623       0.1129 
   3   rs35447032  120373896       40    -0.2069     0.1002     0.1008   -2.064      0.04585 
   3   rs17140347  120374205       40    -0.2069     0.1002     0.1008   -2.064      0.04585 
   3   rs35002954  120374329       40    -0.2069     0.1002     0.1008   -2.064      0.04585 
   3  rs143365897  120374470       40     0.2406     0.2382    0.02615     1.01       0.3188 
   3    rs1862941  120374608       40     0.1477     0.1006    0.05366    1.468       0.1504 
   3    rs1862940  120374646       40    -0.2069     0.1002     0.1008   -2.064      0.04585 
   3    rs1862939  120374710       40     0.1477     0.1006    0.05366    1.468       0.1504 
   3    rs1862938  120374711       40    -0.2069     0.1002     0.1008   -2.064      0.04585 
   3   rs61799866  120374899       40   -0.09272     0.2184   0.004721  -0.4246       0.6736 
   3     rs726267  120374980       40     0.1477     0.1006    0.05366    1.468       0.1504 
   3    rs2194423  120375208       40    -0.1859     0.1024    0.07983   -1.816      0.07732 
   3  rs540184739  120375410       40     0.1775     0.1647    0.02967    1.078       0.2878 
   3   rs61799868  120375553       40    -0.2248     0.1995    0.03233   -1.127       0.2669 
   3    rs2551598  120376395       40    -0.1859     0.1024    0.07983   -1.816      0.07732 
   3   rs71983105  120376665       40    -0.1859     0.1024    0.07983   -1.816      0.07732 
   3  rs145756258  120376790       40     0.1757     0.2007    0.01975   0.8751        0.387 
   3    rs2081312  120377121       40      0.346     0.1575     0.1127    2.197      0.03422 
   3    rs2081311  120377196       40    -0.1859     0.1024    0.07983   -1.816      0.07732 
   3  rs111226618  120377287       40     -0.105     0.1136    0.02199  -0.9244       0.3611 
   3    rs2098781  120377450       40     0.1477     0.1006    0.05366    1.468       0.1504 
   3    rs1013765  120377767       40   -0.06173     0.1807   0.003061  -0.3416       0.7346 
   3   rs80347748  120377961       40    -0.1542       0.24    0.01075  -0.6425       0.5244 
   3    rs2113470  120377972       40    -0.1859     0.1024    0.07983   -1.816      0.07732 
   3    rs6796584  120378098       40    0.07942     0.1338   0.009184   0.5935       0.5564 
   3    rs6783720  120378267       40    0.07942     0.1338   0.009184   0.5935       0.5564 
   3    rs2015444  120378451       40    -0.1859     0.1024    0.07983   -1.816      0.07732 
   3  rs575949160  120378786       40    0.05371     0.1204   0.005214   0.4463       0.6579 
   3    rs2320007  120378790       40     0.1477     0.1006    0.05366    1.468       0.1504 
   3  rs112486708  120378794       40     0.1757     0.2007    0.01975   0.8751        0.387 
   3   rs67711778  120378976       40    0.07942     0.1338   0.009184   0.5935       0.5564 
   3    rs2551583  120379435       40     0.1477     0.1006    0.05366    1.468       0.1504 
   3  rs113612658  120380003       40   -0.06173     0.1807   0.003061  -0.3416       0.7346 
   3    rs3819375  120380514       40   -0.06173     0.1807   0.003061  -0.3416       0.7346 
   3    rs2551575  120380522       40    -0.2085     0.1032    0.09696    -2.02      0.05048 
   3  rs113657571  120380861       40     0.1477     0.1006    0.05366    1.468       0.1504 
   3    rs2551573  120380862       40      0.125      0.138    0.02113   0.9058       0.3708 
   3    rs3821356  120381095       40     0.1477     0.1006    0.05366    1.468       0.1504 
   3  rs112089657  120381124       40    0.09326     0.1072    0.01954   0.8702       0.3896 
   3    rs2551570  120381175       40      0.106     0.1347    0.01605   0.7873        0.436 
   3    rs2551569  120381582       40      0.106     0.1347    0.01605   0.7873        0.436 
   3    rs2733795  120381616       40    -0.2085     0.1032    0.09696    -2.02      0.05048 
   3   rs35360713  120381896       40   -0.06173     0.1807   0.003061  -0.3416       0.7346 
   3  rs113888182  120382240       40      0.204     0.1381     0.0543    1.477       0.1479 
   3   rs34807255  120382341       40     0.1866     0.1245    0.05581    1.499       0.1422 
   3  rs111286424  120382486       40      0.204     0.1381     0.0543    1.477       0.1479 
   3  rs137911778  120382542       40     0.3436     0.2117    0.06482    1.623       0.1129 
   3   rs71133512  120382626       40    -0.2085     0.1032    0.09696    -2.02      0.05048 
   3  rs201678455  120382698       40    -0.1223     0.1128       0.03   -1.084       0.2852 
   3    rs3841757  120382788       40     0.2012    0.09224     0.1113    2.182       0.0354 
   3  rs113027316  120383273       40     0.0565     0.1053   0.007523   0.5367       0.5946 
   3    rs2059332  120383933       40     0.1797     0.0934    0.08876    1.924      0.06188 
   3    rs2733786  120384342       40    0.04908     0.2188   0.001323   0.2243       0.8237 
   3  rs112615156  120384436       40    0.09303     0.1197    0.01564   0.7771       0.4419 
   3   rs34002526  120384618       40    -0.1407     0.1656    0.01863  -0.8494        0.401 
   3    rs2236994  120385256       40    0.07488     0.1668   0.005279   0.4491       0.6559 
   3  rs148900835  120386290       40     0.2012     0.2165    0.02222   0.9294       0.3586 
   3  rs141150701  120386866       40     0.1841     0.2395    0.01532   0.7688       0.4467 
   3  rs150285872  120387135       40     0.2012     0.2165    0.02222   0.9294       0.3586 
   3    rs2298958  120387291       40    0.06503     0.1086   0.009341   0.5986        0.553 
   3  rs144090347  120387333       40     0.1841     0.2395    0.01532   0.7688       0.4467 
   3    rs2298957  120387378       40     0.1808     0.1198    0.05654    1.509       0.1396 
   3  rs112788906  120387587       40    -0.0547     0.1082   0.006675  -0.5053       0.6162 
   3  rs200933700  120387606       40   -0.09273     0.1899   0.006233  -0.4882       0.6282 
   3    rs2298956  120387659       40    -0.5545     0.2239     0.1389   -2.476      0.01786 
   3    rs3831501  120387815       40    -0.5545     0.2239     0.1389   -2.476      0.01786 
   3  rs112660333  120387909       40   -0.09273     0.1899   0.006233  -0.4882       0.6282 
   3  rs139440856  120387986       40     0.1841     0.2395    0.01532   0.7688       0.4467 
   3  rs541407522  120388114       40    -0.0547     0.1082   0.006675  -0.5053       0.6162 
   3   rs61795572  120388354       40    0.06503     0.1086   0.009341   0.5986        0.553 
   3   rs61795573  120388471       40    -0.1826    0.08948    0.09871    -2.04      0.04834 
   3    rs3819373  120388770       40    -0.1826    0.08948    0.09871    -2.04      0.04834 
   3    rs3819372  120388772       40    0.06503     0.1086   0.009341   0.5986        0.553 
   3  rs144251325  120388929       40     0.2156     0.1298    0.06768    1.661        0.105 
   3    rs3819371  120388930       40    0.06503     0.1086   0.009341   0.5986        0.553 
   3   rs61795577  120388987       40    -0.1594    0.09328     0.0714   -1.709      0.09555 
   3    rs2255543  120389316       40    0.07262     0.1617   0.005278    0.449        0.656 
   3   rs17140269  120389491       40     0.1065      0.114    0.02246   0.9343        0.356 
   3  rs148136439  120389651       40      0.238     0.1479    0.06378    1.609       0.1159 
   3  rs138841441  120390024       40     0.1625     0.1426    0.03305     1.14       0.2615 
   3  rs146298503  120390307       40     0.2156     0.1298    0.06768    1.661        0.105 
   3  rs148221793  120390519       40    -0.1283    0.09589    0.04498   -1.338       0.1889 
   3  rs192047925  120390626       40     0.1841     0.2395    0.01532   0.7688       0.4467 
   3  rs111294844  120390915       40     0.1065      0.114    0.02246   0.9343        0.356 
   3    rs4676815  120391084       40    0.06503     0.1086   0.009341   0.5986        0.553 
   3   rs61795582  120391190       40    -0.1594    0.09328     0.0714   -1.709      0.09555 
   3    rs4676816  120391205       40    0.06503     0.1086   0.009341   0.5986        0.553 
   3   rs17140364  120391417       40    -0.1594    0.09328     0.0714   -1.709      0.09555 
   3   rs17140367  120391944       40    -0.1133     0.0997    0.03289   -1.137       0.2627 
   3   rs74356584  120392318       40   -0.01777     0.2189  0.0001735  -0.0812       0.9357 
   3   rs79072367  120392326       40   -0.05897     0.1417   0.004539  -0.4163       0.6796 
   3   rs10575916  120392354       40     0.0534     0.1021    0.00715   0.5231       0.6039 
   3    rs4676817  120392471       40    -0.1594    0.09328     0.0714   -1.709      0.09555 
   3    rs4676818  120392504       40    -0.1594    0.09328     0.0714   -1.709      0.09555 
   3    rs4676819  120392592       40    -0.1594    0.09328     0.0714   -1.709      0.09555 
   3    rs2236992  120392723       40     0.1065      0.114    0.02246   0.9343        0.356 
   3  rs141091610  120393106       40     0.2156     0.1298    0.06768    1.661        0.105 
   3  rs112331122  120393306       40    -0.0547     0.1082   0.006675  -0.5053       0.6162 
   3  rs138846036  120393782       40     0.2012     0.2165    0.02222   0.9294       0.3586 
   3    rs2042482  120394052       40    0.07262     0.1617   0.005278    0.449        0.656 
   3    rs2733828  120394086       40     0.1517     0.1119    0.04613    1.356       0.1832 
   3   rs72035804  120394177       40   -0.04502     0.1372   0.002823   -0.328       0.7447 
   3   rs61795590  120394294       40    -0.1594    0.09328     0.0714   -1.709      0.09555 
   3    rs2551557  120394383       40     0.1065      0.114    0.02246   0.9343        0.356 
   3    rs2733827  120394426       40     0.1065      0.114    0.02246   0.9343        0.356 
   3   rs17140396  120394521       40    -0.1594    0.09328     0.0714   -1.709      0.09555 
   3    rs2733825  120394604       40   -0.01777     0.2189  0.0001735  -0.0812       0.9357 
   3   rs17140398  120394885       40     0.1065      0.114    0.02246   0.9343        0.356 
   3   rs67927044  120395288       40     0.1065      0.114    0.02246   0.9343        0.356 
   3   rs17140404  120395456       40    0.09005     0.1102    0.01728   0.8174       0.4188 
   3    rs4143446  120395618       40     0.1065      0.114    0.02246   0.9343        0.356 
   3    rs2733817  120395752       40   -0.01777     0.2189  0.0001735  -0.0812       0.9357 
   3   rs61795596  120395866       40    -0.1022     0.1571    0.01101  -0.6505       0.5193 
   3   rs61795597  120396126       40    -0.2432     0.1395    0.07406   -1.743      0.08936 
   3  rs111837276  120396474       40   -0.08629     0.1059    0.01717  -0.8148       0.4202 
   3  rs112788514  120396603       40   -0.09273     0.1899   0.006233  -0.4882       0.6282 
   3   rs17140408  120396868       40     0.2156     0.1298    0.06768    1.661        0.105 
   3    rs2141991  120396975       40   -0.05092     0.1077   0.005851  -0.4729        0.639 
   3    rs3755563  120397093       40   -0.08629     0.1059    0.01717  -0.8148       0.4202 
   3  rs150684685  120397096       40     0.2156     0.1298    0.06768    1.661        0.105 
   3    rs4676821  120397750       40   -0.01777     0.2189  0.0001735  -0.0812       0.9357 
   3    rs4676704  120397769       40   -0.03527     0.1022   0.003123   -0.345        0.732 
   3  rs144393595  120398094       40     0.1625     0.1426    0.03305     1.14       0.2615 
   3    rs2251584  120398370       40     0.1065      0.114    0.02246   0.9343        0.356 
   3    rs2733806  120398817       40   -0.03527     0.1022   0.003123   -0.345        0.732 
   3   rs35345272  120398822       40     0.1625     0.1426    0.03305     1.14       0.2615 
   3  rs145373557  120399862       40    -0.1022     0.1571    0.01101  -0.6505       0.5193 
   3   rs61795599  120400115       40    -0.1022     0.1571    0.01101  -0.6505       0.5193 
   3    rs2236991  120400134       40   -0.01777     0.2189  0.0001735  -0.0812       0.9357 
   3    rs1862937  120400415       40     0.1065      0.114    0.02246   0.9343        0.356 
   3    rs1105765  120402388       40   -0.01777     0.2189  0.0001735  -0.0812       0.9357 
   3  rs146465506  120402421       40   -0.06986     0.2411   0.002205  -0.2898       0.7735 
   3    rs1108897  120402581       40     0.1051     0.1898   0.008014   0.5541       0.5828 
   3    rs2113469  120402736       40    0.01302     0.1148  0.0003385   0.1134       0.9103 
   3  rs535426573  120403294       40    0.06765     0.2025    0.00293   0.3342       0.7401 
   3    rs2320008  120403570       40   0.001905     0.1086  8.092e-06  0.01754       0.9861 
   3   rs34693246  120403604       40     0.1051     0.1898   0.008014   0.5541       0.5828 
   3   rs34085626  120403655       40     0.1051     0.1898   0.008014   0.5541       0.5828 
   3  rs144120584  120403750       40    0.01832     0.2189  0.0001843   0.0837       0.9337 
   3    rs2320009  120403810       40   0.001905     0.1086  8.092e-06  0.01754       0.9861 
   3    rs6801384  120404136       40     0.2135     0.1998    0.02917    1.068       0.2921 
   3    rs6801736  120404246       40   -0.07025      0.102    0.01232  -0.6886       0.4953 
   3    rs6801568  120404251       40  -0.003734       0.13   2.17e-05 -0.02872       0.9772 
   3  rs148354990  120404322       40     0.1137     0.1474    0.01542   0.7714       0.4453 
   3   rs34381219  120404364       40   -0.01363      0.142  0.0002424 -0.09599        0.924 
   3   rs80144057  120404697       40     0.2135     0.1998    0.02917    1.068       0.2921 
   3    rs6802241  120404750       40  -0.003734       0.13   2.17e-05 -0.02872       0.9772 
   3    rs1862936  120404933       40   -0.05105     0.1321   0.003917  -0.3866       0.7012 
   3  rs148669994  120405046       40     0.0303     0.2027  0.0005875   0.1495        0.882 
   3   rs78420696  120405319       40     0.1065     0.1802   0.009111   0.5911        0.558 
   3    rs6769159  120405320       40     0.1272     0.1318     0.0239   0.9646       0.3409 
   3    rs1862935  120405460       40   -0.06733     0.1074    0.01023  -0.6266       0.5346 
   3  rs111733596  120405687       40     0.1946     0.1359     0.0512    1.432       0.1603 
   3  rs141926050  120405762       40     0.1841     0.2395    0.01532   0.7688       0.4467 
   3  rs113238208  120406497       40   -0.09218     0.1478    0.01013  -0.6237       0.5366 
   3    rs4676823  120406886       40  -0.001911     0.1178  6.924e-06 -0.01622       0.9871 
   3    rs2059331  120408090       40    0.04147     0.2188  0.0009444   0.1895       0.8507 
   3  rs113447066  120408279       40   -0.09218     0.1478    0.01013  -0.6237       0.5366 
   3  rs145064889  120409833       40    -0.2035     0.1877    0.03001   -1.084       0.2851 
   3   rs41374647  120410020       40   -0.05551     0.1203    0.00557  -0.4614       0.6472 
   3  rs111462248  120410403       40    -0.1318     0.2404   0.007849  -0.5483       0.5867 
   3  rs112000808  120410979       40   -0.09218     0.1478    0.01013  -0.6237       0.5366 
   3  rs200177852  120411045       40     0.1524     0.1793    0.01866   0.8501       0.4006 
   3  rs574140751  120411235       40    0.03226     0.1343   0.001515   0.2401       0.8115 
   3  rs575701595  120411946       40     0.1841     0.2395    0.01532   0.7688       0.4467 
   3  rs142261370  120412491       40     0.1524     0.1793    0.01866   0.8501       0.4006 
   3  rs111569489  120412944       40    0.01832     0.2189  0.0001843   0.0837       0.9337 
   3    rs7612975  120413158       40    -0.0532     0.1526   0.003188  -0.3486       0.7293 
   3   rs35490764  120413509       40    -0.2025     0.1588    0.04105   -1.275       0.2099 
   3  rs141196535  120414260       40    0.01832     0.2189  0.0001843   0.0837       0.9337 
   3   rs34319994  120414785       40   0.006277     0.1148  7.863e-05  0.05467       0.9567 
   3   rs34565470  120415129       40    0.04147     0.2188  0.0009444   0.1895       0.8507 
   3  rs111452149  120415194       40   -0.04394     0.1527   0.002175  -0.2878       0.7751 
   3  rs111765070  120415355       40    -0.1318     0.2404   0.007849  -0.5483       0.5867 
   3  rs111371474  120415482       40     0.1017     0.2183   0.005683   0.4661       0.6438 
   3  rs138596942  120416195       40     0.1841     0.2395    0.01532   0.7688       0.4467 
   3  rs113964754  120416455       40    0.03226     0.1343   0.001515   0.2401       0.8115 
   3  rs112122509  120416586       40     0.1017     0.2183   0.005683   0.4661       0.6438 
   3  rs145938673  120416901       40    -0.1318     0.2404   0.007849  -0.5483       0.5867 
   3  rs140303555  120418909       40     -0.224     0.1632    0.04722   -1.372        0.178 
   3  rs113440678  120419367       40    0.03226     0.1343   0.001515   0.2401       0.8115 
   3  rs191390481  120419398       40    -0.1318     0.2404   0.007849  -0.5483       0.5867 
   3  rs111467306  120419673       40    0.04219     0.1232   0.003078   0.3425       0.7339 
   3   rs76219488  120420529       40    0.04147     0.2188  0.0009444   0.1895       0.8507 
   3   rs72962641  120420939       40    0.03226     0.1343   0.001515   0.2401       0.8115 
   3   rs10934532  120421466       40     0.2024     0.2391     0.0185   0.8463       0.4027 
   3    rs9850589  120421729       40   -0.03286     0.1485   0.001288  -0.2213        0.826 
   3   rs75813688  120421877       40     0.1841     0.2395    0.01532   0.7688       0.4467 
   3   rs73855267  120421935       40     0.1899      0.155    0.03801    1.225        0.228 
   3    rs4676824  120422136       40   -0.03286     0.1485   0.001288  -0.2213        0.826 
   3    rs4676825  120422349       40    -0.3266     0.2354    0.04819   -1.387       0.1735 
   3   rs77135757  120422885       40   -0.09218     0.1478    0.01013  -0.6237       0.5366 
   3    rs7429748  120423635       40     0.2024     0.2391     0.0185   0.8463       0.4027 
   3  rs563450660  120423870       40    0.01832     0.2189  0.0001843   0.0837       0.9337 
   3    rs6785511  120424325       40   -0.03286     0.1485   0.001288  -0.2213        0.826 
   3  rs112156569  120424794       40    0.01832     0.2189  0.0001843   0.0837       0.9337 
   3   rs13077101  120425331       40    -0.2374     0.1627    0.05304   -1.459       0.1528 
   3    rs7430785  120425679       40     0.2024     0.2391     0.0185   0.8463       0.4027 
   3    rs7430753  120425732       40   -0.03286     0.1485   0.001288  -0.2213        0.826 
   3   rs59214663  120426603       40     0.2032     0.1449    0.04923    1.403       0.1688 
   3    rs7433439  120426750       40   -0.09218     0.1478    0.01013  -0.6237       0.5366 
   3   rs75746203  120426855       40   -0.09218     0.1478    0.01013  -0.6237       0.5366 
   3    rs3070642  120427634       40   -0.06442     0.1179     0.0078  -0.5466       0.5879 
   3  rs541057049  120427812       40    0.01832     0.2189  0.0001843   0.0837       0.9337 
   3   rs73855268  120428198       40     0.2032     0.1449    0.04923    1.403       0.1688 
   3  rs111603672  120428430       40    0.04219     0.1232   0.003078   0.3425       0.7339 
   3   rs11720353  120428621       40   0.006277     0.1148  7.863e-05  0.05467       0.9567 
   3   rs55724059  120430874       40     0.1899      0.155    0.03801    1.225        0.228 
   3  rs188052716  120432427       40    0.01832     0.2189  0.0001843   0.0837       0.9337 
   3  rs552462064  120432429       40    0.01832     0.2189  0.0001843   0.0837       0.9337 
   3  rs529466528  120432727       40     0.1841     0.2395    0.01532   0.7688       0.4467 
   3   rs11713594  120432939       40   0.006277     0.1148  7.863e-05  0.05467       0.9567 
   3   rs58338157  120433416       40    -0.1318     0.2404   0.007849  -0.5483       0.5867 
   3  rs114539531  120433430       40    0.01832     0.2189  0.0001843   0.0837       0.9337 
   3    rs6801062  120433916       40   -0.03286     0.1485   0.001288  -0.2213        0.826 
   3    rs6438590  120434260       40    0.04147     0.2188  0.0009444   0.1895       0.8507 
   3  rs114666170  120434748       40     0.1841     0.2395    0.01532   0.7688       0.4467 
   3   rs75799377  120435156       40   -0.03286     0.1485   0.001288  -0.2213        0.826 
   3    rs2008682  120435400       40    0.01832     0.2189  0.0001843   0.0837       0.9337 
   3   rs11349554  120436130       40    0.01468     0.1168  0.0004159   0.1257       0.9006 
   3  rs112331110  120436504       40   -0.09218     0.1478    0.01013  -0.6237       0.5366 
   3  rs111826922  120436536       40   -0.09218     0.1478    0.01013  -0.6237       0.5366 
   3    rs6808375  120436604       40     0.2032     0.1449    0.04923    1.403       0.1688 
   3   rs11708525  120436898       40   0.006277     0.1148  7.863e-05  0.05467       0.9567 
   3    rs6775819  120437216       40     0.2032     0.1449    0.04923    1.403       0.1688 
   3    rs6787364  120437310       40    0.05209     0.1145   0.005415   0.4549       0.6518 
   3    rs7610707  120437405       40    -0.1398     0.1606    0.01955  -0.8706       0.3895 
   3  rs146042874  120437690       40    -0.1318     0.2404   0.007849  -0.5483       0.5867 
   3   rs61795615  120437801       40   -0.03286     0.1485   0.001288  -0.2213        0.826 
   3    rs6779005  120437864       40   0.006277     0.1148  7.863e-05  0.05467       0.9567 
   3   rs79284045  120438056       40     0.1899      0.155    0.03801    1.225        0.228 
   3  rs149034815  120438975       40     0.1017     0.2183   0.005683   0.4661       0.6438 
   3  rs111743240  120439024       40   -0.09218     0.1478    0.01013  -0.6237       0.5366 
   3  rs116001197  120440196       40    0.04147     0.2188  0.0009444   0.1895       0.8507 
   3   rs79799194  120440351       40    0.04147     0.2188  0.0009444   0.1895       0.8507 
   3  rs113329132  120440413       40    0.01832     0.2189  0.0001843   0.0837       0.9337 
   3    rs9857158  120440590       40    0.05209     0.1145   0.005415   0.4549       0.6518 
   3  rs112873515  120440773       40   -0.09218     0.1478    0.01013  -0.6237       0.5366 
   3  rs201180949  120441777       40     0.1524     0.1793    0.01866   0.8501       0.4006 
   3    rs9829072  120441892       40     0.1305     0.1721     0.0149   0.7581       0.4531 
   3  rs576703140  120441999       40    -0.1318     0.2404   0.007849  -0.5483       0.5867 
   3  rs548253803  120442017       40    -0.1318     0.2404   0.007849  -0.5483       0.5867 
   3  rs145674128  120442261       40     -0.224     0.1632    0.04722   -1.372        0.178 
   3   rs60825970  120442288       40    -0.1318     0.2404   0.007849  -0.5483       0.5867 
   3  rs138239564  120442331       40     0.1841     0.2395    0.01532   0.7688       0.4467 
   3   rs58032847  120442376       40   -0.09218     0.1478    0.01013  -0.6237       0.5366 
   3   rs56267829  120442682       40    0.04147     0.2188  0.0009444   0.1895       0.8507 
   3  rs572479673  120442809       40    0.01832     0.2189  0.0001843   0.0837       0.9337 
   3  rs370122110  120442921       40    0.01832     0.2189  0.0001843   0.0837       0.9337 
   3  rs139458050  120443162       40     0.2032     0.1449    0.04923    1.403       0.1688 
   3   rs11711282  120443624       40    0.05209     0.1145   0.005415   0.4549       0.6518 
   3   rs61795617  120443882       40    -0.1318     0.2404   0.007849  -0.5483       0.5867 
   3  rs549443427  120443937       40   -0.07867     0.2024   0.003962  -0.3888       0.6996 
   3  rs145698789  120444293       40   0.006277     0.1148  7.863e-05  0.05467       0.9567 
   3  rs572021740  120444294       40    -0.1318     0.2404   0.007849  -0.5483       0.5867 
   3  rs144981536  120444696       40    0.06811     0.1319   0.006973   0.5165       0.6085 
   3   rs80354067  120445196       40     0.1899      0.155    0.03801    1.225        0.228 
   3  rs112150462  120445361       40   -0.09218     0.1478    0.01013  -0.6237       0.5366 
   3   rs56140323  120445907       40    0.04147     0.2188  0.0009444   0.1895       0.8507 
   3   rs78482969  120446450       40   -0.09218     0.1478    0.01013  -0.6237       0.5366 
   3    rs9985346  120446626       40     0.2024     0.2391     0.0185   0.8463       0.4027 
   3   rs79020588  120447113       40    -0.1318     0.2404   0.007849  -0.5483       0.5867 
   3  rs112713323  120447423       40    -0.1318     0.2404   0.007849  -0.5483       0.5867 
   3   rs60518978  120448821       40   -0.09218     0.1478    0.01013  -0.6237       0.5366 
   3  rs111652733  120449936       40   -0.07867     0.2024   0.003962  -0.3888       0.6996 
   3  rs149233680  120449967       40    0.01832     0.2189  0.0001843   0.0837       0.9337 
   3   rs16831579  120450197       40   -0.09218     0.1478    0.01013  -0.6237       0.5366 
   3    rs7643599  120451653       40   -0.02116     0.1163  0.0008708   -0.182       0.8566 
   3  rs142362911  120451690       40   -0.02229     0.1334  0.0007346  -0.1671       0.8682 
   3  rs537284351  120451731       40     0.1841     0.2395    0.01532   0.7688       0.4467 
   3  rs138328557  120451930       40   -0.04544     0.1527   0.002326  -0.2977       0.7676 
   3  rs577796437  120451932       40   -0.04544     0.1527   0.002326  -0.2977       0.7676 
   3  rs543682328  120451935       40   -0.04544     0.1527   0.002326  -0.2977       0.7676 
   3  rs563334437  120451939       40   -0.04544     0.1527   0.002326  -0.2977       0.7676 
   3  rs140451223  120451960       40   -0.04544     0.1527   0.002326  -0.2977       0.7676 
   3  rs112815848  120452188       40    -0.1318     0.2404   0.007849  -0.5483       0.5867 
   3  rs113388581  120452592       40   -0.09218     0.1478    0.01013  -0.6237       0.5366 
   3   rs28811681  120452645       40   0.006277     0.1148  7.863e-05  0.05467       0.9567 
   3  rs141421907  120452854       40    0.01832     0.2189  0.0001843   0.0837       0.9337 
   3  rs147000753  120452855       40    0.01832     0.2189  0.0001843   0.0837       0.9337 
   3    rs4676827  120452898       40     -0.164     0.1713    0.02353   -0.957       0.3446 
   3   rs11720614  120453527       40     0.1524     0.1793    0.01866   0.8501       0.4006 
   3   rs11708642  120453691       40   0.006277     0.1148  7.863e-05  0.05467       0.9567 
   3  rs199758031  120454068       40    0.04147     0.2188  0.0009444   0.1895       0.8507 
   3    rs6785380  120454265       40    0.05209     0.1145   0.005415   0.4549       0.6518 
   3   rs28829058  120454493       40    0.05209     0.1145   0.005415   0.4549       0.6518 
   3    rs6438592  120455447       40     -0.164     0.1713    0.02353   -0.957       0.3446 
   3  rs527450769  120455449       40    0.01832     0.2189  0.0001843   0.0837       0.9337 
   3    rs6764408  120455519       40    0.05209     0.1145   0.005415   0.4549       0.6518 
   3   rs61796373  120456066       40   -0.02384     0.1449  0.0007117  -0.1645       0.8702 
   3    rs7637037  120456332       40    0.05506     0.1526   0.003415   0.3608       0.7202 
   3  rs114326717  120456947       40    -0.1318     0.2404   0.007849  -0.5483       0.5867 
   3  rs111670619  120457396       40   -0.04225     0.1717    0.00159   -0.246        0.807 
   3    rs6799109  120458173       40    0.06811     0.1319   0.006973   0.5165       0.6085 
   3   rs13326886  120458299       40   -0.02229     0.1334  0.0007346  -0.1671       0.8682 
   3   rs76392912  120458380       40   -0.09218     0.1478    0.01013  -0.6237       0.5366 
   3  rs201696390  120458487       40    0.01832     0.2189  0.0001843   0.0837       0.9337 
   3   rs78025686  120458850       40   -0.04394     0.1527   0.002175  -0.2878       0.7751 
   3   rs60932097  120459103       40   -0.09218     0.1478    0.01013  -0.6237       0.5366 
   3   rs59166075  120459451       40   -0.09218     0.1478    0.01013  -0.6237       0.5366 
   3    rs6438593  120459485       40     0.2032     0.1449    0.04923    1.403       0.1688 
   3   rs16831587  120459545       40    0.01832     0.2189  0.0001843   0.0837       0.9337 
   3   rs78575011  120459685       40    -0.1318     0.2404   0.007849  -0.5483       0.5867 
   3   rs73855270  120460084       40   -0.06297     0.1807   0.003185  -0.3484       0.7294 
   3  rs530444651  120461002       40   -0.02887     0.1621  0.0008343  -0.1781       0.8596 
   3    rs7647895  120461576       40   0.006277     0.1148  7.863e-05  0.05467       0.9567 
   3   rs74335002  120461598       40    -0.1318     0.2404   0.007849  -0.5483       0.5867 
   3   rs78415172  120462240       40    -0.1318     0.2404   0.007849  -0.5483       0.5867 
   3     rs883537  120462324       40   -0.03051      0.113   0.001916  -0.2701       0.7886 
   3   rs16831595  120462850       40    0.01832     0.2189  0.0001843   0.0837       0.9337 
   3   rs57378115  120464104       40     0.1017     0.2183   0.005683   0.4661       0.6438 
   3   rs16831597  120464660       40    0.06811     0.1319   0.006973   0.5165       0.6085 
   3    rs9822247  120466874       40   -0.06804     0.1416   0.006043  -0.4806       0.6335 
   3  rs185060198  120467180       40     0.2024     0.2391     0.0185   0.8463       0.4027 
   3  rs138321755  120467260       40    -0.1318     0.2404   0.007849  -0.5483       0.5867 
   3  rs569877268  120467499       40    0.01832     0.2189  0.0001843   0.0837       0.9337 
   3   rs13316584  120467588       40     0.2024     0.2391     0.0185   0.8463       0.4027 
   3  rs146713866  120467977       40   -0.09218     0.1478    0.01013  -0.6237       0.5366 
   3  rs373685179  120468326       40     0.1841     0.2395    0.01532   0.7688       0.4467 
   3   rs72962654  120469281       40     0.1017     0.2183   0.005683   0.4661       0.6438 
   3   rs75878265  120469327       40     0.1841     0.2395    0.01532   0.7688       0.4467 
   3   rs61796376  120470647       40   -0.03286     0.1485   0.001288  -0.2213        0.826 
   3    rs6770934  120470869       40    0.08686     0.2409   0.003409   0.3605       0.7204 
   3   rs74800432  120471095       40    0.04147     0.2188  0.0009444   0.1895       0.8507 
   3   rs11709002  120471429       40    0.05209     0.1145   0.005415   0.4549       0.6518 
   3   rs76632778  120471955       40    -0.1318     0.2404   0.007849  -0.5483       0.5867 
   3    rs9849411  120472208       40   -0.02116     0.1163  0.0008708   -0.182       0.8566 
   3  rs115789072  120472307       40     0.1841     0.2395    0.01532   0.7688       0.4467 
   3   rs16831603  120472605       40     0.1374     0.2178    0.01037   0.6311       0.5317 
   3    rs2331541  120473038       40    0.05209     0.1145   0.005415   0.4549       0.6518 
   3   rs17243218  120473570       40    0.04147     0.2188  0.0009444   0.1895       0.8507 
   3   rs17183618  120473719       40   0.006277     0.1148  7.863e-05  0.05467       0.9567 
   3  rs112179398  120473784       40   -0.09218     0.1478    0.01013  -0.6237       0.5366 
   3  rs112803614  120474387       40    -0.1318     0.2404   0.007849  -0.5483       0.5867 
   3  rs116606779  120476710       40    0.01832     0.2189  0.0001843   0.0837       0.9337 
   3   rs77431777  120476884       40    0.06811     0.1319   0.006973   0.5165       0.6085 
   3   rs11709661  120477158       40    0.05209     0.1145   0.005415   0.4549       0.6518 
   3   rs35042167  120477432       40    0.05209     0.1145   0.005415   0.4549       0.6518 
   3  rs149304692  120478001       40    0.01832     0.2189  0.0001843   0.0837       0.9337 
   3  rs111579154  120478052       40    0.04147     0.2188  0.0009444   0.1895       0.8507 
   3  rs111921505  120478071       40   -0.04394     0.1527   0.002175  -0.2878       0.7751 
   3  rs148445689  120478073       40    0.01832     0.2189  0.0001843   0.0837       0.9337 
   3   rs58392012  120478619       40    -0.1318     0.2404   0.007849  -0.5483       0.5867 
   3  rs150044763  120478955       40    0.01832     0.2189  0.0001843   0.0837       0.9337 
   3  rs145361544  120479018       40     0.1017     0.2183   0.005683   0.4661       0.6438 
   3     rs537922  120479207       40   -0.03286     0.1485   0.001288  -0.2213        0.826 
   3  rs112012863  120479586       40    0.01832     0.2189  0.0001843   0.0837       0.9337 
   3  rs141361314  120479622       40     -0.224     0.1632    0.04722   -1.372        0.178 
   3  rs185673653  120480745       40    -0.1318     0.2404   0.007849  -0.5483       0.5867 
   3  rs114665063  120481505       40    0.01832     0.2189  0.0001843   0.0837       0.9337 
   3   rs41367044  120481778       40    0.01832     0.2189  0.0001843   0.0837       0.9337 
   3   rs77756602  120481875       40    0.04147     0.2188  0.0009444   0.1895       0.8507 
   3   rs56406902  120482566       40     0.2024     0.2391     0.0185   0.8463       0.4027 
   3   rs41365345  120483237       40   0.006277     0.1148  7.863e-05  0.05467       0.9567 
   3   rs73855271  120483267       40   -0.06297     0.1807   0.003185  -0.3484       0.7294 
   3   rs78996631  120483561       40   -0.09218     0.1478    0.01013  -0.6237       0.5366 
   3  rs149126558  120484468       40    0.01832     0.2189  0.0001843   0.0837       0.9337 
   3  rs145923216  120485107       40    0.01832     0.2189  0.0001843   0.0837       0.9337 
   3     rs378759  120485709       40   -0.03051      0.113   0.001916  -0.2701       0.7886 
   3  rs113535152  120486243       40    -0.1318     0.2404   0.007849  -0.5483       0.5867 
   3   rs59971766  120487938       40    -0.1318     0.2404   0.007849  -0.5483       0.5867 
   3  rs113995335  120488367       40    0.01832     0.2189  0.0001843   0.0837       0.9337 
   3   rs76360167  120488657       40     0.1841     0.2395    0.01532   0.7688       0.4467 
   3  rs115028147  120489119       40    0.01832     0.2189  0.0001843   0.0837       0.9337 
   3   rs77165005  120489394       40    -0.1318     0.2404   0.007849  -0.5483       0.5867 
   3    rs9864341  120489531       40   -0.06804     0.1416   0.006043  -0.4806       0.6335 
   3  rs142495803  120489827       40    0.01832     0.2189  0.0001843   0.0837       0.9337 
   3    rs2877413  120489926       40    0.04219     0.1232   0.003078   0.3425       0.7339 
   3  rs116506314  120490512       40    0.01832     0.2189  0.0001843   0.0837       0.9337 
   3   rs11719207  120490956       40    0.04147     0.2188  0.0009444   0.1895       0.8507 
   3  rs112346056  120491031       40    -0.1318     0.2404   0.007849  -0.5483       0.5867 
   3     rs447978  120491086       40     -0.164     0.1713    0.02353   -0.957       0.3446 
   3   rs78507697  120491793       40     -0.224     0.1632    0.04722   -1.372        0.178 
   3   rs78702292  120491796       40     -0.224     0.1632    0.04722   -1.372        0.178 
   3  rs115461386  120492067       40    0.01832     0.2189  0.0001843   0.0837       0.9337 
   3    rs6769985  120492428       40     0.1524     0.1793    0.01866   0.8501       0.4006 
   3    rs1505701  120492579       40    0.05209     0.1145   0.005415   0.4549       0.6518 
   3    rs1505700  120492916       40    0.05209     0.1145   0.005415   0.4549       0.6518 
   3   rs55741444  120493022       40    0.09371     0.1215     0.0154   0.7711       0.4454 
   3     rs378561  120493250       40   -0.03286     0.1485   0.001288  -0.2213        0.826 
   3    rs9847433  120493392       40   -0.02229     0.1334  0.0007346  -0.1671       0.8682 
   3    rs5852253  120493480       40     0.1071     0.1289    0.01784   0.8309       0.4112 
   3  rs111927133  120493650       40    -0.1318     0.2404   0.007849  -0.5483       0.5867 
   3  rs111969021  120493713       40    -0.1318     0.2404   0.007849  -0.5483       0.5867 
   3   rs16831653  120493932       40    0.01832     0.2189  0.0001843   0.0837       0.9337 
   3   rs11706997  120494289       40    0.05209     0.1145   0.005415   0.4549       0.6518 
   3   rs77130611  120495972       40    -0.2185      0.216    0.02621   -1.011       0.3182 
   3    rs2292170  120496042       40    0.01712     0.1145  0.0005878   0.1495       0.8819 
   3   rs55866013  120497252       40    0.06811     0.1319   0.006973   0.5165       0.6085 
   3  rs376218296  120498125       40    -0.2185      0.216    0.02621   -1.011       0.3182 
   3   rs75941200  120498516       40    -0.1398     0.1606    0.01955  -0.8706       0.3895 
   3  rs146605739  120499460       40   -0.06297     0.1807   0.003185  -0.3484       0.7294 
   3    rs2229308  120500446       40    0.01712     0.1145  0.0005878   0.1495       0.8819 
   3   rs73855273  120500490       40     0.1511     0.2401    0.01031   0.6293       0.5329 
   3  rs113990838  120500584       40   -0.07038     0.1445   0.006201  -0.4869       0.6291 
   3   rs55697401  120500719       40    0.01712     0.1145  0.0005878   0.1495       0.8819 
   3  rs114812547  120501164       40    0.04978     0.2026   0.001586   0.2457       0.8072 
   3   rs75057159  120501562       40   -0.07038     0.1445   0.006201  -0.4869       0.6291 
   3   rs16845446  120501630       40     0.2032     0.1449    0.04923    1.403       0.1688 
   3   rs72962660  120502646       40     0.1017     0.2183   0.005683   0.4661       0.6438 
   3  rs114000807  120502966       40    0.04978     0.2026   0.001586   0.2457       0.8072 
   3  rs202064064  120502973       40    0.01832     0.2189  0.0001843   0.0837       0.9337 
   3  rs574887164  120502975       40    0.01832     0.2189  0.0001843   0.0837       0.9337 
   3   rs80181469  120503463       40    -0.2185      0.216    0.02621   -1.011       0.3182 
   3   rs17184204  120503468       40     0.1524     0.1793    0.01866   0.8501       0.4006 
   3    rs9835212  120503573       40   -0.06804     0.1416   0.006043  -0.4806       0.6335 
   3   rs11719896  120503960       40     0.1524     0.1793    0.01866   0.8501       0.4006 
   3  rs559433331  120504158       40  -0.001761      0.158  3.271e-06 -0.01115       0.9912 
   3  rs149644626  120504287       40    0.01832     0.2189  0.0001843   0.0837       0.9337 
   3  rs148352028  120504392       40     0.1841     0.2395    0.01532   0.7688       0.4467 
   3  rs111303747  120505027       40     0.1524     0.1793    0.01866   0.8501       0.4006 
   3   rs16831660  120506033       40    0.06811     0.1319   0.006973   0.5165       0.6085 
   3  rs149957494  120506276       40    0.04978     0.2026   0.001586   0.2457       0.8072 
   3     rs624496  120506737       40   -0.03286     0.1485   0.001288  -0.2213        0.826 
   3   rs73183728  120506816       40     0.1524     0.1793    0.01866   0.8501       0.4006 
   3  rs145456169  120507105       40    0.04147     0.2188  0.0009444   0.1895       0.8507 
   3   rs17243933  120507412       40    0.04147     0.2188  0.0009444   0.1895       0.8507 
   3   rs73183730  120508831       40     0.1524     0.1793    0.01866   0.8501       0.4006 
   3  rs114929135  120508891       40    0.04978     0.2026   0.001586   0.2457       0.8072 
   3   rs16831688  120508975       40    0.04978     0.2026   0.001586   0.2457       0.8072 
   3   rs16831690  120509016       40   -0.02384     0.1449  0.0007117  -0.1645       0.8702 
   3  rs114136441  120509632       40    0.01832     0.2189  0.0001843   0.0837       0.9337 
   3  rs201863609  120510190       40   0.001538     0.1281  3.793e-06  0.01201       0.9905 
   3  rs142951792  120510191       40   0.001538     0.1281  3.793e-06  0.01201       0.9905 
   3   rs75292691  120510464       40    -0.2185      0.216    0.02621   -1.011       0.3182 
   3   rs55869122  120510709       40   0.001538     0.1281  3.793e-06  0.01201       0.9905 
   3   rs55663109  120510716       40    0.04147     0.2188  0.0009444   0.1895       0.8507 
   3     rs836215  120510734       40   -0.03286     0.1485   0.001288  -0.2213        0.826 
   3   rs78740153  120511462       40    -0.2185      0.216    0.02621   -1.011       0.3182 
   3     rs373188  120511490       40     0.0321     0.1182   0.001937   0.2715       0.7874 
   3     rs386748  120511574       40   -0.02116     0.1163  0.0008708   -0.182       0.8566 
   3     rs386759  120511582       40   -0.02116     0.1163  0.0008708   -0.182       0.8566 
   3    rs9864210  120512074       40   -0.02229     0.1334  0.0007346  -0.1671       0.8682 
   3     rs417061  120512195       40   -0.02315     0.1233  0.0009266  -0.1877       0.8521 
   3    rs1566988  120512407       40    0.06732     0.1902   0.003285   0.3539       0.7254 
   3   rs72962662  120513057       40     0.1017     0.2183   0.005683   0.4661       0.6438 
   3   rs28733227  120513395       40   -0.02229     0.1334  0.0007346  -0.1671       0.8682 
   3   rs11718363  120513409       40    0.04147     0.2188  0.0009444   0.1895       0.8507 
   3   rs75473871  120513446       40    -0.1318     0.2404   0.007849  -0.5483       0.5867 
   3     rs607953  120513484       40     0.0321     0.1182   0.001937   0.2715       0.7874 
   3   rs16831695  120513643       40    0.06811     0.1319   0.006973   0.5165       0.6085 
   3   rs76978104  120514430       40  -0.008457     0.2189  3.928e-05 -0.03863       0.9694 
   3  rs115786877  120514634       40    0.04978     0.2026   0.001586   0.2457       0.8072 
   3  rs115075261  120514926       40     0.1772     0.1791    0.02511   0.9893       0.3288 
   3     rs178725  120515104       40    0.02281     0.1228   0.000908   0.1858       0.8536 
   3     rs172819  120516431       40   -0.01608     0.1233  0.0004469  -0.1303        0.897 
   3     rs322456  120517010       40    -0.2235     0.2159    0.02742   -1.035       0.3072 
   3     rs167722  120517094       40    0.02281     0.1228   0.000908   0.1858       0.8536 
   3  rs142102275  120517224       40    0.04978     0.2026   0.001586   0.2457       0.8072 
   3   rs79508572  120517730       40    0.06765     0.2025    0.00293   0.3342       0.7401 
   3     rs424413  120517834       40   -0.03051      0.113   0.001916  -0.2701       0.7886 
   3   rs16831700  120518080       40   -0.02739     0.2413   0.000339  -0.1135       0.9102 
   3  rs139506687  120518312       40   -0.02739     0.2413   0.000339  -0.1135       0.9102 
   3  rs115637660  120518626       40    -0.1318     0.2404   0.007849  -0.5483       0.5867 
   3    rs5852254  120519072       40    0.02753     0.1178   0.001436   0.2338       0.8164 
   3     rs428008  120519448       40    0.01035     0.1067  0.0002476    0.097       0.9232 
   3     rs519336  120519982       40      0.036      0.113   0.002663   0.3185       0.7518 
   3     rs618642  120520129       40    0.02753     0.1178   0.001436   0.2338       0.8164 
   3     rs424045  120520316       40    0.02753     0.1178   0.001436   0.2338       0.8164 
   3     rs424044  120520317       40    0.02753     0.1178   0.001436   0.2338       0.8164 
   3     rs489271  120521733       40    0.01087     0.1048  0.0002833   0.1038       0.9179 
   3     rs487414  120521922       40    0.00507    0.09875  6.937e-05  0.05135       0.9593 
   3     rs487267  120521965       40  -0.002945    0.09768  2.392e-05 -0.03015       0.9761 
   3     rs648583  120522271       40    -0.0494    0.09966   0.006424  -0.4957        0.623 
   3     rs492301  120522422       40    -0.1234     0.1406    0.01988   -0.878       0.3855 
   3    rs6438594  120522459       40    0.06765     0.2025    0.00293   0.3342       0.7401 
   3  rs149598200  120522551       40     0.1023     0.2021     0.0067   0.5063       0.6156 
   3   rs12629908  120522716       40   -0.05134     0.2026   0.001687  -0.2534       0.8013 
   3   rs11376654  120522854       40   -0.07686      0.104    0.01416  -0.7388       0.4645 
   3     rs662402  120523011       40    -0.1064     0.1094     0.0243  -0.9727       0.3368 
   3     rs426056  120523110       40     -0.368     0.2338    0.06119   -1.574       0.1238 
   3     rs373024  120524038       40    0.05314     0.1128   0.005804    0.471       0.6403 
   3     rs401075  120524055       40    0.05314     0.1128   0.005804    0.471       0.6403 
   3     rs401385  120524169       40    0.05314     0.1128   0.005804    0.471       0.6403 
   3     rs434559  120524205       40    -0.1303     0.1126    0.03403   -1.157       0.2545 
   3     rs509890  120524622       40    -0.1303     0.1126    0.03403   -1.157       0.2545 
   3  rs115180847  120524818       40     0.1631     0.2399    0.01202   0.6798       0.5007 
   3    rs6787351  120524847       40      0.176     0.1327    0.04421    1.326       0.1928 
   3  rs139454444  120524892       40   -0.08601     0.1327    0.01093  -0.6481       0.5208 
   3     rs322459  120525029       40     0.1437     0.1431    0.02584    1.004       0.3218 
   3     rs611967  120525678       40     0.1437     0.1431    0.02584    1.004       0.3218 
   3     rs184427  120525808       40    0.05314     0.1128   0.005804    0.471       0.6403 
   3     rs172820  120525820       40    0.05314     0.1128   0.005804    0.471       0.6403 
   3    rs1847737  120525841       40      0.176     0.1327    0.04421    1.326       0.1928 
   3    rs7647298  120525940       40    -0.1577     0.2174    0.01365  -0.7251       0.4728 
   3     rs186522  120526289       40    0.05314     0.1128   0.005804    0.471       0.6403 
   3  rs150035250  120526433       40     0.1042     0.2183   0.005957   0.4772        0.636 
   3  rs201877234  120526602       40     0.1182     0.1437    0.01748   0.8222       0.4161 
   3   rs36050956  120526698       40    0.03615     0.1158   0.002559   0.3122       0.7566 
   3     rs322460  120526809       40    -0.1303     0.1126    0.03403   -1.157       0.2545 
   3     rs322461  120527337       40    0.05314     0.1128   0.005804    0.471       0.6403 
   3   rs57646192  120527589       40    0.05314     0.1128   0.005804    0.471       0.6403 
   3     rs322462  120527797       40    0.05314     0.1128   0.005804    0.471       0.6403 
   3   rs13322497  120528074       40  -0.000223     0.1334  7.352e-08 -0.001671       0.9987 
   3  rs116605529  120528195       40     0.1631     0.2399    0.01202   0.6798       0.5007 
   3   rs74429509  120528241       40    -0.1134     0.1724    0.01125  -0.6576       0.5148 
   3     rs322463  120528283       40    0.05314     0.1128   0.005804    0.471       0.6403 
   3   rs58994172  120528543       40    0.05314     0.1128   0.005804    0.471       0.6403 
   3     rs322464  120528683       40    0.05314     0.1128   0.005804    0.471       0.6403 
   3   rs61450884  120528736       40      0.176     0.1327    0.04421    1.326       0.1928 
   3     rs413163  120529229       40    -0.1336    0.09635    0.04815   -1.386       0.1737 
   3    rs2675549  120530225       40    -0.1316     0.1628    0.01691  -0.8085       0.4238 
   3     rs630743  120530390       40    -0.1219     0.1381    0.02011  -0.8831       0.3827 
   3    rs7429476  120530707       40    -0.1009     0.1044      0.024  -0.9666       0.3398 
   3     rs553011  120531054       40     0.2983     0.1286     0.1239    2.319      0.02589 
   3     rs399491  120531127       40     0.2983     0.1286     0.1239    2.319      0.02589 
   3     rs391361  120531523       40    0.02173     0.1152  0.0009348   0.1886       0.8514 
   3     rs701997  120532223       40     0.2983     0.1286     0.1239    2.319      0.02589 
   3   rs11311400  120532319       40    -0.1371     0.1326    0.02736   -1.034       0.3077 
   3     rs563089  120532845       40     0.2983     0.1286     0.1239    2.319      0.02589 
   3    rs7652708  120532876       40     0.1445     0.1007    0.05135    1.434       0.1597 
   3  rs112025671  120533021       40   -0.09283     0.1478    0.01027  -0.6281       0.5337 
   3   rs34920119  120533040       40     0.1403     0.1213    0.03405    1.157       0.2544 
   3    rs2456273  120533068       40     0.2983     0.1286     0.1239    2.319      0.02589 
   3   rs74916399  120533165       40    -0.1371     0.1326    0.02736   -1.034       0.3077 
   3     rs559461  120533211       40      0.172    0.09361    0.08159    1.837      0.07399 
   3     rs558376  120533368       40     0.2983     0.1286     0.1239    2.319      0.02589 
   3     rs412962  120533884       40     0.1403     0.1213    0.03405    1.157       0.2544 
   3     rs531876  120533973       40     0.1762    0.09243    0.08732    1.907      0.06413 
   3     rs530979  120534059       40     0.1762    0.09243    0.08732    1.907      0.06413 
   3    rs1806707  120534165       40   0.009741      0.181  7.621e-05  0.05382       0.9574 
   3     rs556346  120534264       40   0.009741      0.181  7.621e-05  0.05382       0.9574 
   3     rs679016  120534446       40   0.009741      0.181  7.621e-05  0.05382       0.9574 
   3    rs2016526  120535197       40   0.009741      0.181  7.621e-05  0.05382       0.9574 
   3    rs2016491  120535520       40   0.009741      0.181  7.621e-05  0.05382       0.9574 
   3     rs386107  120535906       40    0.02311     0.1449  0.0006685   0.1594       0.8742 
   3     rs444107  120536346       40    0.08013     0.1123    0.01322   0.7134         0.48 
   3    rs2675548  120536587       40    0.08013     0.1123    0.01322   0.7134         0.48 
   3   rs77668076  120536612       40   -0.09283     0.1478    0.01027  -0.6281       0.5337 
   3  rs115934022  120537112       40   -0.01039     0.2189  5.926e-05 -0.04746       0.9624 
   3  rs116188219  120537219       40     0.1631     0.2399    0.01202   0.6798       0.5007 
   3  rs145409849  120537229       40   -0.09283     0.1478    0.01027  -0.6281       0.5337 
   3     rs616353  120537847       40      0.079    0.09338    0.01849    0.846       0.4028 
   3     rs617769  120538191       40      0.079    0.09338    0.01849    0.846       0.4028 
   3  rs540585601  120538484       40    -0.1562      0.102    0.05807   -1.531       0.1342 
   3     rs701999  120538797       40    0.02119    0.09547   0.001294   0.2219       0.8256 
   3   rs72962690  120539171       40     0.2198     0.1539    0.05095    1.428       0.1614 
   3     rs410498  120539660       40     0.1919     0.1033    0.08322    1.857      0.07103 
   3   rs16831748  120539868       40    -0.1188     0.1309     0.0212  -0.9072         0.37 
   3   rs11373517  120540200       40     0.2198     0.1539    0.05095    1.428       0.1614 
   3    rs1850293  120540422       40     0.2198     0.1539    0.05095    1.428       0.1614 
   3  rs115603669  120540563       40     0.1841     0.2395    0.01532   0.7688       0.4467 
   3   rs75353568  120540658       40   -0.09283     0.1478    0.01027  -0.6281       0.5337 
   3    rs7627264  120541006       40    -0.1371     0.1326    0.02736   -1.034       0.3077 
   3    rs6438595  120541009       40     0.2198     0.1539    0.05095    1.428       0.1614 
   3     rs505191  120541189       40      0.079    0.09338    0.01849    0.846       0.4028 
   3  rs538539778  120541733       40      0.079    0.09338    0.01849    0.846       0.4028 
   3   rs72962694  120541964       40     0.2198     0.1539    0.05095    1.428       0.1614 
   3     rs688424  120542526       40      0.079    0.09338    0.01849    0.846       0.4028 
   3    rs2971384  120542949       40      0.079    0.09338    0.01849    0.846       0.4028 
   3   rs78076563  120543033       40     0.1841     0.2395    0.01532   0.7688       0.4467 
   3     rs864458  120543039       40    0.08013     0.1123    0.01322   0.7134         0.48 
   3  rs115208639  120543255       40    -0.2166     0.2161    0.02576   -1.002       0.3225 
   3     rs408561  120543735       40      0.079    0.09338    0.01849    0.846       0.4028 
   3     rs420103  120543829       40    0.02082     0.1051   0.001033   0.1982        0.844 
   3   rs58363431  120543835       40     0.2198     0.1539    0.05095    1.428       0.1614 
   3   rs67327396  120543895       40    0.09223    0.09738    0.02306   0.9471       0.3496 
   3     rs446065  120544120       40   -0.04113     0.1028   0.004199  -0.4003       0.6912 
   3    rs9851861  120545127       40   -0.09283     0.1478    0.01027  -0.6281       0.5337 
   3   rs73855277  120545134       40     0.2084     0.1491    0.04894    1.398       0.1701 
   3   rs74357790  120545291       40   -0.09283     0.1478    0.01027  -0.6281       0.5337 
   3     rs836343  120545376       40    0.03528    0.09746   0.003437    0.362       0.7193 
   3  rs542733814  120545522       40   -0.09283     0.1478    0.01027  -0.6281       0.5337 
   3   rs12107541  120545712       40     0.2198     0.1539    0.05095    1.428       0.1614 
   3     rs415044  120546297       40    0.07443    0.09519    0.01584    0.782       0.4391 
   3     rs431241  120546748       40     0.1828     0.1039    0.07537     1.76      0.08646 
   3  rs144938117  120546909       40     0.1828     0.1039    0.07537     1.76      0.08646 
   3     rs374128  120546922       40     0.1828     0.1039    0.07537     1.76      0.08646 
   3     rs702004  120547041       40     0.1828     0.1039    0.07537     1.76      0.08646 
   3    rs9289147  120547371       40    -0.1294     0.1026    0.04016   -1.261        0.215 
   3   rs10049328  120547647       40    -0.1294     0.1026    0.04016   -1.261        0.215 
   3  rs116661174  120547703       40    -0.2249     0.2386    0.02285  -0.9426       0.3519 
   3   rs16831788  120547886       40    -0.1294     0.1026    0.04016   -1.261        0.215 
   3     rs836341  120548051       40    0.02082     0.1051   0.001033   0.1982        0.844 
   3     rs836340  120548100       40     0.1828     0.1039    0.07537     1.76      0.08646 
   3   rs16831804  120548312       40    -0.1371     0.1326    0.02736   -1.034       0.3077 
   3     rs564024  120548778       40    0.02082     0.1051   0.001033   0.1982        0.844 
   3     rs560420  120549141       40     0.1828     0.1039    0.07537     1.76      0.08646 
   3     rs836339  120549860       40    0.02082     0.1051   0.001033   0.1982        0.844 
   3     rs856895  120550467       40     0.1828     0.1039    0.07537     1.76      0.08646 
   3   rs13327874  120551012       40   -0.09283     0.1478    0.01027  -0.6281       0.5337 
   3     rs646244  120551100       40     0.1919     0.1033    0.08322    1.857      0.07103 
   3  rs201116911  120551701       40     0.1919     0.1033    0.08322    1.857      0.07103 
   3     rs836338  120551914       40     0.1828     0.1039    0.07537     1.76      0.08646 
   3    rs2948182  120552540       40     0.1828     0.1039    0.07537     1.76      0.08646 
   3    rs2931069  120552746       40     0.1828     0.1039    0.07537     1.76      0.08646 
   3     rs553479  120552749       40     0.1828     0.1039    0.07537     1.76      0.08646 
   3     rs587015  120553024       40   -0.04113     0.1028   0.004199  -0.4003       0.6912 
   3     rs401023  120553034       40   -0.04113     0.1028   0.004199  -0.4003       0.6912 
   3    rs9856896  120553225       40    -0.1294     0.1026    0.04016   -1.261        0.215 
   3     rs401613  120553233       40     0.1828     0.1039    0.07537     1.76      0.08646 
   3    rs9819809  120553395       40    -0.1294     0.1026    0.04016   -1.261        0.215 
   3   rs10573161  120553814       40     0.1919     0.1033    0.08322    1.857      0.07103 
   3    rs2971381  120553956       40     0.1828     0.1039    0.07537     1.76      0.08646 
   3  rs114069011  120554283       40    -0.1294     0.1026    0.04016   -1.261        0.215 
   3     rs383218  120554425       40     0.1828     0.1039    0.07537     1.76      0.08646 
   3     rs396521  120554593       40     0.1898     0.1034    0.08141    1.835      0.07432 
   3   rs13324018  120554852       40    -0.1294     0.1026    0.04016   -1.261        0.215 
   3    rs2220254  120555505       40    -0.1371     0.1326    0.02736   -1.034       0.3077 
   3   rs17245198  120555652       40     0.2109     0.1456    0.05232    1.448       0.1557 
   3   rs17185597  120555690       40     0.2198     0.1539    0.05095    1.428       0.1614 
   3     rs538488  120555813       40  -0.001517     0.1111  4.904e-06 -0.01365       0.9892 
   3   rs57187956  120555979       40     0.2109     0.1456    0.05232    1.448       0.1557 
   3  rs111265857  120556588       40     0.2109     0.1456    0.05232    1.448       0.1557 
   3  rs113430176  120556706       40     0.2109     0.1456    0.05232    1.448       0.1557 
   3  rs111815830  120556776       40     0.2109     0.1456    0.05232    1.448       0.1557 
   3  rs543402336  120556824       40     0.1841     0.2395    0.01532   0.7688       0.4467 
   3     rs388112  120556847       40    -0.0608     0.1107   0.007875  -0.5492       0.5861 
   3     rs409119  120556891       40    -0.0608     0.1107   0.007875  -0.5492       0.5861 
   3  rs113789770  120556969       40     0.2109     0.1456    0.05232    1.448       0.1557 
   3    rs9968109  120557303       40     0.2358     0.1469    0.06352    1.606       0.1167 
   3  rs112653103  120557506       40     0.2109     0.1456    0.05232    1.448       0.1557 
   3   rs10548211  120557837       40     0.2109     0.1456    0.05232    1.448       0.1557 
   3    rs7619694  120558109       40     0.2358     0.1469    0.06352    1.606       0.1167 
   3   rs59011025  120558349       40     0.2358     0.1469    0.06352    1.606       0.1167 
   3  rs111594402  120559023       40     0.3113      0.236    0.04378    1.319       0.1951 
   3     rs527734  120559834       40  -0.001517     0.1111  4.904e-06 -0.01365       0.9892 
   3     rs668038  120560548       40  -0.001517     0.1111  4.904e-06 -0.01365       0.9892 
   3   rs17185716  120560743       40     0.2198     0.1539    0.05095    1.428       0.1614 
   3   rs11710917  120561182       40     0.1068     0.1445    0.01419   0.7395       0.4642 
   3    rs7612901  120561365       40     0.1255      0.145    0.01933   0.8656       0.3922 
   3  rs550142123  120561831       40    -0.1134     0.1438     0.0161  -0.7885       0.4353 
   3  rs112161460  120562010       40     0.1255      0.145    0.01933   0.8656       0.3922 
   3    rs6438596  120563006       40     0.1255      0.145    0.01933   0.8656       0.3922 
   3   rs57040003  120563262       40     0.1255      0.145    0.01933   0.8656       0.3922 
   3  rs111543967  120563350       40    0.06524     0.1179   0.008001   0.5536       0.5831 
   3   rs72964728  120563482       40     0.2198     0.1539    0.05095    1.428       0.1614 
   3  rs113022545  120563749       40   -0.01546     0.1091  0.0005278  -0.1417       0.8881 
   3   rs73855281  120564328       40     0.1255      0.145    0.01933   0.8656       0.3922 
   3     rs440385  120564338       40    -0.0608     0.1107   0.007875  -0.5492       0.5861 
   3   rs11709397  120564984       40     0.2358     0.1469    0.06352    1.606       0.1167 
   3  rs116513130  120565792       40    -0.1841     0.2395    0.01532  -0.7689       0.4467 
   3  rs113511045  120566033       40  -0.001517     0.1111  4.904e-06 -0.01365       0.9892 
   3    rs5852255  120567105       40     0.0154     0.1086  0.0005294   0.1419       0.8879 
   3    rs1032897  120567150       40     0.2198     0.1539    0.05095    1.428       0.1614 
   3     rs380245  120567268       40    0.07403     0.1139    0.01099   0.6498       0.5197 
   3    rs4676831  120567850       40     0.1255      0.145    0.01933   0.8656       0.3922 
   3    rs9842325  120567939       40   -0.09283     0.1478    0.01027  -0.6281       0.5337 
   3   rs56138252  120568319       40     0.1068     0.1445    0.01419   0.7395       0.4642 
   3     rs413401  120568391       40  -0.001517     0.1111  4.904e-06 -0.01365       0.9892 
   3   rs76535922  120569314       40     0.1631     0.2399    0.01202   0.6798       0.5007 
   3   rs11706251  120569780       40     0.2198     0.1539    0.05095    1.428       0.1614 
   3  rs116496113  120570209       40   -0.01039     0.2189  5.926e-05 -0.04746       0.9624 
   3  rs115935059  120570391       40    0.08152     0.2185   0.003649    0.373       0.7112 
   3     rs586820  120570730       40  -0.001517     0.1111  4.904e-06 -0.01365       0.9892 
   3   rs75270745  120570788       40     0.1631     0.2399    0.01202   0.6798       0.5007 
   3   rs16831855  120571123       40    -0.1371     0.1326    0.02736   -1.034       0.3077 
   3   rs74873876  120571400       40   -0.09283     0.1478    0.01027  -0.6281       0.5337 
   3    rs2171168  120571604       40     0.1221     0.1064    0.03349    1.147       0.2584 
   3   rs67970498  120572446       40     0.0656     0.1141   0.008629   0.5751       0.5686 
   3   rs13324303  120572448       40     0.0561     0.1808   0.002528   0.3103        0.758 
   3  rs553337206  120572454       40    0.01879     0.1374  0.0004917   0.1367        0.892 
   3   rs13324279  120572455       40    -0.0437     0.1279   0.003062  -0.3416       0.7345 
   3  rs114115704  120572460       40    -0.1195     0.1896    0.01034  -0.6302       0.5323 
   3   rs78711567  120572907       40   -0.05766     0.2187   0.001825  -0.2636       0.7935 
   3     rs371768  120572921       40   0.008573      0.181  5.904e-05  0.04737       0.9625 
   3  rs138192677  120573108       40   -0.01244     0.1322  0.0002331 -0.09413       0.9255 
   3     rs408378  120573295       40     0.1992    0.09825     0.0976    2.027      0.04969 
   3   rs12490201  120574683       40     0.2221     0.1295     0.0718    1.714      0.09459 
   3    rs1829893  120574931       40     0.1475     0.1279    0.03378    1.153       0.2563 
   3    rs9852152  120575246       40     0.2088     0.1291    0.06444    1.618        0.114 
   3     rs603847  120575852       40   -0.04896     0.1332   0.003543  -0.3676       0.7152 
   3     rs697011  120577143       40    0.01166     0.1448  0.0001705  0.08051       0.9363 
   3    rs1394960  120577489       40     0.2088     0.1291    0.06444    1.618        0.114 
   3     rs380210  120577896       40   -0.04817     0.1578   0.002446  -0.3052       0.7618 
   3     rs377374  120578717       40  -0.007553     0.1323  8.573e-05 -0.05708       0.9548 
   3  rs140898295  120578858       40    -0.1035     0.2183   0.005881  -0.4741       0.6381 
   3    rs3856572  120579177       40     0.1689     0.1197    0.04976    1.411       0.1665 
   3  rs200816131  120579184       40     0.1946     0.1242     0.0607    1.567       0.1254 
   3  rs200764229  120579190       40     0.1946     0.1242     0.0607    1.567       0.1254 
   3  rs145282245  120579649       40    0.01118     0.2413  5.644e-05  0.04631       0.9633 
   3     rs451182  120580678       40     0.2052     0.1333    0.05867    1.539       0.1321 
   3     rs454835  120580735       40     0.2052     0.1333    0.05867    1.539       0.1321 
   3     rs392255  120581958       40     0.2052     0.1333    0.05867    1.539       0.1321 
   3    rs6776922  120582220       40     0.2221     0.1295     0.0718    1.714      0.09459 
   3   rs79095501  120582319       40     0.1792     0.1883    0.02329   0.9518       0.3472 
   3    rs6777238  120582517       40     0.2221     0.1295     0.0718    1.714      0.09459 
   3    rs1403718  120583216       40     0.5528     0.2241     0.1381    2.467      0.01823 
   3     rs390950  120583633       40     0.1946     0.1242     0.0607    1.567       0.1254 
   3    rs9824369  120584098       40     0.2221     0.1295     0.0718    1.714      0.09459 
   3     rs322458  120585315       40     0.1946     0.1242     0.0607    1.567       0.1254 
   3     rs178726  120585496       40     0.1946     0.1242     0.0607    1.567       0.1254 
   3   rs10593035  120585923       40     0.1839     0.1191    0.05903    1.544       0.1309 
   3     rs189784  120586383       40    -0.5299     0.2255     0.1269    -2.35      0.02407 
   3   rs28735884  120586429       40     0.1537     0.1352    0.03293    1.138       0.2624 
   3    rs9812927  120587590       40     0.2248     0.1284     0.0747    1.751      0.08793 
   3     rs697012  120588581       40     0.1898     0.1265    0.05597    1.501       0.1416 
   3     rs322457  120589727       40   -0.09661     0.1196    0.01687  -0.8074       0.4244 
   3     rs225178  120590178       40     0.1898     0.1265    0.05597    1.501       0.1416 
   3    rs9833787  120591251       40     0.5528     0.2241     0.1381    2.467      0.01823 
   3  rs199842627  120591516       40    0.09616     0.1272    0.01483   0.7563       0.4542 
   3  rs150417591  120591561       40     0.1792     0.1883    0.02329   0.9518       0.3472 
   3     rs417631  120591837       40   -0.03012     0.1454   0.001127  -0.2071       0.8371 
   3     rs395288  120591911       40     0.1898     0.1265    0.05597    1.501       0.1416 
   3     rs441023  120591923       40     0.1898     0.1265    0.05597    1.501       0.1416 
   3     rs440865  120592037       40  -0.004227     0.2028  1.144e-05 -0.02085       0.9835 
   3     rs450614  120592338       40    -0.0265     0.1227   0.001225  -0.2159       0.8302 
   3   rs76642180  120592472       40     0.2221     0.1295     0.0718    1.714      0.09459 
   3     rs376076  120592551       40    -0.0265     0.1227   0.001225  -0.2159       0.8302 
   3    rs9289149  120593461       40     0.2029     0.1183    0.07186    1.715      0.09445 
   3   rs73855284  120594020       40   -0.06616     0.2025   0.002802  -0.3268       0.7456 
   3    rs2971383  120594744       40    -0.5299     0.2255     0.1269    -2.35      0.02407 
   3     rs420621  120595986       40   -0.01384     0.1323  0.0002879  -0.1046       0.9172 
   3   rs73855285  120597010       40   0.009986     0.1546  0.0001098  0.06461       0.9488 
   3    rs9856996  120597030       40    0.05432     0.1047   0.007027   0.5186       0.6071 
   3   rs59307239  120597165       40    0.05363     0.1188   0.005334   0.4514       0.6543 
   3   rs73855293  120597428       40    0.03942     0.1904   0.001126    0.207       0.8371 
   3  rs200645692  120598190       40    0.06564     0.2411   0.001947   0.2723       0.7869 
   3  rs112059528  120598291       40    -0.0661     0.1219   0.007677  -0.5422       0.5908 
   3   rs75972235  120598321       40    0.04467     0.2188   0.001096   0.2042       0.8393 
   3    rs9289150  120598646       40       0.14     0.1204    0.03436    1.163       0.2521 
   3    rs9843476  120598750       40       0.14     0.1204    0.03436    1.163       0.2521 
   3   rs76286395  120598974       40    0.03942     0.1904   0.001126    0.207       0.8371 
   3   rs11914607  120599347       40    -0.0661     0.1219   0.007677  -0.5422       0.5908 
   3   rs11922388  120599432       40    -0.0661     0.1219   0.007677  -0.5422       0.5908 
   3   rs12637475  120599705       40       0.14     0.1204    0.03436    1.163       0.2521 
   3  rs147561067  120600054       40    0.05432     0.1047   0.007027   0.5186       0.6071 
   3    rs9854070  120600673       40   -0.01942     0.1082  0.0008471  -0.1795       0.8585 
   3    rs2200487  120601173       40       0.14     0.1204    0.03436    1.163       0.2521 
   3    rs2220256  120601231       40    0.05432     0.1047   0.007027   0.5186       0.6071 
   3   rs73855296  120601710       40   0.009986     0.1546  0.0001098  0.06461       0.9488 
   3   rs74375771  120602412       40       0.14     0.1204    0.03436    1.163       0.2521 
   3   rs67100945  120602620       40    0.05432     0.1047   0.007027   0.5186       0.6071 
   3  rs111569609  120602884       40    0.04467     0.2188   0.001096   0.2042       0.8393 
   3    rs6770952  120603627       40       0.14     0.1204    0.03436    1.163       0.2521 
   3   rs12489273  120603728       40       0.14     0.1204    0.03436    1.163       0.2521 
   3   rs78992444  120604367       40    0.08686     0.2409   0.003409   0.3605       0.7204 
   3   rs11916531  120604517       40    -0.0661     0.1219   0.007677  -0.5422       0.5908 
   3   rs11927953  120604574       40    0.04467     0.2188   0.001096   0.2042       0.8393 
   3    rs9875347  120604750       40    0.05432     0.1047   0.007027   0.5186       0.6071 
   3    rs9825436  120604967       40       0.14     0.1204    0.03436    1.163       0.2521 
   3  rs148387798  120605144       40    -0.0926     0.1442    0.01074  -0.6422       0.5246 
   3   rs72964767  120605592       40    -0.1754     0.1884     0.0223   -0.931       0.3577 
   3  rs146108219  120605619       40    -0.0661     0.1219   0.007677  -0.5422       0.5908 
   3   rs11918750  120605871       40    0.04467     0.2188   0.001096   0.2042       0.8393 
   3    rs4544547  120605906       40       0.14     0.1204    0.03436    1.163       0.2521 
   3   rs10451893  120606033       40    0.05432     0.1047   0.007027   0.5186       0.6071 
   3   rs10451894  120606438       40    -0.0661     0.1219   0.007677  -0.5422       0.5908 
   3    rs2135244  120606991       40       0.14     0.1204    0.03436    1.163       0.2521 
   3    rs5852256  120607001       40    0.05432     0.1047   0.007027   0.5186       0.6071 
   3    rs1523506  120607033       40    0.05432     0.1047   0.007027   0.5186       0.6071 
   3    rs2135245  120607170       40       0.14     0.1204    0.03436    1.163       0.2521 
   3    rs9878416  120607896       40       0.14     0.1204    0.03436    1.163       0.2521 
   3   rs16831922  120608124       40    -0.0661     0.1219   0.007677  -0.5422       0.5908 
   3  rs111788380  120608425       40   -0.02745     0.2027  0.0004823  -0.1354        0.893 
   3  rs144464587  120609222       40    0.08686     0.2409   0.003409   0.3605       0.7204 
   3    rs9847406  120609641       40       0.14     0.1204    0.03436    1.163       0.2521 
   3    rs9851797  120609869       40       0.14     0.1204    0.03436    1.163       0.2521 
   3  rs113055076  120610102       40    0.05432     0.1047   0.007027   0.5186       0.6071 
   3  rs112119349  120610120       40   -0.02745     0.2027  0.0004823  -0.1354        0.893 
   3   rs59844095  120610170       40    -0.0661     0.1219   0.007677  -0.5422       0.5908 
   3   rs16831929  120611199       40    -0.0661     0.1219   0.007677  -0.5422       0.5908 
   3  rs116508503  120611480       40     0.2788     0.2371    0.03512    1.176       0.2469 
   3    rs9824653  120611957       40     0.1852     0.1105    0.06885    1.676       0.1019 
   3   rs12497855  120611990       40   -0.07212      0.105    0.01226  -0.6867       0.4964 
   3   rs35585774  120612206       40    0.05432     0.1047   0.007027   0.5186       0.6071 
   3   rs17246655  120612346       40    -0.1121     0.2019   0.008041   -0.555       0.5821 
   3    rs9289151  120612383       40       0.14     0.1204    0.03436    1.163       0.2521 
   3     rs470738  120612970       40   0.005192     0.1344  3.925e-05  0.03862       0.9694 
   3   rs10934533  120613713       40       0.14     0.1204    0.03436    1.163       0.2521 
   3   rs79681616  120613893       40     -0.168     0.2172    0.01551  -0.7736       0.4439 
   3    rs1814869  120614421       40     0.1507     0.1204     0.0396    1.252       0.2183 
   3    rs9836112  120614599       40     0.1507     0.1204     0.0396    1.252       0.2183 
   3   rs13326084  120614831       40     0.1507     0.1204     0.0396    1.252       0.2183 
   3  rs143863800  120615016       40   -0.09707      0.151    0.01076   -0.643       0.5241 
   3   rs10575897  120615049       40   -0.04829     0.1002   0.006081  -0.4822       0.6324 
   3     rs511841  120615515       40   0.005192     0.1344  3.925e-05  0.03862       0.9694 
   3    rs9851135  120615564       40     0.1507     0.1204     0.0396    1.252       0.2183 
   3    rs9813519  120615664       40     0.1507     0.1204     0.0396    1.252       0.2183 
   3     rs836345  120615738       40   -0.05631     0.1036    0.00771  -0.5434         0.59 
   3     rs836344  120615778       40    0.01619     0.1086  0.0005851   0.1492       0.8822 
   3  rs138440002  120615807       40   -0.02745     0.2027  0.0004823  -0.1354        0.893 
   3    rs6800520  120617053       40     0.1507     0.1204     0.0396    1.252       0.2183 
   3    rs1097453  120617106       40   -0.04829     0.1002   0.006081  -0.4822       0.6324 
   3  rs111320924  120618024       40   -0.04829     0.1002   0.006081  -0.4822       0.6324 
   3  rs149684712  120618701       40     0.1507     0.1204     0.0396    1.252       0.2183 
   3    rs1070365  120618989       40   -0.04829     0.1002   0.006081  -0.4822       0.6324 
   3    rs1070366  120619251       40   0.005192     0.1344  3.925e-05  0.03862       0.9694 
   3    rs9834559  120619569       40     0.1507     0.1204     0.0396    1.252       0.2183 
   3    rs9872686  120619608       40     0.1507     0.1204     0.0396    1.252       0.2183 
   3  rs139427032  120619701       40    -0.1225     0.1038    0.03535    -1.18       0.2453 
   3  rs150847135  120620071       40    0.01124     0.2028  8.086e-05  0.05544       0.9561 
   3  rs147441615  120620237       40     0.1507     0.1204     0.0396    1.252       0.2183 
   3  rs149944739  120620272       40     0.1507     0.1204     0.0396    1.252       0.2183 
   3  rs113607479  120620293       40    0.01124     0.2028  8.086e-05  0.05544       0.9561 
   3  rs142130677  120620493       40    0.01124     0.2028  8.086e-05  0.05544       0.9561 
   3  rs139736744  120620589       40   -0.02565     0.1148   0.001313  -0.2235       0.8243 
   3  rs114499337  120620609       40   -0.06616     0.2025   0.002802  -0.3268       0.7456 
   3  rs185626827  120620757       40    -0.1928     0.2393     0.0168  -0.8057       0.4254 
   3     rs470812  120620775       40   0.005192     0.1344  3.925e-05  0.03862       0.9694 
   3    rs6762819  120620820       40     0.1507     0.1204     0.0396    1.252       0.2183 
   3     rs628600  120621043       40   -0.09649     0.1318    0.01391   -0.732       0.4686 
   3     rs576521  120621061       40   -0.02565     0.1148   0.001313  -0.2235       0.8243 
   3    rs9882282  120621117       40     0.1507     0.1204     0.0396    1.252       0.2183 
   3     rs629510  120621245       40   -0.05631     0.1036    0.00771  -0.5434         0.59 
   3     rs660495  120621410       40   0.008226      0.108  0.0001527  0.07617       0.9397 
   3    rs9883378  120621616       40     0.1507     0.1204     0.0396    1.252       0.2183 
   3    rs9845674  120621782       40     0.1507     0.1204     0.0396    1.252       0.2183 
   3    rs2220255  120622245       40     0.1507     0.1204     0.0396    1.252       0.2183 
   3   rs74882103  120622403       40    0.06564     0.2411   0.001947   0.2723       0.7869 
   3     rs470990  120622613       40   -0.05631     0.1036    0.00771  -0.5434         0.59 
   3     rs470623  120623065       40   -0.02565     0.1148   0.001313  -0.2235       0.8243 
   3   rs79901592  120623726       40   -0.04463     0.1641   0.001944   -0.272       0.7871 
   3    rs9842537  120623889       40     0.1507     0.1204     0.0396    1.252       0.2183 
   3     rs470805  120623902       40   -0.05631     0.1036    0.00771  -0.5434         0.59 
   3     rs470484  120624165       40   -0.05631     0.1036    0.00771  -0.5434         0.59 
   3   rs73858204  120624325       40    0.03942     0.1904   0.001126    0.207       0.8371 
   3     rs470931  120626429       40   -0.05631     0.1036    0.00771  -0.5434         0.59 
   3    rs9826042  120626484       40     0.1507     0.1204     0.0396    1.252       0.2183 
   3   rs73858210  120628227       40     0.2508     0.1622    0.05923    1.547       0.1302 
   3     rs470647  120628840       40   -0.04829     0.1002   0.006081  -0.4822       0.6324 
   3     rs682394  120629446       40   0.005192     0.1344  3.925e-05  0.03862       0.9694 
   3   rs16831962  120629470       40     0.1507     0.1204     0.0396    1.252       0.2183 
   3   rs13323408  120629795       40     0.1507     0.1204     0.0396    1.252       0.2183 
   3     rs488416  120630345       40    0.01619     0.1086  0.0005851   0.1492       0.8822 
   3     rs470537  120630617       40   -0.05578     0.1044   0.007459  -0.5344       0.5962 
   3     rs470887  120630652       40    0.08118     0.1512   0.007527   0.5368       0.5945 
   3   rs10511406  120631567       40    0.08686     0.2409   0.003409   0.3605       0.7204 
   3   rs12632316  120631617       40     0.1507     0.1204     0.0396    1.252       0.2183 
   3     rs590663  120632066       40   0.008226      0.108  0.0001527  0.07617       0.9397 
   3  rs113735580  120632425       40    0.06564     0.2411   0.001947   0.2723       0.7869 
   3     rs588620  120632899       40   -0.04829     0.1002   0.006081  -0.4822       0.6324 
   3   rs76192551  120633228       40   -0.02745     0.2027  0.0004823  -0.1354        0.893 
   3   rs16831974  120633280       40     0.1507     0.1204     0.0396    1.252       0.2183 
   3     rs590436  120633305       40   0.005192     0.1344  3.925e-05  0.03862       0.9694 
   3   rs77355692  120633560       40     0.1507     0.1204     0.0396    1.252       0.2183 
   3   rs16831976  120633983       40     0.1507     0.1204     0.0396    1.252       0.2183 
   3  rs114475489  120634516       40    0.06564     0.2411   0.001947   0.2723       0.7869 
   3   rs78489581  120634813       40     0.1507     0.1204     0.0396    1.252       0.2183 
   3    rs9862685  120635075       40     0.1507     0.1204     0.0396    1.252       0.2183 
   3   rs77968648  120635500       40    0.01124     0.2028  8.086e-05  0.05544       0.9561 
   3  rs111699750  120635660       40    0.06564     0.2411   0.001947   0.2723       0.7869 
   3     rs662110  120636473       40   0.005192     0.1344  3.925e-05  0.03862       0.9694 
   3    rs9831352  120636674       40     0.1507     0.1204     0.0396    1.252       0.2183 
   3     rs702008  120636928       40   0.005192     0.1344  3.925e-05  0.03862       0.9694 
   3    rs9855929  120637226       40     0.1507     0.1204     0.0396    1.252       0.2183 
   3     rs648570  120637253       40    0.08118     0.1512   0.007527   0.5368       0.5945 
   3   rs12498064  120638902       40     0.1507     0.1204     0.0396    1.252       0.2183 
   3   rs35147415  120639067       40     0.1507     0.1204     0.0396    1.252       0.2183 
   3  rs147220384  120639169       40     0.1507     0.1204     0.0396    1.252       0.2183 
   3     rs487657  120639858       40   -0.02565     0.1148   0.001313  -0.2235       0.8243 
   3   rs12635124  120640323       40     0.1507     0.1204     0.0396    1.252       0.2183 
   3     rs571545  120640425       40    0.01619     0.1086  0.0005851   0.1492       0.8822 
   3    rs9818910  120640948       40     0.1507     0.1204     0.0396    1.252       0.2183 
   3    rs9819192  120641133       40     0.1507     0.1204     0.0396    1.252       0.2183 
   3   rs78058474  120641432       40    0.01124     0.2028  8.086e-05  0.05544       0.9561 
   3     rs470412  120642445       40   -0.02565     0.1148   0.001313  -0.2235       0.8243 
   3  rs112572833  120642624       40     0.2508     0.1622    0.05923    1.547       0.1302 
   3  rs542411187  120642773       40   -0.02745     0.2027  0.0004823  -0.1354        0.893 
   3     rs470502  120643524       40   0.005192     0.1344  3.925e-05  0.03862       0.9694 
   3   rs71971193  120643588       40     0.1507     0.1204     0.0396    1.252       0.2183 
   3   rs11318577  120643678       40   -0.05631     0.1036    0.00771  -0.5434         0.59 
   3     rs470699  120644082       40   -0.04829     0.1002   0.006081  -0.4822       0.6324 
   3     rs471031  120644953       40   -0.02565     0.1148   0.001313  -0.2235       0.8243 
   3  rs141965447  120645784       40   -0.02169     0.1004   0.001227  -0.2161       0.8301 
   3    rs9881138  120647343       40     0.1507     0.1204     0.0396    1.252       0.2183 
   3    rs7648074  120648719       40     0.1507     0.1204     0.0396    1.252       0.2183 
   3  rs138697911  120648989       40     0.1507     0.1204     0.0396    1.252       0.2183 
   3    rs3966088  120649318       40   -0.02745     0.2027  0.0004823  -0.1354        0.893 
   3  rs113614960  120649473       40    0.06564     0.2411   0.001947   0.2723       0.7869 
   3  rs116104824  120649511       40    0.06564     0.2411   0.001947   0.2723       0.7869 
   3   rs34387523  120649805       40    0.01124     0.2028  8.086e-05  0.05544       0.9561 
   3    rs1403717  120649855       40     0.1507     0.1204     0.0396    1.252       0.2183 
   3  rs113064766  120651222       40   -0.02745     0.2027  0.0004823  -0.1354        0.893 
   3   rs10645031  120651443       40    0.08118     0.1512   0.007527   0.5368       0.5945 
   3    rs7652758  120651690       40     0.1507     0.1204     0.0396    1.252       0.2183 
   3   rs77825219  120652365       40    0.01124     0.2028  8.086e-05  0.05544       0.9561 
   3  rs557814119  120652938       40   -0.07007     0.1173   0.009304  -0.5974       0.5538 
   3    rs9855953  120653670       40     0.1507     0.1204     0.0396    1.252       0.2183 
   3   rs73858218  120653751       40    0.03942     0.1904   0.001126    0.207       0.8371 
   3   rs79017406  120653932       40     0.1507     0.1204     0.0396    1.252       0.2183 
   3    rs9842745  120654145       40     0.1507     0.1204     0.0396    1.252       0.2183 
   3   rs76683163  120654275       40   -0.04829     0.1002   0.006081  -0.4822       0.6324 
   3    rs1683975  120654508       40    0.01619     0.1086  0.0005851   0.1492       0.8822 
   3  rs149871182  120654627       40     0.1507     0.1204     0.0396    1.252       0.2183 
   3     rs612545  120654935       40   -0.04829     0.1002   0.006081  -0.4822       0.6324 
   3   rs35977814  120655248       40    0.08118     0.1512   0.007527   0.5368       0.5945 
   3   rs13316005  120655388       40     0.1507     0.1204     0.0396    1.252       0.2183 
   3     rs594838  120655906       40   -0.05631     0.1036    0.00771  -0.5434         0.59 
   3     rs661160  120656945       40   0.005192     0.1344  3.925e-05  0.03862       0.9694 
   3     rs657578  120657777       40   -0.05631     0.1036    0.00771  -0.5434         0.59 
   3   rs75329683  120658260       40    0.01124     0.2028  8.086e-05  0.05544       0.9561 
   3   rs12493977  120659691       40     0.1507     0.1204     0.0396    1.252       0.2183 
   3    rs6438597  120661438       40     0.1507     0.1204     0.0396    1.252       0.2183 
   3    rs1688686  120661940       40    0.01194     0.1224  0.0002504  0.09755       0.9228 
   3   rs35752782  120662334       40     0.1507     0.1204     0.0396    1.252       0.2183 
   3  rs112687254  120662356       40   -0.02745     0.2027  0.0004823  -0.1354        0.893 
   3   rs61669943  120662660       40   -0.06616     0.2025   0.002802  -0.3268       0.7456 
   3     rs617332  120662750       40   -0.04829     0.1002   0.006081  -0.4822       0.6324 
   3  rs150455653  120663027       40    0.01124     0.2028  8.086e-05  0.05544       0.9561 
   3    rs1683984  120663037       40    0.08118     0.1512   0.007527   0.5368       0.5945 
   3    rs9880854  120663579       40     0.1507     0.1204     0.0396    1.252       0.2183 
   3    rs9867756  120664078       40     0.1507     0.1204     0.0396    1.252       0.2183 
   3    rs1615325  120664458       40   0.005192     0.1344  3.925e-05  0.03862       0.9694 
   3    rs1683982  120664459       40   0.005192     0.1344  3.925e-05  0.03862       0.9694 
   3    rs1614611  120664484       40   -0.05631     0.1036    0.00771  -0.5434         0.59 
   3   rs75087365  120664538       40    0.06564     0.2411   0.001947   0.2723       0.7869 
   3   rs28578135  120664601       40     0.1507     0.1204     0.0396    1.252       0.2183 
   3   rs67364533  120665106       40    0.09076     0.1225    0.01424    0.741       0.4633 
   3   rs13320578  120665194       40     0.1507     0.1204     0.0396    1.252       0.2183 
   3   rs16831988  120665721       40     0.1507     0.1204     0.0396    1.252       0.2183 
   3    rs1688685  120666647       40    0.01619     0.1086  0.0005851   0.1492       0.8822 
   3     rs591122  120667840       40    0.01194     0.1224  0.0002504  0.09755       0.9228 
   3     rs608249  120669362       40   -0.02565     0.1148   0.001313  -0.2235       0.8243 
   3    rs7431221  120669828       40   -0.05631     0.1036    0.00771  -0.5434         0.59 
   3  rs113303032  120670421       40   0.005192     0.1344  3.925e-05  0.03862       0.9694 
   3   rs61797905  120670695       40   -0.04829     0.1002   0.006081  -0.4822       0.6324 
   3   rs12635816  120670896       40    -0.1121     0.2019   0.008041   -0.555       0.5821 
   3   rs28609295  120671015       40     0.1507     0.1204     0.0396    1.252       0.2183 
   3   rs16831995  120671432       40     0.1507     0.1204     0.0396    1.252       0.2183 
   3    rs1357527  120671717       40   -0.02565     0.1148   0.001313  -0.2235       0.8243 
   3    rs2877382  120671824       40   -0.05631     0.1036    0.00771  -0.5434         0.59 
   3   rs16831996  120672012       40    0.01124     0.2028  8.086e-05  0.05544       0.9561 
   3  rs527370099  120672172       40   -0.02864      0.105   0.001954  -0.2727       0.7865 
   3    rs1683979  120672208       40    0.01619     0.1086  0.0005851   0.1492       0.8822 
   3    rs1683978  120672324       40   0.005192     0.1344  3.925e-05  0.03862       0.9694 
   3  rs114536882  120672358       40     0.1507     0.1204     0.0396    1.252       0.2183 
   3   rs76351985  120672469       40     0.3295     0.1829    0.07869    1.802      0.07955 
   3     rs589056  120672867       40   -0.05631     0.1036    0.00771  -0.5434         0.59 
   3  rs142292885  120673673       40    -0.1544     0.1716    0.02086  -0.8998       0.3739 
   3     rs662467  120674527       40     0.1507     0.1204     0.0396    1.252       0.2183 
   3   rs11916300  120674779       40    0.01124     0.2028  8.086e-05  0.05544       0.9561 
   3    rs1683976  120674886       40     0.1507     0.1204     0.0396    1.252       0.2183 
   3   rs11922756  120675109       40    0.01124     0.2028  8.086e-05  0.05544       0.9561 
   3    rs1688687  120675390       40   0.005192     0.1344  3.925e-05  0.03862       0.9694 
   3   rs12635664  120676181       40     0.1507     0.1204     0.0396    1.252       0.2183 
   3   rs12635708  120676373       40     0.1507     0.1204     0.0396    1.252       0.2183 
   3   rs75189958  120676726       40    0.01124     0.2028  8.086e-05  0.05544       0.9561 
   3    rs9818673  120676848       40     0.1507     0.1204     0.0396    1.252       0.2183 
   3    rs9860626  120676874       40     0.1507     0.1204     0.0396    1.252       0.2183 
   3    rs9718007  120676917       40   0.005192     0.1344  3.925e-05  0.03862       0.9694 
   3  rs145495838  120676925       40     0.1507     0.1204     0.0396    1.252       0.2183 
   3  rs147691022  120677052       40     0.1329      0.172    0.01546   0.7723       0.4447 
   3  rs200792679  120677362       40    0.01194     0.1224  0.0002504  0.09755       0.9228 
   3   rs61797907  120677584       40   -0.04829     0.1002   0.006081  -0.4822       0.6324 
   3  rs138691553  120677804       40    -0.1928     0.2393     0.0168  -0.8057       0.4254 
   3  rs563917409  120677950       40   -0.02745     0.2027  0.0004823  -0.1354        0.893 
   3   rs55833699  120678045       40   -0.06438     0.1021    0.01035  -0.6305       0.5322 
   3   rs12495187  120678419       40     0.1507     0.1204     0.0396    1.252       0.2183 
   3  rs147242708  120678477       40   -0.04886      0.162    0.00239  -0.3017       0.7645 
   3   rs12495212  120678493       40     0.1507     0.1204     0.0396    1.252       0.2183 
   3  rs571723985  120678596       40   -0.06616     0.2025   0.002802  -0.3268       0.7456 
   3  rs150513881  120679014       40     0.1507     0.1204     0.0396    1.252       0.2183 
   3  rs139455553  120679022       40     0.1507     0.1204     0.0396    1.252       0.2183 
   3  rs149859605  120679025       40     0.1507     0.1204     0.0396    1.252       0.2183 
   3  rs530897372  120679139       40    0.01124     0.2028  8.086e-05  0.05544       0.9561 
   3  rs550704132  120679140       40    0.01124     0.2028  8.086e-05  0.05544       0.9561 
   3  rs567318498  120679142       40    0.01124     0.2028  8.086e-05  0.05544       0.9561 
   3  rs201675537  120679155       40     0.1507     0.1204     0.0396    1.252       0.2183 
   3  rs182917762  120679207       40   -0.02745     0.2027  0.0004823  -0.1354        0.893 
   3  rs147707277  120679242       40     0.1507     0.1204     0.0396    1.252       0.2183 
   3    rs9833801  120679333       40   -0.04829     0.1002   0.006081  -0.4822       0.6324 
   3  rs146760050  120679526       40     -0.168     0.2172    0.01551  -0.7736       0.4439 
   3    rs9872110  120679554       40   0.005192     0.1344  3.925e-05  0.03862       0.9694 
   3  rs201421189  120679708       40    0.01124     0.2028  8.086e-05  0.05544       0.9561 
   3  rs138016472  120679731       40   -0.02745     0.2027  0.0004823  -0.1354        0.893 
   3   rs61797910  120679871       40   -0.05631     0.1036    0.00771  -0.5434         0.59 
   3   rs77806511  120679966       40     0.1757     0.1554    0.03253     1.13       0.2654 
   3  rs114503917  120680034       40     0.1507     0.1204     0.0396    1.252       0.2183 
   3   rs61077473  120680055       40    0.04711     0.1494   0.002612   0.3154       0.7541 
   3   rs77045017  120680365       40    0.01124     0.2028  8.086e-05  0.05544       0.9561 
   3  rs112785642  120680814       40   -0.05631     0.1036    0.00771  -0.5434         0.59 
   3   rs76995572  120680944       40     0.1507     0.1204     0.0396    1.252       0.2183 
   3   rs78619588  120680971       40     0.1631     0.1308    0.03931    1.247         0.22 
   3   rs78126765  120680978       40     0.1631     0.1308    0.03931    1.247         0.22 
   3   rs80345370  120680982       40     0.1631     0.1308    0.03931    1.247         0.22 
   3  rs370534936  120680987       40     0.1631     0.1308    0.03931    1.247         0.22 
   3    rs9844059  120681019       40     0.1507     0.1204     0.0396    1.252       0.2183 
   3    rs9844215  120681082       40     0.1507     0.1204     0.0396    1.252       0.2183 
   3    rs9826889  120681270       40   -0.05631     0.1036    0.00771  -0.5434         0.59 
   3    rs9882540  120681300       40   -0.02565     0.1148   0.001313  -0.2235       0.8243 
   3    rs9844699  120681392       40    -0.0214     0.1026   0.001144  -0.2086       0.8359 
   3    rs9882707  120681397       40    -0.0214     0.1026   0.001144  -0.2086       0.8359 
   3  rs146936599  120681458       40     0.1126     0.1145    0.02483   0.9837       0.3315 
   3   rs77547172  120682740       40    0.01124     0.2028  8.086e-05  0.05544       0.9561 
   3     rs632018  120683107       40   0.005192     0.1344  3.925e-05  0.03862       0.9694 
   3  rs149100954  120683346       40    0.08686     0.2409   0.003409   0.3605       0.7204 
   3     rs659980  120683388       40    0.08118     0.1512   0.007527   0.5368       0.5945 
   3    rs4561765  120683514       40   -0.02745     0.2027  0.0004823  -0.1354        0.893 
   3    rs1720662  120683725       40   -0.04829     0.1002   0.006081  -0.4822       0.6324 
   3    rs9822403  120683956       40     0.1507     0.1204     0.0396    1.252       0.2183 
   3    rs2933327  120684147       40   -0.05631     0.1036    0.00771  -0.5434         0.59 
   3    rs9843217  120684528       40     0.1507     0.1204     0.0396    1.252       0.2183 
   3   rs56950485  120685058       40     0.2508     0.1622    0.05923    1.547       0.1302 
   3  rs113062192  120685132       40    0.08686     0.2409   0.003409   0.3605       0.7204 
   3  rs150811937  120685151       40    0.06564     0.2411   0.001947   0.2723       0.7869 
   3  rs113772318  120685324       40    0.01124     0.2028  8.086e-05  0.05544       0.9561 
   3   rs72966749  120685598       40     0.2508     0.1622    0.05923    1.547       0.1302 
   3  rs115761692  120685958       40     -0.168     0.2172    0.01551  -0.7736       0.4439 
   3    rs1960320  120685967       40     0.1507     0.1204     0.0396    1.252       0.2183 
   3   rs80115122  120686348       40    0.01124     0.2028  8.086e-05  0.05544       0.9561 
   3    rs7634353  120686753       40     0.1507     0.1204     0.0396    1.252       0.2183 
   3  rs112325195  120687527       40   -0.02745     0.2027  0.0004823  -0.1354        0.893 
   3    rs9811698  120687694       40   0.005192     0.1344  3.925e-05  0.03862       0.9694 
   3   rs57093267  120688243       40  0.0007097    0.09785  1.384e-06 0.007253       0.9943 
   3   rs75832447  120688651       40     0.1507     0.1204     0.0396    1.252       0.2183 
   3     rs681827  120688750       40   -0.02565     0.1148   0.001313  -0.2235       0.8243 
   3   rs73858233  120689302       40   -0.06616     0.2025   0.002802  -0.3268       0.7456 
   3  rs113615145  120689668       40   -0.02745     0.2027  0.0004823  -0.1354        0.893 
   3    rs9822141  120689828       40     0.1507     0.1204     0.0396    1.252       0.2183 
   3    rs9859729  120689846       40     0.1507     0.1204     0.0396    1.252       0.2183 
   3     rs589682  120689958       40   0.005192     0.1344  3.925e-05  0.03862       0.9694 
   3    rs7624337  120690083       40     0.1507     0.1204     0.0396    1.252       0.2183 
   3   rs11293812  120690220       40     0.1507     0.1204     0.0396    1.252       0.2183 
   3     rs663363  120690269       40   0.005192     0.1344  3.925e-05  0.03862       0.9694 
   3    rs7624461  120690386       40     0.1507     0.1204     0.0396    1.252       0.2183 
   3   rs79102111  120690537       40    0.01124     0.2028  8.086e-05  0.05544       0.9561 
   3   rs61797911  120690640       40      0.107     0.1312    0.01721   0.8157       0.4197 
   3    rs7624738  120690689       40     0.1507     0.1204     0.0396    1.252       0.2183 
   3    rs7646815  120690711       40     0.1507     0.1204     0.0396    1.252       0.2183 
   3   rs57695248  120690722       40    0.03942     0.1904   0.001126    0.207       0.8371 
   3     rs603635  120690760       40   0.005192     0.1344  3.925e-05  0.03862       0.9694 
   3    rs9868798  120690905       40     0.1507     0.1204     0.0396    1.252       0.2183 
   3    rs9831814  120691217       40     0.1507     0.1204     0.0396    1.252       0.2183 
   3    rs2686651  120691253       40   0.008226      0.108  0.0001527  0.07617       0.9397 
   3    rs9856855  120691974       40   -0.05631     0.1036    0.00771  -0.5434         0.59 
   3    rs9836727  120692027       40     0.1507     0.1204     0.0396    1.252       0.2183 
   3   rs61797913  120692604       40   0.005192     0.1344  3.925e-05  0.03862       0.9694 
   3   rs58047229  120692805       40   0.008226      0.108  0.0001527  0.07617       0.9397 
   3   rs61160978  120692806       40   0.008226      0.108  0.0001527  0.07617       0.9397 
   3    rs9880221  120693320       40   -0.07903     0.1317   0.009387  -0.6001        0.552 
   3    rs9842660  120693331       40   -0.07903     0.1317   0.009387  -0.6001        0.552 
   3    rs9842661  120693333       40   -0.07903     0.1317   0.009387  -0.6001        0.552 
   3  rs199893923  120693643       40   -0.04886      0.162    0.00239  -0.3017       0.7645 
   3  rs188307333  120693661       40   -0.04886      0.162    0.00239  -0.3017       0.7645 
   3   rs28820921  120693815       40   0.005192     0.1344  3.925e-05  0.03862       0.9694 
   3   rs12634397  120693921       40     0.1507     0.1204     0.0396    1.252       0.2183 
   3   rs78629016  120694105       40   -0.04829     0.1002   0.006081  -0.4822       0.6324 
   3  rs146413940  120694110       40     0.1507     0.1204     0.0396    1.252       0.2183 
   3    rs2948184  120694155       40   0.005192     0.1344  3.925e-05  0.03862       0.9694 
   3  rs112500220  120694228       40    0.01124     0.2028  8.086e-05  0.05544       0.9561 
   3   rs75727207  120694231       40   0.005192     0.1344  3.925e-05  0.03862       0.9694 
   3   rs76001899  120694235       40   0.005192     0.1344  3.925e-05  0.03862       0.9694 
   3  rs560371247  120694422       40     0.1507     0.1204     0.0396    1.252       0.2183 
   3  rs141878373  120694893       40    0.06564     0.2411   0.001947   0.2723       0.7869 
   3   rs61797917  120695387       40    0.01619     0.1086  0.0005851   0.1492       0.8822 
   3    rs9826081  120695668       40     0.1507     0.1204     0.0396    1.252       0.2183 
   3  rs143980901  120695728       40    0.06629     0.1492    0.00517   0.4444       0.6593 
   3    rs9845975  120695813       40     0.1507     0.1204     0.0396    1.252       0.2183 
   3    rs9849763  120695856       40     0.1507     0.1204     0.0396    1.252       0.2183 
   3    rs9850284  120696232       40     0.1507     0.1204     0.0396    1.252       0.2183 
   3    rs2638581  120696428       40   0.005192     0.1344  3.925e-05  0.03862       0.9694 
   3    rs2638580  120696444       40   0.005192     0.1344  3.925e-05  0.03862       0.9694 
   3    rs2638579  120696458       40   0.005192     0.1344  3.925e-05  0.03862       0.9694 
   3    rs2686648  120696485       40   -0.05631     0.1036    0.00771  -0.5434         0.59 
   3    rs7431561  120696538       40   -0.02565     0.1148   0.001313  -0.2235       0.8243 
   3  rs139833876  120697151       40   0.005192     0.1344  3.925e-05  0.03862       0.9694 
   3  rs112488613  120697180       40   -0.04829     0.1002   0.006081  -0.4822       0.6324 
   3    rs9836123  120697414       40     0.1507     0.1204     0.0396    1.252       0.2183 
   3    rs9873593  120697465       40     0.1507     0.1204     0.0396    1.252       0.2183 
   3  rs141104720  120697517       40   -0.04829     0.1002   0.006081  -0.4822       0.6324 
   3    rs1795415  120697575       40   -0.05631     0.1036    0.00771  -0.5434         0.59 
   3    rs9836161  120697580       40     0.1507     0.1204     0.0396    1.252       0.2183 
   3    rs9836297  120697687       40     0.1507     0.1204     0.0396    1.252       0.2183 
   3  rs190737600  120697688       40    0.01124     0.2028  8.086e-05  0.05544       0.9561 
   3  rs111984858  120697809       40   0.005192     0.1344  3.925e-05  0.03862       0.9694 
   3  rs138122404  120697874       40    0.01619     0.1086  0.0005851   0.1492       0.8822 
   3  rs188261717  120698038       40    0.02783     0.2413  0.0003499   0.1153       0.9088 
   3  rs143590702  120698302       40   -0.02745     0.2027  0.0004823  -0.1354        0.893 
   3   rs78330161  120698737       40     0.1507     0.1204     0.0396    1.252       0.2183 
   3   rs35037881  120699307       40   -0.04737     0.1105   0.004816  -0.4288       0.6705 
   3    rs9809411  120699723       40     0.1507     0.1204     0.0396    1.252       0.2183 
   3   rs35511349  120699980       40   -0.04886      0.162    0.00239  -0.3017       0.7645 
   3    rs9871403  120700144       40     0.1582     0.1215    0.04272    1.302       0.2007 
   3     rs954569  120700719       40   -0.05631     0.1036    0.00771  -0.5434         0.59 
   3    rs4311161  120700769       40     0.1507     0.1204     0.0396    1.252       0.2183 
   3     rs954568  120700950       40     0.1507     0.1204     0.0396    1.252       0.2183 
   3    rs4444652  120701451       40     0.1507     0.1204     0.0396    1.252       0.2183 
   3    rs9857987  120701678       40     0.1507     0.1204     0.0396    1.252       0.2183 
   3     rs638589  120701942       40   -0.02565     0.1148   0.001313  -0.2235       0.8243 
   3    rs9862407  120702096       40     0.1507     0.1204     0.0396    1.252       0.2183 
   3   rs79691825  120702539       40    0.06564     0.2411   0.001947   0.2723       0.7869 
   3   rs75364554  120702707       40    0.01124     0.2028  8.086e-05  0.05544       0.9561 
   3    rs9863475  120702764       40     0.1507     0.1204     0.0396    1.252       0.2183 
   3     rs638724  120703359       40   -0.04829     0.1002   0.006081  -0.4822       0.6324 
   3    rs1624360  120703752       40   -0.05631     0.1036    0.00771  -0.5434         0.59 
   3    rs1625047  120703795       40   -0.05631     0.1036    0.00771  -0.5434         0.59 
   3    rs7619589  120704322       40     0.1757     0.1554    0.03253     1.13       0.2654 
   3    rs9817971  120704529       40     0.1507     0.1204     0.0396    1.252       0.2183 
   3     rs623175  120704611       40   0.005192     0.1344  3.925e-05  0.03862       0.9694 
   3   rs76747568  120704661       40    0.01124     0.2028  8.086e-05  0.05544       0.9561 
   3    rs9818311  120704725       40     0.1507     0.1204     0.0396    1.252       0.2183 
   3     rs594724  120704853       40    0.01194     0.1224  0.0002504  0.09755       0.9228 
   3   rs12330501  120705024       40     0.1507     0.1204     0.0396    1.252       0.2183 
   3   rs12330506  120705276       40     0.1507     0.1204     0.0396    1.252       0.2183 
   3   rs78451137  120705729       40    0.08686     0.2409   0.003409   0.3605       0.7204 
   3   rs80028304  120705763       40     0.1507     0.1204     0.0396    1.252       0.2183 
   3    rs1795416  120705873       40   0.005192     0.1344  3.925e-05  0.03862       0.9694 
   3    rs1688672  120706160       40   -0.05631     0.1036    0.00771  -0.5434         0.59 
   3    rs2701068  120706224       40   -0.05631     0.1036    0.00771  -0.5434         0.59 
   3   rs75821838  120706375       40    0.01124     0.2028  8.086e-05  0.05544       0.9561 
   3   rs17282993  120706444       40     0.1507     0.1204     0.0396    1.252       0.2183 
   3   rs77194761  120706603       40     0.1507     0.1204     0.0396    1.252       0.2183 
   3   rs79770822  120706642       40     0.1507     0.1204     0.0396    1.252       0.2183 
   3  rs113871138  120706926       40   -0.02745     0.2027  0.0004823  -0.1354        0.893 
   3   rs77226484  120707916       40    0.03942     0.1904   0.001126    0.207       0.8371 
   3    rs9839272  120708012       40     0.1507     0.1204     0.0396    1.252       0.2183 
   3    rs9877038  120708093       40     0.1507     0.1204     0.0396    1.252       0.2183 
   3   rs56172124  120708312       40   -0.06616     0.2025   0.002802  -0.3268       0.7456 
   3    rs2462024  120708850       40    0.01619     0.1086  0.0005851   0.1492       0.8822 
   3    rs2462023  120708880       40   -0.05631     0.1036    0.00771  -0.5434         0.59 
   3  rs147799696  120709223       40   -0.02745     0.2027  0.0004823  -0.1354        0.893 
   3  rs193141053  120709505       40     0.1507     0.1204     0.0396    1.252       0.2183 
   3    rs9865589  120709586       40     0.1507     0.1204     0.0396    1.252       0.2183 
   3  rs374503723  120709659       40   -0.02745     0.2027  0.0004823  -0.1354        0.893 
   3  rs111253926  120709667       40    0.01124     0.2028  8.086e-05  0.05544       0.9561 
   3  rs200686157  120710075       40    0.01124     0.2028  8.086e-05  0.05544       0.9561 
   3  rs545890395  120710086       40    0.03942     0.1904   0.001126    0.207       0.8371 
   3  rs112624446  120710162       40    0.01124     0.2028  8.086e-05  0.05544       0.9561 
   3   rs34928795  120710224       40   -0.01525    0.09965  0.0006162  -0.1531       0.8792 
   3   rs61798589  120710297       40    0.02418     0.1067    0.00135   0.2267       0.8219 
   3   rs61798590  120710302       40    -0.0327    0.09838   0.002898  -0.3323       0.7415 
   3  rs554784290  120710437       40   -0.02745     0.2027  0.0004823  -0.1354        0.893 
   3   rs11915201  120710561       40    0.01124     0.2028  8.086e-05  0.05544       0.9561 
   3    rs9813251  120710633       40     0.1507     0.1204     0.0396    1.252       0.2183 
   3    rs9851456  120710717       40     0.1507     0.1204     0.0396    1.252       0.2183 
   3    rs9813591  120710841       40     0.1507     0.1204     0.0396    1.252       0.2183 
   3    rs9871279  120710848       40     0.1507     0.1204     0.0396    1.252       0.2183 
   3    rs9817640  120711062       40     0.1507     0.1204     0.0396    1.252       0.2183 
   3    rs9875423  120711118       40     0.1507     0.1204     0.0396    1.252       0.2183 
   3    rs9875603  120711252       40    0.09005     0.1233    0.01384   0.7303       0.4697 
   3   rs74280554  120711259       40    0.08686     0.2409   0.003409   0.3605       0.7204 
   3  rs113564421  120711695       40   -0.02745     0.2027  0.0004823  -0.1354        0.893 
   3  rs138519638  120711991       40     0.1757     0.1554    0.03253     1.13       0.2654 
   3   rs75015421  120712628       40    0.08686     0.2409   0.003409   0.3605       0.7204 
   3   rs75391660  120712677       40   -0.06616     0.2025   0.002802  -0.3268       0.7456 
   3    rs9862272  120712787       40     0.1507     0.1204     0.0396    1.252       0.2183 
   3    rs9828133  120712982       40     0.1507     0.1204     0.0396    1.252       0.2183 
   3    rs9866558  120713178       40     0.1507     0.1204     0.0396    1.252       0.2183 
   3   rs79655669  120713243       40    0.01124     0.2028  8.086e-05  0.05544       0.9561 
   3     rs583955  120713325       40   0.005192     0.1344  3.925e-05  0.03862       0.9694 
   3   rs76814916  120713538       40    0.01124     0.2028  8.086e-05  0.05544       0.9561 
   3    rs9811686  120713605       40     0.1507     0.1204     0.0396    1.252       0.2183 
   3   rs77163407  120713621       40   -0.02745     0.2027  0.0004823  -0.1354        0.893 
   3     rs638343  120713671       40   -0.03196      0.105   0.002433  -0.3044       0.7625 
   3  rs533428175  120713738       40    0.06564     0.2411   0.001947   0.2723       0.7869 
   3    rs9871852  120714314       40     0.1507     0.1204     0.0396    1.252       0.2183 
   3   rs60638537  120714883       40   -0.06616     0.2025   0.002802  -0.3268       0.7456 
   3    rs9850079  120715848       40     0.1507     0.1204     0.0396    1.252       0.2183 
   3  rs150877540  120715971       40     0.1507     0.1204     0.0396    1.252       0.2183 
   3  rs544339059  120715991       40   -0.02745     0.2027  0.0004823  -0.1354        0.893 
   3   rs77875320  120716041       40    0.03942     0.1904   0.001126    0.207       0.8371 
   3  rs112048684  120716562       40   -0.02745     0.2027  0.0004823  -0.1354        0.893 
   3     rs645514  120716750       40    0.08118     0.1512   0.007527   0.5368       0.5945 
   3     rs645045  120716854       40   -0.04829     0.1002   0.006081  -0.4822       0.6324 
   3     rs644628  120716946       40   -0.05631     0.1036    0.00771  -0.5434         0.59 
   3  rs540563825  120717230       40     0.1507     0.1204     0.0396    1.252       0.2183 
   3     rs689022  120717255       40    0.08118     0.1512   0.007527   0.5368       0.5945 
   3  rs140737583  120717331       40   -0.06616     0.2025   0.002802  -0.3268       0.7456 
   3    rs9860535  120717709       40     0.1507     0.1204     0.0396    1.252       0.2183 
   3     rs685914  120717936       40   -0.05631     0.1036    0.00771  -0.5434         0.59 
   3     rs601567  120718287       40   0.008226      0.108  0.0001527  0.07617       0.9397 
   3   rs74376028  120718635       40   -0.06616     0.2025   0.002802  -0.3268       0.7456 
   3  rs143340525  120718663       40    -0.1121     0.2019   0.008041   -0.555       0.5821 
   3   rs80191378  120718895       40    0.01124     0.2028  8.086e-05  0.05544       0.9561 
   3   rs76391756  120718897       40    0.03942     0.1904   0.001126    0.207       0.8371 
   3   rs75448171  120719039       40    0.08686     0.2409   0.003409   0.3605       0.7204 
   3   rs77686995  120719189       40     0.1507     0.1204     0.0396    1.252       0.2183 
   3     rs597415  120719256       40   0.005192     0.1344  3.925e-05  0.03862       0.9694 
   3    rs1523509  120719563       40   0.005192     0.1344  3.925e-05  0.03862       0.9694 
   3    rs1523508  120719564       40   0.005192     0.1344  3.925e-05  0.03862       0.9694 
   3    rs1523507  120719950       40   0.005192     0.1344  3.925e-05  0.03862       0.9694 
   3   rs28797282  120720032       40     0.1507     0.1204     0.0396    1.252       0.2183 
   3   rs73858239  120720204       40    0.03942     0.1904   0.001126    0.207       0.8371 
   3   rs77940077  120720568       40    0.09005     0.1233    0.01384   0.7303       0.4697 
   3   rs34977942  120721114       40    0.01124     0.2028  8.086e-05  0.05544       0.9561 
   3   rs75533524  120721126       40     0.1507     0.1204     0.0396    1.252       0.2183 
   3     rs664770  120721322       40   -0.05631     0.1036    0.00771  -0.5434         0.59 
   3    rs3108752  120721929       40   0.005192     0.1344  3.925e-05  0.03862       0.9694 
   3    rs4048826  120722135       40    -0.0156    0.09965  0.0006441  -0.1565       0.8765 
   3  rs372853560  120722153       40     0.1507     0.1204     0.0396    1.252       0.2183 
   3  rs146211309  120722268       40    0.03942     0.1904   0.001126    0.207       0.8371 
   3   rs13314307  120722370       40     0.1507     0.1204     0.0396    1.252       0.2183 
   3  rs145930901  120722590       40    0.08686     0.2409   0.003409   0.3605       0.7204 
   3   rs78472766  120722603       40   -0.04829     0.1002   0.006081  -0.4822       0.6324 
   3   rs13321309  120722614       40    0.07815     0.1259    0.01004   0.6208       0.5384 
   3  rs546850015  120722620       40    0.07815     0.1259    0.01004   0.6208       0.5384 
   3  rs371806682  120722624       40    0.07815     0.1259    0.01004   0.6208       0.5384 
   3  rs113491110  120722734       40    0.01124     0.2028  8.086e-05  0.05544       0.9561 
   3    rs7643210  120722828       40    0.09177     0.1003    0.02154   0.9145       0.3662 
   3    rs7645721  120723090       40     0.1262     0.1006    0.03978    1.255       0.2172 
   3    rs7646033  120723294       40   -0.05631     0.1036    0.00771  -0.5434         0.59 
   3   rs12635363  120723306       40     0.1507     0.1204     0.0396    1.252       0.2183 
   3  rs139046715  120723514       40   0.005192     0.1344  3.925e-05  0.03862       0.9694 
   3   rs12630151  120723574       40     0.1507     0.1204     0.0396    1.252       0.2183 
   3   rs13319102  120723844       40     0.1507     0.1204     0.0396    1.252       0.2183 
   3  rs149446827  120723908       40   -0.05631     0.1036    0.00771  -0.5434         0.59 
   3    rs9841029  120724005       40     0.1507     0.1204     0.0396    1.252       0.2183 
   3    rs9821483  120724341       40     0.1507     0.1204     0.0396    1.252       0.2183 
   3  rs187551852  120724377       40    0.01124     0.2028  8.086e-05  0.05544       0.9561 
   3    rs4306806  120724727       40   -0.04829     0.1002   0.006081  -0.4822       0.6324 
   3  rs112681073  120724759       40   -0.04829     0.1002   0.006081  -0.4822       0.6324 
   3  rs145468052  120724882       40     0.1507     0.1204     0.0396    1.252       0.2183 
   3  rs181237573  120724932       40    -0.3371     0.2351    0.05135   -1.434       0.1597 
   3  rs141155545  120725077       40    0.08686     0.2409   0.003409   0.3605       0.7204 
   3  rs148522585  120725586       40    0.03942     0.1904   0.001126    0.207       0.8371 
   3   rs10934538  120725837       40     0.1507     0.1204     0.0396    1.252       0.2183 
   3  rs151026941  120725891       40    0.03942     0.1904   0.001126    0.207       0.8371 
   3   rs74322251  120726001       40    0.03942     0.1904   0.001126    0.207       0.8371 
   3     rs636571  120726089       40   -0.05631     0.1036    0.00771  -0.5434         0.59 
   3     rs651485  120726135       40    0.01124     0.2028  8.086e-05  0.05544       0.9561 
   3   rs35810303  120726258       40   -0.04886      0.162    0.00239  -0.3017       0.7645 
   3   rs79405314  120726534       40    0.01124     0.2028  8.086e-05  0.05544       0.9561 
   3     rs619802  120727553       40   0.008226      0.108  0.0001527  0.07617       0.9397 
   3   rs76952740  120728139       40    0.08686     0.2409   0.003409   0.3605       0.7204 
   3   rs16832021  120728447       40    0.06564     0.2411   0.001947   0.2723       0.7869 
   3    rs7617881  120728753       40     0.1507     0.1204     0.0396    1.252       0.2183 
   3    rs7642063  120729004       40     0.1507     0.1204     0.0396    1.252       0.2183 
   3     rs591475  120729258       40   -0.04829     0.1002   0.006081  -0.4822       0.6324 
   3   rs79179138  120729468       40    0.06564     0.2411   0.001947   0.2723       0.7869 
   3   rs77194738  120729507       40     0.1507     0.1204     0.0396    1.252       0.2183 
   3    rs1688684  120730219       40   0.005192     0.1344  3.925e-05  0.03862       0.9694 
   3   rs12494552  120730321       40     0.1507     0.1204     0.0396    1.252       0.2183 
   3   rs11921863  120730510       40      0.172     0.1193     0.0519    1.442       0.1574 
   3  rs111346209  120730532       40   -0.02745     0.2027  0.0004823  -0.1354        0.893 
   3   rs28751972  120730689       40     0.1507     0.1204     0.0396    1.252       0.2183 
   3  rs113397032  120731276       40    0.06564     0.2411   0.001947   0.2723       0.7869 
   3   rs12492453  120731452       40     0.1507     0.1204     0.0396    1.252       0.2183 
   3    rs7613240  120732174       40     0.1507     0.1204     0.0396    1.252       0.2183 
   3   rs12496360  120732500       40    0.09005     0.1233    0.01384   0.7303       0.4697 
   3  rs144805989  120733536       40   -0.02745     0.2027  0.0004823  -0.1354        0.893 
   3    rs9879469  120733731       40     0.1507     0.1204     0.0396    1.252       0.2183 
   3    rs9842097  120733842       40     0.1507     0.1204     0.0396    1.252       0.2183 
   3  rs143423745  120733944       40    -0.1928     0.2393     0.0168  -0.8057       0.4254 
   3    rs9884037  120734252       40     0.1507     0.1204     0.0396    1.252       0.2183 
   3   rs74697069  120734435       40    0.01124     0.2028  8.086e-05  0.05544       0.9561 
   3   rs77066608  120734690       40     0.1329      0.172    0.01546   0.7723       0.4447 
   3    rs9861282  120735271       40     0.1507     0.1204     0.0396    1.252       0.2183 
   3    rs1403722  120735332       40     0.1507     0.1204     0.0396    1.252       0.2183 
   3    rs9828540  120736000       40     0.1507     0.1204     0.0396    1.252       0.2183 
   3    rs9849187  120736406       40     0.1507     0.1204     0.0396    1.252       0.2183 
   3     rs628329  120736558       40   -0.05631     0.1036    0.00771  -0.5434         0.59 
   3    rs9833950  120736883       40     0.1507     0.1204     0.0396    1.252       0.2183 
   3   rs73855304  120737784       40   -0.06616     0.2025   0.002802  -0.3268       0.7456 
   3    rs9839106  120737964       40     0.1507     0.1204     0.0396    1.252       0.2183 
   3     rs680233  120738007       40    0.01619     0.1086  0.0005851   0.1492       0.8822 
   3    rs9859511  120738180       40     0.1507     0.1204     0.0396    1.252       0.2183 
   3   rs79818905  120738329       40     -0.168     0.2172    0.01551  -0.7736       0.4439 
   3   rs75242887  120738509       40    0.01124     0.2028  8.086e-05  0.05544       0.9561 
   3  rs140973295  120739573       40   -0.02745     0.2027  0.0004823  -0.1354        0.893 
   3  rs112151699  120739607       40   -0.02745     0.2027  0.0004823  -0.1354        0.893 
   3  rs201470665  120739702       40    0.01124     0.2028  8.086e-05  0.05544       0.9561 
   3    rs9845928  120739823       40     0.1502     0.1209    0.03899    1.242        0.222 
   3  rs139264460  120739966       40     0.1502     0.1209    0.03899    1.242        0.222 
   3   rs60950175  120740101       40   -0.06616     0.2025   0.002802  -0.3268       0.7456 
   3  rs112310672  120740184       40    0.06564     0.2411   0.001947   0.2723       0.7869 
   3    rs9850634  120740304       40     0.1507     0.1204     0.0396    1.252       0.2183 
   3     rs647607  120740911       40   -0.05631     0.1036    0.00771  -0.5434         0.59 
   3    rs2020454  120741460       40   -0.05631     0.1036    0.00771  -0.5434         0.59 
   3    rs9653918  120741543       40     0.1507     0.1204     0.0396    1.252       0.2183 
   3  rs112368361  120741843       40    0.01124     0.2028  8.086e-05  0.05544       0.9561 
   3    rs9822576  120741904       40     0.1507     0.1204     0.0396    1.252       0.2183 
   3  rs112725492  120741912       40    0.06564     0.2411   0.001947   0.2723       0.7869 
   3   rs34550471  120742002       40     0.1011     0.1213    0.01798    0.834       0.4095 
   3  rs115160238  120742535       40     0.1507     0.1204     0.0396    1.252       0.2183 
   3     rs618133  120742962       40   0.005192     0.1344  3.925e-05  0.03862       0.9694 
   3     rs617721  120743016       40    0.01619     0.1086  0.0005851   0.1492       0.8822 
   3   rs78849893  120743054       40    0.01124     0.2028  8.086e-05  0.05544       0.9561 
   3   rs79491930  120743126       40    0.01124     0.2028  8.086e-05  0.05544       0.9561 
   3  rs182139565  120743855       40    0.06564     0.2411   0.001947   0.2723       0.7869 
   3  rs187250160  120743856       40    0.06564     0.2411   0.001947   0.2723       0.7869 
   3    rs1795413  120743940       40   -0.04829     0.1002   0.006081  -0.4822       0.6324 
   3    rs9871427  120743980       40     0.1507     0.1204     0.0396    1.252       0.2183 
   3   rs78939593  120744161       40     -0.106     0.2407   0.005076  -0.4403       0.6622 
   3    rs9289154  120744362       40     0.1507     0.1204     0.0396    1.252       0.2183 
   3  rs553527927  120744766       40     0.0924     0.1349    0.01219   0.6847       0.4977 
   3  rs566657265  120744771       40     0.0924     0.1349    0.01219   0.6847       0.4977 
   3  rs202044440  120744806       40    0.01124     0.2028  8.086e-05  0.05544       0.9561 
   3    rs1688688  120744857       40   -0.02528    0.09672   0.001795  -0.2614       0.7952 
   3    rs5852258  120744881       40   0.005192     0.1344  3.925e-05  0.03862       0.9694 
   3  rs146172052  120744906       40     0.1521     0.2175     0.0127    0.699       0.4888 
   3   rs79451113  120745454       40     0.1507     0.1204     0.0396    1.252       0.2183 
   3  rs142720443  120746039       40     0.1507     0.1204     0.0396    1.252       0.2183 
   3    rs1920546  120746185       40     0.1507     0.1204     0.0396    1.252       0.2183 
   3    rs1795412  120746680       40   -0.05631     0.1036    0.00771  -0.5434         0.59 
   3    rs9860063  120747536       40     0.1507     0.1204     0.0396    1.252       0.2183 
   3    rs9860106  120747693       40     0.1507     0.1204     0.0396    1.252       0.2183 
   3  rs150132722  120748275       40    0.01124     0.2028  8.086e-05  0.05544       0.9561 
   3    rs9827426  120748640       40     0.1507     0.1204     0.0396    1.252       0.2183 
   3  rs111997340  120748786       40    0.01124     0.2028  8.086e-05  0.05544       0.9561 
   3  rs113879625  120748816       40    0.01124     0.2028  8.086e-05  0.05544       0.9561 
   3    rs9831771  120749012       40     0.1507     0.1204     0.0396    1.252       0.2183 
   3    rs7650148  120749621       40     0.1507     0.1204     0.0396    1.252       0.2183 
   3    rs6809201  120749969       40     0.2508     0.1622    0.05923    1.547       0.1302 
   3   rs57293521  120750196       40    0.03942     0.1904   0.001126    0.207       0.8371 
   3    rs9819822  120750216       40     0.1507     0.1204     0.0396    1.252       0.2183 
   3    rs9875544  120750452       40     0.1507     0.1204     0.0396    1.252       0.2183 
   3   rs74280556  120751296       40    0.01124     0.2028  8.086e-05  0.05544       0.9561 
   3  rs369780643  120751434       40     0.1507     0.1204     0.0396    1.252       0.2183 
   3  rs542755967  120751665       40     0.3099     0.2131    0.05273    1.454        0.154 
   3  rs545281568  120751732       40    0.03991     0.2188  0.0008744   0.1824       0.8563 
   3  rs565539193  120751734       40    0.03991     0.2188  0.0008744   0.1824       0.8563 
   3  rs528993851  120751984       40   -0.06616     0.2025   0.002802  -0.3268       0.7456 
   3    rs9289155  120752390       40   -0.06712    0.09533    0.01288   -0.704       0.4857 
   3  rs573697647  120752419       40    0.01671    0.09994  0.0007351   0.1672       0.8681 
   3    rs9811402  120752463       40     0.1507     0.1204     0.0396    1.252       0.2183 
   3   rs72968819  120752996       40     0.2508     0.1622    0.05923    1.547       0.1302 
   3  rs201153917  120753400       40     0.1507     0.1204     0.0396    1.252       0.2183 
   3   rs74873059  120753809       40    0.01124     0.2028  8.086e-05  0.05544       0.9561 
   3    rs9820638  120753878       40     0.1507     0.1204     0.0396    1.252       0.2183 
   3   rs74758050  120754679       40    0.03942     0.1904   0.001126    0.207       0.8371 
   3    rs1688674  120754984       40   -0.05979    0.09736   0.009827  -0.6141       0.5428 
   3    rs1688675  120755177       40   0.008226      0.108  0.0001527  0.07617       0.9397 
   3   rs80064895  120755360       40    -0.1121     0.2019   0.008041   -0.555       0.5821 
   3    rs4048792  120755815       40    0.01124     0.2028  8.086e-05  0.05544       0.9561 
   3    rs1795421  120756057       40   0.005192     0.1344  3.925e-05  0.03862       0.9694 
   3  rs531825201  120756077       40   -0.02745     0.2027  0.0004823  -0.1354        0.893 
   3    rs1688676  120757344       40   -0.02565     0.1148   0.001313  -0.2235       0.8243 
   3    rs1795417  120757483       40   -0.04829     0.1002   0.006081  -0.4822       0.6324 
   3    rs7636463  120757602       40     0.1507     0.1204     0.0396    1.252       0.2183 
   3    rs7616820  120757940       40     0.1507     0.1204     0.0396    1.252       0.2183 
   3    rs7617067  120757967       40     0.1507     0.1204     0.0396    1.252       0.2183 
   3   rs73855311  120757999       40    0.03942     0.1904   0.001126    0.207       0.8371 
   3   rs35559176  120758021       40     0.1507     0.1204     0.0396    1.252       0.2183 
   3   rs73855312  120758053       40    0.03942     0.1904   0.001126    0.207       0.8371 
   3    rs1688677  120758285       40   0.005192     0.1344  3.925e-05  0.03862       0.9694 
   3    rs9815133  120758534       40     0.1507     0.1204     0.0396    1.252       0.2183 
   3    rs1617800  120758767       40   -0.04829     0.1002   0.006081  -0.4822       0.6324 
   3  rs148186520  120758803       40     0.1507     0.1204     0.0396    1.252       0.2183 
   3  rs150306301  120758895       40   0.008226      0.108  0.0001527  0.07617       0.9397 
   3   rs79545868  120759144       40   -0.02745     0.2027  0.0004823  -0.1354        0.893 
   3    rs1795418  120759779       40    0.08118     0.1512   0.007527   0.5368       0.5945 
   3    rs1688679  120760495       40   0.005192     0.1344  3.925e-05  0.03862       0.9694 
   3    rs1688680  120760810       40   0.005192     0.1344  3.925e-05  0.03862       0.9694 
   3    rs9830057  120760855       40     0.1507     0.1204     0.0396    1.252       0.2183 
   3   rs78238921  120760966       40    0.01124     0.2028  8.086e-05  0.05544       0.9561 
   3   rs76435792  120760984       40    0.01124     0.2028  8.086e-05  0.05544       0.9561 
   3     rs724495  120761415       40     0.1507     0.1204     0.0396    1.252       0.2183 
   3    rs9831480  120761771       40     0.1507     0.1204     0.0396    1.252       0.2183 
   3   rs80137580  120761838       40    0.01124     0.2028  8.086e-05  0.05544       0.9561 
   3    rs9835107  120761895       40     0.1507     0.1204     0.0396    1.252       0.2183 
   3    rs1688681  120762165       40   -0.02565     0.1148   0.001313  -0.2235       0.8243 
   3    rs2638582  120762671       40   -0.05631     0.1036    0.00771  -0.5434         0.59 
   3    rs9840595  120763002       40     0.1507     0.1204     0.0396    1.252       0.2183 
   3   rs67659681  120763084       40     0.1507     0.1204     0.0396    1.252       0.2183 
   3    rs9841743  120763552       40     0.1507     0.1204     0.0396    1.252       0.2183 
   3   rs79431794  120764026       40    0.08686     0.2409   0.003409   0.3605       0.7204 
   3   rs74723081  120764631       40   -0.02745     0.2027  0.0004823  -0.1354        0.893 
   3   rs75256160  120765832       40   -0.06616     0.2025   0.002802  -0.3268       0.7456 
   3    rs1688683  120766444       40   0.005192     0.1344  3.925e-05  0.03862       0.9694 
   3   rs75160187  120766726       40   -0.02745     0.2027  0.0004823  -0.1354        0.893 
   3    rs7628419  120766920       40     0.1507     0.1204     0.0396    1.252       0.2183 
   3   rs11444329  120767535       40     0.1381     0.1063    0.04256      1.3       0.2016 
   3    rs6438599  120767575       40     -0.168     0.2172    0.01551  -0.7736       0.4439 
   3    rs9834680  120767618       40     0.1507     0.1204     0.0396    1.252       0.2183 
   3    rs9877402  120768492       40     0.1507     0.1204     0.0396    1.252       0.2183 
   3    rs2331521  120768859       40   0.005192     0.1344  3.925e-05  0.03862       0.9694 
   3   rs76299121  120769781       40   -0.04829     0.1002   0.006081  -0.4822       0.6324 
   3   rs35345840  120770243       40   0.005192     0.1344  3.925e-05  0.03862       0.9694 
   3    rs4630876  120770385       40   0.005192     0.1344  3.925e-05  0.03862       0.9694 
   3  rs145084288  120770446       40    0.06564     0.2411   0.001947   0.2723       0.7869 
   3    rs4524222  120770805       40   -0.02565     0.1148   0.001313  -0.2235       0.8243 
   3  rs149334354  120770840       40   -0.02745     0.2027  0.0004823  -0.1354        0.893 
   3    rs7646709  120771193       40     0.1507     0.1204     0.0396    1.252       0.2183 
   3   rs28852138  120771394       40     0.1507     0.1204     0.0396    1.252       0.2183 
   3   rs28850644  120771463       40     0.1507     0.1204     0.0396    1.252       0.2183 
   3    rs9856143  120771528       40   -0.02565     0.1148   0.001313  -0.2235       0.8243 
   3    rs9855911  120771551       40   -0.02565     0.1148   0.001313  -0.2235       0.8243 
   3   rs11715413  120771553       40   -0.02565     0.1148   0.001313  -0.2235       0.8243 
   3    rs9856303  120771575       40   -0.02565     0.1148   0.001313  -0.2235       0.8243 
   3  rs369919557  120771599       40   -0.02565     0.1148   0.001313  -0.2235       0.8243 
   3  rs371886735  120771602       40   -0.02565     0.1148   0.001313  -0.2235       0.8243 
   3  rs150731303  120771677       40    0.01124     0.2028  8.086e-05  0.05544       0.9561 
   3  rs139028454  120771906       40    0.01124     0.2028  8.086e-05  0.05544       0.9561 
   3  rs143961857  120771949       40     0.1507     0.1204     0.0396    1.252       0.2183 
   3  rs376868071  120772915       40    0.01619     0.1086  0.0005851   0.1492       0.8822 
   3  rs183317912  120773207       40    0.06564     0.2411   0.001947   0.2723       0.7869 
   3   rs55989794  120773238       40   -0.04829     0.1002   0.006081  -0.4822       0.6324 
   3    rs9866746  120773502       40   0.008226      0.108  0.0001527  0.07617       0.9397 
   3   rs36026316  120773646       40   -0.02565     0.1148   0.001313  -0.2235       0.8243 
   3   rs68094067  120773738       40     0.1507     0.1204     0.0396    1.252       0.2183 
   3   rs78629447  120773748       40    0.01124     0.2028  8.086e-05  0.05544       0.9561 
   3  rs143740506  120774522       40     0.1507     0.1204     0.0396    1.252       0.2183 
   3    rs5852260  120774704       40   -0.05198     0.1249   0.004537  -0.4161       0.6796 
   3  rs116804680  120774808       40    0.08686     0.2409   0.003409   0.3605       0.7204 
   3    rs1920550  120775222       40   -0.02745     0.2027  0.0004823  -0.1354        0.893 
   3    rs1920549  120775515       40     0.1507     0.1204     0.0396    1.252       0.2183 
   3   rs78708341  120776213       40    0.01124     0.2028  8.086e-05  0.05544       0.9561 
   3  rs150342889  120777037       40    0.03942     0.1904   0.001126    0.207       0.8371 
   3  rs199801251  120777669       40     0.1507     0.1204     0.0396    1.252       0.2183 
   3  rs148578105  120777810       40    0.08686     0.2409   0.003409   0.3605       0.7204 
   3  rs112645728  120778200       40   -0.04886      0.162    0.00239  -0.3017       0.7645 
   3  rs144719639  120778236       40     0.1507     0.1204     0.0396    1.252       0.2183 
   3   rs56906034  120778492       40   -0.06616     0.2025   0.002802  -0.3268       0.7456 
   3  rs111334921  120778790       40    0.06564     0.2411   0.001947   0.2723       0.7869 
   3   rs12637054  120778835       40     0.1507     0.1204     0.0396    1.252       0.2183 
   3   rs12330178  120779454       40     0.1507     0.1204     0.0396    1.252       0.2183 
   3   rs10212556  120780250       40     0.1507     0.1204     0.0396    1.252       0.2183 
   3    rs6785751  120780717       40     0.1507     0.1204     0.0396    1.252       0.2183 
   3  rs138823000  120780759       40     0.1507     0.1204     0.0396    1.252       0.2183 
   3  rs116174647  120781288       40     0.1507     0.1204     0.0396    1.252       0.2183 
   3    rs6807604  120781289       40   0.008226      0.108  0.0001527  0.07617       0.9397 
   3   rs11720685  120781453       40   -0.04886      0.162    0.00239  -0.3017       0.7645 
   3    rs6438601  120782246       40    0.01194     0.1224  0.0002504  0.09755       0.9228 
   3    rs1920547  120782312       40   -0.05631     0.1036    0.00771  -0.5434         0.59 
   3    rs6798684  120782536       40     0.1507     0.1204     0.0396    1.252       0.2183 
   3  rs150627137  120782661       40     0.1507     0.1204     0.0396    1.252       0.2183 
   3    rs6799012  120782803       40     0.1507     0.1204     0.0396    1.252       0.2183 
   3    rs9815281  120782919       40     0.1507     0.1204     0.0396    1.252       0.2183 
   3  rs116086956  120782924       40     0.1507     0.1204     0.0396    1.252       0.2183 
   3  rs114656572  120783150       40     0.1507     0.1204     0.0396    1.252       0.2183 
   3  rs114124720  120783154       40     0.1507     0.1204     0.0396    1.252       0.2183 
   3    rs2331514  120783438       40     0.1507     0.1204     0.0396    1.252       0.2183 
   3   rs75872421  120783692       40    0.01124     0.2028  8.086e-05  0.05544       0.9561 
   3    rs5852261  120783920       40     0.1507     0.1204     0.0396    1.252       0.2183 
   3    rs9859088  120784460       40     0.1507     0.1204     0.0396    1.252       0.2183 
   3   rs74354512  120784478       40    0.08686     0.2409   0.003409   0.3605       0.7204 
   3    rs6805670  120784668       40    0.01619     0.1086  0.0005851   0.1492       0.8822 
   3  rs528940498  120785228       40    0.06564     0.2411   0.001947   0.2723       0.7869 
   3    rs2331539  120785300       40   -0.02565     0.1148   0.001313  -0.2235       0.8243 
   3    rs6808418  120785326       40     0.1507     0.1204     0.0396    1.252       0.2183 
   3    rs6773281  120785726       40   -0.05631     0.1036    0.00771  -0.5434         0.59 
   3   rs78808712  120786059       40     0.1507     0.1204     0.0396    1.252       0.2183 
   3   rs28790007  120786550       40    0.02436     0.2027  0.0003799   0.1202        0.905 
   3    rs6776790  120786803       40    0.01194     0.1224  0.0002504  0.09755       0.9228 
   3  rs112791019  120787164       40   -0.02745     0.2027  0.0004823  -0.1354        0.893 
   3   rs11918518  120787408       40   -0.04829     0.1002   0.006081  -0.4822       0.6324 
   3   rs76188008  120787697       40   -0.02745     0.2027  0.0004823  -0.1354        0.893 
   3   rs13314093  120787795       40     0.1507     0.1204     0.0396    1.252       0.2183 
   3  rs115732312  120788213       40    -0.1928     0.2393     0.0168  -0.8057       0.4254 
   3    rs4048825  120788336       40   -0.05631     0.1036    0.00771  -0.5434         0.59 
   3    rs9815058  120788744       40   -0.05631     0.1036    0.00771  -0.5434         0.59 
   3    rs3845849  120789300       40   0.005192     0.1344  3.925e-05  0.03862       0.9694 
   3    rs3845850  120789320       40   -0.02565     0.1148   0.001313  -0.2235       0.8243 
   3    rs7642185  120789323       40     0.1507     0.1204     0.0396    1.252       0.2183 
   3  rs112391203  120789582       40   -0.02745     0.2027  0.0004823  -0.1354        0.893 
   3    rs3845851  120789636       40     0.2508     0.1622    0.05923    1.547       0.1302 
   3   rs56217411  120789667       40   -0.06616     0.2025   0.002802  -0.3268       0.7456 
   3    rs9844667  120790061       40   0.005192     0.1344  3.925e-05  0.03862       0.9694 
   3   rs77691480  120790140       40    0.01124     0.2028  8.086e-05  0.05544       0.9561 
   3   rs74573025  120790206       40   -0.02745     0.2027  0.0004823  -0.1354        0.893 
   3    rs2331526  120790227       40    0.08118     0.1512   0.007527   0.5368       0.5945 
   3    rs9825058  120790261       40     0.1507     0.1204     0.0396    1.252       0.2183 
   3    rs2331527  120790332       40   0.005192     0.1344  3.925e-05  0.03862       0.9694 
   3   rs76345260  120790731       40     -0.168     0.2172    0.01551  -0.7736       0.4439 
   3    rs9855455  120792187       40     0.1507     0.1204     0.0396    1.252       0.2183 
   3    rs7615991  120792926       40   0.008226      0.108  0.0001527  0.07617       0.9397 
   3    rs7627802  120793191       40     0.1507     0.1204     0.0396    1.252       0.2183 
   3    rs4676841  120793493       40    -0.1121     0.2019   0.008041   -0.555       0.5821 
   3    rs7616617  120793606       40     0.1507     0.1204     0.0396    1.252       0.2183 
   3    rs7616466  120793617       40   0.005192     0.1344  3.925e-05  0.03862       0.9694 
   3   rs12634158  120793916       40     0.1507     0.1204     0.0396    1.252       0.2183 
   3   rs73855320  120794080       40    0.03942     0.1904   0.001126    0.207       0.8371 
   3  rs111249675  120794234       40   -0.02745     0.2027  0.0004823  -0.1354        0.893 
   3  rs113085769  120794448       40   -0.02745     0.2027  0.0004823  -0.1354        0.893 
   3    rs4642056  120794660       40     0.1507     0.1204     0.0396    1.252       0.2183 
   3    rs2877405  120794972       40     0.1507     0.1204     0.0396    1.252       0.2183 
   3    rs2877406  120794980       40     0.1507     0.1204     0.0396    1.252       0.2183 
   3    rs2331528  120795056       40   -0.05631     0.1036    0.00771  -0.5434         0.59 
   3    rs9823442  120795151       40     0.1507     0.1204     0.0396    1.252       0.2183 
   3    rs9843421  120795347       40     0.1507     0.1204     0.0396    1.252       0.2183 
   3    rs9823877  120795354       40     0.1507     0.1204     0.0396    1.252       0.2183 
   3  rs116330514  120795775       40     -0.168     0.2172    0.01551  -0.7736       0.4439 
   3   rs75754730  120795823       40    0.06564     0.2411   0.001947   0.2723       0.7869 
   3    rs7625603  120796178       40     0.1507     0.1204     0.0396    1.252       0.2183 
   3    rs7637229  120796231       40     0.1507     0.1204     0.0396    1.252       0.2183 
   3  rs111954245  120796282       40   -0.02745     0.2027  0.0004823  -0.1354        0.893 
   3    rs6438603  120796452       40     0.1507     0.1204     0.0396    1.252       0.2183 
   3  rs138899251  120796480       40    -0.1928     0.2393     0.0168  -0.8057       0.4254 
   3  rs147400009  120796755       40    0.03942     0.1904   0.001126    0.207       0.8371 
   3    rs6780119  120796770       40     0.1507     0.1204     0.0396    1.252       0.2183 
   3    rs9853679  120797075       40    0.01194     0.1224  0.0002504  0.09755       0.9228 
   3    rs9833700  120797102       40     0.1507     0.1204     0.0396    1.252       0.2183 
   3    rs6783166  120797233       40     0.1507     0.1204     0.0396    1.252       0.2183 
   3    rs6438604  120797585       40     0.1507     0.1204     0.0396    1.252       0.2183 
   3    rs6438605  120797586       40     0.1507     0.1204     0.0396    1.252       0.2183 
   3  rs181917627  120797711       40   -0.06616     0.2025   0.002802  -0.3268       0.7456 
   3    rs6438606  120797753       40     0.1507     0.1204     0.0396    1.252       0.2183 
   3   rs12639266  120798913       40     0.1507     0.1204     0.0396    1.252       0.2183 
   3  rs111492852  120799129       40    0.06564     0.2411   0.001947   0.2723       0.7869 
   3   rs57353999  120799241       40     0.1126     0.1145    0.02483   0.9837       0.3315 
   3    rs3914745  120799666       40   0.005192     0.1344  3.925e-05  0.03862       0.9694 
   3  rs114067282  120800778       40    -0.3371     0.2351    0.05135   -1.434       0.1597 
   3    rs6438607  120800796       40   0.008226      0.108  0.0001527  0.07617       0.9397 
   3    rs6794230  120800837       40     0.1507     0.1204     0.0396    1.252       0.2183 
   3   rs61645503  120800911       40     0.1757     0.1554    0.03253     1.13       0.2654 
   3   rs74679947  120801144       40     0.1507     0.1204     0.0396    1.252       0.2183 
   3    rs6810159  120801236       40     0.1507     0.1204     0.0396    1.252       0.2183 
   3    rs9875808  120801653       40   0.005192     0.1344  3.925e-05  0.03862       0.9694 
   3  rs112031509  120801915       40    0.08686     0.2409   0.003409   0.3605       0.7204 
   3   rs13327223  120802173       40   -0.05631     0.1036    0.00771  -0.5434         0.59 
   3  rs112536161  120802260       40    0.01124     0.2028  8.086e-05  0.05544       0.9561 
   3   rs13323586  120802370       40     0.1507     0.1204     0.0396    1.252       0.2183 
   3  rs112268479  120802380       40    0.01124     0.2028  8.086e-05  0.05544       0.9561 
   3   rs13314083  120802925       40     0.1507     0.1204     0.0396    1.252       0.2183 
   3  rs201589890  120802946       40    0.01532     0.2189  0.0001288  0.06997       0.9446 
   3   rs78062975  120803015       40     0.1507     0.1204     0.0396    1.252       0.2183 
   3    rs9810761  120803263       40     0.1507     0.1204     0.0396    1.252       0.2183 
   3    rs9810811  120803337       40     0.1507     0.1204     0.0396    1.252       0.2183 
   3    rs9828852  120803734       40     0.1507     0.1204     0.0396    1.252       0.2183 
   3  rs138992281  120803858       40     0.1507     0.1204     0.0396    1.252       0.2183 
   3   rs76771339  120803908       40   0.005192     0.1344  3.925e-05  0.03862       0.9694 
   3    rs9833180  120804124       40   -0.05631     0.1036    0.00771  -0.5434         0.59 
   3    rs6799358  120804892       40     0.1507     0.1204     0.0396    1.252       0.2183 
   3   rs16832074  120805160       40     0.1507     0.1204     0.0396    1.252       0.2183 
   3  rs148126293  120805314       40     0.1507     0.1204     0.0396    1.252       0.2183 
   3    rs9822863  120805707       40     0.1507     0.1204     0.0396    1.252       0.2183 
   3    rs6775842  120805772       40   0.005192     0.1344  3.925e-05  0.03862       0.9694 
   3   rs12488442  120806129       40   -0.04829     0.1002   0.006081  -0.4822       0.6324 
   3    rs9847337  120806193       40     0.1507     0.1204     0.0396    1.252       0.2183 
   3    rs9827891  120806442       40     0.1507     0.1204     0.0396    1.252       0.2183 
   3    rs3906000  120806595       40   -0.05631     0.1036    0.00771  -0.5434         0.59 
   3    rs9848328  120806790       40   -0.04829     0.1002   0.006081  -0.4822       0.6324 
   3   rs61795510  120807032       40   -0.06275     0.1021   0.009836  -0.6144       0.5426 
   3    rs9852787  120807257       40     0.1507     0.1204     0.0396    1.252       0.2183 
   3   rs55640616  120807853       40    0.04036     0.1078   0.003675   0.3744       0.7102 
   3   rs57990346  120807886       40   -0.02565     0.1148   0.001313  -0.2235       0.8243 
   3   rs10713184  120807985       40     0.1507     0.1204     0.0396    1.252       0.2183 
   3    rs6785984  120808456       40     0.1507     0.1204     0.0396    1.252       0.2183 
   3   rs74370757  120808589       40     0.1507     0.1204     0.0396    1.252       0.2183 
   3    rs7643267  120808811       40    0.01619     0.1086  0.0005851   0.1492       0.8822 
   3    rs9862838  120808864       40     0.1507     0.1204     0.0396    1.252       0.2183 
   3    rs7645582  120808919       40   0.005192     0.1344  3.925e-05  0.03862       0.9694 
   3   rs56048195  120809321       40   -0.02565     0.1148   0.001313  -0.2235       0.8243 
   3   rs59778278  120809596       40   0.005192     0.1344  3.925e-05  0.03862       0.9694 
   3  rs551335690  120809916       40     0.1831    0.09935    0.08202    1.843      0.07319 
   3  rs565275292  120810028       40     0.2892     0.1314     0.1131    2.201      0.03386 
   3   rs74843729  120810088       40    -0.0606      0.093    0.01105  -0.6516       0.5186 
   3   rs75011862  120810470       40   0.005192     0.1344  3.925e-05  0.03862       0.9694 
   3   rs75027403  120810541       40    0.08432     0.1015    0.01785    0.831       0.4112 
   3  rs147295121  120810875       40    0.01124     0.2028  8.086e-05  0.05544       0.9561 
   3  rs148511067  120811085       40    0.01124     0.2028  8.086e-05  0.05544       0.9561 
   3   rs78552675  120811136       40   -0.02151    0.09962   0.001225  -0.2159       0.8302 
   3    rs7646234  120811547       40     0.1787     0.1303     0.0472    1.372       0.1781 
   3  rs146863353  120811984       40     0.1507     0.1204     0.0396    1.252       0.2183 
   3  rs141501569  120812015       40     0.1507     0.1204     0.0396    1.252       0.2183 
   3  rs150852679  120812042       40    0.01124     0.2028  8.086e-05  0.05544       0.9561 
   3  rs113588918  120812082       40    0.01619     0.1086  0.0005851   0.1492       0.8822 
   3  rs144221104  120812102       40   0.008226      0.108  0.0001527  0.07617       0.9397 
   3   rs12497286  120812125       40     0.1507     0.1204     0.0396    1.252       0.2183 
   3   rs58144930  120812487       40    0.03942     0.1904   0.001126    0.207       0.8371 
   3  rs535228264  120812713       40   -0.02745     0.2027  0.0004823  -0.1354        0.893 
   3  rs140180931  120812731       40     0.1507     0.1204     0.0396    1.252       0.2183 
   3   rs12494809  120812876       40     0.1507     0.1204     0.0396    1.252       0.2183 
   3  rs528975999  120813111       40    0.03942     0.1904   0.001126    0.207       0.8371 
   3  rs139671819  120813178       40   0.008226      0.108  0.0001527  0.07617       0.9397 
   3   rs75561156  120813291       40   -0.05631     0.1036    0.00771  -0.5434         0.59 
   3    rs9827020  120813350       40     0.1507     0.1204     0.0396    1.252       0.2183 
   3    rs9809684  120813355       40     0.1507     0.1204     0.0396    1.252       0.2183 
   3   rs11925873  120813405       40    0.01124     0.2028  8.086e-05  0.05544       0.9561 
   3    rs9865199  120813558       40     0.1507     0.1204     0.0396    1.252       0.2183 
   3  rs113779305  120813662       40   -0.02745     0.2027  0.0004823  -0.1354        0.893 
   3    rs9869549  120814047       40     0.1507     0.1204     0.0396    1.252       0.2183 
   3    rs7633404  120814263       40    -0.1121     0.2019   0.008041   -0.555       0.5821 
   3  rs113394017  120814877       40   -0.02745     0.2027  0.0004823  -0.1354        0.893 
   3   rs35783902  120814956       40     0.1507     0.1204     0.0396    1.252       0.2183 
   3    rs7636387  120815160       40   -0.05631     0.1036    0.00771  -0.5434         0.59 
   3    rs7648200  120815348       40   -0.05631     0.1036    0.00771  -0.5434         0.59 
   3    rs7648217  120815424       40     0.1507     0.1204     0.0396    1.252       0.2183 
   3    rs7648612  120815781       40   -0.05631     0.1036    0.00771  -0.5434         0.59 
   3    rs7637100  120815806       40   -0.05631     0.1036    0.00771  -0.5434         0.59 
   3    rs3856575  120816217       40   0.005192     0.1344  3.925e-05  0.03862       0.9694 
   3    rs9872673  120816357       40     0.1507     0.1204     0.0396    1.252       0.2183 
   3    rs9853078  120816605       40   0.005192     0.1344  3.925e-05  0.03862       0.9694 
   3   rs78930035  120817005       40     0.1507     0.1204     0.0396    1.252       0.2183 
   3    rs2331522  120817040       40    0.08118     0.1512   0.007527   0.5368       0.5945 
   3   rs10212452  120817063       40   -0.05631     0.1036    0.00771  -0.5434         0.59 
   3   rs10212188  120817363       40     0.1507     0.1204     0.0396    1.252       0.2183 
   3   rs77910769  120817548       40    0.01124     0.2028  8.086e-05  0.05544       0.9561 
   3   rs79000053  120817560       40    0.01124     0.2028  8.086e-05  0.05544       0.9561 
   3  rs113030664  120818374       40   -0.02745     0.2027  0.0004823  -0.1354        0.893 
   3    rs9289158  120818940       40     0.1507     0.1204     0.0396    1.252       0.2183 
   3    rs9289159  120818953       40     0.1507     0.1204     0.0396    1.252       0.2183 
   3    rs9289160  120818993       40     0.1507     0.1204     0.0396    1.252       0.2183 
   3   rs77009327  120819561       40    0.01124     0.2028  8.086e-05  0.05544       0.9561 
   3  rs113284057  120819635       40   -0.02745     0.2027  0.0004823  -0.1354        0.893 
   3  rs150007162  120819707       40    0.08686     0.2409   0.003409   0.3605       0.7204 
   3  rs142123357  120819959       40     0.1507     0.1204     0.0396    1.252       0.2183 
   3    rs9873688  120820170       40     0.1582     0.1215    0.04272    1.302       0.2007 
   3    rs9873947  120820190       40   -0.02565     0.1148   0.001313  -0.2235       0.8243 
   3    rs9835852  120820206       40     0.1507     0.1204     0.0396    1.252       0.2183 
   3  rs149537256  120820217       40   0.005192     0.1344  3.925e-05  0.03862       0.9694 
   3  rs145654694  120820784       40    0.03942     0.1904   0.001126    0.207       0.8371 
   3   rs77300839  120820829       40     0.1507     0.1204     0.0396    1.252       0.2183 
   3   rs74220950  120821022       40    0.01124     0.2028  8.086e-05  0.05544       0.9561 
   3    rs4048822  120821025       40     0.1507     0.1204     0.0396    1.252       0.2183 
   3   rs56106401  120821221       40   0.005192     0.1344  3.925e-05  0.03862       0.9694 
   3    rs3914739  120821406       40   -0.02565     0.1148   0.001313  -0.2235       0.8243 
   3   rs35649963  120822061       40    -0.1121     0.2019   0.008041   -0.555       0.5821 
   3   rs75259175  120822262       40    0.06564     0.2411   0.001947   0.2723       0.7869 
   3    rs4282008  120822299       40   -0.05631     0.1036    0.00771  -0.5434         0.59 
   3    rs6810337  120822527       40     0.1507     0.1204     0.0396    1.252       0.2183 
   3   rs60705137  120823940       40    0.03942     0.1904   0.001126    0.207       0.8371 
   3  rs114611789  120823990       40   -0.02745     0.2027  0.0004823  -0.1354        0.893 
   3    rs6780326  120824741       40     0.1507     0.1204     0.0396    1.252       0.2183 
   3    rs6807328  120824875       40     0.1507     0.1204     0.0396    1.252       0.2183 
   3  rs112542170  120825260       40   -0.02745     0.2027  0.0004823  -0.1354        0.893 
   3    rs9877406  120825986       40   -0.05631     0.1036    0.00771  -0.5434         0.59 
   3  rs112123873  120826076       40    0.08686     0.2409   0.003409   0.3605       0.7204 
   3    rs9877593  120826138       40     0.1507     0.1204     0.0396    1.252       0.2183 
   3  rs551217068  120826231       40     0.1507     0.1204     0.0396    1.252       0.2183 
   3  rs149654510  120826575       40     0.1507     0.1204     0.0396    1.252       0.2183 
   3   rs12638767  120826733       40     0.1507     0.1204     0.0396    1.252       0.2183 
   3    rs9882481  120827024       40    0.01619     0.1086  0.0005851   0.1492       0.8822 
   3    rs4381881  120827617       40   0.005192     0.1344  3.925e-05  0.03862       0.9694 
   3    rs9812835  120828171       40     0.1507     0.1204     0.0396    1.252       0.2183 
   3    rs9855194  120828921       40     0.1507     0.1204     0.0396    1.252       0.2183 
   3    rs6796937  120829015       40     0.1507     0.1204     0.0396    1.252       0.2183 
   3   rs13434156  120829943       40   0.005192     0.1344  3.925e-05  0.03862       0.9694 
   3   rs75447330  120830660       40     0.1507     0.1204     0.0396    1.252       0.2183 
   3    rs9829512  120831500       40    0.02436     0.2027  0.0003799   0.1202        0.905 
   3    rs3845852  120832368       40   -0.07171      0.105    0.01212  -0.6827       0.4989 
   3  rs111945860  120832513       40     0.1757     0.1554    0.03253     1.13       0.2654 
   3    rs4089688  120832596       40     0.1507     0.1204     0.0396    1.252       0.2183 
   3    rs4109044  120832808       40     0.1507     0.1204     0.0396    1.252       0.2183 
   3  rs538954537  120833232       40    0.03942     0.1904   0.001126    0.207       0.8371 
   3    rs3914738  120833241       40     0.1507     0.1204     0.0396    1.252       0.2183 
   3    rs3914737  120833279       40   -0.07171      0.105    0.01212  -0.6827       0.4989 
   3   rs17195196  120833403       40   0.005192     0.1344  3.925e-05  0.03862       0.9694 
   3   rs16832111  120833993       40    0.08686     0.2409   0.003409   0.3605       0.7204 
   3   rs17195251  120833994       40    -0.1121     0.2019   0.008041   -0.555       0.5821 
   3   rs78549943  120834764       40    0.08686     0.2409   0.003409   0.3605       0.7204 
   3  rs111329542  120834914       40    0.06564     0.2411   0.001947   0.2723       0.7869 
   3    rs3845853  120835162       40    0.08118     0.1512   0.007527   0.5368       0.5945 
   3   rs12487633  120835613       40    0.01619     0.1086  0.0005851   0.1492       0.8822 
   3    rs4048756  120836078       40   -0.04829     0.1002   0.006081  -0.4822       0.6324 
   3   rs16832118  120836636       40     0.1507     0.1204     0.0396    1.252       0.2183 
   3   rs28485580  120836661       40     0.1507     0.1204     0.0396    1.252       0.2183 
   3   rs56152560  120836826       40    0.03942     0.1904   0.001126    0.207       0.8371 
   3    rs9832737  120837223       40     0.1507     0.1204     0.0396    1.252       0.2183 
   3    rs2222226  120837785       40    0.08686     0.2409   0.003409   0.3605       0.7204 
   3    rs2331525  120838069       40   -0.05631     0.1036    0.00771  -0.5434         0.59 
   3    rs9838136  120838289       40     0.1507     0.1204     0.0396    1.252       0.2183 
   3   rs16845478  120838615       40     0.1507     0.1204     0.0396    1.252       0.2183 
   3   rs61661959  120838809       40    0.02783     0.2413  0.0003499   0.1153       0.9088 
   3   rs75367092  120840571       40     0.1507     0.1204     0.0396    1.252       0.2183 
   3   rs12486546  120841293       40     0.1507     0.1204     0.0396    1.252       0.2183 
   3   rs76115117  120841552       40    0.01124     0.2028  8.086e-05  0.05544       0.9561 
   3    rs7635903  120841607       40    0.01619     0.1086  0.0005851   0.1492       0.8822 
   3   rs74502689  120841892       40     0.1507     0.1204     0.0396    1.252       0.2183 
   3   rs60103718  120842853       40   -0.06616     0.2025   0.002802  -0.3268       0.7456 
   3  rs144622679  120842916       40    0.01124     0.2028  8.086e-05  0.05544       0.9561 
   3   rs73855330  120843226       40   -0.06616     0.2025   0.002802  -0.3268       0.7456 
   3  rs115534955  120843376       40     0.1507     0.1204     0.0396    1.252       0.2183 
   3   rs75710055  120843547       40     -0.168     0.2172    0.01551  -0.7736       0.4439 
   3  rs116390019  120843970       40     0.1507     0.1204     0.0396    1.252       0.2183 
   3   rs78393338  120844778       40   -0.02745     0.2027  0.0004823  -0.1354        0.893 
   3    rs3914741  120844986       40     0.1507     0.1204     0.0396    1.252       0.2183 
   3    rs3914742  120845175       40     0.1507     0.1204     0.0396    1.252       0.2183 
   3    rs9289161  120845293       40     0.1507     0.1204     0.0396    1.252       0.2183 
   3    rs3856576  120845812       40    0.01124     0.2028  8.086e-05  0.05544       0.9561 
   3   rs16832121  120845944       40     0.1507     0.1204     0.0396    1.252       0.2183 
   3   rs73855332  120846518       40   -0.06616     0.2025   0.002802  -0.3268       0.7456 
   3    rs3934093  120847062       40   -0.02565     0.1148   0.001313  -0.2235       0.8243 
   3    rs9289162  120847181       40     0.1507     0.1204     0.0396    1.252       0.2183 
   3    rs9289163  120847203       40     0.1507     0.1204     0.0396    1.252       0.2183 
   3   rs79408274  120848492       40   -0.02745     0.2027  0.0004823  -0.1354        0.893 
   3    rs3905998  120849028       40     0.1507     0.1204     0.0396    1.252       0.2183 
   3   rs76362092  120849129       40    0.01124     0.2028  8.086e-05  0.05544       0.9561 
   3   rs16832125  120849842       40   -0.05631     0.1036    0.00771  -0.5434         0.59 
   3    rs3914743  120850368       40   -0.04829     0.1002   0.006081  -0.4822       0.6324 
   3    rs3914744  120850676       40   -0.01549     0.1082  0.0005387  -0.1431        0.887 
   3    rs9841572  120851472       40     0.1507     0.1204     0.0396    1.252       0.2183 
   3   rs75750546  120851787       40    0.08686     0.2409   0.003409   0.3605       0.7204 
   3   rs76851442  120852034       40    0.01124     0.2028  8.086e-05  0.05544       0.9561 
   3   rs77260954  120852935       40   -0.02745     0.2027  0.0004823  -0.1354        0.893 
   3    rs3856577  120853090       40     0.1507     0.1204     0.0396    1.252       0.2183 
   3  rs111622969  120853665       40    0.01124     0.2028  8.086e-05  0.05544       0.9561 
   3  rs376095041  120853844       40     0.1507     0.1204     0.0396    1.252       0.2183 
   3  rs200972256  120853846       40     0.1507     0.1204     0.0396    1.252       0.2183 
   3  rs141781275  120854034       40     0.1507     0.1204     0.0396    1.252       0.2183 
   3  rs113777996  120854149       40   -0.02745     0.2027  0.0004823  -0.1354        0.893 
   3  rs116635069  120854800       40   -0.02745     0.2027  0.0004823  -0.1354        0.893 
   3   rs12632599  120855667       40     0.1507     0.1204     0.0396    1.252       0.2183 
   3   rs12630798  120855967       40     0.1507     0.1204     0.0396    1.252       0.2183 
   3   rs28832926  120856275       40    0.02436     0.2027  0.0003799   0.1202        0.905 
   3    rs9882608  120857037       40   -0.02565     0.1148   0.001313  -0.2235       0.8243 
   3   rs76954107  120857496       40   -0.02745     0.2027  0.0004823  -0.1354        0.893 
   3    rs9827836  120857577       40   -0.04829     0.1002   0.006081  -0.4822       0.6324 
   3  rs138096578  120857659       40     0.1507     0.1204     0.0396    1.252       0.2183 
   3   rs13318249  120857937       40   -0.02565     0.1148   0.001313  -0.2235       0.8243 
   3  rs138522244  120858989       40   0.008226      0.108  0.0001527  0.07617       0.9397 
   3    rs3908117  120859292       40   -0.02565     0.1148   0.001313  -0.2235       0.8243 
   3   rs76711830  120859431       40     0.1507     0.1204     0.0396    1.252       0.2183 
   3   rs79489952  120859607       40    0.01124     0.2028  8.086e-05  0.05544       0.9561 
   3   rs59489729  120859931       40   -0.06616     0.2025   0.002802  -0.3268       0.7456 
   3  rs112298675  120859955       40    0.06564     0.2411   0.001947   0.2723       0.7869 
   3  rs529193187  120860250       40       0.12      0.109     0.0309    1.101       0.2779 
   3    rs7634173  120860316       40     0.1507     0.1204     0.0396    1.252       0.2183 
   3   rs60648200  120860470       40   0.008226      0.108  0.0001527  0.07617       0.9397 
   3   rs34548235  120862005       40   -0.04886      0.162    0.00239  -0.3017       0.7645 
   3  rs531040209  120862140       40   -0.05362     0.1127   0.005918  -0.4756       0.6371 
   3  rs397838289  120862986       40   -0.05233    0.09962    0.00721  -0.5253       0.6024 
   3    rs9860056  120863730       40    0.01619     0.1086  0.0005851   0.1492       0.8822 
   3    rs2877412  120863828       40     0.1507     0.1204     0.0396    1.252       0.2183 
   3    rs2331538  120863958       40   -0.05631     0.1036    0.00771  -0.5434         0.59 
   3   rs60935823  120864097       40   -0.04829     0.1002   0.006081  -0.4822       0.6324 
   3   rs78822220  120864126       40    0.01124     0.2028  8.086e-05  0.05544       0.9561 
   3   rs58503530  120864213       40   -0.05631     0.1036    0.00771  -0.5434         0.59 
   3    rs1518597  120864719       40   -0.05631     0.1036    0.00771  -0.5434         0.59 
   3    rs9858962  120864970       40     0.1507     0.1204     0.0396    1.252       0.2183 
   3   rs16832140  120865302       40    0.01124     0.2028  8.086e-05  0.05544       0.9561 
   3   rs34698443  120865469       40   -0.04886      0.162    0.00239  -0.3017       0.7645 
   3    rs6775508  120865481       40   0.005192     0.1344  3.925e-05  0.03862       0.9694 
   3    rs9289164  120865627       40     0.1507     0.1204     0.0396    1.252       0.2183 
   3    rs9826818  120865887       40     0.1507     0.1204     0.0396    1.252       0.2183 
   3   rs74280559  120866199       40    0.01124     0.2028  8.086e-05  0.05544       0.9561 
   3   rs76338161  120866531       40    -0.1627     0.2173    0.01453  -0.7486       0.4587 
   3  rs112620462  120867015       40    0.06564     0.2411   0.001947   0.2723       0.7869 
   3  rs111326024  120867031       40   -0.02745     0.2027  0.0004823  -0.1354        0.893 
   3   rs74652873  120869276       40   -0.02745     0.2027  0.0004823  -0.1354        0.893 
   3   rs75338033  120870003       40    0.01124     0.2028  8.086e-05  0.05544       0.9561 
   3   rs34629030  120870676       40   0.005192     0.1344  3.925e-05  0.03862       0.9694 
   3   rs10530756  120870801       40   0.005192     0.1344  3.925e-05  0.03862       0.9694 
   3    rs1875867  120871116       40   -0.06768     0.1902    0.00332  -0.3558        0.724 
   3    rs2331641  120871957       40    0.01194     0.1224  0.0002504  0.09755       0.9228 
   3    rs9289165  120872276       40     0.1507     0.1204     0.0396    1.252       0.2183 
   3    rs6781645  120872725       40     0.1507     0.1204     0.0396    1.252       0.2183 
   3    rs9870664  120874659       40     0.1507     0.1204     0.0396    1.252       0.2183 
   3   rs12330662  120877105       40     0.1507     0.1204     0.0396    1.252       0.2183 
   3    rs1401194  120877561       40     0.1507     0.1204     0.0396    1.252       0.2183 
   3    rs9863707  120878638       40   -0.04829     0.1002   0.006081  -0.4822       0.6324 
   3  rs527511504  120878643       40     0.1507     0.1204     0.0396    1.252       0.2183 
   3    rs7616074  120879094       40     0.1507     0.1204     0.0396    1.252       0.2183 
   3   rs77532651  120879799       40     0.1507     0.1204     0.0396    1.252       0.2183 
   3  rs578015760  120880087       40     0.1802     0.1199    0.05615    1.504        0.141 
   3   rs76361748  120880308       40   -0.02745     0.2027  0.0004823  -0.1354        0.893 
   3   rs73855344  120880515       40   -0.06616     0.2025   0.002802  -0.3268       0.7456 
   3   rs58222742  120880761       40   -0.04829     0.1002   0.006081  -0.4822       0.6324 
   3   rs77594201  120881262       40   -0.06616     0.2025   0.002802  -0.3268       0.7456 
   3  rs192090136  120881452       40   -0.02745     0.2027  0.0004823  -0.1354        0.893 
   3    rs4676710  120881562       40   -0.05631     0.1036    0.00771  -0.5434         0.59 
   3    rs4676711  120881749       40    -0.1121     0.2019   0.008041   -0.555       0.5821 
   3  rs113531363  120882288       40   -0.02745     0.2027  0.0004823  -0.1354        0.893 
   3  rs143432778  120882323       40     0.1507     0.1204     0.0396    1.252       0.2183 
   3   rs28635737  120882554       40     0.1507     0.1204     0.0396    1.252       0.2183 
   3    rs7641749  120882602       40   -0.04829     0.1002   0.006081  -0.4822       0.6324 
   3   rs72966163  120883343       40     0.1909     0.1592    0.03648      1.2       0.2378 
   3    rs9834448  120883490       40     0.1507     0.1204     0.0396    1.252       0.2183 
   3    rs2331642  120883923       40   -0.05631     0.1036    0.00771  -0.5434         0.59 
   3    rs1504538  120884009       40   -0.05631     0.1036    0.00771  -0.5434         0.59 
   3    rs7648360  120884709       40   0.005192     0.1344  3.925e-05  0.03862       0.9694 
   3    rs7615712  120884717       40   0.005192     0.1344  3.925e-05  0.03862       0.9694 
   3  rs111226007  120884811       40    0.01124     0.2028  8.086e-05  0.05544       0.9561 
   3    rs6782749  120884932       40   -0.05631     0.1036    0.00771  -0.5434         0.59 
   3   rs12638006  120885536       40     0.1507     0.1204     0.0396    1.252       0.2183 
   3   rs74280560  120885710       40    0.01124     0.2028  8.086e-05  0.05544       0.9561 
   3    rs5852262  120885837       40     0.1507     0.1204     0.0396    1.252       0.2183 
   3  rs201204142  120885844       40     0.1507     0.1204     0.0396    1.252       0.2183 
   3   rs73855347  120885871       40    0.03942     0.1904   0.001126    0.207       0.8371 
   3   rs10049483  120887367       40     0.1507     0.1204     0.0396    1.252       0.2183 
   3    rs9827406  120887421       40   -0.05631     0.1036    0.00771  -0.5434         0.59 
   3  rs146909084  120887684       40   -0.02745     0.2027  0.0004823  -0.1354        0.893 
   3  rs147949653  120887685       40     0.1507     0.1204     0.0396    1.252       0.2183 
   3   rs74929886  120887791       40   -0.06616     0.2025   0.002802  -0.3268       0.7456 
   3  rs199848759  120888886       40     0.1507     0.1204     0.0396    1.252       0.2183 
   3   rs13319262  120889263       40   0.005192     0.1344  3.925e-05  0.03862       0.9694 
   3    rs2203797  120889370       40   -0.05631     0.1036    0.00771  -0.5434         0.59 
   3  rs111903623  120889598       40    0.01124     0.2028  8.086e-05  0.05544       0.9561 
   3  rs113573326  120889735       40    0.01124     0.2028  8.086e-05  0.05544       0.9561 
   3    rs9818754  120889806       40     0.1507     0.1204     0.0396    1.252       0.2183 
   3  rs137892628  120890601       40     0.1507     0.1204     0.0396    1.252       0.2183 
   3    rs9828240  120891092       40     0.1507     0.1204     0.0396    1.252       0.2183 
   3    rs2331610  120891369       40     0.1507     0.1204     0.0396    1.252       0.2183 
   3    rs7620938  120891590       40   0.005192     0.1344  3.925e-05  0.03862       0.9694 
   3  rs113305606  120891677       40   -0.02745     0.2027  0.0004823  -0.1354        0.893 
   3    rs7653810  120891771       40   0.005192     0.1344  3.925e-05  0.03862       0.9694 
   3  rs115296320  120892022       40    0.01124     0.2028  8.086e-05  0.05544       0.9561 
   3   rs12495905  120892043       40     0.1507     0.1204     0.0396    1.252       0.2183 
   3  rs112298317  120892347       40    0.06564     0.2411   0.001947   0.2723       0.7869 
   3    rs2048981  120892470       40    0.01124     0.2028  8.086e-05  0.05544       0.9561 
   3  rs140015617  120892742       40     0.1507     0.1204     0.0396    1.252       0.2183 
   3    rs1914743  120893245       40   -0.05631     0.1036    0.00771  -0.5434         0.59 
   3    rs9876935  120893389       40   0.005192     0.1344  3.925e-05  0.03862       0.9694 
   3   rs73855348  120893915       40    0.03942     0.1904   0.001126    0.207       0.8371 
   3  rs543432878  120894704       40    0.02226     0.1905  0.0003591   0.1168       0.9076 
   3   rs76951640  120895274       40    0.06564     0.2411   0.001947   0.2723       0.7869 
   3   rs74441970  120895357       40     0.1507     0.1204     0.0396    1.252       0.2183 
   3    rs1818660  120895578       40   -0.05631     0.1036    0.00771  -0.5434         0.59 
   3    rs1818659  120895610       40    0.08686     0.2409   0.003409   0.3605       0.7204 
   3   rs77722806  120895615       40    -0.1121     0.2019   0.008041   -0.555       0.5821 
   3    rs7643780  120895620       40   0.005192     0.1344  3.925e-05  0.03862       0.9694 
   3   rs11445232  120895926       40     0.1507     0.1204     0.0396    1.252       0.2183 
   3    rs9864860  120896542       40     0.1507     0.1204     0.0396    1.252       0.2183 
   3    rs1191311  120896684       40   -0.05631     0.1036    0.00771  -0.5434         0.59 
   3    rs1191310  120897521       40   0.005192     0.1344  3.925e-05  0.03862       0.9694 
   3    rs1191309  120897697       40   0.005192     0.1344  3.925e-05  0.03862       0.9694 
   3   rs75540087  120898069       40     0.1507     0.1204     0.0396    1.252       0.2183 
   3   rs80148302  120899116       40    -0.1121     0.2019   0.008041   -0.555       0.5821 
   3  rs116755351  120899651       40     0.1507     0.1204     0.0396    1.252       0.2183 
   3  rs146378003  120899732       40     0.1507     0.1204     0.0396    1.252       0.2183 
   3   rs76900191  120899804       40     0.1507     0.1204     0.0396    1.252       0.2183 
   3  rs115373109  120900050       40     0.1507     0.1204     0.0396    1.252       0.2183 
   3   rs57251480  120900257       40   -0.05631     0.1036    0.00771  -0.5434         0.59 
   3  rs112630693  120900973       40   -0.02745     0.2027  0.0004823  -0.1354        0.893 
   3    rs1211857  120901277       40   -0.02565     0.1148   0.001313  -0.2235       0.8243 
   3    rs1191308  120901404       40   -0.05631     0.1036    0.00771  -0.5434         0.59 
   3    rs1191307  120901522       40   -0.05631     0.1036    0.00771  -0.5434         0.59 
   3   rs74927086  120901962       40    0.03942     0.1904   0.001126    0.207       0.8371 
   3    rs9878635  120902082       40     0.1507     0.1204     0.0396    1.252       0.2183 
   3    rs1191306  120902408       40   -0.04829     0.1002   0.006081  -0.4822       0.6324 
   3  rs572943776  120902437       40     0.1631     0.1308    0.03931    1.247         0.22 
   3   rs75524658  120902550       40    0.03942     0.1904   0.001126    0.207       0.8371 
   3    rs7633823  120902791       40     0.1507     0.1204     0.0396    1.252       0.2183 
   3   rs56781134  120903169       40   -0.04829     0.1002   0.006081  -0.4822       0.6324 
   3  rs112243644  120903267       40    0.01124     0.2028  8.086e-05  0.05544       0.9561 
   3    rs9831505  120904132       40     0.1507     0.1204     0.0396    1.252       0.2183 
   3    rs1191300  120904563       40    0.01619     0.1086  0.0005851   0.1492       0.8822 
   3  rs147539076  120904656       40     0.1507     0.1204     0.0396    1.252       0.2183 
   3    rs1191301  120904780       40   0.005192     0.1344  3.925e-05  0.03862       0.9694 
   3    rs9681088  120904799       40     0.1507     0.1204     0.0396    1.252       0.2183 
   3  rs139834085  120904915       40     0.1507     0.1204     0.0396    1.252       0.2183 
   3    rs1191302  120904946       40   -0.05631     0.1036    0.00771  -0.5434         0.59 
   3    rs1211513  120905019       40   0.005192     0.1344  3.925e-05  0.03862       0.9694 
   3   rs71618039  120905348       40   -0.04829     0.1002   0.006081  -0.4822       0.6324 
   3  rs141249450  120905352       40   -0.04829     0.1002   0.006081  -0.4822       0.6324 
   3  rs139694321  120905353       40   -0.04829     0.1002   0.006081  -0.4822       0.6324 
   3    rs1191303  120905469       40   -0.05631     0.1036    0.00771  -0.5434         0.59 
   3    rs7428465  120905497       40     0.1507     0.1204     0.0396    1.252       0.2183 
   3    rs7428468  120905545       40     0.1507     0.1204     0.0396    1.252       0.2183 
   3   rs13434008  120906284       40     0.1507     0.1204     0.0396    1.252       0.2183 
   3    rs1795393  120906866       40   -0.05631     0.1036    0.00771  -0.5434         0.59 
   3  rs145300750  120907504       40     0.1616     0.1197    0.04578     1.35       0.1849 
   3  rs149093807  120907600       40     0.1507     0.1204     0.0396    1.252       0.2183 
   3    rs4048751  120908277       40   0.005192     0.1344  3.925e-05  0.03862       0.9694 
   3   rs12496406  120908325       40     0.1507     0.1204     0.0396    1.252       0.2183 
   3    rs7652353  120908408       40     0.1507     0.1204     0.0396    1.252       0.2183 
   3    rs2679286  120908593       40   -0.05631     0.1036    0.00771  -0.5434         0.59 
   3    rs2701052  120908774       40   -0.02565     0.1148   0.001313  -0.2235       0.8243 
   3    rs7644591  120908911       40     0.1507     0.1204     0.0396    1.252       0.2183 
   3    rs1795392  120909000       40   0.005192     0.1344  3.925e-05  0.03862       0.9694 
   3    rs7610835  120909014       40     0.1507     0.1204     0.0396    1.252       0.2183 
   3   rs35983445  120909058       40     0.1507     0.1204     0.0396    1.252       0.2183 
   3    rs1699960  120909117       40   -0.03666     0.1033   0.003307  -0.3551       0.7245 
   3    rs1795391  120909159       40   -0.05869    0.09953   0.009067  -0.5897       0.5589 
   3  rs144050849  120909180       40     0.1507     0.1204     0.0396    1.252       0.2183 
   3    rs1699958  120909219       40   -0.05631     0.1036    0.00771  -0.5434         0.59 
   3  rs573125516  120909646       40     0.3374      0.235    0.05143    1.435       0.1594 
   3  rs112506982  120909670       40   -0.03937     0.1904   0.001123  -0.2067       0.8373 
   3  rs186401120  120909718       40   -0.06616     0.2025   0.002802  -0.3268       0.7456 
   3  rs141057925  120909754       40   0.005192     0.1344  3.925e-05  0.03862       0.9694 
   3   rs12637208  120910134       40     0.1507     0.1204     0.0396    1.252       0.2183 
   3   rs57745805  120910202       40    0.03942     0.1904   0.001126    0.207       0.8371 
   3    rs1795387  120911046       40    0.01619     0.1086  0.0005851   0.1492       0.8822 
   3  rs112069743  120911219       40    0.08686     0.2409   0.003409   0.3605       0.7204 
   3  rs144084966  120911300       40     0.1507     0.1204     0.0396    1.252       0.2183 
   3  rs141015187  120911590       40     0.1441     0.1563    0.02188   0.9221       0.3623 
   3  rs113665456  120911623       40   0.008226      0.108  0.0001527  0.07617       0.9397 
   3  rs539638939  120912033       40    -0.2471      0.238    0.02759   -1.038       0.3056 
   3  rs549661474  120912040       40    -0.2471      0.238    0.02759   -1.038       0.3056 
   3  rs570142275  120912041       40    -0.2471      0.238    0.02759   -1.038       0.3056 
   3  rs183287873  120912085       40    -0.2334     0.2156    0.02991   -1.082       0.2859 
   3  rs373423704  120912087       40    -0.2334     0.2156    0.02991   -1.082       0.2859 
   3  rs527304307  120912261       40    0.01013     0.1734   8.98e-05  0.05842       0.9537 
   3  rs201342492  120912271       40    0.01013     0.1734   8.98e-05  0.05842       0.9537 
   3  rs199635871  120912281       40    0.07934     0.1616   0.006301   0.4909       0.6263 
   3  rs144408060  120912813       40   -0.06782     0.1219   0.008083  -0.5565       0.5812 
   3    rs2679284  120912968       40   -0.05631     0.1036    0.00771  -0.5434         0.59 
   3   rs76021051  120913106       40     0.1507     0.1204     0.0396    1.252       0.2183 
   3   rs11276376  120913290       40   0.005192     0.1344  3.925e-05  0.03862       0.9694 
   3   rs76029257  120913581       40   -0.02745     0.2027  0.0004823  -0.1354        0.893 
   3   rs74618410  120913848       40    0.01124     0.2028  8.086e-05  0.05544       0.9561 
   3   rs79135852  120914512       40    0.01124     0.2028  8.086e-05  0.05544       0.9561 
   3   rs76755557  120915005       40    0.01124     0.2028  8.086e-05  0.05544       0.9561 
   3    rs6765868  120915081       40     0.3374      0.235    0.05143    1.435       0.1594 
   3  rs141857719  120915083       40    0.06564     0.2411   0.001947   0.2723       0.7869 
   3  rs142667541  120915260       40     0.1507     0.1204     0.0396    1.252       0.2183 
   3   rs77672636  120915281       40    0.08686     0.2409   0.003409   0.3605       0.7204 
   3  rs113661388  120916001       40   -0.02745     0.2027  0.0004823  -0.1354        0.893 
   3    rs9870466  120916117       40     0.1507     0.1204     0.0396    1.252       0.2183 
   3  rs147949412  120916387       40     0.2427     0.1894     0.0414    1.281       0.2079 
   3   rs59634035  120916686       40    0.03942     0.1904   0.001126    0.207       0.8371 
   3    rs9855730  120916954       40     0.1507     0.1204     0.0396    1.252       0.2183 
   3  rs147509592  120916984       40     0.1507     0.1204     0.0396    1.252       0.2183 
   3    rs6797170  120916999       40     0.1507     0.1204     0.0396    1.252       0.2183 
   3   rs56190943  120917041       40     0.4067     0.2321    0.07475    1.752      0.08781 
   3    rs9857034  120917763       40     0.1507     0.1204     0.0396    1.252       0.2183 
   3    rs1191294  120918091       40   -0.05631     0.1036    0.00771  -0.5434         0.59 
   3    rs9881524  120918343       40     0.1507     0.1204     0.0396    1.252       0.2183 
   3    rs1191292  120918905       40   -0.02565     0.1148   0.001313  -0.2235       0.8243 
   3  rs141021874  120918976       40    0.01124     0.2028  8.086e-05  0.05544       0.9561 
   3  rs111733968  120919059       40    0.01124     0.2028  8.086e-05  0.05544       0.9561 
   3    rs1191291  120919385       40   -0.05631     0.1036    0.00771  -0.5434         0.59 
   3    rs1191290  120919752       40   0.005192     0.1344  3.925e-05  0.03862       0.9694 
   3   rs13317817  120919768       40     0.1507     0.1204     0.0396    1.252       0.2183 
   3    rs1191289  120919873       40   -0.05631     0.1036    0.00771  -0.5434         0.59 
   3   rs12637989  120920491       40    -0.1121     0.2019   0.008041   -0.555       0.5821 
   3    rs1191288  120920493       40   0.005192     0.1344  3.925e-05  0.03862       0.9694 
   3   rs76893553  120922174       40   -0.02745     0.2027  0.0004823  -0.1354        0.893 
   3    rs6796736  120922542       40     0.1507     0.1204     0.0396    1.252       0.2183 
   3    rs1191299  120922557       40   -0.05631     0.1036    0.00771  -0.5434         0.59 
   3    rs1191298  120922698       40   -0.05631     0.1036    0.00771  -0.5434         0.59 
   3    rs9883937  120922828       40     0.1507     0.1204     0.0396    1.252       0.2183 
   3    rs1191297  120923244       40   0.005192     0.1344  3.925e-05  0.03862       0.9694 
   3    rs9850714  120923527       40     0.1507     0.1204     0.0396    1.252       0.2183 
   3  rs111660894  120923633       40   -0.02745     0.2027  0.0004823  -0.1354        0.893 
   3  rs115293351  120923634       40     0.3374      0.235    0.05143    1.435       0.1594 
   3    rs1191296  120924204       40   0.005192     0.1344  3.925e-05  0.03862       0.9694 
   3   rs74730846  120924764       40    0.01124     0.2028  8.086e-05  0.05544       0.9561 
   3  rs201606770  120926667       40     0.1507     0.1204     0.0396    1.252       0.2183 
   3  rs142273117  120927689       40    0.01124     0.2028  8.086e-05  0.05544       0.9561 
   3    rs6768385  120928150       40     0.1507     0.1204     0.0396    1.252       0.2183 
   3  rs139929231  120928422       40    0.01619     0.1086  0.0005851   0.1492       0.8822 
   3    rs4676715  120928432       40   -0.05869    0.09953   0.009067  -0.5897       0.5589 
   3  rs550192931  120928620       40    0.06564     0.2411   0.001947   0.2723       0.7869 
   3  rs536175362  120928624       40    0.06564     0.2411   0.001947   0.2723       0.7869 
   3    rs6781737  120928791       40   -0.05869    0.09953   0.009067  -0.5897       0.5589 
   3   rs28778369  120928996       40     0.1507     0.1204     0.0396    1.252       0.2183 
   3    rs9816430  120929247       40   -0.04829     0.1002   0.006081  -0.4822       0.6324 
   3    rs9836406  120929301       40     0.1507     0.1204     0.0396    1.252       0.2183 
   3    rs7621325  120929870       40   -0.02565     0.1148   0.001313  -0.2235       0.8243 
   3    rs1795404  120930583       40   0.005192     0.1344  3.925e-05  0.03862       0.9694 
   3    rs9822539  120930669       40     0.1507     0.1204     0.0396    1.252       0.2183 
   3    rs9842668  120930816       40     0.1507     0.1204     0.0396    1.252       0.2183 
   3    rs9826599  120930887       40     0.1507     0.1204     0.0396    1.252       0.2183 
   3   rs75809312  120931454       40    0.03942     0.1904   0.001126    0.207       0.8371 
   3    rs2331611  120931649       40    0.01124     0.2028  8.086e-05  0.05544       0.9561 
   3  rs144336801  120932003       40   -0.02745     0.2027  0.0004823  -0.1354        0.893 
   3  rs200467410  120932136       40    0.06564     0.2411   0.001947   0.2723       0.7869 
   3    rs7636777  120933638       40     0.1507     0.1204     0.0396    1.252       0.2183 
   3  rs150260187  120934306       40   -0.02745     0.2027  0.0004823  -0.1354        0.893 
   3    rs9863505  120934490       40     0.1507     0.1204     0.0396    1.252       0.2183 
   3     rs170939  120935355       40    0.01433     0.1145  0.0004118   0.1251       0.9011 
   3     rs338960  120935479       40   -0.08241     0.1018    0.01696  -0.8098       0.4231 
   3  rs115307794  120935505       40   -0.02745     0.2027  0.0004823  -0.1354        0.893 
   3  rs139585578  120935552       40    0.06564     0.2411   0.001947   0.2723       0.7869 
   3     rs787851  120936915       40   0.005192     0.1344  3.925e-05  0.03862       0.9694 
   3     rs173087  120937769       40   0.005192     0.1344  3.925e-05  0.03862       0.9694 
   3     rs338975  120938045       40   -0.02565     0.1148   0.001313  -0.2235       0.8243 
   3  rs147317488  120939941       40   -0.02745     0.2027  0.0004823  -0.1354        0.893 
   3     rs338974  120940059       40  -0.004423     0.1048  4.689e-05 -0.04221       0.9666 
   3  rs116057233  120940607       40    -0.1928     0.2393     0.0168  -0.8057       0.4254 
   3     rs338973  120941010       40   0.005192     0.1344  3.925e-05  0.03862       0.9694 
   3    rs5852264  120941447       40     0.1507     0.1204     0.0396    1.252       0.2183 
   3     rs338971  120941578       40   -0.02317     0.1034   0.001321  -0.2242       0.8238 
   3    rs4085716  120941581       40     0.1507     0.1204     0.0396    1.252       0.2183 
   3    rs9862691  120943131       40     0.1507     0.1204     0.0396    1.252       0.2183 
   3     rs338970  120943607       40   -0.02565     0.1148   0.001313  -0.2235       0.8243 
   3     rs338969  120944355       40   0.005192     0.1344  3.925e-05  0.03862       0.9694 
   3     rs234996  120945359       40   -0.02317     0.1034   0.001321  -0.2242       0.8238 
   3    rs9846563  120945836       40     0.1507     0.1204     0.0396    1.252       0.2183 
   3  rs111309810  120946568       40   -0.02745     0.2027  0.0004823  -0.1354        0.893 
   3   rs28860789  120946663       40     0.1507     0.1204     0.0396    1.252       0.2183 
   3     rs338978  120948203       40   -0.05631     0.1036    0.00771  -0.5434         0.59 
   3  rs143499339  120949303       40   -0.02745     0.2027  0.0004823  -0.1354        0.893 
   3     rs338979  120950098       40   -0.02794     0.1094   0.001714  -0.2554       0.7998 
   3    rs1912747  120953194       40    0.01124     0.2028  8.086e-05  0.05544       0.9561 
   3    rs1912748  120953236       40    0.01124     0.2028  8.086e-05  0.05544       0.9561 
   3     rs191438  120953667       40   -0.05631     0.1036    0.00771  -0.5434         0.59 
   3   rs61059986  120954336       40    0.03942     0.1904   0.001126    0.207       0.8371 
   3    rs2877445  120954691       40   -0.05591     0.1108   0.006659  -0.5047       0.6167 
   3  rs199805468  120954693       40    0.08831     0.1233    0.01331    0.716       0.4784 
   3  rs114936550  120955995       40     0.1507     0.1204     0.0396    1.252       0.2183 
   3     rs338980  120956079       40   -0.02565     0.1148   0.001313  -0.2235       0.8243 
   3   rs74445337  120956190       40     -0.168     0.2172    0.01551  -0.7736       0.4439 
   3   rs10611108  120957660       40     0.1507     0.1204     0.0396    1.252       0.2183 
   3  rs116705142  120957782       40    0.06564     0.2411   0.001947   0.2723       0.7869 
   3    rs2701057  120958914       40   0.008226      0.108  0.0001527  0.07617       0.9397 
   3  rs113937576  120959095       40   -0.02745     0.2027  0.0004823  -0.1354        0.893 
   3  rs144317807  120960279       40     0.1441     0.1563    0.02188   0.9221       0.3623 
   3    rs2656043  120960792       40   0.005192     0.1344  3.925e-05  0.03862       0.9694 
   3   rs74391143  120960856       40   -0.02745     0.2027  0.0004823  -0.1354        0.893 
   3    rs1504535  120961148       40    0.01124     0.2028  8.086e-05  0.05544       0.9561 
   3   rs77269486  120961301       40   -0.02745     0.2027  0.0004823  -0.1354        0.893 
   3    rs7630139  120961391       40     0.1507     0.1204     0.0396    1.252       0.2183 
   3  rs114050365  120962191       40     0.3374      0.235    0.05143    1.435       0.1594 
   3  rs111402182  120962239       40    0.06564     0.2411   0.001947   0.2723       0.7869 
   3     rs338957  120962352       40   -0.05631     0.1036    0.00771  -0.5434         0.59 
   3    rs9837611  120963314       40     0.1507     0.1204     0.0396    1.252       0.2183 
   3     rs338958  120963502       40   0.005192     0.1344  3.925e-05  0.03862       0.9694 
   3     rs338959  120964940       40   0.005192     0.1344  3.925e-05  0.03862       0.9694 
   3  rs116551693  120967630       40    0.02436     0.2027  0.0003799   0.1202        0.905 
   3  rs149885921  120967765       40   -0.02745     0.2027  0.0004823  -0.1354        0.893 
   3  rs115883331  120967961       40   -0.04998     0.1904   0.001811  -0.2625       0.7943 
   3     rs339002  120968797       40   -0.02565     0.1148   0.001313  -0.2235       0.8243 
   3     rs339000  120969322       40   0.005192     0.1344  3.925e-05  0.03862       0.9694 
   3   rs76702930  120970633       40   -0.02745     0.2027  0.0004823  -0.1354        0.893 
   3  rs111492181  120970768       40    0.06564     0.2411   0.001947   0.2723       0.7869 
   3     rs338999  120970900       40   -0.05631     0.1036    0.00771  -0.5434         0.59 
   3  rs145261326  120971228       40   -0.05631     0.1036    0.00771  -0.5434         0.59 
   3   rs75405916  120972200       40   -0.02745     0.2027  0.0004823  -0.1354        0.893 
   3     rs338998  120972618       40    0.01433     0.1145  0.0004118   0.1251       0.9011 
   3  rs142120017  120972743       40    -0.1687     0.1886    0.02063  -0.8946       0.3766 
   3  rs150180466  120973167       40    0.08686     0.2409   0.003409   0.3605       0.7204 
   3  rs114748242  120976581       40     0.4704      0.229    0.09998    2.055      0.04684 
   3    rs7645186  120978657       40     0.1507     0.1204     0.0396    1.252       0.2183 
   3    rs1795384  120981630       40   -0.05631     0.1036    0.00771  -0.5434         0.59 
   3  rs113066749  120982975       40    0.01124     0.2028  8.086e-05  0.05544       0.9561 
   3    rs9850244  120983410       40     0.1507     0.1204     0.0396    1.252       0.2183 
   3   rs60150188  120983652       40  -0.001462     0.1153  4.233e-06 -0.01268       0.9899 
   3  rs116701739  120983860       40     0.1507     0.1204     0.0396    1.252       0.2183 
   3     rs339004  120983905       40   -0.02565     0.1148   0.001313  -0.2235       0.8243 
   3     rs339003  120984243       40   -0.04829     0.1002   0.006081  -0.4822       0.6324 
   3    rs9814324  120984886       40     0.1507     0.1204     0.0396    1.252       0.2183 
   3  rs112357849  120985425       40   -0.02745     0.2027  0.0004823  -0.1354        0.893 
   3  rs141362937  120985508       40     -0.168     0.2172    0.01551  -0.7736       0.4439 
   3  rs113991732  120985607       40   -0.02745     0.2027  0.0004823  -0.1354        0.893 
   3   rs28773515  120986050       40     0.1507     0.1204     0.0396    1.252       0.2183 
   3    rs6764570  120986985       40     0.1507     0.1204     0.0396    1.252       0.2183 
   3     rs339011  120987175       40   -0.01982     0.1091  0.0008681  -0.1817       0.8568 
   3   rs11921531  120987767       40    -0.1799     0.1786    0.02599   -1.007       0.3204 
   3  rs201336720  120988077       40   -0.02745     0.2027  0.0004823  -0.1354        0.893 
   3  rs538385793  120989308       40    -0.6081     0.2203     0.1671   -2.761     0.008828 
   3  rs112970082  120990295       40   -0.02745     0.2027  0.0004823  -0.1354        0.893 
   3     rs339009  120990483       40   -0.05631     0.1036    0.00771  -0.5434         0.59 
   3   rs74280562  120990868       40    0.01124     0.2028  8.086e-05  0.05544       0.9561 
   3     rs339008  120990899       40   -0.05631     0.1036    0.00771  -0.5434         0.59 
   3   rs77331674  120990941       40   -0.02745     0.2027  0.0004823  -0.1354        0.893 
   3     rs339007  120991656       40   -0.02565     0.1148   0.001313  -0.2235       0.8243 
   3     rs339006  120991999       40   -0.01982     0.1091  0.0008681  -0.1817       0.8568 
   3    rs9832024  120992050       40     0.1507     0.1204     0.0396    1.252       0.2183 
   3   rs74381899  120992083       40    0.01124     0.2028  8.086e-05  0.05544       0.9561 
   3    rs1511432  120993591       40   0.005192     0.1344  3.925e-05  0.03862       0.9694 
   3    rs2141658  120994428       40   0.005192     0.1344  3.925e-05  0.03862       0.9694 
   3   rs73855356  120994522       40   -0.06616     0.2025   0.002802  -0.3268       0.7456 
   3  rs143363675  120995029       40   0.008226      0.108  0.0001527  0.07617       0.9397 
   3  rs199632944  120995582       40   -0.02745     0.2027  0.0004823  -0.1354        0.893 
   3    rs9820697  120995624       40     0.1507     0.1204     0.0396    1.252       0.2183 
   3   rs16832211  120996272       40    0.01124     0.2028  8.086e-05  0.05544       0.9561 
   3     rs338981  120997953       40   0.005192     0.1344  3.925e-05  0.03862       0.9694 
   3    rs3821366  120998408       40     0.1507     0.1204     0.0396    1.252       0.2183 
   3     rs180293  120998478       40     0.1441     0.1563    0.02188   0.9221       0.3623 
   3    rs9840658  120998905       40     0.1507     0.1204     0.0396    1.252       0.2183 
   3  rs150499478  120999756       40    0.08686     0.2409   0.003409   0.3605       0.7204 
   3     rs338982  121000224       40   -0.04829     0.1002   0.006081  -0.4822       0.6324 
   3  rs143933403  121000499       40    0.06564     0.2411   0.001947   0.2723       0.7869 
   3     rs234997  121001757       40   0.005192     0.1344  3.925e-05  0.03862       0.9694 
   3     rs338983  121001807       40    0.01619     0.1086  0.0005851   0.1492       0.8822 
   3   rs11286814  121001952       40     0.1507     0.1204     0.0396    1.252       0.2183 
   3     rs338984  121002513       40   -0.05631     0.1036    0.00771  -0.5434         0.59 
   3   rs73855360  121002550       40    0.03942     0.1904   0.001126    0.207       0.8371 
   3     rs338985  121002741       40    0.01619     0.1086  0.0005851   0.1492       0.8822 
   3     rs338986  121003444       40   0.008226      0.108  0.0001527  0.07617       0.9397 
   3     rs338987  121003747       40   -0.05631     0.1036    0.00771  -0.5434         0.59 
   3     rs338988  121004038       40   -0.05631     0.1036    0.00771  -0.5434         0.59 
   3     rs338989  121004524       40   -0.05631     0.1036    0.00771  -0.5434         0.59 
   3    rs9818116  121004862       40     0.1507     0.1204     0.0396    1.252       0.2183 
   3     rs338990  121004935       40   -0.02565     0.1148   0.001313  -0.2235       0.8243 
   3   rs73855361  121005012       40    0.03942     0.1904   0.001126    0.207       0.8371 
   3   rs34265316  121005678       40   0.002461     0.1225  1.062e-05  0.02009       0.9841 
   3    rs7622640  121005894       40     0.1507     0.1204     0.0396    1.252       0.2183 
   3    rs7634186  121005895       40     0.1507     0.1204     0.0396    1.252       0.2183 
   3     rs338991  121006015       40   -0.04829     0.1002   0.006081  -0.4822       0.6324 
   3    rs7634380  121006080       40     0.1507     0.1204     0.0396    1.252       0.2183 
   3    rs7622859  121006279       40     0.1507     0.1204     0.0396    1.252       0.2183 
   3   rs11441545  121006299       40   -0.04829     0.1002   0.006081  -0.4822       0.6324 
   3   rs12491389  121006538       40    0.09005     0.1233    0.01384   0.7303       0.4697 
   3     rs338992  121006601       40    0.01619     0.1086  0.0005851   0.1492       0.8822 
   3   rs78067683  121006756       40   -0.02745     0.2027  0.0004823  -0.1354        0.893 
   3     rs338993  121007971       40   -0.02565     0.1148   0.001313  -0.2235       0.8243 
   3     rs338994  121008589       40   0.005192     0.1344  3.925e-05  0.03862       0.9694 
   3     rs338995  121008997       40   -0.02317     0.1034   0.001321  -0.2242       0.8238 
   3  rs141621785  121009273       40     0.1507     0.1204     0.0396    1.252       0.2183 
   3     rs338996  121009363       40   0.005192     0.1344  3.925e-05  0.03862       0.9694 
   3   rs78715334  121009629       40    0.08686     0.2409   0.003409   0.3605       0.7204 
   3     rs338997  121009772       40   -0.04829     0.1002   0.006081  -0.4822       0.6324 
   3  rs112679125  121011883       40    0.06564     0.2411   0.001947   0.2723       0.7869 
   3   rs78286542  121012318       40   0.005192     0.1344  3.925e-05  0.03862       0.9694 
   3    rs1920534  121012640       40     0.1507     0.1204     0.0396    1.252       0.2183 
   3  rs138892454  121013457       40    0.03942     0.1904   0.001126    0.207       0.8371 
   3    rs1546348  121014253       40     0.1507     0.1204     0.0396    1.252       0.2183 
   3    rs1699956  121014274       40   -0.04829     0.1002   0.006081  -0.4822       0.6324 
   3    rs1546347  121014557       40   -0.05631     0.1036    0.00771  -0.5434         0.59 
   3    rs2656048  121014635       40   0.008226      0.108  0.0001527  0.07617       0.9397 
   3  rs112506153  121015055       40   -0.02745     0.2027  0.0004823  -0.1354        0.893 
   3   rs13324223  121015557       40     0.1507     0.1204     0.0396    1.252       0.2183 
   3   rs13324292  121015824       40     0.1507     0.1204     0.0396    1.252       0.2183 
   3    rs1699966  121016031       40   0.005192     0.1344  3.925e-05  0.03862       0.9694 
   3  rs534728205  121016049       40   0.002929     0.1271  1.397e-05  0.02304       0.9817 
   3    rs9849608  121016367       40     0.1507     0.1204     0.0396    1.252       0.2183 
   3    rs1604882  121016655       40     0.1507     0.1204     0.0396    1.252       0.2183 
   3    rs1604881  121016679       40     0.1507     0.1204     0.0396    1.252       0.2183 
   3    rs1604880  121016793       40     0.1507     0.1204     0.0396    1.252       0.2183 
   3    rs7652247  121017021       40     0.3295     0.1829    0.07869    1.802      0.07955 
   3    rs1795403  121017613       40   -0.02565     0.1148   0.001313  -0.2235       0.8243 
   3  rs116390443  121019395       40    -0.1928     0.2393     0.0168  -0.8057       0.4254 
   3     rs234995  121019414       40   0.005192     0.1344  3.925e-05  0.03862       0.9694 
   3     rs168117  121019435       40   -0.02565     0.1148   0.001313  -0.2235       0.8243 
   3    rs9289166  121020169       40     0.1507     0.1204     0.0396    1.252       0.2183 
   3    rs9870873  121020413       40     0.1507     0.1204     0.0396    1.252       0.2183 
   3     rs338968  121020805       40   -0.01982     0.1091  0.0008681  -0.1817       0.8568 
   3    rs9833416  121020817       40     0.1507     0.1204     0.0396    1.252       0.2183 
   3     rs338967  121021072       40   -0.02317     0.1034   0.001321  -0.2242       0.8238 
   3     rs338966  121021488       40   -0.04829     0.1002   0.006081  -0.4822       0.6324 
   3  rs150457240  121022051       40   -0.02745     0.2027  0.0004823  -0.1354        0.893 
   3     rs338965  121022268       40   -0.05631     0.1036    0.00771  -0.5434         0.59 
   3     rs338963  121022874       40    0.09363     0.1057    0.02025   0.8862       0.3811 
   3     rs338962  121022897       40   -0.05631     0.1036    0.00771  -0.5434         0.59 
   3  rs113849024  121023206       40    0.06564     0.2411   0.001947   0.2723       0.7869 
   3  rs113254197  121023530       40   -0.02745     0.2027  0.0004823  -0.1354        0.893 
   3     rs338961  121023535       40   -0.05631     0.1036    0.00771  -0.5434         0.59 
   3  rs140602499  121023637       40   -0.06616     0.2025   0.002802  -0.3268       0.7456 
   3   rs56268790  121024828       40   -0.06616     0.2025   0.002802  -0.3268       0.7456 
   3    rs2102559  121025011       40     0.1507     0.1204     0.0396    1.252       0.2183 
   3   rs77334204  121025108       40   -0.02745     0.2027  0.0004823  -0.1354        0.893 
   3   rs79247157  121025694       40    0.01124     0.2028  8.086e-05  0.05544       0.9561 
   3   rs74893743  121026387       40    -0.3371     0.2351    0.05135   -1.434       0.1597 
   3   rs56860492  121026594       40    0.03942     0.1904   0.001126    0.207       0.8371 
   3   rs34741102  121027312       40   -0.06248     0.1107   0.008317  -0.5645       0.5757 
   3   rs11928988  121027775       40    0.01124     0.2028  8.086e-05  0.05544       0.9561 
   3   rs73855368  121028069       40     0.1502     0.1603    0.02258   0.9369       0.3547 
   3   rs75094577  121029117       40    -0.1121     0.2019   0.008041   -0.555       0.5821 
   3    rs9289167  121029320       40     0.1507     0.1204     0.0396    1.252       0.2183 
   3    rs9289168  121029375       40   0.005192     0.1344  3.925e-05  0.03862       0.9694 
   3  rs139009402  121029456       40    0.03942     0.1904   0.001126    0.207       0.8371 
   3   rs76120042  121029974       40    0.01124     0.2028  8.086e-05  0.05544       0.9561 
   3    rs2331708  121030327       40   0.005192     0.1344  3.925e-05  0.03862       0.9694 
   3  rs553399010  121031661       40   -0.02745     0.2027  0.0004823  -0.1354        0.893 
   3  rs201902476  121033798       40    0.09005     0.1233    0.01384   0.7303       0.4697 
   3  rs184398755  121034344       40   -0.02745     0.2027  0.0004823  -0.1354        0.893 
   3    rs9879734  121034734       40     0.1507     0.1204     0.0396    1.252       0.2183 
   3   rs75985576  121034766       40   -0.06393     0.1807   0.003283  -0.3538       0.7255 
   3   rs10592946  121034843       40    0.01433     0.1145  0.0004118   0.1251       0.9011 
   3    rs9332451  121035701       40   -0.05631     0.1036    0.00771  -0.5434         0.59 
   3   rs16832236  121035935       40   -0.02745     0.2027  0.0004823  -0.1354        0.893 
   3  rs114240662  121036787       40     0.3374      0.235    0.05143    1.435       0.1594 
   3    rs2175453  121036801       40   -0.02565     0.1148   0.001313  -0.2235       0.8243 
   3   rs28759116  121037131       40     0.1507     0.1204     0.0396    1.252       0.2183 
   3    rs9834891  121038469       40     0.1507     0.1204     0.0396    1.252       0.2183 
   3    rs6784156  121038805       40   0.005192     0.1344  3.925e-05  0.03862       0.9694 
   3   rs79491961  121038915       40    0.01124     0.2028  8.086e-05  0.05544       0.9561 
   3    rs6787064  121039333       40    0.01433     0.1145  0.0004118   0.1251       0.9011 
   3    rs6787282  121039541       40   -0.01846    0.09871  0.0009195   -0.187       0.8526 
   3  rs533248342  121039548       40   -0.07454      0.146   0.006817  -0.5107       0.6125 
   3    rs1108170  121040149       40   -0.02565     0.1148   0.001313  -0.2235       0.8243 
   3   rs77013030  121040515       40   -0.02745     0.2027  0.0004823  -0.1354        0.893 
   3    rs9850379  121040975       40     0.1507     0.1204     0.0396    1.252       0.2183 
   3    rs1920535  121041090       40    0.09005     0.1233    0.01384   0.7303       0.4697 
   3  rs111377050  121041228       40    0.01124     0.2028  8.086e-05  0.05544       0.9561 
   3  rs529105739  121041323       40   -0.02896     0.1227   0.001463   -0.236       0.8147 
   3    rs2331709  121041799       40   -0.06248     0.1107   0.008317  -0.5645       0.5757 
   3    rs2331710  121042530       40   -0.05631     0.1036    0.00771  -0.5434         0.59 
   3    rs5852267  121042600       40   -0.05631     0.1036    0.00771  -0.5434         0.59 
   3  rs145943191  121042788       40    0.06564     0.2411   0.001947   0.2723       0.7869 
   3    rs1355454  121042813       40    0.01124     0.2028  8.086e-05  0.05544       0.9561 
   3    rs1355453  121042866       40    0.01124     0.2028  8.086e-05  0.05544       0.9561 
   3   rs76958336  121043357       40    0.01124     0.2028  8.086e-05  0.05544       0.9561 
   3    rs1397824  121043980       40    0.01619     0.1086  0.0005851   0.1492       0.8822 
   3   rs10934544  121044011       40     0.1507     0.1204     0.0396    1.252       0.2183 
   3  rs553855742  121044846       40    0.04001     0.1904    0.00116   0.2101       0.8347 
   3    rs1355452  121046468       40     0.1582     0.1215    0.04272    1.302       0.2007 
   3    rs6793427  121046673       40   -0.02565     0.1148   0.001313  -0.2235       0.8243 
   3   rs58491112  121047183       40    0.01173     0.1734  0.0001205  0.06767       0.9464 
   3   rs16832258  121047942       40   -0.02745     0.2027  0.0004823  -0.1354        0.893 
   3    rs6800080  121048474       40   -0.02317     0.1034   0.001321  -0.2242       0.8238 
   3   rs76314130  121048766       40   -0.06209     0.1148   0.007634  -0.5407       0.5919 
   3    rs1397823  121048767       40    0.00402      0.181  1.298e-05  0.02221       0.9824 
   3   rs74863753  121050116       40    0.06564     0.2411   0.001947   0.2723       0.7869 
   3    rs1588538  121050612       40   0.005192     0.1344  3.925e-05  0.03862       0.9694 
   3   rs74757648  121050625       40    0.01124     0.2028  8.086e-05  0.05544       0.9561 
   3    rs7636533  121051181       40   -0.05631     0.1036    0.00771  -0.5434         0.59 
   3  rs201605873  121051254       40    0.04196     0.1092   0.003867   0.3841       0.7031 
   3  rs113763656  121051618       40    0.06564     0.2411   0.001947   0.2723       0.7869 
   3  rs142938207  121051710       40     0.1954     0.1183      0.067    1.652       0.1068 
   3   rs79339788  121052103       40    0.08686     0.2409   0.003409   0.3605       0.7204 
   3  rs142638758  121052393       40    0.08686     0.2409   0.003409   0.3605       0.7204 
   3  rs143924791  121052403       40     0.0733     0.1139    0.01079   0.6438       0.5236 
   3    rs1588536  121052570       40    0.01124     0.2028  8.086e-05  0.05544       0.9561 
   3    rs7432332  121053289       40   -0.08162     0.1123    0.01371  -0.7268       0.4718 
   3  rs370485535  121053382       40   -0.09434     0.2408   0.004021  -0.3917       0.6975 
   3    rs2331711  121053447       40   0.005192     0.1344  3.925e-05  0.03862       0.9694 
   3    rs2103357  121053529       40     0.1507     0.1204     0.0396    1.252       0.2183 
   3    rs9848874  121053549       40    0.02436     0.2027  0.0003799   0.1202        0.905 
   3    rs2203078  121053570       40    0.01619     0.1086  0.0005851   0.1492       0.8822 
   3    rs2203079  121053656       40   0.005192     0.1344  3.925e-05  0.03862       0.9694 
   3  rs111467200  121053841       40   -0.02745     0.2027  0.0004823  -0.1354        0.893 
   3    rs9853185  121053877       40    0.09005     0.1233    0.01384   0.7303       0.4697 
   3   rs13067941  121054605       40   0.005192     0.1344  3.925e-05  0.03862       0.9694 
   3  rs140747080  121054850       40     0.1507     0.1204     0.0396    1.252       0.2183 
   3  rs201838863  121056049       40   -0.04463     0.1641   0.001944   -0.272       0.7871 
   3  rs200431505  121056051       40   -0.04463     0.1641   0.001944   -0.272       0.7871 
   3    rs9879037  121056902       40      0.135     0.1205    0.03199    1.121       0.2695 
   3   rs12108107  121057206       40   -0.02317     0.1034   0.001321  -0.2242       0.8238 
   3   rs12638972  121057351       40   -0.01982     0.1091  0.0008681  -0.1817       0.8568 
   3    rs9842440  121057820       40     0.1507     0.1204     0.0396    1.252       0.2183 
   3   rs11713725  121058675       40   -0.09107     0.1097     0.0178  -0.8299       0.4118 
   3   rs28885767  121059917       40     0.1582     0.1215    0.04272    1.302       0.2007 
   3   rs10804553  121059986       40    -0.1121     0.2019   0.008041   -0.555       0.5821 
   3   rs12487210  121060161       40    0.08432     0.1015    0.01785    0.831       0.4112 
   3   rs56232364  121060715       40   -0.05869    0.09953   0.009067  -0.5897       0.5589 
   3    rs7632593  121060810       40   -0.05869    0.09953   0.009067  -0.5897       0.5589 
   3    rs9845254  121061198       40     0.1507     0.1204     0.0396    1.252       0.2183 
   3    rs2203076  121061277       40   0.005192     0.1344  3.925e-05  0.03862       0.9694 
   3    rs9845742  121061497       40     0.1507     0.1204     0.0396    1.252       0.2183 
   3    rs9845877  121061556       40   0.005192     0.1344  3.925e-05  0.03862       0.9694 
   3  rs550583159  121061631       40    0.06564     0.2411   0.001947   0.2723       0.7869 
   3    rs6808325  121061749       40     0.1507     0.1204     0.0396    1.252       0.2183 
   3   rs78921254  121061856       40    -0.0511     0.1239   0.004457  -0.4125       0.6823 
   3    rs4488772  121061881       40    0.01619     0.1086  0.0005851   0.1492       0.8822 
   3  rs139555864  121061894       40    -0.1687     0.1886    0.02063  -0.8946       0.3766 
   3    rs6775302  121062048       40     0.1507     0.1204     0.0396    1.252       0.2183 
   3  rs111475652  121062104       40   -0.05942     0.1807   0.002836  -0.3287       0.7442 
   3    rs9713419  121062285       40    0.04594     0.1226   0.003682   0.3748       0.7099 
   3  rs139138673  121062396       40   -0.05942     0.1807   0.002836  -0.3287       0.7442 
   3  rs144869148  121062700       40    0.06564     0.2411   0.001947   0.2723       0.7869 
   3    rs4561764  121062783       40   0.005192     0.1344  3.925e-05  0.03862       0.9694 
   3  rs148799948  121062833       40     0.1521     0.2175     0.0127    0.699       0.4888 
   3    rs4586750  121062916       40   0.005192     0.1344  3.925e-05  0.03862       0.9694 
   3   rs11718981  121062941       40   -0.02753     0.1047   0.001817   -0.263       0.7939 
   3  rs147072624  121063159       40   -0.02745     0.2027  0.0004823  -0.1354        0.893 
   3   rs76292449  121063580       40     0.1507     0.1204     0.0396    1.252       0.2183 
   3   rs13433974  121064126       40     0.1507     0.1204     0.0396    1.252       0.2183 
   3   rs35239790  121064326       40    0.04036     0.1078   0.003675   0.3744       0.7102 
   3  rs139451306  121064822       40    -0.1226      0.218    0.00826  -0.5626        0.577 
   3  rs111878539  121064848       40   -0.05942     0.1807   0.002836  -0.3287       0.7442 
   3    rs2331713  121064870       40   0.004955     0.1082  5.517e-05  0.04579       0.9637 
   3   rs60434285  121065245       40    -0.1226      0.218    0.00826  -0.5626        0.577 
   3   rs57212948  121065247       40    -0.1226      0.218    0.00826  -0.5626        0.577 
   3  rs142447887  121065718       40    -0.1121     0.2019   0.008041   -0.555       0.5821 
   3   rs13070710  121065769       40   -0.05631     0.1036    0.00771  -0.5434         0.59 
   3  rs137987998  121066407       40     0.1507     0.1204     0.0396    1.252       0.2183 
   3   rs78481670  121066490       40   -0.05298     0.1095   0.006122  -0.4838       0.6313 
   3  rs111950707  121066535       40    0.01124     0.2028  8.086e-05  0.05544       0.9561 
   3    rs7625766  121067099       40   0.005192     0.1344  3.925e-05  0.03862       0.9694 
   3    rs7647669  121067118       40    0.01619     0.1086  0.0005851   0.1492       0.8822 
   3  rs111462914  121067185       40    0.01532     0.2189  0.0001288  0.06997       0.9446 
   3  rs113815423  121067200       40    0.01124     0.2028  8.086e-05  0.05544       0.9561 
   3    rs7637526  121067268       40   -0.03459     0.1085   0.002669  -0.3189       0.7515 
   3  rs112347437  121067551       40    0.01124     0.2028  8.086e-05  0.05544       0.9561 
   3  rs111619532  121067625       40     0.0931     0.1387    0.01172   0.6714        0.506 
   3    rs4627703  121067669       40    0.01532     0.2189  0.0001288  0.06997       0.9446 
   3  rs150126460  121067711       40    0.06564     0.2411   0.001947   0.2723       0.7869 
   3   rs13087300  121068137       40   -0.03459     0.1085   0.002669  -0.3189       0.7515 
   3  rs144448990  121068191       40   -0.06616     0.2025   0.002802  -0.3268       0.7456 
   3  rs537536115  121068263       40     0.1507     0.1204     0.0396    1.252       0.2183 
   3  rs565992910  121068265       40     0.1507     0.1204     0.0396    1.252       0.2183 
   3  rs534636284  121068268       40     0.1507     0.1204     0.0396    1.252       0.2183 
   3    rs9859933  121069409       40     0.1507     0.1204     0.0396    1.252       0.2183 
   3    rs9877821  121069600       40   -0.04878     0.1092   0.005226  -0.4468       0.6576 
   3  rs146950966  121069879       40   -0.06616     0.2025   0.002802  -0.3268       0.7456 
   3  rs144155718  121069907       40     0.0931     0.1387    0.01172   0.6714        0.506 
   3   rs11717342  121070299       40   -0.06151    0.09918    0.01002  -0.6202       0.5388 
   3  rs112314420  121070302       40    0.08686     0.2409   0.003409   0.3605       0.7204 
   3  rs111484309  121070754       40    0.01124     0.2028  8.086e-05  0.05544       0.9561 
   3  rs193093876  121070894       40     0.3374      0.235    0.05143    1.435       0.1594 
   3   rs77337028  121071024       40   0.005192     0.1344  3.925e-05  0.03862       0.9694 
   3  rs189921707  121071029       40   -0.09471     0.2184   0.004926  -0.4337        0.667 
   3   rs80200936  121071030       40   -0.03093    0.09891   0.002567  -0.3127       0.7562 
   3  rs139630323  121071271       40    0.03942     0.1904   0.001126    0.207       0.8371 
   3  rs142017756  121071698       40   -0.02745     0.2027  0.0004823  -0.1354        0.893 
   3  rs149613577  121072462       40    0.03942     0.1904   0.001126    0.207       0.8371 
   3  rs140081770  121072724       40   -0.02745     0.2027  0.0004823  -0.1354        0.893 
   3  rs146308614  121073058       40    0.06564     0.2411   0.001947   0.2723       0.7869 
   3  rs147604810  121073578       40    0.06564     0.2411   0.001947   0.2723       0.7869 
   3    rs6438618  121073611       40   0.008226      0.108  0.0001527  0.07617       0.9397 
   3    rs9862165  121073773       40     0.1507     0.1204     0.0396    1.252       0.2183 
   3    rs9862193  121073813       40     0.1507     0.1204     0.0396    1.252       0.2183 
   3    rs6809661  121074196       40   -0.02565     0.1148   0.001313  -0.2235       0.8243 
   3  rs113463218  121074242       40    0.06564     0.2411   0.001947   0.2723       0.7869 
   3   rs11926117  121074301       40    0.01124     0.2028  8.086e-05  0.05544       0.9561 
   3  rs111845906  121074436       40   -0.02745     0.2027  0.0004823  -0.1354        0.893 
   3   rs35335914  121074966       40   -0.02565     0.1148   0.001313  -0.2235       0.8243 
   3   rs78107700  121074998       40   -0.06616     0.2025   0.002802  -0.3268       0.7456 
   3    rs6789414  121075435       40     0.1507     0.1204     0.0396    1.252       0.2183 
   3    rs3845855  121075586       40   0.005192     0.1344  3.925e-05  0.03862       0.9694 
   3    rs3845856  121075632       40   -0.06248     0.1107   0.008317  -0.5645       0.5757 
   3   rs73183155  121077076       40     0.1262     0.1208    0.02793    1.045       0.3027 
   3   rs75828456  121077139       40   0.005192     0.1344  3.925e-05  0.03862       0.9694 
   3  rs115250768  121078243       40   -0.04998     0.1904   0.001811  -0.2625       0.7943 
   3   rs11720417  121078294       40    0.04036     0.1078   0.003675   0.3744       0.7102 
   3   rs11716257  121078467       40   0.005192     0.1344  3.925e-05  0.03862       0.9694 
   3   rs78786040  121078555       40   -0.02745     0.2027  0.0004823  -0.1354        0.893 
   3  rs371364647  121078896       40    -0.1263     0.2405   0.007211  -0.5254       0.6024 
   3   rs74823071  121079739       40   0.005583     0.2028  1.995e-05  0.02753       0.9782 
   3    rs7617178  121080051       40   -0.06248     0.1107   0.008317  -0.5645       0.5757 
   3    rs7649908  121080249       40   -0.07199     0.1088    0.01138  -0.6614       0.5123 
   3    rs7617366  121080265       40   0.005192     0.1344  3.925e-05  0.03862       0.9694 
   3   rs76264251  121080598       40   0.005583     0.2028  1.995e-05  0.02753       0.9782 
   3   rs73855375  121081457       40    0.02783     0.2413  0.0003499   0.1153       0.9088 
   3   rs73183162  121081922       40     0.1582     0.1215    0.04272    1.302       0.2007 
   3    rs9631456  121082486       40     0.1507     0.1204     0.0396    1.252       0.2183 
   3  rs534579583  121083329       40     0.1756     0.1191    0.05409    1.474       0.1487 
   3    rs3914165  121083602       40     0.1507     0.1204     0.0396    1.252       0.2183 
   3   rs12489855  121084087       40     0.1507     0.1204     0.0396    1.252       0.2183 
   3   rs34860613  121084269       40   0.005192     0.1344  3.925e-05  0.03862       0.9694 
   3  rs113871850  121084281       40   -0.02745     0.2027  0.0004823  -0.1354        0.893 
   3   rs11707293  121084467       40   -0.03557    0.09887   0.003395  -0.3598        0.721 
   3   rs11923679  121084745       40    0.01124     0.2028  8.086e-05  0.05544       0.9561 
   3  rs140688338  121085665       40     0.1507     0.1204     0.0396    1.252       0.2183 
   3  rs200992044  121086637       40   -0.07389      0.103    0.01336  -0.7174       0.4775 
   3   rs77559916  121087024       40    0.01124     0.2028  8.086e-05  0.05544       0.9561 
   3   rs78093886  121088063       40    0.01124     0.2028  8.086e-05  0.05544       0.9561 
   3   rs73855376  121088107       40    0.02783     0.2413  0.0003499   0.1153       0.9088 
   3   rs34663246  121088188       40     0.1229     0.1061    0.03411    1.158       0.2539 
   3  rs149272171  121088415       40     0.1507     0.1204     0.0396    1.252       0.2183 
   3   rs11706766  121088873       40   -0.02565     0.1148   0.001313  -0.2235       0.8243 
   3  rs149101624  121089005       40   -0.02745     0.2027  0.0004823  -0.1354        0.893 
   3   rs77570857  121089190       40    0.01124     0.2028  8.086e-05  0.05544       0.9561 
   3   rs12633406  121090739       40    -0.1121     0.2019   0.008041   -0.555       0.5821 
   3  rs113129509  121091148       40   -0.02745     0.2027  0.0004823  -0.1354        0.893 
   3  rs114667917  121091336       40    -0.1928     0.2393     0.0168  -0.8057       0.4254 
   3  rs112419478  121093788       40     0.1442      0.151    0.02344   0.9549       0.3456 
   3  rs141411321  121093857       40    -0.1413     0.1719    0.01747  -0.8219       0.4163 
   3   rs12494335  121094592       40   -0.04004     0.1032   0.003944  -0.3879       0.7003 
   3   rs79987651  121095127       40    0.08686     0.2409   0.003409   0.3605       0.7204 
   3   rs75365014  121095155       40    -0.1226      0.218    0.00826  -0.5626        0.577 
   3  rs143528801  121095278       40   -0.02745     0.2027  0.0004823  -0.1354        0.893 
   3  rs143556642  121095414       40     0.2279     0.2158    0.02851    1.056       0.2976 
   3  rs112921259  121095603       40    0.06564     0.2411   0.001947   0.2723       0.7869 
   3    rs6775865  121095943       40   -0.02089     0.1334  0.0006449  -0.1566       0.8764 
   3  rs112655471  121096087       40   -0.02745     0.2027  0.0004823  -0.1354        0.893 
   3    rs9824168  121096443       40    0.06101      0.123   0.006435   0.4961       0.6227 
   3    rs9828736  121096991       40    0.06101      0.123   0.006435   0.4961       0.6227 
   3    rs4346498  121098235       40   -0.02089     0.1334  0.0006449  -0.1566       0.8764 
   3   rs73855380  121100092       40    -0.1226      0.218    0.00826  -0.5626        0.577 
   3   rs17740072  121100414       40     0.2278     0.2158    0.02849    1.056       0.2978 
   3   rs74466045  121100684       40    0.08686     0.2409   0.003409   0.3605       0.7204 
   3  rs113180957  121101329       40    0.06564     0.2411   0.001947   0.2723       0.7869 
   3   rs79047065  121101453       40    0.08686     0.2409   0.003409   0.3605       0.7204 
   3  rs112014038  121101476       40   -0.02745     0.2027  0.0004823  -0.1354        0.893 
   3   rs77026010  121101676       40    0.08686     0.2409   0.003409   0.3605       0.7204 
   3   rs12107515  121101852       40    0.07056     0.2024   0.003187   0.3486       0.7293 
   3    rs3914164  121103502       40     0.1009     0.2183   0.005596   0.4624       0.6464 
   3    rs3898452  121103634       40    0.08686     0.2409   0.003409   0.3605       0.7204 
   3    rs3898024  121103835       40    0.06101      0.123   0.006435   0.4961       0.6227 
   3   rs76483735  121104206       40    0.08686     0.2409   0.003409   0.3605       0.7204 
   3    rs6793029  121104262       40   -0.02089     0.1334  0.0006449  -0.1566       0.8764 
   3  rs139427163  121104944       40    -0.1928     0.2393     0.0168  -0.8057       0.4254 
   3  rs112730231  121105359       40    0.08686     0.2409   0.003409   0.3605       0.7204 
   3  rs116110191  121105643       40     0.2279     0.2158    0.02851    1.056       0.2976 
   3  rs148694643  121105714       40    0.08686     0.2409   0.003409   0.3605       0.7204 
   3  rs147412655  121105895       40    0.08686     0.2409   0.003409   0.3605       0.7204 
   3   rs73183172  121106234       40    0.06101      0.123   0.006435   0.4961       0.6227 
   3   rs58466835  121106243       40    0.02783     0.2413  0.0003499   0.1153       0.9088 
   3  rs139847324  121106489       40    0.01173     0.1734  0.0001205  0.06767       0.9464 
   3  rs113138204  121106563       40   -0.04004     0.1032   0.003944  -0.3879       0.7003 
   3   rs76257882  121106725       40   -0.01852     0.1327  0.0005125  -0.1396       0.8897 
   3  rs140182665  121107035       40    -0.1121     0.2019   0.008041   -0.555       0.5821 
   3  rs141347291  121107152       40    0.02783     0.2413  0.0003499   0.1153       0.9088 
   3   rs79533641  121107650       40    0.02783     0.2413  0.0003499   0.1153       0.9088 
   3  rs111442251  121107750       40   -0.02745     0.2027  0.0004823  -0.1354        0.893 
   3  rs141449761  121107784       40   -0.02745     0.2027  0.0004823  -0.1354        0.893 
   3    rs6438621  121108022       40   -0.02565     0.1148   0.001313  -0.2235       0.8243 
   3  rs113142692  121108160       40    0.08686     0.2409   0.003409   0.3605       0.7204 
   3    rs7650439  121108569       40   -0.02089     0.1334  0.0006449  -0.1566       0.8764 
   3    rs6785733  121109125       40    -0.1121     0.2019   0.008041   -0.555       0.5821 
   3    rs6786171  121109374       40    -0.1121     0.2019   0.008041   -0.555       0.5821 
   3    rs4327326  121109561       40    0.08686     0.2409   0.003409   0.3605       0.7204 
   3  rs113704428  121110081       40   -0.02745     0.2027  0.0004823  -0.1354        0.893 
   3  rs111943540  121110653       40    0.08686     0.2409   0.003409   0.3605       0.7204 
   3    rs4358243  121110835       40   -0.02089     0.1334  0.0006449  -0.1566       0.8764 
   3    rs4676719  121111826       40   -0.02089     0.1334  0.0006449  -0.1566       0.8764 
   3  rs112971962  121111904       40    0.06564     0.2411   0.001947   0.2723       0.7869 
   3    rs6438624  121112023       40    0.07169     0.1101    0.01103    0.651        0.519 
   3    rs7645849  121112036       40   -0.02089     0.1334  0.0006449  -0.1566       0.8764 
   3   rs35499185  121112038       40    0.03602     0.1223   0.002276   0.2944         0.77 
   3  rs112419791  121112862       40    0.08686     0.2409   0.003409   0.3605       0.7204 
   3    rs4398369  121113137       40    0.06564     0.2411   0.001947   0.2723       0.7869 
   3   rs35932511  121113251       40  -0.003442     0.1382  1.632e-05  -0.0249       0.9803 
   3  rs542973348  121113473       40     -0.168     0.2172    0.01551  -0.7736       0.4439 
   3    rs9860047  121113514       40    0.07331     0.1339   0.007825   0.5474       0.5873 
   3   rs80276685  121113851       40    -0.1121     0.2019   0.008041   -0.555       0.5821 
   3   rs79569129  121114196       40    0.08686     0.2409   0.003409   0.3605       0.7204 
   3    rs4080279  121114576       40   -0.02565     0.1148   0.001313  -0.2235       0.8243 
   3  rs148258414  121114691       40     0.2279     0.2158    0.02851    1.056       0.2976 
   3    rs4369975  121114789       40    0.01173     0.1734  0.0001205  0.06767       0.9464 
   3    rs4107753  121114794       40    0.07056     0.2024   0.003187   0.3486       0.7293 
   3    rs4107754  121114876       40   -0.02089     0.1334  0.0006449  -0.1566       0.8764 
   3   rs58922309  121115255       40    0.02783     0.2413  0.0003499   0.1153       0.9088 
   3   rs12635241  121117210       40    0.01173     0.1734  0.0001205  0.06767       0.9464 
   3   rs12629927  121117455       40    0.01173     0.1734  0.0001205  0.06767       0.9464 
   3    rs6796068  121117767       40    0.03512     0.1117   0.002597   0.3145       0.7548 
   3  rs114899187  121117797       40    0.07331     0.1339   0.007825   0.5474       0.5873 
   3  rs150708314  121118361       40    -0.1928     0.2393     0.0168  -0.8057       0.4254 
   3  rs140907437  121118597       40     0.2495     0.1764    0.04999    1.414       0.1655 
   3    rs6766105  121119101       40   -0.03675      0.124   0.002305  -0.2963       0.7686 
   3   rs12495471  121119945       40   -0.02089     0.1334  0.0006449  -0.1566       0.8764 
   3    rs4525804  121120202       40   -0.02089     0.1334  0.0006449  -0.1566       0.8764 
   3   rs71133532  121120741       40    0.01311     0.1051  0.0004094   0.1247       0.9014 
   3  rs140972730  121120772       40    -0.1121     0.2019   0.008041   -0.555       0.5821 
   3  rs116107174  121121799       40    0.08686     0.2409   0.003409   0.3605       0.7204 
   3    rs9878946  121121958       40    0.06101      0.123   0.006435   0.4961       0.6227 
   3    rs1986730  121122284       40   -0.04804     0.1089   0.005097  -0.4412       0.6616 
   3   rs77245252  121122726       40    0.08686     0.2409   0.003409   0.3605       0.7204 
   3   rs11914436  121123223       40     0.0394     0.1084   0.003464   0.3634       0.7183 
   3   rs78748966  121123704       40    -0.1121     0.2019   0.008041   -0.555       0.5821 
   3    rs7644928  121124043       40   -0.02565     0.1148   0.001313  -0.2235       0.8243 
   3    rs1987097  121124158       40   -0.04804     0.1089   0.005097  -0.4412       0.6616 
   3    rs4440066  121124397       40    0.06101      0.123   0.006435   0.4961       0.6227 
   3    rs1987098  121124527       40   -0.04372      0.108   0.004294  -0.4048       0.6879 
   3  rs112946427  121124736       40   -0.02745     0.2027  0.0004823  -0.1354        0.893 
   3    rs9828910  121125007       40    0.06101      0.123   0.006435   0.4961       0.6227 
   3  rs114190278  121125406       40     0.2279     0.2158    0.02851    1.056       0.2976 
   3    rs2331921  121125407       40    0.03512     0.1117   0.002597   0.3145       0.7548 
   3   rs61996327  121126246       40    -0.1928     0.2393     0.0168  -0.8057       0.4254 
   3   rs11708438  121127027       40    0.03512     0.1117   0.002597   0.3145       0.7548 
   3    rs6438625  121127721       40   -0.02565     0.1148   0.001313  -0.2235       0.8243 
   3    rs2127024  121128097       40   -0.07802     0.1087    0.01337  -0.7176       0.4774 
   3   rs73191762  121128514       40    0.06101      0.123   0.006435   0.4961       0.6227 
   3   rs74762164  121128795       40    -0.1121     0.2019   0.008041   -0.555       0.5821 
   3  rs111261526  121129164       40    0.06564     0.2411   0.001947   0.2723       0.7869 
   3  rs200527183  121129576       40    0.06564     0.2411   0.001947   0.2723       0.7869 
   3  rs532878217  121129577       40    0.06564     0.2411   0.001947   0.2723       0.7869 
   3  rs552611258  121129578       40    0.06564     0.2411   0.001947   0.2723       0.7869 
   3  rs111764625  121130894       40   -0.02089     0.1334  0.0006449  -0.1566       0.8764 
   3    rs7627978  121131137       40   -0.02089     0.1334  0.0006449  -0.1566       0.8764 
   3    rs7650658  121131376       40   -0.00811      0.108  0.0001484  -0.0751       0.9405 
   3    rs9849118  121132268       40   -0.02089     0.1334  0.0006449  -0.1566       0.8764 
   3   rs13081748  121132363       40   -0.04804     0.1089   0.005097  -0.4412       0.6616 
   3    rs9829579  121132400       40    0.08251     0.1218    0.01194   0.6777       0.5021 
   3    rs7609781  121132817       40    0.09234     0.1366    0.01188   0.6759       0.5032 
   3   rs13086811  121132906       40   -0.04804     0.1089   0.005097  -0.4412       0.6616 
   3   rs80025985  121133030       40    -0.1388     0.1892    0.01397  -0.7337       0.4677 
   3    rs7634611  121133525       40   -0.02089     0.1334  0.0006449  -0.1566       0.8764 
   3    rs6438626  121133548       40    0.01433     0.1145  0.0004118   0.1251       0.9011 
   3   rs74477332  121133871       40   -0.02745     0.2027  0.0004823  -0.1354        0.893 
   3   rs73191769  121134073       40    0.06101      0.123   0.006435   0.4961       0.6227 
   3   rs61004683  121134086       40    -0.1226      0.218    0.00826  -0.5626        0.577 
   3  rs147451433  121134602       40   -0.02745     0.2027  0.0004823  -0.1354        0.893 
   3  rs139835278  121134887       40    0.08686     0.2409   0.003409   0.3605       0.7204 
   3    rs3732404  121134991       40   -0.02089     0.1334  0.0006449  -0.1566       0.8764 
   3   rs71133533  121134997       40   -0.04372      0.108   0.004294  -0.4048       0.6879 
   3    rs3732405  121135022       40    0.07169     0.1101    0.01103    0.651        0.519 
   3   rs11276449  121135199       40    0.06101      0.123   0.006435   0.4961       0.6227 
   3  rs146311312  121135457       40    0.08686     0.2409   0.003409   0.3605       0.7204 
   3   rs79368514  121135844       40   -0.06997     0.2411   0.002212  -0.2902       0.7732 
   3  rs147268054  121136359       40    -0.1121     0.2019   0.008041   -0.555       0.5821 
   3    rs2169300  121136623       40   -0.02565     0.1148   0.001313  -0.2235       0.8243 
   3  rs112487887  121136682       40    0.06564     0.2411   0.001947   0.2723       0.7869 
   3   rs79315861  121137583       40    0.06564     0.2411   0.001947   0.2723       0.7869 
   3  rs139389576  121137630       40    0.07169     0.1101    0.01103    0.651        0.519 
   3   rs11709797  121137663       40    0.01173     0.1734  0.0001205  0.06767       0.9464 
   3    rs6782025  121137976       40    -0.1508     0.1127    0.04503   -1.339       0.1887 
   3    rs6782033  121138015       40    -0.1508     0.1127    0.04503   -1.339       0.1887 
   3   rs76798196  121139500       40   -0.02745     0.2027  0.0004823  -0.1354        0.893 
   3  rs139271391  121139624       40    0.08686     0.2409   0.003409   0.3605       0.7204 
   3  rs146501201  121139872       40   -0.02745     0.2027  0.0004823  -0.1354        0.893 
   3   rs10212489  121140054       40    0.06101      0.123   0.006435   0.4961       0.6227 
   3    rs6787048  121141036       40    -0.1062     0.1117    0.02323  -0.9506       0.3478 
   3    rs6798699  121141208       40    0.02077     0.1067   0.000996   0.1946       0.8467 
   3    rs7632907  121141718       40   -0.00811      0.108  0.0001484  -0.0751       0.9405 
   3    rs1381055  121142085       40     0.2318     0.1992    0.03439    1.163       0.2519 
   3   rs13095841  121143145       40    0.03512     0.1117   0.002597   0.3145       0.7548 
   3  rs139266226  121143267       40    0.08686     0.2409   0.003409   0.3605       0.7204 
   3   rs72587260  121143384       40    0.01173     0.1734  0.0001205  0.06767       0.9464 
   3   rs12186062  121143879       40    0.07169     0.1101    0.01103    0.651        0.519 
   3   rs10713138  121144377       40    0.06101      0.123   0.006435   0.4961       0.6227 
   3    rs9289170  121144509       40    0.06101      0.123   0.006435   0.4961       0.6227 
   3   rs73855389  121145013       40    -0.1226      0.218    0.00826  -0.5626        0.577 
   3    rs2126140  121145268       40     0.1066     0.1146    0.02226   0.9302       0.3581 
   3  rs113897299  121145440       40    0.06564     0.2411   0.001947   0.2723       0.7869 
   3    rs2126139  121145506       40   -0.02089     0.1334  0.0006449  -0.1566       0.8764 
   3   rs73191775  121145559       40   -0.09923     0.1899   0.007137  -0.5227       0.6042 
   3    rs2126138  121145562       40    0.03112      0.119   0.001796   0.2615       0.7951 
   3    rs2169302  121146061       40    -0.1121     0.2019   0.008041   -0.555       0.5821 
   3  rs111763341  121147419       40    0.06564     0.2411   0.001947   0.2723       0.7869 
   3  rs111909014  121147979       40   -0.02745     0.2027  0.0004823  -0.1354        0.893 
   3    rs2127025  121148255       40   -0.02089     0.1334  0.0006449  -0.1566       0.8764 
   3   rs56402221  121148760       40    0.06101      0.123   0.006435   0.4961       0.6227 
   3    rs9862879  121149009       40     0.1424     0.1156    0.03842    1.232       0.2254 
   3   rs76464818  121149107       40   -0.02449     0.2027  0.0003839  -0.1208       0.9045 
   3     rs716688  121149556       40    0.06101      0.123   0.006435   0.4961       0.6227 
   3   rs76739738  121149580       40     0.1459      0.151    0.02399   0.9664         0.34 
   3   rs77393026  121149581       40   -0.02745     0.2027  0.0004823  -0.1354        0.893 
   3    rs9868609  121150171       40    0.06101      0.123   0.006435   0.4961       0.6227 
   3    rs3218634  121151812       40    0.06101      0.123   0.006435   0.4961       0.6227 
   3   rs74614941  121153282       40    0.06564     0.2411   0.001947   0.2723       0.7869 
   3  rs139139566  121153875       40   -0.01721     0.1905  0.0002146 -0.09032       0.9285 
   3    rs6800901  121154193       40     0.2278     0.2158    0.02849    1.056       0.2978 
   3   rs73855392  121154756       40    0.02783     0.2413  0.0003499   0.1153       0.9088 
   3    rs1381057  121154974       40    0.03112     0.1047   0.002322   0.2974       0.7678 
   3    rs2030531  121155198       40    -0.1014     0.1044    0.02424  -0.9715       0.3374 
   3    rs1522357  121155943       40   -0.03662     0.1251   0.002251  -0.2928       0.7713 
   3  rs113679172  121156115       40   -0.02745     0.2027  0.0004823  -0.1354        0.893 
   3  rs114870287  121156131       40     0.3443     0.1949    0.07589    1.767      0.08534 
   3    rs5852268  121158075       40   -0.03834     0.1025   0.003671  -0.3742       0.7103 
   3    rs9883968  121158668       40    0.06101      0.123   0.006435   0.4961       0.6227 
   3    rs6769377  121159102       40   -0.02565     0.1148   0.001313  -0.2235       0.8243 
   3   rs79146548  121159138       40   -0.02449     0.2027  0.0003839  -0.1208       0.9045 
   3    rs4676677  121160369       40    0.03112     0.1047   0.002322   0.2974       0.7678 
   3    rs6806191  121160878       40   -0.02089     0.1334  0.0006449  -0.1566       0.8764 
   3  rs116558467  121160887       40   -0.02449     0.2027  0.0003839  -0.1208       0.9045 
   3  rs116119136  121161335       40   -0.02449     0.2027  0.0003839  -0.1208       0.9045 
   3  rs201482412  121161699       40    -0.1226      0.218    0.00826  -0.5626        0.577 
   3   rs13076688  121161760       40    -0.1014     0.1044    0.02424  -0.9715       0.3374 
   3   rs60569441  121162309       40     0.1076     0.1897   0.008386   0.5669       0.5741 
   3    rs7621376  121162789       40    -0.1014     0.1044    0.02424  -0.9715       0.3374 
   3   rs74931922  121163032       40   -0.02745     0.2027  0.0004823  -0.1354        0.893 
   3   rs71133534  121163183       40    -0.1014     0.1044    0.02424  -0.9715       0.3374 
   3    rs6765310  121163416       40    -0.1014     0.1044    0.02424  -0.9715       0.3374 
   3  rs148241661  121163773       40   -0.02449     0.2027  0.0003839  -0.1208       0.9045 
   3  rs116780189  121164958       40    0.08686     0.2409   0.003409   0.3605       0.7204 
   3    rs7618570  121165303       40    0.02609     0.1078   0.001537   0.2419       0.8102 
   3   rs34578610  121165909       40   -0.02565     0.1148   0.001313  -0.2235       0.8243 
   3  rs140775250  121166179       40    0.08686     0.2409   0.003409   0.3605       0.7204 
   3  rs112723887  121166301       40   -0.02745     0.2027  0.0004823  -0.1354        0.893 
   3  rs565245459  121166720       40    0.02783     0.2413  0.0003499   0.1153       0.9088 
   3    rs6438630  121166776       40    0.03112     0.1047   0.002322   0.2974       0.7678 
   3   rs11709726  121167632       40   -0.02565     0.1148   0.001313  -0.2235       0.8243 
   3  rs565207453  121169360       40    -0.1323     0.2016     0.0112  -0.6561       0.5157 
   3  rs140141093  121169643       40    -0.1226      0.218    0.00826  -0.5626        0.577 
   3  rs200826943  121169844       40    -0.1226      0.218    0.00826  -0.5626        0.577 
   3    rs6438631  121170121       40    -0.1014     0.1044    0.02424  -0.9715       0.3374 
   3     rs630138  121170611       40    0.06101      0.123   0.006435   0.4961       0.6227 
   3   rs10934550  121170923       40    0.03112     0.1047   0.002322   0.2974       0.7678 
   3  rs190843913  121170924       40    -0.1226      0.218    0.00826  -0.5626        0.577 
   3   rs12233510  121171215       40    0.01433     0.1145  0.0004118   0.1251       0.9011 
   3  rs150111900  121171246       40    0.08686     0.2409   0.003409   0.3605       0.7204 
   3   rs56099335  121171340       40    0.05669      0.118    0.00604   0.4805       0.6336 
   3   rs56155272  121171530       40    -0.2471     0.1863    0.04427   -1.327       0.1925 
   3    rs7645544  121171853       40    -0.1042     0.1012    0.02711   -1.029       0.3099 
   3     rs552404  121171928       40    0.06101      0.123   0.006435   0.4961       0.6227 
   3   rs11707252  121172330       40    -0.1014     0.1044    0.02424  -0.9715       0.3374 
   3     rs546930  121172488       40    0.06101      0.123   0.006435   0.4961       0.6227 
   3   rs11715085  121172549       40    0.03112     0.1047   0.002322   0.2974       0.7678 
   3   rs11707354  121172560       40   -0.04004     0.1032   0.003944  -0.3879       0.7003 
   3  rs139438816  121172589       40   -0.02449     0.2027  0.0003839  -0.1208       0.9045 
   3  rs112647530  121172596       40   -0.02745     0.2027  0.0004823  -0.1354        0.893 
   3  rs186364610  121172873       40   -0.02449     0.2027  0.0003839  -0.1208       0.9045 
   3  rs186738791  121173799       40    0.08686     0.2409   0.003409   0.3605       0.7204 
   3   rs78170294  121173811       40   -0.07744     0.1806   0.004818  -0.4289       0.6704 
   3  rs201603578  121174768       40     0.0146     0.1014  0.0005448   0.1439       0.8863 
   3  rs532051424  121174904       40    0.02783     0.2413  0.0003499   0.1153       0.9088 
   3    rs6787904  121175058       40    0.03112     0.1047   0.002322   0.2974       0.7678 
   3     rs526550  121175236       40   -0.02089     0.1334  0.0006449  -0.1566       0.8764 
   3    rs1087308  121175861       40    0.03915     0.1222   0.002693   0.3204       0.7505 
   3  rs541296863  121176320       40   -0.02449     0.2027  0.0003839  -0.1208       0.9045 
   3  rs533329009  121176378       40   -0.02745     0.2027  0.0004823  -0.1354        0.893 
   3    rs6438632  121176459       40    0.02609     0.1078   0.001537   0.2419       0.8102 
   3  rs547695563  121176639       40   -0.02449     0.2027  0.0003839  -0.1208       0.9045 
   3    rs7614639  121176706       40   -0.04004     0.1032   0.003944  -0.3879       0.7003
[truncated: 802,135 more chars]
