# Supplementary material for: Cell-to-cell expression dispersion of B-cell surface proteins is linked to genetic variants in humans
Source: Commun Biol. 2020 Jul 3;3:346. doi: 10.1038/s42003-020-1075-1 (PMC7335051; doi:10.1038/s42003-020-1075-1)
Supplement: Supplementary file 4 — Supplementary Data 2 [file 42003_2020_1075_MOESM4_ESM.zip › Supplementary_Data_S2/plink-results-40LCLs/CD86_chr3_mean/CD86_mean_40_LCLs.qassoc.adjusted]

 CHR          SNP      UNADJ         GC       BONF       HOLM   SIDAK_SS   SIDAK_SD     FDR_BH     FDR_BY
   3  rs554754323  0.0003143  0.0003143          1          1      0.982      0.982      0.994          1 
   3    rs2131142   0.001352   0.001352          1          1          1          1      0.994          1 
   3    rs1128159    0.00138    0.00138          1          1          1          1      0.994          1 
   3    rs7631939   0.002495   0.002495          1          1          1          1      0.994          1 
   3    rs6438643   0.002495   0.002495          1          1          1          1      0.994          1 
   3  rs552971902   0.002525   0.002525          1          1          1          1      0.994          1 
   3    rs4676683    0.00282    0.00282          1          1          1          1      0.994          1 
   3   rs77121203   0.003198   0.003198          1          1          1          1      0.994          1 
   3   rs35295338   0.003619   0.003619          1          1          1          1      0.994          1 
   3   rs77899935   0.003789   0.003789          1          1          1          1      0.994          1 
   3   rs34748057   0.004607   0.004607          1          1          1          1      0.994          1 
   3   rs35731622   0.004607   0.004607          1          1          1          1      0.994          1 
   3   rs12629986   0.004607   0.004607          1          1          1          1      0.994          1 
   3   rs73188388   0.004913   0.004913          1          1          1          1      0.994          1 
   3  rs371655862   0.004913   0.004913          1          1          1          1      0.994          1 
   3  rs200740364   0.005065   0.005065          1          1          1          1      0.994          1 
   3   rs56343977   0.005303   0.005303          1          1          1          1      0.994          1 
   3  rs114612403   0.005362   0.005362          1          1          1          1      0.994          1 
   3    rs2332286   0.005493   0.005493          1          1          1          1      0.994          1 
   3   rs34238160   0.005493   0.005493          1          1          1          1      0.994          1 
   3    rs6783545    0.00554    0.00554          1          1          1          1      0.994          1 
   3   rs73855223   0.005558   0.005558          1          1          1          1      0.994          1 
   3   rs66893059   0.005981   0.005981          1          1          1          1      0.994          1 
   3  rs113459060   0.007037   0.007037          1          1          1          1      0.994          1 
   3    rs2331816   0.007253   0.007253          1          1          1          1      0.994          1 
   3    rs2681402    0.00758    0.00758          1          1          1          1      0.994          1 
   3     rs552401   0.007621   0.007621          1          1          1          1      0.994          1 
   3    rs1709881   0.007621   0.007621          1          1          1          1      0.994          1 
   3    rs1127343   0.007853   0.007853          1          1          1          1      0.994          1 
   3  rs550611359   0.008283   0.008283          1          1          1          1      0.994          1 
   3  rs532281888   0.008481   0.008481          1          1          1          1      0.994          1 
   3  rs538385793   0.008828   0.008828          1          1          1          1      0.994          1 
   3     rs483713   0.009001   0.009001          1          1          1          1      0.994          1 
   3     rs793975   0.009001   0.009001          1          1          1          1      0.994          1 
   3  rs139558087   0.009043   0.009043          1          1          1          1      0.994          1 
   3  rs143792176   0.009674   0.009674          1          1          1          1      0.994          1 
   3    rs9827179   0.009674   0.009674          1          1          1          1      0.994          1 
   3   rs73855777   0.009674   0.009674          1          1          1          1      0.994          1 
   3  rs140862329   0.009674   0.009674          1          1          1          1      0.994          1 
   3    rs9883175   0.009674   0.009674          1          1          1          1      0.994          1 
   3    rs9835042   0.009683   0.009683          1          1          1          1      0.994          1 
   3   rs10049457   0.009683   0.009683          1          1          1          1      0.994          1 
   3    rs9878040   0.009683   0.009683          1          1          1          1      0.994          1 
   3  rs150779990    0.01044    0.01044          1          1          1          1      0.994          1 
   3   rs13324705    0.01069    0.01069          1          1          1          1      0.994          1 
   3    rs7612067    0.01069    0.01069          1          1          1          1      0.994          1 
   3   rs73184027    0.01145    0.01145          1          1          1          1      0.994          1 
   3   rs73184030    0.01145    0.01145          1          1          1          1      0.994          1 
   3  rs113826133    0.01145    0.01145          1          1          1          1      0.994          1 
   3  rs138711548    0.01145    0.01145          1          1          1          1      0.994          1 
   3   rs73184032    0.01145    0.01145          1          1          1          1      0.994          1 
   3   rs56387854    0.01145    0.01145          1          1          1          1      0.994          1 
   3   rs73184035    0.01145    0.01145          1          1          1          1      0.994          1 
   3  rs114502094    0.01201    0.01201          1          1          1          1      0.994          1 
   3  rs141271409    0.01201    0.01201          1          1          1          1      0.994          1 
   3  rs148492326    0.01201    0.01201          1          1          1          1      0.994          1 
   3    rs4478028    0.01258    0.01258          1          1          1          1      0.994          1 
   3    rs1492177    0.01258    0.01258          1          1          1          1      0.994          1 
   3    rs2840143    0.01258    0.01258          1          1          1          1      0.994          1 
   3  rs543965823    0.01265    0.01265          1          1          1          1      0.994          1 
   3   rs28735732    0.01283    0.01283          1          1          1          1      0.994          1 
   3   rs16830894    0.01283    0.01283          1          1          1          1      0.994          1 
   3   rs12491165    0.01283    0.01283          1          1          1          1      0.994          1 
   3    rs9833127    0.01283    0.01283          1          1          1          1      0.994          1 
   3    rs2319544    0.01283    0.01283          1          1          1          1      0.994          1 
   3    rs9858897    0.01283    0.01283          1          1          1          1      0.994          1 
   3    rs7633690    0.01283    0.01283          1          1          1          1      0.994          1 
   3   rs12635156    0.01283    0.01283          1          1          1          1      0.994          1 
   3  rs145586367    0.01283    0.01283          1          1          1          1      0.994          1 
   3  rs141232209    0.01283    0.01283          1          1          1          1      0.994          1 
   3    rs9852150    0.01283    0.01283          1          1          1          1      0.994          1 
   3   rs13314395    0.01283    0.01283          1          1          1          1      0.994          1 
   3    rs1602613    0.01283    0.01283          1          1          1          1      0.994          1 
   3    rs1388754    0.01283    0.01283          1          1          1          1      0.994          1 
   3    rs1118199    0.01283    0.01283          1          1          1          1      0.994          1 
   3    rs6771865    0.01283    0.01283          1          1          1          1      0.994          1 
   3    rs1844972    0.01283    0.01283          1          1          1          1      0.994          1 
   3    rs9826773    0.01283    0.01283          1          1          1          1      0.994          1 
   3    rs9851018    0.01283    0.01283          1          1          1          1      0.994          1 
   3    rs2667456    0.01484    0.01484          1          1          1          1      0.994          1 
   3  rs114456051    0.01553    0.01553          1          1          1          1      0.994          1 
   3   rs34210895     0.0156     0.0156          1          1          1          1      0.994          1 
   3    rs2298956    0.01786    0.01786          1          1          1          1      0.994          1 
   3    rs3831501    0.01786    0.01786          1          1          1          1      0.994          1 
   3    rs7426531    0.01798    0.01798          1          1          1          1      0.994          1 
   3  rs113662578     0.0182     0.0182          1          1          1          1      0.994          1 
   3  rs112378529     0.0182     0.0182          1          1          1          1      0.994          1 
   3    rs1403718    0.01823    0.01823          1          1          1          1      0.994          1 
   3    rs9833787    0.01823    0.01823          1          1          1          1      0.994          1 
   3   rs12186049    0.01824    0.01824          1          1          1          1      0.994          1 
   3   rs73184039    0.01824    0.01824          1          1          1          1      0.994          1 
   3   rs73858152    0.01824    0.01824          1          1          1          1      0.994          1 
   3    rs9853835    0.01874    0.01874          1          1          1          1      0.994          1 
   3    rs4678205    0.01874    0.01874          1          1          1          1      0.994          1 
   3    rs1512048    0.01874    0.01874          1          1          1          1      0.994          1 
   3  rs539857612    0.01916    0.01916          1          1          1          1      0.994          1 
   3   rs73858736    0.02001    0.02001          1          1          1          1      0.994          1 
   3   rs58959678    0.02119    0.02119          1          1          1          1      0.994          1 
   3   rs11927974    0.02119    0.02119          1          1          1          1      0.994          1 
   3  rs199498515    0.02119    0.02119          1          1          1          1      0.994          1 
   3  rs111661335    0.02119    0.02119          1          1          1          1      0.994          1 
   3   rs17205536    0.02119    0.02119          1          1          1          1      0.994          1 
   3   rs73177912    0.02119    0.02119          1          1          1          1      0.994          1 
   3  rs112321186    0.02119    0.02119          1          1          1          1      0.994          1 
   3   rs59740137    0.02125    0.02125          1          1          1          1      0.994          1 
   3    rs6438660    0.02125    0.02125          1          1          1          1      0.994          1 
   3    rs6777997    0.02125    0.02125          1          1          1          1      0.994          1 
   3    rs1259458    0.02166    0.02166          1          1          1          1      0.994          1 
   3    rs6779927    0.02167    0.02167          1          1          1          1      0.994          1 
   3  rs187510115    0.02173    0.02173          1          1          1          1      0.994          1 
   3  rs144467700    0.02212    0.02212          1          1          1          1      0.994          1 
   3  rs113007092    0.02212    0.02212          1          1          1          1      0.994          1 
   3   rs68028452     0.0223     0.0223          1          1          1          1      0.994          1 
   3  rs541329205    0.02231    0.02231          1          1          1          1      0.994          1 
   3  rs113791953    0.02233    0.02233          1          1          1          1      0.994          1 
   3  rs143834030    0.02316    0.02316          1          1          1          1      0.994          1 
   3    rs6762975    0.02317    0.02317          1          1          1          1      0.994          1 
   3   rs35310974    0.02384    0.02384          1          1          1          1      0.994          1 
   3   rs56303024    0.02387    0.02387          1          1          1          1      0.994          1 
   3   rs77378626    0.02401    0.02401          1          1          1          1      0.994          1 
   3     rs189784    0.02407    0.02407          1          1          1          1      0.994          1 
   3    rs2971383    0.02407    0.02407          1          1          1          1      0.994          1 
   3  rs535445052    0.02437    0.02437          1          1          1          1      0.994          1 
   3    rs2840197    0.02449    0.02449          1          1          1          1      0.994          1 
   3    rs3841951    0.02449    0.02449          1          1          1          1      0.994          1 
   3    rs7617312    0.02449    0.02449          1          1          1          1      0.994          1 
   3    rs7642485    0.02449    0.02449          1          1          1          1      0.994          1 
   3    rs9851131    0.02449    0.02449          1          1          1          1      0.994          1 
   3   rs75280147    0.02483    0.02483          1          1          1          1      0.994          1 
   3  rs115672673    0.02531    0.02531          1          1          1          1      0.994          1 
   3  rs538045403    0.02537    0.02537          1          1          1          1      0.994          1 
   3  rs554880955    0.02537    0.02537          1          1          1          1      0.994          1 
   3  rs531554479    0.02537    0.02537          1          1          1          1      0.994          1 
   3  rs575059757    0.02537    0.02537          1          1          1          1      0.994          1 
   3   rs67946200    0.02552    0.02552          1          1          1          1      0.994          1 
   3   rs57572875    0.02552    0.02552          1          1          1          1      0.994          1 
   3    rs7619172    0.02564    0.02564          1          1          1          1      0.994          1 
   3     rs553011    0.02589    0.02589          1          1          1          1      0.994          1 
   3     rs399491    0.02589    0.02589          1          1          1          1      0.994          1 
   3     rs701997    0.02589    0.02589          1          1          1          1      0.994          1 
   3     rs563089    0.02589    0.02589          1          1          1          1      0.994          1 
   3    rs2456273    0.02589    0.02589          1          1          1          1      0.994          1 
   3     rs558376    0.02589    0.02589          1          1          1          1      0.994          1 
   3     rs909078    0.02606    0.02606          1          1          1          1      0.994          1 
   3   rs17829608    0.02606    0.02606          1          1          1          1      0.994          1 
   3  rs114109084    0.02609    0.02609          1          1          1          1      0.994          1 
   3  rs189238087    0.02614    0.02614          1          1          1          1      0.994          1 
   3  rs182325353    0.02614    0.02614          1          1          1          1      0.994          1 
   3  rs111664841    0.02614    0.02614          1          1          1          1      0.994          1 
   3   rs67818421    0.02628    0.02628          1          1          1          1      0.994          1 
   3    rs9857972    0.02628    0.02628          1          1          1          1      0.994          1 
   3  rs150555906    0.02698    0.02698          1          1          1          1      0.994          1 
   3   rs11378349    0.02734    0.02734          1          1          1          1      0.994          1 
   3  rs145118090    0.02748    0.02748          1          1          1          1      0.994          1 
   3  rs149504282    0.02748    0.02748          1          1          1          1      0.994          1 
   3    rs1919557    0.02752    0.02752          1          1          1          1      0.994          1 
   3   rs78883614    0.02753    0.02753          1          1          1          1      0.994          1 
   3    rs4610269    0.02753    0.02753          1          1          1          1      0.994          1 
   3  rs114620900     0.0277     0.0277          1          1          1          1      0.994          1 
   3   rs78476674     0.0277     0.0277          1          1          1          1      0.994          1 
   3  rs111782457     0.0277     0.0277          1          1          1          1      0.994          1 
   3   rs78786592    0.02824    0.02824          1          1          1          1      0.994          1 
   3   rs61150881    0.02856    0.02856          1          1          1          1      0.994          1 
   3    rs7628376    0.02856    0.02856          1          1          1          1      0.994          1 
   3  rs111663355    0.02856    0.02856          1          1          1          1      0.994          1 
   3  rs139612271    0.02924    0.02924          1          1          1          1      0.994          1 
   3    rs3832190    0.02927    0.02927          1          1          1          1      0.994          1 
   3   rs34621562    0.02927    0.02927          1          1          1          1      0.994          1 
   3  rs541189041    0.02932    0.02932          1          1          1          1      0.994          1 
   3    rs2221265    0.03022    0.03022          1          1          1          1      0.994          1 
   3  rs575376075    0.03048    0.03048          1          1          1          1      0.994          1 
   3    rs4234145     0.0305     0.0305          1          1          1          1      0.994          1 
   3   rs12497453     0.0305     0.0305          1          1          1          1      0.994          1 
   3    rs4431155     0.0305     0.0305          1          1          1          1      0.994          1 
   3    rs4472078     0.0305     0.0305          1          1          1          1      0.994          1 
   3   rs62268784     0.0305     0.0305          1          1          1          1      0.994          1 
   3   rs13060770     0.0305     0.0305          1          1          1          1      0.994          1 
   3   rs62268786     0.0305     0.0305          1          1          1          1      0.994          1 
   3   rs10804555     0.0305     0.0305          1          1          1          1      0.994          1 
   3    rs6774539     0.0305     0.0305          1          1          1          1      0.994          1 
   3    rs6763227     0.0305     0.0305          1          1          1          1      0.994          1 
   3  rs185018646    0.03059    0.03059          1          1          1          1      0.994          1 
   3    rs6438741     0.0306     0.0306          1          1          1          1      0.994          1 
   3    rs6769765    0.03066    0.03066          1          1          1          1      0.994          1 
   3    rs6807059    0.03066    0.03066          1          1          1          1      0.994          1 
   3    rs9862542    0.03066    0.03066          1          1          1          1      0.994          1 
   3   rs58976058    0.03066    0.03066          1          1          1          1      0.994          1 
   3     rs805002    0.03083    0.03083          1          1          1          1      0.994          1 
   3     rs820355    0.03084    0.03084          1          1          1          1      0.994          1 
   3    rs5852358    0.03084    0.03084          1          1          1          1      0.994          1 
   3     rs820357    0.03084    0.03084          1          1          1          1      0.994          1 
   3     rs820358    0.03084    0.03084          1          1          1          1      0.994          1 
   3   rs76515730    0.03096    0.03096          1          1          1          1      0.994          1 
   3   rs41533145    0.03096    0.03096          1          1          1          1      0.994          1 
   3   rs10577614    0.03096    0.03096          1          1          1          1      0.994          1 
   3  rs146249703    0.03096    0.03096          1          1          1          1      0.994          1 
   3   rs59408184    0.03143    0.03143          1          1          1          1      0.994          1 
   3   rs28660600     0.0319     0.0319          1          1          1          1      0.994          1 
   3   rs13090798     0.0319     0.0319          1          1          1          1      0.994          1 
   3   rs13434284     0.0319     0.0319          1          1          1          1      0.994          1 
   3    rs9841595     0.0319     0.0319          1          1          1          1      0.994          1 
   3   rs13433692     0.0319     0.0319          1          1          1          1      0.994          1 
   3    rs4413346     0.0319     0.0319          1          1          1          1      0.994          1 
   3    rs9289177     0.0319     0.0319          1          1          1          1      0.994          1 
   3    rs9878086     0.0319     0.0319          1          1          1          1      0.994          1 
   3   rs13062684     0.0319     0.0319          1          1          1          1      0.994          1 
   3   rs13061326     0.0319     0.0319          1          1          1          1      0.994          1 
   3    rs9812228     0.0319     0.0319          1          1          1          1      0.994          1 
   3    rs9816844     0.0319     0.0319          1          1          1          1      0.994          1 
   3   rs11707504     0.0319     0.0319          1          1          1          1      0.994          1 
   3   rs13072767     0.0319     0.0319          1          1          1          1      0.994          1 
   3  rs141690316     0.0319     0.0319          1          1          1          1      0.994          1 
   3    rs4311252     0.0319     0.0319          1          1          1          1      0.994          1 
   3    rs9839617     0.0319     0.0319          1          1          1          1      0.994          1 
   3    rs9883467     0.0319     0.0319          1          1          1          1      0.994          1 
   3   rs11715951     0.0319     0.0319          1          1          1          1      0.994          1 
   3    rs4298081     0.0319     0.0319          1          1          1          1      0.994          1 
   3    rs4280673     0.0319     0.0319          1          1          1          1      0.994          1 
   3    rs5852278     0.0319     0.0319          1          1          1          1      0.994          1 
   3   rs28674947     0.0319     0.0319          1          1          1          1      0.994          1 
   3    rs6768621     0.0319     0.0319          1          1          1          1      0.994          1 
   3  rs142014594     0.0319     0.0319          1          1          1          1      0.994          1 
   3   rs11706783     0.0319     0.0319          1          1          1          1      0.994          1 
   3   rs11420801     0.0319     0.0319          1          1          1          1      0.994          1 
   3   rs34632724     0.0319     0.0319          1          1          1          1      0.994          1 
   3    rs9812137     0.0319     0.0319          1          1          1          1      0.994          1 
   3    rs6784571     0.0319     0.0319          1          1          1          1      0.994          1 
   3    rs9822949     0.0319     0.0319          1          1          1          1      0.994          1 
   3    rs6789736     0.0319     0.0319          1          1          1          1      0.994          1 
   3    rs6776670     0.0319     0.0319          1          1          1          1      0.994          1 
   3    rs6780302     0.0319     0.0319          1          1          1          1      0.994          1 
   3    rs1920320     0.0319     0.0319          1          1          1          1      0.994          1 
   3    rs9848027     0.0319     0.0319          1          1          1          1      0.994          1 
   3   rs10576040     0.0319     0.0319          1          1          1          1      0.994          1 
   3    rs9826473     0.0319     0.0319          1          1          1          1      0.994          1 
   3    rs1318472     0.0319     0.0319          1          1          1          1      0.994          1 
   3   rs17742508     0.0319     0.0319          1          1          1          1      0.994          1 
   3    rs6781857     0.0319     0.0319          1          1          1          1      0.994          1 
   3    rs6769102     0.0319     0.0319          1          1          1          1      0.994          1 
   3    rs7649092     0.0319     0.0319          1          1          1          1      0.994          1 
   3   rs11721291     0.0319     0.0319          1          1          1          1      0.994          1 
   3    rs7629369     0.0319     0.0319          1          1          1          1      0.994          1 
   3    rs9856641     0.0319     0.0319          1          1          1          1      0.994          1 
   3    rs9825248     0.0319     0.0319          1          1          1          1      0.994          1 
   3     rs820448    0.03191    0.03191          1          1          1          1      0.994          1 
   3    rs4678045    0.03255    0.03255          1          1          1          1      0.994          1 
   3    rs6794427    0.03267    0.03267          1          1          1          1      0.994          1 
   3   rs10680465    0.03267    0.03267          1          1          1          1      0.994          1 
   3  rs147389475    0.03289    0.03289          1          1          1          1      0.994          1 
   3   rs28783818    0.03289    0.03289          1          1          1          1      0.994          1 
   3  rs139186147    0.03289    0.03289          1          1          1          1      0.994          1 
   3   rs28781320    0.03289    0.03289          1          1          1          1      0.994          1 
   3  rs148716487    0.03309    0.03309          1          1          1          1      0.994          1 
   3    rs5852276    0.03315    0.03315          1          1          1          1      0.994          1 
   3    rs6771068    0.03315    0.03315          1          1          1          1      0.994          1 
   3  rs147684163    0.03317    0.03317          1          1          1          1      0.994          1 
   3  rs149454147    0.03323    0.03323          1          1          1          1      0.994          1 
   3   rs73856465    0.03323    0.03323          1          1          1          1      0.994          1 
   3    rs9810952    0.03329    0.03329          1          1          1          1      0.994          1 
   3   rs67962718    0.03339    0.03339          1          1          1          1      0.994          1 
   3    rs2673339    0.03358    0.03358          1          1          1          1      0.994          1 
   3    rs1107377    0.03358    0.03358          1          1          1          1      0.994          1 
   3    rs2717231    0.03358    0.03358          1          1          1          1      0.994          1 
   3    rs2717230    0.03358    0.03358          1          1          1          1      0.994          1 
   3  rs549398911     0.0337     0.0337          1          1          1          1      0.994          1 
   3  rs565275292    0.03386    0.03386          1          1          1          1      0.994          1 
   3  rs115988485    0.03418    0.03418          1          1          1          1      0.994          1 
   3  rs116044995    0.03418    0.03418          1          1          1          1      0.994          1 
   3    rs2081312    0.03422    0.03422          1          1          1          1      0.994          1 
   3   rs12492422    0.03426    0.03426          1          1          1          1      0.994          1 
   3   rs12638442    0.03426    0.03426          1          1          1          1      0.994          1 
   3     rs804993    0.03458    0.03458          1          1          1          1      0.994          1 
   3   rs11455375    0.03472    0.03472          1          1          1          1      0.994          1 
   3   rs75561539    0.03483    0.03483          1          1          1          1      0.994          1 
   3    rs6783463    0.03483    0.03483          1          1          1          1      0.994          1 
   3    rs3841757     0.0354     0.0354          1          1          1          1      0.994          1 
   3    rs1254389    0.03541    0.03541          1          1          1          1      0.994          1 
   3     rs804994    0.03551    0.03551          1          1          1          1      0.994          1 
   3   rs58367397     0.0361     0.0361          1          1          1          1      0.994          1 
   3    rs9824760     0.0361     0.0361          1          1          1          1      0.994          1 
   3    rs9817818     0.0361     0.0361          1          1          1          1      0.994          1 
   3    rs1574133     0.0361     0.0361          1          1          1          1      0.994          1 
   3    rs7652589    0.03657    0.03657          1          1          1          1      0.994          1 
   3    rs4116065    0.03657    0.03657          1          1          1          1      0.994          1 
   3    rs1501897    0.03657    0.03657          1          1          1          1      0.994          1 
   3    rs2681408    0.03659    0.03659          1          1          1          1      0.994          1 
   3    rs7622250    0.03675    0.03675          1          1          1          1      0.994          1 
   3    rs2303982    0.03675    0.03675          1          1          1          1      0.994          1 
   3    rs2303983    0.03675    0.03675          1          1          1          1      0.994          1 
   3   rs79390407    0.03678    0.03678          1          1          1          1      0.994          1 
   3   rs10662409    0.03687    0.03687          1          1          1          1      0.994          1 
   3    rs9844563    0.03694    0.03694          1          1          1          1      0.994          1 
   3   rs77060751    0.03694    0.03694          1          1          1          1      0.994          1 
   3   rs72955370    0.03694    0.03694          1          1          1          1      0.994          1 
   3  rs150134739    0.03694    0.03694          1          1          1          1      0.994          1 
   3    rs9809935    0.03694    0.03694          1          1          1          1      0.994          1 
   3   rs13316897    0.03694    0.03694          1          1          1          1      0.994          1 
   3   rs28373454    0.03694    0.03694          1          1          1          1      0.994          1 
   3    rs9810055    0.03694    0.03694          1          1          1          1      0.994          1 
   3  rs576770330    0.03694    0.03694          1          1          1          1      0.994          1 
   3    rs9854234    0.03694    0.03694          1          1          1          1      0.994          1 
   3    rs9842088    0.03694    0.03694          1          1          1          1      0.994          1 
   3    rs2946792    0.03694    0.03694          1          1          1          1      0.994          1 
   3    rs2681403    0.03694    0.03694          1          1          1          1      0.994          1 
   3   rs72587280    0.03694    0.03694          1          1          1          1      0.994          1 
   3  rs147469188    0.03694    0.03694          1          1          1          1      0.994          1 
   3    rs4677988    0.03694    0.03694          1          1          1          1      0.994          1 
   3    rs9813983    0.03694    0.03694          1          1          1          1      0.994          1 
   3    rs1501895    0.03694    0.03694          1          1          1          1      0.994          1 
   3   rs11708150    0.03694    0.03694          1          1          1          1      0.994          1 
   3    rs1259485    0.03748    0.03748          1          1          1          1      0.994          1 
   3   rs10804558     0.0378     0.0378          1          1          1          1      0.994          1 
   3    rs2877665     0.0378     0.0378          1          1          1          1      0.994          1 
   3    rs1259487     0.0386     0.0386          1          1          1          1      0.994          1 
   3   rs80097192    0.03877    0.03877          1          1          1          1      0.994          1 
   3  rs111757933    0.03877    0.03877          1          1          1          1      0.994          1 
   3   rs79373778    0.03877    0.03877          1          1          1          1      0.994          1 
   3   rs77779086    0.03877    0.03877          1          1          1          1      0.994          1 
   3   rs77549018    0.03877    0.03877          1          1          1          1      0.994          1 
   3    rs1128163    0.03891    0.03891          1          1          1          1      0.994          1 
   3  rs150627065    0.03891    0.03891          1          1          1          1      0.994          1 
   3   rs10049060    0.03891    0.03891          1          1          1          1      0.994          1 
   3  rs557668199    0.03891    0.03891          1          1          1          1      0.994          1 
   3    rs9820511    0.03891    0.03891          1          1          1          1      0.994          1 
   3    rs9818073    0.03891    0.03891          1          1          1          1      0.994          1 
   3    rs9838301    0.03891    0.03891          1          1          1          1      0.994          1 
   3       rs7153    0.03891    0.03891          1          1          1          1      0.994          1 
   3    rs9874722    0.03891    0.03891          1          1          1          1      0.994          1 
   3    rs9852845    0.03891    0.03891          1          1          1          1      0.994          1 
   3    rs9850439    0.03891    0.03891          1          1          1          1      0.994          1 
   3    rs1463736    0.03891    0.03891          1          1          1          1      0.994          1 
   3  rs143688062    0.03891    0.03891          1          1          1          1      0.994          1 
   3    rs1127412    0.03891    0.03891          1          1          1          1      0.994          1 
   3    rs7610298    0.03891    0.03891          1          1          1          1      0.994          1 
   3    rs7647351    0.03891    0.03891          1          1          1          1      0.994          1 
   3    rs7648340    0.03891    0.03891          1          1          1          1      0.994          1 
   3    rs9808981    0.03891    0.03891          1          1          1          1      0.994          1 
   3    rs9824235    0.03891    0.03891          1          1          1          1      0.994          1 
   3    rs1915091    0.03924    0.03924          1          1          1          1      0.994          1 
   3    rs6804964    0.03924    0.03924          1          1          1          1      0.994          1 
   3    rs2681420    0.03924    0.03924          1          1          1          1      0.994          1 
   3    rs2681421    0.03924    0.03924          1          1          1          1      0.994          1 
   3    rs2681399    0.03924    0.03924          1          1          1          1      0.994          1 
   3    rs2681400    0.03924    0.03924          1          1          1          1      0.994          1 
   3   rs12107092    0.03965    0.03965          1          1          1          1      0.994          1 
   3    rs9844611    0.03984    0.03984          1          1          1          1      0.994          1 
   3    rs9836062    0.03984    0.03984          1          1          1          1      0.994          1 
   3   rs10934559    0.03993    0.03993          1          1          1          1      0.994          1 
   3   rs12629869    0.04045    0.04045          1          1          1          1      0.994          1 
   3    rs4677974    0.04045    0.04045          1          1          1          1      0.994          1 
   3    rs1560485    0.04045    0.04045          1          1          1          1      0.994          1 
   3    rs9289208    0.04045    0.04045          1          1          1          1      0.994          1 
   3   rs56132477    0.04057    0.04057          1          1          1          1      0.994          1 
   3   rs17205095    0.04063    0.04063          1          1          1          1      0.994          1 
   3   rs73858153     0.0408     0.0408          1          1          1          1      0.994          1 
   3   rs73858156     0.0408     0.0408          1          1          1          1      0.994          1 
   3  rs138617095     0.0408     0.0408          1          1          1          1      0.994          1 
   3  rs148668166     0.0408     0.0408          1          1          1          1      0.994          1 
   3  rs112278279    0.04153    0.04153          1          1          1          1      0.994          1 
   3   rs77857261    0.04176    0.04176          1          1          1          1      0.994          1 
   3    rs6438805    0.04249    0.04249          1          1          1          1      0.994          1 
   3    rs3732487    0.04267    0.04267          1          1          1          1      0.994          1 
   3    rs9827044    0.04279    0.04279          1          1          1          1      0.994          1 
   3   rs56154902    0.04279    0.04279          1          1          1          1      0.994          1 
   3   rs75873809    0.04294    0.04294          1          1          1          1      0.994          1 
   3    rs7643862    0.04294    0.04294          1          1          1          1      0.994          1 
   3  rs149288311    0.04294    0.04294          1          1          1          1      0.994          1 
   3   rs11923426    0.04322    0.04322          1          1          1          1      0.994          1 
   3    rs9873035    0.04363    0.04363          1          1          1          1      0.994          1 
   3  rs200481135    0.04366    0.04366          1          1          1          1      0.994          1 
   3    rs7642344    0.04382    0.04382          1          1          1          1      0.994          1 
   3    rs4677999    0.04382    0.04382          1          1          1          1      0.994          1 
   3    rs9878571    0.04411    0.04411          1          1          1          1      0.994          1 
   3   rs12636534    0.04488    0.04488          1          1          1          1      0.994          1 
   3   rs79292701    0.04518    0.04518          1          1          1          1      0.994          1 
   3   rs75473459    0.04521    0.04521          1          1          1          1      0.994          1 
   3   rs74668690    0.04534    0.04534          1          1          1          1      0.994          1 
   3  rs140994548    0.04534    0.04534          1          1          1          1      0.994          1 
   3   rs76316549    0.04534    0.04534          1          1          1          1      0.994          1 
   3  rs144614252    0.04534    0.04534          1          1          1          1      0.994          1 
   3   rs77636820    0.04534    0.04534          1          1          1          1      0.994          1 
   3  rs569735871    0.04562    0.04562          1          1          1          1      0.994          1 
   3    rs1862942    0.04585    0.04585          1          1          1          1      0.994          1 
   3    rs2551607    0.04585    0.04585          1          1          1          1      0.994          1 
   3   rs35447032    0.04585    0.04585          1          1          1          1      0.994          1 
   3   rs17140347    0.04585    0.04585          1          1          1          1      0.994          1 
   3   rs35002954    0.04585    0.04585          1          1          1          1      0.994          1 
   3    rs1862940    0.04585    0.04585          1          1          1          1      0.994          1 
   3    rs1862938    0.04585    0.04585          1          1          1          1      0.994          1 
   3   rs10511422    0.04592    0.04592          1          1          1          1      0.994          1 
   3   rs73860146    0.04613    0.04613          1          1          1          1      0.994          1 
   3   rs72970863    0.04613    0.04613          1          1          1          1      0.994          1 
   3   rs59442169    0.04613    0.04613          1          1          1          1      0.994          1 
   3   rs61120794    0.04613    0.04613          1          1          1          1      0.994          1 
   3   rs59907022    0.04613    0.04613          1          1          1          1      0.994          1 
   3   rs72970873    0.04613    0.04613          1          1          1          1      0.994          1 
   3  rs138504768    0.04619    0.04619          1          1          1          1      0.994          1 
   3     rs820375    0.04632    0.04632          1          1          1          1      0.994          1 
   3   rs55643643    0.04633    0.04633          1          1          1          1      0.994          1 
   3  rs111360808    0.04659    0.04659          1          1          1          1      0.994          1 
   3   rs74621936    0.04659    0.04659          1          1          1          1      0.994          1 
   3   rs78070975    0.04659    0.04659          1          1          1          1      0.994          1 
   3   rs13089785    0.04661    0.04661          1          1          1          1      0.994          1 
   3   rs17310322    0.04661    0.04661          1          1          1          1      0.994          1 
   3  rs116543639    0.04669    0.04669          1          1          1          1      0.994          1 
   3   rs75009595    0.04669    0.04669          1          1          1          1      0.994          1 
   3   rs74537938    0.04669    0.04669          1          1          1          1      0.994          1 
   3   rs10711299    0.04671    0.04671          1          1          1          1      0.994          1 
   3    rs3845156    0.04678    0.04678          1          1          1          1      0.994          1 
   3    rs7614713    0.04678    0.04678          1          1          1          1      0.994          1 
   3  rs114748242    0.04684    0.04684          1          1          1          1      0.994          1 
   3  rs185525125    0.04684    0.04684          1          1          1          1      0.994          1 
   3  rs114687580    0.04689    0.04689          1          1          1          1      0.994          1 
   3  rs114173097    0.04689    0.04689          1          1          1          1      0.994          1 
   3  rs149290624    0.04689    0.04689          1          1          1          1      0.994          1 
   3  rs115929449    0.04689    0.04689          1          1          1          1      0.994          1 
   3   rs74564425    0.04689    0.04689          1          1          1          1      0.994          1 
   3   rs78833423    0.04689    0.04689          1          1          1          1      0.994          1 
   3  rs114385762    0.04689    0.04689          1          1          1          1      0.994          1 
   3  rs114130326    0.04689    0.04689          1          1          1          1      0.994          1 
   3   rs77041686    0.04689    0.04689          1          1          1          1      0.994          1 
   3   rs79262053    0.04689    0.04689          1          1          1          1      0.994          1 
   3   rs76418158    0.04689    0.04689          1          1          1          1      0.994          1 
   3   rs75757866    0.04689    0.04689          1          1          1          1      0.994          1 
   3  rs116167451    0.04689    0.04689          1          1          1          1      0.994          1 
   3   rs36089691    0.04768    0.04768          1          1          1          1      0.994          1 
   3    rs4676778    0.04823    0.04823          1          1          1          1      0.994          1 
   3    rs4676779    0.04823    0.04823          1          1          1          1      0.994          1 
   3   rs61795573    0.04834    0.04834          1          1          1          1      0.994          1 
   3    rs3819373    0.04834    0.04834          1          1          1          1      0.994          1 
   3   rs73857505    0.04843    0.04843          1          1          1          1      0.994          1 
   3   rs61401481    0.04843    0.04843          1          1          1          1      0.994          1 
   3   rs58144045    0.04843    0.04843          1          1          1          1      0.994          1 
   3  rs114523300    0.04844    0.04844          1          1          1          1      0.994          1 
   3   rs16832418     0.0487     0.0487          1          1          1          1      0.994          1 
   3   rs72955326     0.0487     0.0487          1          1          1          1      0.994          1 
   3  rs112287507     0.0487     0.0487          1          1          1          1      0.994          1 
   3  rs112003116    0.04918    0.04918          1          1          1          1      0.994          1 
   3     rs408378    0.04969    0.04969          1          1          1          1      0.994          1 
   3   rs58568901    0.04993    0.04993          1          1          1          1      0.994          1 
   3   rs34044159    0.05014    0.05014          1          1          1          1      0.994          1 
   3    rs3845915    0.05018    0.05018          1          1          1          1      0.994          1 
   3    rs6791616    0.05019    0.05019          1          1          1          1      0.994          1 
   3    rs2551575    0.05048    0.05048          1          1          1          1      0.994          1 
   3    rs2733795    0.05048    0.05048          1          1          1          1      0.994          1 
   3   rs71133512    0.05048    0.05048          1          1          1          1      0.994          1 
   3   rs12631824    0.05135    0.05135          1          1          1          1      0.994          1 
   3    rs2276782    0.05136    0.05136          1          1          1          1      0.994          1 
   3   rs13318881    0.05141    0.05141          1          1          1          1      0.994          1 
   3   rs79847752    0.05184    0.05184          1          1          1          1      0.994          1 
   3    rs3772130    0.05206    0.05206          1          1          1          1      0.994          1 
   3    rs3772128    0.05206    0.05206          1          1          1          1      0.994          1 
   3    rs2070180    0.05206    0.05206          1          1          1          1      0.994          1 
   3   rs34667636    0.05206    0.05206          1          1          1          1      0.994          1 
   3   rs56314138    0.05206    0.05206          1          1          1          1      0.994          1 
   3   rs17691170    0.05206    0.05206          1          1          1          1      0.994          1 
   3   rs11716984    0.05206    0.05206          1          1          1          1      0.994          1 
   3    rs7427165    0.05206    0.05206          1          1          1          1      0.994          1 
   3   rs13090660    0.05206    0.05206          1          1          1          1      0.994          1 
   3   rs11707716    0.05206    0.05206          1          1          1          1      0.994          1 
   3   rs62268732    0.05206    0.05206          1          1          1          1      0.994          1 
   3   rs11714406    0.05206    0.05206          1          1          1          1      0.994          1 
   3   rs11720859    0.05206    0.05206          1          1          1          1      0.994          1 
   3    rs3732408    0.05206    0.05206          1          1          1          1      0.994          1 
   3   rs12496583    0.05274    0.05274          1          1          1          1      0.994          1 
   3   rs62262407    0.05274    0.05274          1          1          1          1      0.994          1 
   3   rs62262427    0.05274    0.05274          1          1          1          1      0.994          1 
   3   rs10511417     0.0528     0.0528          1          1          1          1      0.994          1 
   3   rs10662375    0.05326    0.05326          1          1          1          1      0.994          1 
   3  rs551194381    0.05351    0.05351          1          1          1          1      0.994          1 
   3   rs12485294    0.05365    0.05365          1          1          1          1      0.994          1 
   3    rs9917729    0.05365    0.05365          1          1          1          1      0.994          1 
   3    rs2332285    0.05365    0.05365          1          1          1          1      0.994          1 
   3   rs11294832    0.05383    0.05383          1          1          1          1      0.994          1 
   3   rs72971006    0.05402    0.05402          1          1          1          1      0.994          1 
   3   rs13093171    0.05417    0.05417          1          1          1          1      0.994          1 
   3    rs4676833    0.05431    0.05431          1          1          1          1      0.994          1 
   3    rs9821746    0.05431    0.05431          1          1          1          1      0.994          1 
   3   rs11929146    0.05431    0.05431          1          1          1          1      0.994          1 
   3    rs5852237    0.05431    0.05431          1          1          1          1      0.994          1 
   3    rs6764990    0.05431    0.05431          1          1          1          1      0.994          1 
   3   rs12695398    0.05431    0.05431          1          1          1          1      0.994          1 
   3   rs78137076    0.05431    0.05431          1          1          1          1      0.994          1 
   3    rs4431141    0.05431    0.05431          1          1          1          1      0.994          1 
   3  rs115071157    0.05439    0.05439          1          1          1          1      0.994          1 
   3   rs13063194      0.055      0.055          1          1          1          1      0.994          1 
   3    rs2717234    0.05534    0.05534          1          1          1          1      0.994          1 
   3  rs143337569    0.05562    0.05562          1          1          1          1      0.994          1 
   3  rs541954717    0.05562    0.05562          1          1          1          1      0.994          1 
   3  rs149856963    0.05568    0.05568          1          1          1          1      0.994          1 
   3   rs71330995    0.05581    0.05581          1          1          1          1      0.994          1 
   3   rs35606005    0.05581    0.05581          1          1          1          1      0.994          1 
   3   rs11715633    0.05581    0.05581          1          1          1          1      0.994          1 
   3   rs10934647    0.05581    0.05581          1          1          1          1      0.994          1 
   3   rs17361324    0.05581    0.05581          1          1          1          1      0.994          1 
   3    rs9877281    0.05639    0.05639          1          1          1          1      0.994          1 
   3  rs538609602    0.05685    0.05685          1          1          1          1      0.994          1 
   3   rs34057163    0.05696    0.05696          1          1          1          1      0.994          1 
   3    rs9289195    0.05696    0.05696          1          1          1          1      0.994          1 
   3    rs1106345    0.05741    0.05741          1          1          1          1      0.994          1 
   3     rs869247    0.05746    0.05746          1          1          1          1      0.994          1 
   3    rs1515577    0.05746    0.05746          1          1          1          1      0.994          1 
   3   rs12186023    0.05781    0.05781          1          1          1          1      0.994          1 
   3   rs79094455     0.0579     0.0579          1          1          1          1      0.994          1 
   3   rs79098598    0.05852    0.05852          1          1          1          1      0.994          1 
   3  rs113295601    0.05886    0.05886          1          1          1          1      0.994          1 
   3  rs112737506    0.05886    0.05886          1          1          1          1      0.994          1 
   3  rs112455277    0.05916    0.05916          1          1          1          1      0.994          1 
   3  rs114578625    0.05989    0.05989          1          1          1          1      0.994          1 
   3  rs115525119    0.06083    0.06083          1          1          1          1      0.994          1 
   3     rs753624    0.06083    0.06083          1          1          1          1      0.994          1 
   3   rs78826178    0.06083    0.06083          1          1          1          1      0.994          1 
   3  rs189559072    0.06083    0.06083          1          1          1          1      0.994          1 
   3   rs76699812    0.06083    0.06083          1          1          1          1      0.994          1 
   3    rs2067889    0.06083    0.06083          1          1          1          1      0.994          1 
   3   rs10583507    0.06083    0.06083          1          1          1          1      0.994          1 
   3  rs116177412    0.06083    0.06083          1          1          1          1      0.994          1 
   3  rs115332238    0.06083    0.06083          1          1          1          1      0.994          1 
   3  rs115449227    0.06083    0.06083          1          1          1          1      0.994          1 
   3  rs116140360    0.06083    0.06083          1          1          1          1      0.994          1 
   3  rs115647566    0.06083    0.06083          1          1          1          1      0.994          1 
   3  rs202126105    0.06106    0.06106          1          1          1          1      0.994          1 
   3    rs3845865    0.06161    0.06161          1          1          1          1      0.994          1 
   3    rs1464099    0.06161    0.06161          1          1          1          1      0.994          1 
   3    rs6808727    0.06161    0.06161          1          1          1          1      0.994          1 
   3    rs4677966    0.06161    0.06161          1          1          1          1      0.994          1 
   3   rs11708297    0.06173    0.06173          1          1          1          1      0.994          1 
   3    rs2059332    0.06188    0.06188          1          1          1          1      0.994          1 
   3  rs200679386    0.06224    0.06224          1          1          1          1      0.994          1 
   3  rs115595523    0.06244    0.06244          1          1          1          1      0.994          1 
   3   rs72962482    0.06245    0.06245          1          1          1          1      0.994          1 
   3    rs1254409    0.06265    0.06265          1          1          1          1      0.994          1 
   3    rs1254410    0.06265    0.06265          1          1          1          1      0.994          1 
   3    rs1266432    0.06265    0.06265          1          1          1          1      0.994          1 
   3    rs1254394    0.06265    0.06265          1          1          1          1      0.994          1 
   3     rs861890    0.06265    0.06265          1          1          1          1      0.994          1 
   3     rs820482    0.06265    0.06265          1          1          1          1      0.994          1 
   3     rs848146    0.06265    0.06265          1          1          1          1      0.994          1 
   3    rs2626021    0.06265    0.06265          1          1          1          1      0.994          1 
   3    rs4530474    0.06265    0.06265          1          1          1          1      0.994          1 
   3     rs820450    0.06265    0.06265          1          1          1          1      0.994          1 
   3     rs820446    0.06265    0.06265          1          1          1          1      0.994          1 
   3    rs9844173    0.06265    0.06265          1          1          1          1      0.994          1 
   3   rs17299206    0.06284    0.06284          1          1          1          1      0.994          1 
   3    rs6438651    0.06321    0.06321          1          1          1          1      0.994          1 
   3  rs140414074    0.06321    0.06321          1          1          1          1      0.994          1 
   3   rs12492973    0.06321    0.06321          1          1          1          1      0.994          1 
   3   rs62268808    0.06321    0.06321          1          1          1          1      0.994          1 
   3    rs4259001    0.06321    0.06321          1          1          1          1      0.994          1 
   3    rs4676757    0.06321    0.06321          1          1          1          1      0.994          1 
   3    rs6776596    0.06321    0.06321          1          1          1          1      0.994          1 
   3    rs6767945    0.06321    0.06321          1          1          1          1      0.994          1 
   3    rs4482697    0.06321    0.06321          1          1          1          1      0.994          1 
   3    rs1920294    0.06321    0.06321          1          1          1          1      0.994          1 
   3    rs4505751    0.06321    0.06321          1          1          1          1      0.994          1 
   3    rs2331963    0.06321    0.06321          1          1          1          1      0.994          1 
   3    rs7646523    0.06321    0.06321          1          1          1          1      0.994          1 
   3     rs790102    0.06345    0.06345          1          1          1          1      0.994          1 
   3     rs790104    0.06345    0.06345          1          1          1          1      0.994          1 
   3    rs1256211    0.06345    0.06345          1          1          1          1      0.994          1 
   3    rs7623358    0.06366    0.06366          1          1          1          1      0.994          1 
   3    rs6808259    0.06366    0.06366          1          1          1          1      0.994          1 
   3    rs1262183    0.06366    0.06366          1          1          1          1      0.994          1 
   3   rs12488123    0.06366    0.06366          1          1          1          1      0.994          1 
   3   rs12488179    0.06366    0.06366          1          1          1          1      0.994          1 
   3    rs1463599    0.06366    0.06366          1          1          1          1      0.994          1 
   3    rs6765680    0.06366    0.06366          1          1          1          1      0.994          1 
   3    rs7612343    0.06366    0.06366          1          1          1          1      0.994          1 
   3    rs9681906    0.06366    0.06366          1          1          1          1      0.994          1 
   3   rs67049583    0.06366    0.06366          1          1          1          1      0.994          1 
   3    rs3856617    0.06366    0.06366          1          1          1          1      0.994          1 
   3    rs6438804    0.06366    0.06366          1          1          1          1      0.994          1 
   3     rs820447    0.06366    0.06366          1          1          1          1      0.994          1 
   3     rs531876    0.06413    0.06413          1          1          1          1      0.994          1 
   3     rs530979    0.06413    0.06413          1          1          1          1      0.994          1 
   3     rs820351    0.06428    0.06428          1          1          1          1      0.994          1 
   3   rs33937316    0.06428    0.06428          1          1          1          1      0.994          1 
   3     rs820359    0.06428    0.06428          1          1          1          1      0.994          1 
   3   rs34709307    0.06447    0.06447          1          1          1          1      0.994          1 
   3   rs11719458    0.06455    0.06455          1          1          1          1      0.994          1 
   3   rs36142735    0.06455    0.06455          1          1          1          1      0.994          1 
   3   rs13072618    0.06455    0.06455          1          1          1          1      0.994          1 
   3   rs13077135    0.06455    0.06455          1          1          1          1      0.994          1 
   3   rs66653099    0.06455    0.06455          1          1          1          1      0.994          1 
   3    rs6791046    0.06455    0.06455          1          1          1          1      0.994          1 
   3   rs79576405    0.06455    0.06455          1          1          1          1      0.994          1 
   3   rs33988592    0.06455    0.06455          1          1          1          1      0.994          1 
   3   rs11721318    0.06455    0.06455          1          1          1          1      0.994          1 
   3   rs35988617    0.06455    0.06455          1          1          1          1      0.994          1 
   3   rs55657471    0.06455    0.06455          1          1          1          1      0.994          1 
   3   rs13083794    0.06455    0.06455          1          1          1          1      0.994          1 
   3  rs201258958    0.06618    0.06618          1          1          1          1      0.994          1 
   3    rs4116064    0.06644    0.06644          1          1          1          1      0.994          1 
   3    rs4678000    0.06644    0.06644          1          1          1          1      0.994          1 
   3    rs9826813    0.06644    0.06644          1          1          1          1      0.994          1 
   3    rs1910049    0.06644    0.06644          1          1          1          1      0.994          1 
   3    rs6776158    0.06644    0.06644          1          1          1          1      0.994          1 
   3  rs150748528    0.06644    0.06644          1          1          1          1      0.994          1 
   3    rs9883099    0.06644    0.06644          1          1          1          1      0.994          1 
   3    rs6762782    0.06644    0.06644          1          1          1          1      0.994          1 
   3    rs6803623    0.06644    0.06644          1          1          1          1      0.994          1 
   3    rs1501899    0.06644    0.06644          1          1          1          1      0.994          1 
   3    rs1847029    0.06644    0.06644          1          1          1          1      0.994          1 
   3    rs4678192    0.06662    0.06662          1          1          1          1      0.994          1 
   3  rs143926957    0.06701    0.06701          1          1          1          1      0.994          1 
   3   rs77929534    0.06707    0.06707          1          1          1          1      0.994          1 
   3    rs1077955    0.06707    0.06707          1          1          1          1      0.994          1 
   3  rs116312720    0.06707    0.06707          1          1          1          1      0.994          1 
   3    rs3755557     0.0675     0.0675          1          1          1          1      0.994          1 
   3   rs80050568     0.0675     0.0675          1          1          1          1      0.994          1 
   3   rs73177909     0.0675     0.0675          1          1          1          1      0.994          1 
   3   rs17811013     0.0675     0.0675          1          1          1          1      0.994          1 
   3   rs17811061     0.0675     0.0675          1          1          1          1      0.994          1 
   3   rs11925868     0.0675     0.0675          1          1          1          1      0.994          1 
   3   rs11925952     0.0675     0.0675          1          1          1          1      0.994          1 
   3   rs11925899     0.0675     0.0675          1          1          1          1      0.994          1 
   3   rs34089682    0.06755    0.06755          1          1          1          1      0.994          1 
   3   rs73856868    0.06793    0.06793          1          1          1          1      0.994          1 
   3   rs72963383    0.06799    0.06799          1          1          1          1      0.994          1 
   3   rs62268807    0.06819    0.06819          1          1          1          1      0.994          1 
   3    rs6438803    0.06824    0.06824          1          1          1          1      0.994          1 
   3   rs13064723    0.06824    0.06824          1          1          1          1      0.994          1 
   3   rs16834480    0.06824    0.06824          1          1          1          1      0.994          1 
   3    rs4072921    0.06851    0.06851          1          1          1          1      0.994          1 
   3   rs73856875    0.06925    0.06925          1          1          1          1      0.994          1 
   3   rs73856877    0.06925    0.06925          1          1          1          1      0.994          1 
   3   rs73186452    0.06925    0.06925          1          1          1          1      0.994          1 
   3   rs11922454    0.07055    0.07055          1          1          1          1      0.994          1 
   3   rs77612068     0.0706     0.0706          1          1          1          1      0.994          1 
   3   rs72970514     0.0706     0.0706          1          1          1          1      0.994          1 
   3  rs150375947     0.0706     0.0706          1          1          1          1      0.994          1 
   3   rs76113430     0.0706     0.0706          1          1          1          1      0.994          1 
   3    rs2717232    0.07065    0.07065          1          1          1          1      0.994          1 
   3   rs71136556    0.07096    0.07096          1          1          1          1      0.994          1 
   3     rs410498    0.07103    0.07103          1          1          1          1      0.994          1 
   3     rs646244    0.07103    0.07103          1          1          1          1      0.994          1 
   3  rs201116911    0.07103    0.07103          1          1          1          1      0.994          1 
   3   rs10573161    0.07103    0.07103          1          1          1          1      0.994          1 
   3    rs9851325     0.0716     0.0716          1          1          1          1      0.994          1 
   3    rs1378803    0.07163    0.07163          1          1          1          1      0.994          1 
   3    rs1259491    0.07183    0.07183          1          1          1          1      0.994          1 
   3    rs2700266    0.07183    0.07183          1          1          1          1      0.994          1 
   3  rs115241399    0.07183    0.07183          1          1          1          1      0.994          1 
   3  rs114744831    0.07183    0.07183          1          1          1          1      0.994          1 
   3   rs77315730    0.07183    0.07183          1          1          1          1      0.994          1 
   3   rs28748088    0.07183    0.07183          1          1          1          1      0.994          1 
   3    rs7621985    0.07183    0.07183          1          1          1          1      0.994          1 
   3   rs34706826    0.07183    0.07183          1          1          1          1      0.994          1 
   3     rs805013    0.07183    0.07183          1          1          1          1      0.994          1 
   3   rs79836710    0.07293    0.07293          1          1          1          1      0.994          1 
   3  rs111956374    0.07293    0.07293          1          1          1          1      0.994          1 
   3  rs143952875    0.07293    0.07293          1          1          1          1      0.994          1 
   3   rs77707655    0.07306    0.07306          1          1          1          1      0.994          1 
   3   rs36004543    0.07306    0.07306          1          1          1          1      0.994          1 
   3  rs201728326    0.07318    0.07318          1          1          1          1      0.994          1 
   3   rs75441976    0.07318    0.07318          1          1          1          1      0.994          1 
   3  rs113414827    0.07318    0.07318          1          1          1          1      0.994          1 
   3   rs77937427    0.07318    0.07318          1          1          1          1      0.994          1 
   3  rs551335690    0.07319    0.07319          1          1          1          1      0.994          1 
   3   rs58667377    0.07347    0.07347          1          1          1          1      0.994          1 
   3    rs9825383    0.07367    0.07367          1          1          1          1      0.994          1 
   3    rs9868934    0.07367    0.07367          1          1          1          1      0.994          1 
   3    rs1716856    0.07368    0.07368          1          1          1          1      0.994          1 
   3     rs559461    0.07399    0.07399          1          1          1          1      0.994          1 
   3    rs6801693      0.074      0.074          1          1          1          1      0.994          1 
   3     rs396521    0.07432    0.07432          1          1          1          1      0.994          1 
   3    rs2717225    0.07433    0.07433          1          1          1          1      0.994          1 
   3     rs870429    0.07433    0.07433          1          1          1          1      0.994          1 
   3   rs71330914    0.07473    0.07473          1          1          1          1      0.994          1 
   3  rs113567496    0.07509    0.07509          1          1          1          1      0.994          1 
   3   rs72971013    0.07509    0.07509          1          1          1          1      0.994          1 
   3   rs72971017    0.07509    0.07509          1          1          1          1      0.994          1 
   3   rs72971018    0.07509    0.07509          1          1          1          1      0.994          1 
   3   rs72971026    0.07509    0.07509          1          1          1          1      0.994          1 
   3  rs147396134    0.07509    0.07509          1          1          1          1      0.994          1 
   3  rs577363847    0.07547    0.07547          1          1          1          1      0.994          1 
   3   rs78610936     0.0756     0.0756          1          1          1          1      0.994          1 
   3   rs35168877    0.07613    0.07613          1          1          1          1      0.994          1 
   3    rs2667468    0.07635    0.07635          1          1          1          1      0.994          1 
   3    rs2551605    0.07665    0.07665          1          1          1          1      0.994          1 
   3    rs2194423    0.07732    0.07732          1          1          1          1      0.994          1 
   3    rs2551598    0.07732    0.07732          1          1          1          1      0.994          1 
   3   rs71983105    0.07732    0.07732          1          1          1          1      0.994          1 
   3    rs2081311    0.07732    0.07732          1          1          1          1      0.994          1 
   3    rs2113470    0.07732    0.07732          1          1          1          1      0.994          1 
   3    rs2015444    0.07732    0.07732          1          1          1          1      0.994          1 
   3   rs59050997    0.07751    0.07751          1          1          1          1      0.994          1 
   3    rs9819254    0.07773    0.07773          1          1          1          1      0.994          1 
   3    rs9826728    0.07773    0.07773          1          1          1          1      0.994          1 
   3   rs72208786    0.07773    0.07773          1          1          1          1      0.994          1 
   3  rs557448133    0.07798    0.07798          1          1          1          1      0.994          1 
   3  rs548109949      0.078      0.078          1          1          1          1      0.994          1 
   3   rs76026161    0.07812    0.07812          1          1          1          1      0.994          1 
   3  rs114353831    0.07819    0.07819          1          1          1          1      0.994          1 
   3  rs111259043    0.07819    0.07819          1          1          1          1      0.994          1 
   3  rs114333871    0.07819    0.07819          1          1          1          1      0.994          1 
   3   rs80299758    0.07819    0.07819          1          1          1          1      0.994          1 
   3   rs77965513    0.07819    0.07819          1          1          1          1      0.994          1 
   3    rs6804436    0.07819    0.07819          1          1          1          1      0.994          1 
   3   rs12492773    0.07868    0.07868          1          1          1          1      0.994          1 
   3    rs9873177    0.07868    0.07868          1          1          1          1      0.994          1 
   3    rs9815443    0.07868    0.07868          1          1          1          1      0.994          1 
   3   rs28703887    0.07868    0.07868          1          1          1          1      0.994          1 
   3    rs9820521    0.07868    0.07868          1          1          1          1      0.994          1 
   3    rs9858885    0.07868    0.07868          1          1          1          1      0.994          1 
   3    rs9858743    0.07868    0.07868          1          1          1          1      0.994          1 
   3   rs58586329    0.07868    0.07868          1          1          1          1      0.994          1 
   3   rs57215152    0.07868    0.07868          1          1          1          1      0.994          1 
   3   rs56200000    0.07868    0.07868          1          1          1          1      0.994          1 
   3  rs202136364    0.07868    0.07868          1          1          1          1      0.994          1 
   3  rs143376135    0.07868    0.07868          1          1          1          1      0.994          1 
   3   rs60954790    0.07868    0.07868          1          1          1          1      0.994          1 
   3    rs9847908    0.07868    0.07868          1          1          1          1      0.994          1 
   3    rs9830012    0.07868    0.07868          1          1          1          1      0.994          1 
   3    rs9830150    0.07868    0.07868          1          1          1          1      0.994          1 
   3   rs73195653    0.07868    0.07868          1          1          1          1      0.994          1 
   3    rs9878072    0.07868    0.07868          1          1          1          1      0.994          1 
   3    rs9878000    0.07868    0.07868          1          1          1          1      0.994          1 
   3   rs79872028    0.07868    0.07868          1          1          1          1      0.994          1 
   3    rs9813435    0.07868    0.07868          1          1          1          1      0.994          1 
   3   rs12495141    0.07868    0.07868          1          1          1          1      0.994          1 
   3   rs12489722    0.07868    0.07868          1          1          1          1      0.994          1 
   3    rs9827310    0.07868    0.07868          1          1          1          1      0.994          1 
   3    rs3792361    0.07868    0.07868          1          1          1          1      0.994          1 
   3    rs9860689    0.07868    0.07868          1          1          1          1      0.994          1 
   3    rs9841312    0.07868    0.07868          1          1          1          1      0.994          1 
   3    rs9857140    0.07868    0.07868          1          1          1          1      0.994          1 
   3   rs62263192    0.07868    0.07868          1          1          1          1      0.994          1 
   3    rs9844212    0.07873    0.07873          1          1          1          1      0.994          1 
   3    rs3845913    0.07918    0.07918          1          1          1          1      0.994          1 
   3   rs11438345    0.07918    0.07918          1          1          1          1      0.994          1 
   3    rs9872572    0.07918    0.07918          1          1          1          1      0.994          1 
   3    rs9818482    0.07924    0.07924          1          1          1          1      0.994          1 
   3    rs9818228    0.07924    0.07924          1          1          1          1      0.994          1 
   3    rs9866536    0.07941    0.07941          1          1          1          1      0.994          1 
   3   rs77066685    0.07941    0.07941          1          1          1          1      0.994          1 
   3   rs76351985    0.07955    0.07955          1          1          1          1      0.994          1 
   3    rs7652247    0.07955    0.07955          1          1          1          1      0.994          1 
   3    rs5015969    0.07969    0.07969          1          1          1          1      0.994          1 
   3  rs531304770     0.0798     0.0798          1          1          1          1      0.994          1 
   3  rs561550195    0.08061    0.08061          1          1          1          1      0.994          1 
   3    rs2717235    0.08066    0.08066          1          1          1          1      0.994          1 
   3   rs12489511    0.08067    0.08067          1          1          1          1      0.994          1 
   3   rs34920680    0.08067    0.08067          1          1          1          1      0.994          1 
   3    rs4676754    0.08067    0.08067          1          1          1          1      0.994          1 
   3    rs1259495    0.08072    0.08072          1          1          1          1      0.994          1 
   3  rs116826108    0.08083    0.08083          1          1          1          1      0.994          1 
   3     rs820332     0.0818     0.0818          1          1          1          1      0.994          1 
   3     rs805011    0.08219    0.08219          1          1          1          1      0.994          1 
   3   rs75028399    0.08334    0.08334          1          1          1          1      0.994          1 
   3  rs143016108    0.08334    0.08334          1          1          1          1      0.994          1 
   3    rs9845727    0.08402    0.08402          1          1          1          1      0.994          1 
   3   rs12485446    0.08416    0.08416          1          1          1          1      0.994          1 
   3   rs75099270    0.08416    0.08416          1          1          1          1      0.994          1 
   3   rs79839362    0.08416    0.08416          1          1          1          1      0.994          1 
   3  rs114211109    0.08416    0.08416          1          1          1          1      0.994          1 
   3   rs12497721    0.08416    0.08416          1          1          1          1      0.994          1 
   3  rs539396463    0.08416    0.08416          1          1          1          1      0.994          1 
   3   rs16831134    0.08416    0.08416          1          1          1          1      0.994          1 
   3    rs2319741    0.08416    0.08416          1          1          1          1      0.994          1 
   3   rs77341853    0.08416    0.08416          1          1          1          1      0.994          1 
   3   rs13434309    0.08422    0.08422          1          1          1          1      0.994          1 
   3   rs10511420    0.08496    0.08496          1          1          1          1      0.994          1 
   3   rs74957665    0.08506    0.08506          1          1          1          1      0.994          1 
   3   rs67931976    0.08507    0.08507          1          1          1          1      0.994          1 
   3   rs55780469    0.08507    0.08507          1          1          1          1      0.994          1 
   3   rs55857899    0.08507    0.08507          1          1          1          1      0.994          1 
   3   rs73188320    0.08507    0.08507          1          1          1          1      0.994          1 
   3   rs73188327    0.08507    0.08507          1          1          1          1      0.994          1 
   3   rs34551808    0.08527    0.08527          1          1          1          1      0.994          1 
   3  rs547251674    0.08529    0.08529          1          1          1          1      0.994          1 
   3  rs114870287    0.08534    0.08534          1          1          1          1      0.994          1 
   3  rs541465626    0.08589    0.08589          1          1          1          1      0.994          1 
   3  rs555623198    0.08589    0.08589          1          1          1          1      0.994          1 
   3  rs116057411    0.08602    0.08602          1          1          1          1      0.994          1 
   3    rs9815665    0.08606    0.08606          1          1          1          1      0.994          1 
   3    rs3101345    0.08616    0.08616          1          1          1          1      0.994          1 
   3   rs11707599    0.08617    0.08617          1          1          1          1      0.994          1 
   3    rs7632933    0.08622    0.08622          1          1          1          1      0.994          1 
   3    rs9847640    0.08635    0.08635          1          1          1          1      0.994          1 
   3     rs431241    0.08646    0.08646          1          1          1          1      0.994          1 
   3  rs144938117    0.08646    0.08646          1          1          1          1      0.994          1 
   3     rs374128    0.08646    0.08646          1          1          1          1      0.994          1 
   3     rs702004    0.08646    0.08646          1          1          1          1      0.994          1 
   3     rs836340    0.08646    0.08646          1          1          1          1      0.994          1 
   3     rs560420    0.08646    0.08646          1          1          1          1      0.994          1 
   3     rs856895    0.08646    0.08646          1          1          1          1      0.994          1 
   3     rs836338    0.08646    0.08646          1          1          1          1      0.994          1 
   3    rs2948182    0.08646    0.08646          1          1          1          1      0.994          1 
   3    rs2931069    0.08646    0.08646          1          1          1          1      0.994          1 
   3     rs553479    0.08646    0.08646          1          1          1          1      0.994          1 
   3     rs401613    0.08646    0.08646          1          1          1          1      0.994          1 
   3    rs2971381    0.08646    0.08646          1          1          1          1      0.994          1 
   3     rs383218    0.08646    0.08646          1          1          1          1      0.994          1 
   3    rs5852324     0.0869     0.0869          1          1          1          1      0.994          1 
   3    rs3828393     0.0869     0.0869          1          1          1          1      0.994          1 
   3  rs116638507    0.08708    0.08708          1          1          1          1      0.994          1 
   3  rs114949500    0.08708    0.08708          1          1          1          1      0.994          1 
   3  rs116262065    0.08708    0.08708          1          1          1          1      0.994          1 
   3  rs116317440    0.08708    0.08708          1          1          1          1      0.994          1 
   3    rs1802757    0.08719    0.08719          1          1          1          1      0.994          1 
   3    rs9985291    0.08719    0.08719          1          1          1          1      0.994          1 
   3    rs9985440    0.08719    0.08719          1          1          1          1      0.994          1 
   3    rs9870489    0.08719    0.08719          1          1          1          1      0.994          1 
   3    rs6438714     0.0876     0.0876          1          1          1          1      0.994          1 
   3    rs6438715     0.0876     0.0876          1          1          1          1      0.994          1 
   3    rs3851982     0.0876     0.0876          1          1          1          1      0.994          1 
   3    rs7635112     0.0876     0.0876          1          1          1          1      0.994          1 
   3  rs568283457    0.08777    0.08777          1          1          1          1      0.994          1 
   3   rs56190943    0.08781    0.08781          1          1          1          1      0.994          1 
   3    rs9812927    0.08793    0.08793          1          1          1          1      0.994          1 
   3   rs60461408    0.08797    0.08797          1          1          1          1      0.994          1 
   3    rs2673341    0.08805    0.08805          1          1          1          1      0.994          1 
   3     rs938392    0.08805    0.08805          1          1          1          1      0.994          1 
   3    rs2717229    0.08805    0.08805          1          1          1          1      0.994          1 
   3    rs9877813    0.08825    0.08825          1          1          1          1      0.994          1 
   3   rs10804550    0.08825    0.08825          1          1          1          1      0.994          1 
   3    rs3732363    0.08825    0.08825          1          1          1          1      0.994          1 
   3    rs7635647    0.08825    0.08825          1          1          1          1      0.994          1 
   3    rs9844508    0.08825    0.08825          1          1          1          1      0.994          1 
   3    rs5852234    0.08825    0.08825          1          1          1          1      0.994          1 
   3    rs6772067    0.08825    0.08825          1          1          1          1      0.994          1 
   3    rs2014142    0.08825    0.08825          1          1          1          1      0.994          1 
   3   rs10934519    0.08825    0.08825          1          1          1          1      0.994          1 
   3   rs62264984    0.08825    0.08825          1          1          1          1      0.994          1 
   3    rs2029609    0.08825    0.08825          1          1          1          1      0.994          1 
   3    rs2116321    0.08835    0.08835          1          1          1          1      0.994          1 
   3     rs953895    0.08857    0.08857          1          1          1          1      0.994          1 
   3  rs116834047    0.08903    0.08903          1          1          1          1      0.994          1 
   3  rs116583975    0.08903    0.08903          1          1          1          1      0.994          1 
   3   rs72970591    0.08903    0.08903          1          1          1          1      0.994          1 
   3   rs79343820    0.08909    0.08909          1          1          1          1      0.994          1 
   3   rs61795597    0.08936    0.08936          1          1          1          1      0.994          1 
   3  rs531775802    0.08947    0.08947          1          1          1          1      0.994          1 
   3  rs139315516    0.08972    0.08972          1          1          1          1      0.994          1 
   3    rs1471701    0.09013    0.09013          1          1          1          1      0.994          1 
   3    rs9847572     0.0902     0.0902          1          1          1          1      0.994          1 
   3  rs141039238     0.0902     0.0902          1          1          1          1      0.994          1 
   3   rs73856803     0.0902     0.0902          1          1          1          1      0.994          1 
   3    rs9855573    0.09022    0.09022          1          1          1          1      0.994          1 
   3  rs571909772    0.09024    0.09024          1          1          1          1      0.994          1 
   3   rs78247728    0.09024    0.09024          1          1          1          1      0.994          1 
   3    rs9840111    0.09024    0.09024          1          1          1          1      0.994          1 
   3  rs146591776    0.09024    0.09024          1          1          1          1      0.994          1 
   3    rs9816864    0.09024    0.09024          1          1          1          1      0.994          1 
   3    rs9842216    0.09024    0.09024          1          1          1          1      0.994          1 
   3    rs9289139    0.09024    0.09024          1          1          1          1      0.994          1 
   3    rs9836325    0.09024    0.09024          1          1          1          1      0.994          1 
   3    rs9862099    0.09024    0.09024          1          1          1          1      0.994          1 
   3    rs9846422    0.09024    0.09024          1          1          1          1      0.994          1 
   3   rs78247451    0.09024    0.09024          1          1          1          1      0.994          1 
   3   rs78850370    0.09024    0.09024          1          1          1          1      0.994          1 
   3  rs112094633    0.09026    0.09026          1          1          1          1      0.994          1 
   3   rs17842475    0.09044    0.09044          1          1          1          1      0.994          1 
   3    rs1056928    0.09049    0.09049          1          1          1          1      0.994          1 
   3    rs1259328    0.09049    0.09049          1          1          1          1      0.994          1 
   3    rs1147696    0.09049    0.09049          1          1          1          1      0.994          1 
   3    rs1147698    0.09049    0.09049          1          1          1          1      0.994          1 
   3    rs1147699    0.09049    0.09049          1          1          1          1      0.994          1 
   3   rs60554757     0.0906     0.0906          1          1          1          1      0.994          1 
   3    rs9883835    0.09081    0.09081          1          1          1          1      0.994          1 
   3    rs6781842    0.09081    0.09081          1          1          1          1      0.994          1 
   3    rs7631072    0.09081    0.09081          1          1          1          1      0.994          1 
   3    rs6784995    0.09081    0.09081          1          1          1          1      0.994          1 
   3   rs12487554    0.09081    0.09081          1          1          1          1      0.994          1 
   3    rs9289215    0.09081    0.09081          1          1          1          1      0.994          1 
   3    rs9819798    0.09081    0.09081          1          1          1          1      0.994          1 
   3   rs35954824    0.09081    0.09081          1          1          1          1      0.994          1 
   3    rs9844193    0.09081    0.09081          1          1          1          1      0.994          1 
   3    rs2332470    0.09081    0.09081          1          1          1          1      0.994          1 
   3  rs148957056    0.09081    0.09081          1          1          1          1      0.994          1 
   3   rs59031801    0.09081    0.09081          1          1          1          1      0.994          1 
   3    rs9875230    0.09081    0.09081          1          1          1          1      0.994          1 
   3    rs1137138    0.09081    0.09081          1          1          1          1      0.994          1 
   3   rs11709386    0.09081    0.09081          1          1          1          1      0.994          1 
   3   rs13317179    0.09094    0.09094          1          1          1          1      0.994          1 
   3    rs9860385    0.09094    0.09094          1          1          1          1      0.994          1 
   3   rs72955401    0.09094    0.09094          1          1          1          1      0.994          1 
   3    rs3036733    0.09134    0.09134          1          1          1          1      0.994          1 
   3    rs6765945    0.09161    0.09161          1          1          1          1      0.994          1 
   3    rs6438696    0.09161    0.09161          1          1          1          1      0.994          1 
   3    rs2332097    0.09161    0.09161          1          1          1          1      0.994          1 
   3    rs6438697    0.09161    0.09161          1          1          1          1      0.994          1 
   3    rs1106346    0.09162    0.09162          1          1          1          1      0.994          1 
   3   rs72958712     0.0919     0.0919          1          1          1          1      0.994          1 
   3   rs72958714     0.0919     0.0919          1          1          1          1      0.994          1 
   3  rs371598772     0.0919     0.0919          1          1          1          1      0.994          1 
   3   rs61535593     0.0919     0.0919          1          1          1          1      0.994          1 
   3     rs805006    0.09253    0.09253          1          1          1          1      0.994          1 
   3     rs805005    0.09253    0.09253          1          1          1          1      0.994          1 
   3    rs6772153    0.09289    0.09289          1          1          1          1      0.994          1 
   3   rs16834450    0.09302    0.09302          1          1          1          1      0.994          1 
   3  rs113009562    0.09311    0.09311          1          1          1          1      0.994          1 
   3   rs57302044     0.0942     0.0942          1          1          1          1      0.994          1 
   3    rs9289149    0.09445    0.09445          1          1          1          1      0.994          1 
   3   rs12490201    0.09459    0.09459          1          1          1          1      0.994          1 
   3    rs6776922    0.09459    0.09459          1          1          1          1      0.994          1 
   3    rs6777238    0.09459    0.09459          1          1          1          1      0.994          1 
   3    rs9824369    0.09459    0.09459          1          1          1          1      0.994          1 
   3   rs76642180    0.09459    0.09459          1          1          1          1      0.994          1 
   3    rs2030414    0.09462    0.09462          1          1          1          1      0.994          1 
   3    rs9880550    0.09462    0.09462          1          1          1          1      0.994          1 
   3    rs1969356    0.09462    0.09462          1          1          1          1      0.994          1 
   3    rs1464103    0.09472    0.09472          1          1          1          1      0.994          1 
   3     rs874477    0.09481    0.09481          1          1          1          1      0.994          1 
   3    rs9858398    0.09492    0.09492          1          1          1          1      0.994          1 
   3  rs191713389    0.09522    0.09522          1          1          1          1      0.994          1 
   3   rs73860109    0.09529    0.09529          1          1          1          1      0.994          1 
   3    rs6788519     0.0955     0.0955          1          1          1          1      0.994          1 
   3    rs6788538     0.0955     0.0955          1          1          1          1      0.994          1 
   3   rs61795577    0.09555    0.09555          1          1          1          1      0.994          1 
   3   rs61795582    0.09555    0.09555          1          1          1          1      0.994          1 
   3   rs17140364    0.09555    0.09555          1          1          1          1      0.994          1 
   3    rs4676817    0.09555    0.09555          1          1          1          1      0.994          1 
   3    rs4676818    0.09555    0.09555          1          1          1          1      0.994          1 
   3    rs4676819    0.09555    0.09555          1          1          1          1      0.994          1 
   3   rs61795590    0.09555    0.09555          1          1          1          1      0.994          1 
   3   rs17140396    0.09555    0.09555          1          1          1          1      0.994          1 
   3  rs140582056    0.09569    0.09569          1          1          1          1      0.994          1 
   3   rs56061481    0.09569    0.09569          1          1          1          1      0.994          1 
   3   rs59619053    0.09569    0.09569          1          1          1          1      0.994          1 
   3   rs74812126    0.09569    0.09569          1          1          1          1      0.994          1 
   3  rs112205009    0.09569    0.09569          1          1          1          1      0.994          1 
   3  rs147341984    0.09569    0.09569          1          1          1          1      0.994          1 
   3   rs55951087    0.09569    0.09569          1          1          1          1      0.994          1 
   3   rs58177347    0.09569    0.09569          1          1          1          1      0.994          1 
   3   rs73856869    0.09569    0.09569          1          1          1          1      0.994          1 
   3   rs73856870    0.09569    0.09569          1          1          1          1      0.994          1 
   3  rs112241749    0.09569    0.09569          1          1          1          1      0.994          1 
   3   rs79879533    0.09569    0.09569          1          1          1          1      0.994          1 
   3  rs374347763    0.09569    0.09569          1          1          1          1      0.994          1 
   3  rs559412318    0.09569    0.09569          1          1          1          1      0.994          1 
   3   rs73856872    0.09569    0.09569          1          1          1          1      0.994          1 
   3   rs74920592    0.09579    0.09579          1          1          1          1      0.994          1 
   3  rs145760611    0.09579    0.09579          1          1          1          1      0.994          1 
   3   rs58803655    0.09627    0.09627          1          1          1          1      0.994          1 
   3     rs820374    0.09631    0.09631          1          1          1          1      0.994          1 
   3   rs73860152    0.09647    0.09647          1          1          1          1      0.994          1 
   3   rs73857503    0.09647    0.09647          1          1          1          1      0.994          1 
   3    rs7614016     0.0966     0.0966          1          1          1          1      0.994          1 
   3    rs7613951     0.0966     0.0966          1          1          1          1      0.994          1 
   3   rs11717195     0.0966     0.0966          1          1          1          1      0.994          1 
   3   rs34970607     0.0966     0.0966          1          1          1          1      0.994          1 
   3    rs6798189     0.0966     0.0966          1          1          1          1      0.994          1 
   3   rs56371916     0.0966     0.0966          1          1          1          1      0.994          1 
   3   rs35543900     0.0966     0.0966          1          1          1          1      0.994          1 
   3   rs77804265     0.0966     0.0966          1          1          1          1      0.994          1 
   3    rs7630625    0.09663    0.09663          1          1          1          1      0.994          1 
   3   rs13065511    0.09664    0.09664          1          1          1          1      0.994          1 
   3    rs9289175    0.09707    0.09707          1          1          1          1      0.994          1 
   3  rs369348114    0.09725    0.09725          1          1          1          1      0.994          1 
   3   rs60155532    0.09725    0.09725          1          1          1          1      0.994          1 
   3   rs10637145    0.09766    0.09766          1          1          1          1      0.994          1 
   3    rs1370741    0.09774    0.09774          1          1          1          1      0.994          1 
   3   rs13100104    0.09862    0.09862          1          1          1          1      0.994          1 
   3   rs73188552    0.09862    0.09862          1          1          1          1      0.994          1 
   3    rs7634187    0.09862    0.09862          1          1          1          1      0.994          1 
   3   rs73200042    0.09862    0.09862          1          1          1          1      0.994          1 
   3   rs73200043    0.09862    0.09862          1          1          1          1      0.994          1 
   3   rs55795951    0.09862    0.09862          1          1          1          1      0.994          1 
   3   rs16834430    0.09862    0.09862          1          1          1          1      0.994          1 
   3   rs16834431    0.09862    0.09862          1          1          1          1      0.994          1 
   3  rs148057486    0.09862    0.09862          1          1          1          1      0.994          1 
   3   rs78222078    0.09876    0.09876          1          1          1          1      0.994          1 
   3   rs12493592    0.09905    0.09905          1          1          1          1      0.994          1 
   3   rs12496410    0.09905    0.09905          1          1          1          1      0.994          1 
   3   rs73190162    0.09905    0.09905          1          1          1          1      0.994          1 
   3    rs6438790    0.09934    0.09934          1          1          1          1      0.994          1 
   3     rs557138    0.09938    0.09938          1          1          1          1      0.994          1 
   3    rs4676682    0.09938    0.09938          1          1          1          1      0.994          1 
   3  rs368190260    0.09963    0.09963          1          1          1          1      0.994          1 
   3   rs12492011     0.1002     0.1002          1          1          1          1      0.994          1 
   3    rs9875236     0.1004     0.1004          1          1          1          1      0.994          1 
   3   rs73854776     0.1004     0.1004          1          1          1          1      0.994          1 
   3    rs7646584     0.1009     0.1009          1          1          1          1      0.994          1 
   3    rs6786428      0.101      0.101          1          1          1          1      0.994          1 
   3   rs12491439     0.1012     0.1012          1          1          1          1      0.994          1 
   3   rs28562099     0.1012     0.1012          1          1          1          1      0.994          1 
   3    rs9839589     0.1012     0.1012          1          1          1          1      0.994          1 
   3   rs11371880     0.1013     0.1013          1          1          1          1      0.994          1 
   3   rs58106932     0.1015     0.1015          1          1          1          1      0.994          1 
   3  rs111602473     0.1015     0.1015          1          1          1          1      0.994          1 
   3  rs111358949     0.1015     0.1015          1          1          1          1      0.994          1 
   3   rs55636509     0.1015     0.1015          1          1          1          1      0.994          1 
   3    rs9873221     0.1015     0.1015          1          1          1          1      0.994          1 
   3    rs1920112     0.1015     0.1015          1          1          1          1      0.994          1 
   3   rs35736887     0.1015     0.1015          1          1          1          1      0.994          1 
   3    rs2971213     0.1019     0.1019          1          1          1          1      0.994          1 
   3    rs1085622     0.1019     0.1019          1          1          1          1      0.994          1 
   3    rs1085620     0.1019     0.1019          1          1          1          1      0.994          1 
   3    rs9824653     0.1019     0.1019          1          1          1          1      0.994          1 
   3   rs78188475     0.1021     0.1021          1          1          1          1      0.994          1 
   3   rs61254912     0.1021     0.1021          1          1          1          1      0.994          1 
   3   rs77031045     0.1031     0.1031          1          1          1          1      0.994          1 
   3    rs6769386     0.1031     0.1031          1          1          1          1      0.994          1 
   3   rs10934618     0.1032     0.1032          1          1          1          1      0.994          1 
   3    rs9825956     0.1034     0.1034          1          1          1          1      0.994          1 
   3    rs5852378     0.1036     0.1036          1          1          1          1      0.994          1 
   3   rs72967358      0.104      0.104          1          1          1          1      0.994          1 
   3   rs11306812     0.1042     0.1042          1          1          1          1      0.994          1 
   3    rs1545324     0.1046     0.1046          1          1          1          1      0.994          1 
   3   rs73200040     0.1048     0.1048          1          1          1          1      0.994          1 
   3  rs144251325      0.105      0.105          1          1          1          1      0.994          1 
   3  rs146298503      0.105      0.105          1          1          1          1      0.994          1 
   3  rs141091610      0.105      0.105          1          1          1          1      0.994          1 
   3   rs17140408      0.105      0.105          1          1          1          1      0.994          1 
   3  rs150684685      0.105      0.105          1          1          1          1      0.994          1 
   3     rs805001      0.105      0.105          1          1          1          1      0.994          1 
   3     rs805000      0.105      0.105          1          1          1          1      0.994          1 
   3     rs804999      0.105      0.105          1          1          1          1      0.994          1 
   3    rs6810298     0.1052     0.1052          1          1          1          1      0.994          1 
   3    rs9881117     0.1052     0.1052          1          1          1          1      0.994          1 
   3    rs1515574     0.1057     0.1057          1          1          1          1      0.994          1 
   3   rs34143531     0.1057     0.1057          1          1          1          1      0.994          1 
   3    rs9836399     0.1059     0.1059          1          1          1          1      0.994          1 
   3   rs76188292      0.106      0.106          1          1          1          1      0.994          1 
   3   rs79092352      0.106      0.106          1          1          1          1      0.994          1 
   3  rs543912318      0.106      0.106          1          1          1          1      0.994          1 
   3   rs35446717     0.1063     0.1063          1          1          1          1      0.994          1 
   3   rs12495900     0.1064     0.1064          1          1          1          1      0.994          1 
   3  rs142938207     0.1068     0.1068          1          1          1          1      0.994          1 
   3   rs11712805     0.1072     0.1072          1          1          1          1      0.994          1 
   3   rs35720277     0.1076     0.1076          1          1          1          1      0.994          1 
   3     rs836861     0.1076     0.1076          1          1          1          1      0.994          1 
   3  rs115902874     0.1083     0.1083          1          1          1          1      0.994          1 
   3  rs369972784     0.1083     0.1083          1          1          1          1      0.994          1 
   3  rs145612967     0.1083     0.1083          1          1          1          1      0.994          1 
   3  rs115082954     0.1083     0.1083          1          1          1          1      0.994          1 
   3  rs144009301     0.1083     0.1083          1          1          1          1      0.994          1 
   3  rs116813508     0.1083     0.1083          1          1          1          1      0.994          1 
   3    rs1533722     0.1085     0.1085          1          1          1          1      0.994          1 
   3  rs200520122     0.1091     0.1091          1          1          1          1      0.994          1 
   3    rs6793057     0.1092     0.1092          1          1          1          1      0.994          1 
   3   rs13095945     0.1092     0.1092          1          1          1          1      0.994          1 
   3   rs13071069     0.1092     0.1092          1          1          1          1      0.994          1 
   3   rs16833463     0.1092     0.1092          1          1          1          1      0.994          1 
   3   rs10934614     0.1092     0.1092          1          1          1          1      0.994          1 
   3   rs59461214     0.1092     0.1092          1          1          1          1      0.994          1 
   3    rs6783483     0.1092     0.1092          1          1          1          1      0.994          1 
   3    rs4048550     0.1092     0.1092          1          1          1          1      0.994          1 
   3    rs5852379     0.1092     0.1092          1          1          1          1      0.994          1 
   3   rs60594492     0.1093     0.1093          1          1          1          1      0.994          1 
   3   rs77381977     0.1097     0.1097          1          1          1          1      0.994          1 
   3   rs77149972     0.1097     0.1097          1          1          1          1      0.994          1 
   3    rs9681539     0.1097     0.1097          1          1          1          1      0.994          1 
   3   rs78755744     0.1097     0.1097          1          1          1          1      0.994          1 
   3   rs75887240     0.1097     0.1097          1          1          1          1      0.994          1 
   3   rs10934527       0.11       0.11          1          1          1          1      0.994          1 
   3   rs75822538     0.1114     0.1114          1          1          1          1      0.994          1 
   3   rs77439893     0.1114     0.1114          1          1          1          1      0.994          1 
   3    rs2332179     0.1117     0.1117          1          1          1          1      0.994          1 
   3    rs9812341     0.1117     0.1117          1          1          1          1      0.994          1 
   3    rs6438725     0.1117     0.1117          1          1          1          1      0.994          1 
   3    rs9834317     0.1117     0.1117          1          1          1          1      0.994          1 
   3    rs9881201     0.1117     0.1117          1          1          1          1      0.994          1 
   3   rs56236741     0.1117     0.1117          1          1          1          1      0.994          1 
   3   rs35996139     0.1121     0.1121          1          1          1          1      0.994          1 
   3    rs2877559     0.1121     0.1121          1          1          1          1      0.994          1 
   3  rs114107773     0.1124     0.1124          1          1          1          1      0.994          1 
   3   rs58573766     0.1125     0.1125          1          1          1          1      0.994          1 
   3   rs57730652     0.1126     0.1126          1          1          1          1      0.994          1 
   3   rs56048447     0.1126     0.1126          1          1          1          1      0.994          1 
   3    rs7618561     0.1128     0.1128          1          1          1          1      0.994          1 
   3   rs71330985     0.1128     0.1128          1          1          1          1      0.994          1 
   3  rs150640260     0.1128     0.1128          1          1          1          1      0.994          1 
   3  rs143791396     0.1129     0.1129          1          1          1          1      0.994          1 
   3  rs149687715     0.1129     0.1129          1          1          1          1      0.994          1 
   3  rs141386185     0.1129     0.1129          1          1          1          1      0.994          1 
   3  rs143769491     0.1129     0.1129          1          1          1          1      0.994          1 
   3    rs6777149     0.1129     0.1129          1          1          1          1      0.994          1 
   3  rs141624157     0.1129     0.1129          1          1          1          1      0.994          1 
   3  rs143459574     0.1129     0.1129          1          1          1          1      0.994          1 
   3  rs139496192     0.1129     0.1129          1          1          1          1      0.994          1 
   3  rs137911778     0.1129     0.1129          1          1          1          1      0.994          1 
   3  rs570074023     0.1133     0.1133          1          1          1          1      0.994          1 
   3   rs72968390     0.1136     0.1136          1          1          1          1      0.994          1 
   3    rs9852152      0.114      0.114          1          1          1          1      0.994          1 
   3    rs1394960      0.114      0.114          1          1          1          1      0.994          1 
   3    rs4676689     0.1146     0.1146          1          1          1          1      0.994          1 
   3   rs56146489     0.1149     0.1149          1          1          1          1      0.994          1 
   3    rs7631565      0.115      0.115          1          1          1          1      0.994          1 
   3     rs669984     0.1152     0.1152          1          1          1          1      0.994          1 
   3  rs113733537     0.1153     0.1153          1          1          1          1      0.994          1 
   3    rs4234212     0.1153     0.1153          1          1          1          1      0.994          1 
   3   rs10048957     0.1153     0.1153          1          1          1          1      0.994          1 
   3   rs11711009     0.1153     0.1153          1          1          1          1      0.994          1 
   3    rs9881951     0.1153     0.1153          1          1          1          1      0.994          1 
   3   rs12631101     0.1153     0.1153          1          1          1          1      0.994          1 
   3    rs3934729     0.1153     0.1153          1          1          1          1      0.994          1 
   3    rs4678005     0.1153     0.1153          1          1          1          1      0.994          1 
   3  rs368840360     0.1157     0.1157          1          1          1          1      0.994          1 
   3  rs550125439     0.1158     0.1158          1          1          1          1      0.994          1 
   3  rs140682971     0.1159     0.1159          1          1          1          1      0.994          1 
   3  rs148136439     0.1159     0.1159          1          1          1          1      0.994          1 
   3   rs78451350     0.1159     0.1159          1          1          1          1      0.994          1 
   3   rs75013075     0.1159     0.1159          1          1          1          1      0.994          1 
   3  rs112231232     0.1159     0.1159          1          1          1          1      0.994          1 
   3   rs77560082     0.1159     0.1159          1          1          1          1      0.994          1 
   3    rs7646286     0.1159     0.1159          1          1          1          1      0.994          1 
   3   rs75459590     0.1159     0.1159          1          1          1          1      0.994          1 
   3   rs77568390     0.1159     0.1159          1          1          1          1      0.994          1 
   3  rs201852572     0.1159     0.1159          1          1          1          1      0.994          1 
   3   rs74381677     0.1159     0.1159          1          1          1          1      0.994          1 
   3  rs146767099     0.1159     0.1159          1          1          1          1      0.994          1 
   3   rs79340911     0.1159     0.1159          1          1          1          1      0.994          1 
   3  rs148996042     0.1159     0.1159          1          1          1          1      0.994          1 
   3  rs538227161     0.1159     0.1159          1          1          1          1      0.994          1 
   3   rs79575362     0.1159     0.1159          1          1          1          1      0.994          1 
   3  rs112623754     0.1159     0.1159          1          1          1          1      0.994          1 
   3  rs147467287     0.1159     0.1159          1          1          1          1      0.994          1 
   3  rs115340869     0.1159     0.1159          1          1          1          1      0.994          1 
   3  rs111642052     0.1159     0.1159          1          1          1          1      0.994          1 
   3    rs6789422     0.1159     0.1159          1          1          1          1      0.994          1 
   3    rs6789971     0.1159     0.1159          1          1          1          1      0.994          1 
   3    rs6778786     0.1159     0.1159          1          1          1          1      0.994          1 
   3    rs9870199      0.116      0.116          1          1          1          1      0.994          1 
   3    rs9968109     0.1167     0.1167          1          1          1          1      0.994          1 
   3    rs7619694     0.1167     0.1167          1          1          1          1      0.994          1 
   3   rs59011025     0.1167     0.1167          1          1          1          1      0.994          1 
   3   rs11709397     0.1167     0.1167          1          1          1          1      0.994          1 
   3  rs144620304     0.1174     0.1174          1          1          1          1      0.994          1 
   3   rs79818258     0.1175     0.1175          1          1          1          1      0.994          1 
   3   rs13068983     0.1179     0.1179          1          1          1          1      0.994          1 
   3   rs73857516      0.118      0.118          1          1          1          1      0.994          1 
   3    rs1971774     0.1183     0.1183          1          1          1          1      0.994          1 
   3    rs7629139     0.1183     0.1183          1          1          1          1      0.994          1 
   3   rs60388563     0.1184     0.1184          1          1          1          1      0.994          1 
   3  rs144486035     0.1184     0.1184          1          1          1          1      0.994          1 
   3  rs139037606     0.1192     0.1192          1          1          1          1      0.994          1 
   3   rs73858157     0.1195     0.1195          1          1          1          1      0.994          1 
   3   rs73858160     0.1195     0.1195          1          1          1          1      0.994          1 
   3   rs34765993     0.1195     0.1195          1          1          1          1      0.994          1 
   3    rs9846512     0.1196     0.1196          1          1          1          1      0.994          1 
   3    rs9829772     0.1196     0.1196          1          1          1          1      0.994          1 
   3    rs9850143     0.1196     0.1196          1          1          1          1      0.994          1 
   3    rs7642525     0.1197     0.1197          1          1          1          1      0.994          1 
   3    rs1969261     0.1197     0.1197          1          1          1          1      0.994          1 
   3    rs3911406     0.1198     0.1198          1          1          1          1      0.994          1 
   3   rs72970520     0.1198     0.1198          1          1          1          1      0.994          1 
   3   rs11927367       0.12       0.12          1          1          1          1      0.994          1 
   3    rs7631519     0.1201     0.1201          1          1          1          1      0.994          1 
   3    rs3805129     0.1203     0.1203          1          1          1          1      0.994          1 
   3  rs114087330     0.1203     0.1203          1          1          1          1      0.994          1 
   3  rs142191523     0.1203     0.1203          1          1          1          1      0.994          1 
   3   rs79584004     0.1203     0.1203          1          1          1          1      0.994          1 
   3    rs9820766     0.1204     0.1204          1          1          1          1      0.994          1 
   3    rs7613918     0.1204     0.1204          1          1          1          1      0.994          1 
   3   rs35948525     0.1206     0.1206          1          1          1          1      0.994          1 
   3   rs34086988     0.1212     0.1212          1          1          1          1      0.994          1 
   3  rs563809209     0.1214     0.1214          1          1          1          1      0.994          1 
   3    rs6764776     0.1215     0.1215          1          1          1          1      0.994          1 
   3    rs9850986     0.1217     0.1217          1          1          1          1      0.994          1 
   3   rs34940828     0.1219     0.1219          1          1          1          1      0.994          1 
   3   rs56403667      0.122      0.122          1          1          1          1      0.994          1 
   3   rs80248585     0.1223     0.1223          1          1          1          1      0.994          1 
   3   rs71332706     0.1224     0.1224          1          1          1          1      0.994          1 
   3   rs35487225     0.1224     0.1224          1          1          1          1      0.994          1 
   3    rs9866936     0.1228     0.1228          1          1          1          1      0.994          1 
   3    rs4491840     0.1228     0.1228          1          1          1          1      0.994          1 
   3   rs66508963     0.1228     0.1228          1          1          1          1      0.994          1 
   3  rs111289055     0.1228     0.1228          1          1          1          1      0.994          1 
   3   rs55744726     0.1228     0.1228          1          1          1          1      0.994          1 
   3   rs73186095     0.1228     0.1228          1          1          1          1      0.994          1 
   3   rs67446552     0.1228     0.1228          1          1          1          1      0.994          1 
   3   rs67706840     0.1228     0.1228          1          1          1          1      0.994          1 
   3   rs16833078     0.1228     0.1228          1          1          1          1      0.994          1 
   3   rs16833080     0.1228     0.1228          1          1          1          1      0.994          1 
   3   rs34749653     0.1228     0.1228          1          1          1          1      0.994          1 
   3   rs34231164     0.1228     0.1228          1          1          1          1      0.994          1 
   3    rs4676737     0.1228     0.1228          1          1          1          1      0.994          1 
   3   rs61798093     0.1228     0.1228          1          1          1          1      0.994          1 
   3   rs35018313     0.1233     0.1233          1          1          1          1      0.994          1 
   3    rs7646110     0.1233     0.1233          1          1          1          1      0.994          1 
   3    rs6438726     0.1233     0.1233          1          1          1          1      0.994          1 
   3    rs7635930     0.1233     0.1233          1          1          1          1      0.994          1 
   3   rs12374168     0.1233     0.1233          1          1          1          1      0.994          1 
   3    rs3749213     0.1233     0.1233          1          1          1          1      0.994          1 
   3   rs10934592     0.1233     0.1233          1          1          1          1      0.994          1 
   3   rs73188396     0.1233     0.1233          1          1          1          1      0.994          1 
   3    rs4234223     0.1233     0.1233          1          1          1          1      0.994          1 
   3    rs4677951     0.1233     0.1233          1          1          1          1      0.994          1 
   3    rs2002271     0.1233     0.1233          1          1          1          1      0.994          1 
   3  rs112554448     0.1233     0.1233          1          1          1          1      0.994          1 
   3   rs76170335     0.1233     0.1233          1          1          1          1      0.994          1 
   3   rs10934594     0.1233     0.1233          1          1          1          1      0.994          1 
   3    rs7648255     0.1233     0.1233          1          1          1          1      0.994          1 
   3    rs7639260     0.1233     0.1233          1          1          1          1      0.994          1 
   3    rs6438730     0.1233     0.1233          1          1          1          1      0.994          1 
   3  rs113779707     0.1233     0.1233          1          1          1          1      0.994          1 
   3   rs12488797     0.1233     0.1233          1          1          1          1      0.994          1 
   3   rs34857537     0.1233     0.1233          1          1          1          1      0.994          1 
   3  rs112060906     0.1233     0.1233          1          1          1          1      0.994          1 
   3   rs11927245     0.1233     0.1233          1          1          1          1      0.994          1 
   3  rs140036887     0.1233     0.1233          1          1          1          1      0.994          1 
   3    rs6773720     0.1233     0.1233          1          1          1          1      0.994          1 
   3   rs73190134     0.1233     0.1233          1          1          1          1      0.994          1 
   3   rs75917970     0.1233     0.1233          1          1          1          1      0.994          1 
   3    rs6769837     0.1233     0.1233          1          1          1          1      0.994          1 
   3    rs4677956     0.1233     0.1233          1          1          1          1      0.994          1 
   3    rs6805271     0.1233     0.1233          1          1          1          1      0.994          1 
   3   rs73190168     0.1233     0.1233          1          1          1          1      0.994          1 
   3   rs73190173     0.1233     0.1233          1          1          1          1      0.994          1 
   3    rs5852302     0.1233     0.1233          1          1          1          1      0.994          1 
   3   rs73190177     0.1233     0.1233          1          1          1          1      0.994          1 
   3    rs7641530     0.1233     0.1233          1          1          1          1      0.994          1 
   3  rs151138421     0.1233     0.1233          1          1          1          1      0.994          1 
   3    rs7638174     0.1233     0.1233          1          1          1          1      0.994          1 
   3  rs141494669     0.1233     0.1233          1          1          1          1      0.994          1 
   3   rs80047419     0.1233     0.1233          1          1          1          1      0.994          1 
   3   rs73190185     0.1233     0.1233          1          1          1          1      0.994          1 
   3  rs138013751     0.1233     0.1233          1          1          1          1      0.994          1 
   3    rs7628052     0.1233     0.1233          1          1          1          1      0.994          1 
   3    rs6780909     0.1233     0.1233          1          1          1          1      0.994          1 
   3   rs11420285     0.1233     0.1233          1          1          1          1      0.994          1 
   3   rs73192103     0.1233     0.1233          1          1          1          1      0.994          1 
   3    rs2198766     0.1235     0.1235          1          1          1          1      0.994          1 
   3    rs4678050     0.1235     0.1235          1          1          1          1      0.994          1 
   3  rs139894563     0.1235     0.1235          1          1          1          1      0.994          1 
   3    rs9836990     0.1236     0.1236          1          1          1          1      0.994          1 
   3     rs426056     0.1238     0.1238          1          1          1          1      0.994          1 
   3   rs12330851     0.1242     0.1242          1          1          1          1      0.994          1 
   3   rs61044307     0.1243     0.1243          1          1          1          1      0.994          1 
   3  rs112134797     0.1243     0.1243          1          1          1          1      0.994          1 
   3  rs549917218     0.1243     0.1243          1          1          1          1      0.994          1 
   3   rs58265504     0.1246     0.1246          1          1          1          1      0.994          1 
   3   rs72962329     0.1246     0.1246          1          1          1          1      0.994          1 
   3   rs72962330     0.1246     0.1246          1          1          1          1      0.994          1 
   3   rs56768990     0.1246     0.1246          1          1          1          1      0.994          1 
   3   rs34383355     0.1246     0.1246          1          1          1          1      0.994          1 
   3   rs72962336     0.1246     0.1246          1          1          1          1      0.994          1 
   3   rs72962341     0.1246     0.1246          1          1          1          1      0.994          1 
   3   rs13101217     0.1254     0.1254          1          1          1          1      0.994          1 
   3    rs6438785     0.1254     0.1254          1          1          1          1      0.994          1 
   3  rs200816131     0.1254     0.1254          1          1          1          1      0.994          1 
   3  rs200764229     0.1254     0.1254          1          1          1          1      0.994          1 
   3     rs390950     0.1254     0.1254          1          1          1          1      0.994          1 
   3     rs322458     0.1254     0.1254          1          1          1          1      0.994          1 
   3     rs178726     0.1254     0.1254          1          1          1          1      0.994          1 
   3    rs6796833     0.1259     0.1259          1          1          1          1      0.994          1 
   3     rs820364      0.126      0.126          1          1          1          1      0.994          1 
   3    rs9871758     0.1264     0.1264          1          1          1          1      0.994          1 
   3   rs11918840     0.1264     0.1264          1          1          1          1      0.994          1 
   3    rs6801013     0.1264     0.1264          1          1          1          1      0.994          1 
   3   rs75085211     0.1264     0.1264          1          1          1          1      0.994          1 
   3    rs2943756     0.1267     0.1267          1          1          1          1      0.994          1 
   3    rs2673713     0.1267     0.1267          1          1          1          1      0.994          1 
   3  rs113148265     0.1272     0.1272          1          1          1          1      0.994          1 
   3    rs9821530     0.1273     0.1273          1          1          1          1      0.994          1 
   3   rs76680456     0.1273     0.1273          1          1          1          1      0.994          1 
   3   rs74851958     0.1273     0.1273          1          1          1          1      0.994          1 
   3   rs79898922     0.1273     0.1273          1          1          1          1      0.994          1 
   3   rs59476658     0.1273     0.1273          1          1          1          1      0.994          1 
   3    rs2681411     0.1281     0.1281          1          1          1          1      0.994          1 
   3   rs35519015     0.1286     0.1286          1          1          1          1      0.994          1 
   3    rs6770805     0.1286     0.1286          1          1          1          1      0.994          1 
   3   rs58123484     0.1288     0.1288          1          1          1          1      0.994          1 
   3   rs73188542     0.1292     0.1292          1          1          1          1      0.994          1 
   3   rs77080641     0.1292     0.1292          1          1          1          1      0.994          1 
   3    rs1456124     0.1293     0.1293          1          1          1          1      0.994          1 
   3    rs1147721     0.1302     0.1302          1          1          1          1      0.994          1 
   3   rs73858210     0.1302     0.1302          1          1          1          1      0.994          1 
   3  rs112572833     0.1302     0.1302          1          1          1          1      0.994          1 
   3   rs56950485     0.1302     0.1302          1          1          1          1      0.994          1 
   3   rs72966749     0.1302     0.1302          1          1          1          1      0.994          1 
   3    rs6809201     0.1302     0.1302          1          1          1          1      0.994          1 
   3   rs72968819     0.1302     0.1302          1          1          1          1      0.994          1 
   3    rs3845851     0.1302     0.1302          1          1          1          1      0.994          1 
   3   rs11927625     0.1304     0.1304          1          1          1          1      0.994          1 
   3   rs58949299     0.1307     0.1307          1          1          1          1      0.994          1 
   3   rs75456300     0.1307     0.1307          1          1          1          1      0.994          1 
   3   rs10593035     0.1309     0.1309          1          1          1          1      0.994          1 
   3   rs12485716     0.1313     0.1313          1          1          1          1      0.994          1 
   3   rs73856745     0.1316     0.1316          1          1          1          1      0.994          1 
   3    rs2877734     0.1316     0.1316          1          1          1          1      0.994          1 
   3    rs1814563     0.1316     0.1316          1          1          1          1      0.994          1 
   3  rs377487640     0.1316     0.1316          1          1          1          1      0.994          1 
   3     rs451182     0.1321     0.1321          1          1          1          1      0.994          1 
   3     rs454835     0.1321     0.1321          1          1          1          1      0.994          1 
   3     rs392255     0.1321     0.1321          1          1          1          1      0.994          1 
   3    rs4678038     0.1322     0.1322          1          1          1          1      0.994          1 
   3   rs73858322     0.1327     0.1327          1          1          1          1      0.994          1 
   3   rs56122337     0.1327     0.1327          1          1          1          1      0.994          1 
   3    rs9867765     0.1328     0.1328          1          1          1          1      0.994          1 
   3    rs4678191      0.133      0.133          1          1          1          1      0.994          1 
   3    rs7644233     0.1332     0.1332          1          1          1          1      0.994          1 
   3   rs74841784     0.1335     0.1335          1          1          1          1      0.994          1 
   3  rs540585601     0.1342     0.1342          1          1          1          1      0.994          1 
   3   rs12495139     0.1345     0.1345          1          1          1          1      0.994          1 
   3   rs35782160     0.1346     0.1346          1          1          1          1      0.994          1 
   3  rs555343104     0.1351     0.1351          1          1          1          1      0.994          1 
   3    rs6801416     0.1355     0.1355          1          1          1          1      0.994          1 
   3    rs1553309     0.1358     0.1358          1          1          1          1      0.994          1 
   3    rs1973490     0.1358     0.1358          1          1          1          1      0.994          1 
   3     rs836851     0.1365     0.1365          1          1          1          1      0.994          1 
   3     rs836855     0.1365     0.1365          1          1          1          1      0.994          1 
   3    rs2331812     0.1369     0.1369          1          1          1          1      0.994          1 
   3    rs1492178     0.1369     0.1369          1          1          1          1      0.994          1 
   3    rs3772129     0.1369     0.1369          1          1          1          1      0.994          1 
   3    rs2141488     0.1369     0.1369          1          1          1          1      0.994          1 
   3    rs6438644     0.1369     0.1369          1          1          1          1      0.994          1 
   3    rs1128158     0.1369     0.1369          1          1          1          1      0.994          1 
   3    rs1128154     0.1369     0.1369          1          1          1          1      0.994          1 
   3    rs6770842     0.1369     0.1369          1          1          1          1      0.994          1 
   3   rs73179962     0.1369     0.1369          1          1          1          1      0.994          1 
   3   rs74746356     0.1369     0.1369          1          1          1          1      0.994          1 
   3  rs112102372     0.1369     0.1369          1          1          1          1      0.994          1 
   3   rs10934555     0.1369     0.1369          1          1          1          1      0.994          1 
   3   rs73179967     0.1369     0.1369          1          1          1          1      0.994          1 
   3   rs12487377     0.1369     0.1369          1          1          1          1      0.994          1 
   3    rs2070178     0.1369     0.1369          1          1          1          1      0.994          1 
   3    rs9846174     0.1369     0.1369          1          1          1          1      0.994          1 
   3    rs9873644     0.1369     0.1369          1          1          1          1      0.994          1 
   3    rs9873648     0.1369     0.1369          1          1          1          1      0.994          1 
   3    rs9818402     0.1369     0.1369          1          1          1          1      0.994          1 
   3    rs7356043     0.1369     0.1369          1          1          1          1      0.994          1 
   3    rs6804322     0.1369     0.1369          1          1          1          1      0.994          1 
   3    rs9883663     0.1369     0.1369          1          1          1          1      0.994          1 
   3    rs3966068     0.1369     0.1369          1          1          1          1      0.994          1 
   3    rs9818194     0.1369     0.1369          1          1          1          1      0.994          1 
   3  rs111338398     0.1369     0.1369          1          1          1          1      0.994          1 
   3    rs9859243     0.1369     0.1369          1          1          1          1      0.994          1 
   3     rs869269     0.1372     0.1372          1          1          1          1      0.994          1 
   3   rs34315935     0.1374     0.1374          1          1          1          1      0.994          1 
   3   rs55676269     0.1374     0.1374          1          1          1          1      0.994          1 
   3    rs1316463     0.1381     0.1381          1          1          1          1      0.994          1 
   3   rs80321176     0.1382     0.1382          1          1          1          1      0.994          1 
   3    rs6774298     0.1382     0.1382          1          1          1          1      0.994          1 
   3   rs72969184     0.1389     0.1389          1          1          1          1      0.994          1 
   3   rs72969194     0.1389     0.1389          1          1          1          1      0.994          1 
   3   rs72971030     0.1389     0.1389          1          1          1          1      0.994          1 
   3   rs72971057     0.1389     0.1389          1          1          1          1      0.994          1 
   3  rs539276505     0.1389     0.1389          1          1          1          1      0.994          1 
   3  rs111382882     0.1389     0.1389          1          1          1          1      0.994          1 
   3   rs57147159     0.1389     0.1389          1          1          1          1      0.994          1 
   3   rs72952818     0.1389     0.1389          1          1          1          1      0.994          1 
   3  rs111962976     0.1389     0.1389          1          1          1          1      0.994          1 
   3   rs72952850     0.1389     0.1389          1          1          1          1      0.994          1 
   3   rs72952852     0.1389     0.1389          1          1          1          1      0.994          1 
   3   rs72952863     0.1389     0.1389          1          1          1          1      0.994          1 
   3   rs72952877     0.1389     0.1389          1          1          1          1      0.994          1 
   3   rs72952884     0.1389     0.1389          1          1          1          1      0.994          1 
   3   rs72954705     0.1389     0.1389          1          1          1          1      0.994          1 
   3   rs78254349     0.1389     0.1389          1          1          1          1      0.994          1 
   3   rs74786218     0.1389     0.1389          1          1          1          1      0.994          1 
   3   rs72954727     0.1389     0.1389          1          1          1          1      0.994          1 
   3  rs112084427     0.1389     0.1389          1          1          1          1      0.994          1 
   3   rs72954733     0.1389     0.1389          1          1          1          1      0.994          1 
   3   rs57119250     0.1389     0.1389          1          1          1          1      0.994          1 
   3  rs112853410     0.1389     0.1389          1          1          1          1      0.994          1 
   3  rs113383224     0.1389     0.1389          1          1          1          1      0.994          1 
   3  rs113604998     0.1389     0.1389          1          1          1          1      0.994          1 
   3   rs72954750     0.1389     0.1389          1          1          1          1      0.994          1 
   3   rs72954753     0.1389     0.1389          1          1          1          1      0.994          1 
   3   rs60282320     0.1389     0.1389          1          1          1          1      0.994          1 
   3   rs72954777     0.1389     0.1389          1          1          1          1      0.994          1 
   3   rs72954784     0.1389     0.1389          1          1          1          1      0.994          1 
   3   rs75620824     0.1392     0.1392          1          1          1          1      0.994          1 
   3  rs115864742     0.1392     0.1392          1          1          1          1      0.994          1 
   3    rs2298957     0.1396     0.1396          1          1          1          1      0.994          1 
   3     rs255183     0.1399     0.1399          1          1          1          1      0.994          1 
   3     rs255184     0.1399     0.1399          1          1          1          1      0.994          1 
   3     rs168845     0.1399     0.1399          1          1          1          1      0.994          1 
   3   rs58011825     0.1403     0.1403          1          1          1          1      0.994          1 
   3   rs60147719     0.1403     0.1403          1          1          1          1      0.994          1 
   3    rs6797915     0.1403     0.1403          1          1          1          1      0.994          1 
   3  rs139115987     0.1403     0.1403          1          1          1          1      0.994          1 
   3   rs11350288     0.1407     0.1407          1          1          1          1      0.994          1 
   3  rs578015760      0.141      0.141          1          1          1          1      0.994          1 
   3  rs569982153      0.141      0.141          1          1          1          1      0.994          1 
   3   rs58796674     0.1411     0.1411          1          1          1          1      0.994          1 
   3   rs76379107     0.1411     0.1411          1          1          1          1      0.994          1 
   3   rs12495283     0.1411     0.1411          1          1          1          1      0.994          1 
   3   rs73855253     0.1411     0.1411          1          1          1          1      0.994          1 
   3    rs3901452     0.1411     0.1411          1          1          1          1      0.994          1 
   3    rs3850569     0.1411     0.1411          1          1          1          1      0.994          1 
   3   rs17828015     0.1411     0.1411          1          1          1          1      0.994          1 
   3   rs17231566     0.1411     0.1411          1          1          1          1      0.994          1 
   3    rs3861850     0.1411     0.1411          1          1          1          1      0.994          1 
   3  rs150001129     0.1416     0.1416          1          1          1          1      0.994          1 
   3     rs697012     0.1416     0.1416          1          1          1          1      0.994          1 
   3     rs225178     0.1416     0.1416          1          1          1          1      0.994          1 
   3     rs395288     0.1416     0.1416          1          1          1          1      0.994          1 
   3     rs441023     0.1416     0.1416          1          1          1          1      0.994          1 
   3   rs34807255     0.1422     0.1422          1          1          1          1      0.994          1 
   3   rs77891003     0.1422     0.1422          1          1          1          1      0.994          1 
   3  rs143656891     0.1422     0.1422          1          1          1          1      0.994          1 
   3    rs2681422     0.1427     0.1427          1          1          1          1      0.994          1 
   3  rs113305044     0.1443     0.1443          1          1          1          1      0.994          1 
   3    rs9839822     0.1443     0.1443          1          1          1          1      0.994          1 
   3    rs9812676     0.1443     0.1443          1          1          1          1      0.994          1 
   3  rs111740399     0.1443     0.1443          1          1          1          1      0.994          1 
   3    rs9882543     0.1443     0.1443          1          1          1          1      0.994          1 
   3    rs6797411     0.1443     0.1443          1          1          1          1      0.994          1 
   3    rs6797558     0.1443     0.1443          1          1          1          1      0.994          1 
   3    rs9822673     0.1443     0.1443          1          1          1          1      0.994          1 
   3   rs28501582     0.1443     0.1443          1          1          1          1      0.994          1 
   3   rs28667118     0.1443     0.1443          1          1          1          1      0.994          1 
   3   rs13319575     0.1443     0.1443          1          1          1          1      0.994          1 
   3  rs111764746     0.1443     0.1443          1          1          1          1      0.994          1 
   3    rs6774701     0.1443     0.1443          1          1          1          1      0.994          1 
   3    rs6762244     0.1443     0.1443          1          1          1          1      0.994          1 
   3    rs9847165     0.1443     0.1443          1          1          1          1      0.994          1 
   3    rs9872161     0.1443     0.1443          1          1          1          1      0.994          1 
   3  rs147804649     0.1445     0.1445          1          1          1          1      0.994          1 
   3   rs10511419     0.1445     0.1445          1          1          1          1      0.994          1 
   3   rs75688540     0.1451     0.1451          1          1          1          1      0.994          1 
   3    rs4286452     0.1451     0.1451          1          1          1          1      0.994          1 
   3  rs149554271     0.1451     0.1451          1          1          1          1      0.994          1 
   3  rs151158561     0.1451     0.1451          1          1          1          1      0.994          1 
   3   rs79102584     0.1451     0.1451          1          1          1          1      0.994          1 
   3  rs143652203     0.1451     0.1451          1          1          1          1      0.994          1 
   3   rs78856450     0.1451     0.1451          1          1          1          1      0.994          1 
   3  rs112101565     0.1451     0.1451          1          1          1          1      0.994          1 
   3   rs77613516     0.1451     0.1451          1          1          1          1      0.994          1 
   3   rs10511399     0.1451     0.1451          1          1          1          1      0.994          1 
   3  rs115184012     0.1459     0.1459          1          1          1          1      0.994          1 
   3  rs114607611     0.1459     0.1459          1          1          1          1      0.994          1 
   3   rs55984141     0.1459     0.1459          1          1          1          1      0.994          1 
   3  rs116145584     0.1465     0.1465          1          1          1          1      0.994          1 
   3  rs115372130     0.1465     0.1465          1          1          1          1      0.994          1 
   3  rs151217568     0.1465     0.1465          1          1          1          1      0.994          1 
   3    rs6791085     0.1466     0.1466          1          1          1          1      0.994          1 
   3    rs2673342     0.1468     0.1468          1          1          1          1      0.994          1 
   3    rs3935566     0.1472     0.1472          1          1          1          1      0.994          1 
   3   rs78004614     0.1472     0.1472          1          1          1          1      0.994          1 
   3  rs113476367     0.1472     0.1472          1          1          1          1      0.994          1 
   3   rs78301094     0.1474     0.1474          1          1          1          1      0.994          1 
   3  rs116070234     0.1474     0.1474          1          1          1          1      0.994          1 
   3  rs116355079     0.1474     0.1474          1          1          1          1      0.994          1 
   3   rs76807599     0.1474     0.1474          1          1          1          1      0.994          1 
   3  rs114409617     0.1474     0.1474          1          1          1          1      0.994          1 
   3  rs139944862     0.1474     0.1474          1          1          1          1      0.994          1 
   3    rs9821373     0.1478     0.1478          1          1          1          1      0.994          1 
   3   rs11385680     0.1479     0.1479          1          1          1          1      0.994          1 
   3  rs113888182     0.1479     0.1479          1          1          1          1      0.994          1 
   3  rs111286424     0.1479     0.1479          1          1          1          1      0.994          1 
   3    rs9828217     0.1482     0.1482          1          1          1          1      0.994          1 
   3     rs790119     0.1486     0.1486          1          1          1          1      0.994          1 
   3   rs34337446     0.1487     0.1487          1          1          1          1      0.994          1 
   3  rs534579583     0.1487     0.1487          1          1          1          1      0.994          1 
   3     rs836860     0.1489     0.1489          1          1          1          1      0.994          1 
   3   rs66912595     0.1496     0.1496          1          1          1          1      0.994          1 
   3   rs12054142     0.1496     0.1496          1          1          1          1      0.994          1 
   3   rs12054144     0.1496     0.1496          1          1          1          1      0.994          1 
   3     rs804998     0.1498     0.1498          1          1          1          1      0.994          1 
   3     rs810867     0.1498     0.1498          1          1          1          1      0.994          1 
   3   rs34577616     0.1501     0.1501          1          1          1          1      0.994          1 
   3   rs78570535     0.1501     0.1501          1          1          1          1      0.994          1 
   3    rs1986617     0.1502     0.1502          1          1          1          1      0.994          1 
   3    rs3832183     0.1502     0.1502          1          1          1          1      0.994          1 
   3    rs1259314     0.1503     0.1503          1          1          1          1      0.994          1 
   3    rs1303244     0.1503     0.1503          1          1          1          1      0.994          1 
   3    rs1862941     0.1504     0.1504          1          1          1          1      0.994          1 
   3    rs1862939     0.1504     0.1504          1          1          1          1      0.994          1 
   3     rs726267     0.1504     0.1504          1          1          1          1      0.994          1 
   3    rs2098781     0.1504     0.1504          1          1          1          1      0.994          1 
   3    rs2320007     0.1504     0.1504          1          1          1          1      0.994          1 
   3    rs2551583     0.1504     0.1504          1          1          1          1      0.994          1 
   3  rs113657571     0.1504     0.1504          1          1          1          1      0.994          1 
   3    rs3821356     0.1504     0.1504          1          1          1          1      0.994          1 
   3  rs140146834     0.1504     0.1504          1          1          1          1      0.994          1 
   3   rs11708067     0.1509     0.1509          1          1          1          1      0.994          1 
   3   rs11719201     0.1509     0.1509          1          1          1          1      0.994          1 
   3   rs11720108     0.1509     0.1509          1          1          1          1      0.994          1 
   3    rs4678198      0.151      0.151          1          1          1          1      0.994          1 
   3  rs145647440      0.151      0.151          1          1          1          1      0.994          1 
   3   rs11456310     0.1518     0.1518          1          1          1          1      0.994          1 
   3   rs58794674     0.1518     0.1518          1          1          1          1      0.994          1 
   3    rs9839875     0.1518     0.1518          1          1          1          1      0.994          1 
   3    rs6438698     0.1518     0.1518          1          1          1          1      0.994          1 
   3   rs34309248     0.1518     0.1518          1          1          1          1      0.994          1 
   3    rs7638377     0.1518     0.1518          1          1          1          1      0.994          1 
   3    rs1123580     0.1518     0.1518          1          1          1          1      0.994          1 
   3    rs3048740     0.1518     0.1518          1          1          1          1      0.994          1 
   3    rs4677878     0.1518     0.1518          1          1          1          1      0.994          1 
   3    rs6438703     0.1518     0.1518          1          1          1          1      0.994          1 
   3    rs2681423     0.1519     0.1519          1          1          1          1      0.994          1 
   3    rs2715267     0.1519     0.1519          1          1          1          1      0.994          1 
   3    rs2134223     0.1519     0.1519          1          1          1          1      0.994          1 
   3    rs2877614     0.1519     0.1519          1          1          1          1      0.994          1 
   3    rs2877615     0.1519     0.1519          1          1          1          1      0.994          1 
   3    rs2173960     0.1519     0.1519          1          1          1          1      0.994          1 
   3    rs4678059     0.1519     0.1519          1          1          1          1      0.994          1 
   3    rs9859381     0.1519     0.1519          1          1          1          1      0.994          1 
   3    rs7635128     0.1519     0.1519          1          1          1          1      0.994          1 
   3    rs4678065     0.1519     0.1519          1          1          1          1      0.994          1 
   3    rs1965357     0.1519     0.1519          1          1          1          1      0.994          1 
   3    rs7644981     0.1519     0.1519          1          1          1          1      0.994          1 
   3    rs1463890     0.1519     0.1519          1          1          1          1      0.994          1 
   3    rs9815813     0.1519     0.1519          1          1          1          1      0.994          1 
   3   rs72288862      0.152      0.152          1          1          1          1      0.994          1 
   3  rs115334608      0.152      0.152          1          1          1          1      0.994          1 
   3  rs141719639      0.152      0.152          1          1          1          1      0.994          1 
   3  rs115346896     0.1522     0.1522          1          1          1          1      0.994          1 
   3    rs4678024     0.1522     0.1522          1          1          1          1      0.994          1 
   3  rs150183984     0.1525     0.1525          1          1          1          1      0.994          1 
   3  rs138741507     0.1525     0.1525          1          1          1          1      0.994          1 
   3  rs116840651     0.1525     0.1525          1          1          1          1      0.994          1 
   3  rs115012292     0.1525     0.1525          1          1          1          1      0.994          1 
   3   rs13077101     0.1528     0.1528          1          1          1          1      0.994          1 
   3   rs12172926     0.1528     0.1528          1          1          1          1      0.994          1 
   3     rs820353     0.1532     0.1532          1          1          1          1      0.994          1 
   3     rs549220     0.1532     0.1532          1          1          1          1      0.994          1 
   3     rs571217     0.1532     0.1532          1          1          1          1      0.994          1 
   3     rs499355     0.1532     0.1532          1          1          1          1      0.994          1 
   3     rs616966     0.1532     0.1532          1          1          1          1      0.994          1 
   3    rs2061806     0.1532     0.1532          1          1          1          1      0.994          1 
   3    rs9839733     0.1532     0.1532          1          1          1          1      0.994          1 
   3     rs479108     0.1532     0.1532          1          1          1          1      0.994          1 
   3   rs28630628     0.1535     0.1535          1          1          1          1      0.994          1 
   3  rs542755967      0.154      0.154          1          1          1          1      0.994          1 
   3   rs13082514     0.1543     0.1543          1          1          1          1      0.994          1 
   3   rs13062818     0.1543     0.1543          1          1          1          1      0.994          1 
   3    rs2332540     0.1543     0.1543          1          1          1          1      0.994          1 
   3    rs7624381      0.155      0.155          1          1          1          1      0.994          1 
   3    rs2332180      0.155      0.155          1          1          1          1      0.994          1 
   3    rs9881393      0.155      0.155          1          1          1          1      0.994          1 
   3    rs7637324      0.155      0.155          1          1          1          1      0.994          1 
   3    rs6438734      0.155      0.155          1          1          1          1      0.994          1 
   3    rs7623967      0.155      0.155          1          1          1          1      0.994          1 
   3   rs13316042      0.155      0.155          1          1          1          1      0.994          1 
   3    rs6810306      0.155      0.155          1          1          1          1      0.994          1 
   3    rs4676686     0.1553     0.1553          1          1          1          1      0.994          1 
   3    rs7375038     0.1553     0.1553          1          1          1          1      0.994          1 
   3    rs1873645     0.1553     0.1553          1          1          1          1      0.994          1 
   3   rs34798973     0.1553     0.1553          1          1          1          1      0.994          1 
   3    rs2070179     0.1553     0.1553          1          1          1          1      0.994          1 
   3    rs6438645     0.1553     0.1553          1          1          1          1      0.994          1 
   3    rs7620842     0.1553     0.1553          1          1          1          1      0.994          1 
   3    rs9809114     0.1553     0.1553          1          1          1          1      0.994          1 
   3    rs9289173     0.1553     0.1553          1          1          1          1      0.994          1 
   3    rs7429247     0.1553     0.1553          1          1          1          1      0.994          1 
   3    rs9864907     0.1553     0.1553          1          1          1          1      0.994          1 
   3    rs1986874     0.1553     0.1553          1          1          1          1      0.994          1 
   3    rs6791896     0.1553     0.1553          1          1          1          1      0.994          1 
   3    rs6792659     0.1553     0.1553          1          1          1          1      0.994          1 
   3   rs13067629     0.1553     0.1553          1          1          1          1      0.994          1 
   3    rs4048450     0.1556     0.1556          1          1          1          1      0.994          1 
   3   rs17245198     0.1557     0.1557          1          1          1          1      0.994          1 
   3   rs57187956     0.1557     0.1557          1          1          1          1      0.994          1 
   3  rs111265857     0.1557     0.1557          1          1          1          1      0.994          1 
   3  rs113430176     0.1557     0.1557          1          1          1          1      0.994          1 
   3  rs111815830     0.1557     0.1557          1          1          1          1      0.994          1 
   3  rs113789770     0.1557     0.1557          1          1          1          1      0.994          1 
   3  rs112653103     0.1557     0.1557          1          1          1          1      0.994          1 
   3   rs10548211     0.1557     0.1557          1          1          1          1      0.994          1 
   3   rs16833512     0.1557     0.1557          1          1          1          1      0.994          1 
   3   rs75422815     0.1557     0.1557          1          1          1          1      0.994          1 
   3   rs11713518     0.1557     0.1557          1          1          1          1      0.994          1 
   3   rs34930203     0.1557     0.1557          1          1          1          1      0.994          1 
   3  rs562985166     0.1557     0.1557          1          1          1          1      0.994          1 
   3   rs11708766     0.1557     0.1557          1          1          1          1      0.994          1 
   3   rs12632948     0.1557     0.1557          1          1          1          1      0.994          1 
   3    rs1995993     0.1557     0.1557          1          1          1          1      0.994          1 
   3    rs2001791     0.1558     0.1558          1          1          1          1      0.994          1 
   3    rs2681415     0.1558     0.1558          1          1          1          1      0.994          1 
   3   rs62262651     0.1559     0.1559          1          1          1          1      0.994          1 
   3   rs62262653     0.1559     0.1559          1          1          1          1      0.994          1 
   3     rs820365      0.156      0.156          1          1          1          1      0.994          1 
   3    rs6794061     0.1567     0.1567          1          1          1          1      0.994          1 
   3   rs72956418     0.1567     0.1567          1          1          1          1      0.994          1 
   3   rs73858130     0.1568     0.1568          1          1          1          1      0.994          1 
   3   rs57026482     0.1568     0.1568          1          1          1          1      0.994          1 
   3   rs58336014     0.1568     0.1568          1          1          1          1      0.994          1 
   3   rs73858134     0.1568     0.1568          1          1          1          1      0.994          1 
   3   rs73858321     0.1569     0.1569          1          1          1          1      0.994          1 
   3  rs113862903     0.1569     0.1569          1          1          1          1      0.994          1 
   3     rs812048      0.157      0.157          1          1          1          1      0.994          1 
   3   rs72963399     0.1571     0.1571          1          1          1          1      0.994          1 
   3   rs79369470     0.1573     0.1573          1          1          1          1      0.994          1 
   3   rs11921863     0.1574     0.1574          1          1          1          1      0.994          1 
   3    rs2035669     0.1575     0.1575          1          1          1          1      0.994          1 
   3   rs10648831     0.1576     0.1576          1          1          1          1      0.994          1 
   3   rs72965418     0.1593     0.1593          1          1          1          1      0.994          1 
   3  rs573125516     0.1594     0.1594          1          1          1          1      0.994          1 
   3    rs6765868     0.1594     0.1594          1          1          1          1      0.994          1 
   3  rs115293351     0.1594     0.1594          1          1          1          1      0.994          1 
   3  rs114050365     0.1594     0.1594          1          1          1          1      0.994          1 
   3  rs114240662     0.1594     0.1594          1          1          1          1      0.994          1 
   3  rs193093876     0.1594     0.1594          1          1          1          1      0.994          1 
   3    rs4677895     0.1594     0.1594          1          1          1          1      0.994          1 
   3    rs9875800     0.1594     0.1594          1          1          1          1      0.994          1 
   3    rs4677896     0.1594     0.1594          1          1          1          1      0.994          1 
   3    rs1259310     0.1596     0.1596          1          1          1          1      0.994          1 
   3    rs7652708     0.1597     0.1597          1          1          1          1      0.994          1 
   3  rs181237573     0.1597     0.1597          1          1          1          1      0.994          1 
   3  rs114067282     0.1597     0.1597          1          1          1          1      0.994          1 
   3   rs74893743     0.1597     0.1597          1          1          1          1      0.994          1 
   3   rs60729025       0.16       0.16          1          1          1          1      0.994          1 
   3    rs6799388     0.1601     0.1601          1          1          1          1      0.994          1 
   3    rs7611354     0.1601     0.1601          1          1          1          1      0.994          1 
   3    rs1814624     0.1601     0.1601          1          1          1          1      0.994          1 
   3      rs12665     0.1601     0.1601          1          1          1          1      0.994          1 
   3    rs6438799     0.1601     0.1601          1          1          1          1      0.994          1 
   3     rs903576     0.1601     0.1601          1          1          1          1      0.994          1 
   3    rs1126294     0.1601     0.1601          1          1          1          1      0.994          1 
   3    rs2168432     0.1601     0.1601          1          1          1          1      0.994          1 
   3    rs3109653     0.1601     0.1601          1          1          1          1      0.994          1 
   3    rs9828753     0.1601     0.1601          1          1          1          1      0.994          1 
   3  rs141953796     0.1601     0.1601          1          1          1          1      0.994          1 
   3   rs11391444     0.1602     0.1602          1          1          1          1      0.994          1 
   3   rs13076448     0.1602     0.1602          1          1          1          1      0.994          1 
   3    rs5852291     0.1602     0.1602          1          1          1          1      0.994          1 
   3    rs1915087     0.1602     0.1602          1          1          1          1      0.994          1 
   3  rs111733596     0.1603     0.1603          1          1          1          1      0.994          1 
   3   rs72970880     0.1604     0.1604          1          1          1          1      0.994          1 
   3    rs4118370     0.1605     0.1605          1          1          1          1      0.994          1 
   3    rs9883794     0.1608     0.1608          1          1          1          1      0.994          1 
   3   rs72962690     0.1614     0.1614          1          1          1          1      0.994          1 
   3   rs11373517     0.1614     0.1614          1          1          1          1      0.994          1 
   3    rs1850293     0.1614     0.1614          1          1          1          1      0.994          1 
   3    rs6438595     0.1614     0.1614          1          1          1          1      0.994          1 
   3   rs72962694     0.1614     0.1614          1          1          1          1      0.994          1 
   3   rs58363431     0.1614     0.1614          1          1          1          1      0.994          1 
   3   rs12107541     0.1614     0.1614          1          1          1          1      0.994          1 
   3   rs17185597     0.1614     0.1614          1          1          1          1      0.994          1 
   3   rs17185716     0.1614     0.1614          1          1          1          1      0.994          1 
   3   rs72964728     0.1614     0.1614          1          1          1          1      0.994          1 
   3    rs1032897     0.1614     0.1614          1          1          1          1      0.994          1 
   3   rs11706251     0.1614     0.1614          1          1          1          1      0.994          1 
   3    rs1962046     0.1614     0.1614          1          1          1          1      0.994          1 
   3    rs7638172     0.1614     0.1614          1          1          1          1      0.994          1 
   3    rs6798113     0.1614     0.1614          1          1          1          1      0.994          1 
   3    rs1824059     0.1621     0.1621          1          1          1          1      0.994          1 
   3   rs17282022     0.1625     0.1625          1          1          1          1      0.994          1 
   3    rs1814740     0.1625     0.1625          1          1          1          1      0.994          1 
   3  rs530640778     0.1626     0.1626          1          1          1          1      0.994          1 
   3    rs1965247      0.163      0.163          1          1          1          1      0.994          1 
   3   rs77952416      0.163      0.163          1          1          1          1      0.994          1 
   3   rs79916774      0.163      0.163          1          1          1          1      0.994          1 
   3   rs72970832     0.1631     0.1631          1          1          1          1      0.994          1 
   3  rs112890707     0.1634     0.1634          1          1          1          1      0.994          1 
   3  rs112709217     0.1634     0.1634          1          1          1          1      0.994          1 
   3    rs2877733     0.1634     0.1634          1          1          1          1      0.994          1 
   3    rs7625925     0.1634     0.1634          1          1          1          1      0.994          1 
   3   rs61799329     0.1635     0.1635          1          1          1          1      0.994          1 
   3    rs2077326     0.1635     0.1635          1          1          1          1      0.994          1 
   3     rs731767     0.1635     0.1635          1          1          1          1      0.994          1 
   3   rs72970843     0.1635     0.1635          1          1          1          1      0.994          1 
   3   rs72970845     0.1635     0.1635          1          1          1          1      0.994          1 
   3   rs76242799     0.1638     0.1638          1          1          1          1      0.994          1 
   3   rs76334980     0.1644     0.1644          1          1          1          1      0.994          1 
   3  rs113828599     0.1644     0.1644          1          1          1          1      0.994          1 
   3   rs10543525     0.1644     0.1644          1          1          1          1      0.994          1 
   3    rs6807711     0.1644     0.1644          1          1          1          1      0.994          1 
   3    rs7646585     0.1644     0.1644          1          1          1          1      0.994          1 
   3    rs6794677     0.1644     0.1644          1          1          1          1      0.994          1 
   3    rs9861992     0.1644     0.1644          1          1          1          1      0.994          1 
   3    rs9854052     0.1644     0.1644          1          1          1          1      0.994          1 
   3    rs9832267     0.1644     0.1644          1          1          1          1      0.994          1 
   3    rs9812411     0.1644     0.1644          1          1          1          1      0.994          1 
   3    rs9876021     0.1644     0.1644          1          1          1          1      0.994          1 
   3    rs1574655     0.1644     0.1644          1          1          1          1      0.994          1 
   3    rs1574735     0.1644     0.1644          1          1          1          1      0.994          1 
   3    rs1986351     0.1644     0.1644          1          1          1          1      0.994          1 
   3    rs6794341     0.1644     0.1644          1          1          1          1      0.994          1 
   3    rs9829053     0.1644     0.1644          1          1          1          1      0.994          1 
   3    rs9835182     0.1644     0.1644          1          1          1          1      0.994          1 
   3    rs2001390     0.1644     0.1644          1          1          1          1      0.994          1 
   3    rs2001391     0.1644     0.1644          1          1          1          1      0.994          1 
   3    rs9289209     0.1646     0.1646          1          1          1          1      0.994          1 
   3   rs78924820     0.1649     0.1649          1          1          1          1      0.994          1 
   3  rs116682115     0.1649     0.1649          1          1          1          1      0.994          1 
   3    rs9847850     0.1649     0.1649          1          1          1          1      0.994          1 
   3   rs34305586     0.1649     0.1649          1          1          1          1      0.994          1 
   3  rs115319351     0.1649     0.1649          1          1          1          1      0.994          1 
   3  rs142485233     0.1649     0.1649          1          1          1          1      0.994          1 
   3  rs201023215     0.1649     0.1649          1          1          1          1      0.994          1 
   3   rs78336281     0.1649     0.1649          1          1          1          1      0.994          1 
   3   rs77888247     0.1649     0.1649          1          1          1          1      0.994          1 
   3   rs57674423     0.1649     0.1649          1          1          1          1      0.994          1 
   3  rs140362841     0.1649     0.1649          1          1          1          1      0.994          1 
   3   rs79266096     0.1649     0.1649          1          1          1          1      0.994          1 
   3  rs116346739     0.1649     0.1649          1          1          1          1      0.994          1 
   3   rs74713202     0.1649     0.1649          1          1          1          1      0.994          1 
   3   rs73858320     0.1651     0.1651          1          1          1          1      0.994          1 
   3    rs9864364     0.1653     0.1653          1          1          1          1      0.994          1 
   3    rs1875521     0.1653     0.1653          1          1          1          1      0.994          1 
   3    rs1818117     0.1653     0.1653          1          1          1          1      0.994          1 
   3    rs1910048     0.1653     0.1653          1          1          1          1      0.994          1 
   3    rs6795054     0.1653     0.1653          1          1          1          1      0.994          1 
   3    rs4678012     0.1653     0.1653          1          1          1          1      0.994          1 
   3    rs6789267     0.1653     0.1653          1          1          1          1      0.994          1 
   3    rs1501900     0.1653     0.1653          1          1          1          1      0.994          1 
   3    rs1553307     0.1653     0.1653          1          1          1          1      0.994          1 
   3    rs1553308     0.1653     0.1653          1          1          1          1      0.994          1 
   3    rs6767536     0.1653     0.1653          1          1          1          1      0.994          1 
   3    rs6438707     0.1653     0.1653          1          1          1          1      0.994          1 
   3    rs7617603     0.1653     0.1653          1          1          1          1      0.994          1 
   3    rs2010485     0.1653     0.1653          1          1          1          1      0.994          1 
   3   rs35415496     0.1653     0.1653          1          1          1          1      0.994          1 
   3    rs6438709     0.1653     0.1653          1          1          1          1      0.994          1 
   3  rs140907437     0.1655     0.1655          1          1          1          1      0.994          1 
   3   rs73855398     0.1655     0.1655          1          1          1          1      0.994          1 
   3  rs138873264     0.1656     0.1656          1          1          1          1      0.994          1 
   3   rs13319879     0.1656     0.1656          1          1          1          1      0.994          1 
   3   rs11716696     0.1656     0.1656          1          1          1          1      0.994          1 
   3    rs1873652     0.1656     0.1656          1          1          1          1      0.994          1 
   3   rs11290372     0.1656     0.1656          1          1          1          1      0.994          1 
   3    rs9856288     0.1656     0.1656          1          1          1          1      0.994          1 
   3    rs9856618     0.1656     0.1656          1          1          1          1      0.994          1 
   3    rs9824334     0.1656     0.1656          1          1          1          1      0.994          1 
   3    rs2319671     0.1656     0.1656          1          1          1          1      0.994          1 
   3   rs72954789     0.1656     0.1656          1          1          1          1      0.994          1 
   3    rs4058357     0.1656     0.1656          1          1          1          1      0.994          1 
   3   rs10934526     0.1656     0.1656          1          1          1          1      0.994          1 
   3    rs2319669     0.1656     0.1656          1          1          1          1      0.994          1 
   3    rs9848714     0.1656     0.1656          1          1          1          1      0.994          1 
   3    rs9849695     0.1656     0.1656          1          1          1          1      0.994          1 
   3   rs58184682     0.1657     0.1657          1          1          1          1      0.994          1 
   3    rs4378918     0.1657     0.1657          1          1          1          1      0.994          1 
   3    rs3755750     0.1657     0.1657          1          1          1          1      0.994          1 
   3   rs72968539     0.1658     0.1658          1          1          1          1      0.994          1 
   3   rs73857679     0.1658     0.1658          1          1          1          1      0.994          1 
   3   rs12636306     0.1658     0.1658          1          1          1          1      0.994          1 
   3   rs56050844     0.1658     0.1658          1          1          1          1      0.994          1 
   3   rs61482512     0.1658     0.1658          1          1          1          1      0.994          1 
   3  rs187055686     0.1658     0.1658          1          1          1          1      0.994          1 
   3  rs113294972     0.1658     0.1658          1          1          1          1      0.994          1 
   3    rs6793950     0.1659     0.1659          1          1          1          1      0.994          1 
   3   rs72970594     0.1662     0.1662          1          1          1          1      0.994          1 
   3    rs2332542     0.1664     0.1664          1          1          1          1      0.994          1 
   3    rs3856572     0.1665     0.1665          1          1          1          1      0.994          1 
   3  rs112043027     0.1666     0.1666          1          1          1          1      0.994          1 
   3  rs140737510     0.1666     0.1666          1          1          1          1      0.994          1 
   3  rs148510736     0.1666     0.1666          1          1          1          1      0.994          1 
   3   rs74524179     0.1666     0.1666          1          1          1          1      0.994          1 
   3   rs74407587     0.1666     0.1666          1          1          1          1      0.994          1 
   3   rs77117759     0.1666     0.1666          1          1          1          1      0.994          1 
   3   rs10511407     0.1666     0.1666          1          1          1          1      0.994          1 
   3   esv3597600     0.1666     0.1666          1          1          1          1      0.994          1 
   3    rs9812322     0.1668     0.1668          1          1          1          1      0.994          1 
   3    rs9846142     0.1668     0.1668          1          1          1          1      0.994          1 
   3    rs9813391     0.1668     0.1668          1          1          1          1      0.994          1 
   3   rs63463466     0.1669     0.1669          1          1          1          1      0.994          1 
   3    rs9872483      0.167      0.167          1          1          1          1      0.994          1 
   3  rs112088059     0.1672     0.1672          1          1          1          1      0.994          1 
   3   rs12636277     0.1682     0.1682          1          1          1          1      0.994          1 
   3    rs2089852     0.1682     0.1682          1          1          1          1      0.994          1 
   3    rs1090432     0.1683     0.1683          1          1          1          1      0.994          1 
   3     rs811497     0.1683     0.1683          1          1          1          1      0.994          1 
   3   rs73856482     0.1685     0.1685          1          1          1          1      0.994          1 
   3    rs6791346     0.1686     0.1686          1          1          1          1      0.994          1 
   3    rs2332442     0.1686     0.1686          1          1          1          1      0.994          1 
   3   rs11925395     0.1686     0.1686          1          1          1          1      0.994          1 
   3    rs6790600     0.1686     0.1686          1          1          1          1      0.994          1 
   3    rs9855504     0.1687     0.1687          1          1          1          1      0.994          1 
   3   rs59214663     0.1688     0.1688          1          1          1          1      0.994          1 
   3   rs73855268     0.1688     0.1688          1          1          1          1      0.994          1 
   3    rs6808375     0.1688     0.1688          1          1          1          1      0.994          1 
   3    rs6775819     0.1688     0.1688          1          1          1          1      0.994          1 
   3  rs139458050     0.1688     0.1688          1          1          1          1      0.994          1 
   3    rs6438593     0.1688     0.1688          1          1          1          1      0.994          1 
   3   rs16845446     0.1688     0.1688          1          1          1          1      0.994          1 
   3     rs848145     0.1691     0.1691          1          1          1          1      0.994          1 
   3    rs6438784     0.1692     0.1692          1          1          1          1      0.994          1 
   3  rs145873533     0.1693     0.1693          1          1          1          1      0.994          1 
   3     rs891672     0.1693     0.1693          1          1          1          1      0.994          1 
   3   rs11707541     0.1697     0.1697          1          1          1          1      0.994          1 
   3   rs73855277     0.1701     0.1701          1          1          1          1      0.994          1 
   3    rs1259489     0.1702     0.1702          1          1          1          1      0.994          1 
   3    rs1147702     0.1706     0.1706          1          1          1          1      0.994          1 
   3    rs1147705     0.1706     0.1706          1          1          1          1      0.994          1 
   3   rs76002921     0.1707     0.1707          1          1          1          1      0.994          1 
   3    rs4676736     0.1713     0.1713          1          1          1          1      0.994          1 
   3    rs7611913     0.1713     0.1713          1          1          1          1      0.994          1 
   3    rs3772127     0.1713     0.1713          1          1          1          1      0.994          1 
   3    rs6802033     0.1713     0.1713          1          1          1          1      0.994          1 
   3    rs9289172     0.1713     0.1713          1          1          1          1      0.994          1 
   3   rs56054727     0.1713     0.1713          1          1          1          1      0.994          1 
   3  rs530979566     0.1714     0.1714          1          1          1          1      0.994          1 
   3     rs725404     0.1714     0.1714          1          1          1          1      0.994          1 
   3     rs820328     0.1719     0.1719          1          1          1          1      0.994          1 
   3   rs12494523     0.1721     0.1721          1          1          1          1      0.994          1 
   3    rs3805125     0.1721     0.1721          1          1          1          1      0.994          1 
   3    rs1129055     0.1721     0.1721          1          1          1          1      0.994          1 
   3    rs9832440     0.1723     0.1723          1          1          1          1      0.994          1 
   3    rs1807957     0.1723     0.1723          1          1          1          1      0.994          1 
   3  rs115655522     0.1725     0.1725          1          1          1          1      0.994          1 
   3    rs9857694     0.1732     0.1732          1          1          1          1      0.994          1 
   3    rs9858004     0.1732     0.1732          1          1          1          1      0.994          1 
   3   rs13314756     0.1732     0.1732          1          1          1          1      0.994          1 
   3   rs12638269     0.1732     0.1732          1          1          1          1      0.994          1 
   3   rs10511412     0.1732     0.1732          1          1          1          1      0.994          1 
   3   rs12695426     0.1732     0.1732          1          1          1          1      0.994          1 
   3    rs9880413     0.1732     0.1732          1          1          1          1      0.994          1 
   3  rs115896225     0.1732     0.1732          1          1          1          1      0.994          1 
   3   rs11716890     0.1732     0.1732          1          1          1          1      0.994          1 
   3   rs12489170     0.1732     0.1732          1          1          1          1      0.994          1 
   3    rs4676825     0.1735     0.1735          1          1          1          1      0.994          1 
   3    rs4234144     0.1737     0.1737          1          1          1          1      0.994          1 
   3     rs413163     0.1737     0.1737          1          1          1          1      0.994          1 
   3    rs3215241     0.1737     0.1737          1          1          1          1      0.994          1 
   3    rs3841639     0.1737     0.1737          1          1          1          1      0.994          1 
   3    rs2247505     0.1737     0.1737          1          1          1          1      0.994          1 
   3    rs1574982     0.1737     0.1737          1          1          1          1      0.994          1 
   3   rs13070118     0.1738     0.1738          1          1          1          1      0.994          1 
   3    rs6803839     0.1741     0.1741          1          1          1          1      0.994          1 
   3    rs7430165     0.1741     0.1741          1          1          1          1      0.994          1 
   3     rs836862     0.1742     0.1742          1          1          1          1      0.994          1 
   3    rs2332740     0.1742     0.1742          1          1          1          1      0.994          1 
   3    rs2332689     0.1742     0.1742          1          1          1          1      0.994          1 
   3   rs67275347     0.1742     0.1742          1          1          1          1      0.994          1 
   3  rs371990172     0.1747     0.1747          1          1          1          1      0.994          1 
   3  rs540456691     0.1752     0.1752          1          1          1          1      0.994          1 
   3   rs34685425     0.1755     0.1755          1          1          1          1      0.994          1 
   3    rs6774200     0.1758     0.1758          1          1          1          1      0.994          1 
   3    rs9862010     0.1758     0.1758          1          1          1          1      0.994          1 
   3    rs9840904     0.1758     0.1758          1          1          1          1      0.994          1 
   3      rs40414     0.1759     0.1759          1          1          1          1      0.994          1 
   3    rs9861720     0.1761     0.1761          1          1          1          1      0.994          1 
   3  rs558830668     0.1766     0.1766          1          1          1          1      0.994          1 
   3  rs145848740     0.1766     0.1766          1          1          1          1      0.994          1 
   3  rs138484556     0.1766     0.1766          1          1          1          1      0.994          1 
   3  rs116829696     0.1766     0.1766          1          1          1          1      0.994          1 
   3   rs34180927     0.1766     0.1766          1          1          1          1      0.994          1 
   3   rs76743088     0.1766     0.1766          1          1          1          1      0.994          1 
   3  rs147674297     0.1766     0.1766          1          1          1          1      0.994          1 
   3  rs142416115     0.1766     0.1766          1          1          1          1      0.994          1 
   3   rs12497599     0.1772     0.1772          1          1          1          1      0.994          1 
   3     rs334560     0.1772     0.1772          1          1          1          1      0.994          1 
   3     rs334566     0.1772     0.1772          1          1          1          1      0.994          1 
   3     rs334536     0.1772     0.1772          1          1          1          1      0.994          1 
   3   rs62262406     0.1772     0.1772          1          1          1          1      0.994          1 
   3    rs6802207     0.1772     0.1772          1          1          1          1      0.994          1 
   3   rs34651464     0.1774     0.1774          1          1          1          1      0.994          1 
   3    rs7635254     0.1774     0.1774          1          1          1          1      0.994          1 
   3    rs4350947     0.1777     0.1777          1          1          1          1      0.994          1 
   3    rs6797971     0.1777     0.1777          1          1          1          1      0.994          1 
   3   rs56685889     0.1777     0.1777          1          1          1          1      0.994          1 
   3  rs140303555      0.178      0.178          1          1          1          1      0.994          1 
   3  rs145674128      0.178      0.178          1          1          1          1      0.994          1 
   3  rs141361314      0.178      0.178          1          1          1          1      0.994          1 
   3   rs78507697      0.178      0.178          1          1          1          1      0.994          1 
   3   rs78702292      0.178      0.178          1          1          1          1      0.994          1 
   3    rs7646234     0.1781     0.1781          1          1          1          1      0.994          1 
   3   rs78205586     0.1782     0.1782          1          1          1          1      0.994          1 
   3  rs116178631     0.1783     0.1783          1          1          1          1      0.994          1 
   3    rs9867399     0.1784     0.1784          1          1          1          1      0.994          1 
   3    rs1464102     0.1785     0.1785          1          1          1          1      0.994          1 
   3   rs59331099      0.179      0.179          1          1          1          1      0.994          1 
   3   rs73858127      0.179      0.179          1          1          1          1      0.994          1 
   3   rs58952062      0.179      0.179          1          1          1          1      0.994          1 
   3  rs542750574      0.179      0.179          1          1          1          1      0.994          1 
   3  rs570924478      0.179      0.179          1          1          1          1      0.994          1 
   3     rs787196     0.1795     0.1795          1          1          1          1      0.994          1 
   3     rs334544     0.1799     0.1799          1          1          1          1      0.994          1 
   3  rs150438062       0.18       0.18          1          1          1          1      0.994          1 
   3   rs77196366       0.18       0.18          1          1          1          1      0.994          1 
   3    rs4676795     0.1802     0.1802          1          1          1          1      0.994          1 
   3    rs2673343     0.1803     0.1803          1          1          1          1      0.994          1 
   3   rs35585162     0.1803     0.1803          1          1          1          1      0.994          1 
   3    rs6809407     0.1803     0.1803          1          1          1          1      0.994          1 
   3  rs374105118     0.1805     0.1805          1          1          1          1      0.994          1 
   3   rs59622462     0.1807     0.1807          1          1          1          1      0.994          1 
   3  rs372260124     0.1812     0.1812          1          1          1          1      0.994          1 
   3   rs72974451     0.1817     0.1817          1          1          1          1      0.994          1 
   3   rs59706476     0.1822     0.1822          1          1          1          1      0.994          1 
   3    rs1254397     0.1825     0.1825          1          1          1          1      0.994          1 
   3    rs1000368     0.1825     0.1825          1          1          1          1      0.994          1 
   3   rs13072670     0.1829     0.1829          1          1          1          1      0.994          1 
   3   rs57636696      0.183      0.183          1          1          1          1      0.994          1 
   3    rs9860676      0.183      0.183          1          1          1          1      0.994          1 
   3    rs9810151      0.183      0.183          1          1          1          1      0.994          1 
   3    rs6799005      0.183      0.183          1          1          1          1      0.994          1 
   3    rs2733828     0.1832     0.1832          1          1          1          1      0.994          1 
   3    rs2171145     0.1833     0.1833          1          1          1          1      0.994          1 
   3   rs80150198     0.1835     0.1835          1          1          1          1      0.994          1 
   3  rs112293874     0.1836     0.1836          1          1          1          1      0.994          1 
   3  rs371860244     0.1836     0.1836          1          1          1          1      0.994          1 
   3    rs9846099     0.1837     0.1837          1          1          1          1      0.994          1 
   3    rs9875281     0.1839     0.1839          1          1          1          1      0.994          1 
   3  rs150572708      0.184      0.184          1          1          1          1      0.994          1 
   3    rs7650422      0.184      0.184          1          1          1          1      0.994          1 
   3    rs9286699     0.1841     0.1841          1          1          1          1      0.994          1 
   3    rs9869002     0.1841     0.1841          1          1          1          1      0.994          1 
   3  rs143905372     0.1841     0.1841          1          1          1          1      0.994          1 
   3   rs79522564     0.1841     0.1841          1          1          1          1      0.994          1 
   3  rs141265614     0.1841     0.1841          1          1          1          1      0.994          1 
   3   rs72962478     0.1841     0.1841          1          1          1          1      0.994          1 
   3   rs72962479     0.1841     0.1841          1          1          1          1      0.994          1 
   3   rs72962485     0.1841     0.1841          1          1          1          1      0.994          1 
   3   rs13322080     0.1841     0.1841          1          1          1          1      0.994          1 
   3    rs9858285     0.1841     0.1841          1          1          1          1      0.994          1 
   3    rs9820928     0.1841     0.1841          1          1          1          1      0.994          1 
   3  rs142422847     0.1841     0.1841          1          1          1          1      0.994          1 
   3   rs72962487     0.1841     0.1841          1          1          1          1      0.994          1 
   3  rs576849217     0.1848     0.1848          1          1          1          1      0.994          1 
   3  rs145300750     0.1849     0.1849          1          1          1          1      0.994          1 
   3   rs67028142     0.1851     0.1851          1          1          1          1      0.994          1 
   3    rs2271969     0.1851     0.1851          1          1          1          1      0.994          1 
   3   rs34861444     0.1851     0.1851          1          1          1          1      0.994          1 
   3    rs2332682     0.1851     0.1851          1          1          1          1      0.994          1 
   3   rs34246651     0.1851     0.1851          1          1          1          1      0.994          1 
   3   rs17375977     0.1851     0.1851          1          1          1          1      0.994          1 
   3   rs62263719     0.1851     0.1851          1          1          1          1      0.994          1 
   3    rs3772209     0.1851     0.1851          1          1          1          1      0.994          1 
   3   rs35050482     0.1851     0.1851          1          1          1          1      0.994          1 
   3   rs35068713     0.1853     0.1853          1          1          1          1      0.994          1 
   3  rs147056720     0.1853     0.1853          1          1          1          1      0.994          1 
   3   rs77820417     0.1856     0.1856          1          1          1          1      0.994          1 
   3  rs140226431     0.1857     0.1857          1          1          1          1      0.994          1 
   3  rs540116638     0.1857     0.1857          1          1          1          1      0.994          1 
   3   rs11288924     0.1858     0.1858          1          1          1          1      0.994          1 
   3  rs113146365     0.1864     0.1864          1          1          1          1      0.994          1 
   3   rs57399325     0.1869     0.1869          1          1          1          1      0.994          1 
   3   rs11427256      0.187      0.187          1          1          1          1      0.994          1 
   3    rs7640859      0.187      0.187          1          1          1          1      0.994          1 
   3    rs2332096     0.1873     0.1873          1          1          1          1      0.994          1 
   3   rs72960832     0.1874     0.1874          1          1          1          1      0.994          1 
   3   rs78281948     0.1875     0.1875          1          1          1          1      0.994          1 
   3   rs34740909     0.1875     0.1875          1          1          1          1      0.994          1 
   3   rs79538120     0.1875     0.1875          1          1          1          1      0.994          1 
   3    rs6789527     0.1875     0.1875          1          1          1          1      0.994          1 
   3  rs547755556      0.188      0.188          1          1          1          1      0.994          1 
   3    rs9872398     0.1885     0.1885          1          1          1          1      0.994          1 
   3    rs9814797     0.1885     0.1885          1          1          1          1      0.994          1 
   3    rs6782025     0.1887     0.1887          1          1          1          1      0.994          1 
   3    rs6782033     0.1887     0.1887          1          1          1          1      0.994          1 
   3   rs72974420     0.1887     0.1887          1          1          1          1      0.994          1 
   3    rs4687891     0.1888     0.1888          1          1          1          1      0.994          1 
   3    rs4048447     0.1889     0.1889          1          1          1          1      0.994          1 
   3     rs936170     0.1889     0.1889          1          1          1          1      0.994          1 
   3  rs148221793     0.1889     0.1889          1          1          1          1      0.994          1 
   3     rs820366     0.1891     0.1891          1          1          1          1      0.994          1 
   3    rs4476455     0.1891     0.1891          1          1          1          1      0.994          1 
   3     rs820369     0.1891     0.1891          1          1          1          1      0.994          1 
   3     rs820370     0.1891     0.1891          1          1          1          1      0.994          1 
   3  rs112547914     0.1898     0.1898          1          1          1          1      0.994          1 
   3    rs1147688     0.1904     0.1904          1          1          1          1      0.994          1 
   3    rs1147689     0.1904     0.1904          1          1          1          1      0.994          1 
   3    rs1147690     0.1904     0.1904          1          1          1          1      0.994          1 
   3    rs1716855     0.1904     0.1904          1          1          1          1      0.994          1 
   3    rs1733328     0.1904     0.1904          1          1          1          1      0.994          1 
   3    rs9851711     0.1904     0.1904          1          1          1          1      0.994          1 
   3    rs2877628     0.1907     0.1907          1          1          1          1      0.994          1 
   3     rs805010     0.1908     0.1908          1          1          1          1      0.994          1 
   3  rs188960129     0.1911     0.1911          1          1          1          1      0.994          1 
   3    rs2043172     0.1912     0.1912          1          1          1          1      0.994          1 
   3     rs787203     0.1913     0.1913          1          1          1          1      0.994          1 
   3   rs73855492     0.1913     0.1913          1          1          1          1      0.994          1 
   3   rs12490802     0.1914     0.1914          1          1          1          1      0.994          1 
   3   rs13094750      0.192      0.192          1          1          1          1      0.994          1 
   3   rs13072646      0.192      0.192          1          1          1          1      0.994          1 
   3     rs804967     0.1924     0.1924          1          1          1          1      0.994          1 
   3    rs2432696     0.1924     0.1924          1          1          1          1      0.994          1 
   3   rs56155272     0.1925     0.1925          1          1          1          1      0.994          1 
   3  rs567406180     0.1927     0.1927          1          1          1          1      0.994          1 
   3  rs116326541     0.1927     0.1927          1          1          1          1      0.994          1 
   3   rs34757877     0.1927     0.1927          1          1          1          1      0.994          1 
   3   rs34572168     0.1927     0.1927          1          1          1          1      0.994          1 
   3   rs35855416     0.1927     0.1927          1          1          1          1      0.994          1 
   3  rs112303274     0.1927     0.1927          1          1          1          1      0.994          1 
   3   rs75762745     0.1927     0.1927          1          1          1          1      0.994          1 
   3  rs144403557     0.1927     0.1927          1          1          1          1      0.994          1 
   3   rs11926904     0.1927     0.1927          1          1          1          1      0.994          1 
   3   rs34543270     0.1927     0.1927          1          1          1          1      0.994          1 
   3   rs11918758     0.1927     0.1927          1          1          1          1      0.994          1 
   3    rs1818118     0.1927     0.1927          1          1          1          1      0.994          1 
   3   rs77764867     0.1927     0.1927          1          1          1          1      0.994          1 
   3   rs34345120     0.1927     0.1927          1          1          1          1      0.994          1 
   3   rs11719594     0.1927     0.1927          1          1          1          1      0.994          1 
   3    rs6787351     0.1928     0.1928          1          1          1          1      0.994          1 
   3    rs1847737     0.1928     0.1928          1          1          1          1      0.994          1 
   3   rs61450884     0.1928     0.1928          1          1          1          1      0.994          1 
   3   rs58808497      0.193      0.193          1          1          1          1      0.994          1 
   3   rs11922983      0.193      0.193          1          1          1          1      0.994          1 
   3    rs6780615      0.193      0.193          1          1          1          1      0.994          1 
   3    rs1431539      0.193      0.193          1          1          1          1      0.994          1 
   3    rs9859230      0.193      0.193          1          1          1          1      0.994          1 
   3   rs56240873      0.193      0.193          1          1          1          1      0.994          1 
   3   rs55985765      0.193      0.193          1          1          1          1      0.994          1 
   3   rs10584934      0.193      0.193          1          1          1          1      0.994          1 
   3    rs1431542      0.193      0.193          1          1          1          1      0.994          1 
   3    rs1431543      0.193      0.193          1          1          1          1      0.994          1 
   3    rs9864868      0.193      0.193          1          1          1          1      0.994          1 
   3    rs3732829      0.193      0.193          1          1          1          1      0.994          1 
   3    rs9855805      0.193      0.193          1          1          1          1      0.994          1 
   3   rs60255989     0.1934     0.1934          1          1          1          1      0.994          1 
   3  rs140306681     0.1934     0.1934          1          1          1          1      0.994          1 
   3   rs16832541     0.1934     0.1934          1          1          1          1      0.994          1 
   3   rs79524223     0.1934     0.1934          1          1          1          1      0.994          1 
   3   rs80201824     0.1934     0.1934          1          1          1          1      0.994          1 
   3   rs28394067     0.1938     0.1938          1          1          1          1      0.994          1 
   3    rs6765483      0.194      0.194          1          1          1          1      0.994          1 
   3   rs13087908      0.194      0.194          1          1          1          1      0.994          1 
   3   rs61515069     0.1946     0.1946          1          1          1          1      0.994          1 
   3    rs4437078     0.1947     0.1947          1          1          1          1      0.994          1 
   3   rs13434289      0.195      0.195          1          1          1          1      0.994          1 
   3   rs73195656      0.195      0.195          1          1          1          1      0.994          1 
   3    rs9810431      0.195      0.195          1          1          1          1      0.994          1 
   3  rs111594402     0.1951     0.1951          1          1          1          1      0.994          1 
   3  rs142082108     0.1951     0.1951          1          1          1          1      0.994          1 
   3    rs1123898     0.1951     0.1951          1          1          1          1      0.994          1 
   3   rs35187120     0.1952     0.1952          1          1          1          1      0.994          1 
   3    rs9843095     0.1955     0.1955          1          1          1          1      0.994          1 
   3    rs7621417     0.1955     0.1955          1          1          1          1      0.994          1 
   3  rs576431450     0.1955     0.1955          1          1          1          1      0.994          1 
   3   rs58203021     0.1955     0.1955          1          1          1          1      0.994          1 
   3   rs72959239     0.1955     0.1955          1          1          1          1      0.994          1 
   3    rs9862200     0.1955     0.1955          1          1          1          1      0.994          1 
   3    rs6768806     0.1955     0.1955          1          1          1          1      0.994          1 
   3    rs9838590     0.1955     0.1955          1          1          1          1      0.994          1 
   3  rs113709426     0.1955     0.1955          1          1          1          1      0.994          1 
   3    rs9822832     0.1955     0.1955          1          1          1          1      0.994          1 
   3  rs111323093     0.1955     0.1955          1          1          1          1      0.994          1 
   3   rs28404391     0.1955     0.1955          1          1          1          1      0.994          1 
   3    rs2332739     0.1956     0.1956          1          1          1          1      0.994          1 
   3   rs13098676     0.1958     0.1958          1          1          1          1      0.994          1 
   3   rs17281995     0.1958     0.1958          1          1          1          1      0.994          1 
   3     rs790098     0.1967     0.1967          1          1          1          1      0.994          1 
   3   rs34508257     0.1968     0.1968          1          1          1          1      0.994          1 
   3    rs1125303     0.1972     0.1972          1          1          1          1      0.994          1 
   3   rs11575855     0.1972     0.1972          1          1          1          1      0.994          1 
   3   rs10655847     0.1972     0.1972          1          1          1          1      0.994          1 
   3   rs28650457     0.1972     0.1972          1          1          1          1      0.994          1 
   3   rs28485133     0.1972     0.1972          1          1          1          1      0.994          1 
   3   rs28692486     0.1972     0.1972          1          1          1          1      0.994          1 
   3   rs28682959     0.1972     0.1972          1          1          1          1      0.994          1 
   3    rs6793299     0.1973     0.1973          1          1          1          1      0.994          1 
   3    rs6763440     0.1973     0.1973          1          1          1          1      0.994          1 
   3   rs10934637     0.1974     0.1974          1          1          1          1      0.994          1 
   3  rs113471659     0.1975     0.1975          1          1          1          1      0.994          1 
   3   rs28487977     0.1978     0.1978          1          1          1          1      0.994          1 
   3    rs6764177     0.1981     0.1981          1          1          1          1      0.994          1 
   3    rs6803240     0.1982     0.1982          1          1          1          1      0.994          1 
   3  rs111648738     0.1984     0.1984          1          1          1          1      0.994          1 
   3    rs2063811     0.1984     0.1984          1          1          1          1      0.994          1 
   3  rs116471535     0.1984     0.1984          1          1          1          1      0.994          1 
   3  rs145139961     0.1984     0.1984          1          1          1          1      0.994          1 
   3  rs150277702     0.1984     0.1984          1          1          1          1      0.994          1 
   3  rs144503460     0.1984     0.1984          1          1          1          1      0.994          1 
   3  rs116353991     0.1984     0.1984          1          1          1          1      0.994          1 
   3   rs76735956     0.1984     0.1984          1          1          1          1      0.994          1 
   3   rs17310144     0.1984     0.1984          1          1          1          1      0.994          1 
   3   rs13062100     0.1984     0.1984          1          1          1          1      0.994          1 
   3  rs139166222     0.1984     0.1984          1          1          1          1      0.994          1 
   3   rs12492695     0.1985     0.1985          1          1          1          1      0.994          1 
   3   rs12486334     0.1985     0.1985          1          1          1          1      0.994          1 
   3  rs111508537     0.1987     0.1987          1          1          1          1      0.994          1 
   3   esv3597602     0.1993     0.1993          1          1          1          1      0.994          1 
   3    rs1501894     0.1995     0.1995          1          1          1          1      0.994          1 
   3    rs7648044     0.1995     0.1995          1          1          1          1      0.994          1 
   3   rs34028592     0.1995     0.1995          1          1          1          1      0.994          1 
   3    rs7638059     0.1995     0.1995          1          1          1          1      0.994          1 
   3    rs7650687     0.1995     0.1995          1          1          1          1      0.994          1 
   3   rs34968500     0.1995     0.1995          1          1          1          1      0.994          1 
   3    rs7635606     0.1995     0.1995          1          1          1          1      0.994          1 
   3    rs6438705     0.1995     0.1995          1          1          1          1      0.994          1 
   3   rs35443049     0.1995     0.1995          1          1          1          1      0.994          1 
   3    rs4678031     0.1995     0.1995          1          1          1          1      0.994          1 
   3    rs7625331     0.1995     0.1995          1          1          1          1      0.994          1 
   3    rs4678035     0.1995     0.1995          1          1          1          1      0.994          1 
   3   rs77709711     0.1995     0.1995          1          1          1          1      0.994          1 
   3    rs6792504     0.1995     0.1995          1          1          1          1      0.994          1 
   3  rs115451798     0.1998     0.1998          1          1          1          1      0.994          1 
   3   rs80197766     0.1998     0.1998          1          1          1          1      0.994          1 
   3   rs73200074     0.1998     0.1998          1          1          1          1      0.994          1 
   3  rs199753703     0.1999     0.1999          1          1          1          1      0.994          1 
   3  rs146233978     0.1999     0.1999          1          1          1          1      0.994          1 
   3  rs188187785     0.1999     0.1999          1          1          1          1      0.994          1 
   3  rs142375694     0.1999     0.1999          1          1          1          1      0.994          1 
   3   rs57720977        0.2        0.2          1          1          1          1      0.994          1 
   3    rs1809300     0.2002     0.2002          1          1          1          1      0.994          1 
   3   rs11712811     0.2004     0.2004          1          1          1          1      0.994          1 
   3   rs60066493     0.2004     0.2004          1          1          1          1      0.994          1 
   3   rs61284032     0.2004     0.2004          1          1          1          1      0.994          1 
   3   rs73856450     0.2004     0.2004          1          1          1          1      0.994          1 
   3  rs113203377     0.2004     0.2004          1          1          1          1      0.994          1 
   3    rs7650050     0.2005     0.2005          1          1          1          1      0.994          1 
   3    rs7630208     0.2005     0.2005          1          1          1          1      0.994          1 
   3    rs7652791     0.2005     0.2005          1          1          1          1      0.994          1 
   3  rs530794784     0.2005     0.2005          1          1          1          1      0.994          1 
   3    rs6780229     0.2005     0.2005          1          1          1          1      0.994          1 
   3   rs61281424     0.2005     0.2005          1          1          1          1      0.994          1 
   3   rs59204624     0.2005     0.2005          1          1          1          1      0.994          1 
   3   rs17849995     0.2006     0.2006          1          1          1          1      0.994          1 
   3    rs9871403     0.2007     0.2007          1          1          1          1      0.994          1 
   3    rs9873688     0.2007     0.2007          1          1          1          1      0.994          1 
   3    rs1355452     0.2007     0.2007          1          1          1          1      0.994          1 
   3   rs28885767     0.2007     0.2007          1          1          1          1      0.994          1 
   3   rs73183162     0.2007     0.2007          1          1          1          1      0.994          1 
   3    rs2702157     0.2013     0.2013          1          1          1          1      0.994          1 
   3    rs2702158     0.2013     0.2013          1          1          1          1      0.994          1 
   3    rs3047583     0.2015     0.2015          1          1          1          1      0.994          1 
   3   rs11444329     0.2016     0.2016          1          1          1          1      0.994          1 
   3    rs1873651     0.2018     0.2018          1          1          1          1      0.994          1 
   3    rs2124508     0.2024     0.2024          1          1          1          1      0.994          1 
   3   rs10934511     0.2025     0.2025          1          1          1          1      0.994          1 
   3    rs9283570     0.2028     0.2028          1          1          1          1      0.994          1 
   3    rs9283571     0.2028     0.2028          1          1          1          1      0.994          1 
   3   rs13061322     0.2028     0.2028          1          1          1          1      0.994          1 
   3    rs2168439     0.2028     0.2028          1          1          1          1      0.994          1 
   3  rs150337080     0.2028     0.2028          1          1          1          1      0.994          1 
   3  rs114019501     0.2029     0.2029          1          1          1          1      0.994          1 
   3   rs60922815      0.203      0.203          1          1          1          1      0.994          1 
   3   rs79062094     0.2035     0.2035          1          1          1          1      0.994          1 
   3   rs80159187     0.2038     0.2038          1          1          1          1      0.994          1 
   3   rs72968389     0.2038     0.2038          1          1          1          1      0.994          1 
   3   rs61996304     0.2038     0.2038          1          1          1          1      0.994          1 
   3  rs112930406     0.2038     0.2038          1          1          1          1      0.994          1 
   3    rs7647110     0.2038     0.2038          1          1          1          1      0.994          1 
   3    rs7647602     0.2038     0.2038          1          1          1          1      0.994          1 
   3   rs11448666     0.2041     0.2041          1          1          1          1      0.994          1 
   3    rs7619698     0.2043     0.2043          1          1          1          1      0.994          1 
   3   rs13317378     0.2048     0.2048          1          1          1          1      0.994          1 
   3   rs13317412     0.2048     0.2048          1          1          1          1      0.994          1 
   3   rs13327807     0.2048     0.2048          1          1          1          1      0.994          1 
   3   rs13327784     0.2048     0.2048          1          1          1          1      0.994          1 
   3   rs13317479     0.2048     0.2048          1          1          1          1      0.994          1 
   3  rs113426744     0.2048     0.2048          1          1          1          1      0.994          1 
   3  rs141509844     0.2048     0.2048          1          1          1          1      0.994          1 
   3  rs145099886     0.2048     0.2048          1          1          1          1      0.994          1 
   3    rs1030530      0.205      0.205          1          1          1          1      0.994          1 
   3  rs190781958     0.2051     0.2051          1          1          1          1      0.994          1 
   3  rs141943550     0.2052     0.2052          1          1          1          1      0.994          1 
   3   rs13321634     0.2058     0.2058          1          1          1          1      0.994          1 
   3     rs804987      0.206      0.206          1          1          1          1      0.994          1 
   3     rs701992      0.206      0.206          1          1          1          1      0.994          1 
   3   rs11357792     0.2069     0.2069          1          1          1          1      0.994          1 
   3   rs59176623     0.2072     0.2072          1          1          1          1      0.994          1 
   3    rs4525909     0.2072     0.2072          1          1          1          1      0.994          1 
   3   rs12489527     0.2073     0.2073          1          1          1          1      0.994          1 
   3    rs1873070     0.2073     0.2073          1          1          1          1      0.994          1 
   3   rs10934518     0.2073     0.2073          1          1          1          1      0.994          1 
   3  rs200381120     0.2074     0.2074          1          1          1          1      0.994          1 
   3  rs201684946     0.2074     0.2074          1          1          1          1      0.994          1 
   3  rs112201632     0.2075     0.2075          1          1          1          1      0.994          1 
   3  rs112395668     0.2075     0.2075          1          1          1          1      0.994          1 
   3  rs151330692     0.2075     0.2075          1          1          1          1      0.994          1 
   3  rs534622384     0.2076     0.2076          1          1          1          1      0.994          1 
   3  rs147949412     0.2079     0.2079          1          1          1          1      0.994          1 
   3  rs187044231     0.2079     0.2079          1          1          1          1      0.994          1 
   3   rs76735180     0.2079     0.2079          1          1          1          1      0.994          1 
   3   rs55724733     0.2087     0.2087          1          1          1          1      0.994          1 
   3    rs9968051     0.2087     0.2087          1          1          1          1      0.994          1 
   3    rs9859702     0.2087     0.2087          1          1          1          1      0.994          1 
   3   rs59987610     0.2087     0.2087          1          1          1          1      0.994          1 
   3   rs79258785     0.2087     0.2087          1          1          1          1      0.994          1 
   3    rs9863007     0.2087     0.2087          1          1          1          1      0.994          1 
   3    rs9861782     0.2087     0.2087          1          1          1          1      0.994          1 
   3    rs9837315     0.2087     0.2087          1          1          1          1      0.994          1 
   3    rs9849087     0.2087     0.2087          1          1          1          1      0.994          1 
   3   rs35490764     0.2099     0.2099          1          1          1          1      0.994          1 
   3    rs4678047     0.2103     0.2103          1          1          1          1      0.994          1 
   3   rs80249294     0.2104     0.2104          1          1          1          1      0.994          1 
   3   rs75690795     0.2104     0.2104          1          1          1          1      0.994          1 
   3   rs72969200     0.2109     0.2109          1          1          1          1      0.994          1 
   3   rs72971020     0.2109     0.2109          1          1          1          1      0.994          1 
   3    rs2717228     0.2109     0.2109          1          1          1          1      0.994          1 
   3    rs1606827     0.2109     0.2109          1          1          1          1      0.994          1 
   3   rs59844173     0.2109     0.2109          1          1          1          1      0.994          1 
   3   rs57177489     0.2114     0.2114          1          1          1          1      0.994          1 
   3  rs111865165     0.2116     0.2116          1          1          1          1      0.994          1 
   3    rs9875087     0.2116     0.2116          1          1          1          1      0.994          1 
   3    rs3732486     0.2119     0.2119          1          1          1          1      0.994          1 
   3    rs1350152     0.2119     0.2119          1          1          1          1      0.994          1 
   3    rs1817214     0.2119     0.2119          1          1          1          1      0.994          1 
   3    rs3856618     0.2119     0.2119          1          1          1          1      0.994          1 
   3   rs12486285      0.212      0.212          1          1          1          1      0.994          1 
   3   rs35402050     0.2121     0.2121          1          1          1          1      0.994          1 
   3    rs2971211     0.2121     0.2121          1          1          1          1      0.994          1 
   3   rs13314898     0.2121     0.2121          1          1          1          1      0.994          1 
   3   rs56906527     0.2124     0.2124          1          1          1          1      0.994          1 
   3    rs9856781     0.2125     0.2125          1          1          1          1      0.994          1 
   3   rs79382296     0.2129     0.2129          1          1          1          1      0.994          1 
   3   rs56792935     0.2132     0.2132          1          1          1          1      0.994          1 
   3    rs6438810     0.2132     0.2132          1          1          1          1      0.994          1 
   3    rs9289187     0.2133     0.2133          1          1          1          1      0.994          1 
   3    rs4974394     0.2135     0.2135          1          1          1          1      0.994          1 
   3   rs12495209     0.2135     0.2135          1          1          1          1      0.994          1 
   3    rs2681424     0.2135     0.2135          1          1          1          1      0.994          1 
   3   rs11921048     0.2135     0.2135          1          1          1          1      0.994          1 
   3     rs805014     0.2137     0.2137          1          1          1          1      0.994          1 
   3  rs547873430     0.2139     0.2139          1          1          1          1      0.994          1 
   3     rs790120     0.2141     0.2141          1          1          1          1      0.994          1 
   3   rs78442149     0.2147     0.2147          1          1          1          1      0.994          1 
   3    rs9289147      0.215      0.215          1          1          1          1      0.994          1 
   3   rs10049328      0.215      0.215          1          1          1          1      0.994          1 
   3   rs16831788      0.215      0.215          1          1          1          1      0.994          1 
   3    rs9856896      0.215      0.215          1          1          1          1      0.994          1 
   3    rs9819809      0.215      0.215          1          1          1          1      0.994          1 
   3  rs114069011      0.215      0.215          1          1          1          1      0.994          1 
   3   rs13324018      0.215      0.215          1          1          1          1      0.994          1 
   3    rs7618747     0.2153     0.2153          1          1          1          1      0.994          1 
   3    rs1259315     0.2156     0.2156          1          1          1          1      0.994          1 
   3    rs2055169     0.2164     0.2164          1          1          1          1      0.994          1 
   3    rs7638180     0.2165     0.2165          1          1          1          1      0.994          1 
   3    rs7642518     0.2165     0.2165          1          1          1          1      0.994          1 
   3   rs12487598     0.2165     0.2165          1          1          1          1      0.994          1 
   3    rs4677954     0.2165     0.2165          1          1          1          1      0.994          1 
   3  rs141116442     0.2165     0.2165          1          1          1          1      0.994          1 
   3    rs6771095     0.2165     0.2165          1          1          1          1      0.994          1 
   3   rs10934600     0.2165     0.2165          1          1          1          1      0.994          1 
   3    rs7642161     0.2165     0.2165          1          1          1          1      0.994          1 
   3    rs6789756     0.2165     0.2165          1          1          1          1      0.994          1 
   3  rs201104568     0.2165     0.2165          1          1          1          1      0.994          1 
   3  rs113480563     0.2165     0.2165          1          1          1          1      0.994          1 
   3   rs56131302     0.2165     0.2165          1          1          1          1      0.994          1 
   3   rs56118558     0.2165     0.2165          1          1          1          1      0.994          1 
   3    rs6438735     0.2165     0.2165          1          1          1          1      0.994          1 
   3    rs6438737     0.2165     0.2165          1          1          1          1      0.994          1 
   3    rs5852303     0.2165     0.2165          1          1          1          1      0.994          1 
   3   rs72228582     0.2166     0.2166          1          1          1          1      0.994          1 
   3   rs77847601     0.2166     0.2166          1          1          1          1      0.994          1 
   3    rs6765072     0.2167     0.2167          1          1          1          1      0.994          1 
   3   rs12485719     0.2167     0.2167          1          1          1          1      0.994          1 
   3    rs6771845     0.2167     0.2167          1          1          1          1      0.994          1 
   3    rs9755075     0.2167     0.2167          1          1          1          1      0.994          1 
   3   rs71618068     0.2167     0.2167          1          1          1          1      0.994          1 
   3    rs9836169     0.2167     0.2167          1          1          1          1      0.994          1 
   3    rs2332719     0.2169     0.2169          1          1          1          1      0.994          1 
   3    rs2332720     0.2169     0.2169          1          1          1          1      0.994          1 
   3    rs6438822     0.2169     0.2169          1          1          1          1      0.994          1 
   3    rs5852377     0.2169     0.2169          1          1          1          1      0.994          1 
   3    rs4358247     0.2169     0.2169          1          1          1          1      0.994          1 
   3    rs6799337     0.2169     0.2169          1          1          1          1      0.994          1 
   3    rs6764508     0.2169     0.2169          1          1          1          1      0.994          1 
   3  rs116051896     0.2172     0.2172          1          1          1          1      0.994          1 
   3   rs78948167     0.2172     0.2172          1          1          1          1      0.994          1 
   3  rs111793536     0.2172     0.2172          1          1          1          1      0.994          1 
   3  rs142301968     0.2172     0.2172          1          1          1          1      0.994          1 
   3    rs7645721     0.2172     0.2172          1          1          1          1      0.994          1 
   3   rs73855493     0.2176     0.2176          1          1          1          1      0.994          1 
   3    rs6806851     0.2177     0.2177          1          1          1          1      0.994          1 
   3    rs9841543     0.2181     0.2181          1          1          1          1      0.994          1 
   3   rs11717787     0.2182     0.2182          1          1          1          1      0.994          1 
   3    rs1814869     0.2183     0.2183          1          1          1          1      0.994          1 
   3    rs9836112     0.2183     0.2183          1          1          1          1      0.994          1 
   3   rs13326084     0.2183     0.2183          1          1          1          1      0.994          1 
   3    rs9851135     0.2183     0.2183          1          1          1          1      0.994          1 
   3    rs9813519     0.2183     0.2183          1          1          1          1      0.994          1 
   3    rs6800520     0.2183     0.2183          1          1          1          1      0.994          1 
   3  rs149684712     0.2183     0.2183          1          1          1          1      0.994          1 
   3    rs9834559     0.2183     0.2183          1          1          1          1      0.994          1 
   3    rs9872686     0.2183     0.2183          1          1          1          1      0.994          1 
   3  rs147441615     0.2183     0.2183          1          1          1          1      0.994          1 
   3  rs149944739     0.2183     0.2183          1          1          1          1      0.994          1 
   3    rs6762819     0.2183     0.2183          1          1          1          1      0.994          1 
   3    rs9882282     0.2183     0.2183          1          1          1          1      0.994          1 
   3    rs9883378     0.2183     0.2183          1          1          1          1      0.994          1 
   3    rs9845674     0.2183     0.2183          1          1          1          1      0.994          1 
   3    rs2220255     0.2183     0.2183          1          1          1          1      0.994          1 
   3    rs9842537     0.2183     0.2183          1          1          1          1      0.994          1 
   3    rs9826042     0.2183     0.2183          1          1          1          1      0.994          1 
   3   rs16831962     0.2183     0.2183          1          1          1          1      0.994          1 
   3   rs13323408     0.2183     0.2183          1          1          1          1      0.994          1 
   3   rs12632316     0.2183     0.2183          1          1          1          1      0.994          1 
   3   rs16831974     0.2183     0.2183          1          1          1          1      0.994          1 
   3   rs77355692     0.2183     0.2183          1          1          1          1      0.994          1 
   3   rs16831976     0.2183     0.2183          1          1          1          1      0.994          1 
   3   rs78489581     0.2183     0.2183          1          1          1          1      0.994          1 
   3    rs9862685     0.2183     0.2183          1          1          1          1      0.994          1 
   3    rs9831352     0.2183     0.2183          1          1          1          1      0.994          1 
   3    rs9855929     0.2183     0.2183          1          1          1          1      0.994          1 
   3   rs12498064     0.2183     0.2183          1          1          1          1      0.994          1 
   3   rs35147415     0.2183     0.2183          1          1          1          1      0.994          1 
   3  rs147220384     0.2183     0.2183          1          1          1          1      0.994          1 
   3   rs12635124     0.2183     0.2183          1          1          1          1      0.994          1 
   3    rs9818910     0.2183     0.2183          1          1          1          1      0.994          1 
   3    rs9819192     0.2183     0.2183          1          1          1          1      0.994          1 
   3   rs71971193     0.2183     0.2183          1          1          1          1      0.994          1 
   3    rs9881138     0.2183     0.2183          1          1          1          1      0.994          1 
   3    rs7648074     0.2183     0.2183          1          1          1          1      0.994          1 
   3  rs138697911     0.2183     0.2183          1          1          1          1      0.994          1 
   3    rs1403717     0.2183     0.2183          1          1          1          1      0.994          1 
   3    rs7652758     0.2183     0.2183          1          1          1          1      0.994          1 
   3    rs9855953     0.2183     0.2183          1          1          1          1      0.994          1 
   3   rs79017406     0.2183     0.2183          1          1          1          1      0.994          1 
   3    rs9842745     0.2183     0.2183          1          1          1          1      0.994          1 
   3  rs149871182     0.2183     0.2183          1          1          1          1      0.994          1 
   3   rs13316005     0.2183     0.2183          1          1          1          1      0.994          1 
   3   rs12493977     0.2183     0.2183          1          1          1          1      0.994          1 
   3    rs6438597     0.2183     0.2183          1          1          1          1      0.994          1 
   3   rs35752782     0.2183     0.2183          1          1          1          1      0.994          1 
   3    rs9880854     0.2183     0.2183          1          1          1          1      0.994          1 
   3    rs9867756     0.2183     0.2183          1          1          1          1      0.994          1 
   3   rs28578135     0.2183     0.2183          1          1          1          1      0.994          1 
   3   rs13320578     0.2183     0.2183          1          1          1          1      0.994          1 
   3   rs16831988     0.2183     0.2183          1          1          1          1      0.994          1 
   3   rs28609295     0.2183     0.2183          1          1          1          1      0.994          1 
   3   rs16831995     0.2183     0.2183          1          1          1          1      0.994          1 
   3  rs114536882     0.2183     0.2183          1          1          1          1      0.994          1 
   3     rs662467     0.2183     0.2183          1          1          1          1      0.994          1 
   3    rs1683976     0.2183     0.2183          1          1          1          1      0.994          1 
   3   rs12635664     0.2183     0.2183          1          1          1          1      0.994          1 
   3   rs12635708     0.2183     0.2183          1          1          1          1      0.994          1 
   3    rs9818673     0.2183     0.2183          1          1          1          1      0.994          1 
   3    rs9860626     0.2183     0.2183          1          1          1          1      0.994          1 
   3  rs145495838     0.2183     0.2183          1          1          1          1      0.994          1 
   3   rs12495187     0.2183     0.2183          1          1          1          1      0.994          1 
   3   rs12495212     0.2183     0.2183          1          1          1          1      0.994          1 
   3  rs150513881     0.2183     0.2183          1          1          1          1      0.994          1 
   3  rs139455553     0.2183     0.2183          1          1          1          1      0.994          1 
   3  rs149859605     0.2183     0.2183          1          1          1          1      0.994          1 
   3  rs201675537     0.2183     0.2183          1          1          1          1      0.994          1 
   3  rs147707277     0.2183     0.2183          1          1          1          1      0.994          1 
   3  rs114503917     0.2183     0.2183          1          1          1          1      0.994          1 
   3   rs76995572     0.2183     0.2183          1          1          1          1      0.994          1 
   3    rs9844059     0.2183     0.2183          1          1          1          1      0.994          1 
   3    rs9844215     0.2183     0.2183          1          1          1          1      0.994          1 
   3    rs9822403     0.2183     0.2183          1          1          1          1      0.994          1 
   3    rs9843217     0.2183     0.2183          1          1          1          1      0.994          1 
   3    rs1960320     0.2183     0.2183          1          1          1          1      0.994          1 
   3    rs7634353     0.2183     0.2183          1          1          1          1      0.994          1 
   3   rs75832447     0.2183     0.2183          1          1          1          1      0.994          1 
   3    rs9822141     0.2183     0.2183          1          1          1          1      0.994          1 
   3    rs9859729     0.2183     0.2183          1          1          1          1      0.994          1 
   3    rs7624337     0.2183     0.2183          1          1          1          1      0.994          1 
   3   rs11293812     0.2183     0.2183          1          1          1          1      0.994          1 
   3    rs7624461     0.2183     0.2183          1          1          1          1      0.994          1 
   3    rs7624738     0.2183     0.2183          1          1          1          1      0.994          1 
   3    rs7646815     0.2183     0.2183          1          1          1          1      0.994          1 
   3    rs9868798     0.2183     0.2183          1          1          1          1      0.994          1 
   3    rs9831814     0.2183     0.2183          1          1          1          1      0.994          1 
   3    rs9836727     0.2183     0.2183          1          1          1          1      0.994          1 
   3   rs12634397     0.2183     0.2183          1          1          1          1      0.994          1 
   3  rs146413940     0.2183     0.2183          1          1          1          1      0.994          1 
   3  rs560371247     0.2183     0.2183          1          1          1          1      0.994          1 
   3    rs9826081     0.2183     0.2183          1          1          1          1      0.994          1 
   3    rs9845975     0.2183     0.2183          1          1          1          1      0.994          1 
   3    rs9849763     0.2183     0.2183          1          1          1          1      0.994          1 
   3    rs9850284     0.2183     0.2183          1          1          1          1      0.994          1 
   3    rs9836123     0.2183     0.2183          1          1          1          1      0.994          1 
   3    rs9873593     0.2183     0.2183          1          1          1          1      0.994          1 
   3    rs9836161     0.2183     0.2183          1          1          1          1      0.994          1 
   3    rs9836297     0.2183     0.2183          1          1          1          1      0.994          1 
   3   rs78330161     0.2183     0.2183          1          1          1          1      0.994          1 
   3    rs9809411     0.2183     0.2183          1          1          1          1      0.994          1 
   3    rs4311161     0.2183     0.2183          1          1          1          1      0.994          1 
   3     rs954568     0.2183     0.2183          1          1          1          1      0.994          1 
   3    rs4444652     0.2183     0.2183          1          1          1          1      0.994          1 
   3    rs9857987     0.2183     0.2183          1          1          1          1      0.994          1 
   3    rs9862407     0.2183     0.2183          1          1          1          1      0.994          1 
   3    rs9863475     0.2183     0.2183          1          1          1          1      0.994          1 
   3    rs9817971     0.2183     0.2183          1          1          1          1      0.994          1 
   3    rs9818311     0.2183     0.2183          1          1          1          1      0.994          1 
   3   rs12330501     0.2183     0.2183          1          1          1          1      0.994          1 
   3   rs12330506     0.2183     0.2183          1          1          1          1      0.994          1 
   3   rs80028304     0.2183     0.2183          1          1          1          1      0.994          1 
   3   rs17282993     0.2183     0.2183          1          1          1          1      0.994          1 
   3   rs77194761     0.2183     0.2183          1          1          1          1      0.994          1 
   3   rs79770822     0.2183     0.2183          1          1          1          1      0.994          1 
   3    rs9839272     0.2183     0.2183          1          1          1          1      0.994          1 
   3    rs9877038     0.2183     0.2183          1          1          1          1      0.994          1 
   3  rs193141053     0.2183     0.2183          1          1          1          1      0.994          1 
   3    rs9865589     0.2183     0.2183          1          1          1          1      0.994          1 
   3    rs9813251     0.2183     0.2183          1          1          1          1      0.994          1 
   3    rs9851456     0.2183     0.2183          1          1          1          1      0.994          1 
   3    rs9813591     0.2183     0.2183          1          1          1          1      0.994          1 
   3    rs9871279     0.2183     0.2183          1          1          1          1      0.994          1 
   3    rs9817640     0.2183     0.2183          1          1          1          1      0.994          1 
   3    rs9875423     0.2183     0.2183          1          1          1          1      0.994          1 
   3    rs9862272     0.2183     0.2183          1          1          1          1      0.994          1 
   3    rs9828133     0.2183     0.2183          1          1          1          1      0.994          1 
   3    rs9866558     0.2183     0.2183          1          1          1          1      0.994          1 
   3    rs9811686     0.2183     0.2183          1          1          1          1      0.994          1 
   3    rs9871852     0.2183     0.2183          1          1          1          1      0.994          1 
   3    rs9850079     0.2183     0.2183          1          1          1          1      0.994          1 
   3  rs150877540     0.2183     0.2183          1          1          1          1      0.994          1 
   3  rs540563825     0.2183     0.2183          1          1          1          1      0.994          1 
   3    rs9860535     0.2183     0.2183          1          1          1          1      0.994          1 
   3   rs77686995     0.2183     0.2183          1          1          1          1      0.994          1 
   3   rs28797282     0.2183     0.2183          1          1          1          1      0.994          1 
   3   rs75533524     0.2183     0.2183          1          1          1          1      0.994          1 
   3  rs372853560     0.2183     0.2183          1          1          1          1      0.994          1 
   3   rs13314307     0.2183     0.2183          1          1          1          1      0.994          1 
   3   rs12635363     0.2183     0.2183          1          1          1          1      0.994          1 
   3   rs12630151     0.2183     0.2183          1          1          1          1      0.994          1 
   3   rs13319102     0.2183     0.2183          1          1          1          1      0.994          1 
   3    rs9841029     0.2183     0.2183          1          1          1          1      0.994          1 
   3    rs9821483     0.2183     0.2183          1          1          1          1      0.994          1 
   3  rs145468052     0.2183     0.2183          1          1          1          1      0.994          1 
   3   rs10934538     0.2183     0.2183          1          1          1          1      0.994          1 
   3    rs7617881     0.2183     0.2183          1          1          1          1      0.994          1 
   3    rs7642063     0.2183     0.2183          1          1          1          1      0.994          1 
   3   rs77194738     0.2183     0.2183          1          1          1          1      0.994          1 
   3   rs12494552     0.2183     0.2183          1          1          1          1      0.994          1 
   3   rs28751972     0.2183     0.2183          1          1          1          1      0.994          1 
   3   rs12492453     0.2183     0.2183          1          1          1          1      0.994          1 
   3    rs7613240     0.2183     0.2183          1          1          1          1      0.994          1 
   3    rs9879469     0.2183     0.2183          1          1          1          1      0.994          1 
   3    rs9842097     0.2183     0.2183          1          1          1          1      0.994          1 
   3    rs9884037     0.2183     0.2183          1          1          1          1      0.994          1 
   3    rs9861282     0.2183     0.2183          1          1          1          1      0.994          1 
   3    rs1403722     0.2183     0.2183          1          1          1          1      0.994          1 
   3    rs9828540     0.2183     0.2183          1          1          1          1      0.994          1 
   3    rs9849187     0.2183     0.2183          1          1          1          1      0.994          1 
   3    rs9833950     0.2183     0.2183          1          1          1          1      0.994          1 
   3    rs9839106     0.2183     0.2183          1          1          1          1      0.994          1 
   3    rs9859511     0.2183     0.2183          1          1          1          1      0.994          1 
   3    rs9850634     0.2183     0.2183          1          1          1          1      0.994          1 
   3    rs9653918     0.2183     0.2183          1          1          1          1      0.994          1 
   3    rs9822576     0.2183     0.2183          1          1          1          1      0.994          1 
   3  rs115160238     0.2183     0.2183          1          1          1          1      0.994          1 
   3    rs9871427     0.2183     0.2183          1          1          1          1      0.994          1 
   3    rs9289154     0.2183     0.2183          1          1          1          1      0.994          1 
   3   rs79451113     0.2183     0.2183          1          1          1          1      0.994          1 
   3  rs142720443     0.2183     0.2183          1          1          1          1      0.994          1 
   3    rs1920546     0.2183     0.2183          1          1          1          1      0.994          1 
   3    rs9860063     0.2183     0.2183          1          1          1          1      0.994          1 
   3    rs9860106     0.2183     0.2183          1          1          1          1      0.994          1 
   3    rs9827426     0.2183     0.2183          1          1          1          1      0.994          1 
   3    rs9831771     0.2183     0.2183          1          1          1          1      0.994          1 
   3    rs7650148     0.2183     0.2183          1          1          1          1      0.994          1 
   3    rs9819822     0.2183     0.2183          1          1          1          1      0.994          1 
   3    rs9875544     0.2183     0.2183          1          1          1          1      0.994          1 
   3  rs369780643     0.2183     0.2183          1          1          1          1      0.994          1 
   3    rs9811402     0.2183     0.2183          1          1          1          1      0.994          1 
   3  rs201153917     0.2183     0.2183          1          1          1          1      0.994          1 
   3    rs9820638     0.2183     0.2183          1          1          1          1      0.994          1 
   3    rs7636463     0.2183     0.2183          1          1          1          1      0.994          1 
   3    rs7616820     0.2183     0.2183          1          1          1          1      0.994          1 
   3    rs7617067     0.2183     0.2183          1          1          1          1      0.994          1 
   3   rs35559176     0.2183     0.2183          1          1          1          1      0.994          1 
   3    rs9815133     0.2183     0.2183          1          1          1          1      0.994          1 
   3  rs148186520     0.2183     0.2183          1          1          1          1      0.994          1 
   3    rs9830057     0.2183     0.2183          1          1          1          1      0.994          1 
   3     rs724495     0.2183     0.2183          1          1          1          1      0.994          1 
   3    rs9831480     0.2183     0.2183          1          1          1          1      0.994          1 
   3    rs9835107     0.2183     0.2183          1          1          1          1      0.994          1 
   3    rs9840595     0.2183     0.2183          1          1          1          1      0.994          1 
   3   rs67659681     0.2183     0.2183          1          1          1          1      0.994          1 
   3    rs9841743     0.2183     0.2183          1          1          1          1      0.994          1 
   3    rs7628419     0.2183     0.2183          1          1          1          1      0.994          1 
   3    rs9834680     0.2183     0.2183          1          1          1          1      0.994          1 
   3    rs9877402     0.2183     0.2183          1          1          1          1      0.994          1 
   3    rs7646709     0.2183     0.2183          1          1          1          1      0.994          1 
   3   rs28852138     0.2183     0.2183          1          1          1          1      0.994          1 
   3   rs28850644     0.2183     0.2183          1          1          1          1      0.994          1 
   3  rs143961857     0.2183     0.2183          1          1          1          1      0.994          1 
   3   rs68094067     0.2183     0.2183          1          1          1          1      0.994          1 
   3  rs143740506     0.2183     0.2183          1          1          1          1      0.994          1 
   3    rs1920549     0.2183     0.2183          1          1          1          1      0.994          1 
   3  rs199801251     0.2183     0.2183          1          1          1          1      0.994          1 
   3  rs144719639     0.2183     0.2183          1          1          1          1      0.994          1 
   3   rs12637054     0.2183     0.2183          1          1          1          1      0.994          1 
   3   rs12330178     0.2183     0.2183          1          1          1          1      0.994          1 
   3   rs10212556     0.2183     0.2183          1          1          1          1      0.994          1 
   3    rs6785751     0.2183     0.2183          1          1          1          1      0.994          1 
   3  rs138823000     0.2183     0.2183          1          1          1          1      0.994          1 
   3  rs116174647     0.2183     0.2183          1          1          1          1      0.994          1 
   3    rs6798684     0.2183     0.2183          1          1          1          1      0.994          1 
   3  rs150627137     0.2183     0.2183          1          1          1          1      0.994          1 
   3    rs6799012     0.2183     0.2183          1          1          1          1      0.994          1 
   3    rs9815281     0.2183     0.2183          1          1          1          1      0.994          1 
   3  rs116086956     0.2183     0.2183          1          1          1          1      0.994          1 
   3  rs114656572     0.2183     0.2183          1          1          1          1      0.994          1 
   3  rs114124720     0.2183     0.2183          1          1          1          1      0.994          1 
   3    rs2331514     0.2183     0.2183          1          1          1          1      0.994          1 
   3    rs5852261     0.2183     0.2183          1          1          1          1      0.994          1 
   3    rs9859088     0.2183     0.2183          1          1          1          1      0.994          1 
   3    rs6808418     0.2183     0.2183          1          1          1          1      0.994          1 
   3   rs78808712     0.2183     0.2183          1          1          1          1      0.994          1 
   3   rs13314093     0.2183     0.2183          1          1          1          1      0.994          1 
   3    rs7642185     0.2183     0.2183          1          1          1          1      0.994          1 
   3    rs9825058     0.2183     0.2183          1          1          1          1      0.994          1 
   3    rs9855455     0.2183     0.2183          1          1          1          1      0.994          1 
   3    rs7627802     0.2183     0.2183          1          1          1          1      0.994          1 
   3    rs7616617     0.2183     0.2183          1          1          1          1      0.994          1 
   3   rs12634158     0.2183     0.2183          1          1          1          1      0.994          1 
   3    rs4642056     0.2183     0.2183          1          1          1          1      0.994          1 
   3    rs2877405     0.2183     0.2183          1          1          1          1      0.994          1 
   3    rs2877406     0.2183     0.2183          1          1          1          1      0.994          1 
   3    rs9823442     0.2183     0.2183          1          1          1          1      0.994          1 
   3    rs9843421     0.2183     0.2183          1          1          1          1      0.994          1 
   3    rs9823877     0.2183     0.2183          1          1          1          1      0.994          1 
   3    rs7625603     0.2183     0.2183          1          1          1          1      0.994          1 
   3    rs7637229     0.2183     0.2183          1          1          1          1      0.994          1 
   3    rs6438603     0.2183     0.2183          1          1          1          1      0.994          1 
   3    rs6780119     0.2183     0.2183          1          1          1          1      0.994          1 
   3    rs9833700     0.2183     0.2183          1          1          1          1      0.994          1 
   3    rs6783166     0.2183     0.2183          1          1          1          1      0.994          1 
   3    rs6438604     0.2183     0.2183          1          1          1          1      0.994          1 
   3    rs6438605     0.2183     0.2183          1          1          1          1      0.994          1 
   3    rs6438606     0.2183     0.2183          1          1          1          1      0.994          1 
   3   rs12639266     0.2183     0.2183          1          1          1          1      0.994          1 
   3    rs6794230     0.2183     0.2183          1          1          1          1      0.994          1 
   3   rs74679947     0.2183     0.2183          1          1          1          1      0.994          1 
   3    rs6810159     0.2183     0.2183          1          1          1          1      0.994          1 
   3   rs13323586     0.2183     0.2183          1          1          1          1      0.994          1 
   3   rs13314083     0.2183     0.2183          1          1          1          1      0.994          1 
   3   rs78062975     0.2183     0.2183          1          1          1          1      0.994          1 
   3    rs9810761     0.2183     0.2183          1          1          1          1      0.994          1 
   3    rs9810811     0.2183     0.2183          1          1          1          1      0.994          1 
   3    rs9828852     0.2183     0.2183          1          1          1          1      0.994          1 
   3  rs138992281     0.2183     0.2183          1          1          1          1      0.994          1 
   3    rs6799358     0.2183     0.2183          1          1          1          1      0.994          1 
   3   rs16832074     0.2183     0.2183          1          1          1          1      0.994          1 
   3  rs148126293     0.2183     0.2183          1          1          1          1      0.994          1 
   3    rs9822863     0.2183     0.2183          1          1          1          1      0.994          1 
   3    rs9847337     0.2183     0.2183          1          1          1          1      0.994          1 
   3    rs9827891     0.2183     0.2183          1          1          1          1      0.994          1 
   3    rs9852787     0.2183     0.2183          1          1          1          1      0.994          1 
   3   rs10713184     0.2183     0.2183          1          1          1          1      0.994          1 
   3    rs6785984     0.2183     0.2183          1          1          1          1      0.994          1 
   3   rs74370757     0.2183     0.2183          1          1          1          1      0.994          1 
   3    rs9862838     0.2183     0.2183          1          1          1          1      0.994          1 
   3  rs146863353     0.2183     0.2183          1          1          1          1      0.994          1 
   3  rs141501569     0.2183     0.2183          1          1          1          1      0.994          1 
   3   rs12497286     0.2183     0.2183          1          1          1          1      0.994          1 
   3  rs140180931     0.2183     0.2183          1          1          1          1      0.994          1 
   3   rs12494809     0.2183     0.2183          1          1          1          1      0.994          1 
   3    rs9827020     0.2183     0.2183          1          1          1          1      0.994          1 
   3    rs9809684     0.2183     0.2183          1          1          1          1      0.994          1 
   3    rs9865199     0.2183     0.2183          1          1          1          1      0.994          1 
   3    rs9869549     0.2183     0.2183          1          1          1          1      0.994          1 
   3   rs35783902     0.2183     0.2183          1          1          1          1      0.994          1 
   3    rs7648217     0.2183     0.2183          1          1          1          1      0.994          1 
   3    rs9872673     0.2183     0.2183          1          1          1          1      0.994          1 
   3   rs78930035     0.2183     0.2183          1          1          1          1      0.994          1 
   3   rs10212188     0.2183     0.2183          1          1          1          1      0.994          1 
   3    rs9289158     0.2183     0.2183          1          1          1          1      0.994          1 
   3    rs9289159     0.2183     0.2183          1          1          1          1      0.994          1 
   3    rs9289160     0.2183     0.2183          1          1          1          1      0.994          1 
   3  rs142123357     0.2183     0.2183          1          1          1          1      0.994          1 
   3    rs9835852     0.2183     0.2183          1          1          1          1      0.994          1 
   3   rs77300839     0.2183     0.2183          1          1          1          1      0.994          1 
   3    rs4048822     0.2183     0.2183          1          1          1          1      0.994          1 
   3    rs6810337     0.2183     0.2183          1          1          1          1      0.994          1 
   3    rs6780326     0.2183     0.2183          1          1          1          1      0.994          1 
   3    rs6807328     0.2183     0.2183          1          1          1          1      0.994          1 
   3    rs9877593     0.2183     0.2183          1          1          1          1      0.994          1 
   3  rs551217068     0.2183     0.2183          1          1          1          1      0.994          1 
   3  rs149654510     0.2183     0.2183          1          1          1          1      0.994          1 
   3   rs12638767     0.2183     0.2183          1          1          1          1      0.994          1 
   3    rs9812835     0.2183     0.2183          1          1          1          1      0.994          1 
   3    rs9855194     0.2183     0.2183          1          1          1          1      0.994          1 
   3    rs6796937     0.2183     0.2183          1          1          1          1      0.994          1 
   3   rs75447330     0.2183     0.2183          1          1          1          1      0.994          1 
   3    rs4089688     0.2183     0.2183          1          1          1          1      0.994          1 
   3    rs4109044     0.2183     0.2183          1          1          1          1      0.994          1 
   3    rs3914738     0.2183     0.2183          1          1          1          1      0.994          1 
   3   rs16832118     0.2183     0.2183          1          1          1          1      0.994          1 
   3   rs28485580     0.2183     0.2183          1          1          1          1      0.994          1 
   3    rs9832737     0.2183     0.2183          1          1          1          1      0.994          1 
   3    rs9838136     0.2183     0.2183          1          1          1          1      0.994          1 
   3   rs16845478     0.2183     0.2183          1          1          1          1      0.994          1 
   3   rs75367092     0.2183     0.2183          1          1          1          1      0.994          1 
   3   rs12486546     0.2183     0.2183          1          1          1          1      0.994          1 
   3   rs74502689     0.2183     0.2183          1          1          1          1      0.994          1 
   3  rs115534955     0.2183     0.2183          1          1          1          1      0.994          1 
   3  rs116390019     0.2183     0.2183          1          1          1          1      0.994          1 
   3    rs3914741     0.2183     0.2183          1          1          1          1      0.994          1 
   3    rs3914742     0.2183     0.2183          1          1          1          1      0.994          1 
   3    rs9289161     0.2183     0.2183          1          1          1          1      0.994          1 
   3   rs16832121     0.2183     0.2183          1          1          1          1      0.994          1 
   3    rs9289162     0.2183     0.2183          1          1          1          1      0.994          1 
   3    rs9289163     0.2183     0.2183          1          1          1          1      0.994          1 
   3    rs3905998     0.2183     0.2183          1          1          1          1      0.994          1 
   3    rs9841572     0.2183     0.2183          1          1          1          1      0.994          1 
   3    rs3856577     0.2183     0.2183          1          1          1          1      0.994          1 
   3  rs376095041     0.2183     0.2183          1          1          1          1      0.994          1 
   3  rs200972256     0.2183     0.2183          1          1          1          1      0.994          1 
   3  rs141781275     0.2183     0.2183          1          1          1          1      0.994          1 
   3   rs12632599     0.2183     0.2183          1          1          1          1      0.994          1 
   3   rs12630798     0.2183     0.2183          1          1          1          1      0.994          1 
   3  rs138096578     0.2183     0.2183          1          1          1          1      0.994          1 
   3   rs76711830     0.2183     0.2183          1          1          1          1      0.994          1 
   3    rs7634173     0.2183     0.2183          1          1          1          1      0.994          1 
   3    rs2877412     0.2183     0.2183          1          1          1          1      0.994          1 
   3    rs9858962     0.2183     0.2183          1          1          1          1      0.994          1 
   3    rs9289164     0.2183     0.2183          1          1          1          1      0.994          1 
   3    rs9826818     0.2183     0.2183          1          1          1          1      0.994          1 
   3    rs9289165     0.2183     0.2183          1          1          1          1      0.994          1 
   3    rs6781645     0.2183     0.2183          1          1          1          1      0.994          1 
   3    rs9870664     0.2183     0.2183          1          1          1          1      0.994          1 
   3   rs12330662     0.2183     0.2183          1          1          1          1      0.994          1 
   3    rs1401194     0.2183     0.2183          1          1          1          1      0.994          1 
   3  rs527511504     0.2183     0.2183          1          1          1          1      0.994          1 
   3    rs7616074     0.2183     0.2183          1          1          1          1      0.994          1 
   3   rs77532651     0.2183     0.2183          1          1          1          1      0.994          1 
   3  rs143432778     0.2183     0.2183          1          1          1          1      0.994          1 
   3   rs28635737     0.2183     0.2183          1          1          1          1      0.994          1 
   3    rs9834448     0.2183     0.2183          1          1          1          1      0.994          1 
   3   rs12638006     0.2183     0.2183          1          1          1          1      0.994          1 
   3    rs5852262     0.2183     0.2183          1          1          1          1      0.994          1 
   3  rs201204142     0.2183     0.2183          1          1          1          1      0.994          1 
   3   rs10049483     0.2183     0.2183          1          1          1          1      0.994          1 
   3  rs147949653     0.2183     0.2183          1          1          1          1      0.994          1 
   3  rs199848759     0.2183     0.2183          1          1          1          1      0.994          1 
   3    rs9818754     0.2183     0.2183          1          1          1          1      0.994          1 
   3  rs137892628     0.2183     0.2183          1          1          1          1      0.994          1 
   3    rs9828240     0.2183     0.2183          1          1          1          1      0.994          1 
   3    rs2331610     0.2183     0.2183          1          1          1          1      0.994          1 
   3   rs12495905     0.2183     0.2183          1          1          1          1      0.994          1 
   3  rs140015617     0.2183     0.2183          1          1          1          1      0.994          1 
   3   rs74441970     0.2183     0.2183          1          1          1          1      0.994          1 
   3   rs11445232     0.2183     0.2183          1          1          1          1      0.994          1 
   3    rs9864860     0.2183     0.2183          1          1          1          1      0.994          1 
   3   rs75540087     0.2183     0.2183          1          1          1          1      0.994          1 
   3  rs116755351     0.2183     0.2183          1          1          1          1      0.994          1 
   3  rs146378003     0.2183     0.2183          1          1          1          1      0.994          1 
   3   rs76900191     0.2183     0.2183          1          1          1          1      0.994          1 
   3  rs115373109     0.2183     0.2183          1          1          1          1      0.994          1 
   3    rs9878635     0.2183     0.2183          1          1          1          1      0.994          1 
   3    rs7633823     0.2183     0.2183          1          1          1          1      0.994          1 
   3    rs9831505     0.2183     0.2183          1          1          1          1      0.994          1 
   3  rs147539076     0.2183     0.2183          1          1          1          1      0.994          1 
   3    rs9681088     0.2183     0.2183          1          1          1          1      0.994          1 
   3  rs139834085     0.2183     0.2183          1          1          1          1      0.994          1 
   3    rs7428465     0.2183     0.2183          1          1          1          1      0.994          1 
   3    rs7428468     0.2183     0.2183          1          1          1          1      0.994          1 
   3   rs13434008     0.2183     0.2183          1          1          1          1      0.994          1 
   3  rs149093807     0.2183     0.2183          1          1          1          1      0.994          1 
   3   rs12496406     0.2183     0.2183          1          1          1          1      0.994          1 
   3    rs7652353     0.2183     0.2183          1          1          1          1      0.994          1 
   3    rs7644591     0.2183     0.2183          1          1          1          1      0.994          1 
   3    rs7610835     0.2183     0.2183          1          1          1          1      0.994          1 
   3   rs35983445     0.2183     0.2183          1          1          1          1      0.994          1 
   3  rs144050849     0.2183     0.2183          1          1          1          1      0.994          1 
   3   rs12637208     0.2183     0.2183          1          1          1          1      0.994          1 
   3  rs144084966     0.2183     0.2183          1          1          1          1      0.994          1 
   3   rs76021051     0.2183     0.2183          1          1          1          1      0.994          1 
   3  rs142667541     0.2183     0.2183          1          1          1          1      0.994          1 
   3    rs9870466     0.2183     0.2183          1          1          1          1      0.994          1 
   3    rs9855730     0.2183     0.2183          1          1          1          1      0.994          1 
   3  rs147509592     0.2183     0.2183          1          1          1          1      0.994          1 
   3    rs6797170     0.2183     0.2183          1          1          1          1      0.994          1 
   3    rs9857034     0.2183     0.2183          1          1          1          1      0.994          1 
   3    rs9881524     0.2183     0.2183          1          1          1          1      0.994          1 
   3   rs13317817     0.2183     0.2183          1          1          1          1      0.994          1 
   3    rs6796736     0.2183     0.2183          1          1          1          1      0.994          1 
   3    rs9883937     0.2183     0.2183          1          1          1          1      0.994          1 
   3    rs9850714     0.2183     0.2183          1          1          1          1      0.994          1 
   3  rs201606770     0.2183     0.2183          1          1          1          1      0.994          1 
   3    rs6768385     0.2183     0.2183          1          1          1          1      0.994          1 
   3   rs28778369     0.2183     0.2183          1          1          1          1      0.994          1 
   3    rs9836406     0.2183     0.2183          1          1          1          1      0.994          1 
   3    rs9822539     0.2183     0.2183          1          1          1          1      0.994          1 
   3    rs9842668     0.2183     0.2183          1          1          1          1      0.994          1 
   3    rs9826599     0.2183     0.2183          1          1          1          1      0.994          1 
   3    rs7636777     0.2183     0.2183          1          1          1          1      0.994          1 
   3    rs9863505     0.2183     0.2183          1          1          1          1      0.994          1 
   3    rs5852264     0.2183     0.2183          1          1          1          1      0.994          1 
   3    rs4085716     0.2183     0.2183          1          1          1          1      0.994          1 
   3    rs9862691     0.2183     0.2183          1          1          1          1      0.994          1 
   3    rs9846563     0.2183     0.2183          1          1          1          1      0.994          1 
   3   rs28860789     0.2183     0.2183          1          1          1          1      0.994          1 
   3  rs114936550     0.2183     0.2183          1          1          1          1      0.994          1 
   3   rs10611108     0.2183     0.2183          1          1          1          1      0.994          1 
   3    rs7630139     0.2183     0.2183          1          1          1          1      0.994          1 
   3    rs9837611     0.2183     0.2183          1          1          1          1      0.994          1 
   3    rs7645186     0.2183     0.2183          1          1          1          1      0.994          1 
   3    rs9850244     0.2183     0.2183          1          1          1          1      0.994          1 
   3  rs116701739     0.2183     0.2183          1          1          1          1      0.994          1 
   3    rs9814324     0.2183     0.2183          1          1          1          1      0.994          1 
   3   rs28773515     0.2183     0.2183          1          1          1          1      0.994          1 
   3    rs6764570     0.2183     0.2183          1          1          1          1      0.994          1 
   3    rs9832024     0.2183     0.2183          1          1          1          1      0.994          1 
   3    rs9820697     0.2183     0.2183          1          1          1          1      0.994          1 
   3    rs3821366     0.2183     0.2183          1          1          1          1      0.994          1 
   3    rs9840658     0.2183     0.2183          1          1          1          1      0.994          1 
   3   rs11286814     0.2183     0.2183          1          1          1          1      0.994          1 
   3    rs9818116     0.2183     0.2183          1          1          1          1      0.994          1 
   3    rs7622640     0.2183     0.2183          1          1          1          1      0.994          1 
   3    rs7634186     0.2183     0.2183          1          1          1          1      0.994          1 
   3    rs7634380     0.2183     0.2183          1          1          1          1      0.994          1 
   3    rs7622859     0.2183     0.2183          1          1          1          1      0.994          1 
   3  rs141621785     0.2183     0.2183          1          1          1          1      0.994          1 
   3    rs1920534     0.2183     0.2183          1          1          1          1      0.994          1 
   3    rs1546348     0.2183     0.2183          1          1          1          1      0.994          1 
   3   rs13324223     0.2183     0.2183          1          1          1          1      0.994          1 
   3   rs13324292     0.2183     0.2183          1          1          1          1      0.994          1 
   3    rs9849608     0.2183     0.2183          1          1          1          1      0.994          1 
   3    rs1604882     0.2183     0.2183          1          1          1          1      0.994          1 
   3    rs1604881     0.2183     0.2183          1          1          1          1      0.994          1 
   3    rs1604880     0.2183     0.2183          1          1          1          1      0.994          1 
   3    rs9289166     0.2183     0.2183          1          1          1          1      0.994          1 
   3    rs9870873     0.2183     0.2183          1          1          1          1      0.994          1 
   3    rs9833416     0.2183     0.2183          1          1          1          1      0.994          1 
   3    rs2102559     0.2183     0.2183          1          1          1          1      0.994          1 
   3    rs9289167     0.2183     0.2183          1          1          1          1      0.994          1 
   3    rs9879734     0.2183     0.2183          1          1          1          1      0.994          1 
   3   rs28759116     0.2183     0.2183          1          1          1          1      0.994          1 
   3    rs9834891     0.2183     0.2183          1          1          1          1      0.994          1 
   3    rs9850379     0.2183     0.2183          1          1          1          1      0.994          1 
   3   rs10934544     0.2183     0.2183          1          1          1          1      0.994          1 
   3    rs2103357     0.2183     0.2183          1          1          1          1      0.994          1 
   3  rs140747080     0.2183     0.2183          1          1          1          1      0.994          1 
   3    rs9842440     0.2183     0.2183          1          1          1          1      0.994          1 
   3    rs9845254     0.2183     0.2183          1          1          1          1      0.994          1 
   3    rs9845742     0.2183     0.2183          1          1          1          1      0.994          1 
   3    rs6808325     0.2183     0.2183          1          1          1          1      0.994          1 
   3    rs6775302     0.2183     0.2183          1          1          1          1      0.994          1 
   3   rs76292449     0.2183     0.2183          1          1          1          1      0.994          1 
   3   rs13433974     0.2183     0.2183          1          1          1          1      0.994          1 
   3  rs137987998     0.2183     0.2183          1          1          1          1      0.994          1 
   3  rs537536115     0.2183     0.2183          1          1          1          1      0.994          1 
   3  rs565992910     0.2183     0.2183          1          1          1          1      0.994          1 
   3  rs534636284     0.2183     0.2183          1          1          1          1      0.994          1 
   3    rs9859933     0.2183     0.2183          1          1          1          1      0.994          1 
   3    rs9862165     0.2183     0.2183          1          1          1          1      0.994          1 
   3    rs9862193     0.2183     0.2183          1          1          1          1      0.994          1 
   3    rs6789414     0.2183     0.2183          1          1          1          1      0.994          1 
   3    rs9631456     0.2183     0.2183          1          1          1          1      0.994          1 
   3    rs3914165     0.2183     0.2183          1          1          1          1      0.994          1 
   3   rs12489855     0.2183     0.2183          1          1          1          1      0.994          1 
   3  rs140688338     0.2183     0.2183          1          1          1          1      0.994          1 
   3  rs149272171     0.2183     0.2183          1          1          1          1      0.994          1 
   3     rs836854     0.2185     0.2185          1          1          1          1      0.994          1 
   3    rs2331815     0.2186     0.2186          1          1          1          1      0.994          1 
   3    rs2331813     0.2186     0.2186          1          1          1          1      0.994          1 
   3   rs34626848     0.2195     0.2195          1          1          1          1      0.994          1 
   3   rs11449712     0.2195     0.2195          1          1          1          1      0.994          1 
   3    rs9828317     0.2195     0.2195          1          1          1          1      0.994          1 
   3   rs78619588       0.22       0.22          1          1          1          1      0.994          1 
   3   rs78126765       0.22       0.22          1          1          1          1      0.994          1 
   3   rs80345370       0.22       0.22          1          1          1          1      0.994          1 
   3  rs370534936       0.22       0.22          1          1          1          1      0.994          1 
   3  rs572943776       0.22       0.22          1          1          1          1      0.994          1 
   3      rs17171     0.2203     0.2203          1          1          1          1      0.994          1 
   3   rs72970509     0.2209     0.2209          1          1          1          1      0.994          1 
   3   rs72970512     0.2209     0.2209          1          1          1          1      0.994          1 
   3   rs58936315     0.2209     0.2209          1          1          1          1      0.994          1 
   3   rs72970525     0.2209     0.2209          1          1          1          1      0.994          1 
   3     rs893461      0.221      0.221          1          1          1          1      0.994          1 
   3    rs1147722     0.2211     0.2211          1          1          1          1      0.994          1 
   3    rs1272257     0.2211     0.2211          1          1          1          1      0.994          1 
   3    rs1147727     0.2211     0.2211          1          1          1          1      0.994          1 
   3  rs200808389     0.2212     0.2212          1          1          1          1      0.994          1 
   3  rs114214246     0.2212     0.2212          1          1          1          1      0.994          1 
   3   rs41390550     0.2216     0.2216          1          1          1          1      0.994          1 
   3   rs74992731     0.2216     0.2216          1          1          1          1      0.994          1 
   3    rs9845928      0.222      0.222          1          1          1          1      0.994          1 
   3  rs139264460      0.222      0.222          1          1          1          1      0.994          1 
   3    rs9844040     0.2224     0.2224          1          1          1          1      0.994          1 
   3   rs12493036     0.2224     0.2224          1          1          1          1      0.994          1 
   3   rs12486623     0.2224     0.2224          1          1          1          1      0.994          1 
   3    rs7621124     0.2224     0.2224          1          1          1          1      0.994          1 
   3    rs9860337     0.2226     0.2226          1          1          1          1      0.994          1 
   3    rs9847841     0.2226     0.2226          1          1          1          1      0.994          1 
   3   rs77775034     0.2226     0.2226          1          1          1          1      0.994          1 
   3    rs9836095     0.2226     0.2226          1          1          1          1      0.994          1 
   3    rs1123897     0.2232     0.2232          1          1          1          1      0.994          1 
   3   rs77646098     0.2235     0.2235          1          1          1          1      0.994          1 
   3    rs3749204     0.2238     0.2238          1          1          1          1      0.994          1 
   3     rs804996     0.2243     0.2243          1          1          1          1      0.994          1 
   3    rs4676673     0.2244     0.2244          1          1          1          1      0.994          1 
   3   rs11361184     0.2245     0.2245          1          1          1          1      0.994          1 
   3   rs72970834     0.2246     0.2246          1          1          1          1      0.994          1 
   3    rs6790047     0.2246     0.2246          1          1          1          1      0.994          1 
   3   rs72970841     0.2246     0.2246          1          1          1          1      0.994          1 
   3    rs6781704     0.2246     0.2246          1          1          1          1      0.994          1 
   3    rs6794886     0.2246     0.2246          1          1          1          1      0.994          1 
   3   rs11923649     0.2246     0.2246          1          1          1          1      0.994          1 
   3    rs4467388     0.2246     0.2246          1          1          1          1      0.994          1 
   3    rs2332510     0.2246     0.2246          1          1          1          1      0.994          1 
   3   rs28517755     0.2249     0.2249          1          1          1          1      0.994          1 
   3   rs60602783      0.225      0.225          1          1          1          1      0.994          1 
   3   rs11919854      0.225      0.225          1          1          1          1      0.994          1 
   3    rs9865150      0.225      0.225          1          1          1          1      0.994          1 
   3    rs3804593      0.225      0.225          1          1          1          1      0.994          1 
   3   rs56103318      0.225      0.225          1          1          1          1      0.994          1 
   3   rs13324814      0.225      0.225          1          1          1          1      0.994          1 
   3   rs60992117      0.225      0.225          1          1          1          1      0.994          1 
   3    rs3792290      0.225      0.225          1          1          1          1      0.994          1 
   3   rs34464400      0.225      0.225          1          1          1          1      0.994          1 
   3  rs145672431      0.225      0.225          1          1          1          1      0.994          1 
   3   rs34346613      0.225      0.225          1          1          1          1      0.994          1 
   3    rs9862879     0.2254     0.2254          1          1          1          1      0.994          1 
   3  rs577850201     0.2255     0.2255          1          1          1          1      0.994          1 
   3  rs113180859      0.226      0.226          1          1          1          1      0.994          1 
   3   rs55861253     0.2261     0.2261          1          1          1          1      0.994          1 
   3   rs56103727     0.2261     0.2261          1          1          1          1      0.994          1 
   3    rs4676676     0.2261     0.2261          1          1          1          1      0.994          1 
   3    rs3805126     0.2267     0.2267          1          1          1          1      0.994          1 
   3    rs1920322     0.2267     0.2267          1          1          1          1      0.994          1 
   3   rs34351313     0.2271     0.2271          1          1          1          1      0.994          1 
   3    rs9879479     0.2271     0.2271          1          1          1          1      0.994          1 
   3   rs11922155     0.2271     0.2271          1          1          1          1      0.994          1 
   3    rs3845918     0.2271     0.2271          1          1          1          1      0.994          1 
   3   rs13320637     0.2271     0.2271          1          1          1          1      0.994          1 
   3   rs13327652     0.2271     0.2271          1          1          1          1      0.994          1 
   3  rs545261872     0.2272     0.2272          1          1          1          1      0.994          1 
   3    rs3100791     0.2279     0.2279          1          1          1          1      0.994          1 
   3    rs6802198     0.2279     0.2279          1          1          1          1      0.994          1 
   3   rs60582751     0.2279     0.2279          1          1          1          1      0.994          1 
   3    rs7652731     0.2279     0.2279          1          1          1          1      0.994          1 
   3    rs5018479     0.2279     0.2279          1          1          1          1      0.994          1 
   3   rs73855267      0.228      0.228          1          1          1          1      0.994          1 
   3   rs55724059      0.228      0.228          1          1          1          1      0.994          1 
   3   rs79284045      0.228      0.228          1          1          1          1      0.994          1 
   3   rs80354067      0.228      0.228          1          1          1          1      0.994          1 
   3   rs11711456      0.228      0.228          1          1          1          1      0.994          1 
   3   rs76839787     0.2284     0.2284          1          1          1          1      0.994          1 
   3   rs76045512     0.2284     0.2284          1          1          1          1      0.994          1 
   3   rs79520071     0.2284     0.2284          1          1          1          1      0.994          1 
   3    rs7637909     0.2288     0.2288          1          1          1          1      0.994          1 
   3    rs7637991     0.2288     0.2288          1          1          1          1      0.994          1 
   3    rs2877735     0.2288     0.2288          1          1          1          1      0.994          1 
   3   rs35679661     0.2289     0.2289          1          1          1          1      0.994          1 
   3   rs11719093     0.2289     0.2289          1          1          1          1      0.994          1 
   3   rs11707518     0.2289     0.2289          1          1          1          1      0.994          1 
   3   rs56750862     0.2289     0.2289          1          1          1          1      0.994          1 
   3   rs11717483     0.2289     0.2289          1          1          1          1      0.994          1 
   3    rs3805127     0.2289     0.2289          1          1          1          1      0.994          1 
   3   rs34865234     0.2289     0.2289          1          1          1          1      0.994          1 
   3   rs13065245     0.2289     0.2289          1          1          1          1      0.994          1 
   3   rs72972339     0.2295     0.2295          1          1          1          1      0.994          1 
   3   rs16834766     0.2295     0.2295          1          1          1          1      0.994          1 
   3  rs111574426     0.2298     0.2298          1          1          1          1      0.994          1 
   3    rs4247193     0.2298     0.2298          1          1          1          1      0.994          1 
   3    rs9869985     0.2298     0.2298          1          1          1          1      0.994          1 
   3    rs4678071     0.2298     0.2298          1          1          1          1      0.994          1 
   3    rs4678072     0.2298     0.2298          1          1          1          1      0.994          1 
   3    rs3828359     0.2298     0.2298          1          1          1          1      0.994          1 
   3    rs7652243     0.2298     0.2298          1          1          1          1      0.994          1 
   3    rs1553306     0.2298     0.2298          1          1          1          1      0.994          1 
   3    rs7642186     0.2298     0.2298          1          1          1          1      0.994          1 
   3   rs13089000     0.2298     0.2298          1          1          1          1      0.994          1 
   3    rs9877886     0.2298     0.2298          1          1          1          1      0.994          1 
   3    rs9813387     0.2298     0.2298          1          1          1          1      0.994          1 
   3    rs1920302       0.23       0.23          1          1          1          1      0.994          1 
   3    rs9842387       0.23       0.23          1          1          1          1      0.994          1 
   3    rs3805134       0.23       0.23          1          1          1          1      0.994          1 
   3    rs9830721       0.23       0.23          1          1          1          1      0.994          1 
   3    rs9815756       0.23       0.23          1          1          1          1      0.994          1 
   3    rs2332054       0.23       0.23          1          1          1          1      0.994          1 
   3    rs2178415       0.23       0.23          1          1          1          1      0.994          1 
   3    rs2141615       0.23       0.23          1          1          1          1      0.994          1 
   3    rs2332053       0.23       0.23          1          1          1          1      0.994          1 
   3   rs79662374       0.23       0.23          1          1          1          1      0.994          1 
   3    rs9827390       0.23       0.23          1          1          1          1      0.994          1 
   3   rs56287664       0.23       0.23          1          1          1          1      0.994          1 
   3   rs59551650       0.23       0.23          1          1          1          1      0.994          1 
   3  rs139612047       0.23       0.23          1          1          1          1      0.994          1 
   3    rs6780234       0.23       0.23          1          1          1          1      0.994          1 
   3    rs6791876       0.23       0.23          1          1          1          1      0.994          1 
   3    rs6794360       0.23       0.23          1          1          1          1      0.994          1 
   3  rs147759408       0.23       0.23          1          1          1          1      0.994          1 
   3  rs138752594       0.23       0.23          1          1          1          1      0.994          1 
   3  rs149345048       0.23       0.23          1          1          1          1      0.994          1 
   3  rs113610536       0.23       0.23          1          1          1          1      0.994          1 
   3    rs7623754       0.23       0.23          1          1          1          1      0.994          1 
   3    rs7645647       0.23       0.23          1          1          1          1      0.994          1 
   3    rs7635449       0.23       0.23          1          1          1          1      0.994          1 
   3    rs9849724       0.23       0.23          1          1          1          1      0.994          1 
   3    rs9289181       0.23       0.23          1          1          1          1      0.994          1 
   3    rs9836339       0.23       0.23          1          1          1          1      0.994          1 
   3   rs35943712       0.23       0.23          1          1          1          1      0.994          1 
   3   rs36045594       0.23       0.23          1          1          1          1      0.994          1 
   3    rs3792596       0.23       0.23          1          1          1          1      0.994          1 
   3    rs2332052       0.23       0.23          1          1          1          1      0.994          1 
   3    rs2332051       0.23       0.23          1          1          1          1      0.994          1 
   3    rs2877568       0.23       0.23          1          1          1          1      0.994          1 
   3    rs9289183       0.23       0.23          1          1          1          1      0.994          1 
   3    rs6803757       0.23       0.23          1          1          1          1      0.994          1 
   3    rs6438687       0.23       0.23          1          1          1          1      0.994          1 
   3    rs2689273       0.23       0.23          1          1          1          1      0.994          1 
   3     rs866926       0.23       0.23          1          1          1          1      0.994          1 
   3     rs866928       0.23       0.23          1          1          1          1      0.994          1 
   3     rs866927       0.23       0.23          1          1          1          1      0.994          1 
   3     rs866929       0.23       0.23          1          1          1          1      0.994          1 
   3    rs3805138       0.23       0.23          1          1          1          1      0.994          1 
   3    rs9862977       0.23       0.23          1          1          1          1      0.994          1 
   3    rs9863155       0.23       0.23          1          1          1          1      0.994          1 
   3   rs59166686       0.23       0.23          1          1          1          1      0.994          1 
   3    rs3932367       0.23       0.23          1          1          1          1      0.994          1 
   3    rs2049330       0.23       0.23          1          1          1          1      0.994          1 
   3    rs2049331       0.23       0.23          1          1          1          1      0.994          1 
   3  rs575279524       0.23       0.23          1          1          1          1      0.994          1 
   3    rs9812515       0.23       0.23          1          1          1          1      0.994          1 
   3    rs1357531       0.23       0.23          1          1          1          1      0.994          1 
   3    rs2700420       0.23       0.23          1          1          1          1      0.994          1 
   3    rs2689289       0.23       0.23          1          1          1          1      0.994          1 
   3    rs6765799       0.23       0.23          1          1          1          1      0.994          1 
   3    rs2332050       0.23       0.23          1          1          1          1      0.994          1 
   3    rs2332049       0.23       0.23          1          1          1          1      0.994          1 
   3    rs2332046       0.23       0.23          1          1          1          1      0.994          1 
   3   rs11914993       0.23       0.23          1          1          1          1      0.994          1 
   3    rs2877566       0.23       0.23          1          1          1          1      0.994          1 
   3    rs2689281       0.23       0.23          1          1          1          1      0.994          1 
   3    rs2700416       0.23       0.23          1          1          1          1      0.994          1 
   3    rs2689282       0.23       0.23          1          1          1          1      0.994          1 
   3    rs2689283       0.23       0.23          1          1          1          1      0.994          1 
   3    rs2700421       0.23       0.23          1          1          1          1      0.994          1 
   3    rs2689284       0.23       0.23          1          1          1          1      0.994          1 
   3    rs9810707       0.23       0.23          1          1          1          1      0.994          1 
   3    rs9811473       0.23       0.23          1          1          1          1      0.994          1 
   3    rs9829070       0.23       0.23          1          1          1          1      0.994          1 
   3    rs9871534       0.23       0.23          1          1          1          1      0.994          1 
   3    rs9816071       0.23       0.23          1          1          1          1      0.994          1 
   3    rs9816215       0.23       0.23          1          1          1          1      0.994          1 
   3    rs2332044       0.23       0.23          1          1          1          1      0.994          1 
   3   rs34354261       0.23       0.23          1          1          1          1      0.994          1 
   3   rs11920521       0.23       0.23          1          1          1          1      0.994          1 
   3   rs11920547       0.23       0.23          1          1          1          1      0.994          1 
   3    rs7637569       0.23       0.23          1          1          1          1      0.994          1 
   3    rs2293616       0.23       0.23          1          1          1          1      0.994          1 
   3    rs2293615       0.23       0.23          1          1          1          1      0.994          1 
   3    rs3817601       0.23       0.23          1          1          1          1      0.994          1 
   3    rs2293614       0.23       0.23          1          1          1          1      0.994          1 
   3    rs2293612       0.23       0.23          1          1          1          1      0.994          1 
   3    rs2689291       0.23       0.23          1          1          1          1      0.994          1 
   3    rs2257109       0.23       0.23          1          1          1          1      0.994          1 
   3    rs2257115       0.23       0.23          1          1          1          1      0.994          1 
   3    rs2257119       0.23       0.23          1          1          1          1      0.994          1 
   3    rs2257120       0.23       0.23          1          1          1          1      0.994          1 
   3    rs2257123       0.23       0.23          1          1          1          1      0.994          1 
   3    rs2257124       0.23       0.23          1          1          1          1      0.994          1 
   3   rs34567530       0.23       0.23          1          1          1          1      0.994          1 
   3    rs2257132       0.23       0.23          1          1          1          1      0.994          1 
   3    rs2257212       0.23       0.23          1          1          1          1      0.994          1 
   3    rs2257214       0.23       0.23          1          1          1          1      0.994          1 
   3    rs2250065       0.23       0.23          1          1          1          1      0.994          1 
   3    rs2250067       0.23       0.23          1          1          1          1      0.994          1 
   3    rs2689272       0.23       0.23          1          1          1          1      0.994          1 
   3   rs35032381       0.23       0.23          1          1          1          1      0.994          1 
   3    rs1920319       0.23       0.23          1          1          1          1      0.994          1 
   3    rs5852284       0.23       0.23          1          1          1          1      0.994          1 
   3    rs1920318       0.23       0.23          1          1          1          1      0.994          1 
   3    rs1920317       0.23       0.23          1          1          1          1      0.994          1 
   3    rs4583698       0.23       0.23          1          1          1          1      0.994          1 
   3    rs2700425       0.23       0.23          1          1          1          1      0.994          1 
   3    rs2689287       0.23       0.23          1          1          1          1      0.994          1 
   3    rs2689288       0.23       0.23          1          1          1          1      0.994          1 
   3    rs2262494       0.23       0.23          1          1          1          1      0.994          1 
   3    rs1882004       0.23       0.23          1          1          1          1      0.994          1 
   3    rs1882003       0.23       0.23          1          1          1          1      0.994          1 
   3    rs1882002       0.23       0.23          1          1          1          1      0.994          1 
   3    rs3762819       0.23       0.23          1          1          1          1      0.994          1 
   3    rs3762822       0.23       0.23          1          1          1          1      0.994          1 
   3    rs1143671       0.23       0.23          1          1          1          1      0.994          1 
   3    rs1316301       0.23       0.23          1          1          1          1      0.994          1 
   3    rs1882000       0.23       0.23          1          1          1          1      0.994          1 
   3    rs1881999       0.23       0.23          1          1          1          1      0.994          1 
   3    rs1316397       0.23       0.23          1          1          1          1      0.994          1 
   3    rs1143672       0.23       0.23          1          1          1          1      0.994          1 
   3    rs9868185       0.23       0.23          1          1          1          1      0.994          1 
   3     rs874742       0.23       0.23          1          1          1          1      0.994          1 
   3     rs874741       0.23       0.23          1          1          1          1      0.994          1 
   3    rs7635790     0.2303     0.2303          1          1          1          1      0.994          1 
   3    rs1402372     0.2307     0.2307          1          1          1          1      0.994          1 
   3    rs1733296      0.231      0.231          1          1          1          1      0.994          1 
   3    rs1733298      0.231      0.231          1          1          1          1      0.994          1 
   3    rs1733301      0.231      0.231          1          1          1          1      0.994          1 
   3    rs1733303      0.231      0.231          1          1          1          1      0.994          1 
   3  rs200769856     0.2317     0.2317          1          1          1          1      0.994          1 
   3   rs62271400     0.2318     0.2318          1          1          1          1      0.994          1 
   3   rs71136571     0.2322     0.2322          1          1          1          1      0.994          1 
   3   rs58529662     0.2325     0.2325          1          1          1          1      0.994          1 
   3    rs1147697     0.2333     0.2333          1          1          1          1      0.994          1 
   3    rs6763727     0.2336     0.2336          1          1          1          1      0.994          1 
   3   rs34043681     0.2336     0.2336          1          1          1          1      0.994          1 
   3   rs72968907     0.2346     0.2346          1          1          1          1      0.994          1 
   3   rs57265705     0.2347     0.2347          1          1          1          1      0.994          1 
   3    rs6792882     0.2347     0.2347          1          1          1          1      0.994          1 
   3    rs6793271     0.2347     0.2347          1          1          1          1      0.994          1 
   3    rs6808944     0.2347     0.2347          1          1          1          1      0.994          1 
   3   rs10586717     0.2357     0.2357          1          1          1          1      0.994          1 
   3    rs9816153     0.2357     0.2357          1          1          1          1      0.994          1 
   3    rs4678076     0.2357     0.2357          1          1          1          1      0.994          1 
   3    rs1320187     0.2357     0.2357          1          1          1          1      0.994          1 
   3   rs11720638     0.2358     0.2358          1          1          1          1      0.994          1 
   3   rs75370906     0.2362     0.2362          1          1          1          1      0.994          1 
   3   rs13324871     0.2362     0.2362          1          1          1          1      0.994          1 
   3    rs9866288     0.2362     0.2362          1          1          1          1      0.994          1 
   3    rs9838602     0.2369     0.2369          1          1          1          1      0.994          1 
   3    rs2060090     0.2369     0.2369          1          1          1          1      0.994          1 
   3   rs10575257     0.2369     0.2369          1          1          1          1      0.994          1 
   3    rs6788377      0.237      0.237          1          1          1          1      0.994          1 
   3    rs4494873      0.237      0.237          1          1          1          1      0.994          1 
   3    rs7647266      0.237      0.237          1          1          1          1      0.994          1 
   3    rs2332181      0.237      0.237          1          1          1          1      0.994          1 
   3  rs370176192      0.237      0.237          1          1          1          1      0.994          1 
   3    rs3103734     0.2372     0.2372          1          1          1          1      0.994          1 
   3    rs2717236     0.2372     0.2372          1          1          1          1      0.994          1 
   3    rs6807375     0.2377     0.2377          1          1          1          1      0.994          1 
   3   rs72966163     0.2378     0.2378          1          1          1          1      0.994          1 
   3    rs6807089     0.2383     0.2383          1          1          1          1      0.994          1 
   3   rs72626344     0.2389     0.2389          1          1          1          1      0.994          1 
   3   rs72626345     0.2389     0.2389          1          1          1          1      0.994          1 
   3  rs199533018     0.2389     0.2389          1          1          1          1      0.994          1 
   3  rs200272186     0.2389     0.2389          1          1          1          1      0.994          1 
   3    rs9784373     0.2391     0.2391          1          1          1          1      0.994          1 
   3  rs149692729     0.2391     0.2391          1          1          1          1      0.994          1 
   3    rs2589597     0.2392     0.2392          1          1          1          1      0.994          1 
   3  rs201166165     0.2399     0.2399          1          1          1          1      0.994          1 
   3   rs79707201     0.2403     0.2403          1          1          1          1      0.994          1 
   3    rs6790000     0.2403     0.2403          1          1          1          1      0.994          1 
   3     rs809792     0.2406     0.2406          1          1          1          1      0.994          1 
   3     rs787186     0.2406     0.2406          1          1          1          1      0.994          1 
   3  rs140100157     0.2411     0.2411          1          1          1          1      0.994          1 
   3    rs7628990     0.2411     0.2411          1          1          1          1      0.994          1 
   3   rs62261554     0.2413     0.2413          1          1          1          1      0.994          1 
   3    rs4678190     0.2413     0.2413          1          1          1          1      0.994          1 
   3    rs2877601     0.2413     0.2413          1          1          1          1      0.994          1 
   3    rs6786512     0.2413     0.2413          1          1          1          1      0.994          1 
   3     rs805009     0.2414     0.2414          1          1          1          1      0.994          1 
   3     rs805008     0.2414     0.2414          1          1          1          1      0.994          1 
   3     rs805007     0.2414     0.2414          1          1          1          1      0.994          1 
   3     rs805004     0.2414     0.2414          1          1          1          1      0.994          1 
   3   rs73860155     0.2414     0.2414          1          1          1          1      0.994          1 
   3   rs55760507     0.2414     0.2414          1          1          1          1      0.994          1 
   3  rs112653973     0.2423     0.2423          1          1          1          1      0.994          1 
   3     rs550074     0.2424     0.2424          1          1          1          1      0.994          1 
   3    rs2638447     0.2424     0.2424          1          1          1          1      0.994          1 
   3  rs145336237     0.2425     0.2425          1          1          1          1      0.994          1 
   3    rs1862943     0.2426     0.2426          1          1          1          1      0.994          1 
   3     rs804980     0.2426     0.2426          1          1          1          1      0.994          1 
   3   rs10711090     0.2426     0.2426          1          1          1          1      0.994          1 
   3    rs5852351      0.243      0.243          1          1          1          1      0.994          1 
   3   rs11929162     0.2433     0.2433          1          1          1          1      0.994          1 
   3   rs11920570     0.2433     0.2433          1          1          1          1      0.994          1 
   3   rs73186099     0.2433     0.2433          1          1          1          1      0.994          1 
   3   rs12633068     0.2433     0.2433          1          1          1          1      0.994          1 
   3    rs2332176     0.2433     0.2433          1          1          1          1      0.994          1 
   3    rs2332177     0.2433     0.2433          1          1          1          1      0.994          1 
   3   rs59340979     0.2433     0.2433          1          1          1          1      0.994          1 
   3   rs10711792     0.2435     0.2435          1          1          1          1      0.994          1 
   3    rs6788166     0.2435     0.2435          1          1          1          1      0.994          1 
   3    rs9289229     0.2435     0.2435          1          1          1          1      0.994          1 
   3    rs9867225     0.2435     0.2435          1          1          1          1      0.994          1 
   3   rs13324792     0.2435     0.2435          1          1          1          1      0.994          1 
   3    rs9847449     0.2435     0.2435          1          1          1          1      0.994          1 
   3    rs9814655     0.2435     0.2435          1          1          1          1      0.994          1 
   3    rs9814838     0.2435     0.2435          1          1          1          1      0.994          1 
   3    rs9853009     0.2435     0.2435          1          1          1          1      0.994          1 
   3    rs9819083     0.2435     0.2435          1          1          1          1      0.994          1 
   3   rs13315848     0.2435     0.2435          1          1          1          1      0.994          1 
   3    rs9824732     0.2435     0.2435          1          1          1          1      0.994          1 
   3    rs9825014     0.2435     0.2435          1          1          1          1      0.994          1 
   3    rs6438823     0.2435     0.2435          1          1          1          1      0.994          1 
   3    rs9835521     0.2435     0.2435          1          1          1          1      0.994          1 
   3    rs2332722     0.2435     0.2435          1          1          1          1      0.994          1 
   3    rs6775570     0.2435     0.2435          1          1          1          1      0.994          1 
   3   rs78229693     0.2435     0.2435          1          1          1          1      0.994          1 
   3   rs16835002     0.2435     0.2435          1          1          1          1      0.994          1 
   3   rs28758923     0.2435     0.2435          1          1          1          1      0.994          1 
   3   rs13317852     0.2435     0.2435          1          1          1          1      0.994          1 
   3    rs7648412     0.2435     0.2435          1          1          1          1      0.994          1 
   3    rs6797485     0.2435     0.2435          1          1          1          1      0.994          1 
   3   rs13326786     0.2435     0.2435          1          1          1          1      0.994          1 
   3    rs9852178     0.2435     0.2435          1          1          1          1      0.994          1 
   3   rs34043338     0.2439     0.2439          1          1          1          1      0.994          1 
   3   rs56942711     0.2442     0.2442          1          1          1          1      0.994          1 
   3   rs73855250     0.2442     0.2442          1          1          1          1      0.994          1 
   3   rs73179983     0.2446     0.2446          1          1          1          1      0.994          1 
   3    rs4676690     0.2446     0.2446          1          1          1          1      0.994          1 
   3   rs35130075     0.2446     0.2446          1          1          1          1      0.994          1 
   3  rs369272407     0.2446     0.2446          1          1          1          1      0.994          1 
   3   rs10049128     0.2447     0.2447          1          1          1          1      0.994          1 
   3   rs61427766     0.2448     0.2448          1          1          1          1      0.994          1 
   3   rs72970600     0.2451     0.2451          1          1          1          1      0.994          1 
   3  rs112217436     0.2452     0.2452          1          1          1          1      0.994          1 
   3  rs149127261     0.2452     0.2452          1          1          1          1      0.994          1 
   3  rs143238715     0.2452     0.2452          1          1          1          1      0.994          1 
   3  rs201064847     0.2452     0.2452          1          1          1          1      0.994          1 
   3    rs6438739     0.2452     0.2452          1          1          1          1      0.994          1 
   3    rs4678196     0.2452     0.2452          1          1          1          1      0.994          1 
   3   rs73192127     0.2452     0.2452          1          1          1          1      0.994          1 
   3    rs1500530     0.2452     0.2452          1          1          1          1      0.994          1 
   3   rs78969144     0.2452     0.2452          1          1          1          1      0.994          1 
   3   rs77611825     0.2452     0.2452          1          1          1          1      0.994          1 
   3   rs73192132     0.2452     0.2452          1          1          1          1      0.994          1 
   3    rs4678197     0.2452     0.2452          1          1          1          1      0.994          1 
   3   esv3597616     0.2453     0.2453          1          1          1          1      0.994          1 
   3  rs139427032     0.2453     0.2453          1          1          1          1      0.994          1 
   3   rs35554927     0.2456     0.2456          1          1          1          1      0.994          1 
   3  rs200459691     0.2456     0.2456          1          1          1          1      0.994          1 
   3   rs11923762     0.2456     0.2456          1          1          1          1      0.994          1 
   3   rs34480552     0.2456     0.2456          1          1          1          1      0.994          1 
   3   rs13081171     0.2457     0.2457          1          1          1          1      0.994          1 
   3     rs820352      0.246      0.246          1          1          1          1      0.994          1 
   3    rs1074053     0.2461     0.2461          1          1          1          1      0.994          1 
   3   rs13088757     0.2461     0.2461          1          1          1          1      0.994          1 
   3  rs138406928     0.2461     0.2461          1          1          1          1      0.994          1 
   3   rs13090279     0.2461     0.2461          1          1          1          1      0.994          1 
   3  rs146421487     0.2466     0.2466          1          1          1          1      0.994          1 
   3  rs565094850     0.2468     0.2468          1          1          1          1      0.994          1 
   3  rs544525839     0.2468     0.2468          1          1          1          1      0.994          1 
   3  rs560837317     0.2468     0.2468          1          1          1          1      0.994          1 
   3  rs116508503     0.2469     0.2469          1          1          1          1      0.994          1 
   3   rs73856258      0.247      0.247          1          1          1          1      0.994          1 
   3    rs7632072      0.247      0.247          1          1          1          1      0.994          1 
   3   rs16833421      0.247      0.247          1          1          1          1      0.994          1 
   3   rs78696843      0.247      0.247          1          1          1          1      0.994          1 
   3   rs60977163      0.247      0.247          1          1          1          1      0.994          1 
   3   rs74837052      0.247      0.247          1          1          1          1      0.994          1 
   3   rs55853448     0.2471     0.2471          1          1          1          1      0.994          1 
   3   rs60228067     0.2471     0.2471          1          1          1          1      0.994          1 
   3   rs72956427     0.2471     0.2471          1          1          1          1      0.994          1 
   3    rs6438731     0.2471     0.2471          1          1          1          1      0.994          1 
   3  rs201195394     0.2485     0.2485          1          1          1          1      0.994          1 
   3   rs34378505     0.2493     0.2493          1          1          1          1      0.994          1 
   3  rs531434947     0.2494     0.2494          1          1          1          1      0.994          1 
   3  rs201196220     0.2495     0.2495          1          1          1          1      0.994          1 
   3  rs146234409     0.2495     0.2495          1          1          1          1      0.994          1 
   3   rs16831500     0.2495     0.2495          1          1          1          1      0.994          1 
   3  rs187309645     0.2495     0.2495          1          1          1          1      0.994          1 
   3   rs58368501     0.2496     0.2496          1          1          1          1      0.994          1 
   3   rs74812307     0.2496     0.2496          1          1          1          1      0.994          1 
   3  rs140457178     0.2496     0.2496          1          1          1          1      0.994          1 
   3    rs1488766     0.2499     0.2499          1          1          1          1      0.994          1 
   3  rs116346052     0.2501     0.2501          1          1          1          1      0.994          1 
   3   rs79665521     0.2501     0.2501          1          1          1          1      0.994          1 
   3    rs7638128     0.2503     0.2503          1          1          1          1      0.994          1 
   3  rs532851230     0.2506     0.2506          1          1          1          1      0.994          1 
   3   rs35864027     0.2512     0.2512          1          1          1          1      0.994          1 
   3  rs140485869     0.2513     0.2513          1          1          1          1      0.994          1 
   3  rs143992371     0.2518     0.2518          1          1          1          1      0.994          1 
   3    rs1381055     0.2519     0.2519          1          1          1          1      0.994          1 
   3    rs9289150     0.2521     0.2521          1          1          1          1      0.994          1 
   3    rs9843476     0.2521     0.2521          1          1          1          1      0.994          1 
   3   rs12637475     0.2521     0.2521          1          1          1          1      0.994          1 
   3    rs2200487     0.2521     0.2521          1          1          1          1      0.994          1 
   3   rs74375771     0.2521     0.2521          1          1          1          1      0.994          1 
   3    rs6770952     0.2521     0.2521          1          1          1          1      0.994          1 
   3   rs12489273     0.2521     0.2521          1          1          1          1      0.994          1 
   3    rs9825436     0.2521     0.2521          1          1          1          1      0.994          1 
   3    rs4544547     0.2521     0.2521          1          1          1          1      0.994          1 
   3    rs2135244     0.2521     0.2521          1          1          1          1      0.994          1 
   3    rs2135245     0.2521     0.2521          1          1          1          1      0.994          1 
   3    rs9878416     0.2521     0.2521          1          1          1          1      0.994          1 
   3    rs9847406     0.2521     0.2521          1          1          1          1      0.994          1 
   3    rs9851797     0.2521     0.2521          1          1          1          1      0.994          1 
   3    rs9289151     0.2521     0.2521          1          1          1          1      0.994          1 
   3   rs10934533     0.2521     0.2521          1          1          1          1      0.994          1 
   3    rs9872683     0.2526     0.2526          1          1          1          1      0.994          1 
   3    rs6806529     0.2531     0.2531          1          1          1          1      0.994          1 
   3    rs9866970     0.2532     0.2532          1          1          1          1      0.994          1 
   3   rs72341386     0.2532     0.2532          1          1          1          1      0.994          1 
   3    rs2720325     0.2532     0.2532          1          1          1          1      0.994          1 
   3    rs1969534     0.2532     0.2532          1          1          1          1      0.994          1 
   3    rs2626023     0.2532     0.2532          1          1          1          1      0.994          1 
   3    rs2626022     0.2532     0.2532          1          1          1          1      0.994          1 
   3    rs2720322     0.2532     0.2532          1          1          1          1      0.994          1 
   3    rs2697522     0.2532     0.2532          1          1          1          1      0.994          1 
   3    rs2720321     0.2532     0.2532          1          1          1          1      0.994          1 
   3    rs2049713     0.2532     0.2532          1          1          1          1      0.994          1 
   3   rs34663246     0.2539     0.2539          1          1          1          1      0.994          1 
   3  rs560759949      0.254      0.254          1          1          1          1      0.994          1 
   3  rs569930605      0.254      0.254          1          1          1          1      0.994          1 
   3   rs34920119     0.2544     0.2544          1          1          1          1      0.994          1 
   3     rs412962     0.2544     0.2544          1          1          1          1      0.994          1 
   3     rs434559     0.2545     0.2545          1          1          1          1      0.994          1 
   3     rs509890     0.2545     0.2545          1          1          1          1      0.994          1 
   3     rs322460     0.2545     0.2545          1          1          1          1      0.994          1 
   3    rs7616545     0.2546     0.2546          1          1          1          1      0.994          1 
   3  rs368633246     0.2549     0.2549          1          1          1          1      0.994          1 
   3    rs2054674     0.2553     0.2553          1          1          1          1      0.994          1 
   3  rs147120869     0.2555     0.2555          1          1          1          1      0.994          1 
   3   rs76893952      0.256      0.256          1          1          1          1      0.994          1 
   3    rs1829893     0.2563     0.2563          1          1          1          1      0.994          1 
   3  rs532887703     0.2565     0.2565          1          1          1          1      0.994          1 
   3    rs6810344     0.2565     0.2565          1          1          1          1      0.994          1 
   3    rs6786208     0.2565     0.2565          1          1          1          1      0.994          1 
   3    rs4485657     0.2565     0.2565          1          1          1          1      0.994          1 
   3  rs141350820     0.2566     0.2566          1          1          1          1      0.994          1 
   3       rs1700     0.2566     0.2566          1          1          1          1      0.994          1 
   3    rs9289212     0.2569     0.2569          1          1          1          1      0.994          1 
   3   rs72974471      0.257      0.257          1          1          1          1      0.994          1 
   3    rs7636922      0.257      0.257          1          1          1          1      0.994          1 
   3    rs6808258      0.257      0.257          1          1          1          1      0.994          1 
   3    rs6799662     0.2571     0.2571          1          1          1          1      0.994          1 
   3    rs6438792     0.2571     0.2571          1          1          1          1      0.994          1 
   3    rs6438793     0.2571     0.2571          1          1          1          1      0.994          1 
   3    rs5852336     0.2571     0.2571          1          1          1          1      0.994          1 
   3     rs924017     0.2571     0.2571          1          1          1          1      0.994          1 
   3    rs5852337     0.2571     0.2571          1          1          1          1      0.994          1 
   3    rs1869861     0.2571     0.2571          1          1          1          1      0.994          1 
   3    rs1552353     0.2571     0.2571          1          1          1          1      0.994          1 
   3    rs1869860     0.2571     0.2571          1          1          1          1      0.994          1 
   3    rs1563425     0.2571     0.2571          1          1          1          1      0.994          1 
   3   rs10048968     0.2571     0.2571          1          1          1          1      0.994          1 
   3    rs6793532     0.2571     0.2571          1          1          1          1      0.994          1 
   3   rs11705774     0.2571     0.2571          1          1          1          1      0.994          1 
   3    rs6438778     0.2576     0.2576          1          1          1          1      0.994          1 
   3    rs9815455     0.2582     0.2582          1          1          1          1      0.994          1 
   3   rs72090008     0.2582     0.2582          1          1          1          1      0.994          1 
   3    rs4678077     0.2582     0.2582          1          1          1          1      0.994          1 
   3    rs6438825     0.2582     0.2582          1          1          1          1      0.994          1 
   3    rs2171168     0.2584     0.2584          1          1          1          1      0.994          1 
   3   rs72970537     0.2584     0.2584          1          1          1          1      0.994          1 
   3   rs72970547     0.2584     0.2584          1          1          1          1      0.994          1 
   3  rs113650710     0.2584     0.2584          1          1          1          1      0.994          1 
   3    rs3828362     0.2587     0.2587          1          1          1          1      0.994          1 
   3    rs4677952     0.2587     0.2587          1          1          1          1      0.994          1 
   3    rs9842618     0.2588     0.2588          1          1          1          1      0.994          1 
   3    rs9843263     0.2588     0.2588          1          1          1          1      0.994          1 
   3    rs9836261      0.259      0.259          1          1          1          1      0.994          1 
   3   rs58828437     0.2591     0.2591          1          1          1          1      0.994          1 
   3   rs11551801     0.2591     0.2591          1          1          1          1      0.994          1 
   3  rs113686712     0.2593     0.2593          1          1          1          1      0.994          1 
   3    rs7650886     0.2598     0.2598          1          1          1          1      0.994          1 
   3    rs1872560     0.2598     0.2598          1          1          1          1      0.994          1 
   3    rs4677890     0.2598     0.2598          1          1          1          1      0.994          1 
   3    rs9823553     0.2598     0.2598          1          1          1          1      0.994          1 
   3    rs1350151     0.2598     0.2598          1          1          1          1      0.994          1 
   3    rs4678027     0.2598     0.2598          1          1          1          1      0.994          1 
   3    rs4678028     0.2598     0.2598          1          1          1          1      0.994          1 
   3   rs67488070     0.2603     0.2603          1          1          1          1      0.994          1 
   3    rs9882143     0.2612     0.2612          1          1          1          1      0.994          1 
   3   rs57674590     0.2612     0.2612          1          1          1          1      0.994          1 
   3  rs138841441     0.2615     0.2615          1          1          1          1      0.994          1 
   3  rs144393595     0.2615     0.2615          1          1          1          1      0.994          1 
   3   rs35345272     0.2615     0.2615          1          1          1          1      0.994          1 
   3   rs12330145     0.2617     0.2617          1          1          1          1      0.994          1 
   3   rs13321435     0.2617     0.2617          1          1          1          1      0.994          1 
   3   rs77238533     0.2617     0.2617          1          1          1          1      0.994          1 
   3   rs11926972     0.2617     0.2617          1          1          1          1      0.994          1 
   3   rs11927055     0.2617     0.2617          1          1          1          1      0.994          1 
   3    rs9880915     0.2617     0.2617          1          1          1          1      0.994          1 
   3    rs9811434     0.2617     0.2617          1          1          1          1      0.994          1 
   3    rs9811343     0.2617     0.2617          1          1          1          1      0.994          1 
   3  rs146375625     0.2617     0.2617          1          1          1          1      0.994          1 
   3    rs9814414     0.2617     0.2617          1          1          1          1      0.994          1 
   3   rs78491174     0.2617     0.2617          1          1          1          1      0.994          1 
   3   rs74872011     0.2617     0.2617          1          1          1          1      0.994          1 
   3    rs9875741     0.2617     0.2617          1          1          1          1      0.994          1 
   3    rs6783507     0.2617     0.2617          1          1          1          1      0.994          1 
   3   rs12054451     0.2623     0.2623          1          1          1          1      0.994          1 
   3    rs7626740     0.2624     0.2624          1          1          1          1      0.994          1 
   3   rs61799333     0.2624     0.2624          1          1          1          1      0.994          1 
   3   rs28735884     0.2624     0.2624          1          1          1          1      0.994          1 
   3   rs17140367     0.2627     0.2627          1          1          1          1      0.994          1 
   3   rs59669360     0.2627     0.2627          1          1          1          1      0.994          1 
   3    rs1808988     0.2633     0.2633          1          1          1          1      0.994          1 
   3    rs2247665     0.2633     0.2633          1          1          1          1      0.994          1 
   3   rs13058985     0.2642     0.2642          1          1          1          1      0.994          1 
   3   rs11708968     0.2645     0.2645          1          1          1          1      0.994          1 
   3   rs71329296     0.2645     0.2645          1          1          1          1      0.994          1 
   3   rs13061598     0.2645     0.2645          1          1          1          1      0.994          1 
   3   rs13066729     0.2645     0.2645          1          1          1          1      0.994          1 
   3    rs1512052     0.2645     0.2645          1          1          1          1      0.994          1 
   3   rs72970945     0.2654     0.2654          1          1          1          1      0.994          1 
   3   rs77806511     0.2654     0.2654          1          1          1          1      0.994          1 
   3    rs7619589     0.2654     0.2654          1          1          1          1      0.994          1 
   3  rs138519638     0.2654     0.2654          1          1          1          1      0.994          1 
   3   rs61645503     0.2654     0.2654          1          1          1          1      0.994          1 
   3  rs111945860     0.2654     0.2654          1          1          1          1      0.994          1 
   3    rs7639110      0.266      0.266          1          1          1          1      0.994          1 
   3    rs9289231     0.2661     0.2661          1          1          1          1      0.994          1 
   3    rs9822474     0.2663     0.2663          1          1          1          1      0.994          1 
   3     rs865358     0.2666     0.2666          1          1          1          1      0.994          1 
   3   rs61799868     0.2669     0.2669          1          1          1          1      0.994          1 
   3    rs7646740     0.2673     0.2673          1          1          1          1      0.994          1 
   3   rs11382207     0.2674     0.2674          1          1          1          1      0.994          1 
   3   rs11707746     0.2676     0.2676          1          1          1          1      0.994          1 
   3   rs34825829     0.2676     0.2676          1          1          1          1      0.994          1 
   3   rs10677529     0.2678     0.2678          1          1          1          1      0.994          1 
   3    rs1147693     0.2683     0.2683          1          1          1          1      0.994          1 
   3    rs1147694     0.2683     0.2683          1          1          1          1      0.994          1 
   3       rs2488     0.2683     0.2683          1          1          1          1      0.994          1 
   3    rs1057231     0.2683     0.2683          1          1          1          1      0.994          1 
   3      rs13709     0.2683     0.2683          1          1          1          1      0.994          1 
   3   rs73856750     0.2689     0.2689          1          1          1          1      0.994          1 
   3   rs56028426     0.2694     0.2694          1          1          1          1      0.994          1 
   3  rs143029830     0.2694     0.2694          1          1          1          1      0.994          1 
   3   rs60819359     0.2695     0.2695          1          1          1          1      0.994          1 
   3    rs9879037     0.2695     0.2695          1          1          1          1      0.994          1 
   3   rs58573501     0.2696     0.2696          1          1          1          1      0.994          1 
   3  rs199747057     0.2698     0.2698          1          1          1          1      0.994          1 
   3   rs75429201     0.2698     0.2698          1          1          1          1      0.994          1 
   3   rs73856735     0.2698     0.2698          1          1          1          1      0.994          1 
   3   rs73856736     0.2698     0.2698          1          1          1          1      0.994          1 
   3   rs16833623     0.2698     0.2698          1          1          1          1      0.994          1 
   3   rs16833631     0.2698     0.2698          1          1          1          1      0.994          1 
   3   rs73856738     0.2698     0.2698          1          1          1          1      0.994          1 
   3   rs73856739     0.2698     0.2698          1          1          1          1      0.994          1 
   3  rs200100971     0.2698     0.2698          1          1          1          1      0.994          1 
   3   rs34037493     0.2698     0.2698          1          1          1          1      0.994          1 
   3  rs368979776     0.2698     0.2698          1          1          1          1      0.994          1 
   3   rs73856746     0.2698     0.2698          1          1          1          1      0.994          1 
   3    rs1431544     0.2698     0.2698          1          1          1          1      0.994          1 
   3   rs10804559     0.2698     0.2698          1          1          1          1      0.994          1 
   3    rs7629801     0.2699     0.2699          1          1          1          1      0.994          1 
   3    rs9834975       0.27       0.27          1          1          1          1      0.994          1 
   3   rs79068333       0.27       0.27          1          1          1          1      0.994          1 
   3  rs113784873     0.2707     0.2707          1          1          1          1      0.994          1 
   3  rs112830880     0.2707     0.2707          1          1          1          1      0.994          1 
   3  rs113783716     0.2707     0.2707          1          1          1          1      0.994          1 
   3  rs200931686     0.2721     0.2721          1          1          1          1      0.994          1 
   3  rs138944419     0.2724     0.2724          1          1          1          1      0.994          1 
   3   rs61359225     0.2726     0.2726          1          1          1          1      0.994          1 
   3  rs201322443     0.2726     0.2726          1          1          1          1      0.994          1 
   3  rs141202955     0.2738     0.2738          1          1          1          1      0.994          1 
   3   rs59956786     0.2738     0.2738          1          1          1          1      0.994          1 
   3    rs9857507     0.2738     0.2738          1          1          1          1      0.994          1 
   3   rs34550609     0.2744     0.2744          1          1          1          1      0.994          1 
   3   rs55947827     0.2747     0.2747          1          1          1          1      0.994          1 
   3   rs59845827     0.2747     0.2747          1          1          1          1      0.994          1 
   3     rs931574     0.2747     0.2747          1          1          1          1      0.994          1 
   3     rs728298     0.2747     0.2747          1          1          1          1      0.994          1 
   3    rs9861904     0.2747     0.2747          1          1          1          1      0.994          1 
   3   rs10934616     0.2747     0.2747          1          1          1          1      0.994          1 
   3   rs74827844     0.2747     0.2747          1          1          1          1      0.994          1 
   3   rs56343603     0.2747     0.2747          1          1          1          1      0.994          1 
   3   rs59214810     0.2747     0.2747          1          1          1          1      0.994          1 
   3   rs72956841     0.2749     0.2749          1          1          1          1      0.994          1 
   3   rs59766787     0.2749     0.2749          1          1          1          1      0.994          1 
   3   rs61167813     0.2752     0.2752          1          1          1          1      0.994          1 
   3   rs56112417     0.2752     0.2752          1          1          1          1      0.994          1 
   3    rs2700413      0.276      0.276          1          1          1          1      0.994          1 
   3    rs7621302      0.276      0.276          1          1          1          1      0.994          1 
   3    rs9863932      0.276      0.276          1          1          1          1      0.994          1 
   3  rs141046159      0.276      0.276          1          1          1          1      0.994          1 
   3   rs72962469      0.276      0.276          1          1          1          1      0.994          1 
   3    rs9870120      0.276      0.276          1          1          1          1      0.994          1 
   3   rs72962470      0.276      0.276          1          1          1          1      0.994          1 
   3   rs59453681      0.276      0.276          1          1          1          1      0.994          1 
   3   rs58946224      0.276      0.276          1          1          1          1      0.994          1 
   3   rs72962473      0.276      0.276          1          1          1          1      0.994          1 
   3    rs7611988      0.276      0.276          1          1          1          1      0.994          1 
   3   rs72968537     0.2761     0.2761          1          1          1          1      0.994          1 
   3    rs1143670     0.2765     0.2765          1          1          1          1      0.994          1 
   3   rs79592528     0.2769     0.2769          1          1          1          1      0.994          1 
   3  rs529193187     0.2779     0.2779          1          1          1          1      0.994          1 
   3    rs9810253     0.2786     0.2786          1          1          1          1      0.994          1 
   3     rs955365     0.2786     0.2786          1          1          1          1      0.994          1 
   3  rs145703075     0.2794     0.2794          1          1          1          1      0.994          1 
   3    rs6801671     0.2795     0.2795          1          1          1          1      0.994          1 
   3   rs34911559     0.2796     0.2796          1          1          1          1      0.994          1 
   3    rs3749203       0.28       0.28          1          1          1          1      0.994          1 
   3    rs3749205       0.28       0.28          1          1          1          1      0.994          1 
   3    rs3749206       0.28       0.28          1          1          1          1      0.994          1 
   3   rs10222633       0.28       0.28          1          1          1          1      0.994          1 
   3  rs551562698     0.2804     0.2804          1          1          1          1      0.994          1 
   3  rs113399912      0.281      0.281          1          1          1          1      0.994          1 
   3   rs75449957      0.281      0.281          1          1          1          1      0.994          1 
   3    rs9289200     0.2813     0.2813          1          1          1          1      0.994          1 
   3    rs1920224     0.2816     0.2816          1          1          1          1      0.994          1 
   3   rs11359839     0.2818     0.2818          1          1          1          1      0.994          1 
   3    rs7614463     0.2825     0.2825          1          1          1          1      0.994          1 
   3    rs6779126     0.2825     0.2825          1          1          1          1      0.994          1 
   3    rs7649756     0.2829     0.2829          1          1          1          1      0.994          1 
   3    rs6800093     0.2829     0.2829          1          1          1          1      0.994          1 
   3   rs72955399     0.2831     0.2831          1          1          1          1      0.994          1 
   3    rs7621042     0.2831     0.2831          1          1          1          1      0.994          1 
   3   rs75497876     0.2831     0.2831          1          1          1          1      0.994          1 
   3   rs56403245     0.2832     0.2832          1          1          1          1      0.994          1 
   3   rs11454750     0.2834     0.2834          1          1          1          1      0.994          1 
   3    rs5852341      0.284      0.284          1          1          1          1      0.994          1 
   3    rs9823891     0.2841     0.2841          1          1          1          1      0.994          1 
   3   rs12637456     0.2841     0.2841          1          1          1          1      0.994          1 
   3    rs2120803     0.2842     0.2842          1          1          1          1      0.994          1 
   3    rs1976714     0.2843     0.2843          1          1          1          1      0.994          1 
   3   rs34297598     0.2843     0.2843          1          1          1          1      0.994          1 
   3    rs6782613     0.2849     0.2849          1          1          1          1      0.994          1 
   3   rs61080279     0.2849     0.2849          1          1          1          1      0.994          1 
   3    rs9840428     0.2849     0.2849          1          1          1          1      0.994          1 
   3  rs141259107     0.2851     0.2851          1          1          1          1      0.994          1 
   3  rs145064889     0.2851     0.2851          1          1          1          1      0.994          1 
   3   rs34227248     0.2851     0.2851          1          1          1          1      0.994          1 
   3  rs111875281     0.2851     0.2851          1          1          1          1      0.994          1 
   3  rs111790078     0.2851     0.2851          1          1          1          1      0.994          1 
   3  rs113584838     0.2851     0.2851          1          1          1          1      0.994          1 
   3  rs111662729     0.2851     0.2851          1          1          1          1      0.994          1 
   3  rs201678455     0.2852     0.2852          1          1          1          1      0.994          1 
   3    rs2717233     0.2859     0.2859          1          1          1          1      0.994          1 
   3    rs2241963     0.2859     0.2859          1          1          1          1      0.994          1 
   3   rs61182591     0.2859     0.2859          1          1          1          1      0.994          1 
   3    rs2128902     0.2859     0.2859          1          1          1          1      0.994          1 
   3    rs6781874     0.2859     0.2859          1          1          1          1      0.994          1 
   3   rs34788517     0.2859     0.2859          1          1          1          1      0.994          1 
   3    rs6805970     0.2859     0.2859          1          1          1          1      0.994          1 
   3   rs55704613     0.2859     0.2859          1          1          1          1      0.994          1 
   3    rs7641901     0.2859     0.2859          1          1          1          1      0.994          1 
   3  rs111291337     0.2859     0.2859          1          1          1          1      0.994          1 
   3  rs183287873     0.2859     0.2859          1          1          1          1      0.994          1 
   3  rs373423704     0.2859     0.2859          1          1          1          1      0.994          1 
   3    rs2002594      0.286      0.286          1          1          1          1      0.994          1 
   3    rs2700372      0.286      0.286          1          1          1          1      0.994          1 
   3    rs2682256      0.286      0.286          1          1          1          1      0.994          1 
   3    rs2700392      0.286      0.286          1          1          1          1      0.994          1 
   3  rs139948399      0.286      0.286          1          1          1          1      0.994          1 
   3   rs72962791      0.286      0.286          1          1          1          1      0.994          1 
   3    rs2682217      0.286      0.286          1          1          1          1      0.994          1 
   3    rs2682243      0.286      0.286          1          1          1          1      0.994          1 
   3    rs2682259      0.286      0.286          1          1          1          1      0.994          1 
   3   rs58663269      0.286      0.286          1          1          1          1      0.994          1 
   3    rs2700394      0.286      0.286          1          1          1          1      0.994          1 
   3  rs544180214     0.2862     0.2862          1          1          1          1      0.994          1 
   3    rs1920216     0.2867     0.2867          1          1          1          1      0.994          1 
   3    rs1259320     0.2869     0.2869          1          1          1          1      0.994          1 
   3   rs62855060     0.2869     0.2869          1          1          1          1      0.994          1 
   3  rs540184739     0.2878     0.2878          1          1          1          1      0.994          1 
   3   rs76601920     0.2881     0.2881          1          1          1          1      0.994          1 
   3   rs78021267     0.2881     0.2881          1          1          1          1      0.994          1 
   3   rs73856881     0.2882     0.2882          1          1          1          1      0.994          1 
   3   rs72964564     0.2883     0.2883          1          1          1          1      0.994          1 
   3   rs72970833     0.2889     0.2889          1          1          1          1      0.994          1 
   3   rs72970835     0.2889     0.2889          1          1          1          1      0.994          1 
   3    rs6786864     0.2889     0.2889          1          1          1          1      0.994          1 
   3    rs7645314     0.2889     0.2889          1          1          1          1      0.994          1 
   3   rs60291776     0.2889     0.2889          1          1          1          1      0.994          1 
   3    rs7621513     0.2889     0.2889          1          1          1          1      0.994          1 
   3    rs6783605     0.2891     0.2891          1          1          1          1      0.994          1 
   3  rs116050040     0.2893     0.2893          1          1          1          1      0.994          1 
   3   rs60544585     0.2893     0.2893          1          1          1          1      0.994          1 
   3   rs74814230     0.2893     0.2893          1          1          1          1      0.994          1 
   3    rs7611435     0.2893     0.2893          1          1          1          1      0.994          1 
   3  rs376466699     0.2896     0.2896          1          1          1          1      0.994          1 
   3   rs34127147     0.2896     0.2896          1          1          1          1      0.994          1 
   3     rs787198     0.2897     0.2897          1          1          1          1      0.994          1 
   3    rs7625765     0.2901     0.2901          1          1          1          1      0.994          1 
   3    rs9825582     0.2908     0.2908          1          1          1          1      0.994          1 
   3   esv3597624     0.2908     0.2908          1          1          1          1      0.994          1 
   3     rs866580     0.2909     0.2909          1          1          1          1      0.994          1 
   3  rs112743035     0.2909     0.2909          1          1          1          1      0.994          1 
   3    rs6798402     0.2909     0.2909          1          1          1          1      0.994          1 
   3   rs74772837     0.2909     0.2909          1          1          1          1      0.994          1 
   3   rs78171293     0.2909     0.2909          1          1          1          1      0.994          1 
   3   rs34715601     0.2911     0.2911          1          1          1          1      0.994          1 
   3  rs112153773     0.2912     0.2912          1          1          1          1      0.994          1 
   3  rs111577467     0.2912     0.2912          1          1          1          1      0.994          1 
   3    rs1919551     0.2913     0.2913          1          1          1          1      0.994          1 
   3    rs1919552     0.2913     0.2913          1          1          1          1      0.994          1 
   3  rs147002975     0.2913     0.2913          1          1          1          1      0.994          1 
   3  rs542001955     0.2914     0.2914          1          1          1          1      0.994          1 
   3  rs545158845     0.2915     0.2915          1          1          1          1      0.994          1 
   3    rs6801384     0.2921     0.2921          1          1          1          1      0.994          1 
   3   rs80144057     0.2921     0.2921          1          1          1          1      0.994          1 
   3   rs56281929     0.2922     0.2922          1          1          1          1      0.994          1 
   3   rs41271405     0.2922     0.2922          1          1          1          1      0.994          1 
   3    rs9851257     0.2923     0.2923          1          1          1          1      0.994          1 
   3    rs7621888     0.2929     0.2929          1          1          1          1      0.994          1 
   3    rs4677893      0.294      0.294          1          1          1          1      0.994          1 
   3   rs13082573      0.294      0.294          1          1          1          1      0.994          1 
   3  rs139051777      0.294      0.294          1          1          1          1      0.994          1 
   3   rs13082948      0.294      0.294          1          1          1          1      0.994          1 
   3   rs11706604      0.294      0.294          1          1          1          1      0.994          1 
   3    rs2061193      0.294      0.294          1          1          1          1      0.994          1 
   3   rs11719060      0.294      0.294          1          1          1          1      0.994          1 
   3    rs1354160     0.2943     0.2943          1          1          1          1      0.994          1 
   3    rs7627484     0.2943     0.2943          1          1          1          1      0.994          1 
   3   rs72966602     0.2945     0.2945          1          1          1          1      0.994          1 
   3  rs113514515     0.2947     0.2947          1          1          1          1      0.994          1 
   3    rs1259493     0.2948     0.2948          1          1          1          1      0.994          1 
   3   rs73856608     0.2949     0.2949          1          1          1          1      0.994          1 
   3   rs35347007     0.2952     0.2952          1          1          1          1      0.994          1 
   3    rs1259317     0.2954     0.2954          1          1          1          1      0.994          1 
   3    rs1259316     0.2954     0.2954          1          1          1          1      0.994          1 
   3    rs1259313     0.2954     0.2954          1          1          1          1      0.994          1 
   3    rs1147723     0.2954     0.2954          1          1          1          1      0.994          1 
   3    rs1147724     0.2954     0.2954          1          1          1          1      0.994          1 
   3    rs1147725     0.2954     0.2954          1          1          1          1      0.994          1 
   3    rs4058251     0.2954     0.2954          1          1          1          1      0.994          1 
   3   rs11719424     0.2954     0.2954          1          1          1          1      0.994          1 
   3    rs6784366     0.2954     0.2954          1          1          1          1      0.994          1 
   3    rs1259480     0.2959     0.2959          1          1          1          1      0.994          1 
   3  rs114663326     0.2959     0.2959          1          1          1          1      0.994          1 
   3  rs148899410     0.2959     0.2959          1          1          1          1      0.994          1 
   3  rs143625026     0.2959     0.2959          1          1          1          1      0.994          1 
   3   rs74695419     0.2959     0.2959          1          1          1          1      0.994          1 
   3  rs115909453     0.2959     0.2959          1          1          1          1      0.994          1 
   3  rs139105349     0.2959     0.2959          1          1          1          1      0.994          1 
   3     rs790121     0.2959     0.2959          1          1          1          1      0.994          1 
   3    rs1259318     0.2961     0.2961          1          1          1          1      0.994          1 
   3   rs62271975     0.2963     0.2963          1          1          1          1      0.994          1 
   3  rs116247500     0.2963     0.2963          1          1          1          1      0.994          1 
   3   rs16833132     0.2963     0.2963          1          1          1          1      0.994          1 
   3  rs114672660     0.2963     0.2963          1          1          1          1      0.994          1 
   3  rs116400972     0.2963     0.2963          1          1          1          1      0.994          1 
   3  rs114914273     0.2963     0.2963          1          1          1          1      0.994          1 
   3  rs145196435     0.2963     0.2963          1          1          1          1      0.994          1 
   3   rs72956424     0.2964     0.2964          1          1          1          1      0.994          1 
   3   rs79908050     0.2971     0.2971          1          1          1          1      0.994          1 
   3  rs146472167     0.2971     0.2971          1          1          1          1      0.994          1 
   3   rs73856261     0.2971     0.2971          1          1          1          1      0.994          1 
   3     rs820377     0.2972     0.2972          1          1          1          1      0.994          1 
   3   rs75375113     0.2974     0.2974          1          1          1          1      0.994          1 
   3     rs820347     0.2974     0.2974          1          1          1          1      0.994          1 
   3  rs143556642     0.2976     0.2976          1          1          1          1      0.994          1 
   3  rs116110191     0.2976     0.2976          1          1          1          1      0.994          1 
   3  rs148258414     0.2976     0.2976          1          1          1          1      0.994          1 
   3  rs114190278     0.2976     0.2976          1          1          1          1      0.994          1 
   3   rs10084675     0.2978     0.2978          1          1          1          1      0.994          1 
   3   rs17740072     0.2978     0.2978          1          1          1          1      0.994          1 
   3    rs6800901     0.2978     0.2978          1          1          1          1      0.994          1 
   3   rs72960807     0.2978     0.2978          1          1          1          1      0.994          1 
   3    rs1090437      0.298      0.298          1          1          1          1      0.994          1 
   3   rs76504958     0.2981     0.2981          1          1          1          1      0.994          1 
   3    rs1262253     0.2983     0.2983          1          1          1          1      0.994          1 
   3    rs4676794     0.2987     0.2987          1          1          1          1      0.994          1 
   3   rs58525071     0.2987     0.2987          1          1          1          1      0.994          1 
   3   rs72971955     0.2987     0.2987          1          1          1          1      0.994          1 
   3   rs60029376     0.2988     0.2988          1          1          1          1      0.994          1 
   3   rs74470800     0.2989     0.2989          1          1          1          1      0.994          1 
   3   rs75439175     0.2989     0.2989          1          1          1          1      0.994          1 
   3    rs1877262      0.299      0.299          1          1          1          1      0.994          1 
   3   rs73186488     0.2996     0.2996          1          1          1          1      0.994          1 
   3     rs812046     0.2996     0.2996          1          1          1          1      0.994          1 
   3  rs141378636        0.3        0.3          1          1          1          1      0.994          1 
   3  rs115577001        0.3        0.3          1          1          1          1      0.994          1 
   3  rs557910402        0.3        0.3          1          1          1          1      0.994          1 
   3  rs114105153        0.3        0.3          1          1          1          1      0.994          1 
   3  rs369828815     0.3001     0.3001          1          1          1          1      0.994          1 
   3  rs374364232     0.3001     0.3001          1          1          1          1      0.994          1 
   3   rs58598311     0.3004     0.3004          1          1          1          1      0.994          1 
   3    rs2715266     0.3008     0.3008          1          1          1          1      0.994          1 
   3    rs2715265     0.3008     0.3008          1          1          1          1      0.994          1 
   3    rs2715264     0.3008     0.3008          1          1          1          1      0.994          1 
   3    rs6778550     0.3008     0.3008          1          1          1          1      0.994          1 
   3    rs7637947     0.3008     0.3008          1          1          1          1      0.994          1 
   3    rs9817292     0.3008     0.3008          1          1          1          1      0.994          1 
   3   rs77817862     0.3017     0.3017          1          1          1          1      0.994          1 
   3    rs4678002     0.3018     0.3018          1          1          1          1      0.994          1 
   3   rs56165727     0.3024     0.3024          1          1          1          1      0.994          1 
   3    rs6788318     0.3026     0.3026          1          1          1          1      0.994          1 
   3    rs9809945     0.3026     0.3026          1          1          1          1      0.994          1 
   3   rs76376329     0.3026     0.3026          1          1          1          1      0.994          1 
   3    rs9882772     0.3026     0.3026          1          1          1          1      0.994          1 
   3    rs6787230     0.3026     0.3026          1          1          1          1      0.994          1 
   3    rs9818363     0.3026     0.3026          1          1          1          1      0.994          1 
   3    rs9878861     0.3026     0.3026          1          1          1          1      0.994          1 
   3    rs9841311     0.3026     0.3026          1          1          1          1      0.994          1 
   3   rs73183155     0.3027     0.3027          1          1          1          1      0.994          1 
   3   rs12233553     0.3029     0.3029          1          1          1          1      0.994          1 
   3     rs702027     0.3031     0.3031          1          1          1          1      0.994          1 
   3     rs836857     0.3031     0.3031          1          1          1          1      0.994          1 
   3   rs28520185     0.3038     0.3038          1          1          1          1      0.994          1 
   3    rs3792288     0.3038     0.3038          1          1          1          1      0.994          1 
   3    rs2270916     0.3038     0.3038          1          1          1          1      0.994          1 
   3   rs13315743     0.3038     0.3038          1          1          1          1      0.994          1 
   3  rs148435862     0.3038     0.3038          1          1          1          1      0.994          1 
   3   rs55982078     0.3038     0.3038          1          1          1          1      0.994          1 
   3     rs884095     0.3038     0.3038          1          1          1          1      0.994          1 
   3    rs9864835     0.3038     0.3038          1          1          1          1      0.994          1 
   3   rs59336402     0.3038     0.3038          1          1          1          1      0.994          1 
   3   rs34569363     0.3038     0.3038          1          1          1          1      0.994          1 
   3  rs139493434     0.3038     0.3038          1          1          1          1      0.994          1 
   3   rs56139997     0.3038     0.3038          1          1          1          1      0.994          1 
   3    rs9825704     0.3038     0.3038          1          1          1          1      0.994          1 
   3    rs9831039     0.3038     0.3038          1          1          1          1      0.994          1 
   3    rs9832098     0.3038     0.3038          1          1          1          1      0.994          1 
   3    rs9817571     0.3038     0.3038          1          1          1          1      0.994          1 
   3    rs9842752     0.3038     0.3038          1          1          1          1      0.994          1 
   3    rs9823459     0.3038     0.3038          1          1          1          1      0.994          1 
   3    rs9839253     0.3038     0.3038          1          1          1          1      0.994          1 
   3    rs1471818     0.3038     0.3038          1          1          1          1      0.994          1 
   3    rs3180214     0.3039     0.3039          1          1          1          1      0.994          1 
   3    rs2086783     0.3039     0.3039          1          1          1          1      0.994          1 
   3  rs111329314     0.3039     0.3039          1          1          1          1      0.994          1 
   3  rs115779579     0.3039     0.3039          1          1          1          1      0.994          1 
   3  rs151093517     0.3039     0.3039          1          1          1          1      0.994          1 
   3  rs141088617     0.3039     0.3039          1          1          1          1      0.994          1 
   3  rs114967712     0.3039     0.3039          1          1          1          1      0.994          1 
   3  rs143556609     0.3039     0.3039          1          1          1          1      0.994          1 
   3  rs114113178     0.3039     0.3039          1          1          1          1      0.994          1 
   3  rs145079965     0.3039     0.3039          1          1          1          1      0.994          1 
   3  rs116384909     0.3039     0.3039          1          1          1          1      0.994          1 
   3  rs148572832     0.3039     0.3039          1          1          1          1      0.994          1 
   3     rs749768     0.3041     0.3041          1          1          1          1      0.994          1 
   3  rs199557969     0.3043     0.3043          1          1          1          1      0.994          1 
   3  rs539638939     0.3056     0.3056          1          1          1          1      0.994          1 
   3  rs549661474     0.3056     0.3056          1          1          1          1      0.994          1 
   3  rs570142275     0.3056     0.3056          1          1          1          1      0.994          1 
   3    rs1877969     0.3063     0.3063          1          1          1          1      0.994          1 
   3   rs78907191     0.3063     0.3063          1          1          1          1      0.994          1 
   3  rs113568847     0.3064     0.3064          1          1          1          1      0.994          1 
   3    rs6777204     0.3064     0.3064          1          1          1          1      0.994          1 
   3  rs114739002     0.3064     0.3064          1          1          1          1      0.994          1 
   3   rs13073767     0.3064     0.3064          1          1          1          1      0.994          1 
   3   rs12485356     0.3064     0.3064          1          1          1          1      0.994          1 
   3   rs59621197     0.3066     0.3066          1          1          1          1      0.994          1 
   3   rs36075782      0.307      0.307          1          1          1          1      0.994          1 
   3    rs4446164      0.307      0.307          1          1          1          1      0.994          1 
   3    rs4519650      0.307      0.307          1          1          1          1      0.994          1 
   3     rs322456     0.3072     0.3072          1          1          1          1      0.994          1 
   3    rs9841861     0.3075     0.3075          1          1          1          1      0.994          1 
   3   rs12494271     0.3075     0.3075          1          1          1          1      0.994          1 
   3     rs964845     0.3075     0.3075          1          1          1          1      0.994          1 
   3    rs7614958     0.3075     0.3075          1          1          1          1      0.994          1 
   3    rs6768390     0.3075     0.3075          1          1          1          1      0.994          1 
   3    rs6438769     0.3075     0.3075          1          1          1          1      0.994          1 
   3   rs12637688     0.3075     0.3075          1          1          1          1      0.994          1 
   3   rs12632212     0.3075     0.3075          1          1          1          1      0.994          1 
   3   rs13091327     0.3075     0.3075          1          1          1          1      0.994          1 
   3    rs2116320     0.3075     0.3075          1          1          1          1      0.994          1 
   3   rs11311400     0.3077     0.3077          1          1          1          1      0.994          1 
   3   rs74916399     0.3077     0.3077          1          1          1          1      0.994          1 
   3    rs7627264     0.3077     0.3077          1          1          1          1      0.994          1 
   3   rs16831804     0.3077     0.3077          1          1          1          1      0.994          1 
   3    rs2220254     0.3077     0.3077          1          1          1          1      0.994          1 
   3   rs16831855     0.3077     0.3077          1          1          1          1      0.994          1 
   3   rs57276792     0.3079     0.3079          1          1          1          1      0.994          1 
   3    rs7610838     0.3084     0.3084          1          1          1          1      0.994          1 
   3    rs9868486      0.309      0.309          1          1          1          1      0.994          1 
   3    rs9873873      0.309      0.309          1          1          1          1      0.994          1 
   3  rs147912912      0.309      0.309          1          1          1          1      0.994          1 
   3  rs144865819      0.309      0.309          1          1          1          1      0.994          1 
   3    rs6767857      0.309      0.309          1          1          1          1      0.994          1 
   3     rs334543     0.3094     0.3094          1          1          1          1      0.994          1 
   3    rs4676684     0.3096     0.3096          1          1          1          1      0.994          1 
   3    rs4676685     0.3096     0.3096          1          1          1          1      0.994          1 
   3    rs7645544     0.3099     0.3099          1          1          1          1      0.994          1 
   3    rs7639127     0.3105     0.3105          1          1          1          1      0.994          1 
   3    rs7639144     0.3105     0.3105          1          1          1          1      0.994          1 
   3    rs4687895     0.3106     0.3106          1          1          1          1      0.994          1 
   3   rs35476814     0.3106     0.3106          1          1          1          1      0.994          1 
   3   rs55779494     0.3106     0.3106          1          1          1          1      0.994          1 
   3    rs9810670     0.3109     0.3109          1          1          1          1      0.994          1 
   3  rs139822808     0.3121     0.3121          1          1          1          1      0.994          1 
   3    rs2720318     0.3121     0.3121          1          1          1          1      0.994          1 
   3    rs2720319     0.3121     0.3121          1          1          1          1      0.994          1 
   3  rs114731592     0.3129     0.3129          1          1          1          1      0.994          1 
   3  rs112536642      0.313      0.313          1          1          1          1      0.994          1 
   3  rs568043204     0.3131     0.3131          1          1          1          1      0.994          1 
   3    rs1867530     0.3132     0.3132          1          1          1          1      0.994          1 
   3   rs16833750     0.3135     0.3135          1          1          1          1      0.994          1 
   3   rs77513486     0.3135     0.3135          1          1          1          1      0.994          1 
   3  rs141005881     0.3135     0.3135          1          1          1          1      0.994          1 
   3  rs141203640     0.3135     0.3135          1          1          1          1      0.994          1 
   3   rs75797786     0.3135     0.3135          1          1          1          1      0.994          1 
   3   rs75417437     0.3135     0.3135          1          1          1          1      0.994          1 
   3   rs78052691     0.3135     0.3135          1          1          1          1      0.994          1 
   3  rs201834554     0.3135     0.3135          1          1          1          1      0.994          1 
   3   rs16833754     0.3135     0.3135          1          1          1          1      0.994          1 
   3   rs60426479     0.3135     0.3135          1          1          1          1      0.994          1 
   3   rs16833756     0.3135     0.3135          1          1          1          1      0.994          1 
   3   rs77644296     0.3135     0.3135          1          1          1          1      0.994          1 
   3   rs16833758     0.3135     0.3135          1          1          1          1      0.994          1 
   3   rs16833763     0.3135     0.3135          1          1          1          1      0.994          1 
   3   rs16833766     0.3135     0.3135          1          1          1          1      0.994          1 
   3   rs60724995     0.3135     0.3135          1          1          1          1      0.994          1 
   3  rs200930884     0.3136     0.3136          1          1          1          1      0.994          1 
   3    rs6776430      0.314      0.314          1          1          1          1      0.994          1 
   3    rs6797673     0.3141     0.3141          1          1          1          1      0.994          1 
   3   rs77750957     0.3142     0.3142          1          1          1          1      0.994          1 
   3   rs66817410     0.3145     0.3145          1          1          1          1      0.994          1 
   3  rs147345180     0.3146     0.3146          1          1          1          1      0.994          1 
   3  rs540125579     0.3147     0.3147          1          1          1          1      0.994          1 
   3    rs4402866     0.3147     0.3147          1          1          1          1      0.994          1 
   3    rs3845864     0.3147     0.3147          1          1          1          1      0.994          1 
   3    rs2877778     0.3147     0.3147          1          1          1          1      0.994          1 
   3    rs4677911     0.3147     0.3147          1          1          1          1      0.994          1 
   3    rs1573819     0.3153     0.3153          1          1          1          1      0.994          1 
   3   rs58175187     0.3154     0.3154          1          1          1          1      0.994          1 
   3  rs115326918     0.3154     0.3154          1          1          1          1      0.994          1 
   3    rs7631272     0.3154     0.3154          1          1          1          1      0.994          1 
   3    rs7651637     0.3154     0.3154          1          1          1          1      0.994          1 
   3  rs529688064     0.3154     0.3154          1          1          1          1      0.994          1 
   3   rs76841243     0.3154     0.3154          1          1          1          1      0.994          1 
   3   rs75556250     0.3154     0.3154          1          1          1          1      0.994          1 
   3  rs373275077     0.3154     0.3154          1          1          1          1      0.994          1 
   3  rs145667958     0.3154     0.3154          1          1          1          1      0.994          1 
   3   rs79258979     0.3154     0.3154          1          1          1          1      0.994          1 
   3    rs1920215     0.3154     0.3154          1          1          1          1      0.994          1 
   3   rs74853797     0.3154     0.3154          1          1          1          1      0.994          1 
   3   rs58318014     0.3154     0.3154          1          1          1          1      0.994          1 
   3    rs7644320     0.3154     0.3154          1          1          1          1      0.994          1 
   3    rs7611960     0.3154     0.3154          1          1          1          1      0.994          1 
   3   rs78373287     0.3154     0.3154          1          1          1          1      0.994          1 
   3   rs75487538     0.3154     0.3154          1          1          1          1      0.994          1 
   3   rs79781105     0.3154     0.3154          1          1          1          1      0.994          1 
   3   rs61676339     0.3154     0.3154          1          1          1          1      0.994          1 
   3    rs7619302     0.3154     0.3154          1          1          1          1      0.994          1 
   3   rs57127822     0.3154     0.3154          1          1          1          1      0.994          1 
   3  rs115516518     0.3154     0.3154          1          1          1          1      0.994          1 
   3   rs78484289     0.3163     0.3163          1          1          1          1      0.994          1 
   3    rs2332715     0.3163     0.3163          1          1          1          1      0.994          1 
   3   rs76220106     0.3163     0.3163          1          1          1          1      0.994          1 
   3    rs3732482     0.3163     0.3163          1          1          1          1      0.994          1 
   3    rs7621884     0.3163     0.3163          1          1          1          1      0.994          1 
   3    rs7622201     0.3163     0.3163          1          1          1          1      0.994          1 
   3    rs7644284     0.3163     0.3163          1          1          1          1      0.994          1 
   3   rs12631074     0.3163     0.3163          1          1          1          1      0.994          1 
   3    rs6770339     0.3163     0.3163          1          1          1          1      0.994          1 
   3   rs11408674     0.3163     0.3163          1          1          1          1      0.994          1 
   3    rs6438816     0.3164     0.3164          1          1          1          1      0.994          1 
   3     rs895071     0.3177     0.3177          1          1          1          1      0.994          1 
   3    rs7610888     0.3178     0.3178          1          1          1          1      0.994          1 
   3  rs188641831     0.3178     0.3178          1          1          1          1      0.994          1 
   3  rs183845716     0.3178     0.3178          1          1          1          1      0.994          1 
   3  rs114912710     0.3178     0.3178          1          1          1          1      0.994          1 
   3   rs77130611     0.3182     0.3182          1          1          1          1      0.994          1 
   3  rs376218296     0.3182     0.3182          1          1          1          1      0.994          1 
   3   rs80181469     0.3182     0.3182          1          1          1          1      0.994          1 
   3   rs75292691     0.3182     0.3182          1          1          1          1      0.994          1 
   3   rs78740153     0.3182     0.3182          1          1          1          1      0.994          1 
   3    rs6802749     0.3188     0.3188          1          1          1          1      0.994          1 
   3    rs6802834     0.3188     0.3188          1          1          1          1      0.994          1 
   3    rs6438706     0.3188     0.3188          1          1          1          1      0.994          1 
   3   rs34139095     0.3188     0.3188          1          1          1          1      0.994          1 
   3    rs6764691     0.3188     0.3188          1          1          1          1      0.994          1 
   3    rs3845912     0.3188     0.3188          1          1          1          1      0.994          1 
   3    rs3856615     0.3188     0.3188          1          1          1          1      0.994          1 
   3  rs147825334     0.3188     0.3188          1          1          1          1      0.994          1 
   3  rs139908444     0.3188     0.3188          1          1          1          1      0.994          1 
   3  rs142064830     0.3188     0.3188          1          1          1          1      0.994          1 
   3  rs148515293     0.3188     0.3188          1          1          1          1      0.994          1 
   3  rs183554847     0.3188     0.3188          1          1          1          1      0.994          1 
   3  rs544477467     0.3188     0.3188          1          1          1          1      0.994          1 
   3  rs192912135     0.3188     0.3188          1          1          1          1      0.994          1 
   3  rs528313561     0.3188     0.3188          1          1          1          1      0.994          1 
   3  rs575400975     0.3188     0.3188          1          1          1          1      0.994          1 
   3  rs138980014     0.3188     0.3188          1          1          1          1      0.994          1 
   3  rs550458225     0.3188     0.3188          1          1          1          1      0.994          1 
   3  rs148672516     0.3188     0.3188          1          1          1          1      0.994          1 
   3  rs564571940     0.3188     0.3188          1          1          1          1      0.994          1 
   3  rs543905528     0.3188     0.3188          1          1          1          1      0.994          1 
   3  rs535042222     0.3188     0.3188          1          1          1          1      0.994          1 
   3  rs143766992     0.3188     0.3188          1          1          1          1      0.994          1 
   3  rs141014514     0.3188     0.3188          1          1          1          1      0.994          1 
   3  rs150060367     0.3188     0.3188          1          1          1          1      0.994          1 
   3  rs149187907     0.3188     0.3188          1          1          1          1      0.994          1 
   3  rs150374169     0.3188     0.3188          1          1          1          1      0.994          1 
   3  rs145989486     0.3188     0.3188          1          1          1          1      0.994          1 
   3  rs139870560     0.3188     0.3188          1          1          1          1      0.994          1 
   3   rs71327238     0.3188     0.3188          1          1          1          1      0.994          1 
   3  rs140996602     0.3188     0.3188          1          1          1          1      0.994          1 
   3  rs141650354     0.3188     0.3188          1          1          1          1      0.994          1 
   3  rs145217490     0.3188     0.3188          1          1          1          1      0.994          1 
   3  rs144879662     0.3188     0.3188          1          1          1          1      0.994          1 
   3  rs147942791     0.3188     0.3188          1          1          1          1      0.994          1 
   3  rs138705010     0.3188     0.3188          1          1          1          1      0.994          1 
   3  rs148012372     0.3188     0.3188          1          1          1          1      0.994          1 
   3  rs147532546     0.3188     0.3188          1          1          1          1      0.994          1 
   3  rs148744492     0.3188     0.3188          1          1          1          1      0.994          1 
   3  rs147518712     0.3188     0.3188          1          1          1          1      0.994          1 
   3  rs142338704     0.3188     0.3188          1          1          1          1      0.994          1 
   3  rs140367918     0.3188     0.3188          1          1          1          1      0.994          1 
   3  rs150353096     0.3188     0.3188          1          1          1          1      0.994          1 
   3  rs138009635     0.3188     0.3188          1          1          1          1      0.994          1 
   3  rs141973133     0.3188     0.3188          1          1          1          1      0.994          1 
   3  rs144211467     0.3188     0.3188          1          1          1          1      0.994          1 
   3  rs145897517     0.3188     0.3188          1          1          1          1      0.994          1 
   3  rs141185781     0.3188     0.3188          1          1          1          1      0.994          1 
   3  rs147745504     0.3188     0.3188          1          1          1          1      0.994          1 
   3  rs143386022     0.3188     0.3188          1          1          1          1      0.994          1 
   3  rs146352694     0.3188     0.3188          1          1          1          1      0.994          1 
   3  rs139689412     0.3188     0.3188          1          1          1          1      0.994          1 
   3  rs149966946     0.3188     0.3188          1          1          1          1      0.994          1 
   3  rs140682207     0.3188     0.3188          1          1          1          1      0.994          1 
   3  rs145801024     0.3188     0.3188          1          1          1          1      0.994          1 
   3  rs150813339     0.3188     0.3188          1          1          1          1      0.994          1 
   3  rs201306485     0.3188     0.3188          1          1          1          1      0.994          1 
   3  rs151130923     0.3188     0.3188          1          1          1          1      0.994          1 
   3  rs202115745     0.3188     0.3188          1          1          1          1      0.994          1 
   3  rs145250470     0.3188     0.3188          1          1          1          1      0.994          1 
   3  rs144541143     0.3188     0.3188          1          1          1          1      0.994          1 
   3  rs141394130     0.3188     0.3188          1          1          1          1      0.994          1 
   3  rs200420239     0.3188     0.3188          1          1          1          1      0.994          1 
   3  rs144087582     0.3188     0.3188          1          1          1          1      0.994          1 
   3  rs139392614     0.3188     0.3188          1          1          1          1      0.994          1
[truncated: 968,351 more chars]
